# Supplementary material for: Systematic benchmark of substructure search in molecular graphs - From Ullmann to VF2
Source: J Cheminform. 2012 Jul 31;4:13. doi: 10.1186/1758-2946-4-13 (PMC3586954; doi:10.1186/1758-2946-4-13)
Supplement: Additional file 3 — Supplementary Information (Additional file3). Figure S1. Depiction of SMARTS pattern with no explicit hydrogens and no recursion (top-left), explicit hydrogens and no recursion (top-right), no explicit hydrogens and recursion (bottom-left), and with explicit hydrogens and recursive atom environments (bottom-right). Depictions are created by SMARTSViewer [42]. Figure S2. Visual dipiction of PAINS patterns 1-4 created with SMARTSViewer [42]. Figure S3. Visual dipiction of PAINS patterns 5-8 created with SMARTSViewer [42]. Figure S4. Visual dipiction of PAINS patterns 9-12 created with SMARTSViewer [42]. Figure S5. Visual dipiction of PAINS patterns 13-16 created with SMARTSViewer [42]. [file 1758-2946-4-13-S3.zip]

Archive with 30 entries (23 files):
- additional_data/datasets/
- additional_data/datasets/molecule_search_set/
- additional_data/datasets/molecule_search_set/literature_noHs_noRec.smarts.everything.80.benchmarkset
- additional_data/datasets/molecule_search_set/literature_noHs_noRec.smarts.lead-like.80.benchmarkset
- additional_data/datasets/smarts/
- additional_data/datasets/smarts/literature_Hs_noRec.smarts
- additional_data/datasets/smarts/literature_Hs_rec.smarts
- additional_data/datasets/smarts/literature_noHs_noRec.smarts
- additional_data/datasets/smarts/literature_noHs_rec.smarts
- additional_data/datasets/smarts/pains_p_m150_antioptimized.txt
- additional_data/datasets/smarts/pains_p_m150_optimized.txt
- additional_data/datasets/smarts/pains_p_m150_original.txt
- additional_data/datasets/substructure_search_set/
- additional_data/datasets/substructure_search_set/literature_Hs_noRec.smarts.everything.benchmarkset
- additional_data/datasets/substructure_search_set/literature_Hs_noRec.smarts.lead-like.benchmarkset
- additional_data/datasets/substructure_search_set/literature_Hs_rec.smarts.everything.benchmarkset
- additional_data/datasets/substructure_search_set/literature_Hs_rec.smarts.lead-like.benchmarkset
- additional_data/datasets/substructure_search_set/literature_noHs_noRec.smarts.everything.benchmarkset
- additional_data/datasets/substructure_search_set/literature_noHs_noRec.smarts.lead-like.benchmarkset
- additional_data/datasets/substructure_search_set/literature_noHs_rec.smarts.everything.benchmarkset
- additional_data/datasets/substructure_search_set/literature_noHs_rec.smarts.lead-like.benchmarkset
- additional_data/datasets/worst_case.benchmarkset
- additional_data/datasets/zinc_lead-like_2011-02-12_first100k.smi
- additional_data/results/
- additional_data/results/molecule/
- additional_data/results/molecule/allPlots.lead-like.all.eps
- additional_data/results/molecule/allPlots.lead-like.first.eps
- additional_data/results/subgraph/
- additional_data/results/subgraph/allPlots.lead-like.all.eps
- additional_data/results/subgraph/allPlots.lead-like.first.eps
