# Supplementary material for: Systematic benchmark of substructure search in molecular graphs - From Ullmann to VF2
Source: J Cheminform. 2012 Jul 31;4:13. doi: 10.1186/1758-2946-4-13 (PMC3586954; doi:10.1186/1758-2946-4-13)
Supplement: Additional file 3 — Supplementary Information (Additional file3). Figure S1. Depiction of SMARTS pattern with no explicit hydrogens and no recursion (top-left), explicit hydrogens and no recursion (top-right), no explicit hydrogens and recursion (bottom-left), and with explicit hydrogens and recursive atom environments (bottom-right). Depictions are created by SMARTSViewer [42]. Figure S2. Visual dipiction of PAINS patterns 1-4 created with SMARTSViewer [42]. Figure S3. Visual dipiction of PAINS patterns 5-8 created with SMARTSViewer [42]. Figure S4. Visual dipiction of PAINS patterns 9-12 created with SMARTSViewer [42]. Figure S5. Visual dipiction of PAINS patterns 13-16 created with SMARTSViewer [42]. [file 1758-2946-4-13-S3.zip › additional_data/datasets/molecule_search_set/literature_noHs_noRec.smarts.everything.80.benchmarkset]

[CX3](=[OX1])C Clc1cc2NC(=O)[C@@](Oc2cc1)(C(=O)NCC(=O)OC)C
a-[Cl] Clc1cc2NC(=O)[C@@](Oc2cc1)(C(=O)NCC(=O)OC)C
a1aaaaa1 Clc1cc2NC(=O)[C@@](Oc2cc1)(C(=O)NCC(=O)OC)C
N[CX4H2][CX3](=[OX1])[O,N] Clc1cc2NC(=O)[C@@](Oc2cc1)(C(=O)NCC(=O)OC)C
C-!@O Clc1cc2NC(=O)[C@@](Oc2cc1)(C(=O)NCC(=O)OC)C
[C;X4;!D4]-;!@[C;D3] Clc1cc2NC(=O)[C@@](Oc2cc1)(C(=O)NCC(=O)OC)C
[#7] Clc1cc2NC(=O)[C@@](Oc2cc1)(C(=O)NCC(=O)OC)C
C~C~O Clc1cc2NC(=O)[C@@](Oc2cc1)(C(=O)NCC(=O)OC)C
[CX4] Clc1cc2NC(=O)[C@@](Oc2cc1)(C(=O)NCC(=O)OC)C
O=[C,N] Clc1cc2NC(=O)[C@@](Oc2cc1)(C(=O)NCC(=O)OC)C
*-!:aaaa-!:* Clc1cc2NC(=O)[C@@](Oc2cc1)(C(=O)NCC(=O)OC)C
[#6]~!@[#8] Clc1cc2NC(=O)[C@@](Oc2cc1)(C(=O)NCC(=O)OC)C
[#6][CX3](=O)[OX2H0][#6] Clc1cc2NC(=O)[C@@](Oc2cc1)(C(=O)NCC(=O)OC)C
[#6X3v3-1,#6X3v4+0,#6X3v3+1] Clc1cc2NC(=O)[C@@](Oc2cc1)(C(=O)NCC(=O)OC)C
*-!:aaa-!:* Clc1cc2NC(=O)[C@@](Oc2cc1)(C(=O)NCC(=O)OC)C
[C](=O)([C,c,O,S])[C,c,O,S] Clc1cc2NC(=O)[C@@](Oc2cc1)(C(=O)NCC(=O)OC)C
[#9,#17,#35,#53]~*(~*)~* Clc1cc2NC(=O)[C@@](Oc2cc1)(C(=O)NCC(=O)OC)C
*1*****1 Clc1cc2NC(=O)[C@@](Oc2cc1)(C(=O)NCC(=O)OC)C
[CX4v4] Clc1cc2NC(=O)[C@@](Oc2cc1)(C(=O)NCC(=O)OC)C
[#9,#17,#35,#53]-[R] Clc1cc2NC(=O)[C@@](Oc2cc1)(C(=O)NCC(=O)OC)C
C-@C Clc1cc2NC(=O)[C@@](Oc2cc1)(C(=O)NCC(=O)OC)C
[!#6]-[CH3] Clc1cc2NC(=O)[C@@](Oc2cc1)(C(=O)NCC(=O)OC)C
C-@O Clc1cc2NC(=O)[C@@](Oc2cc1)(C(=O)NCC(=O)OC)C
c-@N Clc1cc2NC(=O)[C@@](Oc2cc1)(C(=O)NCC(=O)OC)C
[#6][F,Cl,Br,I] Clc1cc2NC(=O)[C@@](Oc2cc1)(C(=O)NCC(=O)OC)C
*-!:[a]:*:[a]-!:* Clc1cc2NC(=O)[C@@](Oc2cc1)(C(=O)NCC(=O)OC)C
[R]~*~*-[CH3] Clc1cc2NC(=O)[C@@](Oc2cc1)(C(=O)NCC(=O)OC)C
*-*-[R]:[a] Clc1cc2NC(=O)[C@@](Oc2cc1)(C(=O)NCC(=O)OC)C
*-!:[a]:*:*:[a]-!:* Clc1cc2NC(=O)[C@@](Oc2cc1)(C(=O)NCC(=O)OC)C
*!@* Clc1cc2NC(=O)[C@@](Oc2cc1)(C(=O)NCC(=O)OC)C
[!#6]~*~*~[R] Clc1cc2NC(=O)[C@@](Oc2cc1)(C(=O)NCC(=O)OC)C
[#7]~[D3] Clc1cc2NC(=O)[C@@](Oc2cc1)(C(=O)NCC(=O)OC)C
*/,\[R]=,:;@[R]/,\* Clc1cc2NC(=O)[C@@](Oc2cc1)(C(=O)NCC(=O)OC)C
[!#6]~*~[R] Clc1cc2NC(=O)[C@@](Oc2cc1)(C(=O)NCC(=O)OC)C
[!H0;#7,#8,#9] Clc1cc2NC(=O)[C@@](Oc2cc1)(C(=O)NCC(=O)OC)C
N-[C,c,N]=[C,c,N,n,O,S] Clc1cc2NC(=O)[C@@](Oc2cc1)(C(=O)NCC(=O)OC)C
[F,Cl,Br,I] Clc1cc2NC(=O)[C@@](Oc2cc1)(C(=O)NCC(=O)OC)C
[R](-*(-*))~*~[a] Clc1cc2NC(=O)[C@@](Oc2cc1)(C(=O)NCC(=O)OC)C
[OD2]([#6])[#6] Clc1cc2NC(=O)[C@@](Oc2cc1)(C(=O)NCC(=O)OC)C
[R0] Clc1cc2NC(=O)[C@@](Oc2cc1)(C(=O)NCC(=O)OC)C
*-*-[R]~*~*:[a] Clc1cc2NC(=O)[C@@](Oc2cc1)(C(=O)NCC(=O)OC)C
[#9,#17,#35,#53]-[a] Clc1cc2NC(=O)[C@@](Oc2cc1)(C(=O)NCC(=O)OC)C
[OX2H0] Clc1cc2NC(=O)[C@@](Oc2cc1)(C(=O)NCC(=O)OC)C
*-!:aa-!:* Clc1cc2NC(=O)[C@@](Oc2cc1)(C(=O)NCC(=O)OC)C
[!R] Clc1cc2NC(=O)[C@@](Oc2cc1)(C(=O)NCC(=O)OC)C
[CX3](=[OX1])O Clc1cc2NC(=O)[C@@](Oc2cc1)(C(=O)NCC(=O)OC)C
[NX3][CX3](=[OX1])[#6] Clc1cc2NC(=O)[C@@](Oc2cc1)(C(=O)NCC(=O)OC)C
C~C(~O)~O Clc1cc2NC(=O)[C@@](Oc2cc1)(C(=O)NCC(=O)OC)C
[R]~[D3] Clc1cc2NC(=O)[C@@](Oc2cc1)(C(=O)NCC(=O)OC)C
[CH3X4] Clc1cc2NC(=O)[C@@](Oc2cc1)(C(=O)NCC(=O)OC)C
C-@N Clc1cc2NC(=O)[C@@](Oc2cc1)(C(=O)NCC(=O)OC)C
[#6,#7;R0]=[#8] Clc1cc2NC(=O)[C@@](Oc2cc1)(C(=O)NCC(=O)OC)C
[R](-*(-*))~*~*~*~[a] Clc1cc2NC(=O)[C@@](Oc2cc1)(C(=O)NCC(=O)OC)C
[#9,#17,#35,#53]~[D3] Clc1cc2NC(=O)[C@@](Oc2cc1)(C(=O)NCC(=O)OC)C
[R] Clc1cc2NC(=O)[C@@](Oc2cc1)(C(=O)NCC(=O)OC)C
[C;X4;!D4]-;!@[N;X3;!D3] Clc1cc2NC(=O)[C@@](Oc2cc1)(C(=O)NCC(=O)OC)C
[#9,#17,#35,#53] Clc1cc2NC(=O)[C@@](Oc2cc1)(C(=O)NCC(=O)OC)C
*!@[#8]!@* Clc1cc2NC(=O)[C@@](Oc2cc1)(C(=O)NCC(=O)OC)C
[R]~*-[CH3] Clc1cc2NC(=O)[C@@](Oc2cc1)(C(=O)NCC(=O)OC)C
c-@O Clc1cc2NC(=O)[C@@](Oc2cc1)(C(=O)NCC(=O)OC)C
[#7]~*(~*)~* Clc1cc2NC(=O)[C@@](Oc2cc1)(C(=O)NCC(=O)OC)C
*!:[a]:*:*:[a]!:* Clc1cc2NC(=O)[C@@](Oc2cc1)(C(=O)NCC(=O)OC)C
[#8,#16] Clc1cc2NC(=O)[C@@](Oc2cc1)(C(=O)NCC(=O)OC)C
N~C~C(~O)~O Clc1cc2NC(=O)[C@@](Oc2cc1)(C(=O)NCC(=O)OC)C
[#8]=[C,N] Clc1cc2NC(=O)[C@@](Oc2cc1)(C(=O)NCC(=O)OC)C
C-!@N Clc1cc2NC(=O)[C@@](Oc2cc1)(C(=O)NCC(=O)OC)C
[#9,#17,#35,#53]!@*@* Clc1cc2NC(=O)[C@@](Oc2cc1)(C(=O)NCC(=O)OC)C
*-!@* Clc1cc2NC(=O)[C@@](Oc2cc1)(C(=O)NCC(=O)OC)C
*(!@*)(!@*) Clc1cc2NC(=O)[C@@](Oc2cc1)(C(=O)NCC(=O)OC)C
[#7]~*~*~*~*~*~*~*~*~[#8] Clc1cc2NC(=O)[C@@](Oc2cc1)(C(=O)NCC(=O)OC)C
[R](-*(-*))~*~*~[a] Clc1cc2NC(=O)[C@@](Oc2cc1)(C(=O)NCC(=O)OC)C
C-!@C Clc1cc2NC(=O)[C@@](Oc2cc1)(C(=O)NCC(=O)OC)C
[N&X4&+,N&X3&+0] Clc1cc2NC(=O)[C@@](Oc2cc1)(C(=O)NCC(=O)OC)C
C=!@O Clc1cc2NC(=O)[C@@](Oc2cc1)(C(=O)NCC(=O)OC)C
[!#6]~*~*~*~[D3] Clc1cc2NC(=O)[C@@](Oc2cc1)(C(=O)NCC(=O)OC)C
[O,N;!H0;R0] Clc1cc2NC(=O)[C@@](Oc2cc1)(C(=O)NCC(=O)OC)C
[a]~*~*-[CH3] Clc1cc2NC(=O)[C@@](Oc2cc1)(C(=O)NCC(=O)OC)C
[CX3]=[OX1] Clc1cc2NC(=O)[C@@](Oc2cc1)(C(=O)NCC(=O)OC)C
*-*-[R]~*:[a] Clc1cc2NC(=O)[C@@](Oc2cc1)(C(=O)NCC(=O)OC)C
[OX1]=CN Clc1cc2NC(=O)[C@@](Oc2cc1)(C(=O)NCC(=O)OC)C
[cR1]1[cR1][cR1][cR1][cR1][cR1]1 Brc1ccc(cc1)[C@@H]2N[C@@H](C(=O)OC)CC=3c4c(NC32)cccc4
[#9,#17,#35,#53]-[a] Brc1ccc(cc1)[C@@H]2N[C@@H](C(=O)OC)CC=3c4c(NC32)cccc4
*-!@* Brc1ccc(cc1)[C@@H]2N[C@@H](C(=O)OC)CC=3c4c(NC32)cccc4
[#9,#17,#35,#53]~[D3] Brc1ccc(cc1)[C@@H]2N[C@@H](C(=O)OC)CC=3c4c(NC32)cccc4
[#9,#17,#35,#53] Brc1ccc(cc1)[C@@H]2N[C@@H](C(=O)OC)CC=3c4c(NC32)cccc4
[R](-*(-*))~*~[a] Brc1ccc(cc1)[C@@H]2N[C@@H](C(=O)OC)CC=3c4c(NC32)cccc4
*1****1 Brc1ccc(cc1)[C@@H]2N[C@@H](C(=O)OC)CC=3c4c(NC32)cccc4
*-*-[R]~*~*:[a] Brc1ccc(cc1)[C@@H]2N[C@@H](C(=O)OC)CC=3c4c(NC32)cccc4
[R](-*(-*))~*~*~[a] Brc1ccc(cc1)[C@@H]2N[C@@H](C(=O)OC)CC=3c4c(NC32)cccc4
O=[C,N] Brc1ccc(cc1)[C@@H]2N[C@@H](C(=O)OC)CC=3c4c(NC32)cccc4
[!R] Brc1ccc(cc1)[C@@H]2N[C@@H](C(=O)OC)CC=3c4c(NC32)cccc4
a-[Br] Brc1ccc(cc1)[C@@H]2N[C@@H](C(=O)OC)CC=3c4c(NC32)cccc4
[R]~[D3] Brc1ccc(cc1)[C@@H]2N[C@@H](C(=O)OC)CC=3c4c(NC32)cccc4
[#6][F,Cl,Br,I] Brc1ccc(cc1)[C@@H]2N[C@@H](C(=O)OC)CC=3c4c(NC32)cccc4
[!#6]~*~*~*~[D3] Brc1ccc(cc1)[C@@H]2N[C@@H](C(=O)OC)CC=3c4c(NC32)cccc4
C=!@O Brc1ccc(cc1)[C@@H]2N[C@@H](C(=O)OC)CC=3c4c(NC32)cccc4
[#6!H0]~@[#6!H0]~@[#6!H0]~@[#6!H0] Brc1ccc(cc1)[C@@H]2N[C@@H](C(=O)OC)CC=3c4c(NC32)cccc4
c-!@C Brc1ccc(cc1)[C@@H]2N[C@@H](C(=O)OC)CC=3c4c(NC32)cccc4
a1aaaa1 Brc1ccc(cc1)[C@@H]2N[C@@H](C(=O)OC)CC=3c4c(NC32)cccc4
[cD3H0;r6;R2][*;r5,r6;R1][cD3H0;r6;R2] Brc1ccc(cc1)[C@@H]2N[C@@H](C(=O)OC)CC=3c4c(NC32)cccc4
*!:[a]:*:*:[a]!:* Brc1ccc(cc1)[C@@H]2N[C@@H](C(=O)OC)CC=3c4c(NC32)cccc4
*/,\[R]=,:;@[R]/,\* Brc1ccc(cc1)[C@@H]2N[C@@H](C(=O)OC)CC=3c4c(NC32)cccc4
[#7]~*~*~*~*~*~*~*~*~[#8] Brc1ccc(cc1)[C@@H]2N[C@@H](C(=O)OC)CC=3c4c(NC32)cccc4
C-@C Brc1ccc(cc1)[C@@H]2N[C@@H](C(=O)OC)CC=3c4c(NC32)cccc4
[OD2]([#6])[#6] Brc1ccc(cc1)[C@@H]2N[C@@H](C(=O)OC)CC=3c4c(NC32)cccc4
N~C~C(~O)~O Brc1ccc(cc1)[C@@H]2N[C@@H](C(=O)OC)CC=3c4c(NC32)cccc4
[#7]~[D3] Brc1ccc(cc1)[C@@H]2N[C@@H](C(=O)OC)CC=3c4c(NC32)cccc4
[#7] Brc1ccc(cc1)[C@@H]2N[C@@H](C(=O)OC)CC=3c4c(NC32)cccc4
[#7]~*(~*)~* Brc1ccc(cc1)[C@@H]2N[C@@H](C(=O)OC)CC=3c4c(NC32)cccc4
*!@[#8]!@* Brc1ccc(cc1)[C@@H]2N[C@@H](C(=O)OC)CC=3c4c(NC32)cccc4
c12ccccc1ccn2 Brc1ccc(cc1)[C@@H]2N[C@@H](C(=O)OC)CC=3c4c(NC32)cccc4
c1cncc1 Brc1ccc(cc1)[C@@H]2N[C@@H](C(=O)OC)CC=3c4c(NC32)cccc4
c-@C Brc1ccc(cc1)[C@@H]2N[C@@H](C(=O)OC)CC=3c4c(NC32)cccc4
[R0] Brc1ccc(cc1)[C@@H]2N[C@@H](C(=O)OC)CC=3c4c(NC32)cccc4
[!#6]~*~[R] Brc1ccc(cc1)[C@@H]2N[C@@H](C(=O)OC)CC=3c4c(NC32)cccc4
[NX3,NX4+][CX4H]([*])[CX3](=[OX1])[O,N] Brc1ccc(cc1)[C@@H]2N[C@@H](C(=O)OC)CC=3c4c(NC32)cccc4
a1aaaaa1 Brc1ccc(cc1)[C@@H]2N[C@@H](C(=O)OC)CC=3c4c(NC32)cccc4
[!#6]~*~*~[R] Brc1ccc(cc1)[C@@H]2N[C@@H](C(=O)OC)CC=3c4c(NC32)cccc4
[#8,#16] Brc1ccc(cc1)[C@@H]2N[C@@H](C(=O)OC)CC=3c4c(NC32)cccc4
*-!:aaaa-!:* Brc1ccc(cc1)[C@@H]2N[C@@H](C(=O)OC)CC=3c4c(NC32)cccc4
*!@* Brc1ccc(cc1)[C@@H]2N[C@@H](C(=O)OC)CC=3c4c(NC32)cccc4
[CX3](=[OX1])O Brc1ccc(cc1)[C@@H]2N[C@@H](C(=O)OC)CC=3c4c(NC32)cccc4
[CX4v4] Brc1ccc(cc1)[C@@H]2N[C@@H](C(=O)OC)CC=3c4c(NC32)cccc4
[#6][CX3](=O)[OX2H0][#6] Brc1ccc(cc1)[C@@H]2N[C@@H](C(=O)OC)CC=3c4c(NC32)cccc4
*(!@*)(!@*) Brc1ccc(cc1)[C@@H]2N[C@@H](C(=O)OC)CC=3c4c(NC32)cccc4
[OX2H0] Brc1ccc(cc1)[C@@H]2N[C@@H](C(=O)OC)CC=3c4c(NC32)cccc4
[C;X4;!D4]-;!@[C;D3] Brc1ccc(cc1)[C@@H]2N[C@@H](C(=O)OC)CC=3c4c(NC32)cccc4
C-@N Brc1ccc(cc1)[C@@H]2N[C@@H](C(=O)OC)CC=3c4c(NC32)cccc4
[R]~*~*-[CH3] Brc1ccc(cc1)[C@@H]2N[C@@H](C(=O)OC)CC=3c4c(NC32)cccc4
*-*-[R]~*:[a] Brc1ccc(cc1)[C@@H]2N[C@@H](C(=O)OC)CC=3c4c(NC32)cccc4
[#9,#17,#35,#53]-[R] Brc1ccc(cc1)[C@@H]2N[C@@H](C(=O)OC)CC=3c4c(NC32)cccc4
[CX3](=[OX1])C Brc1ccc(cc1)[C@@H]2N[C@@H](C(=O)OC)CC=3c4c(NC32)cccc4
*-*-[R]:[a] Brc1ccc(cc1)[C@@H]2N[C@@H](C(=O)OC)CC=3c4c(NC32)cccc4
[!#6]-[CH3] Brc1ccc(cc1)[C@@H]2N[C@@H](C(=O)OC)CC=3c4c(NC32)cccc4
[#8]=[C,N] Brc1ccc(cc1)[C@@H]2N[C@@H](C(=O)OC)CC=3c4c(NC32)cccc4
[#9,#17,#35,#53]!@*@* Brc1ccc(cc1)[C@@H]2N[C@@H](C(=O)OC)CC=3c4c(NC32)cccc4
[CX3]=[OX1] Brc1ccc(cc1)[C@@H]2N[C@@H](C(=O)OC)CC=3c4c(NC32)cccc4
[F,Cl,Br,I] Brc1ccc(cc1)[C@@H]2N[C@@H](C(=O)OC)CC=3c4c(NC32)cccc4
[N&X4&+,N&X3&+0] Brc1ccc(cc1)[C@@H]2N[C@@H](C(=O)OC)CC=3c4c(NC32)cccc4
C-!@O Brc1ccc(cc1)[C@@H]2N[C@@H](C(=O)OC)CC=3c4c(NC32)cccc4
C~C~O Brc1ccc(cc1)[C@@H]2N[C@@H](C(=O)OC)CC=3c4c(NC32)cccc4
[C](=O)([C,c,O,S])[C,c,O,S] Brc1ccc(cc1)[C@@H]2N[C@@H](C(=O)OC)CC=3c4c(NC32)cccc4
*1*****1 Brc1ccc(cc1)[C@@H]2N[C@@H](C(=O)OC)CC=3c4c(NC32)cccc4
*-!:aa-!:* Brc1ccc(cc1)[C@@H]2N[C@@H](C(=O)OC)CC=3c4c(NC32)cccc4
[r;!r3;!r4;!r5;!r6;!r7] Brc1ccc(cc1)[C@@H]2N[C@@H](C(=O)OC)CC=3c4c(NC32)cccc4
[#6,#7;R0]=[#8] Brc1ccc(cc1)[C@@H]2N[C@@H](C(=O)OC)CC=3c4c(NC32)cccc4
[R] Brc1ccc(cc1)[C@@H]2N[C@@H](C(=O)OC)CC=3c4c(NC32)cccc4
[#6]~!@[#8] Brc1ccc(cc1)[C@@H]2N[C@@H](C(=O)OC)CC=3c4c(NC32)cccc4
[R](-*(-*))~*~*~*~[a] Brc1ccc(cc1)[C@@H]2N[C@@H](C(=O)OC)CC=3c4c(NC32)cccc4
[!#1&!#6&!#7&!#8&!#9&!#16&!#17] Brc1ccc(cc1)[C@@H]2N[C@@H](C(=O)OC)CC=3c4c(NC32)cccc4
[#9,#17,#35,#53]~*(~*)~* Brc1ccc(cc1)[C@@H]2N[C@@H](C(=O)OC)CC=3c4c(NC32)cccc4
[#6X3v3-1,#6X3v4+0,#6X3v3+1] Brc1ccc(cc1)[C@@H]2N[C@@H](C(=O)OC)CC=3c4c(NC32)cccc4
[!H0;#7,#8,#9] Brc1ccc(cc1)[C@@H]2N[C@@H](C(=O)OC)CC=3c4c(NC32)cccc4
[CX4] Brc1ccc(cc1)[C@@H]2N[C@@H](C(=O)OC)CC=3c4c(NC32)cccc4
[cD3H0;r5,r6;R2](:[cD3H0;r5,r6;R2])(:[cD3H0;r5,r6;R2]) Brc1ccc(cc1)[C@@H]2N[C@@H](C(=O)OC)CC=3c4c(NC32)cccc4
*-!:[a]:*:*:[a]-!:* Brc1ccc(cc1)[C@@H]2N[C@@H](C(=O)OC)CC=3c4c(NC32)cccc4
[NH]([CX4])[CX4] Brc1ccc(cc1)[C@@H]2N[C@@H](C(=O)OC)CC=3c4c(NC32)cccc4
[CH3X4] Brc1ccc(cc1)[C@@H]2N[C@@H](C(=O)OC)CC=3c4c(NC32)cccc4
C-!@C Brc1ccc(cc1)[C@@H]2N[C@@H](C(=O)OC)CC=3c4c(NC32)cccc4
C~C(~O)~O Brc1ccc(cc1)[C@@H]2N[C@@H](C(=O)OC)CC=3c4c(NC32)cccc4
[a]~*~*-[CH3] Fc1ccc(cc1)C[NH+]2CC=C(C(=O)Nc3c(OC)cccc3)CC2
*/,\[R]=,:;@[R]/,\* Fc1ccc(cc1)C[NH+]2CC=C(C(=O)Nc3c(OC)cccc3)CC2
[R] Fc1ccc(cc1)C[NH+]2CC=C(C(=O)Nc3c(OC)cccc3)CC2
[R]~*-[CH3] Fc1ccc(cc1)C[NH+]2CC=C(C(=O)Nc3c(OC)cccc3)CC2
[#8]=[C,N] Fc1ccc(cc1)C[NH+]2CC=C(C(=O)Nc3c(OC)cccc3)CC2
*!@* Fc1ccc(cc1)C[NH+]2CC=C(C(=O)Nc3c(OC)cccc3)CC2
cC[N+] Fc1ccc(cc1)C[NH+]2CC=C(C(=O)Nc3c(OC)cccc3)CC2
[CH3X4] Fc1ccc(cc1)C[NH+]2CC=C(C(=O)Nc3c(OC)cccc3)CC2
C~C~O Fc1ccc(cc1)C[NH+]2CC=C(C(=O)Nc3c(OC)cccc3)CC2
*-!@* Fc1ccc(cc1)C[NH+]2CC=C(C(=O)Nc3c(OC)cccc3)CC2
N-[C,c,N]=[C,c,N,n,O,S] Fc1ccc(cc1)C[NH+]2CC=C(C(=O)Nc3c(OC)cccc3)CC2
[OX1]=CN Fc1ccc(cc1)C[NH+]2CC=C(C(=O)Nc3c(OC)cccc3)CC2
[+] Fc1ccc(cc1)C[NH+]2CC=C(C(=O)Nc3c(OC)cccc3)CC2
*(!@*)(!@*) Fc1ccc(cc1)C[NH+]2CC=C(C(=O)Nc3c(OC)cccc3)CC2
[#7] Fc1ccc(cc1)C[NH+]2CC=C(C(=O)Nc3c(OC)cccc3)CC2
[R](-*(-*))~*~[a] Fc1ccc(cc1)C[NH+]2CC=C(C(=O)Nc3c(OC)cccc3)CC2
[!R] Fc1ccc(cc1)C[NH+]2CC=C(C(=O)Nc3c(OC)cccc3)CC2
c-!@C Fc1ccc(cc1)C[NH+]2CC=C(C(=O)Nc3c(OC)cccc3)CC2
[O,N;!H0;R0] Fc1ccc(cc1)C[NH+]2CC=C(C(=O)Nc3c(OC)cccc3)CC2
c-!@N Fc1ccc(cc1)C[NH+]2CC=C(C(=O)Nc3c(OC)cccc3)CC2
*1*****1 Fc1ccc(cc1)C[NH+]2CC=C(C(=O)Nc3c(OC)cccc3)CC2
[!#6]-[CH3] Fc1ccc(cc1)C[NH+]2CC=C(C(=O)Nc3c(OC)cccc3)CC2
C~C~C~C Fc1ccc(cc1)C[NH+]2CC=C(C(=O)Nc3c(OC)cccc3)CC2
C-!@N Fc1ccc(cc1)C[NH+]2CC=C(C(=O)Nc3c(OC)cccc3)CC2
C-@C Fc1ccc(cc1)C[NH+]2CC=C(C(=O)Nc3c(OC)cccc3)CC2
*!@[#8]!@* Fc1ccc(cc1)C[NH+]2CC=C(C(=O)Nc3c(OC)cccc3)CC2
[#7]~*(~*)~* Fc1ccc(cc1)C[NH+]2CC=C(C(=O)Nc3c(OC)cccc3)CC2
c-!@O Fc1ccc(cc1)C[NH+]2CC=C(C(=O)Nc3c(OC)cccc3)CC2
[#9,#17,#35,#53]-[a] Fc1ccc(cc1)C[NH+]2CC=C(C(=O)Nc3c(OC)cccc3)CC2
[CX3]=[OX1] Fc1ccc(cc1)C[NH+]2CC=C(C(=O)Nc3c(OC)cccc3)CC2
*-*-[R]~*:[a] Fc1ccc(cc1)C[NH+]2CC=C(C(=O)Nc3c(OC)cccc3)CC2
[#9,#17,#35,#53]-[R] Fc1ccc(cc1)C[NH+]2CC=C(C(=O)Nc3c(OC)cccc3)CC2
[+,++,+++] Fc1ccc(cc1)C[NH+]2CC=C(C(=O)Nc3c(OC)cccc3)CC2
[O,N]!-CA=A Fc1ccc(cc1)C[NH+]2CC=C(C(=O)Nc3c(OC)cccc3)CC2
[N,n;+1] Fc1ccc(cc1)C[NH+]2CC=C(C(=O)Nc3c(OC)cccc3)CC2
*-!:[a]:*:*:[a]-!:* Fc1ccc(cc1)C[NH+]2CC=C(C(=O)Nc3c(OC)cccc3)CC2
[OX2H0] Fc1ccc(cc1)C[NH+]2CC=C(C(=O)Nc3c(OC)cccc3)CC2
[R](-*(-*))~*~*~*~[a] Fc1ccc(cc1)C[NH+]2CC=C(C(=O)Nc3c(OC)cccc3)CC2
C=!@O Fc1ccc(cc1)C[NH+]2CC=C(C(=O)Nc3c(OC)cccc3)CC2
C-@N Fc1ccc(cc1)C[NH+]2CC=C(C(=O)Nc3c(OC)cccc3)CC2
[#9,#17,#35,#53]!@*@* Fc1ccc(cc1)C[NH+]2CC=C(C(=O)Nc3c(OC)cccc3)CC2
O=[C,N] Fc1ccc(cc1)C[NH+]2CC=C(C(=O)Nc3c(OC)cccc3)CC2
[N&X4&+,N&X3&+0] Fc1ccc(cc1)C[NH+]2CC=C(C(=O)Nc3c(OC)cccc3)CC2
[#6][F,Cl,Br,I] Fc1ccc(cc1)C[NH+]2CC=C(C(=O)Nc3c(OC)cccc3)CC2
[#7]~[D3] Fc1ccc(cc1)C[NH+]2CC=C(C(=O)Nc3c(OC)cccc3)CC2
[!H0;#7,#8,#9] Fc1ccc(cc1)C[NH+]2CC=C(C(=O)Nc3c(OC)cccc3)CC2
[!#6]~*~*~[R] Fc1ccc(cc1)C[NH+]2CC=C(C(=O)Nc3c(OC)cccc3)CC2
[NH]([CX4])[CX4] Fc1ccc(cc1)C[NH+]2CC=C(C(=O)Nc3c(OC)cccc3)CC2
*-*-[R]:[a] Fc1ccc(cc1)C[NH+]2CC=C(C(=O)Nc3c(OC)cccc3)CC2
a1aaaaa1 Fc1ccc(cc1)C[NH+]2CC=C(C(=O)Nc3c(OC)cccc3)CC2
[CX4] Fc1ccc(cc1)C[NH+]2CC=C(C(=O)Nc3c(OC)cccc3)CC2
[#9,#17,#35,#53]~[D3] Fc1ccc(cc1)C[NH+]2CC=C(C(=O)Nc3c(OC)cccc3)CC2
*/,\[R]=;@[R]/,\* Fc1ccc(cc1)C[NH+]2CC=C(C(=O)Nc3c(OC)cccc3)CC2
*-!:aa-!:* Fc1ccc(cc1)C[NH+]2CC=C(C(=O)Nc3c(OC)cccc3)CC2
[!#6]~*~[R] Fc1ccc(cc1)C[NH+]2CC=C(C(=O)Nc3c(OC)cccc3)CC2
[#6!H0]~@[#6!H0]~@[#6!H0]~@[#6!H0] Fc1ccc(cc1)C[NH+]2CC=C(C(=O)Nc3c(OC)cccc3)CC2
[#6,#7;R0]=[#8] Fc1ccc(cc1)C[NH+]2CC=C(C(=O)Nc3c(OC)cccc3)CC2
[#9,#17,#35,#53] Fc1ccc(cc1)C[NH+]2CC=C(C(=O)Nc3c(OC)cccc3)CC2
[!#6]~*~*~*~[D3] Fc1ccc(cc1)C[NH+]2CC=C(C(=O)Nc3c(OC)cccc3)CC2
[cR1]1[cR1][cR1][cR1][cR1][cR1]1 Fc1ccc(cc1)C[NH+]2CC=C(C(=O)Nc3c(OC)cccc3)CC2
*-!:aaaa-!:* Fc1ccc(cc1)C[NH+]2CC=C(C(=O)Nc3c(OC)cccc3)CC2
[CX3](=[OX1])C Fc1ccc(cc1)C[NH+]2CC=C(C(=O)Nc3c(OC)cccc3)CC2
[R0] Fc1ccc(cc1)C[NH+]2CC=C(C(=O)Nc3c(OC)cccc3)CC2
[R]~[D3] Fc1ccc(cc1)C[NH+]2CC=C(C(=O)Nc3c(OC)cccc3)CC2
C-!@O Fc1ccc(cc1)C[NH+]2CC=C(C(=O)Nc3c(OC)cccc3)CC2
[#6X3v3-1,#6X3v4+0,#6X3v3+1] Fc1ccc(cc1)C[NH+]2CC=C(C(=O)Nc3c(OC)cccc3)CC2
[R]~*~*-[CH3] Fc1ccc(cc1)C[NH+]2CC=C(C(=O)Nc3c(OC)cccc3)CC2
[R](-*(-*))~*~*~[a] Fc1ccc(cc1)C[NH+]2CC=C(C(=O)Nc3c(OC)cccc3)CC2
C=@C Fc1ccc(cc1)C[NH+]2CC=C(C(=O)Nc3c(OC)cccc3)CC2
[NX4] Fc1ccc(cc1)C[NH+]2CC=C(C(=O)Nc3c(OC)cccc3)CC2
[#8,#16] Fc1ccc(cc1)C[NH+]2CC=C(C(=O)Nc3c(OC)cccc3)CC2
a-[F] Fc1ccc(cc1)C[NH+]2CC=C(C(=O)Nc3c(OC)cccc3)CC2
*!:[a]:*:*:[a]!:* Fc1ccc(cc1)C[NH+]2CC=C(C(=O)Nc3c(OC)cccc3)CC2
C-!@C Fc1ccc(cc1)C[NH+]2CC=C(C(=O)Nc3c(OC)cccc3)CC2
[F,Cl,Br,I] Fc1ccc(cc1)C[NH+]2CC=C(C(=O)Nc3c(OC)cccc3)CC2
[NX3][CX3](=[OX1])[#6] Fc1ccc(cc1)C[NH+]2CC=C(C(=O)Nc3c(OC)cccc3)CC2
[#6]~!@[#8] Fc1ccc(cc1)C[NH+]2CC=C(C(=O)Nc3c(OC)cccc3)CC2
[CX4v4] Fc1ccc(cc1)C[NH+]2CC=C(C(=O)Nc3c(OC)cccc3)CC2
[#9,#17,#35,#53]~*(~*)~* Fc1ccc(cc1)C[NH+]2CC=C(C(=O)Nc3c(OC)cccc3)CC2
[OD2]([#6])[#6] Fc1ccc(cc1)C[NH+]2CC=C(C(=O)Nc3c(OC)cccc3)CC2
[!#6]~*~*~[R] Brc1c(OCCCCCC)ccc(c1)C(=O)NC(=S)Nc2c(cccc2)C(C)C
*-!:aa-!:* Brc1c(OCCCCCC)ccc(c1)C(=O)NC(=S)Nc2c(cccc2)C(C)C
[OD2]([#6])[#6] Brc1c(OCCCCCC)ccc(c1)C(=O)NC(=S)Nc2c(cccc2)C(C)C
[#8]=[C,N] Brc1c(OCCCCCC)ccc(c1)C(=O)NC(=S)Nc2c(cccc2)C(C)C
[CX3]=[OX1] Brc1c(OCCCCCC)ccc(c1)C(=O)NC(=S)Nc2c(cccc2)C(C)C
[R](-*(-*))~*~*~*~[a] Brc1c(OCCCCCC)ccc(c1)C(=O)NC(=S)Nc2c(cccc2)C(C)C
[#6][F,Cl,Br,I] Brc1c(OCCCCCC)ccc(c1)C(=O)NC(=S)Nc2c(cccc2)C(C)C
*-!:[a]:*:*:[a]-!:* Brc1c(OCCCCCC)ccc(c1)C(=O)NC(=S)Nc2c(cccc2)C(C)C
[#7]~*(~*)~* Brc1c(OCCCCCC)ccc(c1)C(=O)NC(=S)Nc2c(cccc2)C(C)C
c-!@C Brc1c(OCCCCCC)ccc(c1)C(=O)NC(=S)Nc2c(cccc2)C(C)C
[N&X4&+,N&X3&+0] Brc1c(OCCCCCC)ccc(c1)C(=O)NC(=S)Nc2c(cccc2)C(C)C
[R](-*(-*))~*~*~[a] Brc1c(OCCCCCC)ccc(c1)C(=O)NC(=S)Nc2c(cccc2)C(C)C
[!#6]~*~[R] Brc1c(OCCCCCC)ccc(c1)C(=O)NC(=S)Nc2c(cccc2)C(C)C
[NX3][CX3]=[SX1] Brc1c(OCCCCCC)ccc(c1)C(=O)NC(=S)Nc2c(cccc2)C(C)C
C-!@O Brc1c(OCCCCCC)ccc(c1)C(=O)NC(=S)Nc2c(cccc2)C(C)C
[OX2H0] Brc1c(OCCCCCC)ccc(c1)C(=O)NC(=S)Nc2c(cccc2)C(C)C
[#9,#17,#35,#53]~*(~*)~* Brc1c(OCCCCCC)ccc(c1)C(=O)NC(=S)Nc2c(cccc2)C(C)C
[#9,#17,#35,#53]!@*@* Brc1c(OCCCCCC)ccc(c1)C(=O)NC(=S)Nc2c(cccc2)C(C)C
[R0;D2]~[R0;D2]~[R0;D2]~[R0;D2] Brc1c(OCCCCCC)ccc(c1)C(=O)NC(=S)Nc2c(cccc2)C(C)C
[R0;D2][R0;D2][R0;D2][R0;D2] Brc1c(OCCCCCC)ccc(c1)C(=O)NC(=S)Nc2c(cccc2)C(C)C
*-!@* Brc1c(OCCCCCC)ccc(c1)C(=O)NC(=S)Nc2c(cccc2)C(C)C
[#6!H0]~@[#6!H0]~@[#6!H0]~@[#6!H0] Brc1c(OCCCCCC)ccc(c1)C(=O)NC(=S)Nc2c(cccc2)C(C)C
O=[C,N] Brc1c(OCCCCCC)ccc(c1)C(=O)NC(=S)Nc2c(cccc2)C(C)C
[CD3H0,R](=[SD1H0])([ND2H1,R])([ND2H1,R]) Brc1c(OCCCCCC)ccc(c1)C(=O)NC(=S)Nc2c(cccc2)C(C)C
[R]~[D3] Brc1c(OCCCCCC)ccc(c1)C(=O)NC(=S)Nc2c(cccc2)C(C)C
[cR1]1[cR1][cR1][cR1][cR1][cR1]1 Brc1c(OCCCCCC)ccc(c1)C(=O)NC(=S)Nc2c(cccc2)C(C)C
[#8]=[C,N]-aaa[F,Cl,Br,I] Brc1c(OCCCCCC)ccc(c1)C(=O)NC(=S)Nc2c(cccc2)C(C)C
C=!@S Brc1c(OCCCCCC)ccc(c1)C(=O)NC(=S)Nc2c(cccc2)C(C)C
C~C~C~C Brc1c(OCCCCCC)ccc(c1)C(=O)NC(=S)Nc2c(cccc2)C(C)C
c-!@N Brc1c(OCCCCCC)ccc(c1)C(=O)NC(=S)Nc2c(cccc2)C(C)C
*-*-[R]:[a] Brc1c(OCCCCCC)ccc(c1)C(=O)NC(=S)Nc2c(cccc2)C(C)C
*-*-[R]~*:[a] Brc1c(OCCCCCC)ccc(c1)C(=O)NC(=S)Nc2c(cccc2)C(C)C
[C;X4;!D4]-;!@[C;X4;!D4;!R] Brc1c(OCCCCCC)ccc(c1)C(=O)NC(=S)Nc2c(cccc2)C(C)C
[R]~*-[CH3] Brc1c(OCCCCCC)ccc(c1)C(=O)NC(=S)Nc2c(cccc2)C(C)C
[C;X4;!D4]-;!@[C;D3] Brc1c(OCCCCCC)ccc(c1)C(=O)NC(=S)Nc2c(cccc2)C(C)C
[#8,#16] Brc1c(OCCCCCC)ccc(c1)C(=O)NC(=S)Nc2c(cccc2)C(C)C
[R0] Brc1c(OCCCCCC)ccc(c1)C(=O)NC(=S)Nc2c(cccc2)C(C)C
c-!@O Brc1c(OCCCCCC)ccc(c1)C(=O)NC(=S)Nc2c(cccc2)C(C)C
*!@* Brc1c(OCCCCCC)ccc(c1)C(=O)NC(=S)Nc2c(cccc2)C(C)C
[#9,#17,#35,#53] Brc1c(OCCCCCC)ccc(c1)C(=O)NC(=S)Nc2c(cccc2)C(C)C
[NX3][CX3](=[OX1])[#6] Brc1c(OCCCCCC)ccc(c1)C(=O)NC(=S)Nc2c(cccc2)C(C)C
[R] Brc1c(OCCCCCC)ccc(c1)C(=O)NC(=S)Nc2c(cccc2)C(C)C
a1aaaaa1 Brc1c(OCCCCCC)ccc(c1)C(=O)NC(=S)Nc2c(cccc2)C(C)C
[CX4] Brc1c(OCCCCCC)ccc(c1)C(=O)NC(=S)Nc2c(cccc2)C(C)C
*-!:aaaa-!:* Brc1c(OCCCCCC)ccc(c1)C(=O)NC(=S)Nc2c(cccc2)C(C)C
*1*****1 Brc1c(OCCCCCC)ccc(c1)C(=O)NC(=S)Nc2c(cccc2)C(C)C
N-[C,c,N]=[C,c,N,n,O,S] Brc1c(OCCCCCC)ccc(c1)C(=O)NC(=S)Nc2c(cccc2)C(C)C
[CX4v4] Brc1c(OCCCCCC)ccc(c1)C(=O)NC(=S)Nc2c(cccc2)C(C)C
[#9,#17,#35,#53]-[a] Brc1c(OCCCCCC)ccc(c1)C(=O)NC(=S)Nc2c(cccc2)C(C)C
C-!@N Brc1c(OCCCCCC)ccc(c1)C(=O)NC(=S)Nc2c(cccc2)C(C)C
[#9,#17,#35,#53]~[D3] Brc1c(OCCCCCC)ccc(c1)C(=O)NC(=S)Nc2c(cccc2)C(C)C
*/,\[R]=,:;@[R]/,\* Brc1c(OCCCCCC)ccc(c1)C(=O)NC(=S)Nc2c(cccc2)C(C)C
*-*-[R]~*~*:[a] Brc1c(OCCCCCC)ccc(c1)C(=O)NC(=S)Nc2c(cccc2)C(C)C
[CH3X4] Brc1c(OCCCCCC)ccc(c1)C(=O)NC(=S)Nc2c(cccc2)C(C)C
C-!@C Brc1c(OCCCCCC)ccc(c1)C(=O)NC(=S)Nc2c(cccc2)C(C)C
[CHX4]([CH3X4])[CH3X4] Brc1c(OCCCCCC)ccc(c1)C(=O)NC(=S)Nc2c(cccc2)C(C)C
*-!:aaa-!:* Brc1c(OCCCCCC)ccc(c1)C(=O)NC(=S)Nc2c(cccc2)C(C)C
[F,Cl,Br,I] Brc1c(OCCCCCC)ccc(c1)C(=O)NC(=S)Nc2c(cccc2)C(C)C
[OX1]=CN Brc1c(OCCCCCC)ccc(c1)C(=O)NC(=S)Nc2c(cccc2)C(C)C
[#7] Brc1c(OCCCCCC)ccc(c1)C(=O)NC(=S)Nc2c(cccc2)C(C)C
[#6X3v3-1,#6X3v4+0,#6X3v3+1] Brc1c(OCCCCCC)ccc(c1)C(=O)NC(=S)Nc2c(cccc2)C(C)C
[!R] Brc1c(OCCCCCC)ccc(c1)C(=O)NC(=S)Nc2c(cccc2)C(C)C
C=[SD1H0] Brc1c(OCCCCCC)ccc(c1)C(=O)NC(=S)Nc2c(cccc2)C(C)C
[O,N;!H0;R0] Brc1c(OCCCCCC)ccc(c1)C(=O)NC(=S)Nc2c(cccc2)C(C)C
[CD3H0](-[NX3])(-[NX3])=[SD1H0] Brc1c(OCCCCCC)ccc(c1)C(=O)NC(=S)Nc2c(cccc2)C(C)C
C~C~O Brc1c(OCCCCCC)ccc(c1)C(=O)NC(=S)Nc2c(cccc2)C(C)C
[#6]~!@[#8] Brc1c(OCCCCCC)ccc(c1)C(=O)NC(=S)Nc2c(cccc2)C(C)C
*(!@*)(!@*) Brc1c(OCCCCCC)ccc(c1)C(=O)NC(=S)Nc2c(cccc2)C(C)C
[!H0;#7,#8,#9] Brc1c(OCCCCCC)ccc(c1)C(=O)NC(=S)Nc2c(cccc2)C(C)C
[#7]~[D3] Brc1c(OCCCCCC)ccc(c1)C(=O)NC(=S)Nc2c(cccc2)C(C)C
*!@[#8]!@* Brc1c(OCCCCCC)ccc(c1)C(=O)NC(=S)Nc2c(cccc2)C(C)C
C=!@O Brc1c(OCCCCCC)ccc(c1)C(=O)NC(=S)Nc2c(cccc2)C(C)C
[C;!R]~[C;!R]~[C;!R]~[C;!R]~[C;!R]~[C;!R] Brc1c(OCCCCCC)ccc(c1)C(=O)NC(=S)Nc2c(cccc2)C(C)C
[#9,#17,#35,#53]-[R] Brc1c(OCCCCCC)ccc(c1)C(=O)NC(=S)Nc2c(cccc2)C(C)C
[!#1&!#6&!#7&!#8&!#9&!#16&!#17] Brc1c(OCCCCCC)ccc(c1)C(=O)NC(=S)Nc2c(cccc2)C(C)C
[a]~*~*-[CH3] Brc1c(OCCCCCC)ccc(c1)C(=O)NC(=S)Nc2c(cccc2)C(C)C
[!#6]~*~*~*~[D3] Brc1c(OCCCCCC)ccc(c1)C(=O)NC(=S)Nc2c(cccc2)C(C)C
[R](-*(-*))~*~[a] Brc1c(OCCCCCC)ccc(c1)C(=O)NC(=S)Nc2c(cccc2)C(C)C
*-!:[a]:*:[a]-!:* Brc1c(OCCCCCC)ccc(c1)C(=O)NC(=S)Nc2c(cccc2)C(C)C
[R]~*~*-[CH3] Brc1c(OCCCCCC)ccc(c1)C(=O)NC(=S)Nc2c(cccc2)C(C)C
a1aaaa1 Clc1c(OC)ccc(NC(=O)C2=NN(C(NC(=O)CCc3ccccc3)=C2)C)c1
[#8]=[C,N] Clc1c(OC)ccc(NC(=O)C2=NN(C(NC(=O)CCc3ccccc3)=C2)C)c1
[C;X4;!D4]-;!@[C;D3] Clc1c(OC)ccc(NC(=O)C2=NN(C(NC(=O)CCc3ccccc3)=C2)C)c1
N-[C,c,N]=[C,c,N,n,O,S] Clc1c(OC)ccc(NC(=O)C2=NN(C(NC(=O)CCc3ccccc3)=C2)C)c1
[#9,#17,#35,#53]-[a] Clc1c(OC)ccc(NC(=O)C2=NN(C(NC(=O)CCc3ccccc3)=C2)C)c1
[!#6]-[CH3] Clc1c(OC)ccc(NC(=O)C2=NN(C(NC(=O)CCc3ccccc3)=C2)C)c1
*!@[#8]!@* Clc1c(OC)ccc(NC(=O)C2=NN(C(NC(=O)CCc3ccccc3)=C2)C)c1
a-[Cl] Clc1c(OC)ccc(NC(=O)C2=NN(C(NC(=O)CCc3ccccc3)=C2)C)c1
[#7]~[D3] Clc1c(OC)ccc(NC(=O)C2=NN(C(NC(=O)CCc3ccccc3)=C2)C)c1
C-!@O Clc1c(OC)ccc(NC(=O)C2=NN(C(NC(=O)CCc3ccccc3)=C2)C)c1
[!R] Clc1c(OC)ccc(NC(=O)C2=NN(C(NC(=O)CCc3ccccc3)=C2)C)c1
[O,N;!H0;R0] Clc1c(OC)ccc(NC(=O)C2=NN(C(NC(=O)CCc3ccccc3)=C2)C)c1
C~C~O Clc1c(OC)ccc(NC(=O)C2=NN(C(NC(=O)CCc3ccccc3)=C2)C)c1
*!@* Clc1c(OC)ccc(NC(=O)C2=NN(C(NC(=O)CCc3ccccc3)=C2)C)c1
[R](-*(-*))~*~[a] Clc1c(OC)ccc(NC(=O)C2=NN(C(NC(=O)CCc3ccccc3)=C2)C)c1
c-!@O Clc1c(OC)ccc(NC(=O)C2=NN(C(NC(=O)CCc3ccccc3)=C2)C)c1
C=!@O Clc1c(OC)ccc(NC(=O)C2=NN(C(NC(=O)CCc3ccccc3)=C2)C)c1
*-!:[a]:*:[a]-!:* Clc1c(OC)ccc(NC(=O)C2=NN(C(NC(=O)CCc3ccccc3)=C2)C)c1
[#6]~!@[#8] Clc1c(OC)ccc(NC(=O)C2=NN(C(NC(=O)CCc3ccccc3)=C2)C)c1
[CX4v4] Clc1c(OC)ccc(NC(=O)C2=NN(C(NC(=O)CCc3ccccc3)=C2)C)c1
[R0] Clc1c(OC)ccc(NC(=O)C2=NN(C(NC(=O)CCc3ccccc3)=C2)C)c1
[CH2X4][cX3]1[cX3H][cX3H][cX3H][cX3H][cX3H]1 Clc1c(OC)ccc(NC(=O)C2=NN(C(NC(=O)CCc3ccccc3)=C2)C)c1
C-!@N Clc1c(OC)ccc(NC(=O)C2=NN(C(NC(=O)CCc3ccccc3)=C2)C)c1
[OX2H0] Clc1c(OC)ccc(NC(=O)C2=NN(C(NC(=O)CCc3ccccc3)=C2)C)c1
*-!:aaaa-!:* Clc1c(OC)ccc(NC(=O)C2=NN(C(NC(=O)CCc3ccccc3)=C2)C)c1
[N&X4&+,N&X3&+0] Clc1c(OC)ccc(NC(=O)C2=NN(C(NC(=O)CCc3ccccc3)=C2)C)c1
[#9,#17,#35,#53]-[R] Clc1c(OC)ccc(NC(=O)C2=NN(C(NC(=O)CCc3ccccc3)=C2)C)c1
[R] Clc1c(OC)ccc(NC(=O)C2=NN(C(NC(=O)CCc3ccccc3)=C2)C)c1
[a]~*~*-[CH3] Clc1c(OC)ccc(NC(=O)C2=NN(C(NC(=O)CCc3ccccc3)=C2)C)c1
[R]~*-[CH3] Clc1c(OC)ccc(NC(=O)C2=NN(C(NC(=O)CCc3ccccc3)=C2)C)c1
O=[C,N] Clc1c(OC)ccc(NC(=O)C2=NN(C(NC(=O)CCc3ccccc3)=C2)C)c1
[CH3X4] Clc1c(OC)ccc(NC(=O)C2=NN(C(NC(=O)CCc3ccccc3)=C2)C)c1
[cR1]1[cR1][cR1][cR1][cR1][cR1]1 Clc1c(OC)ccc(NC(=O)C2=NN(C(NC(=O)CCc3ccccc3)=C2)C)c1
[C;X4;!D4]-;!@[n] Clc1c(OC)ccc(NC(=O)C2=NN(C(NC(=O)CCc3ccccc3)=C2)C)c1
[#9,#17,#35,#53]~*(~*)~* Clc1c(OC)ccc(NC(=O)C2=NN(C(NC(=O)CCc3ccccc3)=C2)C)c1
[OD2]([#6])[#6] Clc1c(OC)ccc(NC(=O)C2=NN(C(NC(=O)CCc3ccccc3)=C2)C)c1
c-!@N Clc1c(OC)ccc(NC(=O)C2=NN(C(NC(=O)CCc3ccccc3)=C2)C)c1
*-!@* Clc1c(OC)ccc(NC(=O)C2=NN(C(NC(=O)CCc3ccccc3)=C2)C)c1
[#6!H0]~@[#6!H0]~@[#6!H0]~@[#6!H0]~@[#6!H0] Clc1c(OC)ccc(NC(=O)C2=NN(C(NC(=O)CCc3ccccc3)=C2)C)c1
[#6,#7;R0]=[#8] Clc1c(OC)ccc(NC(=O)C2=NN(C(NC(=O)CCc3ccccc3)=C2)C)c1
[#9,#17,#35,#53]~[D3] Clc1c(OC)ccc(NC(=O)C2=NN(C(NC(=O)CCc3ccccc3)=C2)C)c1
a1aaaaa1 Clc1c(OC)ccc(NC(=O)C2=NN(C(NC(=O)CCc3ccccc3)=C2)C)c1
n-!@C Clc1c(OC)ccc(NC(=O)C2=NN(C(NC(=O)CCc3ccccc3)=C2)C)c1
[R](-*(-*))~*~*~[a] Clc1c(OC)ccc(NC(=O)C2=NN(C(NC(=O)CCc3ccccc3)=C2)C)c1
[#6X3v3-1,#6X3v4+0,#6X3v3+1] Clc1c(OC)ccc(NC(=O)C2=NN(C(NC(=O)CCc3ccccc3)=C2)C)c1
*(!@*)(!@*) Clc1c(OC)ccc(NC(=O)C2=NN(C(NC(=O)CCc3ccccc3)=C2)C)c1
*-*-[R]~*~*:[a] Clc1c(OC)ccc(NC(=O)C2=NN(C(NC(=O)CCc3ccccc3)=C2)C)c1
[!#6]~*~*~*~[D3] Clc1c(OC)ccc(NC(=O)C2=NN(C(NC(=O)CCc3ccccc3)=C2)C)c1
[C;X4;!D4]-;!@[C;X4;!D4;!R] Clc1c(OC)ccc(NC(=O)C2=NN(C(NC(=O)CCc3ccccc3)=C2)C)c1
[CX3]=[OX1] Clc1c(OC)ccc(NC(=O)C2=NN(C(NC(=O)CCc3ccccc3)=C2)C)c1
[#9,#17,#35,#53] Clc1c(OC)ccc(NC(=O)C2=NN(C(NC(=O)CCc3ccccc3)=C2)C)c1
C-!@C Clc1c(OC)ccc(NC(=O)C2=NN(C(NC(=O)CCc3ccccc3)=C2)C)c1
*-!:[a]:*:*:[a]-!:* Clc1c(OC)ccc(NC(=O)C2=NN(C(NC(=O)CCc3ccccc3)=C2)C)c1
*/,\[R]=,:;@[R]/,\* Clc1c(OC)ccc(NC(=O)C2=NN(C(NC(=O)CCc3ccccc3)=C2)C)c1
[NX3][CX3](=[OX1])[#6] Clc1c(OC)ccc(NC(=O)C2=NN(C(NC(=O)CCc3ccccc3)=C2)C)c1
*-*-[R]~*:[a] Clc1c(OC)ccc(NC(=O)C2=NN(C(NC(=O)CCc3ccccc3)=C2)C)c1
[#7]~*~*~*~*~*~*~*~*~[#8] Clc1c(OC)ccc(NC(=O)C2=NN(C(NC(=O)CCc3ccccc3)=C2)C)c1
[R]~*~*-[CH3] Clc1c(OC)ccc(NC(=O)C2=NN(C(NC(=O)CCc3ccccc3)=C2)C)c1
*1*****1 Clc1c(OC)ccc(NC(=O)C2=NN(C(NC(=O)CCc3ccccc3)=C2)C)c1
[!#6]~*~[R] Clc1c(OC)ccc(NC(=O)C2=NN(C(NC(=O)CCc3ccccc3)=C2)C)c1
[R]~[D3] Clc1c(OC)ccc(NC(=O)C2=NN(C(NC(=O)CCc3ccccc3)=C2)C)c1
[R](-*(-*))~*~*~*~[a] Clc1c(OC)ccc(NC(=O)C2=NN(C(NC(=O)CCc3ccccc3)=C2)C)c1
[#6!H0]~@[#6!H0]~@[#6!H0]~@[#6!H0] Clc1c(OC)ccc(NC(=O)C2=NN(C(NC(=O)CCc3ccccc3)=C2)C)c1
[OX1]=CN Clc1c(OC)ccc(NC(=O)C2=NN(C(NC(=O)CCc3ccccc3)=C2)C)c1
[#9,#17,#35,#53]!@*@* Clc1c(OC)ccc(NC(=O)C2=NN(C(NC(=O)CCc3ccccc3)=C2)C)c1
[#7] Clc1c(OC)ccc(NC(=O)C2=NN(C(NC(=O)CCc3ccccc3)=C2)C)c1
[nX2r5] Clc1c(OC)ccc(NC(=O)C2=NN(C(NC(=O)CCc3ccccc3)=C2)C)c1
[#7]~*(~*)~* Clc1c(OC)ccc(NC(=O)C2=NN(C(NC(=O)CCc3ccccc3)=C2)C)c1
c-!@C Clc1c(OC)ccc(NC(=O)C2=NN(C(NC(=O)CCc3ccccc3)=C2)C)c1
[!H0;#7,#8,#9] Clc1c(OC)ccc(NC(=O)C2=NN(C(NC(=O)CCc3ccccc3)=C2)C)c1
*1****1 Clc1c(OC)ccc(NC(=O)C2=NN(C(NC(=O)CCc3ccccc3)=C2)C)c1
*-!:aaa-!:* Clc1c(OC)ccc(NC(=O)C2=NN(C(NC(=O)CCc3ccccc3)=C2)C)c1
[!#6]~*~*~[R] Clc1c(OC)ccc(NC(=O)C2=NN(C(NC(=O)CCc3ccccc3)=C2)C)c1
[F,Cl,Br,I] Clc1c(OC)ccc(NC(=O)C2=NN(C(NC(=O)CCc3ccccc3)=C2)C)c1
*-*-[R]:[a] Clc1c(OC)ccc(NC(=O)C2=NN(C(NC(=O)CCc3ccccc3)=C2)C)c1
*!:[a]:*:*:[a]!:* Clc1c(OC)ccc(NC(=O)C2=NN(C(NC(=O)CCc3ccccc3)=C2)C)c1
[CX3](=[OX1])C Clc1c(OC)ccc(NC(=O)C2=NN(C(NC(=O)CCc3ccccc3)=C2)C)c1
*-!:aa-!:* Clc1c(OC)ccc(NC(=O)C2=NN(C(NC(=O)CCc3ccccc3)=C2)C)c1
[CX4] Clc1c(OC)ccc(NC(=O)C2=NN(C(NC(=O)CCc3ccccc3)=C2)C)c1
[#6][F,Cl,Br,I] Clc1c(OC)ccc(NC(=O)C2=NN(C(NC(=O)CCc3ccccc3)=C2)C)c1
a-[F] Fc1ccc(cc1)C=2OC(=NN2)C[NH+]3CCC(C(=O)N4C[C@H](O[C@@H](C4)C)C)CC3
[#9,#17,#35,#53]-[R] Fc1ccc(cc1)C=2OC(=NN2)C[NH+]3CCC(C(=O)N4C[C@H](O[C@@H](C4)C)C)CC3
[!#6]~*~[R] Fc1ccc(cc1)C=2OC(=NN2)C[NH+]3CCC(C(=O)N4C[C@H](O[C@@H](C4)C)C)CC3
[#7]~*~*~*~*~*~*~*~*~[#8] Fc1ccc(cc1)C=2OC(=NN2)C[NH+]3CCC(C(=O)N4C[C@H](O[C@@H](C4)C)C)CC3
[#6][F,Cl,Br,I] Fc1ccc(cc1)C=2OC(=NN2)C[NH+]3CCC(C(=O)N4C[C@H](O[C@@H](C4)C)C)CC3
[#6X3v3-1,#6X3v4+0,#6X3v3+1] Fc1ccc(cc1)C=2OC(=NN2)C[NH+]3CCC(C(=O)N4C[C@H](O[C@@H](C4)C)C)CC3
[#6]~!@[#8] Fc1ccc(cc1)C=2OC(=NN2)C[NH+]3CCC(C(=O)N4C[C@H](O[C@@H](C4)C)C)CC3
C~C~C~C Fc1ccc(cc1)C=2OC(=NN2)C[NH+]3CCC(C(=O)N4C[C@H](O[C@@H](C4)C)C)CC3
[!#6]~*~*~[R] Fc1ccc(cc1)C=2OC(=NN2)C[NH+]3CCC(C(=O)N4C[C@H](O[C@@H](C4)C)C)CC3
[!R] Fc1ccc(cc1)C=2OC(=NN2)C[NH+]3CCC(C(=O)N4C[C@H](O[C@@H](C4)C)C)CC3
[+] Fc1ccc(cc1)C=2OC(=NN2)C[NH+]3CCC(C(=O)N4C[C@H](O[C@@H](C4)C)C)CC3
C=!@O Fc1ccc(cc1)C=2OC(=NN2)C[NH+]3CCC(C(=O)N4C[C@H](O[C@@H](C4)C)C)CC3
[CX4] Fc1ccc(cc1)C=2OC(=NN2)C[NH+]3CCC(C(=O)N4C[C@H](O[C@@H](C4)C)C)CC3
a1aaaa1 Fc1ccc(cc1)C=2OC(=NN2)C[NH+]3CCC(C(=O)N4C[C@H](O[C@@H](C4)C)C)CC3
[R]~*-[CH3] Fc1ccc(cc1)C=2OC(=NN2)C[NH+]3CCC(C(=O)N4C[C@H](O[C@@H](C4)C)C)CC3
[#6!H0]~@[#6!H0]~@[#6!H0]~@[#6!H0]~@[#6!H0] Fc1ccc(cc1)C=2OC(=NN2)C[NH+]3CCC(C(=O)N4C[C@H](O[C@@H](C4)C)C)CC3
[OD2]([#6])[#6] Fc1ccc(cc1)C=2OC(=NN2)C[NH+]3CCC(C(=O)N4C[C@H](O[C@@H](C4)C)C)CC3
C-@C Fc1ccc(cc1)C=2OC(=NN2)C[NH+]3CCC(C(=O)N4C[C@H](O[C@@H](C4)C)C)CC3
[#6!H0]~@[#6!H0]~@[#6!H0]~@[#6!H0] Fc1ccc(cc1)C=2OC(=NN2)C[NH+]3CCC(C(=O)N4C[C@H](O[C@@H](C4)C)C)CC3
[R](-*(-*))~*~*~[a] Fc1ccc(cc1)C=2OC(=NN2)C[NH+]3CCC(C(=O)N4C[C@H](O[C@@H](C4)C)C)CC3
[oX2r5] Fc1ccc(cc1)C=2OC(=NN2)C[NH+]3CCC(C(=O)N4C[C@H](O[C@@H](C4)C)C)CC3
n@a[#8] Fc1ccc(cc1)C=2OC(=NN2)C[NH+]3CCC(C(=O)N4C[C@H](O[C@@H](C4)C)C)CC3
*-*-[R]:[a] Fc1ccc(cc1)C=2OC(=NN2)C[NH+]3CCC(C(=O)N4C[C@H](O[C@@H](C4)C)C)CC3
a1aaaaa1 Fc1ccc(cc1)C=2OC(=NN2)C[NH+]3CCC(C(=O)N4C[C@H](O[C@@H](C4)C)C)CC3
[+,++,+++] Fc1ccc(cc1)C=2OC(=NN2)C[NH+]3CCC(C(=O)N4C[C@H](O[C@@H](C4)C)C)CC3
*-*-[R]~*~*:[a] Fc1ccc(cc1)C=2OC(=NN2)C[NH+]3CCC(C(=O)N4C[C@H](O[C@@H](C4)C)C)CC3
[OX1]=CN Fc1ccc(cc1)C=2OC(=NN2)C[NH+]3CCC(C(=O)N4C[C@H](O[C@@H](C4)C)C)CC3
N-[C,c,N]=[C,c,N,n,O,S] Fc1ccc(cc1)C=2OC(=NN2)C[NH+]3CCC(C(=O)N4C[C@H](O[C@@H](C4)C)C)CC3
[R]~*~*-[CH3] Fc1ccc(cc1)C=2OC(=NN2)C[NH+]3CCC(C(=O)N4C[C@H](O[C@@H](C4)C)C)CC3
C-!@N Fc1ccc(cc1)C=2OC(=NN2)C[NH+]3CCC(C(=O)N4C[C@H](O[C@@H](C4)C)C)CC3
[#8]=[C,N] Fc1ccc(cc1)C=2OC(=NN2)C[NH+]3CCC(C(=O)N4C[C@H](O[C@@H](C4)C)C)CC3
[NX3][CX3](=[OX1])[#6] Fc1ccc(cc1)C=2OC(=NN2)C[NH+]3CCC(C(=O)N4C[C@H](O[C@@H](C4)C)C)CC3
cC[N+] Fc1ccc(cc1)C=2OC(=NN2)C[NH+]3CCC(C(=O)N4C[C@H](O[C@@H](C4)C)C)CC3
*!:[a]:*:*:[a]!:* Fc1ccc(cc1)C=2OC(=NN2)C[NH+]3CCC(C(=O)N4C[C@H](O[C@@H](C4)C)C)CC3
[N,n;+1] Fc1ccc(cc1)C=2OC(=NN2)C[NH+]3CCC(C(=O)N4C[C@H](O[C@@H](C4)C)C)CC3
*-!@* Fc1ccc(cc1)C=2OC(=NN2)C[NH+]3CCC(C(=O)N4C[C@H](O[C@@H](C4)C)C)CC3
[#8,#16] Fc1ccc(cc1)C=2OC(=NN2)C[NH+]3CCC(C(=O)N4C[C@H](O[C@@H](C4)C)C)CC3
[#9,#17,#35,#53]~[D3] Fc1ccc(cc1)C=2OC(=NN2)C[NH+]3CCC(C(=O)N4C[C@H](O[C@@H](C4)C)C)CC3
[#7]~[D3] Fc1ccc(cc1)C=2OC(=NN2)C[NH+]3CCC(C(=O)N4C[C@H](O[C@@H](C4)C)C)CC3
[#9,#17,#35,#53]!@*@* Fc1ccc(cc1)C=2OC(=NN2)C[NH+]3CCC(C(=O)N4C[C@H](O[C@@H](C4)C)C)CC3
[CX3]=[OX1] Fc1ccc(cc1)C=2OC(=NN2)C[NH+]3CCC(C(=O)N4C[C@H](O[C@@H](C4)C)C)CC3
c-!@C Fc1ccc(cc1)C=2OC(=NN2)C[NH+]3CCC(C(=O)N4C[C@H](O[C@@H](C4)C)C)CC3
C~C~O Fc1ccc(cc1)C=2OC(=NN2)C[NH+]3CCC(C(=O)N4C[C@H](O[C@@H](C4)C)C)CC3
[OX2H0] Fc1ccc(cc1)C=2OC(=NN2)C[NH+]3CCC(C(=O)N4C[C@H](O[C@@H](C4)C)C)CC3
[cR1]1[cR1][cR1][cR1][cR1][cR1]1 Fc1ccc(cc1)C=2OC(=NN2)C[NH+]3CCC(C(=O)N4C[C@H](O[C@@H](C4)C)C)CC3
[!#6]~*~*~*~[D3] Fc1ccc(cc1)C=2OC(=NN2)C[NH+]3CCC(C(=O)N4C[C@H](O[C@@H](C4)C)C)CC3
[NX4] Fc1ccc(cc1)C=2OC(=NN2)C[NH+]3CCC(C(=O)N4C[C@H](O[C@@H](C4)C)C)CC3
[#6,#7;R0]=[#8] Fc1ccc(cc1)C=2OC(=NN2)C[NH+]3CCC(C(=O)N4C[C@H](O[C@@H](C4)C)C)CC3
C-!@C Fc1ccc(cc1)C=2OC(=NN2)C[NH+]3CCC(C(=O)N4C[C@H](O[C@@H](C4)C)C)CC3
[N&X4&+,N&X3&+0] Fc1ccc(cc1)C=2OC(=NN2)C[NH+]3CCC(C(=O)N4C[C@H](O[C@@H](C4)C)C)CC3
*-*-[R]~*:[a] Fc1ccc(cc1)C=2OC(=NN2)C[NH+]3CCC(C(=O)N4C[C@H](O[C@@H](C4)C)C)CC3
*-!:aaa-!:* Fc1ccc(cc1)C=2OC(=NN2)C[NH+]3CCC(C(=O)N4C[C@H](O[C@@H](C4)C)C)CC3
[C;X4;!D4]-;!@[C;X4;!D4;!R] Fc1ccc(cc1)C=2OC(=NN2)C[NH+]3CCC(C(=O)N4C[C@H](O[C@@H](C4)C)C)CC3
*-!:[a]:*:[a]-!:* Fc1ccc(cc1)C=2OC(=NN2)C[NH+]3CCC(C(=O)N4C[C@H](O[C@@H](C4)C)C)CC3
[!H0;#7,#8,#9] Fc1ccc(cc1)C=2OC(=NN2)C[NH+]3CCC(C(=O)N4C[C@H](O[C@@H](C4)C)C)CC3
[R0] Fc1ccc(cc1)C=2OC(=NN2)C[NH+]3CCC(C(=O)N4C[C@H](O[C@@H](C4)C)C)CC3
[#9,#17,#35,#53]~*(~*)~* Fc1ccc(cc1)C=2OC(=NN2)C[NH+]3CCC(C(=O)N4C[C@H](O[C@@H](C4)C)C)CC3
[#7]~*(~*)~* Fc1ccc(cc1)C=2OC(=NN2)C[NH+]3CCC(C(=O)N4C[C@H](O[C@@H](C4)C)C)CC3
[#9,#17,#35,#53]-[a] Fc1ccc(cc1)C=2OC(=NN2)C[NH+]3CCC(C(=O)N4C[C@H](O[C@@H](C4)C)C)CC3
C-@N Fc1ccc(cc1)C=2OC(=NN2)C[NH+]3CCC(C(=O)N4C[C@H](O[C@@H](C4)C)C)CC3
[CX4v4] Fc1ccc(cc1)C=2OC(=NN2)C[NH+]3CCC(C(=O)N4C[C@H](O[C@@H](C4)C)C)CC3
[CX3](=[OX1])C Fc1ccc(cc1)C=2OC(=NN2)C[NH+]3CCC(C(=O)N4C[C@H](O[C@@H](C4)C)C)CC3
[NH]([CX4])[CX4] Fc1ccc(cc1)C=2OC(=NN2)C[NH+]3CCC(C(=O)N4C[C@H](O[C@@H](C4)C)C)CC3
[nX2r5] Fc1ccc(cc1)C=2OC(=NN2)C[NH+]3CCC(C(=O)N4C[C@H](O[C@@H](C4)C)C)CC3
[R] Fc1ccc(cc1)C=2OC(=NN2)C[NH+]3CCC(C(=O)N4C[C@H](O[C@@H](C4)C)C)CC3
[R]~[D3] Fc1ccc(cc1)C=2OC(=NN2)C[NH+]3CCC(C(=O)N4C[C@H](O[C@@H](C4)C)C)CC3
*!@* Fc1ccc(cc1)C=2OC(=NN2)C[NH+]3CCC(C(=O)N4C[C@H](O[C@@H](C4)C)C)CC3
[F,Cl,Br,I] Fc1ccc(cc1)C=2OC(=NN2)C[NH+]3CCC(C(=O)N4C[C@H](O[C@@H](C4)C)C)CC3
*1*****1 Fc1ccc(cc1)C=2OC(=NN2)C[NH+]3CCC(C(=O)N4C[C@H](O[C@@H](C4)C)C)CC3
[#9,#17,#35,#53] Fc1ccc(cc1)C=2OC(=NN2)C[NH+]3CCC(C(=O)N4C[C@H](O[C@@H](C4)C)C)CC3
*(!@*)(!@*) Fc1ccc(cc1)C=2OC(=NN2)C[NH+]3CCC(C(=O)N4C[C@H](O[C@@H](C4)C)C)CC3
[R](-*(-*))~*~[a] Fc1ccc(cc1)C=2OC(=NN2)C[NH+]3CCC(C(=O)N4C[C@H](O[C@@H](C4)C)C)CC3
O=[C,N] Fc1ccc(cc1)C=2OC(=NN2)C[NH+]3CCC(C(=O)N4C[C@H](O[C@@H](C4)C)C)CC3
*1****1 Fc1ccc(cc1)C=2OC(=NN2)C[NH+]3CCC(C(=O)N4C[C@H](O[C@@H](C4)C)C)CC3
C-@O Fc1ccc(cc1)C=2OC(=NN2)C[NH+]3CCC(C(=O)N4C[C@H](O[C@@H](C4)C)C)CC3
[#7] Fc1ccc(cc1)C=2OC(=NN2)C[NH+]3CCC(C(=O)N4C[C@H](O[C@@H](C4)C)C)CC3
[R](-*(-*))~*~*~*~[a] Fc1ccc(cc1)C=2OC(=NN2)C[NH+]3CCC(C(=O)N4C[C@H](O[C@@H](C4)C)C)CC3
*-!:aaaa-!:* Fc1ccc(cc1)C=2OC(=NN2)C[NH+]3CCC(C(=O)N4C[C@H](O[C@@H](C4)C)C)CC3
*-!:[a]:*:*:[a]-!:* Fc1ccc(cc1)C=2OC(=NN2)C[NH+]3CCC(C(=O)N4C[C@H](O[C@@H](C4)C)C)CC3
[C;X4;!D4]-;!@[C;D3] Fc1ccc(cc1)C=2OC(=NN2)C[NH+]3CCC(C(=O)N4C[C@H](O[C@@H](C4)C)C)CC3
*!@* Brc1c(cc(OCC(=O)N[NH+]=C([S-])NC(=O)c2ccc([N+]([O-])=O)cc2)cc1)C
*-!:aaaa-!:* Brc1c(cc(OCC(=O)N[NH+]=C([S-])NC(=O)c2ccc([N+]([O-])=O)cc2)cc1)C
C-!@C Brc1c(cc(OCC(=O)N[NH+]=C([S-])NC(=O)c2ccc([N+]([O-])=O)cc2)cc1)C
*!:[a]:*:*:[a]!:* Brc1c(cc(OCC(=O)N[NH+]=C([S-])NC(=O)c2ccc([N+]([O-])=O)cc2)cc1)C
[#9,#17,#35,#53]~*(~*)~* Brc1c(cc(OCC(=O)N[NH+]=C([S-])NC(=O)c2ccc([N+]([O-])=O)cc2)cc1)C
[cR1]1[cR1][cR1][cR1][cR1][cR1]1 Brc1c(cc(OCC(=O)N[NH+]=C([S-])NC(=O)c2ccc([N+]([O-])=O)cc2)cc1)C
[CX3]=[OX1] Brc1c(cc(OCC(=O)N[NH+]=C([S-])NC(=O)c2ccc([N+]([O-])=O)cc2)cc1)C
[R](-*(-*))~*~*~*~[a] Brc1c(cc(OCC(=O)N[NH+]=C([S-])NC(=O)c2ccc([N+]([O-])=O)cc2)cc1)C
[R](-*(-*))~*~*~[a] Brc1c(cc(OCC(=O)N[NH+]=C([S-])NC(=O)c2ccc([N+]([O-])=O)cc2)cc1)C
[C,c](=N)N[C,S](=O) Brc1c(cc(OCC(=O)N[NH+]=C([S-])NC(=O)c2ccc([N+]([O-])=O)cc2)cc1)C
[!#1&!#6&!#7&!#8&!#9&!#16&!#17] Brc1c(cc(OCC(=O)N[NH+]=C([S-])NC(=O)c2ccc([N+]([O-])=O)cc2)cc1)C
[#9,#17,#35,#53]-[a] Brc1c(cc(OCC(=O)N[NH+]=C([S-])NC(=O)c2ccc([N+]([O-])=O)cc2)cc1)C
c-!@C Brc1c(cc(OCC(=O)N[NH+]=C([S-])NC(=O)c2ccc([N+]([O-])=O)cc2)cc1)C
N=[O,C,N,S] Brc1c(cc(OCC(=O)N[NH+]=C([S-])NC(=O)c2ccc([N+]([O-])=O)cc2)cc1)C
[NX3][CX3](=[OX1])[#6] Brc1c(cc(OCC(=O)N[NH+]=C([S-])NC(=O)c2ccc([N+]([O-])=O)cc2)cc1)C
[#7] Brc1c(cc(OCC(=O)N[NH+]=C([S-])NC(=O)c2ccc([N+]([O-])=O)cc2)cc1)C
a1aaaaa1 Brc1c(cc(OCC(=O)N[NH+]=C([S-])NC(=O)c2ccc([N+]([O-])=O)cc2)cc1)C
[R]~*-[CH3] Brc1c(cc(OCC(=O)N[NH+]=C([S-])NC(=O)c2ccc([N+]([O-])=O)cc2)cc1)C
*-*-[R]~*~*:[a] Brc1c(cc(OCC(=O)N[NH+]=C([S-])NC(=O)c2ccc([N+]([O-])=O)cc2)cc1)C
[CX4] Brc1c(cc(OCC(=O)N[NH+]=C([S-])NC(=O)c2ccc([N+]([O-])=O)cc2)cc1)C
[NX3+]=[CX3] Brc1c(cc(OCC(=O)N[NH+]=C([S-])NC(=O)c2ccc([N+]([O-])=O)cc2)cc1)C
[#9,#17,#35,#53]~[D3] Brc1c(cc(OCC(=O)N[NH+]=C([S-])NC(=O)c2ccc([N+]([O-])=O)cc2)cc1)C
[#6][F,Cl,Br,I] Brc1c(cc(OCC(=O)N[NH+]=C([S-])NC(=O)c2ccc([N+]([O-])=O)cc2)cc1)C
*/,\[R]=,:;@[R]/,\* Brc1c(cc(OCC(=O)N[NH+]=C([S-])NC(=O)c2ccc([N+]([O-])=O)cc2)cc1)C
c-!@O Brc1c(cc(OCC(=O)N[NH+]=C([S-])NC(=O)c2ccc([N+]([O-])=O)cc2)cc1)C
[!#6]~*~[R] Brc1c(cc(OCC(=O)N[NH+]=C([S-])NC(=O)c2ccc([N+]([O-])=O)cc2)cc1)C
[NX3][CX3]=[NX3+] Brc1c(cc(OCC(=O)N[NH+]=C([S-])NC(=O)c2ccc([N+]([O-])=O)cc2)cc1)C
N-!@O Brc1c(cc(OCC(=O)N[NH+]=C([S-])NC(=O)c2ccc([N+]([O-])=O)cc2)cc1)C
[#7]~*~*~*~*~*~*~*~*~[#8] Brc1c(cc(OCC(=O)N[NH+]=C([S-])NC(=O)c2ccc([N+]([O-])=O)cc2)cc1)C
C-!@O Brc1c(cc(OCC(=O)N[NH+]=C([S-])NC(=O)c2ccc([N+]([O-])=O)cc2)cc1)C
[C;X4;!D4]-;!@[C;D3] Brc1c(cc(OCC(=O)N[NH+]=C([S-])NC(=O)c2ccc([N+]([O-])=O)cc2)cc1)C
[R](-*(-*))~*~[a] Brc1c(cc(OCC(=O)N[NH+]=C([S-])NC(=O)c2ccc([N+]([O-])=O)cc2)cc1)C
C=!@N Brc1c(cc(OCC(=O)N[NH+]=C([S-])NC(=O)c2ccc([N+]([O-])=O)cc2)cc1)C
a-[Br] Brc1c(cc(OCC(=O)N[NH+]=C([S-])NC(=O)c2ccc([N+]([O-])=O)cc2)cc1)C
[R]~[D3] Brc1c(cc(OCC(=O)N[NH+]=C([S-])NC(=O)c2ccc([N+]([O-])=O)cc2)cc1)C
[NX3][NX3] Brc1c(cc(OCC(=O)N[NH+]=C([S-])NC(=O)c2ccc([N+]([O-])=O)cc2)cc1)C
*(!@*)(!@*) Brc1c(cc(OCC(=O)N[NH+]=C([S-])NC(=O)c2ccc([N+]([O-])=O)cc2)cc1)C
[#8]=[C,N] Brc1c(cc(OCC(=O)N[NH+]=C([S-])NC(=O)c2ccc([N+]([O-])=O)cc2)cc1)C
*-!:[a]:*:[a]-!:* Brc1c(cc(OCC(=O)N[NH+]=C([S-])NC(=O)c2ccc([N+]([O-])=O)cc2)cc1)C
C~C~O Brc1c(cc(OCC(=O)N[NH+]=C([S-])NC(=O)c2ccc([N+]([O-])=O)cc2)cc1)C
[AR0]~[AR0]~[AR0]~[AR0]~[AR0]~[AR0]~[AR0]~[AR0] Brc1c(cc(OCC(=O)N[NH+]=C([S-])NC(=O)c2ccc([N+]([O-])=O)cc2)cc1)C
[+,++,+++] Brc1c(cc(OCC(=O)N[NH+]=C([S-])NC(=O)c2ccc([N+]([O-])=O)cc2)cc1)C
[#9,#17,#35,#53] Brc1c(cc(OCC(=O)N[NH+]=C([S-])NC(=O)c2ccc([N+]([O-])=O)cc2)cc1)C
[#9,#17,#35,#53]!@*@* Brc1c(cc(OCC(=O)N[NH+]=C([S-])NC(=O)c2ccc([N+]([O-])=O)cc2)cc1)C
*-!:[a]:*:*:[a]-!:* Brc1c(cc(OCC(=O)N[NH+]=C([S-])NC(=O)c2ccc([N+]([O-])=O)cc2)cc1)C
[a]~*~*-[CH3] Brc1c(cc(OCC(=O)N[NH+]=C([S-])NC(=O)c2ccc([N+]([O-])=O)cc2)cc1)C
[OD2]([#6])[#6] Brc1c(cc(OCC(=O)N[NH+]=C([S-])NC(=O)c2ccc([N+]([O-])=O)cc2)cc1)C
[R] Brc1c(cc(OCC(=O)N[NH+]=C([S-])NC(=O)c2ccc([N+]([O-])=O)cc2)cc1)C
[#6]~!@[#8] Brc1c(cc(OCC(=O)N[NH+]=C([S-])NC(=O)c2ccc([N+]([O-])=O)cc2)cc1)C
[OX2H0] Brc1c(cc(OCC(=O)N[NH+]=C([S-])NC(=O)c2ccc([N+]([O-])=O)cc2)cc1)C
*-!@* Brc1c(cc(OCC(=O)N[NH+]=C([S-])NC(=O)c2ccc([N+]([O-])=O)cc2)cc1)C
[#8,#16] Brc1c(cc(OCC(=O)N[NH+]=C([S-])NC(=O)c2ccc([N+]([O-])=O)cc2)cc1)C
[#7]~*(~*)~* Brc1c(cc(OCC(=O)N[NH+]=C([S-])NC(=O)c2ccc([N+]([O-])=O)cc2)cc1)C
[OX1]=CN Brc1c(cc(OCC(=O)N[NH+]=C([S-])NC(=O)c2ccc([N+]([O-])=O)cc2)cc1)C
[CH3X4] Brc1c(cc(OCC(=O)N[NH+]=C([S-])NC(=O)c2ccc([N+]([O-])=O)cc2)cc1)C
[-,--,---] Brc1c(cc(OCC(=O)N[NH+]=C([S-])NC(=O)c2ccc([N+]([O-])=O)cc2)cc1)C
[#6X3v3-1,#6X3v4+0,#6X3v3+1] Brc1c(cc(OCC(=O)N[NH+]=C([S-])NC(=O)c2ccc([N+]([O-])=O)cc2)cc1)C
[#7]~[D3] Brc1c(cc(OCC(=O)N[NH+]=C([S-])NC(=O)c2ccc([N+]([O-])=O)cc2)cc1)C
[C,c](=N)N Brc1c(cc(OCC(=O)N[NH+]=C([S-])NC(=O)c2ccc([N+]([O-])=O)cc2)cc1)C
[+] Brc1c(cc(OCC(=O)N[NH+]=C([S-])NC(=O)c2ccc([N+]([O-])=O)cc2)cc1)C
[#9,#17,#35,#53]-[R] Brc1c(cc(OCC(=O)N[NH+]=C([S-])NC(=O)c2ccc([N+]([O-])=O)cc2)cc1)C
[ND3H0](~[OD1H0])(~[OD1H0])-a Brc1c(cc(OCC(=O)N[NH+]=C([S-])NC(=O)c2ccc([N+]([O-])=O)cc2)cc1)C
[R0] Brc1c(cc(OCC(=O)N[NH+]=C([S-])NC(=O)c2ccc([N+]([O-])=O)cc2)cc1)C
c-!@N Brc1c(cc(OCC(=O)N[NH+]=C([S-])NC(=O)c2ccc([N+]([O-])=O)cc2)cc1)C
[!#6]~*~*~[R] Brc1c(cc(OCC(=O)N[NH+]=C([S-])NC(=O)c2ccc([N+]([O-])=O)cc2)cc1)C
*1*****1 Brc1c(cc(OCC(=O)N[NH+]=C([S-])NC(=O)c2ccc([N+]([O-])=O)cc2)cc1)C
[!H0;#7,#8,#9] Brc1c(cc(OCC(=O)N[NH+]=C([S-])NC(=O)c2ccc([N+]([O-])=O)cc2)cc1)C
[!R] Brc1c(cc(OCC(=O)N[NH+]=C([S-])NC(=O)c2ccc([N+]([O-])=O)cc2)cc1)C
N-!@N Brc1c(cc(OCC(=O)N[NH+]=C([S-])NC(=O)c2ccc([N+]([O-])=O)cc2)cc1)C
*-!:aa-!:* Brc1c(cc(OCC(=O)N[NH+]=C([S-])NC(=O)c2ccc([N+]([O-])=O)cc2)cc1)C
[O,N;!H0;R0] Brc1c(cc(OCC(=O)N[NH+]=C([S-])NC(=O)c2ccc([N+]([O-])=O)cc2)cc1)C
[CX3](=[OX1])C Brc1c(cc(OCC(=O)N[NH+]=C([S-])NC(=O)c2ccc([N+]([O-])=O)cc2)cc1)C
[F,Cl,Br,I] Brc1c(cc(OCC(=O)N[NH+]=C([S-])NC(=O)c2ccc([N+]([O-])=O)cc2)cc1)C
*-!:aaa-!:* Brc1c(cc(OCC(=O)N[NH+]=C([S-])NC(=O)c2ccc([N+]([O-])=O)cc2)cc1)C
[R]~*~*-[CH3] Brc1c(cc(OCC(=O)N[NH+]=C([S-])NC(=O)c2ccc([N+]([O-])=O)cc2)cc1)C
[#6,#7;R0]=[#8] Brc1c(cc(OCC(=O)N[NH+]=C([S-])NC(=O)c2ccc([N+]([O-])=O)cc2)cc1)C
[OX2H,OX1H0-] Brc1c(cc(OCC(=O)N[NH+]=C([S-])NC(=O)c2ccc([N+]([O-])=O)cc2)cc1)C
C-!@N Brc1c(cc(OCC(=O)N[NH+]=C([S-])NC(=O)c2ccc([N+]([O-])=O)cc2)cc1)C
*-*-[R]:[a] Brc1c(cc(OCC(=O)N[NH+]=C([S-])NC(=O)c2ccc([N+]([O-])=O)cc2)cc1)C
*-*-[R]~*:[a] Brc1c(cc(OCC(=O)N[NH+]=C([S-])NC(=O)c2ccc([N+]([O-])=O)cc2)cc1)C
*-!:aaaa-!:* Brc1ccc(cc1)C(=O)NN=CC=2c3c(NC2C)ccc([N+]([O-])=O)c3
c-!@N Brc1ccc(cc1)C(=O)NN=CC=2c3c(NC2C)ccc([N+]([O-])=O)c3
*/,\[R]=,:;@[R]/,\* Brc1ccc(cc1)C(=O)NN=CC=2c3c(NC2C)ccc([N+]([O-])=O)c3
[!#6]~*~*~[R] Brc1ccc(cc1)C(=O)NN=CC=2c3c(NC2C)ccc([N+]([O-])=O)c3
[#6][F,Cl,Br,I] Brc1ccc(cc1)C(=O)NN=CC=2c3c(NC2C)ccc([N+]([O-])=O)c3
[#9,#17,#35,#53]~*(~*)~* Brc1ccc(cc1)C(=O)NN=CC=2c3c(NC2C)ccc([N+]([O-])=O)c3
N=!@O Brc1ccc(cc1)C(=O)NN=CC=2c3c(NC2C)ccc([N+]([O-])=O)c3
[#7]~*(~*)~* Brc1ccc(cc1)C(=O)NN=CC=2c3c(NC2C)ccc([N+]([O-])=O)c3
[CX4v4] Brc1ccc(cc1)C(=O)NN=CC=2c3c(NC2C)ccc([N+]([O-])=O)c3
[!H0;#7,#8,#9] Brc1ccc(cc1)C(=O)NN=CC=2c3c(NC2C)ccc([N+]([O-])=O)c3
[#8,#16] Brc1ccc(cc1)C(=O)NN=CC=2c3c(NC2C)ccc([N+]([O-])=O)c3
C=!@N Brc1ccc(cc1)C(=O)NN=CC=2c3c(NC2C)ccc([N+]([O-])=O)c3
[a]~*~*-[CH3] Brc1ccc(cc1)C(=O)NN=CC=2c3c(NC2C)ccc([N+]([O-])=O)c3
[CX3]=[OX1] Brc1ccc(cc1)C(=O)NN=CC=2c3c(NC2C)ccc([N+]([O-])=O)c3
a1aaaaa1 Brc1ccc(cc1)C(=O)NN=CC=2c3c(NC2C)ccc([N+]([O-])=O)c3
N-!@N Brc1ccc(cc1)C(=O)NN=CC=2c3c(NC2C)ccc([N+]([O-])=O)c3
[R](-*(-*))~*~*~*~[a] Brc1ccc(cc1)C(=O)NN=CC=2c3c(NC2C)ccc([N+]([O-])=O)c3
[OX1]=CN Brc1ccc(cc1)C(=O)NN=CC=2c3c(NC2C)ccc([N+]([O-])=O)c3
[+,++,+++] Brc1ccc(cc1)C(=O)NN=CC=2c3c(NC2C)ccc([N+]([O-])=O)c3
[R]~*~*-[CH3] Brc1ccc(cc1)C(=O)NN=CC=2c3c(NC2C)ccc([N+]([O-])=O)c3
[R](-*(-*))~*~*~[a] Brc1ccc(cc1)C(=O)NN=CC=2c3c(NC2C)ccc([N+]([O-])=O)c3
*!@* Brc1ccc(cc1)C(=O)NN=CC=2c3c(NC2C)ccc([N+]([O-])=O)c3
[!#6]~*~[R] Brc1ccc(cc1)C(=O)NN=CC=2c3c(NC2C)ccc([N+]([O-])=O)c3
[O,N;!H0;R0] Brc1ccc(cc1)C(=O)NN=CC=2c3c(NC2C)ccc([N+]([O-])=O)c3
[ND3H0](~[OD1H0])(~[OD1H0])-a Brc1ccc(cc1)C(=O)NN=CC=2c3c(NC2C)ccc([N+]([O-])=O)c3
[#7]~*~*~*~*~*~*~*~*~[#8] Brc1ccc(cc1)C(=O)NN=CC=2c3c(NC2C)ccc([N+]([O-])=O)c3
[#6,#7;R0]=[#8] Brc1ccc(cc1)C(=O)NN=CC=2c3c(NC2C)ccc([N+]([O-])=O)c3
[R] Brc1ccc(cc1)C(=O)NN=CC=2c3c(NC2C)ccc([N+]([O-])=O)c3
a-[Br] Brc1ccc(cc1)C(=O)NN=CC=2c3c(NC2C)ccc([N+]([O-])=O)c3
*!:[a]:*:*:[a]!:* Brc1ccc(cc1)C(=O)NN=CC=2c3c(NC2C)ccc([N+]([O-])=O)c3
[R]~[D3] Brc1ccc(cc1)C(=O)NN=CC=2c3c(NC2C)ccc([N+]([O-])=O)c3
[N&X4&+,N&X3&+0] Brc1ccc(cc1)C(=O)NN=CC=2c3c(NC2C)ccc([N+]([O-])=O)c3
c1cncc1 Brc1ccc(cc1)C(=O)NN=CC=2c3c(NC2C)ccc([N+]([O-])=O)c3
*-*-[R]~*:[a] Brc1ccc(cc1)C(=O)NN=CC=2c3c(NC2C)ccc([N+]([O-])=O)c3
C=!@O Brc1ccc(cc1)C(=O)NN=CC=2c3c(NC2C)ccc([N+]([O-])=O)c3
[#9,#17,#35,#53] Brc1ccc(cc1)C(=O)NN=CC=2c3c(NC2C)ccc([N+]([O-])=O)c3
[R](-*(-*))~*~[a] Brc1ccc(cc1)C(=O)NN=CC=2c3c(NC2C)ccc([N+]([O-])=O)c3
[NX3][NX2]=[*] Brc1ccc(cc1)C(=O)NN=CC=2c3c(NC2C)ccc([N+]([O-])=O)c3
[#7] Brc1ccc(cc1)C(=O)NN=CC=2c3c(NC2C)ccc([N+]([O-])=O)c3
[CH3X4] Brc1ccc(cc1)C(=O)NN=CC=2c3c(NC2C)ccc([N+]([O-])=O)c3
[R]~*-[CH3] Brc1ccc(cc1)C(=O)NN=CC=2c3c(NC2C)ccc([N+]([O-])=O)c3
[CX4] Brc1ccc(cc1)C(=O)NN=CC=2c3c(NC2C)ccc([N+]([O-])=O)c3
[cR1]1[cR1][cR1][cR1][cR1][cR1]1 Brc1ccc(cc1)C(=O)NN=CC=2c3c(NC2C)ccc([N+]([O-])=O)c3
[OX2H,OX1H0-] Brc1ccc(cc1)C(=O)NN=CC=2c3c(NC2C)ccc([N+]([O-])=O)c3
[!#1&!#6&!#7&!#8&!#9&!#16&!#17] Brc1ccc(cc1)C(=O)NN=CC=2c3c(NC2C)ccc([N+]([O-])=O)c3
[#7]~[D3] Brc1ccc(cc1)C(=O)NN=CC=2c3c(NC2C)ccc([N+]([O-])=O)c3
*-*-[R]~*~*:[a] Brc1ccc(cc1)C(=O)NN=CC=2c3c(NC2C)ccc([N+]([O-])=O)c3
[N;R0][N;R0]C(=O) Brc1ccc(cc1)C(=O)NN=CC=2c3c(NC2C)ccc([N+]([O-])=O)c3
[+] Brc1ccc(cc1)C(=O)NN=CC=2c3c(NC2C)ccc([N+]([O-])=O)c3
[r;!r3;!r4;!r5;!r6;!r7] Brc1ccc(cc1)C(=O)NN=CC=2c3c(NC2C)ccc([N+]([O-])=O)c3
*-!@* Brc1ccc(cc1)C(=O)NN=CC=2c3c(NC2C)ccc([N+]([O-])=O)c3
c12ccccc1ccn2 Brc1ccc(cc1)C(=O)NN=CC=2c3c(NC2C)ccc([N+]([O-])=O)c3
[#9,#17,#35,#53]~[D3] Brc1ccc(cc1)C(=O)NN=CC=2c3c(NC2C)ccc([N+]([O-])=O)c3
O=[C,N] Brc1ccc(cc1)C(=O)NN=CC=2c3c(NC2C)ccc([N+]([O-])=O)c3
[#6X3v3-1,#6X3v4+0,#6X3v3+1] Brc1ccc(cc1)C(=O)NN=CC=2c3c(NC2C)ccc([N+]([O-])=O)c3
[F,Cl,Br,I] Brc1ccc(cc1)C(=O)NN=CC=2c3c(NC2C)ccc([N+]([O-])=O)c3
[NX3][CX3](=[OX1])[#6] Brc1ccc(cc1)C(=O)NN=CC=2c3c(NC2C)ccc([N+]([O-])=O)c3
*-!:aa-!:* Brc1ccc(cc1)C(=O)NN=CC=2c3c(NC2C)ccc([N+]([O-])=O)c3
C-!@N Brc1ccc(cc1)C(=O)NN=CC=2c3c(NC2C)ccc([N+]([O-])=O)c3
N-!@O Brc1ccc(cc1)C(=O)NN=CC=2c3c(NC2C)ccc([N+]([O-])=O)c3
N=[O,C,N,S] Brc1ccc(cc1)C(=O)NN=CC=2c3c(NC2C)ccc([N+]([O-])=O)c3
[!#6]~*~*~*~[D3] Brc1ccc(cc1)C(=O)NN=CC=2c3c(NC2C)ccc([N+]([O-])=O)c3
a1aaaa1 Brc1ccc(cc1)C(=O)NN=CC=2c3c(NC2C)ccc([N+]([O-])=O)c3
[-,--,---] Brc1ccc(cc1)C(=O)NN=CC=2c3c(NC2C)ccc([N+]([O-])=O)c3
*-*-[R]:[a] Brc1ccc(cc1)C(=O)NN=CC=2c3c(NC2C)ccc([N+]([O-])=O)c3
[#8]=[C,N] Brc1ccc(cc1)C(=O)NN=CC=2c3c(NC2C)ccc([N+]([O-])=O)c3
*(!@*)(!@*) Brc1ccc(cc1)C(=O)NN=CC=2c3c(NC2C)ccc([N+]([O-])=O)c3
*-!:[a]:*:*:[a]-!:* Brc1ccc(cc1)C(=O)NN=CC=2c3c(NC2C)ccc([N+]([O-])=O)c3
[#9,#17,#35,#53]!@*@* Brc1ccc(cc1)C(=O)NN=CC=2c3c(NC2C)ccc([N+]([O-])=O)c3
N-[C,c,N]=[C,c,N,n,O,S] Brc1ccc(cc1)C(=O)NN=CC=2c3c(NC2C)ccc([N+]([O-])=O)c3
c-!@C Brc1ccc(cc1)C(=O)NN=CC=2c3c(NC2C)ccc([N+]([O-])=O)c3
[!R] Brc1ccc(cc1)C(=O)NN=CC=2c3c(NC2C)ccc([N+]([O-])=O)c3
[#6]~!@[#8] Brc1ccc(cc1)C(=O)NN=CC=2c3c(NC2C)ccc([N+]([O-])=O)c3
[CD2H1]=[ND2H0][ND2H1] Brc1ccc(cc1)C(=O)NN=CC=2c3c(NC2C)ccc([N+]([O-])=O)c3
*1*****1 Brc1ccc(cc1)C(=O)NN=CC=2c3c(NC2C)ccc([N+]([O-])=O)c3
[R0] Brc1ccc(cc1)C(=O)NN=CC=2c3c(NC2C)ccc([N+]([O-])=O)c3
[N,n;+1] Brc1ccc(cc1)C(=O)NN=CC=2c3c(NC2C)ccc([N+]([O-])=O)c3
[#9,#17,#35,#53]-[a] Brc1ccc(cc1)C(=O)NN=CC=2c3c(NC2C)ccc([N+]([O-])=O)c3
*1****1 Brc1ccc(cc1)C(=O)NN=CC=2c3c(NC2C)ccc([N+]([O-])=O)c3
[#9,#17,#35,#53]-[R] Brc1ccc(cc1)C(=O)NN=CC=2c3c(NC2C)ccc([N+]([O-])=O)c3
[#7] O=C(N1C[C@@H](O)CCC1)C2=NN(C3=C2C[NH+](C(C)C)CC3)Cc4cc(OC)ccc4
*1*****1 O=C(N1C[C@@H](O)CCC1)C2=NN(C3=C2C[NH+](C(C)C)CC3)Cc4cc(OC)ccc4
[OX2H,OX1H0-] O=C(N1C[C@@H](O)CCC1)C2=NN(C3=C2C[NH+](C(C)C)CC3)Cc4cc(OC)ccc4
*1****1 O=C(N1C[C@@H](O)CCC1)C2=NN(C3=C2C[NH+](C(C)C)CC3)Cc4cc(OC)ccc4
C-@C O=C(N1C[C@@H](O)CCC1)C2=NN(C3=C2C[NH+](C(C)C)CC3)Cc4cc(OC)ccc4
[CH3X4] O=C(N1C[C@@H](O)CCC1)C2=NN(C3=C2C[NH+](C(C)C)CC3)Cc4cc(OC)ccc4
[#8]=[C,N] O=C(N1C[C@@H](O)CCC1)C2=NN(C3=C2C[NH+](C(C)C)CC3)Cc4cc(OC)ccc4
O=[C,N] O=C(N1C[C@@H](O)CCC1)C2=NN(C3=C2C[NH+](C(C)C)CC3)Cc4cc(OC)ccc4
[N,n;+1] O=C(N1C[C@@H](O)CCC1)C2=NN(C3=C2C[NH+](C(C)C)CC3)Cc4cc(OC)ccc4
*-!:[a]:*:[a]-!:* O=C(N1C[C@@H](O)CCC1)C2=NN(C3=C2C[NH+](C(C)C)CC3)Cc4cc(OC)ccc4
[C;X4;!D4]-;!@[C;X4;!D4;!R] O=C(N1C[C@@H](O)CCC1)C2=NN(C3=C2C[NH+](C(C)C)CC3)Cc4cc(OC)ccc4
[R0] O=C(N1C[C@@H](O)CCC1)C2=NN(C3=C2C[NH+](C(C)C)CC3)Cc4cc(OC)ccc4
[C;X4;!D4]-;!@[C;D3] O=C(N1C[C@@H](O)CCC1)C2=NN(C3=C2C[NH+](C(C)C)CC3)Cc4cc(OC)ccc4
[#8,#16] O=C(N1C[C@@H](O)CCC1)C2=NN(C3=C2C[NH+](C(C)C)CC3)Cc4cc(OC)ccc4
C=!@O O=C(N1C[C@@H](O)CCC1)C2=NN(C3=C2C[NH+](C(C)C)CC3)Cc4cc(OC)ccc4
c-!@C O=C(N1C[C@@H](O)CCC1)C2=NN(C3=C2C[NH+](C(C)C)CC3)Cc4cc(OC)ccc4
[#7]~*~*~*~*~*~*~*~*~[#8] O=C(N1C[C@@H](O)CCC1)C2=NN(C3=C2C[NH+](C(C)C)CC3)Cc4cc(OC)ccc4
C-!@N O=C(N1C[C@@H](O)CCC1)C2=NN(C3=C2C[NH+](C(C)C)CC3)Cc4cc(OC)ccc4
[!#6]~*~*~[R] O=C(N1C[C@@H](O)CCC1)C2=NN(C3=C2C[NH+](C(C)C)CC3)Cc4cc(OC)ccc4
[#6X3v3-1,#6X3v4+0,#6X3v3+1] O=C(N1C[C@@H](O)CCC1)C2=NN(C3=C2C[NH+](C(C)C)CC3)Cc4cc(OC)ccc4
*/,\[R]=,:;@[R]/,\* O=C(N1C[C@@H](O)CCC1)C2=NN(C3=C2C[NH+](C(C)C)CC3)Cc4cc(OC)ccc4
[#6!H0]~@[#6!H0]~@[#6!H0]~@[#6!H0] O=C(N1C[C@@H](O)CCC1)C2=NN(C3=C2C[NH+](C(C)C)CC3)Cc4cc(OC)ccc4
[CX4] O=C(N1C[C@@H](O)CCC1)C2=NN(C3=C2C[NH+](C(C)C)CC3)Cc4cc(OC)ccc4
[R]~*~*-[CH3] O=C(N1C[C@@H](O)CCC1)C2=NN(C3=C2C[NH+](C(C)C)CC3)Cc4cc(OC)ccc4
a1aaaaa1 O=C(N1C[C@@H](O)CCC1)C2=NN(C3=C2C[NH+](C(C)C)CC3)Cc4cc(OC)ccc4
[#6]~!@[#8] O=C(N1C[C@@H](O)CCC1)C2=NN(C3=C2C[NH+](C(C)C)CC3)Cc4cc(OC)ccc4
[OX2H] O=C(N1C[C@@H](O)CCC1)C2=NN(C3=C2C[NH+](C(C)C)CC3)Cc4cc(OC)ccc4
C-@N O=C(N1C[C@@H](O)CCC1)C2=NN(C3=C2C[NH+](C(C)C)CC3)Cc4cc(OC)ccc4
*-!:aaaa-!:* O=C(N1C[C@@H](O)CCC1)C2=NN(C3=C2C[NH+](C(C)C)CC3)Cc4cc(OC)ccc4
*!@[#8]!@* O=C(N1C[C@@H](O)CCC1)C2=NN(C3=C2C[NH+](C(C)C)CC3)Cc4cc(OC)ccc4
[a]~*~*-[CH3] O=C(N1C[C@@H](O)CCC1)C2=NN(C3=C2C[NH+](C(C)C)CC3)Cc4cc(OC)ccc4
*-*-[R]~*~*:[a] O=C(N1C[C@@H](O)CCC1)C2=NN(C3=C2C[NH+](C(C)C)CC3)Cc4cc(OC)ccc4
*(!@*)(!@*) O=C(N1C[C@@H](O)CCC1)C2=NN(C3=C2C[NH+](C(C)C)CC3)Cc4cc(OC)ccc4
C-!@O O=C(N1C[C@@H](O)CCC1)C2=NN(C3=C2C[NH+](C(C)C)CC3)Cc4cc(OC)ccc4
*-*-[R]~*:[a] O=C(N1C[C@@H](O)CCC1)C2=NN(C3=C2C[NH+](C(C)C)CC3)Cc4cc(OC)ccc4
[R]~*-[CH3] O=C(N1C[C@@H](O)CCC1)C2=NN(C3=C2C[NH+](C(C)C)CC3)Cc4cc(OC)ccc4
[!#6]~*~*~*~[D3] O=C(N1C[C@@H](O)CCC1)C2=NN(C3=C2C[NH+](C(C)C)CC3)Cc4cc(OC)ccc4
[!#6]~*~[R] O=C(N1C[C@@H](O)CCC1)C2=NN(C3=C2C[NH+](C(C)C)CC3)Cc4cc(OC)ccc4
[#6,#7;R0]=[#8] O=C(N1C[C@@H](O)CCC1)C2=NN(C3=C2C[NH+](C(C)C)CC3)Cc4cc(OC)ccc4
[#6][OX2H] O=C(N1C[C@@H](O)CCC1)C2=NN(C3=C2C[NH+](C(C)C)CC3)Cc4cc(OC)ccc4
*-*-[R]:[a] O=C(N1C[C@@H](O)CCC1)C2=NN(C3=C2C[NH+](C(C)C)CC3)Cc4cc(OC)ccc4
[NX4] O=C(N1C[C@@H](O)CCC1)C2=NN(C3=C2C[NH+](C(C)C)CC3)Cc4cc(OC)ccc4
[N&X4&+,N&X3&+0] O=C(N1C[C@@H](O)CCC1)C2=NN(C3=C2C[NH+](C(C)C)CC3)Cc4cc(OC)ccc4
[CHX4]([CH3X4])[CH3X4] O=C(N1C[C@@H](O)CCC1)C2=NN(C3=C2C[NH+](C(C)C)CC3)Cc4cc(OC)ccc4
[R]~[D3] O=C(N1C[C@@H](O)CCC1)C2=NN(C3=C2C[NH+](C(C)C)CC3)Cc4cc(OC)ccc4
[cR1]1[cR1][cR1][cR1][cR1][cR1]1 O=C(N1C[C@@H](O)CCC1)C2=NN(C3=C2C[NH+](C(C)C)CC3)Cc4cc(OC)ccc4
[R](-*(-*))~*~*~*~[a] O=C(N1C[C@@H](O)CCC1)C2=NN(C3=C2C[NH+](C(C)C)CC3)Cc4cc(OC)ccc4
[CX3]=[OX1] O=C(N1C[C@@H](O)CCC1)C2=NN(C3=C2C[NH+](C(C)C)CC3)Cc4cc(OC)ccc4
*-!@* O=C(N1C[C@@H](O)CCC1)C2=NN(C3=C2C[NH+](C(C)C)CC3)Cc4cc(OC)ccc4
[NH]([CX4])[CX4] O=C(N1C[C@@H](O)CCC1)C2=NN(C3=C2C[NH+](C(C)C)CC3)Cc4cc(OC)ccc4
[!H0;#7,#8,#9] O=C(N1C[C@@H](O)CCC1)C2=NN(C3=C2C[NH+](C(C)C)CC3)Cc4cc(OC)ccc4
[#7]~[D3] O=C(N1C[C@@H](O)CCC1)C2=NN(C3=C2C[NH+](C(C)C)CC3)Cc4cc(OC)ccc4
*-!:aa-!:* O=C(N1C[C@@H](O)CCC1)C2=NN(C3=C2C[NH+](C(C)C)CC3)Cc4cc(OC)ccc4
[O,N;!H0;R0] O=C(N1C[C@@H](O)CCC1)C2=NN(C3=C2C[NH+](C(C)C)CC3)Cc4cc(OC)ccc4
a1aaaa1 O=C(N1C[C@@H](O)CCC1)C2=NN(C3=C2C[NH+](C(C)C)CC3)Cc4cc(OC)ccc4
[r;!r3;!r4;!r5;!r6;!r7] O=C(N1C[C@@H](O)CCC1)C2=NN(C3=C2C[NH+](C(C)C)CC3)Cc4cc(OC)ccc4
[R] O=C(N1C[C@@H](O)CCC1)C2=NN(C3=C2C[NH+](C(C)C)CC3)Cc4cc(OC)ccc4
c-!@O O=C(N1C[C@@H](O)CCC1)C2=NN(C3=C2C[NH+](C(C)C)CC3)Cc4cc(OC)ccc4
[R](-*(-*))~*~*~[a] O=C(N1C[C@@H](O)CCC1)C2=NN(C3=C2C[NH+](C(C)C)CC3)Cc4cc(OC)ccc4
[CX4v4] O=C(N1C[C@@H](O)CCC1)C2=NN(C3=C2C[NH+](C(C)C)CC3)Cc4cc(OC)ccc4
n-!@C O=C(N1C[C@@H](O)CCC1)C2=NN(C3=C2C[NH+](C(C)C)CC3)Cc4cc(OC)ccc4
[+] O=C(N1C[C@@H](O)CCC1)C2=NN(C3=C2C[NH+](C(C)C)CC3)Cc4cc(OC)ccc4
N-[C,c,N]=[C,c,N,n,O,S] O=C(N1C[C@@H](O)CCC1)C2=NN(C3=C2C[NH+](C(C)C)CC3)Cc4cc(OC)ccc4
[!#6]-[CH3] O=C(N1C[C@@H](O)CCC1)C2=NN(C3=C2C[NH+](C(C)C)CC3)Cc4cc(OC)ccc4
*-!:[a]:*:*:[a]-!:* O=C(N1C[C@@H](O)CCC1)C2=NN(C3=C2C[NH+](C(C)C)CC3)Cc4cc(OC)ccc4
[#6!H0]~@[#6!H0]~@[#6!H0]~@[#6!H0]~@[#6!H0] O=C(N1C[C@@H](O)CCC1)C2=NN(C3=C2C[NH+](C(C)C)CC3)Cc4cc(OC)ccc4
c-@C O=C(N1C[C@@H](O)CCC1)C2=NN(C3=C2C[NH+](C(C)C)CC3)Cc4cc(OC)ccc4
cC[N+] O=C(N1C[C@@H](O)CCC1)C2=NN(C3=C2C[NH+](C(C)C)CC3)Cc4cc(OC)ccc4
[#7]~*(~*)~* O=C(N1C[C@@H](O)CCC1)C2=NN(C3=C2C[NH+](C(C)C)CC3)Cc4cc(OC)ccc4
C~C~C~C O=C(N1C[C@@H](O)CCC1)C2=NN(C3=C2C[NH+](C(C)C)CC3)Cc4cc(OC)ccc4
*!@* O=C(N1C[C@@H](O)CCC1)C2=NN(C3=C2C[NH+](C(C)C)CC3)Cc4cc(OC)ccc4
[!R] O=C(N1C[C@@H](O)CCC1)C2=NN(C3=C2C[NH+](C(C)C)CC3)Cc4cc(OC)ccc4
C~C~O O=C(N1C[C@@H](O)CCC1)C2=NN(C3=C2C[NH+](C(C)C)CC3)Cc4cc(OC)ccc4
*-!:aaa-!:* O=C(N1C[C@@H](O)CCC1)C2=NN(C3=C2C[NH+](C(C)C)CC3)Cc4cc(OC)ccc4
[R](-*(-*))~*~[a] O=C(N1C[C@@H](O)CCC1)C2=NN(C3=C2C[NH+](C(C)C)CC3)Cc4cc(OC)ccc4
*!:[a]:*:*:[a]!:* O=C(N1C[C@@H](O)CCC1)C2=NN(C3=C2C[NH+](C(C)C)CC3)Cc4cc(OC)ccc4
[OX2H0] O=C(N1C[C@@H](O)CCC1)C2=NN(C3=C2C[NH+](C(C)C)CC3)Cc4cc(OC)ccc4
[OD2]([#6])[#6] O=C(N1C[C@@H](O)CCC1)C2=NN(C3=C2C[NH+](C(C)C)CC3)Cc4cc(OC)ccc4
[NX3][CX3](=[OX1])[#6] O=C(N1C[C@@H](O)CCC1)C2=NN(C3=C2C[NH+](C(C)C)CC3)Cc4cc(OC)ccc4
[C;X4;!D4]-;!@[n] O=C(N1C[C@@H](O)CCC1)C2=NN(C3=C2C[NH+](C(C)C)CC3)Cc4cc(OC)ccc4
[nD3H0,R](~[OD1H0])(a)a O=C(OC[C@H]1O[C@@H](N2C(=O)NC(=O)C(=C2)C)C=C1)N[C@@H]3c4c(cc(OC)c(OC)c4)[C@@H](c5cc(OC)c(OC)c(OC)c5)[C@H]6C(=O)OC[C@@H]63
C-!@C O=C(OC[C@H]1O[C@@H](N2C(=O)NC(=O)C(=C2)C)C=C1)N[C@@H]3c4c(cc(OC)c(OC)c4)[C@@H](c5cc(OC)c(OC)c(OC)c5)[C@H]6C(=O)OC[C@@H]63
[#8,#16] O=C(OC[C@H]1O[C@@H](N2C(=O)NC(=O)C(=C2)C)C=C1)N[C@@H]3c4c(cc(OC)c(OC)c4)[C@@H](c5cc(OC)c(OC)c(OC)c5)[C@H]6C(=O)OC[C@@H]63
N-[C,c,N]=[C,c,N,n,O,S] O=C(OC[C@H]1O[C@@H](N2C(=O)NC(=O)C(=C2)C)C=C1)N[C@@H]3c4c(cc(OC)c(OC)c4)[C@@H](c5cc(OC)c(OC)c(OC)c5)[C@H]6C(=O)OC[C@@H]63
[OX2H0] O=C(OC[C@H]1O[C@@H](N2C(=O)NC(=O)C(=C2)C)C=C1)N[C@@H]3c4c(cc(OC)c(OC)c4)[C@@H](c5cc(OC)c(OC)c(OC)c5)[C@H]6C(=O)OC[C@@H]63
*1*****1 O=C(OC[C@H]1O[C@@H](N2C(=O)NC(=O)C(=C2)C)C=C1)N[C@@H]3c4c(cc(OC)c(OC)c4)[C@@H](c5cc(OC)c(OC)c(OC)c5)[C@H]6C(=O)OC[C@@H]63
[CX4v4] O=C(OC[C@H]1O[C@@H](N2C(=O)NC(=O)C(=C2)C)C=C1)N[C@@H]3c4c(cc(OC)c(OC)c4)[C@@H](c5cc(OC)c(OC)c(OC)c5)[C@H]6C(=O)OC[C@@H]63
[#7]~*~*~*~*~*~*~*~*~[#8] O=C(OC[C@H]1O[C@@H](N2C(=O)NC(=O)C(=C2)C)C=C1)N[C@@H]3c4c(cc(OC)c(OC)c4)[C@@H](c5cc(OC)c(OC)c(OC)c5)[C@H]6C(=O)OC[C@@H]63
[R]~[D3] O=C(OC[C@H]1O[C@@H](N2C(=O)NC(=O)C(=C2)C)C=C1)N[C@@H]3c4c(cc(OC)c(OC)c4)[C@@H](c5cc(OC)c(OC)c(OC)c5)[C@H]6C(=O)OC[C@@H]63
[!#6]~*~*~[R] O=C(OC[C@H]1O[C@@H](N2C(=O)NC(=O)C(=C2)C)C=C1)N[C@@H]3c4c(cc(OC)c(OC)c4)[C@@H](c5cc(OC)c(OC)c(OC)c5)[C@H]6C(=O)OC[C@@H]63
[#7]~[D3] O=C(OC[C@H]1O[C@@H](N2C(=O)NC(=O)C(=C2)C)C=C1)N[C@@H]3c4c(cc(OC)c(OC)c4)[C@@H](c5cc(OC)c(OC)c(OC)c5)[C@H]6C(=O)OC[C@@H]63
C-@C O=C(OC[C@H]1O[C@@H](N2C(=O)NC(=O)C(=C2)C)C=C1)N[C@@H]3c4c(cc(OC)c(OC)c4)[C@@H](c5cc(OC)c(OC)c(OC)c5)[C@H]6C(=O)OC[C@@H]63
*-*-[R]~*:[a] O=C(OC[C@H]1O[C@@H](N2C(=O)NC(=O)C(=C2)C)C=C1)N[C@@H]3c4c(cc(OC)c(OC)c4)[C@@H](c5cc(OC)c(OC)c(OC)c5)[C@H]6C(=O)OC[C@@H]63
[r;!r3;!r4;!r5;!r6;!r7] O=C(OC[C@H]1O[C@@H](N2C(=O)NC(=O)C(=C2)C)C=C1)N[C@@H]3c4c(cc(OC)c(OC)c4)[C@@H](c5cc(OC)c(OC)c(OC)c5)[C@H]6C(=O)OC[C@@H]63
*!@* O=C(OC[C@H]1O[C@@H](N2C(=O)NC(=O)C(=C2)C)C=C1)N[C@@H]3c4c(cc(OC)c(OC)c4)[C@@H](c5cc(OC)c(OC)c(OC)c5)[C@H]6C(=O)OC[C@@H]63
[C;X4;!D4]-;!@[C;D3] O=C(OC[C@H]1O[C@@H](N2C(=O)NC(=O)C(=C2)C)C=C1)N[C@@H]3c4c(cc(OC)c(OC)c4)[C@@H](c5cc(OC)c(OC)c(OC)c5)[C@H]6C(=O)OC[C@@H]63
*/,\[R]=,:;@[R]/,\* O=C(OC[C@H]1O[C@@H](N2C(=O)NC(=O)C(=C2)C)C=C1)N[C@@H]3c4c(cc(OC)c(OC)c4)[C@@H](c5cc(OC)c(OC)c(OC)c5)[C@H]6C(=O)OC[C@@H]63
*-!:aa-!:* O=C(OC[C@H]1O[C@@H](N2C(=O)NC(=O)C(=C2)C)C=C1)N[C@@H]3c4c(cc(OC)c(OC)c4)[C@@H](c5cc(OC)c(OC)c(OC)c5)[C@H]6C(=O)OC[C@@H]63
*/,\[R]=;@[R]/,\* O=C(OC[C@H]1O[C@@H](N2C(=O)NC(=O)C(=C2)C)C=C1)N[C@@H]3c4c(cc(OC)c(OC)c4)[C@@H](c5cc(OC)c(OC)c(OC)c5)[C@H]6C(=O)OC[C@@H]63
[CH3X4] O=C(OC[C@H]1O[C@@H](N2C(=O)NC(=O)C(=C2)C)C=C1)N[C@@H]3c4c(cc(OC)c(OC)c4)[C@@H](c5cc(OC)c(OC)c(OC)c5)[C@H]6C(=O)OC[C@@H]63
c-!@C O=C(OC[C@H]1O[C@@H](N2C(=O)NC(=O)C(=C2)C)C=C1)N[C@@H]3c4c(cc(OC)c(OC)c4)[C@@H](c5cc(OC)c(OC)c(OC)c5)[C@H]6C(=O)OC[C@@H]63
[a]~*~*-[CH3] O=C(OC[C@H]1O[C@@H](N2C(=O)NC(=O)C(=C2)C)C=C1)N[C@@H]3c4c(cc(OC)c(OC)c4)[C@@H](c5cc(OC)c(OC)c(OC)c5)[C@H]6C(=O)OC[C@@H]63
*1****1 O=C(OC[C@H]1O[C@@H](N2C(=O)NC(=O)C(=C2)C)C=C1)N[C@@H]3c4c(cc(OC)c(OC)c4)[C@@H](c5cc(OC)c(OC)c(OC)c5)[C@H]6C(=O)OC[C@@H]63
*!:[a]:*:*:[a]!:* O=C(OC[C@H]1O[C@@H](N2C(=O)NC(=O)C(=C2)C)C=C1)N[C@@H]3c4c(cc(OC)c(OC)c4)[C@@H](c5cc(OC)c(OC)c(OC)c5)[C@H]6C(=O)OC[C@@H]63
C-!@N O=C(OC[C@H]1O[C@@H](N2C(=O)NC(=O)C(=C2)C)C=C1)N[C@@H]3c4c(cc(OC)c(OC)c4)[C@@H](c5cc(OC)c(OC)c(OC)c5)[C@H]6C(=O)OC[C@@H]63
[C;X4;!D4]-;!@[n] O=C(OC[C@H]1O[C@@H](N2C(=O)NC(=O)C(=C2)C)C=C1)N[C@@H]3c4c(cc(OC)c(OC)c4)[C@@H](c5cc(OC)c(OC)c(OC)c5)[C@H]6C(=O)OC[C@@H]63
[OD2]([#6])[#6] O=C(OC[C@H]1O[C@@H](N2C(=O)NC(=O)C(=C2)C)C=C1)N[C@@H]3c4c(cc(OC)c(OC)c4)[C@@H](c5cc(OC)c(OC)c(OC)c5)[C@H]6C(=O)OC[C@@H]63
[R] O=C(OC[C@H]1O[C@@H](N2C(=O)NC(=O)C(=C2)C)C=C1)N[C@@H]3c4c(cc(OC)c(OC)c4)[C@@H](c5cc(OC)c(OC)c(OC)c5)[C@H]6C(=O)OC[C@@H]63
[!#6]-[CH3] O=C(OC[C@H]1O[C@@H](N2C(=O)NC(=O)C(=C2)C)C=C1)N[C@@H]3c4c(cc(OC)c(OC)c4)[C@@H](c5cc(OC)c(OC)c(OC)c5)[C@H]6C(=O)OC[C@@H]63
[C;X4;!D4]-;!@[N;X3;!D3] O=C(OC[C@H]1O[C@@H](N2C(=O)NC(=O)C(=C2)C)C=C1)N[C@@H]3c4c(cc(OC)c(OC)c4)[C@@H](c5cc(OC)c(OC)c(OC)c5)[C@H]6C(=O)OC[C@@H]63
*!@[#8]!@* O=C(OC[C@H]1O[C@@H](N2C(=O)NC(=O)C(=C2)C)C=C1)N[C@@H]3c4c(cc(OC)c(OC)c4)[C@@H](c5cc(OC)c(OC)c(OC)c5)[C@H]6C(=O)OC[C@@H]63
c-@C O=C(OC[C@H]1O[C@@H](N2C(=O)NC(=O)C(=C2)C)C=C1)N[C@@H]3c4c(cc(OC)c(OC)c4)[C@@H](c5cc(OC)c(OC)c(OC)c5)[C@H]6C(=O)OC[C@@H]63
[N&X4&+,N&X3&+0] O=C(OC[C@H]1O[C@@H](N2C(=O)NC(=O)C(=C2)C)C=C1)N[C@@H]3c4c(cc(OC)c(OC)c4)[C@@H](c5cc(OC)c(OC)c(OC)c5)[C@H]6C(=O)OC[C@@H]63
[R]~*-[CH3] O=C(OC[C@H]1O[C@@H](N2C(=O)NC(=O)C(=C2)C)C=C1)N[C@@H]3c4c(cc(OC)c(OC)c4)[C@@H](c5cc(OC)c(OC)c(OC)c5)[C@H]6C(=O)OC[C@@H]63
C-@O O=C(OC[C@H]1O[C@@H](N2C(=O)NC(=O)C(=C2)C)C=C1)N[C@@H]3c4c(cc(OC)c(OC)c4)[C@@H](c5cc(OC)c(OC)c(OC)c5)[C@H]6C(=O)OC[C@@H]63
[O,N;!H0;R0] O=C(OC[C@H]1O[C@@H](N2C(=O)NC(=O)C(=C2)C)C=C1)N[C@@H]3c4c(cc(OC)c(OC)c4)[C@@H](c5cc(OC)c(OC)c(OC)c5)[C@H]6C(=O)OC[C@@H]63
*-!@* O=C(OC[C@H]1O[C@@H](N2C(=O)NC(=O)C(=C2)C)C=C1)N[C@@H]3c4c(cc(OC)c(OC)c4)[C@@H](c5cc(OC)c(OC)c(OC)c5)[C@H]6C(=O)OC[C@@H]63
*-*-[R]:[a] O=C(OC[C@H]1O[C@@H](N2C(=O)NC(=O)C(=C2)C)C=C1)N[C@@H]3c4c(cc(OC)c(OC)c4)[C@@H](c5cc(OC)c(OC)c(OC)c5)[C@H]6C(=O)OC[C@@H]63
C-!@O O=C(OC[C@H]1O[C@@H](N2C(=O)NC(=O)C(=C2)C)C=C1)N[C@@H]3c4c(cc(OC)c(OC)c4)[C@@H](c5cc(OC)c(OC)c(OC)c5)[C@H]6C(=O)OC[C@@H]63
[R](-*(-*))~*~*~[a] O=C(OC[C@H]1O[C@@H](N2C(=O)NC(=O)C(=C2)C)C=C1)N[C@@H]3c4c(cc(OC)c(OC)c4)[C@@H](c5cc(OC)c(OC)c(OC)c5)[C@H]6C(=O)OC[C@@H]63
[#7]~*(~*)~* O=C(OC[C@H]1O[C@@H](N2C(=O)NC(=O)C(=C2)C)C=C1)N[C@@H]3c4c(cc(OC)c(OC)c4)[C@@H](c5cc(OC)c(OC)c(OC)c5)[C@H]6C(=O)OC[C@@H]63
[cR1]1[cR1][cR1][cR1][cR1][cR1]1 O=C(OC[C@H]1O[C@@H](N2C(=O)NC(=O)C(=C2)C)C=C1)N[C@@H]3c4c(cc(OC)c(OC)c4)[C@@H](c5cc(OC)c(OC)c(OC)c5)[C@H]6C(=O)OC[C@@H]63
[#6]~!@[#8] O=C(OC[C@H]1O[C@@H](N2C(=O)NC(=O)C(=C2)C)C=C1)N[C@@H]3c4c(cc(OC)c(OC)c4)[C@@H](c5cc(OC)c(OC)c(OC)c5)[C@H]6C(=O)OC[C@@H]63
[!H0;#7,#8,#9] O=C(OC[C@H]1O[C@@H](N2C(=O)NC(=O)C(=C2)C)C=C1)N[C@@H]3c4c(cc(OC)c(OC)c4)[C@@H](c5cc(OC)c(OC)c(OC)c5)[C@H]6C(=O)OC[C@@H]63
[!R] O=C(OC[C@H]1O[C@@H](N2C(=O)NC(=O)C(=C2)C)C=C1)N[C@@H]3c4c(cc(OC)c(OC)c4)[C@@H](c5cc(OC)c(OC)c(OC)c5)[C@H]6C(=O)OC[C@@H]63
[#7] O=C(OC[C@H]1O[C@@H](N2C(=O)NC(=O)C(=C2)C)C=C1)N[C@@H]3c4c(cc(OC)c(OC)c4)[C@@H](c5cc(OC)c(OC)c(OC)c5)[C@H]6C(=O)OC[C@@H]63
[CX3]=[OX1] O=C(OC[C@H]1O[C@@H](N2C(=O)NC(=O)C(=C2)C)C=C1)N[C@@H]3c4c(cc(OC)c(OC)c4)[C@@H](c5cc(OC)c(OC)c(OC)c5)[C@H]6C(=O)OC[C@@H]63
[CX4] O=C(OC[C@H]1O[C@@H](N2C(=O)NC(=O)C(=C2)C)C=C1)N[C@@H]3c4c(cc(OC)c(OC)c4)[C@@H](c5cc(OC)c(OC)c(OC)c5)[C@H]6C(=O)OC[C@@H]63
*(!@*)(!@*) O=C(OC[C@H]1O[C@@H](N2C(=O)NC(=O)C(=C2)C)C=C1)N[C@@H]3c4c(cc(OC)c(OC)c4)[C@@H](c5cc(OC)c(OC)c(OC)c5)[C@H]6C(=O)OC[C@@H]63
[#6,#7;R0]=[#8] O=C(OC[C@H]1O[C@@H](N2C(=O)NC(=O)C(=C2)C)C=C1)N[C@@H]3c4c(cc(OC)c(OC)c4)[C@@H](c5cc(OC)c(OC)c(OC)c5)[C@H]6C(=O)OC[C@@H]63
*-*-[R]~*~*:[a] O=C(OC[C@H]1O[C@@H](N2C(=O)NC(=O)C(=C2)C)C=C1)N[C@@H]3c4c(cc(OC)c(OC)c4)[C@@H](c5cc(OC)c(OC)c(OC)c5)[C@H]6C(=O)OC[C@@H]63
[R0] O=C(OC[C@H]1O[C@@H](N2C(=O)NC(=O)C(=C2)C)C=C1)N[C@@H]3c4c(cc(OC)c(OC)c4)[C@@H](c5cc(OC)c(OC)c(OC)c5)[C@H]6C(=O)OC[C@@H]63
[R](-*(-*))~*~*~*~[a] O=C(OC[C@H]1O[C@@H](N2C(=O)NC(=O)C(=C2)C)C=C1)N[C@@H]3c4c(cc(OC)c(OC)c4)[C@@H](c5cc(OC)c(OC)c(OC)c5)[C@H]6C(=O)OC[C@@H]63
C~C~C~C O=C(OC[C@H]1O[C@@H](N2C(=O)NC(=O)C(=C2)C)C=C1)N[C@@H]3c4c(cc(OC)c(OC)c4)[C@@H](c5cc(OC)c(OC)c(OC)c5)[C@H]6C(=O)OC[C@@H]63
[!#6]~*~*~*~[D3] O=C(OC[C@H]1O[C@@H](N2C(=O)NC(=O)C(=C2)C)C=C1)N[C@@H]3c4c(cc(OC)c(OC)c4)[C@@H](c5cc(OC)c(OC)c(OC)c5)[C@H]6C(=O)OC[C@@H]63
C~C(~O)~O O=C(OC[C@H]1O[C@@H](N2C(=O)NC(=O)C(=C2)C)C=C1)N[C@@H]3c4c(cc(OC)c(OC)c4)[C@@H](c5cc(OC)c(OC)c(OC)c5)[C@H]6C(=O)OC[C@@H]63
*-!:aaa-!:* O=C(OC[C@H]1O[C@@H](N2C(=O)NC(=O)C(=C2)C)C=C1)N[C@@H]3c4c(cc(OC)c(OC)c4)[C@@H](c5cc(OC)c(OC)c(OC)c5)[C@H]6C(=O)OC[C@@H]63
O=[C,N] O=C(OC[C@H]1O[C@@H](N2C(=O)NC(=O)C(=C2)C)C=C1)N[C@@H]3c4c(cc(OC)c(OC)c4)[C@@H](c5cc(OC)c(OC)c(OC)c5)[C@H]6C(=O)OC[C@@H]63
[R]~*~*-[CH3] O=C(OC[C@H]1O[C@@H](N2C(=O)NC(=O)C(=C2)C)C=C1)N[C@@H]3c4c(cc(OC)c(OC)c4)[C@@H](c5cc(OC)c(OC)c(OC)c5)[C@H]6C(=O)OC[C@@H]63
n-!@C O=C(OC[C@H]1O[C@@H](N2C(=O)NC(=O)C(=C2)C)C=C1)N[C@@H]3c4c(cc(OC)c(OC)c4)[C@@H](c5cc(OC)c(OC)c(OC)c5)[C@H]6C(=O)OC[C@@H]63
[NX3][CX3](=[OX1])[OX2H0] O=C(OC[C@H]1O[C@@H](N2C(=O)NC(=O)C(=C2)C)C=C1)N[C@@H]3c4c(cc(OC)c(OC)c4)[C@@H](c5cc(OC)c(OC)c(OC)c5)[C@H]6C(=O)OC[C@@H]63
[CX3](=[OX1])C O=C(OC[C@H]1O[C@@H](N2C(=O)NC(=O)C(=C2)C)C=C1)N[C@@H]3c4c(cc(OC)c(OC)c4)[C@@H](c5cc(OC)c(OC)c(OC)c5)[C@H]6C(=O)OC[C@@H]63
*-!:[a]:*:[a]-!:* O=C(OC[C@H]1O[C@@H](N2C(=O)NC(=O)C(=C2)C)C=C1)N[C@@H]3c4c(cc(OC)c(OC)c4)[C@@H](c5cc(OC)c(OC)c(OC)c5)[C@H]6C(=O)OC[C@@H]63
[OX1]=CN O=C(OC[C@H]1O[C@@H](N2C(=O)NC(=O)C(=C2)C)C=C1)N[C@@H]3c4c(cc(OC)c(OC)c4)[C@@H](c5cc(OC)c(OC)c(OC)c5)[C@H]6C(=O)OC[C@@H]63
[CX3](=[OX1])O O=C(OC[C@H]1O[C@@H](N2C(=O)NC(=O)C(=C2)C)C=C1)N[C@@H]3c4c(cc(OC)c(OC)c4)[C@@H](c5cc(OC)c(OC)c(OC)c5)[C@H]6C(=O)OC[C@@H]63
[C](=O)([C,c,O,S])[C,c,O,S] O=C(OC[C@H]1O[C@@H](N2C(=O)NC(=O)C(=C2)C)C=C1)N[C@@H]3c4c(cc(OC)c(OC)c4)[C@@H](c5cc(OC)c(OC)c(OC)c5)[C@H]6C(=O)OC[C@@H]63
C=!@O O=C(OC[C@H]1O[C@@H](N2C(=O)NC(=O)C(=C2)C)C=C1)N[C@@H]3c4c(cc(OC)c(OC)c4)[C@@H](c5cc(OC)c(OC)c(OC)c5)[C@H]6C(=O)OC[C@@H]63
a1aaaaa1 O=C(OC[C@H]1O[C@@H](N2C(=O)NC(=O)C(=C2)C)C=C1)N[C@@H]3c4c(cc(OC)c(OC)c4)[C@@H](c5cc(OC)c(OC)c(OC)c5)[C@H]6C(=O)OC[C@@H]63
[C;X4;!D4]-;!@[C;X4;!D4;!R] O=C(OC[C@H]1O[C@@H](N2C(=O)NC(=O)C(=C2)C)C=C1)N[C@@H]3c4c(cc(OC)c(OC)c4)[C@@H](c5cc(OC)c(OC)c(OC)c5)[C@H]6C(=O)OC[C@@H]63
[#6X3v3-1,#6X3v4+0,#6X3v3+1] O=C(OC[C@H]1O[C@@H](N2C(=O)NC(=O)C(=C2)C)C=C1)N[C@@H]3c4c(cc(OC)c(OC)c4)[C@@H](c5cc(OC)c(OC)c(OC)c5)[C@H]6C(=O)OC[C@@H]63
[R](-*(-*))~*~[a] O=C(OC[C@H]1O[C@@H](N2C(=O)NC(=O)C(=C2)C)C=C1)N[C@@H]3c4c(cc(OC)c(OC)c4)[C@@H](c5cc(OC)c(OC)c(OC)c5)[C@H]6C(=O)OC[C@@H]63
[!#6]~*~[R] O=C(OC[C@H]1O[C@@H](N2C(=O)NC(=O)C(=C2)C)C=C1)N[C@@H]3c4c(cc(OC)c(OC)c4)[C@@H](c5cc(OC)c(OC)c(OC)c5)[C@H]6C(=O)OC[C@@H]63
[#6][CX3](=O)[OX2H0][#6] O=C(OC[C@H]1O[C@@H](N2C(=O)NC(=O)C(=C2)C)C=C1)N[C@@H]3c4c(cc(OC)c(OC)c4)[C@@H](c5cc(OC)c(OC)c(OC)c5)[C@H]6C(=O)OC[C@@H]63
[#8]=[C,N] O=C(OC[C@H]1O[C@@H](N2C(=O)NC(=O)C(=C2)C)C=C1)N[C@@H]3c4c(cc(OC)c(OC)c4)[C@@H](c5cc(OC)c(OC)c(OC)c5)[C@H]6C(=O)OC[C@@H]63
C~C~O O=C(OC[C@H]1O[C@@H](N2C(=O)NC(=O)C(=C2)C)C=C1)N[C@@H]3c4c(cc(OC)c(OC)c4)[C@@H](c5cc(OC)c(OC)c(OC)c5)[C@H]6C(=O)OC[C@@H]63
C=@C O=C(OC[C@H]1O[C@@H](N2C(=O)NC(=O)C(=C2)C)C=C1)N[C@@H]3c4c(cc(OC)c(OC)c4)[C@@H](c5cc(OC)c(OC)c(OC)c5)[C@H]6C(=O)OC[C@@H]63
*-!:[a]:*:*:[a]-!:* O=C(OC[C@H]1O[C@@H](N2C(=O)NC(=O)C(=C2)C)C=C1)N[C@@H]3c4c(cc(OC)c(OC)c4)[C@@H](c5cc(OC)c(OC)c(OC)c5)[C@H]6C(=O)OC[C@@H]63
*-!:aaaa-!:* O=C(OC[C@H]1O[C@@H](N2C(=O)NC(=O)C(=C2)C)C=C1)N[C@@H]3c4c(cc(OC)c(OC)c4)[C@@H](c5cc(OC)c(OC)c(OC)c5)[C@H]6C(=O)OC[C@@H]63
[NX3,NX4+][CX3](=[OX1])[OX2,OX1-] O=C(OC[C@H]1O[C@@H](N2C(=O)NC(=O)C(=C2)C)C=C1)N[C@@H]3c4c(cc(OC)c(OC)c4)[C@@H](c5cc(OC)c(OC)c(OC)c5)[C@H]6C(=O)OC[C@@H]63
c-!@O O=C(OC[C@H]1O[C@@H](N2C(=O)NC(=O)C(=C2)C)C=C1)N[C@@H]3c4c(cc(OC)c(OC)c4)[C@@H](c5cc(OC)c(OC)c(OC)c5)[C@H]6C(=O)OC[C@@H]63
[#7]~*(~*)~* Fc1ccc(N2N=C(C=C2NC(=O)COC(=O)CNC(=O)CCC)C)cc1
[R](-*(-*))~*~*~*~[a] Fc1ccc(N2N=C(C=C2NC(=O)COC(=O)CNC(=O)CCC)C)cc1
*-!:aaaa-!:* Fc1ccc(N2N=C(C=C2NC(=O)COC(=O)CNC(=O)CCC)C)cc1
[R]~*-[CH3] Fc1ccc(N2N=C(C=C2NC(=O)COC(=O)CNC(=O)CCC)C)cc1
[#9,#17,#35,#53] Fc1ccc(N2N=C(C=C2NC(=O)COC(=O)CNC(=O)CCC)C)cc1
*-*-[R]~*~*:[a] Fc1ccc(N2N=C(C=C2NC(=O)COC(=O)CNC(=O)CCC)C)cc1
[!R] Fc1ccc(N2N=C(C=C2NC(=O)COC(=O)CNC(=O)CCC)C)cc1
C~C(~O)~O Fc1ccc(N2N=C(C=C2NC(=O)COC(=O)CNC(=O)CCC)C)cc1
C~C~C~C Fc1ccc(N2N=C(C=C2NC(=O)COC(=O)CNC(=O)CCC)C)cc1
[#6][CX3](=O)[OX2H0][#6] Fc1ccc(N2N=C(C=C2NC(=O)COC(=O)CNC(=O)CCC)C)cc1
[#9,#17,#35,#53]~*(~*)~* Fc1ccc(N2N=C(C=C2NC(=O)COC(=O)CNC(=O)CCC)C)cc1
[CX3](=[OX1])C Fc1ccc(N2N=C(C=C2NC(=O)COC(=O)CNC(=O)CCC)C)cc1
*1*****1 Fc1ccc(N2N=C(C=C2NC(=O)COC(=O)CNC(=O)CCC)C)cc1
[CX4] Fc1ccc(N2N=C(C=C2NC(=O)COC(=O)CNC(=O)CCC)C)cc1
*(!@*)(!@*) Fc1ccc(N2N=C(C=C2NC(=O)COC(=O)CNC(=O)CCC)C)cc1
[nX2r5] Fc1ccc(N2N=C(C=C2NC(=O)COC(=O)CNC(=O)CCC)C)cc1
[#6,#7;R0]=[#8] Fc1ccc(N2N=C(C=C2NC(=O)COC(=O)CNC(=O)CCC)C)cc1
*-!:aa-!:* Fc1ccc(N2N=C(C=C2NC(=O)COC(=O)CNC(=O)CCC)C)cc1
[#8,#16] Fc1ccc(N2N=C(C=C2NC(=O)COC(=O)CNC(=O)CCC)C)cc1
a-[F] Fc1ccc(N2N=C(C=C2NC(=O)COC(=O)CNC(=O)CCC)C)cc1
[R]~[D3] Fc1ccc(N2N=C(C=C2NC(=O)COC(=O)CNC(=O)CCC)C)cc1
*!:[a]:*:*:[a]!:* Fc1ccc(N2N=C(C=C2NC(=O)COC(=O)CNC(=O)CCC)C)cc1
a1aaaaa1 Fc1ccc(N2N=C(C=C2NC(=O)COC(=O)CNC(=O)CCC)C)cc1
[R] Fc1ccc(N2N=C(C=C2NC(=O)COC(=O)CNC(=O)CCC)C)cc1
[!#6]~*~*~*~[D3] Fc1ccc(N2N=C(C=C2NC(=O)COC(=O)CNC(=O)CCC)C)cc1
[#7] Fc1ccc(N2N=C(C=C2NC(=O)COC(=O)CNC(=O)CCC)C)cc1
[R]~*~*-[CH3] Fc1ccc(N2N=C(C=C2NC(=O)COC(=O)CNC(=O)CCC)C)cc1
[C;X4;!D4]-;!@[N;X3;!D3] Fc1ccc(N2N=C(C=C2NC(=O)COC(=O)CNC(=O)CCC)C)cc1
*-!:[a]:*:*:[a]-!:* Fc1ccc(N2N=C(C=C2NC(=O)COC(=O)CNC(=O)CCC)C)cc1
*-*-[R]~*:[a] Fc1ccc(N2N=C(C=C2NC(=O)COC(=O)CNC(=O)CCC)C)cc1
[!H0;#7,#8,#9] Fc1ccc(N2N=C(C=C2NC(=O)COC(=O)CNC(=O)CCC)C)cc1
*!@* Fc1ccc(N2N=C(C=C2NC(=O)COC(=O)CNC(=O)CCC)C)cc1
[OD2]([#6])[#6] Fc1ccc(N2N=C(C=C2NC(=O)COC(=O)CNC(=O)CCC)C)cc1
[O,N;!H0;R0] Fc1ccc(N2N=C(C=C2NC(=O)COC(=O)CNC(=O)CCC)C)cc1
[R](-*(-*))~*~*~[a] Fc1ccc(N2N=C(C=C2NC(=O)COC(=O)CNC(=O)CCC)C)cc1
[#7]~[D3] Fc1ccc(N2N=C(C=C2NC(=O)COC(=O)CNC(=O)CCC)C)cc1
[C;X4;!D4]-;!@[C;X4;!D4;!R] Fc1ccc(N2N=C(C=C2NC(=O)COC(=O)CNC(=O)CCC)C)cc1
[!#6]~*~[R] Fc1ccc(N2N=C(C=C2NC(=O)COC(=O)CNC(=O)CCC)C)cc1
[R0] Fc1ccc(N2N=C(C=C2NC(=O)COC(=O)CNC(=O)CCC)C)cc1
[#9,#17,#35,#53]-[a] Fc1ccc(N2N=C(C=C2NC(=O)COC(=O)CNC(=O)CCC)C)cc1
N[CX4H2][CX3](=[OX1])[O,N] Fc1ccc(N2N=C(C=C2NC(=O)COC(=O)CNC(=O)CCC)C)cc1
c-!@C Fc1ccc(N2N=C(C=C2NC(=O)COC(=O)CNC(=O)CCC)C)cc1
N~C~C(~O)~O Fc1ccc(N2N=C(C=C2NC(=O)COC(=O)CNC(=O)CCC)C)cc1
[OX1]=CN Fc1ccc(N2N=C(C=C2NC(=O)COC(=O)CNC(=O)CCC)C)cc1
C=!@O Fc1ccc(N2N=C(C=C2NC(=O)COC(=O)CNC(=O)CCC)C)cc1
[#9,#17,#35,#53]!@*@* Fc1ccc(N2N=C(C=C2NC(=O)COC(=O)CNC(=O)CCC)C)cc1
a1aaaa1 Fc1ccc(N2N=C(C=C2NC(=O)COC(=O)CNC(=O)CCC)C)cc1
C-!@N Fc1ccc(N2N=C(C=C2NC(=O)COC(=O)CNC(=O)CCC)C)cc1
[#8]=[C,N] Fc1ccc(N2N=C(C=C2NC(=O)COC(=O)CNC(=O)CCC)C)cc1
[CX3](=[OX1])O Fc1ccc(N2N=C(C=C2NC(=O)COC(=O)CNC(=O)CCC)C)cc1
[F,Cl,Br,I] Fc1ccc(N2N=C(C=C2NC(=O)COC(=O)CNC(=O)CCC)C)cc1
*-!:[a]:*:[a]-!:* Fc1ccc(N2N=C(C=C2NC(=O)COC(=O)CNC(=O)CCC)C)cc1
[#9,#17,#35,#53]-[R] Fc1ccc(N2N=C(C=C2NC(=O)COC(=O)CNC(=O)CCC)C)cc1
[C;X4;!D4]-;!@[C;D3] Fc1ccc(N2N=C(C=C2NC(=O)COC(=O)CNC(=O)CCC)C)cc1
[R](-*(-*))~*~[a] Fc1ccc(N2N=C(C=C2NC(=O)COC(=O)CNC(=O)CCC)C)cc1
C-!@O Fc1ccc(N2N=C(C=C2NC(=O)COC(=O)CNC(=O)CCC)C)cc1
[AR0]~[AR0]~[AR0]~[AR0]~[AR0]~[AR0]~[AR0]~[AR0] Fc1ccc(N2N=C(C=C2NC(=O)COC(=O)CNC(=O)CCC)C)cc1
[C](=O)([C,c,O,S])[C,c,O,S] Fc1ccc(N2N=C(C=C2NC(=O)COC(=O)CNC(=O)CCC)C)cc1
*-*-[R]:[a] Fc1ccc(N2N=C(C=C2NC(=O)COC(=O)CNC(=O)CCC)C)cc1
*1****1 Fc1ccc(N2N=C(C=C2NC(=O)COC(=O)CNC(=O)CCC)C)cc1
[#7]~*~*~*~*~*~*~*~*~[#8] Fc1ccc(N2N=C(C=C2NC(=O)COC(=O)CNC(=O)CCC)C)cc1
[#6X3v3-1,#6X3v4+0,#6X3v3+1] Fc1ccc(N2N=C(C=C2NC(=O)COC(=O)CNC(=O)CCC)C)cc1
N-[C,c,N]=[C,c,N,n,O,S] Fc1ccc(N2N=C(C=C2NC(=O)COC(=O)CNC(=O)CCC)C)cc1
[N&X4&+,N&X3&+0] Fc1ccc(N2N=C(C=C2NC(=O)COC(=O)CNC(=O)CCC)C)cc1
*-!:aaa-!:* Fc1ccc(N2N=C(C=C2NC(=O)COC(=O)CNC(=O)CCC)C)cc1
[#6][F,Cl,Br,I] Fc1ccc(N2N=C(C=C2NC(=O)COC(=O)CNC(=O)CCC)C)cc1
*!@[#8]!@* Fc1ccc(N2N=C(C=C2NC(=O)COC(=O)CNC(=O)CCC)C)cc1
[CX4v4] Fc1ccc(N2N=C(C=C2NC(=O)COC(=O)CNC(=O)CCC)C)cc1
*-!@* Fc1ccc(N2N=C(C=C2NC(=O)COC(=O)CNC(=O)CCC)C)cc1
[a]~*~*-[CH3] Fc1ccc(N2N=C(C=C2NC(=O)COC(=O)CNC(=O)CCC)C)cc1
[!#6]~*~*~[R] Fc1ccc(N2N=C(C=C2NC(=O)COC(=O)CNC(=O)CCC)C)cc1
*/,\[R]=,:;@[R]/,\* Fc1ccc(N2N=C(C=C2NC(=O)COC(=O)CNC(=O)CCC)C)cc1
[NX3][CX3](=[OX1])[#6] Fc1ccc(N2N=C(C=C2NC(=O)COC(=O)CNC(=O)CCC)C)cc1
C-!@C Fc1ccc(N2N=C(C=C2NC(=O)COC(=O)CNC(=O)CCC)C)cc1
C~C~O Fc1ccc(N2N=C(C=C2NC(=O)COC(=O)CNC(=O)CCC)C)cc1
O=[C,N] Fc1ccc(N2N=C(C=C2NC(=O)COC(=O)CNC(=O)CCC)C)cc1
[OX2H0] Fc1ccc(N2N=C(C=C2NC(=O)COC(=O)CNC(=O)CCC)C)cc1
[CH3X4] Fc1ccc(N2N=C(C=C2NC(=O)COC(=O)CNC(=O)CCC)C)cc1
[#9,#17,#35,#53]~[D3] Fc1ccc(N2N=C(C=C2NC(=O)COC(=O)CNC(=O)CCC)C)cc1
[#6]~!@[#8] Fc1ccc(N2N=C(C=C2NC(=O)COC(=O)CNC(=O)CCC)C)cc1
*1*****1 Clc1c(OCCC(=O)OCC(=O)NN2C(=O)N[C@](C(=O)2)(CC)C)ccc(F)c1
*!@* Clc1c(OCCC(=O)OCC(=O)NN2C(=O)N[C@](C(=O)2)(CC)C)ccc(F)c1
[#6]1[#6](=[N,O,S])[#7,#8,#16][#6][#7,#8,#16]1 Clc1c(OCCC(=O)OCC(=O)NN2C(=O)N[C@](C(=O)2)(CC)C)ccc(F)c1
[CX4v4] Clc1c(OCCC(=O)OCC(=O)NN2C(=O)N[C@](C(=O)2)(CC)C)ccc(F)c1
*-!:aaaa-!:* Clc1c(OCCC(=O)OCC(=O)NN2C(=O)N[C@](C(=O)2)(CC)C)ccc(F)c1
C-@C Clc1c(OCCC(=O)OCC(=O)NN2C(=O)N[C@](C(=O)2)(CC)C)ccc(F)c1
[R] Clc1c(OCCC(=O)OCC(=O)NN2C(=O)N[C@](C(=O)2)(CC)C)ccc(F)c1
N~C(~O)~N Clc1c(OCCC(=O)OCC(=O)NN2C(=O)N[C@](C(=O)2)(CC)C)ccc(F)c1
*-!:[a]:*:[a]-!:* Clc1c(OCCC(=O)OCC(=O)NN2C(=O)N[C@](C(=O)2)(CC)C)ccc(F)c1
[O,N;!H0;R0] Clc1c(OCCC(=O)OCC(=O)NN2C(=O)N[C@](C(=O)2)(CC)C)ccc(F)c1
*-!@* Clc1c(OCCC(=O)OCC(=O)NN2C(=O)N[C@](C(=O)2)(CC)C)ccc(F)c1
[R](-*(-*))~*~*~[a] Clc1c(OCCC(=O)OCC(=O)NN2C(=O)N[C@](C(=O)2)(CC)C)ccc(F)c1
[#7]~*~*~*~*~*~*~*~*~[#8] Clc1c(OCCC(=O)OCC(=O)NN2C(=O)N[C@](C(=O)2)(CC)C)ccc(F)c1
[R](-*(-*))~*~[a] Clc1c(OCCC(=O)OCC(=O)NN2C(=O)N[C@](C(=O)2)(CC)C)ccc(F)c1
[OX2H0] Clc1c(OCCC(=O)OCC(=O)NN2C(=O)N[C@](C(=O)2)(CC)C)ccc(F)c1
[R]~[D3] Clc1c(OCCC(=O)OCC(=O)NN2C(=O)N[C@](C(=O)2)(CC)C)ccc(F)c1
[CH3X4] Clc1c(OCCC(=O)OCC(=O)NN2C(=O)N[C@](C(=O)2)(CC)C)ccc(F)c1
[#6]~!@[#8] Clc1c(OCCC(=O)OCC(=O)NN2C(=O)N[C@](C(=O)2)(CC)C)ccc(F)c1
[#7] Clc1c(OCCC(=O)OCC(=O)NN2C(=O)N[C@](C(=O)2)(CC)C)ccc(F)c1
[CX3]=[OX1] Clc1c(OCCC(=O)OCC(=O)NN2C(=O)N[C@](C(=O)2)(CC)C)ccc(F)c1
C~C~O Clc1c(OCCC(=O)OCC(=O)NN2C(=O)N[C@](C(=O)2)(CC)C)ccc(F)c1
[#9,#17,#35,#53]!@*@* Clc1c(OCCC(=O)OCC(=O)NN2C(=O)N[C@](C(=O)2)(CC)C)ccc(F)c1
N-[C,c,N]=[C,c,N,n,O,S] Clc1c(OCCC(=O)OCC(=O)NN2C(=O)N[C@](C(=O)2)(CC)C)ccc(F)c1
C=!@O Clc1c(OCCC(=O)OCC(=O)NN2C(=O)N[C@](C(=O)2)(CC)C)ccc(F)c1
[R](-*(-*))~*~*~*~[a] Clc1c(OCCC(=O)OCC(=O)NN2C(=O)N[C@](C(=O)2)(CC)C)ccc(F)c1
a1aaaaa1 Clc1c(OCCC(=O)OCC(=O)NN2C(=O)N[C@](C(=O)2)(CC)C)ccc(F)c1
C~C(~O)~O Clc1c(OCCC(=O)OCC(=O)NN2C(=O)N[C@](C(=O)2)(CC)C)ccc(F)c1
[R0] Clc1c(OCCC(=O)OCC(=O)NN2C(=O)N[C@](C(=O)2)(CC)C)ccc(F)c1
[#6,#7;R0]=[#8] Clc1c(OCCC(=O)OCC(=O)NN2C(=O)N[C@](C(=O)2)(CC)C)ccc(F)c1
[#9,#17,#35,#53]~[D3] Clc1c(OCCC(=O)OCC(=O)NN2C(=O)N[C@](C(=O)2)(CC)C)ccc(F)c1
[OX1]=CN Clc1c(OCCC(=O)OCC(=O)NN2C(=O)N[C@](C(=O)2)(CC)C)ccc(F)c1
[NX3][NX3] Clc1c(OCCC(=O)OCC(=O)NN2C(=O)N[C@](C(=O)2)(CC)C)ccc(F)c1
[!#6]~*~*~*~[D3] Clc1c(OCCC(=O)OCC(=O)NN2C(=O)N[C@](C(=O)2)(CC)C)ccc(F)c1
*-*-[R]~*:[a] Clc1c(OCCC(=O)OCC(=O)NN2C(=O)N[C@](C(=O)2)(CC)C)ccc(F)c1
*-!:[a]:*:*:[a]-!:* Clc1c(OCCC(=O)OCC(=O)NN2C(=O)N[C@](C(=O)2)(CC)C)ccc(F)c1
[#7]~[D3] Clc1c(OCCC(=O)OCC(=O)NN2C(=O)N[C@](C(=O)2)(CC)C)ccc(F)c1
[C;X4;!D4]-;!@[C;X4;!D4;!R] Clc1c(OCCC(=O)OCC(=O)NN2C(=O)N[C@](C(=O)2)(CC)C)ccc(F)c1
[#6][CX3](=O)[OX2H0][#6] Clc1c(OCCC(=O)OCC(=O)NN2C(=O)N[C@](C(=O)2)(CC)C)ccc(F)c1
C-!@N Clc1c(OCCC(=O)OCC(=O)NN2C(=O)N[C@](C(=O)2)(CC)C)ccc(F)c1
[NX3][CX3](=[OX1])[#6] Clc1c(OCCC(=O)OCC(=O)NN2C(=O)N[C@](C(=O)2)(CC)C)ccc(F)c1
[AR0]~[AR0]~[AR0]~[AR0]~[AR0]~[AR0]~[AR0]~[AR0] Clc1c(OCCC(=O)OCC(=O)NN2C(=O)N[C@](C(=O)2)(CC)C)ccc(F)c1
N-!@N Clc1c(OCCC(=O)OCC(=O)NN2C(=O)N[C@](C(=O)2)(CC)C)ccc(F)c1
*-!:aa-!:* Clc1c(OCCC(=O)OCC(=O)NN2C(=O)N[C@](C(=O)2)(CC)C)ccc(F)c1
*/,\[R]=,:;@[R]/,\* Clc1c(OCCC(=O)OCC(=O)NN2C(=O)N[C@](C(=O)2)(CC)C)ccc(F)c1
[R]~*-[CH3] Clc1c(OCCC(=O)OCC(=O)NN2C(=O)N[C@](C(=O)2)(CC)C)ccc(F)c1
a-[Cl] Clc1c(OCCC(=O)OCC(=O)NN2C(=O)N[C@](C(=O)2)(CC)C)ccc(F)c1
C~C~C~C Clc1c(OCCC(=O)OCC(=O)NN2C(=O)N[C@](C(=O)2)(CC)C)ccc(F)c1
[F,Cl,Br,I] Clc1c(OCCC(=O)OCC(=O)NN2C(=O)N[C@](C(=O)2)(CC)C)ccc(F)c1
*(!@*)(!@*) Clc1c(OCCC(=O)OCC(=O)NN2C(=O)N[C@](C(=O)2)(CC)C)ccc(F)c1
[OD2]([#6])[#6] Clc1c(OCCC(=O)OCC(=O)NN2C(=O)N[C@](C(=O)2)(CC)C)ccc(F)c1
*1****1 Clc1c(OCCC(=O)OCC(=O)NN2C(=O)N[C@](C(=O)2)(CC)C)ccc(F)c1
C-@N Clc1c(OCCC(=O)OCC(=O)NN2C(=O)N[C@](C(=O)2)(CC)C)ccc(F)c1
[!H0;#7,#8,#9] Clc1c(OCCC(=O)OCC(=O)NN2C(=O)N[C@](C(=O)2)(CC)C)ccc(F)c1
[#9,#17,#35,#53] Clc1c(OCCC(=O)OCC(=O)NN2C(=O)N[C@](C(=O)2)(CC)C)ccc(F)c1
C-!@C Clc1c(OCCC(=O)OCC(=O)NN2C(=O)N[C@](C(=O)2)(CC)C)ccc(F)c1
C-!@O Clc1c(OCCC(=O)OCC(=O)NN2C(=O)N[C@](C(=O)2)(CC)C)ccc(F)c1
*-*-[R]:[a] Clc1c(OCCC(=O)OCC(=O)NN2C(=O)N[C@](C(=O)2)(CC)C)ccc(F)c1
[C](=O)([C,c,O,S])[C,c,O,S] Clc1c(OCCC(=O)OCC(=O)NN2C(=O)N[C@](C(=O)2)(CC)C)ccc(F)c1
[CX4] Clc1c(OCCC(=O)OCC(=O)NN2C(=O)N[C@](C(=O)2)(CC)C)ccc(F)c1
[CX3](=[OX1])C Clc1c(OCCC(=O)OCC(=O)NN2C(=O)N[C@](C(=O)2)(CC)C)ccc(F)c1
O=[C,N] Clc1c(OCCC(=O)OCC(=O)NN2C(=O)N[C@](C(=O)2)(CC)C)ccc(F)c1
[!R] Clc1c(OCCC(=O)OCC(=O)NN2C(=O)N[C@](C(=O)2)(CC)C)ccc(F)c1
*!@[#8]!@* Clc1c(OCCC(=O)OCC(=O)NN2C(=O)N[C@](C(=O)2)(CC)C)ccc(F)c1
[#6][F,Cl,Br,I] Clc1c(OCCC(=O)OCC(=O)NN2C(=O)N[C@](C(=O)2)(CC)C)ccc(F)c1
*-*-[R]~*~*:[a] Clc1c(OCCC(=O)OCC(=O)NN2C(=O)N[C@](C(=O)2)(CC)C)ccc(F)c1
C(=O)-N-C=O Clc1c(OCCC(=O)OCC(=O)NN2C(=O)N[C@](C(=O)2)(CC)C)ccc(F)c1
[C;X4;!D4]-;!@[C;D3] Clc1c(OCCC(=O)OCC(=O)NN2C(=O)N[C@](C(=O)2)(CC)C)ccc(F)c1
*!:[a]:*:*:[a]!:* Clc1c(OCCC(=O)OCC(=O)NN2C(=O)N[C@](C(=O)2)(CC)C)ccc(F)c1
[#9,#17,#35,#53]-[R] Clc1c(OCCC(=O)OCC(=O)NN2C(=O)N[C@](C(=O)2)(CC)C)ccc(F)c1
[#7]~*(~*)~* Clc1c(OCCC(=O)OCC(=O)NN2C(=O)N[C@](C(=O)2)(CC)C)ccc(F)c1
[#9,#17,#35,#53]-[a] Clc1c(OCCC(=O)OCC(=O)NN2C(=O)N[C@](C(=O)2)(CC)C)ccc(F)c1
[#8]=[C,N] Clc1c(OCCC(=O)OCC(=O)NN2C(=O)N[C@](C(=O)2)(CC)C)ccc(F)c1
[!#6]~*~[R] Clc1c(OCCC(=O)OCC(=O)NN2C(=O)N[C@](C(=O)2)(CC)C)ccc(F)c1
[!#6]~*~*~[R] Clc1c(OCCC(=O)OCC(=O)NN2C(=O)N[C@](C(=O)2)(CC)C)ccc(F)c1
a-[F] Clc1c(OCCC(=O)OCC(=O)NN2C(=O)N[C@](C(=O)2)(CC)C)ccc(F)c1
[#6X3v3-1,#6X3v4+0,#6X3v3+1] Clc1c(OCCC(=O)OCC(=O)NN2C(=O)N[C@](C(=O)2)(CC)C)ccc(F)c1
*-!:aaa-!:* Clc1c(OCCC(=O)OCC(=O)NN2C(=O)N[C@](C(=O)2)(CC)C)ccc(F)c1
[N&X4&+,N&X3&+0] Clc1c(OCCC(=O)OCC(=O)NN2C(=O)N[C@](C(=O)2)(CC)C)ccc(F)c1
[CX3](=[OX1])O Clc1c(OCCC(=O)OCC(=O)NN2C(=O)N[C@](C(=O)2)(CC)C)ccc(F)c1
[#9,#17,#35,#53]~*(~*)~* Clc1c(OCCC(=O)OCC(=O)NN2C(=O)N[C@](C(=O)2)(CC)C)ccc(F)c1
[!#6]~*~*~[R] S(C1=Nc2c(cccc2)C(=O)N(c3cc(OC)ccc3)1)CC(=O)Nc4cc([N+]([O-])=O)c(F)cc4
[!#6]-[CH3] S(C1=Nc2c(cccc2)C(=O)N(c3cc(OC)ccc3)1)CC(=O)Nc4cc([N+]([O-])=O)c(F)cc4
[R0] S(C1=Nc2c(cccc2)C(=O)N(c3cc(OC)ccc3)1)CC(=O)Nc4cc([N+]([O-])=O)c(F)cc4
[#9,#17,#35,#53]-[R] S(C1=Nc2c(cccc2)C(=O)N(c3cc(OC)ccc3)1)CC(=O)Nc4cc([N+]([O-])=O)c(F)cc4
[CX4v4] S(C1=Nc2c(cccc2)C(=O)N(c3cc(OC)ccc3)1)CC(=O)Nc4cc([N+]([O-])=O)c(F)cc4
[+,++,+++] S(C1=Nc2c(cccc2)C(=O)N(c3cc(OC)ccc3)1)CC(=O)Nc4cc([N+]([O-])=O)c(F)cc4
[#9,#17,#35,#53] S(C1=Nc2c(cccc2)C(=O)N(c3cc(OC)ccc3)1)CC(=O)Nc4cc([N+]([O-])=O)c(F)cc4
[#7] S(C1=Nc2c(cccc2)C(=O)N(c3cc(OC)ccc3)1)CC(=O)Nc4cc([N+]([O-])=O)c(F)cc4
C-!@S S(C1=Nc2c(cccc2)C(=O)N(c3cc(OC)ccc3)1)CC(=O)Nc4cc([N+]([O-])=O)c(F)cc4
[#6X3v3-1,#6X3v4+0,#6X3v3+1] S(C1=Nc2c(cccc2)C(=O)N(c3cc(OC)ccc3)1)CC(=O)Nc4cc([N+]([O-])=O)c(F)cc4
N-!@O S(C1=Nc2c(cccc2)C(=O)N(c3cc(OC)ccc3)1)CC(=O)Nc4cc([N+]([O-])=O)c(F)cc4
[cR1]1[cR1][cR1][cR1][cR1][cR1]1 S(C1=Nc2c(cccc2)C(=O)N(c3cc(OC)ccc3)1)CC(=O)Nc4cc([N+]([O-])=O)c(F)cc4
*(!@*)(!@*) S(C1=Nc2c(cccc2)C(=O)N(c3cc(OC)ccc3)1)CC(=O)Nc4cc([N+]([O-])=O)c(F)cc4
[R]~*~*-[CH3] S(C1=Nc2c(cccc2)C(=O)N(c3cc(OC)ccc3)1)CC(=O)Nc4cc([N+]([O-])=O)c(F)cc4
[#16X2H0][!#16] S(C1=Nc2c(cccc2)C(=O)N(c3cc(OC)ccc3)1)CC(=O)Nc4cc([N+]([O-])=O)c(F)cc4
[CX4] S(C1=Nc2c(cccc2)C(=O)N(c3cc(OC)ccc3)1)CC(=O)Nc4cc([N+]([O-])=O)c(F)cc4
*!@[#8]!@* S(C1=Nc2c(cccc2)C(=O)N(c3cc(OC)ccc3)1)CC(=O)Nc4cc([N+]([O-])=O)c(F)cc4
[OD2]([#6])[#6] S(C1=Nc2c(cccc2)C(=O)N(c3cc(OC)ccc3)1)CC(=O)Nc4cc([N+]([O-])=O)c(F)cc4
[CX3]=[OX1] S(C1=Nc2c(cccc2)C(=O)N(c3cc(OC)ccc3)1)CC(=O)Nc4cc([N+]([O-])=O)c(F)cc4
[!R] S(C1=Nc2c(cccc2)C(=O)N(c3cc(OC)ccc3)1)CC(=O)Nc4cc([N+]([O-])=O)c(F)cc4
[#6!H0]~@[#6!H0]~@[#6!H0]~@[#6!H0] S(C1=Nc2c(cccc2)C(=O)N(c3cc(OC)ccc3)1)CC(=O)Nc4cc([N+]([O-])=O)c(F)cc4
[a]~*~*-[CH3] S(C1=Nc2c(cccc2)C(=O)N(c3cc(OC)ccc3)1)CC(=O)Nc4cc([N+]([O-])=O)c(F)cc4
[R]~*-[CH3] S(C1=Nc2c(cccc2)C(=O)N(c3cc(OC)ccc3)1)CC(=O)Nc4cc([N+]([O-])=O)c(F)cc4
C-!@C S(C1=Nc2c(cccc2)C(=O)N(c3cc(OC)ccc3)1)CC(=O)Nc4cc([N+]([O-])=O)c(F)cc4
C~C~O S(C1=Nc2c(cccc2)C(=O)N(c3cc(OC)ccc3)1)CC(=O)Nc4cc([N+]([O-])=O)c(F)cc4
[#9,#17,#35,#53]~*(~*)~* S(C1=Nc2c(cccc2)C(=O)N(c3cc(OC)ccc3)1)CC(=O)Nc4cc([N+]([O-])=O)c(F)cc4
[#8]=[C,N] S(C1=Nc2c(cccc2)C(=O)N(c3cc(OC)ccc3)1)CC(=O)Nc4cc([N+]([O-])=O)c(F)cc4
[-,--,---] S(C1=Nc2c(cccc2)C(=O)N(c3cc(OC)ccc3)1)CC(=O)Nc4cc([N+]([O-])=O)c(F)cc4
N-[C,c,N]=[C,c,N,n,O,S] S(C1=Nc2c(cccc2)C(=O)N(c3cc(OC)ccc3)1)CC(=O)Nc4cc([N+]([O-])=O)c(F)cc4
a1aaaaa1 S(C1=Nc2c(cccc2)C(=O)N(c3cc(OC)ccc3)1)CC(=O)Nc4cc([N+]([O-])=O)c(F)cc4
[ND3H0](~[OD1H0])(~[OD1H0])-a S(C1=Nc2c(cccc2)C(=O)N(c3cc(OC)ccc3)1)CC(=O)Nc4cc([N+]([O-])=O)c(F)cc4
[N,n;+1] S(C1=Nc2c(cccc2)C(=O)N(c3cc(OC)ccc3)1)CC(=O)Nc4cc([N+]([O-])=O)c(F)cc4
[C;X4;!D4]-;!@[C;D3] S(C1=Nc2c(cccc2)C(=O)N(c3cc(OC)ccc3)1)CC(=O)Nc4cc([N+]([O-])=O)c(F)cc4
[#9,#17,#35,#53]!@*@* S(C1=Nc2c(cccc2)C(=O)N(c3cc(OC)ccc3)1)CC(=O)Nc4cc([N+]([O-])=O)c(F)cc4
*-!:aaa-!:* S(C1=Nc2c(cccc2)C(=O)N(c3cc(OC)ccc3)1)CC(=O)Nc4cc([N+]([O-])=O)c(F)cc4
[OX2H0] S(C1=Nc2c(cccc2)C(=O)N(c3cc(OC)ccc3)1)CC(=O)Nc4cc([N+]([O-])=O)c(F)cc4
[R]~[D3] S(C1=Nc2c(cccc2)C(=O)N(c3cc(OC)ccc3)1)CC(=O)Nc4cc([N+]([O-])=O)c(F)cc4
[R](-*(-*))~*~[a] S(C1=Nc2c(cccc2)C(=O)N(c3cc(OC)ccc3)1)CC(=O)Nc4cc([N+]([O-])=O)c(F)cc4
[!#6]~*~*~*~[D3] S(C1=Nc2c(cccc2)C(=O)N(c3cc(OC)ccc3)1)CC(=O)Nc4cc([N+]([O-])=O)c(F)cc4
*!:[a]:*:*:[a]!:* S(C1=Nc2c(cccc2)C(=O)N(c3cc(OC)ccc3)1)CC(=O)Nc4cc([N+]([O-])=O)c(F)cc4
*-!:aaaa-!:* S(C1=Nc2c(cccc2)C(=O)N(c3cc(OC)ccc3)1)CC(=O)Nc4cc([N+]([O-])=O)c(F)cc4
[!#6]~*~[R] S(C1=Nc2c(cccc2)C(=O)N(c3cc(OC)ccc3)1)CC(=O)Nc4cc([N+]([O-])=O)c(F)cc4
[F,Cl,Br,I] S(C1=Nc2c(cccc2)C(=O)N(c3cc(OC)ccc3)1)CC(=O)Nc4cc([N+]([O-])=O)c(F)cc4
[OX1]=CN S(C1=Nc2c(cccc2)C(=O)N(c3cc(OC)ccc3)1)CC(=O)Nc4cc([N+]([O-])=O)c(F)cc4
[#7]~*~*~*~*~*~*~*~*~[#8] S(C1=Nc2c(cccc2)C(=O)N(c3cc(OC)ccc3)1)CC(=O)Nc4cc([N+]([O-])=O)c(F)cc4
O=[C,N] S(C1=Nc2c(cccc2)C(=O)N(c3cc(OC)ccc3)1)CC(=O)Nc4cc([N+]([O-])=O)c(F)cc4
[#6]~!@[#8] S(C1=Nc2c(cccc2)C(=O)N(c3cc(OC)ccc3)1)CC(=O)Nc4cc([N+]([O-])=O)c(F)cc4
C=!@O S(C1=Nc2c(cccc2)C(=O)N(c3cc(OC)ccc3)1)CC(=O)Nc4cc([N+]([O-])=O)c(F)cc4
*-!:aa-!:* S(C1=Nc2c(cccc2)C(=O)N(c3cc(OC)ccc3)1)CC(=O)Nc4cc([N+]([O-])=O)c(F)cc4
[#9,#17,#35,#53]-[a] S(C1=Nc2c(cccc2)C(=O)N(c3cc(OC)ccc3)1)CC(=O)Nc4cc([N+]([O-])=O)c(F)cc4
*-!:[a]:*:*:[a]-!:* S(C1=Nc2c(cccc2)C(=O)N(c3cc(OC)ccc3)1)CC(=O)Nc4cc([N+]([O-])=O)c(F)cc4
[O,N;!H0;R0] S(C1=Nc2c(cccc2)C(=O)N(c3cc(OC)ccc3)1)CC(=O)Nc4cc([N+]([O-])=O)c(F)cc4
[CX3](=[OX1])C S(C1=Nc2c(cccc2)C(=O)N(c3cc(OC)ccc3)1)CC(=O)Nc4cc([N+]([O-])=O)c(F)cc4
C-!@O S(C1=Nc2c(cccc2)C(=O)N(c3cc(OC)ccc3)1)CC(=O)Nc4cc([N+]([O-])=O)c(F)cc4
[#8,#16] S(C1=Nc2c(cccc2)C(=O)N(c3cc(OC)ccc3)1)CC(=O)Nc4cc([N+]([O-])=O)c(F)cc4
N=!@O S(C1=Nc2c(cccc2)C(=O)N(c3cc(OC)ccc3)1)CC(=O)Nc4cc([N+]([O-])=O)c(F)cc4
*!@* S(C1=Nc2c(cccc2)C(=O)N(c3cc(OC)ccc3)1)CC(=O)Nc4cc([N+]([O-])=O)c(F)cc4
N=[O,C,N,S] S(C1=Nc2c(cccc2)C(=O)N(c3cc(OC)ccc3)1)CC(=O)Nc4cc([N+]([O-])=O)c(F)cc4
[R] S(C1=Nc2c(cccc2)C(=O)N(c3cc(OC)ccc3)1)CC(=O)Nc4cc([N+]([O-])=O)c(F)cc4
*-!@* S(C1=Nc2c(cccc2)C(=O)N(c3cc(OC)ccc3)1)CC(=O)Nc4cc([N+]([O-])=O)c(F)cc4
[#7]~*(~*)~* S(C1=Nc2c(cccc2)C(=O)N(c3cc(OC)ccc3)1)CC(=O)Nc4cc([N+]([O-])=O)c(F)cc4
a-[F] S(C1=Nc2c(cccc2)C(=O)N(c3cc(OC)ccc3)1)CC(=O)Nc4cc([N+]([O-])=O)c(F)cc4
[+] S(C1=Nc2c(cccc2)C(=O)N(c3cc(OC)ccc3)1)CC(=O)Nc4cc([N+]([O-])=O)c(F)cc4
*-*-[R]~*~*:[a] S(C1=Nc2c(cccc2)C(=O)N(c3cc(OC)ccc3)1)CC(=O)Nc4cc([N+]([O-])=O)c(F)cc4
C-!@N S(C1=Nc2c(cccc2)C(=O)N(c3cc(OC)ccc3)1)CC(=O)Nc4cc([N+]([O-])=O)c(F)cc4
[#9,#17,#35,#53]~[D3] S(C1=Nc2c(cccc2)C(=O)N(c3cc(OC)ccc3)1)CC(=O)Nc4cc([N+]([O-])=O)c(F)cc4
*-*-[R]~*:[a] S(C1=Nc2c(cccc2)C(=O)N(c3cc(OC)ccc3)1)CC(=O)Nc4cc([N+]([O-])=O)c(F)cc4
c-!@S S(C1=Nc2c(cccc2)C(=O)N(c3cc(OC)ccc3)1)CC(=O)Nc4cc([N+]([O-])=O)c(F)cc4
[!H0;#7,#8,#9] S(C1=Nc2c(cccc2)C(=O)N(c3cc(OC)ccc3)1)CC(=O)Nc4cc([N+]([O-])=O)c(F)cc4
[R](-*(-*))~*~*~*~[a] S(C1=Nc2c(cccc2)C(=O)N(c3cc(OC)ccc3)1)CC(=O)Nc4cc([N+]([O-])=O)c(F)cc4
[N&X4&+,N&X3&+0] S(C1=Nc2c(cccc2)C(=O)N(c3cc(OC)ccc3)1)CC(=O)Nc4cc([N+]([O-])=O)c(F)cc4
[NX3][CX3](=[OX1])[#6] S(C1=Nc2c(cccc2)C(=O)N(c3cc(OC)ccc3)1)CC(=O)Nc4cc([N+]([O-])=O)c(F)cc4
[OX2H,OX1H0-] S(C1=Nc2c(cccc2)C(=O)N(c3cc(OC)ccc3)1)CC(=O)Nc4cc([N+]([O-])=O)c(F)cc4
[nD3H0,R](~[OD1H0])(a)a S(C1=Nc2c(cccc2)C(=O)N(c3cc(OC)ccc3)1)CC(=O)Nc4cc([N+]([O-])=O)c(F)cc4
[R](-*(-*))~*~*~[a] S(C1=Nc2c(cccc2)C(=O)N(c3cc(OC)ccc3)1)CC(=O)Nc4cc([N+]([O-])=O)c(F)cc4
[#6][F,Cl,Br,I] S(C1=Nc2c(cccc2)C(=O)N(c3cc(OC)ccc3)1)CC(=O)Nc4cc([N+]([O-])=O)c(F)cc4
[CH3X4] S(C1=Nc2c(cccc2)C(=O)N(c3cc(OC)ccc3)1)CC(=O)Nc4cc([N+]([O-])=O)c(F)cc4
c-!@N S(C1=Nc2c(cccc2)C(=O)N(c3cc(OC)ccc3)1)CC(=O)Nc4cc([N+]([O-])=O)c(F)cc4
*-*-[R]:[a] S(C1=Nc2c(cccc2)C(=O)N(c3cc(OC)ccc3)1)CC(=O)Nc4cc([N+]([O-])=O)c(F)cc4
*-!:[a]:*:[a]-!:* S(C1=Nc2c(cccc2)C(=O)N(c3cc(OC)ccc3)1)CC(=O)Nc4cc([N+]([O-])=O)c(F)cc4
[!#6]~*~*~*~[D3] Clc1cc(N(C(=O)CCS)[C@H](c2cc3OCOc3cc2)C(=O)NC(CC(C)(C)C)(C)C)ccc1
[OD2H0][CX4][OD2H0] Clc1cc(N(C(=O)CCS)[C@H](c2cc3OCOc3cc2)C(=O)NC(CC(C)(C)C)(C)C)ccc1
[#6,#7;R0]=[#8] Clc1cc(N(C(=O)CCS)[C@H](c2cc3OCOc3cc2)C(=O)NC(CC(C)(C)C)(C)C)ccc1
[#7]~[D3] Clc1cc(N(C(=O)CCS)[C@H](c2cc3OCOc3cc2)C(=O)NC(CC(C)(C)C)(C)C)ccc1
[CH3X4] Clc1cc(N(C(=O)CCS)[C@H](c2cc3OCOc3cc2)C(=O)NC(CC(C)(C)C)(C)C)ccc1
[#9,#17,#35,#53]-[R] Clc1cc(N(C(=O)CCS)[C@H](c2cc3OCOc3cc2)C(=O)NC(CC(C)(C)C)(C)C)ccc1
[#6]~!@[#8] Clc1cc(N(C(=O)CCS)[C@H](c2cc3OCOc3cc2)C(=O)NC(CC(C)(C)C)(C)C)ccc1
[O,N;!H0;R0] Clc1cc(N(C(=O)CCS)[C@H](c2cc3OCOc3cc2)C(=O)NC(CC(C)(C)C)(C)C)ccc1
*-!:[a]:*:*:[a]-!:* Clc1cc(N(C(=O)CCS)[C@H](c2cc3OCOc3cc2)C(=O)NC(CC(C)(C)C)(C)C)ccc1
[CH2X4][SX2H,SX1H0-] Clc1cc(N(C(=O)CCS)[C@H](c2cc3OCOc3cc2)C(=O)NC(CC(C)(C)C)(C)C)ccc1
*1****1 Clc1cc(N(C(=O)CCS)[C@H](c2cc3OCOc3cc2)C(=O)NC(CC(C)(C)C)(C)C)ccc1
*-!:aaa-!:* Clc1cc(N(C(=O)CCS)[C@H](c2cc3OCOc3cc2)C(=O)NC(CC(C)(C)C)(C)C)ccc1
[R0] Clc1cc(N(C(=O)CCS)[C@H](c2cc3OCOc3cc2)C(=O)NC(CC(C)(C)C)(C)C)ccc1
[R]~[D3] Clc1cc(N(C(=O)CCS)[C@H](c2cc3OCOc3cc2)C(=O)NC(CC(C)(C)C)(C)C)ccc1
[cR1]1[cR1][cR1][cR1][cR1][cR1]1 Clc1cc(N(C(=O)CCS)[C@H](c2cc3OCOc3cc2)C(=O)NC(CC(C)(C)C)(C)C)ccc1
*!@* Clc1cc(N(C(=O)CCS)[C@H](c2cc3OCOc3cc2)C(=O)NC(CC(C)(C)C)(C)C)ccc1
C=!@O Clc1cc(N(C(=O)CCS)[C@H](c2cc3OCOc3cc2)C(=O)NC(CC(C)(C)C)(C)C)ccc1
[OX2H0] Clc1cc(N(C(=O)CCS)[C@H](c2cc3OCOc3cc2)C(=O)NC(CC(C)(C)C)(C)C)ccc1
C-@O Clc1cc(N(C(=O)CCS)[C@H](c2cc3OCOc3cc2)C(=O)NC(CC(C)(C)C)(C)C)ccc1
C~C~C~C Clc1cc(N(C(=O)CCS)[C@H](c2cc3OCOc3cc2)C(=O)NC(CC(C)(C)C)(C)C)ccc1
N-[C,c,N]=[C,c,N,n,O,S] Clc1cc(N(C(=O)CCS)[C@H](c2cc3OCOc3cc2)C(=O)NC(CC(C)(C)C)(C)C)ccc1
[#8,#16] Clc1cc(N(C(=O)CCS)[C@H](c2cc3OCOc3cc2)C(=O)NC(CC(C)(C)C)(C)C)ccc1
*-*-[R]~*~*:[a] Clc1cc(N(C(=O)CCS)[C@H](c2cc3OCOc3cc2)C(=O)NC(CC(C)(C)C)(C)C)ccc1
[CX3](=[OX1])C Clc1cc(N(C(=O)CCS)[C@H](c2cc3OCOc3cc2)C(=O)NC(CC(C)(C)C)(C)C)ccc1
[CX3]=[OX1] Clc1cc(N(C(=O)CCS)[C@H](c2cc3OCOc3cc2)C(=O)NC(CC(C)(C)C)(C)C)ccc1
[#9,#17,#35,#53]!@*@* Clc1cc(N(C(=O)CCS)[C@H](c2cc3OCOc3cc2)C(=O)NC(CC(C)(C)C)(C)C)ccc1
[SH] Clc1cc(N(C(=O)CCS)[C@H](c2cc3OCOc3cc2)C(=O)NC(CC(C)(C)C)(C)C)ccc1
*(!@*)(!@*) Clc1cc(N(C(=O)CCS)[C@H](c2cc3OCOc3cc2)C(=O)NC(CC(C)(C)C)(C)C)ccc1
[R](-*(-*))~*~*~[a] Clc1cc(N(C(=O)CCS)[C@H](c2cc3OCOc3cc2)C(=O)NC(CC(C)(C)C)(C)C)ccc1
[N&X4&+,N&X3&+0] Clc1cc(N(C(=O)CCS)[C@H](c2cc3OCOc3cc2)C(=O)NC(CC(C)(C)C)(C)C)ccc1
*-*-[R]~*:[a] Clc1cc(N(C(=O)CCS)[C@H](c2cc3OCOc3cc2)C(=O)NC(CC(C)(C)C)(C)C)ccc1
[C;X4;!D4]-;!@[C;D3] Clc1cc(N(C(=O)CCS)[C@H](c2cc3OCOc3cc2)C(=O)NC(CC(C)(C)C)(C)C)ccc1
[#9,#17,#35,#53]~[D3] Clc1cc(N(C(=O)CCS)[C@H](c2cc3OCOc3cc2)C(=O)NC(CC(C)(C)C)(C)C)ccc1
*-*-[R]:[a] Clc1cc(N(C(=O)CCS)[C@H](c2cc3OCOc3cc2)C(=O)NC(CC(C)(C)C)(C)C)ccc1
[SX2] Clc1cc(N(C(=O)CCS)[C@H](c2cc3OCOc3cc2)C(=O)NC(CC(C)(C)C)(C)C)ccc1
[SD1H1] Clc1cc(N(C(=O)CCS)[C@H](c2cc3OCOc3cc2)C(=O)NC(CC(C)(C)C)(C)C)ccc1
c-!@N Clc1cc(N(C(=O)CCS)[C@H](c2cc3OCOc3cc2)C(=O)NC(CC(C)(C)C)(C)C)ccc1
[S;!H0] Clc1cc(N(C(=O)CCS)[C@H](c2cc3OCOc3cc2)C(=O)NC(CC(C)(C)C)(C)C)ccc1
[NX3,NX4+][CX4H]([*])[CX3](=[OX1])[O,N] Clc1cc(N(C(=O)CCS)[C@H](c2cc3OCOc3cc2)C(=O)NC(CC(C)(C)C)(C)C)ccc1
[#9,#17,#35,#53]-[a] Clc1cc(N(C(=O)CCS)[C@H](c2cc3OCOc3cc2)C(=O)NC(CC(C)(C)C)(C)C)ccc1
[r;!r3;!r4;!r5;!r6;!r7] Clc1cc(N(C(=O)CCS)[C@H](c2cc3OCOc3cc2)C(=O)NC(CC(C)(C)C)(C)C)ccc1
[!#6]~*~[R] Clc1cc(N(C(=O)CCS)[C@H](c2cc3OCOc3cc2)C(=O)NC(CC(C)(C)C)(C)C)ccc1
a1aaaaa1 Clc1cc(N(C(=O)CCS)[C@H](c2cc3OCOc3cc2)C(=O)NC(CC(C)(C)C)(C)C)ccc1
[C;X4;!D4]-;!@[C;X4;!D4;!R] Clc1cc(N(C(=O)CCS)[C@H](c2cc3OCOc3cc2)C(=O)NC(CC(C)(C)C)(C)C)ccc1
*!:[a]:*:*:[a]!:* Clc1cc(N(C(=O)CCS)[C@H](c2cc3OCOc3cc2)C(=O)NC(CC(C)(C)C)(C)C)ccc1
[CX4] Clc1cc(N(C(=O)CCS)[C@H](c2cc3OCOc3cc2)C(=O)NC(CC(C)(C)C)(C)C)ccc1
[!H0;#7,#8,#9] Clc1cc(N(C(=O)CCS)[C@H](c2cc3OCOc3cc2)C(=O)NC(CC(C)(C)C)(C)C)ccc1
a-[Cl] Clc1cc(N(C(=O)CCS)[C@H](c2cc3OCOc3cc2)C(=O)NC(CC(C)(C)C)(C)C)ccc1
C-!@N Clc1cc(N(C(=O)CCS)[C@H](c2cc3OCOc3cc2)C(=O)NC(CC(C)(C)C)(C)C)ccc1
[#6][F,Cl,Br,I] Clc1cc(N(C(=O)CCS)[C@H](c2cc3OCOc3cc2)C(=O)NC(CC(C)(C)C)(C)C)ccc1
*-!@* Clc1cc(N(C(=O)CCS)[C@H](c2cc3OCOc3cc2)C(=O)NC(CC(C)(C)C)(C)C)ccc1
[#16!H0] Clc1cc(N(C(=O)CCS)[C@H](c2cc3OCOc3cc2)C(=O)NC(CC(C)(C)C)(C)C)ccc1
[#9,#17,#35,#53] Clc1cc(N(C(=O)CCS)[C@H](c2cc3OCOc3cc2)C(=O)NC(CC(C)(C)C)(C)C)ccc1
[NX3][CX3](=[OX1])[#6] Clc1cc(N(C(=O)CCS)[C@H](c2cc3OCOc3cc2)C(=O)NC(CC(C)(C)C)(C)C)ccc1
c-@O Clc1cc(N(C(=O)CCS)[C@H](c2cc3OCOc3cc2)C(=O)NC(CC(C)(C)C)(C)C)ccc1
[#7]~*(~*)~* Clc1cc(N(C(=O)CCS)[C@H](c2cc3OCOc3cc2)C(=O)NC(CC(C)(C)C)(C)C)ccc1
*-!:aa-!:* Clc1cc(N(C(=O)CCS)[C@H](c2cc3OCOc3cc2)C(=O)NC(CC(C)(C)C)(C)C)ccc1
*-!:aaaa-!:* Clc1cc(N(C(=O)CCS)[C@H](c2cc3OCOc3cc2)C(=O)NC(CC(C)(C)C)(C)C)ccc1
O=[C,N] Clc1cc(N(C(=O)CCS)[C@H](c2cc3OCOc3cc2)C(=O)NC(CC(C)(C)C)(C)C)ccc1
C~C~O Clc1cc(N(C(=O)CCS)[C@H](c2cc3OCOc3cc2)C(=O)NC(CC(C)(C)C)(C)C)ccc1
[#8]=[C,N] Clc1cc(N(C(=O)CCS)[C@H](c2cc3OCOc3cc2)C(=O)NC(CC(C)(C)C)(C)C)ccc1
[R] Clc1cc(N(C(=O)CCS)[C@H](c2cc3OCOc3cc2)C(=O)NC(CC(C)(C)C)(C)C)ccc1
C-!@C Clc1cc(N(C(=O)CCS)[C@H](c2cc3OCOc3cc2)C(=O)NC(CC(C)(C)C)(C)C)ccc1
*1*****1 Clc1cc(N(C(=O)CCS)[C@H](c2cc3OCOc3cc2)C(=O)NC(CC(C)(C)C)(C)C)ccc1
*/,\[R]=,:;@[R]/,\* Clc1cc(N(C(=O)CCS)[C@H](c2cc3OCOc3cc2)C(=O)NC(CC(C)(C)C)(C)C)ccc1
*-!:[a]:*:[a]-!:* Clc1cc(N(C(=O)CCS)[C@H](c2cc3OCOc3cc2)C(=O)NC(CC(C)(C)C)(C)C)ccc1
[CX4v4] Clc1cc(N(C(=O)CCS)[C@H](c2cc3OCOc3cc2)C(=O)NC(CC(C)(C)C)(C)C)ccc1
[#16X2H] Clc1cc(N(C(=O)CCS)[C@H](c2cc3OCOc3cc2)C(=O)NC(CC(C)(C)C)(C)C)ccc1
[AR0]~[AR0]~[AR0]~[AR0]~[AR0]~[AR0]~[AR0]~[AR0] Clc1cc(N(C(=O)CCS)[C@H](c2cc3OCOc3cc2)C(=O)NC(CC(C)(C)C)(C)C)ccc1
[#7]~*~*~*~*~*~*~*~*~[#8] Clc1cc(N(C(=O)CCS)[C@H](c2cc3OCOc3cc2)C(=O)NC(CC(C)(C)C)(C)C)ccc1
c-!@C Clc1cc(N(C(=O)CCS)[C@H](c2cc3OCOc3cc2)C(=O)NC(CC(C)(C)C)(C)C)ccc1
[F,Cl,Br,I] Clc1cc(N(C(=O)CCS)[C@H](c2cc3OCOc3cc2)C(=O)NC(CC(C)(C)C)(C)C)ccc1
[#9,#17,#35,#53]~*(~*)~* Clc1cc(N(C(=O)CCS)[C@H](c2cc3OCOc3cc2)C(=O)NC(CC(C)(C)C)(C)C)ccc1
[#6X3v3-1,#6X3v4+0,#6X3v3+1] Clc1cc(N(C(=O)CCS)[C@H](c2cc3OCOc3cc2)C(=O)NC(CC(C)(C)C)(C)C)ccc1
C-!@S Clc1cc(N(C(=O)CCS)[C@H](c2cc3OCOc3cc2)C(=O)NC(CC(C)(C)C)(C)C)ccc1
[OD2]([#6])[#6] Clc1cc(N(C(=O)CCS)[C@H](c2cc3OCOc3cc2)C(=O)NC(CC(C)(C)C)(C)C)ccc1
[R](-*(-*))~*~[a] Clc1cc(N(C(=O)CCS)[C@H](c2cc3OCOc3cc2)C(=O)NC(CC(C)(C)C)(C)C)ccc1
[!R] Clc1cc(N(C(=O)CCS)[C@H](c2cc3OCOc3cc2)C(=O)NC(CC(C)(C)C)(C)C)ccc1
[OX1]=CN Clc1cc(N(C(=O)CCS)[C@H](c2cc3OCOc3cc2)C(=O)NC(CC(C)(C)C)(C)C)ccc1
[#7] Clc1cc(N(C(=O)CCS)[C@H](c2cc3OCOc3cc2)C(=O)NC(CC(C)(C)C)(C)C)ccc1
*(!@*)(!@*) Brc1c(OCC(C)C)ccc(c1)C(=O)NC(=S)N2[C@@H](C(=O)NCC2)CC(=O)OC
[R]~[D3] Brc1c(OCC(C)C)ccc(c1)C(=O)NC(=S)N2[C@@H](C(=O)NCC2)CC(=O)OC
*-!:aaaa-!:* Brc1c(OCC(C)C)ccc(c1)C(=O)NC(=S)N2[C@@H](C(=O)NCC2)CC(=O)OC
[NX3][CX3]=[SX1] Brc1c(OCC(C)C)ccc(c1)C(=O)NC(=S)N2[C@@H](C(=O)NCC2)CC(=O)OC
[#7] Brc1c(OCC(C)C)ccc(c1)C(=O)NC(=S)N2[C@@H](C(=O)NCC2)CC(=O)OC
[#6][CX3](=O)[OX2H0][#6] Brc1c(OCC(C)C)ccc(c1)C(=O)NC(=S)N2[C@@H](C(=O)NCC2)CC(=O)OC
[#8]=[C,N]-aaa[F,Cl,Br,I] Brc1c(OCC(C)C)ccc(c1)C(=O)NC(=S)N2[C@@H](C(=O)NCC2)CC(=O)OC
*-*-[R]~*:[a] Brc1c(OCC(C)C)ccc(c1)C(=O)NC(=S)N2[C@@H](C(=O)NCC2)CC(=O)OC
*-!:aa-!:* Brc1c(OCC(C)C)ccc(c1)C(=O)NC(=S)N2[C@@H](C(=O)NCC2)CC(=O)OC
[F,Cl,Br,I] Brc1c(OCC(C)C)ccc(c1)C(=O)NC(=S)N2[C@@H](C(=O)NCC2)CC(=O)OC
[O,N;!H0;R0] Brc1c(OCC(C)C)ccc(c1)C(=O)NC(=S)N2[C@@H](C(=O)NCC2)CC(=O)OC
[CX4v4] Brc1c(OCC(C)C)ccc(c1)C(=O)NC(=S)N2[C@@H](C(=O)NCC2)CC(=O)OC
*1*****1 Brc1c(OCC(C)C)ccc(c1)C(=O)NC(=S)N2[C@@H](C(=O)NCC2)CC(=O)OC
[!#6]~*~[R] Brc1c(OCC(C)C)ccc(c1)C(=O)NC(=S)N2[C@@H](C(=O)NCC2)CC(=O)OC
[!R] Brc1c(OCC(C)C)ccc(c1)C(=O)NC(=S)N2[C@@H](C(=O)NCC2)CC(=O)OC
[CX3](=[OX1])O Brc1c(OCC(C)C)ccc(c1)C(=O)NC(=S)N2[C@@H](C(=O)NCC2)CC(=O)OC
[CH2X4][CHX4]([CH3X4])[CH3X4] Brc1c(OCC(C)C)ccc(c1)C(=O)NC(=S)N2[C@@H](C(=O)NCC2)CC(=O)OC
[NX3][CX3](=[OX1])[#6] Brc1c(OCC(C)C)ccc(c1)C(=O)NC(=S)N2[C@@H](C(=O)NCC2)CC(=O)OC
[CHX4]([CH3X4])[CH3X4] Brc1c(OCC(C)C)ccc(c1)C(=O)NC(=S)N2[C@@H](C(=O)NCC2)CC(=O)OC
[CX3]=[OX1] Brc1c(OCC(C)C)ccc(c1)C(=O)NC(=S)N2[C@@H](C(=O)NCC2)CC(=O)OC
[OX2H0] Brc1c(OCC(C)C)ccc(c1)C(=O)NC(=S)N2[C@@H](C(=O)NCC2)CC(=O)OC
C~C~C~C Brc1c(OCC(C)C)ccc(c1)C(=O)NC(=S)N2[C@@H](C(=O)NCC2)CC(=O)OC
c-!@C Brc1c(OCC(C)C)ccc(c1)C(=O)NC(=S)N2[C@@H](C(=O)NCC2)CC(=O)OC
[OD2]([#6])[#6] Brc1c(OCC(C)C)ccc(c1)C(=O)NC(=S)N2[C@@H](C(=O)NCC2)CC(=O)OC
[#7]~[D3] Brc1c(OCC(C)C)ccc(c1)C(=O)NC(=S)N2[C@@H](C(=O)NCC2)CC(=O)OC
[CX4] Brc1c(OCC(C)C)ccc(c1)C(=O)NC(=S)N2[C@@H](C(=O)NCC2)CC(=O)OC
*!@* Brc1c(OCC(C)C)ccc(c1)C(=O)NC(=S)N2[C@@H](C(=O)NCC2)CC(=O)OC
C=[SD1H0] Brc1c(OCC(C)C)ccc(c1)C(=O)NC(=S)N2[C@@H](C(=O)NCC2)CC(=O)OC
[#9,#17,#35,#53]-[R] Brc1c(OCC(C)C)ccc(c1)C(=O)NC(=S)N2[C@@H](C(=O)NCC2)CC(=O)OC
O=[C,N] Brc1c(OCC(C)C)ccc(c1)C(=O)NC(=S)N2[C@@H](C(=O)NCC2)CC(=O)OC
a-[Br] Brc1c(OCC(C)C)ccc(c1)C(=O)NC(=S)N2[C@@H](C(=O)NCC2)CC(=O)OC
*-*-[R]:[a] Brc1c(OCC(C)C)ccc(c1)C(=O)NC(=S)N2[C@@H](C(=O)NCC2)CC(=O)OC
[#9,#17,#35,#53]~*(~*)~* Brc1c(OCC(C)C)ccc(c1)C(=O)NC(=S)N2[C@@H](C(=O)NCC2)CC(=O)OC
a1aaaaa1 Brc1c(OCC(C)C)ccc(c1)C(=O)NC(=S)N2[C@@H](C(=O)NCC2)CC(=O)OC
[#6,#7;R0]=[#8] Brc1c(OCC(C)C)ccc(c1)C(=O)NC(=S)N2[C@@H](C(=O)NCC2)CC(=O)OC
*/,\[R]=,:;@[R]/,\* Brc1c(OCC(C)C)ccc(c1)C(=O)NC(=S)N2[C@@H](C(=O)NCC2)CC(=O)OC
[!#6]~*~*~[R] Brc1c(OCC(C)C)ccc(c1)C(=O)NC(=S)N2[C@@H](C(=O)NCC2)CC(=O)OC
C-!@C Brc1c(OCC(C)C)ccc(c1)C(=O)NC(=S)N2[C@@H](C(=O)NCC2)CC(=O)OC
C~C(~O)~O Brc1c(OCC(C)C)ccc(c1)C(=O)NC(=S)N2[C@@H](C(=O)NCC2)CC(=O)OC
C-!@N Brc1c(OCC(C)C)ccc(c1)C(=O)NC(=S)N2[C@@H](C(=O)NCC2)CC(=O)OC
[R](-*(-*))~*~*~*~[a] Brc1c(OCC(C)C)ccc(c1)C(=O)NC(=S)N2[C@@H](C(=O)NCC2)CC(=O)OC
[#6X3v3-1,#6X3v4+0,#6X3v3+1] Brc1c(OCC(C)C)ccc(c1)C(=O)NC(=S)N2[C@@H](C(=O)NCC2)CC(=O)OC
[#7]~*(~*)~* Brc1c(OCC(C)C)ccc(c1)C(=O)NC(=S)N2[C@@H](C(=O)NCC2)CC(=O)OC
[!#6]-[CH3] Brc1c(OCC(C)C)ccc(c1)C(=O)NC(=S)N2[C@@H](C(=O)NCC2)CC(=O)OC
[R](-*(-*))~*~[a] Brc1c(OCC(C)C)ccc(c1)C(=O)NC(=S)N2[C@@H](C(=O)NCC2)CC(=O)OC
*-!:[a]:*:*:[a]-!:* Brc1c(OCC(C)C)ccc(c1)C(=O)NC(=S)N2[C@@H](C(=O)NCC2)CC(=O)OC
C-@C Brc1c(OCC(C)C)ccc(c1)C(=O)NC(=S)N2[C@@H](C(=O)NCC2)CC(=O)OC
N-[C,c,N]=[C,c,N,n,O,S] Brc1c(OCC(C)C)ccc(c1)C(=O)NC(=S)N2[C@@H](C(=O)NCC2)CC(=O)OC
[R] Brc1c(OCC(C)C)ccc(c1)C(=O)NC(=S)N2[C@@H](C(=O)NCC2)CC(=O)OC
*!:[a]:*:*:[a]!:* Brc1c(OCC(C)C)ccc(c1)C(=O)NC(=S)N2[C@@H](C(=O)NCC2)CC(=O)OC
[!H0;#7,#8,#9] Brc1c(OCC(C)C)ccc(c1)C(=O)NC(=S)N2[C@@H](C(=O)NCC2)CC(=O)OC
[!#6]~*~*~*~[D3] Brc1c(OCC(C)C)ccc(c1)C(=O)NC(=S)N2[C@@H](C(=O)NCC2)CC(=O)OC
C-!@O Brc1c(OCC(C)C)ccc(c1)C(=O)NC(=S)N2[C@@H](C(=O)NCC2)CC(=O)OC
[C;X4;!D4]-;!@[C;X4;!D4;!R] Brc1c(OCC(C)C)ccc(c1)C(=O)NC(=S)N2[C@@H](C(=O)NCC2)CC(=O)OC
[!#1&!#6&!#7&!#8&!#9&!#16&!#17] Brc1c(OCC(C)C)ccc(c1)C(=O)NC(=S)N2[C@@H](C(=O)NCC2)CC(=O)OC
[C](=O)([C,c,O,S])[C,c,O,S] Brc1c(OCC(C)C)ccc(c1)C(=O)NC(=S)N2[C@@H](C(=O)NCC2)CC(=O)OC
[R0] Brc1c(OCC(C)C)ccc(c1)C(=O)NC(=S)N2[C@@H](C(=O)NCC2)CC(=O)OC
[#9,#17,#35,#53] Brc1c(OCC(C)C)ccc(c1)C(=O)NC(=S)N2[C@@H](C(=O)NCC2)CC(=O)OC
[NX3,NX4+][CX4H]([*])[CX3](=[OX1])[O,N] Brc1c(OCC(C)C)ccc(c1)C(=O)NC(=S)N2[C@@H](C(=O)NCC2)CC(=O)OC
[#9,#17,#35,#53]-[a] Brc1c(OCC(C)C)ccc(c1)C(=O)NC(=S)N2[C@@H](C(=O)NCC2)CC(=O)OC
[#9,#17,#35,#53]~[D3] Brc1c(OCC(C)C)ccc(c1)C(=O)NC(=S)N2[C@@H](C(=O)NCC2)CC(=O)OC
C=!@O Brc1c(OCC(C)C)ccc(c1)C(=O)NC(=S)N2[C@@H](C(=O)NCC2)CC(=O)OC
[#6]~!@[#8] Brc1c(OCC(C)C)ccc(c1)C(=O)NC(=S)N2[C@@H](C(=O)NCC2)CC(=O)OC
[CX3](=[OX1])C Brc1c(OCC(C)C)ccc(c1)C(=O)NC(=S)N2[C@@H](C(=O)NCC2)CC(=O)OC
*-!:aaa-!:* Brc1c(OCC(C)C)ccc(c1)C(=O)NC(=S)N2[C@@H](C(=O)NCC2)CC(=O)OC
[#8]=[C,N] Brc1c(OCC(C)C)ccc(c1)C(=O)NC(=S)N2[C@@H](C(=O)NCC2)CC(=O)OC
[N&X4&+,N&X3&+0] Brc1c(OCC(C)C)ccc(c1)C(=O)NC(=S)N2[C@@H](C(=O)NCC2)CC(=O)OC
*!@[#8]!@* Brc1c(OCC(C)C)ccc(c1)C(=O)NC(=S)N2[C@@H](C(=O)NCC2)CC(=O)OC
C=!@S Brc1c(OCC(C)C)ccc(c1)C(=O)NC(=S)N2[C@@H](C(=O)NCC2)CC(=O)OC
C~C~O Brc1c(OCC(C)C)ccc(c1)C(=O)NC(=S)N2[C@@H](C(=O)NCC2)CC(=O)OC
[CD3H0,R](=[SD1H0])([ND2H1,R])([ND2H1,R]) Brc1c(OCC(C)C)ccc(c1)C(=O)NC(=S)N2[C@@H](C(=O)NCC2)CC(=O)OC
[#8,#16] Brc1c(OCC(C)C)ccc(c1)C(=O)NC(=S)N2[C@@H](C(=O)NCC2)CC(=O)OC
c-!@O Brc1c(OCC(C)C)ccc(c1)C(=O)NC(=S)N2[C@@H](C(=O)NCC2)CC(=O)OC
C-@N Brc1c(OCC(C)C)ccc(c1)C(=O)NC(=S)N2[C@@H](C(=O)NCC2)CC(=O)OC
[CH3X4] Brc1c(OCC(C)C)ccc(c1)C(=O)NC(=S)N2[C@@H](C(=O)NCC2)CC(=O)OC
[C;X4;!D4]-;!@[C;D3] Brc1c(OCC(C)C)ccc(c1)C(=O)NC(=S)N2[C@@H](C(=O)NCC2)CC(=O)OC
[#6][F,Cl,Br,I] Brc1c(OCC(C)C)ccc(c1)C(=O)NC(=S)N2[C@@H](C(=O)NCC2)CC(=O)OC
[OX1]=CN Brc1c(OCC(C)C)ccc(c1)C(=O)NC(=S)N2[C@@H](C(=O)NCC2)CC(=O)OC
[R](-*(-*))~*~*~[a] Brc1c(OCC(C)C)ccc(c1)C(=O)NC(=S)N2[C@@H](C(=O)NCC2)CC(=O)OC
[cR1]1[cR1][cR1][cR1][cR1][cR1]1 Brc1c(OCC(C)C)ccc(c1)C(=O)NC(=S)N2[C@@H](C(=O)NCC2)CC(=O)OC
[#7]~*(~*)~* Fc1c(cc(cc1)C2=NOC(=N2)CCC(=O)O[C@@H](C(=O)NC3CCC(CC3)C)C)C
O=[C,N] Fc1c(cc(cc1)C2=NOC(=N2)CCC(=O)O[C@@H](C(=O)NC3CCC(CC3)C)C)C
[C;X4;!D4]-;!@[C;D3] Fc1c(cc(cc1)C2=NOC(=N2)CCC(=O)O[C@@H](C(=O)NC3CCC(CC3)C)C)C
[C](=O)([C,c,O,S])[C,c,O,S] Fc1c(cc(cc1)C2=NOC(=N2)CCC(=O)O[C@@H](C(=O)NC3CCC(CC3)C)C)C
[!#6]~*~*~[R] Fc1c(cc(cc1)C2=NOC(=N2)CCC(=O)O[C@@H](C(=O)NC3CCC(CC3)C)C)C
[O,N;!H0;R0] Fc1c(cc(cc1)C2=NOC(=N2)CCC(=O)O[C@@H](C(=O)NC3CCC(CC3)C)C)C
[R]~*~*-[CH3] Fc1c(cc(cc1)C2=NOC(=N2)CCC(=O)O[C@@H](C(=O)NC3CCC(CC3)C)C)C
[#7]~*~*~*~*~*~*~*~*~[#8] Fc1c(cc(cc1)C2=NOC(=N2)CCC(=O)O[C@@H](C(=O)NC3CCC(CC3)C)C)C
[a]~*~*-[CH3] Fc1c(cc(cc1)C2=NOC(=N2)CCC(=O)O[C@@H](C(=O)NC3CCC(CC3)C)C)C
[CX3]=[OX1] Fc1c(cc(cc1)C2=NOC(=N2)CCC(=O)O[C@@H](C(=O)NC3CCC(CC3)C)C)C
*-!@* Fc1c(cc(cc1)C2=NOC(=N2)CCC(=O)O[C@@H](C(=O)NC3CCC(CC3)C)C)C
[#6]~!@[#8] Fc1c(cc(cc1)C2=NOC(=N2)CCC(=O)O[C@@H](C(=O)NC3CCC(CC3)C)C)C
*!@[#8]!@* Fc1c(cc(cc1)C2=NOC(=N2)CCC(=O)O[C@@H](C(=O)NC3CCC(CC3)C)C)C
*/,\[R]=,:;@[R]/,\* Fc1c(cc(cc1)C2=NOC(=N2)CCC(=O)O[C@@H](C(=O)NC3CCC(CC3)C)C)C
a-[F] Fc1c(cc(cc1)C2=NOC(=N2)CCC(=O)O[C@@H](C(=O)NC3CCC(CC3)C)C)C
[F,Cl,Br,I] Fc1c(cc(cc1)C2=NOC(=N2)CCC(=O)O[C@@H](C(=O)NC3CCC(CC3)C)C)C
[R](-*(-*))~*~*~*~[a] Fc1c(cc(cc1)C2=NOC(=N2)CCC(=O)O[C@@H](C(=O)NC3CCC(CC3)C)C)C
[!#6]~*~*~*~[D3] Fc1c(cc(cc1)C2=NOC(=N2)CCC(=O)O[C@@H](C(=O)NC3CCC(CC3)C)C)C
C=!@O Fc1c(cc(cc1)C2=NOC(=N2)CCC(=O)O[C@@H](C(=O)NC3CCC(CC3)C)C)C
[CX3](=[OX1])O Fc1c(cc(cc1)C2=NOC(=N2)CCC(=O)O[C@@H](C(=O)NC3CCC(CC3)C)C)C
[R]~*-[CH3] Fc1c(cc(cc1)C2=NOC(=N2)CCC(=O)O[C@@H](C(=O)NC3CCC(CC3)C)C)C
*1*****1 Fc1c(cc(cc1)C2=NOC(=N2)CCC(=O)O[C@@H](C(=O)NC3CCC(CC3)C)C)C
[#6,#7;R0]=[#8] Fc1c(cc(cc1)C2=NOC(=N2)CCC(=O)O[C@@H](C(=O)NC3CCC(CC3)C)C)C
[nX2r5] Fc1c(cc(cc1)C2=NOC(=N2)CCC(=O)O[C@@H](C(=O)NC3CCC(CC3)C)C)C
a1aaaa1 Fc1c(cc(cc1)C2=NOC(=N2)CCC(=O)O[C@@H](C(=O)NC3CCC(CC3)C)C)C
c-!@C Fc1c(cc(cc1)C2=NOC(=N2)CCC(=O)O[C@@H](C(=O)NC3CCC(CC3)C)C)C
[!H0;#7,#8,#9] Fc1c(cc(cc1)C2=NOC(=N2)CCC(=O)O[C@@H](C(=O)NC3CCC(CC3)C)C)C
*-!:aaa-!:* Fc1c(cc(cc1)C2=NOC(=N2)CCC(=O)O[C@@H](C(=O)NC3CCC(CC3)C)C)C
[CH3X4] Fc1c(cc(cc1)C2=NOC(=N2)CCC(=O)O[C@@H](C(=O)NC3CCC(CC3)C)C)C
C-@C Fc1c(cc(cc1)C2=NOC(=N2)CCC(=O)O[C@@H](C(=O)NC3CCC(CC3)C)C)C
[R](-*(-*))~*~[a] Fc1c(cc(cc1)C2=NOC(=N2)CCC(=O)O[C@@H](C(=O)NC3CCC(CC3)C)C)C
C-!@N Fc1c(cc(cc1)C2=NOC(=N2)CCC(=O)O[C@@H](C(=O)NC3CCC(CC3)C)C)C
*1****1 Fc1c(cc(cc1)C2=NOC(=N2)CCC(=O)O[C@@H](C(=O)NC3CCC(CC3)C)C)C
[#9,#17,#35,#53]!@*@* Fc1c(cc(cc1)C2=NOC(=N2)CCC(=O)O[C@@H](C(=O)NC3CCC(CC3)C)C)C
[C;X4;!D4]-;!@[N;X3;!D3] Fc1c(cc(cc1)C2=NOC(=N2)CCC(=O)O[C@@H](C(=O)NC3CCC(CC3)C)C)C
[#7] Fc1c(cc(cc1)C2=NOC(=N2)CCC(=O)O[C@@H](C(=O)NC3CCC(CC3)C)C)C
C~C(~O)~O Fc1c(cc(cc1)C2=NOC(=N2)CCC(=O)O[C@@H](C(=O)NC3CCC(CC3)C)C)C
[R]~[D3] Fc1c(cc(cc1)C2=NOC(=N2)CCC(=O)O[C@@H](C(=O)NC3CCC(CC3)C)C)C
[#9,#17,#35,#53]~*(~*)~* Fc1c(cc(cc1)C2=NOC(=N2)CCC(=O)O[C@@H](C(=O)NC3CCC(CC3)C)C)C
[CX4] Fc1c(cc(cc1)C2=NOC(=N2)CCC(=O)O[C@@H](C(=O)NC3CCC(CC3)C)C)C
[CX4v4] Fc1c(cc(cc1)C2=NOC(=N2)CCC(=O)O[C@@H](C(=O)NC3CCC(CC3)C)C)C
[CX3](=[OX1])C Fc1c(cc(cc1)C2=NOC(=N2)CCC(=O)O[C@@H](C(=O)NC3CCC(CC3)C)C)C
[OD2]([#6])[#6] Fc1c(cc(cc1)C2=NOC(=N2)CCC(=O)O[C@@H](C(=O)NC3CCC(CC3)C)C)C
[#9,#17,#35,#53] Fc1c(cc(cc1)C2=NOC(=N2)CCC(=O)O[C@@H](C(=O)NC3CCC(CC3)C)C)C
[#9,#17,#35,#53]-[a] Fc1c(cc(cc1)C2=NOC(=N2)CCC(=O)O[C@@H](C(=O)NC3CCC(CC3)C)C)C
[OX2H0] Fc1c(cc(cc1)C2=NOC(=N2)CCC(=O)O[C@@H](C(=O)NC3CCC(CC3)C)C)C
*-!:aaaa-!:* Fc1c(cc(cc1)C2=NOC(=N2)CCC(=O)O[C@@H](C(=O)NC3CCC(CC3)C)C)C
[#9,#17,#35,#53]-[R] Fc1c(cc(cc1)C2=NOC(=N2)CCC(=O)O[C@@H](C(=O)NC3CCC(CC3)C)C)C
C-!@C Fc1c(cc(cc1)C2=NOC(=N2)CCC(=O)O[C@@H](C(=O)NC3CCC(CC3)C)C)C
[#8,#16] Fc1c(cc(cc1)C2=NOC(=N2)CCC(=O)O[C@@H](C(=O)NC3CCC(CC3)C)C)C
[#6!H0]~@[#6!H0]~@[#6!H0]~@[#6!H0]~@[#6!H0] Fc1c(cc(cc1)C2=NOC(=N2)CCC(=O)O[C@@H](C(=O)NC3CCC(CC3)C)C)C
[#6!H0]~@[#6!H0]~@[#6!H0]~@[#6!H0] Fc1c(cc(cc1)C2=NOC(=N2)CCC(=O)O[C@@H](C(=O)NC3CCC(CC3)C)C)C
C-!@O Fc1c(cc(cc1)C2=NOC(=N2)CCC(=O)O[C@@H](C(=O)NC3CCC(CC3)C)C)C
*-!:[a]:*:*:[a]-!:* Fc1c(cc(cc1)C2=NOC(=N2)CCC(=O)O[C@@H](C(=O)NC3CCC(CC3)C)C)C
[R] Fc1c(cc(cc1)C2=NOC(=N2)CCC(=O)O[C@@H](C(=O)NC3CCC(CC3)C)C)C
C~C~O Fc1c(cc(cc1)C2=NOC(=N2)CCC(=O)O[C@@H](C(=O)NC3CCC(CC3)C)C)C
[OX1]=CN Fc1c(cc(cc1)C2=NOC(=N2)CCC(=O)O[C@@H](C(=O)NC3CCC(CC3)C)C)C
[N&X4&+,N&X3&+0] Fc1c(cc(cc1)C2=NOC(=N2)CCC(=O)O[C@@H](C(=O)NC3CCC(CC3)C)C)C
n@a[#8] Fc1c(cc(cc1)C2=NOC(=N2)CCC(=O)O[C@@H](C(=O)NC3CCC(CC3)C)C)C
*!@* Fc1c(cc(cc1)C2=NOC(=N2)CCC(=O)O[C@@H](C(=O)NC3CCC(CC3)C)C)C
[C;X4;!D4]-;!@[C;X4;!D4;!R] Fc1c(cc(cc1)C2=NOC(=N2)CCC(=O)O[C@@H](C(=O)NC3CCC(CC3)C)C)C
*!:[a]:*:*:[a]!:* Fc1c(cc(cc1)C2=NOC(=N2)CCC(=O)O[C@@H](C(=O)NC3CCC(CC3)C)C)C
*-!:[a]:*:[a]-!:* Fc1c(cc(cc1)C2=NOC(=N2)CCC(=O)O[C@@H](C(=O)NC3CCC(CC3)C)C)C
[#8]=[C,N] Fc1c(cc(cc1)C2=NOC(=N2)CCC(=O)O[C@@H](C(=O)NC3CCC(CC3)C)C)C
C~C~C~C Fc1c(cc(cc1)C2=NOC(=N2)CCC(=O)O[C@@H](C(=O)NC3CCC(CC3)C)C)C
*-*-[R]:[a] Fc1c(cc(cc1)C2=NOC(=N2)CCC(=O)O[C@@H](C(=O)NC3CCC(CC3)C)C)C
[#7]~[D3] Fc1c(cc(cc1)C2=NOC(=N2)CCC(=O)O[C@@H](C(=O)NC3CCC(CC3)C)C)C
[#6X3v3-1,#6X3v4+0,#6X3v3+1] Fc1c(cc(cc1)C2=NOC(=N2)CCC(=O)O[C@@H](C(=O)NC3CCC(CC3)C)C)C
*-*-[R]~*:[a] Fc1c(cc(cc1)C2=NOC(=N2)CCC(=O)O[C@@H](C(=O)NC3CCC(CC3)C)C)C
a1aaaaa1 Fc1c(cc(cc1)C2=NOC(=N2)CCC(=O)O[C@@H](C(=O)NC3CCC(CC3)C)C)C
[#6][F,Cl,Br,I] Fc1c(cc(cc1)C2=NOC(=N2)CCC(=O)O[C@@H](C(=O)NC3CCC(CC3)C)C)C
[#9,#17,#35,#53]~[D3] Fc1c(cc(cc1)C2=NOC(=N2)CCC(=O)O[C@@H](C(=O)NC3CCC(CC3)C)C)C
[NX3][CX3](=[OX1])[#6] Fc1c(cc(cc1)C2=NOC(=N2)CCC(=O)O[C@@H](C(=O)NC3CCC(CC3)C)C)C
[R0] Fc1c(cc(cc1)C2=NOC(=N2)CCC(=O)O[C@@H](C(=O)NC3CCC(CC3)C)C)C
N-[C,c,N]=[C,c,N,n,O,S] Fc1c(cc(cc1)C2=NOC(=N2)CCC(=O)O[C@@H](C(=O)NC3CCC(CC3)C)C)C
[#6][CX3](=O)[OX2H0][#6] Fc1c(cc(cc1)C2=NOC(=N2)CCC(=O)O[C@@H](C(=O)NC3CCC(CC3)C)C)C
*(!@*)(!@*) Fc1c(cc(cc1)C2=NOC(=N2)CCC(=O)O[C@@H](C(=O)NC3CCC(CC3)C)C)C
[!#6]~*~[R] Fc1c(cc(cc1)C2=NOC(=N2)CCC(=O)O[C@@H](C(=O)NC3CCC(CC3)C)C)C
[R](-*(-*))~*~*~[a] Fc1c(cc(cc1)C2=NOC(=N2)CCC(=O)O[C@@H](C(=O)NC3CCC(CC3)C)C)C
[cR1]1[cR1][cR1][cR1][cR1][cR1]1 Fc1c(cc(cc1)C2=NOC(=N2)CCC(=O)O[C@@H](C(=O)NC3CCC(CC3)C)C)C
c-!@O O=C1OC[C@@H]2[C@H]1[C@@H](c3c(cc4OCOc4c3)[C@H]2CC[NH+](CCOC)C)c5cc(OC)c(O)c(OC)c5
*1*****1 O=C1OC[C@@H]2[C@H]1[C@@H](c3c(cc4OCOc4c3)[C@H]2CC[NH+](CCOC)C)c5cc(OC)c(O)c(OC)c5
[+,++,+++] O=C1OC[C@@H]2[C@H]1[C@@H](c3c(cc4OCOc4c3)[C@H]2CC[NH+](CCOC)C)c5cc(OC)c(O)c(OC)c5
C-@O O=C1OC[C@@H]2[C@H]1[C@@H](c3c(cc4OCOc4c3)[C@H]2CC[NH+](CCOC)C)c5cc(OC)c(O)c(OC)c5
*-*-[R]~*:[a] O=C1OC[C@@H]2[C@H]1[C@@H](c3c(cc4OCOc4c3)[C@H]2CC[NH+](CCOC)C)c5cc(OC)c(O)c(OC)c5
C-!@O O=C1OC[C@@H]2[C@H]1[C@@H](c3c(cc4OCOc4c3)[C@H]2CC[NH+](CCOC)C)c5cc(OC)c(O)c(OC)c5
[C](=O)([C,c,O,S])[C,c,O,S] O=C1OC[C@@H]2[C@H]1[C@@H](c3c(cc4OCOc4c3)[C@H]2CC[NH+](CCOC)C)c5cc(OC)c(O)c(OC)c5
[!#6]~*~[R] O=C1OC[C@@H]2[C@H]1[C@@H](c3c(cc4OCOc4c3)[C@H]2CC[NH+](CCOC)C)c5cc(OC)c(O)c(OC)c5
[N,n;+1] O=C1OC[C@@H]2[C@H]1[C@@H](c3c(cc4OCOc4c3)[C@H]2CC[NH+](CCOC)C)c5cc(OC)c(O)c(OC)c5
[N&X4&+,N&X3&+0] O=C1OC[C@@H]2[C@H]1[C@@H](c3c(cc4OCOc4c3)[C@H]2CC[NH+](CCOC)C)c5cc(OC)c(O)c(OC)c5
[!H0;#7,#8,#9] O=C1OC[C@@H]2[C@H]1[C@@H](c3c(cc4OCOc4c3)[C@H]2CC[NH+](CCOC)C)c5cc(OC)c(O)c(OC)c5
C-!@C O=C1OC[C@@H]2[C@H]1[C@@H](c3c(cc4OCOc4c3)[C@H]2CC[NH+](CCOC)C)c5cc(OC)c(O)c(OC)c5
[#8]=[C,N] O=C1OC[C@@H]2[C@H]1[C@@H](c3c(cc4OCOc4c3)[C@H]2CC[NH+](CCOC)C)c5cc(OC)c(O)c(OC)c5
[OX2H][cX3]:[c] O=C1OC[C@@H]2[C@H]1[C@@H](c3c(cc4OCOc4c3)[C@H]2CC[NH+](CCOC)C)c5cc(OC)c(O)c(OC)c5
[#6][CX3](=O)[OX2H0][#6] O=C1OC[C@@H]2[C@H]1[C@@H](c3c(cc4OCOc4c3)[C@H]2CC[NH+](CCOC)C)c5cc(OC)c(O)c(OC)c5
[!R] O=C1OC[C@@H]2[C@H]1[C@@H](c3c(cc4OCOc4c3)[C@H]2CC[NH+](CCOC)C)c5cc(OC)c(O)c(OC)c5
[CX3]=[OX1] O=C1OC[C@@H]2[C@H]1[C@@H](c3c(cc4OCOc4c3)[C@H]2CC[NH+](CCOC)C)c5cc(OC)c(O)c(OC)c5
[OD2H0][CX4][OD2H0] O=C1OC[C@@H]2[C@H]1[C@@H](c3c(cc4OCOc4c3)[C@H]2CC[NH+](CCOC)C)c5cc(OC)c(O)c(OC)c5
[!#6]-[CH3] O=C1OC[C@@H]2[C@H]1[C@@H](c3c(cc4OCOc4c3)[C@H]2CC[NH+](CCOC)C)c5cc(OC)c(O)c(OC)c5
*!@[#8]!@* O=C1OC[C@@H]2[C@H]1[C@@H](c3c(cc4OCOc4c3)[C@H]2CC[NH+](CCOC)C)c5cc(OC)c(O)c(OC)c5
*!@* O=C1OC[C@@H]2[C@H]1[C@@H](c3c(cc4OCOc4c3)[C@H]2CC[NH+](CCOC)C)c5cc(OC)c(O)c(OC)c5
[C;X4;!D4]-;!@[C;X4;!D4;!R] O=C1OC[C@@H]2[C@H]1[C@@H](c3c(cc4OCOc4c3)[C@H]2CC[NH+](CCOC)C)c5cc(OC)c(O)c(OC)c5
[#7]~*~*~*~*~*~*~*~*~[#8] O=C1OC[C@@H]2[C@H]1[C@@H](c3c(cc4OCOc4c3)[C@H]2CC[NH+](CCOC)C)c5cc(OC)c(O)c(OC)c5
[C;X4;!D4]-;!@[C;D3] O=C1OC[C@@H]2[C@H]1[C@@H](c3c(cc4OCOc4c3)[C@H]2CC[NH+](CCOC)C)c5cc(OC)c(O)c(OC)c5
[!#6]~*~*~[R] O=C1OC[C@@H]2[C@H]1[C@@H](c3c(cc4OCOc4c3)[C@H]2CC[NH+](CCOC)C)c5cc(OC)c(O)c(OC)c5
O=[C,N] O=C1OC[C@@H]2[C@H]1[C@@H](c3c(cc4OCOc4c3)[C@H]2CC[NH+](CCOC)C)c5cc(OC)c(O)c(OC)c5
[CX4] O=C1OC[C@@H]2[C@H]1[C@@H](c3c(cc4OCOc4c3)[C@H]2CC[NH+](CCOC)C)c5cc(OC)c(O)c(OC)c5
[CX4v4] O=C1OC[C@@H]2[C@H]1[C@@H](c3c(cc4OCOc4c3)[C@H]2CC[NH+](CCOC)C)c5cc(OC)c(O)c(OC)c5
c-@C O=C1OC[C@@H]2[C@H]1[C@@H](c3c(cc4OCOc4c3)[C@H]2CC[NH+](CCOC)C)c5cc(OC)c(O)c(OC)c5
*-!:[a]:*:*:[a]-!:* O=C1OC[C@@H]2[C@H]1[C@@H](c3c(cc4OCOc4c3)[C@H]2CC[NH+](CCOC)C)c5cc(OC)c(O)c(OC)c5
[R](-*(-*))~*~*~*~[a] O=C1OC[C@@H]2[C@H]1[C@@H](c3c(cc4OCOc4c3)[C@H]2CC[NH+](CCOC)C)c5cc(OC)c(O)c(OC)c5
*(!@*)(!@*) O=C1OC[C@@H]2[C@H]1[C@@H](c3c(cc4OCOc4c3)[C@H]2CC[NH+](CCOC)C)c5cc(OC)c(O)c(OC)c5
[#6X3v3-1,#6X3v4+0,#6X3v3+1] O=C1OC[C@@H]2[C@H]1[C@@H](c3c(cc4OCOc4c3)[C@H]2CC[NH+](CCOC)C)c5cc(OC)c(O)c(OC)c5
[#8,#16] O=C1OC[C@@H]2[C@H]1[C@@H](c3c(cc4OCOc4c3)[C@H]2CC[NH+](CCOC)C)c5cc(OC)c(O)c(OC)c5
C=!@O O=C1OC[C@@H]2[C@H]1[C@@H](c3c(cc4OCOc4c3)[C@H]2CC[NH+](CCOC)C)c5cc(OC)c(O)c(OC)c5
*-!@* O=C1OC[C@@H]2[C@H]1[C@@H](c3c(cc4OCOc4c3)[C@H]2CC[NH+](CCOC)C)c5cc(OC)c(O)c(OC)c5
[R] O=C1OC[C@@H]2[C@H]1[C@@H](c3c(cc4OCOc4c3)[C@H]2CC[NH+](CCOC)C)c5cc(OC)c(O)c(OC)c5
*-*-[R]:[a] O=C1OC[C@@H]2[C@H]1[C@@H](c3c(cc4OCOc4c3)[C@H]2CC[NH+](CCOC)C)c5cc(OC)c(O)c(OC)c5
c-!@C O=C1OC[C@@H]2[C@H]1[C@@H](c3c(cc4OCOc4c3)[C@H]2CC[NH+](CCOC)C)c5cc(OC)c(O)c(OC)c5
[#7] O=C1OC[C@@H]2[C@H]1[C@@H](c3c(cc4OCOc4c3)[C@H]2CC[NH+](CCOC)C)c5cc(OC)c(O)c(OC)c5
[!#6]~*~*~*~[D3] O=C1OC[C@@H]2[C@H]1[C@@H](c3c(cc4OCOc4c3)[C@H]2CC[NH+](CCOC)C)c5cc(OC)c(O)c(OC)c5
*-*-[R]~*~*:[a] O=C1OC[C@@H]2[C@H]1[C@@H](c3c(cc4OCOc4c3)[C@H]2CC[NH+](CCOC)C)c5cc(OC)c(O)c(OC)c5
C-!@N O=C1OC[C@@H]2[C@H]1[C@@H](c3c(cc4OCOc4c3)[C@H]2CC[NH+](CCOC)C)c5cc(OC)c(O)c(OC)c5
[R]~[D3] O=C1OC[C@@H]2[C@H]1[C@@H](c3c(cc4OCOc4c3)[C@H]2CC[NH+](CCOC)C)c5cc(OC)c(O)c(OC)c5
[cD3H0;r6;R2][*;r5,r6;R1][cD3H0;r6;R2] O=C1OC[C@@H]2[C@H]1[C@@H](c3c(cc4OCOc4c3)[C@H]2CC[NH+](CCOC)C)c5cc(OC)c(O)c(OC)c5
[CX3](=[OX1])O O=C1OC[C@@H]2[C@H]1[C@@H](c3c(cc4OCOc4c3)[C@H]2CC[NH+](CCOC)C)c5cc(OC)c(O)c(OC)c5
[OX2H0] O=C1OC[C@@H]2[C@H]1[C@@H](c3c(cc4OCOc4c3)[C@H]2CC[NH+](CCOC)C)c5cc(OC)c(O)c(OC)c5
[O,N;!H0;R0] O=C1OC[C@@H]2[C@H]1[C@@H](c3c(cc4OCOc4c3)[C@H]2CC[NH+](CCOC)C)c5cc(OC)c(O)c(OC)c5
*-!:[a]:*:[a]-!:* O=C1OC[C@@H]2[C@H]1[C@@H](c3c(cc4OCOc4c3)[C@H]2CC[NH+](CCOC)C)c5cc(OC)c(O)c(OC)c5
[#6!H0]~@[#6!H0]~@[#6!H0]~@[#6!H0] O=C1OC[C@@H]2[C@H]1[C@@H](c3c(cc4OCOc4c3)[C@H]2CC[NH+](CCOC)C)c5cc(OC)c(O)c(OC)c5
[CX3](=[OX1])C O=C1OC[C@@H]2[C@H]1[C@@H](c3c(cc4OCOc4c3)[C@H]2CC[NH+](CCOC)C)c5cc(OC)c(O)c(OC)c5
c1([OH])c(O[CH3])cccc1 O=C1OC[C@@H]2[C@H]1[C@@H](c3c(cc4OCOc4c3)[C@H]2CC[NH+](CCOC)C)c5cc(OC)c(O)c(OC)c5
[a]~*~*-[CH3] O=C1OC[C@@H]2[C@H]1[C@@H](c3c(cc4OCOc4c3)[C@H]2CC[NH+](CCOC)C)c5cc(OC)c(O)c(OC)c5
*1****1 O=C1OC[C@@H]2[C@H]1[C@@H](c3c(cc4OCOc4c3)[C@H]2CC[NH+](CCOC)C)c5cc(OC)c(O)c(OC)c5
[CH3X4] O=C1OC[C@@H]2[C@H]1[C@@H](c3c(cc4OCOc4c3)[C@H]2CC[NH+](CCOC)C)c5cc(OC)c(O)c(OC)c5
*!:[a]:*:*:[a]!:* O=C1OC[C@@H]2[C@H]1[C@@H](c3c(cc4OCOc4c3)[C@H]2CC[NH+](CCOC)C)c5cc(OC)c(O)c(OC)c5
[R0] O=C1OC[C@@H]2[C@H]1[C@@H](c3c(cc4OCOc4c3)[C@H]2CC[NH+](CCOC)C)c5cc(OC)c(O)c(OC)c5
[OD2]([#6])[#6] O=C1OC[C@@H]2[C@H]1[C@@H](c3c(cc4OCOc4c3)[C@H]2CC[NH+](CCOC)C)c5cc(OC)c(O)c(OC)c5
*/,\[R]=,:;@[R]/,\* O=C1OC[C@@H]2[C@H]1[C@@H](c3c(cc4OCOc4c3)[C@H]2CC[NH+](CCOC)C)c5cc(OC)c(O)c(OC)c5
[R]~*-[CH3] O=C1OC[C@@H]2[C@H]1[C@@H](c3c(cc4OCOc4c3)[C@H]2CC[NH+](CCOC)C)c5cc(OC)c(O)c(OC)c5
c-@O O=C1OC[C@@H]2[C@H]1[C@@H](c3c(cc4OCOc4c3)[C@H]2CC[NH+](CCOC)C)c5cc(OC)c(O)c(OC)c5
[OH1]c1c[c,n]ccc1 O=C1OC[C@@H]2[C@H]1[C@@H](c3c(cc4OCOc4c3)[C@H]2CC[NH+](CCOC)C)c5cc(OC)c(O)c(OC)c5
a1aaaaa1 O=C1OC[C@@H]2[C@H]1[C@@H](c3c(cc4OCOc4c3)[C@H]2CC[NH+](CCOC)C)c5cc(OC)c(O)c(OC)c5
C-@C O=C1OC[C@@H]2[C@H]1[C@@H](c3c(cc4OCOc4c3)[C@H]2CC[NH+](CCOC)C)c5cc(OC)c(O)c(OC)c5
*-!:aa-!:* O=C1OC[C@@H]2[C@H]1[C@@H](c3c(cc4OCOc4c3)[C@H]2CC[NH+](CCOC)C)c5cc(OC)c(O)c(OC)c5
[cR1]1[cR1][cR1][cR1][cR1][cR1]1 O=C1OC[C@@H]2[C@H]1[C@@H](c3c(cc4OCOc4c3)[C@H]2CC[NH+](CCOC)C)c5cc(OC)c(O)c(OC)c5
*-!:aaa-!:* O=C1OC[C@@H]2[C@H]1[C@@H](c3c(cc4OCOc4c3)[C@H]2CC[NH+](CCOC)C)c5cc(OC)c(O)c(OC)c5
[R](-*(-*))~*~*~[a] O=C1OC[C@@H]2[C@H]1[C@@H](c3c(cc4OCOc4c3)[C@H]2CC[NH+](CCOC)C)c5cc(OC)c(O)c(OC)c5
*-!:aaaa-!:* O=C1OC[C@@H]2[C@H]1[C@@H](c3c(cc4OCOc4c3)[C@H]2CC[NH+](CCOC)C)c5cc(OC)c(O)c(OC)c5
[OX2H] O=C1OC[C@@H]2[C@H]1[C@@H](c3c(cc4OCOc4c3)[C@H]2CC[NH+](CCOC)C)c5cc(OC)c(O)c(OC)c5
[R](-*(-*))~*~[a] O=C1OC[C@@H]2[C@H]1[C@@H](c3c(cc4OCOc4c3)[C@H]2CC[NH+](CCOC)C)c5cc(OC)c(O)c(OC)c5
C~C~O O=C1OC[C@@H]2[C@H]1[C@@H](c3c(cc4OCOc4c3)[C@H]2CC[NH+](CCOC)C)c5cc(OC)c(O)c(OC)c5
C~C(~O)~O O=C1OC[C@@H]2[C@H]1[C@@H](c3c(cc4OCOc4c3)[C@H]2CC[NH+](CCOC)C)c5cc(OC)c(O)c(OC)c5
[OX2H,OX1H0-] O=C1OC[C@@H]2[C@H]1[C@@H](c3c(cc4OCOc4c3)[C@H]2CC[NH+](CCOC)C)c5cc(OC)c(O)c(OC)c5
[#6][OX2H] O=C1OC[C@@H]2[C@H]1[C@@H](c3c(cc4OCOc4c3)[C@H]2CC[NH+](CCOC)C)c5cc(OC)c(O)c(OC)c5
[R]~*~*-[CH3] O=C1OC[C@@H]2[C@H]1[C@@H](c3c(cc4OCOc4c3)[C@H]2CC[NH+](CCOC)C)c5cc(OC)c(O)c(OC)c5
[NH]([CX4])[CX4] O=C1OC[C@@H]2[C@H]1[C@@H](c3c(cc4OCOc4c3)[C@H]2CC[NH+](CCOC)C)c5cc(OC)c(O)c(OC)c5
[#6]~!@[#8] O=C1OC[C@@H]2[C@H]1[C@@H](c3c(cc4OCOc4c3)[C@H]2CC[NH+](CCOC)C)c5cc(OC)c(O)c(OC)c5
[+] O=C1OC[C@@H]2[C@H]1[C@@H](c3c(cc4OCOc4c3)[C@H]2CC[NH+](CCOC)C)c5cc(OC)c(O)c(OC)c5
[NX4] O=C1OC[C@@H]2[C@H]1[C@@H](c3c(cc4OCOc4c3)[C@H]2CC[NH+](CCOC)C)c5cc(OC)c(O)c(OC)c5
[+,++,+++] S1C(=CC=C1)[C@H](NC(=O)CN2c3c(OCC(=O)2)ccc([N+]([O-])=O)c3)c4ccc(cc4)CCC
C-!@N S1C(=CC=C1)[C@H](NC(=O)CN2c3c(OCC(=O)2)ccc([N+]([O-])=O)c3)c4ccc(cc4)CCC
*-!:aa-!:* S1C(=CC=C1)[C@H](NC(=O)CN2c3c(OCC(=O)2)ccc([N+]([O-])=O)c3)c4ccc(cc4)CCC
O=[C,N] S1C(=CC=C1)[C@H](NC(=O)CN2c3c(OCC(=O)2)ccc([N+]([O-])=O)c3)c4ccc(cc4)CCC
a1aaaa1 S1C(=CC=C1)[C@H](NC(=O)CN2c3c(OCC(=O)2)ccc([N+]([O-])=O)c3)c4ccc(cc4)CCC
a1aaaaa1 S1C(=CC=C1)[C@H](NC(=O)CN2c3c(OCC(=O)2)ccc([N+]([O-])=O)c3)c4ccc(cc4)CCC
*-!:aaaa-!:* S1C(=CC=C1)[C@H](NC(=O)CN2c3c(OCC(=O)2)ccc([N+]([O-])=O)c3)c4ccc(cc4)CCC
[#7]~*~*~*~*~*~*~*~*~[#8] S1C(=CC=C1)[C@H](NC(=O)CN2c3c(OCC(=O)2)ccc([N+]([O-])=O)c3)c4ccc(cc4)CCC
c-!@C S1C(=CC=C1)[C@H](NC(=O)CN2c3c(OCC(=O)2)ccc([N+]([O-])=O)c3)c4ccc(cc4)CCC
C-@N S1C(=CC=C1)[C@H](NC(=O)CN2c3c(OCC(=O)2)ccc([N+]([O-])=O)c3)c4ccc(cc4)CCC
*-*-[R]~*:[a] S1C(=CC=C1)[C@H](NC(=O)CN2c3c(OCC(=O)2)ccc([N+]([O-])=O)c3)c4ccc(cc4)CCC
[CX3]=[OX1] S1C(=CC=C1)[C@H](NC(=O)CN2c3c(OCC(=O)2)ccc([N+]([O-])=O)c3)c4ccc(cc4)CCC
[R0] S1C(=CC=C1)[C@H](NC(=O)CN2c3c(OCC(=O)2)ccc([N+]([O-])=O)c3)c4ccc(cc4)CCC
C-!@C S1C(=CC=C1)[C@H](NC(=O)CN2c3c(OCC(=O)2)ccc([N+]([O-])=O)c3)c4ccc(cc4)CCC
[#16X2H0] S1C(=CC=C1)[C@H](NC(=O)CN2c3c(OCC(=O)2)ccc([N+]([O-])=O)c3)c4ccc(cc4)CCC
*1****1 S1C(=CC=C1)[C@H](NC(=O)CN2c3c(OCC(=O)2)ccc([N+]([O-])=O)c3)c4ccc(cc4)CCC
[R](-*(-*))~*~*~[a] S1C(=CC=C1)[C@H](NC(=O)CN2c3c(OCC(=O)2)ccc([N+]([O-])=O)c3)c4ccc(cc4)CCC
*1*****1 S1C(=CC=C1)[C@H](NC(=O)CN2c3c(OCC(=O)2)ccc([N+]([O-])=O)c3)c4ccc(cc4)CCC
[#8]=[C,N] S1C(=CC=C1)[C@H](NC(=O)CN2c3c(OCC(=O)2)ccc([N+]([O-])=O)c3)c4ccc(cc4)CCC
C=!@O S1C(=CC=C1)[C@H](NC(=O)CN2c3c(OCC(=O)2)ccc([N+]([O-])=O)c3)c4ccc(cc4)CCC
*-*-[R]:[a] S1C(=CC=C1)[C@H](NC(=O)CN2c3c(OCC(=O)2)ccc([N+]([O-])=O)c3)c4ccc(cc4)CCC
c-!@N S1C(=CC=C1)[C@H](NC(=O)CN2c3c(OCC(=O)2)ccc([N+]([O-])=O)c3)c4ccc(cc4)CCC
[OD2]([#6])[#6] S1C(=CC=C1)[C@H](NC(=O)CN2c3c(OCC(=O)2)ccc([N+]([O-])=O)c3)c4ccc(cc4)CCC
[R](-*(-*))~*~[a] S1C(=CC=C1)[C@H](NC(=O)CN2c3c(OCC(=O)2)ccc([N+]([O-])=O)c3)c4ccc(cc4)CCC
c-@O S1C(=CC=C1)[C@H](NC(=O)CN2c3c(OCC(=O)2)ccc([N+]([O-])=O)c3)c4ccc(cc4)CCC
[ND3H0](~[OD1H0])(~[OD1H0])-a S1C(=CC=C1)[C@H](NC(=O)CN2c3c(OCC(=O)2)ccc([N+]([O-])=O)c3)c4ccc(cc4)CCC
[R]~*~*-[CH3] S1C(=CC=C1)[C@H](NC(=O)CN2c3c(OCC(=O)2)ccc([N+]([O-])=O)c3)c4ccc(cc4)CCC
[#8,#16] S1C(=CC=C1)[C@H](NC(=O)CN2c3c(OCC(=O)2)ccc([N+]([O-])=O)c3)c4ccc(cc4)CCC
[+] S1C(=CC=C1)[C@H](NC(=O)CN2c3c(OCC(=O)2)ccc([N+]([O-])=O)c3)c4ccc(cc4)CCC
[#6X3v3-1,#6X3v4+0,#6X3v3+1] S1C(=CC=C1)[C@H](NC(=O)CN2c3c(OCC(=O)2)ccc([N+]([O-])=O)c3)c4ccc(cc4)CCC
*-!:[a]:*:[a]-!:* S1C(=CC=C1)[C@H](NC(=O)CN2c3c(OCC(=O)2)ccc([N+]([O-])=O)c3)c4ccc(cc4)CCC
[OX2H0] S1C(=CC=C1)[C@H](NC(=O)CN2c3c(OCC(=O)2)ccc([N+]([O-])=O)c3)c4ccc(cc4)CCC
*-!:[a]:*:*:[a]-!:* S1C(=CC=C1)[C@H](NC(=O)CN2c3c(OCC(=O)2)ccc([N+]([O-])=O)c3)c4ccc(cc4)CCC
[C;X4;!D4]-;!@[C;X4;!D4;!R] S1C(=CC=C1)[C@H](NC(=O)CN2c3c(OCC(=O)2)ccc([N+]([O-])=O)c3)c4ccc(cc4)CCC
[CX4v4] S1C(=CC=C1)[C@H](NC(=O)CN2c3c(OCC(=O)2)ccc([N+]([O-])=O)c3)c4ccc(cc4)CCC
[CX4] S1C(=CC=C1)[C@H](NC(=O)CN2c3c(OCC(=O)2)ccc([N+]([O-])=O)c3)c4ccc(cc4)CCC
[N&X4&+,N&X3&+0] S1C(=CC=C1)[C@H](NC(=O)CN2c3c(OCC(=O)2)ccc([N+]([O-])=O)c3)c4ccc(cc4)CCC
C-@C S1C(=CC=C1)[C@H](NC(=O)CN2c3c(OCC(=O)2)ccc([N+]([O-])=O)c3)c4ccc(cc4)CCC
*-!@* S1C(=CC=C1)[C@H](NC(=O)CN2c3c(OCC(=O)2)ccc([N+]([O-])=O)c3)c4ccc(cc4)CCC
[-,--,---] S1C(=CC=C1)[C@H](NC(=O)CN2c3c(OCC(=O)2)ccc([N+]([O-])=O)c3)c4ccc(cc4)CCC
N-[C,c,N]=[C,c,N,n,O,S] S1C(=CC=C1)[C@H](NC(=O)CN2c3c(OCC(=O)2)ccc([N+]([O-])=O)c3)c4ccc(cc4)CCC
[N,n;+1] S1C(=CC=C1)[C@H](NC(=O)CN2c3c(OCC(=O)2)ccc([N+]([O-])=O)c3)c4ccc(cc4)CCC
*!:[a]:*:*:[a]!:* S1C(=CC=C1)[C@H](NC(=O)CN2c3c(OCC(=O)2)ccc([N+]([O-])=O)c3)c4ccc(cc4)CCC
*-*-[R]~*~*:[a] S1C(=CC=C1)[C@H](NC(=O)CN2c3c(OCC(=O)2)ccc([N+]([O-])=O)c3)c4ccc(cc4)CCC
[CX3](=[OX1])C S1C(=CC=C1)[C@H](NC(=O)CN2c3c(OCC(=O)2)ccc([N+]([O-])=O)c3)c4ccc(cc4)CCC
[#7] S1C(=CC=C1)[C@H](NC(=O)CN2c3c(OCC(=O)2)ccc([N+]([O-])=O)c3)c4ccc(cc4)CCC
[#7]~*(~*)~* S1C(=CC=C1)[C@H](NC(=O)CN2c3c(OCC(=O)2)ccc([N+]([O-])=O)c3)c4ccc(cc4)CCC
N=!@O S1C(=CC=C1)[C@H](NC(=O)CN2c3c(OCC(=O)2)ccc([N+]([O-])=O)c3)c4ccc(cc4)CCC
[#6,#7;R0]=[#8] S1C(=CC=C1)[C@H](NC(=O)CN2c3c(OCC(=O)2)ccc([N+]([O-])=O)c3)c4ccc(cc4)CCC
N[CX4H2][CX3](=[OX1])[O,N] S1C(=CC=C1)[C@H](NC(=O)CN2c3c(OCC(=O)2)ccc([N+]([O-])=O)c3)c4ccc(cc4)CCC
[!H0;#7,#8,#9] S1C(=CC=C1)[C@H](NC(=O)CN2c3c(OCC(=O)2)ccc([N+]([O-])=O)c3)c4ccc(cc4)CCC
[#6]~!@[#8] S1C(=CC=C1)[C@H](NC(=O)CN2c3c(OCC(=O)2)ccc([N+]([O-])=O)c3)c4ccc(cc4)CCC
[C;X4;!D4]-;!@[C;D3] S1C(=CC=C1)[C@H](NC(=O)CN2c3c(OCC(=O)2)ccc([N+]([O-])=O)c3)c4ccc(cc4)CCC
[O,N;!H0;R0] S1C(=CC=C1)[C@H](NC(=O)CN2c3c(OCC(=O)2)ccc([N+]([O-])=O)c3)c4ccc(cc4)CCC
[C;X4;!D4]-;!@[N;X3;!D3] S1C(=CC=C1)[C@H](NC(=O)CN2c3c(OCC(=O)2)ccc([N+]([O-])=O)c3)c4ccc(cc4)CCC
N=[O,C,N,S] S1C(=CC=C1)[C@H](NC(=O)CN2c3c(OCC(=O)2)ccc([N+]([O-])=O)c3)c4ccc(cc4)CCC
[OX1]=CN S1C(=CC=C1)[C@H](NC(=O)CN2c3c(OCC(=O)2)ccc([N+]([O-])=O)c3)c4ccc(cc4)CCC
[CH3X4] S1C(=CC=C1)[C@H](NC(=O)CN2c3c(OCC(=O)2)ccc([N+]([O-])=O)c3)c4ccc(cc4)CCC
[cR1]1[cR1][cR1][cR1][cR1][cR1]1 S1C(=CC=C1)[C@H](NC(=O)CN2c3c(OCC(=O)2)ccc([N+]([O-])=O)c3)c4ccc(cc4)CCC
N-!@O S1C(=CC=C1)[C@H](NC(=O)CN2c3c(OCC(=O)2)ccc([N+]([O-])=O)c3)c4ccc(cc4)CCC
C~C~O S1C(=CC=C1)[C@H](NC(=O)CN2c3c(OCC(=O)2)ccc([N+]([O-])=O)c3)c4ccc(cc4)CCC
*/,\[R]=,:;@[R]/,\* S1C(=CC=C1)[C@H](NC(=O)CN2c3c(OCC(=O)2)ccc([N+]([O-])=O)c3)c4ccc(cc4)CCC
[R]~[D3] S1C(=CC=C1)[C@H](NC(=O)CN2c3c(OCC(=O)2)ccc([N+]([O-])=O)c3)c4ccc(cc4)CCC
[a]~*~*-[CH3] S1C(=CC=C1)[C@H](NC(=O)CN2c3c(OCC(=O)2)ccc([N+]([O-])=O)c3)c4ccc(cc4)CCC
[OX2H,OX1H0-] S1C(=CC=C1)[C@H](NC(=O)CN2c3c(OCC(=O)2)ccc([N+]([O-])=O)c3)c4ccc(cc4)CCC
*(!@*)(!@*) S1C(=CC=C1)[C@H](NC(=O)CN2c3c(OCC(=O)2)ccc([N+]([O-])=O)c3)c4ccc(cc4)CCC
[R](-*(-*))~*~*~*~[a] S1C(=CC=C1)[C@H](NC(=O)CN2c3c(OCC(=O)2)ccc([N+]([O-])=O)c3)c4ccc(cc4)CCC
c-@N S1C(=CC=C1)[C@H](NC(=O)CN2c3c(OCC(=O)2)ccc([N+]([O-])=O)c3)c4ccc(cc4)CCC
[!#6]~*~[R] S1C(=CC=C1)[C@H](NC(=O)CN2c3c(OCC(=O)2)ccc([N+]([O-])=O)c3)c4ccc(cc4)CCC
[!#6]~*~*~*~[D3] S1C(=CC=C1)[C@H](NC(=O)CN2c3c(OCC(=O)2)ccc([N+]([O-])=O)c3)c4ccc(cc4)CCC
C-@O S1C(=CC=C1)[C@H](NC(=O)CN2c3c(OCC(=O)2)ccc([N+]([O-])=O)c3)c4ccc(cc4)CCC
[!R] S1C(=CC=C1)[C@H](NC(=O)CN2c3c(OCC(=O)2)ccc([N+]([O-])=O)c3)c4ccc(cc4)CCC
[NX3][CX3](=[OX1])[#6] S1C(=CC=C1)[C@H](NC(=O)CN2c3c(OCC(=O)2)ccc([N+]([O-])=O)c3)c4ccc(cc4)CCC
*!@* S1C(=CC=C1)[C@H](NC(=O)CN2c3c(OCC(=O)2)ccc([N+]([O-])=O)c3)c4ccc(cc4)CCC
[#16X2H0][!#16] S1C(=CC=C1)[C@H](NC(=O)CN2c3c(OCC(=O)2)ccc([N+]([O-])=O)c3)c4ccc(cc4)CCC
[#7]~[D3] S1C(=CC=C1)[C@H](NC(=O)CN2c3c(OCC(=O)2)ccc([N+]([O-])=O)c3)c4ccc(cc4)CCC
*-!:aaa-!:* S1C(=CC=C1)[C@H](NC(=O)CN2c3c(OCC(=O)2)ccc([N+]([O-])=O)c3)c4ccc(cc4)CCC
[R] S1C(=CC=C1)[C@H](NC(=O)CN2c3c(OCC(=O)2)ccc([N+]([O-])=O)c3)c4ccc(cc4)CCC
[!#6]~*~*~[R] S1C(=CC=C1)[C@H](NC(=O)CN2c3c(OCC(=O)2)ccc([N+]([O-])=O)c3)c4ccc(cc4)CCC
[sX2r5] S1C(=CC=C1)[C@H](NC(=O)CN2c3c(OCC(=O)2)ccc([N+]([O-])=O)c3)c4ccc(cc4)CCC
c-!@C Clc1c(ccc(F)c1)C(=O)OCC(=O)Nc2cc3c(N(C(=O)C)CC3)cc2
C=!@O Clc1c(ccc(F)c1)C(=O)OCC(=O)Nc2cc3c(N(C(=O)C)CC3)cc2
[#6]~!@[#8] Clc1c(ccc(F)c1)C(=O)OCC(=O)Nc2cc3c(N(C(=O)C)CC3)cc2
[R]~[D3] Clc1c(ccc(F)c1)C(=O)OCC(=O)Nc2cc3c(N(C(=O)C)CC3)cc2
c-@C Clc1c(ccc(F)c1)C(=O)OCC(=O)Nc2cc3c(N(C(=O)C)CC3)cc2
[#9,#17,#35,#53]!@*@* Clc1c(ccc(F)c1)C(=O)OCC(=O)Nc2cc3c(N(C(=O)C)CC3)cc2
O=[C,N] Clc1c(ccc(F)c1)C(=O)OCC(=O)Nc2cc3c(N(C(=O)C)CC3)cc2
[OX1]=CN Clc1c(ccc(F)c1)C(=O)OCC(=O)Nc2cc3c(N(C(=O)C)CC3)cc2
C-@N Clc1c(ccc(F)c1)C(=O)OCC(=O)Nc2cc3c(N(C(=O)C)CC3)cc2
[!#6]~*~*~[R] Clc1c(ccc(F)c1)C(=O)OCC(=O)Nc2cc3c(N(C(=O)C)CC3)cc2
*/,\[R]=,:;@[R]/,\* Clc1c(ccc(F)c1)C(=O)OCC(=O)Nc2cc3c(N(C(=O)C)CC3)cc2
[#9,#17,#35,#53]~*(~*)~* Clc1c(ccc(F)c1)C(=O)OCC(=O)Nc2cc3c(N(C(=O)C)CC3)cc2
[OD2]([#6])[#6] Clc1c(ccc(F)c1)C(=O)OCC(=O)Nc2cc3c(N(C(=O)C)CC3)cc2
C-!@O Clc1c(ccc(F)c1)C(=O)OCC(=O)Nc2cc3c(N(C(=O)C)CC3)cc2
*(!@*)(!@*) Clc1c(ccc(F)c1)C(=O)OCC(=O)Nc2cc3c(N(C(=O)C)CC3)cc2
[#7]~*~*~*~*~*~*~*~*~[#8] Clc1c(ccc(F)c1)C(=O)OCC(=O)Nc2cc3c(N(C(=O)C)CC3)cc2
*-!:[a]:*:[a]-!:* Clc1c(ccc(F)c1)C(=O)OCC(=O)Nc2cc3c(N(C(=O)C)CC3)cc2
[CX3](=[OX1])C Clc1c(ccc(F)c1)C(=O)OCC(=O)Nc2cc3c(N(C(=O)C)CC3)cc2
[NX3][CX3](=[OX1])[#6] Clc1c(ccc(F)c1)C(=O)OCC(=O)Nc2cc3c(N(C(=O)C)CC3)cc2
*-!:aaaa-!:* Clc1c(ccc(F)c1)C(=O)OCC(=O)Nc2cc3c(N(C(=O)C)CC3)cc2
*!@* Clc1c(ccc(F)c1)C(=O)OCC(=O)Nc2cc3c(N(C(=O)C)CC3)cc2
C-@C Clc1c(ccc(F)c1)C(=O)OCC(=O)Nc2cc3c(N(C(=O)C)CC3)cc2
a1aaaaa1 Clc1c(ccc(F)c1)C(=O)OCC(=O)Nc2cc3c(N(C(=O)C)CC3)cc2
a-[Cl] Clc1c(ccc(F)c1)C(=O)OCC(=O)Nc2cc3c(N(C(=O)C)CC3)cc2
[O,N;!H0;R0] Clc1c(ccc(F)c1)C(=O)OCC(=O)Nc2cc3c(N(C(=O)C)CC3)cc2
*-!:aaa-!:* Clc1c(ccc(F)c1)C(=O)OCC(=O)Nc2cc3c(N(C(=O)C)CC3)cc2
N-[C,c,N]=[C,c,N,n,O,S] Clc1c(ccc(F)c1)C(=O)OCC(=O)Nc2cc3c(N(C(=O)C)CC3)cc2
[#6][F,Cl,Br,I] Clc1c(ccc(F)c1)C(=O)OCC(=O)Nc2cc3c(N(C(=O)C)CC3)cc2
*1****1 Clc1c(ccc(F)c1)C(=O)OCC(=O)Nc2cc3c(N(C(=O)C)CC3)cc2
[R]~*-[CH3] Clc1c(ccc(F)c1)C(=O)OCC(=O)Nc2cc3c(N(C(=O)C)CC3)cc2
[a]~*~*-[CH3] Clc1c(ccc(F)c1)C(=O)OCC(=O)Nc2cc3c(N(C(=O)C)CC3)cc2
[!H0;#7,#8,#9] Clc1c(ccc(F)c1)C(=O)OCC(=O)Nc2cc3c(N(C(=O)C)CC3)cc2
*!@[#8]!@* Clc1c(ccc(F)c1)C(=O)OCC(=O)Nc2cc3c(N(C(=O)C)CC3)cc2
*!:[a]:*:*:[a]!:* Clc1c(ccc(F)c1)C(=O)OCC(=O)Nc2cc3c(N(C(=O)C)CC3)cc2
[#9,#17,#35,#53] Clc1c(ccc(F)c1)C(=O)OCC(=O)Nc2cc3c(N(C(=O)C)CC3)cc2
[#6][CX3](=O)[OX2H0][#6] Clc1c(ccc(F)c1)C(=O)OCC(=O)Nc2cc3c(N(C(=O)C)CC3)cc2
[C;X4;!D4]-;!@[C;D3] Clc1c(ccc(F)c1)C(=O)OCC(=O)Nc2cc3c(N(C(=O)C)CC3)cc2
a-[F] Clc1c(ccc(F)c1)C(=O)OCC(=O)Nc2cc3c(N(C(=O)C)CC3)cc2
C~C~O Clc1c(ccc(F)c1)C(=O)OCC(=O)Nc2cc3c(N(C(=O)C)CC3)cc2
[#7]~*(~*)~* Clc1c(ccc(F)c1)C(=O)OCC(=O)Nc2cc3c(N(C(=O)C)CC3)cc2
[CX4] Clc1c(ccc(F)c1)C(=O)OCC(=O)Nc2cc3c(N(C(=O)C)CC3)cc2
[#6,#7;R0]=[#8] Clc1c(ccc(F)c1)C(=O)OCC(=O)Nc2cc3c(N(C(=O)C)CC3)cc2
[#7]~[D3] Clc1c(ccc(F)c1)C(=O)OCC(=O)Nc2cc3c(N(C(=O)C)CC3)cc2
[!R] Clc1c(ccc(F)c1)C(=O)OCC(=O)Nc2cc3c(N(C(=O)C)CC3)cc2
[OX2H0] Clc1c(ccc(F)c1)C(=O)OCC(=O)Nc2cc3c(N(C(=O)C)CC3)cc2
[C](=O)([C,c,O,S])[C,c,O,S] Clc1c(ccc(F)c1)C(=O)OCC(=O)Nc2cc3c(N(C(=O)C)CC3)cc2
*-!@* Clc1c(ccc(F)c1)C(=O)OCC(=O)Nc2cc3c(N(C(=O)C)CC3)cc2
[cR1]1[cR1][cR1][cR1][cR1][cR1]1 Clc1c(ccc(F)c1)C(=O)OCC(=O)Nc2cc3c(N(C(=O)C)CC3)cc2
c-!@N Clc1c(ccc(F)c1)C(=O)OCC(=O)Nc2cc3c(N(C(=O)C)CC3)cc2
[R]~*~*-[CH3] Clc1c(ccc(F)c1)C(=O)OCC(=O)Nc2cc3c(N(C(=O)C)CC3)cc2
[R] Clc1c(ccc(F)c1)C(=O)OCC(=O)Nc2cc3c(N(C(=O)C)CC3)cc2
C-!@C Clc1c(ccc(F)c1)C(=O)OCC(=O)Nc2cc3c(N(C(=O)C)CC3)cc2
[#6X3v3-1,#6X3v4+0,#6X3v3+1] Clc1c(ccc(F)c1)C(=O)OCC(=O)Nc2cc3c(N(C(=O)C)CC3)cc2
*-!:[a]:*:*:[a]-!:* Clc1c(ccc(F)c1)C(=O)OCC(=O)Nc2cc3c(N(C(=O)C)CC3)cc2
[R](-*(-*))~*~*~*~[a] Clc1c(ccc(F)c1)C(=O)OCC(=O)Nc2cc3c(N(C(=O)C)CC3)cc2
[#9,#17,#35,#53]-[R] Clc1c(ccc(F)c1)C(=O)OCC(=O)Nc2cc3c(N(C(=O)C)CC3)cc2
[CX3](=[OX1])O Clc1c(ccc(F)c1)C(=O)OCC(=O)Nc2cc3c(N(C(=O)C)CC3)cc2
C-!@N Clc1c(ccc(F)c1)C(=O)OCC(=O)Nc2cc3c(N(C(=O)C)CC3)cc2
*-*-[R]:[a] Clc1c(ccc(F)c1)C(=O)OCC(=O)Nc2cc3c(N(C(=O)C)CC3)cc2
[N&X4&+,N&X3&+0] Clc1c(ccc(F)c1)C(=O)OCC(=O)Nc2cc3c(N(C(=O)C)CC3)cc2
*1*****1 Clc1c(ccc(F)c1)C(=O)OCC(=O)Nc2cc3c(N(C(=O)C)CC3)cc2
[CX4v4] Clc1c(ccc(F)c1)C(=O)OCC(=O)Nc2cc3c(N(C(=O)C)CC3)cc2
[CH3X4] Clc1c(ccc(F)c1)C(=O)OCC(=O)Nc2cc3c(N(C(=O)C)CC3)cc2
[R](-*(-*))~*~[a] Clc1c(ccc(F)c1)C(=O)OCC(=O)Nc2cc3c(N(C(=O)C)CC3)cc2
[#9,#17,#35,#53]-[a] Clc1c(ccc(F)c1)C(=O)OCC(=O)Nc2cc3c(N(C(=O)C)CC3)cc2
[F,Cl,Br,I] Clc1c(ccc(F)c1)C(=O)OCC(=O)Nc2cc3c(N(C(=O)C)CC3)cc2
[R0] Clc1c(ccc(F)c1)C(=O)OCC(=O)Nc2cc3c(N(C(=O)C)CC3)cc2
[R](-*(-*))~*~*~[a] Clc1c(ccc(F)c1)C(=O)OCC(=O)Nc2cc3c(N(C(=O)C)CC3)cc2
*-*-[R]~*:[a] Clc1c(ccc(F)c1)C(=O)OCC(=O)Nc2cc3c(N(C(=O)C)CC3)cc2
c-@N Clc1c(ccc(F)c1)C(=O)OCC(=O)Nc2cc3c(N(C(=O)C)CC3)cc2
[!#6]~*~[R] Clc1c(ccc(F)c1)C(=O)OCC(=O)Nc2cc3c(N(C(=O)C)CC3)cc2
[CX3]=[OX1] Clc1c(ccc(F)c1)C(=O)OCC(=O)Nc2cc3c(N(C(=O)C)CC3)cc2
[#8]=[C,N] Clc1c(ccc(F)c1)C(=O)OCC(=O)Nc2cc3c(N(C(=O)C)CC3)cc2
*-!:aa-!:* Clc1c(ccc(F)c1)C(=O)OCC(=O)Nc2cc3c(N(C(=O)C)CC3)cc2
[#7] Clc1c(ccc(F)c1)C(=O)OCC(=O)Nc2cc3c(N(C(=O)C)CC3)cc2
[!#6]~*~*~*~[D3] Clc1c(ccc(F)c1)C(=O)OCC(=O)Nc2cc3c(N(C(=O)C)CC3)cc2
[#9,#17,#35,#53]~[D3] Clc1c(ccc(F)c1)C(=O)OCC(=O)Nc2cc3c(N(C(=O)C)CC3)cc2
*-*-[R]~*~*:[a] Clc1c(ccc(F)c1)C(=O)OCC(=O)Nc2cc3c(N(C(=O)C)CC3)cc2
[#8,#16] Clc1c(ccc(F)c1)C(=O)OCC(=O)Nc2cc3c(N(C(=O)C)CC3)cc2
[r;!r3;!r4;!r5;!r6;!r7] Clc1c(ccc(F)c1)C(=O)OCC(=O)Nc2cc3c(N(C(=O)C)CC3)cc2
[CH3X4] Clc1ccc(S(=O)(=O)C2=C([O-])C(=O)N(C=3SC(=C(N3)C)C)[C@H](c4ccc([N+]([O-])=O)cc4)2)cc1
[sX2r5] Clc1ccc(S(=O)(=O)C2=C([O-])C(=O)N(C=3SC(=C(N3)C)C)[C@H](c4ccc([N+]([O-])=O)cc4)2)cc1
*-*-[R]~*~*:[a] Clc1ccc(S(=O)(=O)C2=C([O-])C(=O)N(C=3SC(=C(N3)C)C)[C@H](c4ccc([N+]([O-])=O)cc4)2)cc1
*-!@* Clc1ccc(S(=O)(=O)C2=C([O-])C(=O)N(C=3SC(=C(N3)C)C)[C@H](c4ccc([N+]([O-])=O)cc4)2)cc1
C=@C Clc1ccc(S(=O)(=O)C2=C([O-])C(=O)N(C=3SC(=C(N3)C)C)[C@H](c4ccc([N+]([O-])=O)cc4)2)cc1
[R0] Clc1ccc(S(=O)(=O)C2=C([O-])C(=O)N(C=3SC(=C(N3)C)C)[C@H](c4ccc([N+]([O-])=O)cc4)2)cc1
[!#6]~*~*~[R] Clc1ccc(S(=O)(=O)C2=C([O-])C(=O)N(C=3SC(=C(N3)C)C)[C@H](c4ccc([N+]([O-])=O)cc4)2)cc1
[-,--,---] Clc1ccc(S(=O)(=O)C2=C([O-])C(=O)N(C=3SC(=C(N3)C)C)[C@H](c4ccc([N+]([O-])=O)cc4)2)cc1
C=!@O Clc1ccc(S(=O)(=O)C2=C([O-])C(=O)N(C=3SC(=C(N3)C)C)[C@H](c4ccc([N+]([O-])=O)cc4)2)cc1
[#9,#17,#35,#53]-[R] Clc1ccc(S(=O)(=O)C2=C([O-])C(=O)N(C=3SC(=C(N3)C)C)[C@H](c4ccc([N+]([O-])=O)cc4)2)cc1
[#8,#16] Clc1ccc(S(=O)(=O)C2=C([O-])C(=O)N(C=3SC(=C(N3)C)C)[C@H](c4ccc([N+]([O-])=O)cc4)2)cc1
C-@N Clc1ccc(S(=O)(=O)C2=C([O-])C(=O)N(C=3SC(=C(N3)C)C)[C@H](c4ccc([N+]([O-])=O)cc4)2)cc1
[#9,#17,#35,#53]!@*@* Clc1ccc(S(=O)(=O)C2=C([O-])C(=O)N(C=3SC(=C(N3)C)C)[C@H](c4ccc([N+]([O-])=O)cc4)2)cc1
[N,n;+1] Clc1ccc(S(=O)(=O)C2=C([O-])C(=O)N(C=3SC(=C(N3)C)C)[C@H](c4ccc([N+]([O-])=O)cc4)2)cc1
C-@C Clc1ccc(S(=O)(=O)C2=C([O-])C(=O)N(C=3SC(=C(N3)C)C)[C@H](c4ccc([N+]([O-])=O)cc4)2)cc1
*-*-[R]~*:[a] Clc1ccc(S(=O)(=O)C2=C([O-])C(=O)N(C=3SC(=C(N3)C)C)[C@H](c4ccc([N+]([O-])=O)cc4)2)cc1
[#16X2H0][!#16] Clc1ccc(S(=O)(=O)C2=C([O-])C(=O)N(C=3SC(=C(N3)C)C)[C@H](c4ccc([N+]([O-])=O)cc4)2)cc1
*!@* Clc1ccc(S(=O)(=O)C2=C([O-])C(=O)N(C=3SC(=C(N3)C)C)[C@H](c4ccc([N+]([O-])=O)cc4)2)cc1
a1aaaa1 Clc1ccc(S(=O)(=O)C2=C([O-])C(=O)N(C=3SC(=C(N3)C)C)[C@H](c4ccc([N+]([O-])=O)cc4)2)cc1
[R]~*~*-[CH3] Clc1ccc(S(=O)(=O)C2=C([O-])C(=O)N(C=3SC(=C(N3)C)C)[C@H](c4ccc([N+]([O-])=O)cc4)2)cc1
[!#6]~*~[R] Clc1ccc(S(=O)(=O)C2=C([O-])C(=O)N(C=3SC(=C(N3)C)C)[C@H](c4ccc([N+]([O-])=O)cc4)2)cc1
[#8]=[C,N] Clc1ccc(S(=O)(=O)C2=C([O-])C(=O)N(C=3SC(=C(N3)C)C)[C@H](c4ccc([N+]([O-])=O)cc4)2)cc1
[#16X2H0] Clc1ccc(S(=O)(=O)C2=C([O-])C(=O)N(C=3SC(=C(N3)C)C)[C@H](c4ccc([N+]([O-])=O)cc4)2)cc1
*/,\[R]=;@[R]/,\* Clc1ccc(S(=O)(=O)C2=C([O-])C(=O)N(C=3SC(=C(N3)C)C)[C@H](c4ccc([N+]([O-])=O)cc4)2)cc1
[R](-*(-*))~*~*~*~[a] Clc1ccc(S(=O)(=O)C2=C([O-])C(=O)N(C=3SC(=C(N3)C)C)[C@H](c4ccc([N+]([O-])=O)cc4)2)cc1
[a]~*~*-[CH3] Clc1ccc(S(=O)(=O)C2=C([O-])C(=O)N(C=3SC(=C(N3)C)C)[C@H](c4ccc([N+]([O-])=O)cc4)2)cc1
C~C~O Clc1ccc(S(=O)(=O)C2=C([O-])C(=O)N(C=3SC(=C(N3)C)C)[C@H](c4ccc([N+]([O-])=O)cc4)2)cc1
[#7]~*(~*)~* Clc1ccc(S(=O)(=O)C2=C([O-])C(=O)N(C=3SC(=C(N3)C)C)[C@H](c4ccc([N+]([O-])=O)cc4)2)cc1
[F,Cl,Br,I] Clc1ccc(S(=O)(=O)C2=C([O-])C(=O)N(C=3SC(=C(N3)C)C)[C@H](c4ccc([N+]([O-])=O)cc4)2)cc1
[!#6]~*~*~*~[D3] Clc1ccc(S(=O)(=O)C2=C([O-])C(=O)N(C=3SC(=C(N3)C)C)[C@H](c4ccc([N+]([O-])=O)cc4)2)cc1
a-[Cl] Clc1ccc(S(=O)(=O)C2=C([O-])C(=O)N(C=3SC(=C(N3)C)C)[C@H](c4ccc([N+]([O-])=O)cc4)2)cc1
*-*-[R]:[a] Clc1ccc(S(=O)(=O)C2=C([O-])C(=O)N(C=3SC(=C(N3)C)C)[C@H](c4ccc([N+]([O-])=O)cc4)2)cc1
[R](-*(-*))~*~*~[a] Clc1ccc(S(=O)(=O)C2=C([O-])C(=O)N(C=3SC(=C(N3)C)C)[C@H](c4ccc([N+]([O-])=O)cc4)2)cc1
[N&X4&+,N&X3&+0] Clc1ccc(S(=O)(=O)C2=C([O-])C(=O)N(C=3SC(=C(N3)C)C)[C@H](c4ccc([N+]([O-])=O)cc4)2)cc1
[CX3]=[OX1] Clc1ccc(S(=O)(=O)C2=C([O-])C(=O)N(C=3SC(=C(N3)C)C)[C@H](c4ccc([N+]([O-])=O)cc4)2)cc1
[R]~*-[CH3] Clc1ccc(S(=O)(=O)C2=C([O-])C(=O)N(C=3SC(=C(N3)C)C)[C@H](c4ccc([N+]([O-])=O)cc4)2)cc1
[!R] Clc1ccc(S(=O)(=O)C2=C([O-])C(=O)N(C=3SC(=C(N3)C)C)[C@H](c4ccc([N+]([O-])=O)cc4)2)cc1
N-[C,c,N]=[C,c,N,n,O,S] Clc1ccc(S(=O)(=O)C2=C([O-])C(=O)N(C=3SC(=C(N3)C)C)[C@H](c4ccc([N+]([O-])=O)cc4)2)cc1
N-!@O Clc1ccc(S(=O)(=O)C2=C([O-])C(=O)N(C=3SC(=C(N3)C)C)[C@H](c4ccc([N+]([O-])=O)cc4)2)cc1
[#9,#17,#35,#53]~*(~*)~* Clc1ccc(S(=O)(=O)C2=C([O-])C(=O)N(C=3SC(=C(N3)C)C)[C@H](c4ccc([N+]([O-])=O)cc4)2)cc1
[nX2r5] Clc1ccc(S(=O)(=O)C2=C([O-])C(=O)N(C=3SC(=C(N3)C)C)[C@H](c4ccc([N+]([O-])=O)cc4)2)cc1
[+,++,+++] Clc1ccc(S(=O)(=O)C2=C([O-])C(=O)N(C=3SC(=C(N3)C)C)[C@H](c4ccc([N+]([O-])=O)cc4)2)cc1
[#6X3v3-1,#6X3v4+0,#6X3v3+1] Clc1ccc(S(=O)(=O)C2=C([O-])C(=O)N(C=3SC(=C(N3)C)C)[C@H](c4ccc([N+]([O-])=O)cc4)2)cc1
[CX3](=[OX1])C Clc1ccc(S(=O)(=O)C2=C([O-])C(=O)N(C=3SC(=C(N3)C)C)[C@H](c4ccc([N+]([O-])=O)cc4)2)cc1
[CX4v4] Clc1ccc(S(=O)(=O)C2=C([O-])C(=O)N(C=3SC(=C(N3)C)C)[C@H](c4ccc([N+]([O-])=O)cc4)2)cc1
c-!@S Clc1ccc(S(=O)(=O)C2=C([O-])C(=O)N(C=3SC(=C(N3)C)C)[C@H](c4ccc([N+]([O-])=O)cc4)2)cc1
[R] Clc1ccc(S(=O)(=O)C2=C([O-])C(=O)N(C=3SC(=C(N3)C)C)[C@H](c4ccc([N+]([O-])=O)cc4)2)cc1
C-!@S Clc1ccc(S(=O)(=O)C2=C([O-])C(=O)N(C=3SC(=C(N3)C)C)[C@H](c4ccc([N+]([O-])=O)cc4)2)cc1
[ND3H0](~[OD1H0])(~[OD1H0])-a Clc1ccc(S(=O)(=O)C2=C([O-])C(=O)N(C=3SC(=C(N3)C)C)[C@H](c4ccc([N+]([O-])=O)cc4)2)cc1
O=!@S Clc1ccc(S(=O)(=O)C2=C([O-])C(=O)N(C=3SC(=C(N3)C)C)[C@H](c4ccc([N+]([O-])=O)cc4)2)cc1
[OX2H,OX1H0-] Clc1ccc(S(=O)(=O)C2=C([O-])C(=O)N(C=3SC(=C(N3)C)C)[C@H](c4ccc([N+]([O-])=O)cc4)2)cc1
[#6,#7;R0]=[#8] Clc1ccc(S(=O)(=O)C2=C([O-])C(=O)N(C=3SC(=C(N3)C)C)[C@H](c4ccc([N+]([O-])=O)cc4)2)cc1
[OX1]=CN Clc1ccc(S(=O)(=O)C2=C([O-])C(=O)N(C=3SC(=C(N3)C)C)[C@H](c4ccc([N+]([O-])=O)cc4)2)cc1
[+] Clc1ccc(S(=O)(=O)C2=C([O-])C(=O)N(C=3SC(=C(N3)C)C)[C@H](c4ccc([N+]([O-])=O)cc4)2)cc1
*-!:[a]:*:*:[a]-!:* Clc1ccc(S(=O)(=O)C2=C([O-])C(=O)N(C=3SC(=C(N3)C)C)[C@H](c4ccc([N+]([O-])=O)cc4)2)cc1
[#9,#17,#35,#53]~[D3] Clc1ccc(S(=O)(=O)C2=C([O-])C(=O)N(C=3SC(=C(N3)C)C)[C@H](c4ccc([N+]([O-])=O)cc4)2)cc1
C-!@O Clc1ccc(S(=O)(=O)C2=C([O-])C(=O)N(C=3SC(=C(N3)C)C)[C@H](c4ccc([N+]([O-])=O)cc4)2)cc1
[O,N]!-CA=A Clc1ccc(S(=O)(=O)C2=C([O-])C(=O)N(C=3SC(=C(N3)C)C)[C@H](c4ccc([N+]([O-])=O)cc4)2)cc1
[R](-*(-*))~*~[a] Clc1ccc(S(=O)(=O)C2=C([O-])C(=O)N(C=3SC(=C(N3)C)C)[C@H](c4ccc([N+]([O-])=O)cc4)2)cc1
N=!@O Clc1ccc(S(=O)(=O)C2=C([O-])C(=O)N(C=3SC(=C(N3)C)C)[C@H](c4ccc([N+]([O-])=O)cc4)2)cc1
*1****1 Clc1ccc(S(=O)(=O)C2=C([O-])C(=O)N(C=3SC(=C(N3)C)C)[C@H](c4ccc([N+]([O-])=O)cc4)2)cc1
O=[C,N] Clc1ccc(S(=O)(=O)C2=C([O-])C(=O)N(C=3SC(=C(N3)C)C)[C@H](c4ccc([N+]([O-])=O)cc4)2)cc1
*(!@*)(!@*) Clc1ccc(S(=O)(=O)C2=C([O-])C(=O)N(C=3SC(=C(N3)C)C)[C@H](c4ccc([N+]([O-])=O)cc4)2)cc1
c-!@C Clc1ccc(S(=O)(=O)C2=C([O-])C(=O)N(C=3SC(=C(N3)C)C)[C@H](c4ccc([N+]([O-])=O)cc4)2)cc1
*-!:aaaa-!:* Clc1ccc(S(=O)(=O)C2=C([O-])C(=O)N(C=3SC(=C(N3)C)C)[C@H](c4ccc([N+]([O-])=O)cc4)2)cc1
[#6]~!@[#8] Clc1ccc(S(=O)(=O)C2=C([O-])C(=O)N(C=3SC(=C(N3)C)C)[C@H](c4ccc([N+]([O-])=O)cc4)2)cc1
*-!:aaa-!:* Clc1ccc(S(=O)(=O)C2=C([O-])C(=O)N(C=3SC(=C(N3)C)C)[C@H](c4ccc([N+]([O-])=O)cc4)2)cc1
c-!@N Clc1ccc(S(=O)(=O)C2=C([O-])C(=O)N(C=3SC(=C(N3)C)C)[C@H](c4ccc([N+]([O-])=O)cc4)2)cc1
*-!:aa-!:* Clc1ccc(S(=O)(=O)C2=C([O-])C(=O)N(C=3SC(=C(N3)C)C)[C@H](c4ccc([N+]([O-])=O)cc4)2)cc1
*-!:[a]:*:[a]-!:* Clc1ccc(S(=O)(=O)C2=C([O-])C(=O)N(C=3SC(=C(N3)C)C)[C@H](c4ccc([N+]([O-])=O)cc4)2)cc1
[R]~[D3] Clc1ccc(S(=O)(=O)C2=C([O-])C(=O)N(C=3SC(=C(N3)C)C)[C@H](c4ccc([N+]([O-])=O)cc4)2)cc1
[#6][F,Cl,Br,I] Clc1ccc(S(=O)(=O)C2=C([O-])C(=O)N(C=3SC(=C(N3)C)C)[C@H](c4ccc([N+]([O-])=O)cc4)2)cc1
C~C~C~C Clc1ccc(S(=O)(=O)C2=C([O-])C(=O)N(C=3SC(=C(N3)C)C)[C@H](c4ccc([N+]([O-])=O)cc4)2)cc1
a1aaaaa1 Clc1ccc(S(=O)(=O)C2=C([O-])C(=O)N(C=3SC(=C(N3)C)C)[C@H](c4ccc([N+]([O-])=O)cc4)2)cc1
[NX3][CX3](=[OX1])[#6] Clc1ccc(S(=O)(=O)C2=C([O-])C(=O)N(C=3SC(=C(N3)C)C)[C@H](c4ccc([N+]([O-])=O)cc4)2)cc1
[#9,#17,#35,#53] Clc1ccc(S(=O)(=O)C2=C([O-])C(=O)N(C=3SC(=C(N3)C)C)[C@H](c4ccc([N+]([O-])=O)cc4)2)cc1
[#7]~[D3] Clc1ccc(S(=O)(=O)C2=C([O-])C(=O)N(C=3SC(=C(N3)C)C)[C@H](c4ccc([N+]([O-])=O)cc4)2)cc1
[#7]~*~*~*~*~*~*~*~*~[#8] Clc1ccc(S(=O)(=O)C2=C([O-])C(=O)N(C=3SC(=C(N3)C)C)[C@H](c4ccc([N+]([O-])=O)cc4)2)cc1
[cR1]1[cR1][cR1][cR1][cR1][cR1]1 Clc1ccc(S(=O)(=O)C2=C([O-])C(=O)N(C=3SC(=C(N3)C)C)[C@H](c4ccc([N+]([O-])=O)cc4)2)cc1
[#7] Clc1ccc(S(=O)(=O)C2=C([O-])C(=O)N(C=3SC(=C(N3)C)C)[C@H](c4ccc([N+]([O-])=O)cc4)2)cc1
C-!@N Brc1c(cccc1)C=NNC(=O)CSC2=Nc3c(N2Cc4ccc(cc4)C)cccc3
N-!@N Brc1c(cccc1)C=NNC(=O)CSC2=Nc3c(N2Cc4ccc(cc4)C)cccc3
[CD2H1]=[ND2H0][ND2H1] Brc1c(cccc1)C=NNC(=O)CSC2=Nc3c(N2Cc4ccc(cc4)C)cccc3
[CX3](=[OX1])C Brc1c(cccc1)C=NNC(=O)CSC2=Nc3c(N2Cc4ccc(cc4)C)cccc3
[R](-*(-*))~*~[a] Brc1c(cccc1)C=NNC(=O)CSC2=Nc3c(N2Cc4ccc(cc4)C)cccc3
c-!@C Brc1c(cccc1)C=NNC(=O)CSC2=Nc3c(N2Cc4ccc(cc4)C)cccc3
*-!:aa-!:* Brc1c(cccc1)C=NNC(=O)CSC2=Nc3c(N2Cc4ccc(cc4)C)cccc3
N-[C,c,N]=[C,c,N,n,O,S] Brc1c(cccc1)C=NNC(=O)CSC2=Nc3c(N2Cc4ccc(cc4)C)cccc3
[R]~*-[CH3] Brc1c(cccc1)C=NNC(=O)CSC2=Nc3c(N2Cc4ccc(cc4)C)cccc3
[R] Brc1c(cccc1)C=NNC(=O)CSC2=Nc3c(N2Cc4ccc(cc4)C)cccc3
*!@* Brc1c(cccc1)C=NNC(=O)CSC2=Nc3c(N2Cc4ccc(cc4)C)cccc3
[#6]~!@[#8] Brc1c(cccc1)C=NNC(=O)CSC2=Nc3c(N2Cc4ccc(cc4)C)cccc3
[N;R0][N;R0]C(=O) Brc1c(cccc1)C=NNC(=O)CSC2=Nc3c(N2Cc4ccc(cc4)C)cccc3
[#16X2H0][!#16] Brc1c(cccc1)C=NNC(=O)CSC2=Nc3c(N2Cc4ccc(cc4)C)cccc3
[NX3][NX2]=[*] Brc1c(cccc1)C=NNC(=O)CSC2=Nc3c(N2Cc4ccc(cc4)C)cccc3
*1*****1 Brc1c(cccc1)C=NNC(=O)CSC2=Nc3c(N2Cc4ccc(cc4)C)cccc3
[a]~*~*-[CH3] Brc1c(cccc1)C=NNC(=O)CSC2=Nc3c(N2Cc4ccc(cc4)C)cccc3
*-*-[R]:[a] Brc1c(cccc1)C=NNC(=O)CSC2=Nc3c(N2Cc4ccc(cc4)C)cccc3
[R]~*~*-[CH3] Brc1c(cccc1)C=NNC(=O)CSC2=Nc3c(N2Cc4ccc(cc4)C)cccc3
a-[Br] Brc1c(cccc1)C=NNC(=O)CSC2=Nc3c(N2Cc4ccc(cc4)C)cccc3
[!H0;#7,#8,#9] Brc1c(cccc1)C=NNC(=O)CSC2=Nc3c(N2Cc4ccc(cc4)C)cccc3
[#6,#7;R0]=[#8] Brc1c(cccc1)C=NNC(=O)CSC2=Nc3c(N2Cc4ccc(cc4)C)cccc3
[!#1&!#6&!#7&!#8&!#9&!#16&!#17] Brc1c(cccc1)C=NNC(=O)CSC2=Nc3c(N2Cc4ccc(cc4)C)cccc3
[C;X4;!D4]-;!@[C;D3] Brc1c(cccc1)C=NNC(=O)CSC2=Nc3c(N2Cc4ccc(cc4)C)cccc3
[r;!r3;!r4;!r5;!r6;!r7] Brc1c(cccc1)C=NNC(=O)CSC2=Nc3c(N2Cc4ccc(cc4)C)cccc3
[#6X3v3-1,#6X3v4+0,#6X3v3+1] Brc1c(cccc1)C=NNC(=O)CSC2=Nc3c(N2Cc4ccc(cc4)C)cccc3
*-*-[R]~*~*:[a] Brc1c(cccc1)C=NNC(=O)CSC2=Nc3c(N2Cc4ccc(cc4)C)cccc3
[OX1]=CN Brc1c(cccc1)C=NNC(=O)CSC2=Nc3c(N2Cc4ccc(cc4)C)cccc3
[#9,#17,#35,#53]~*(~*)~* Brc1c(cccc1)C=NNC(=O)CSC2=Nc3c(N2Cc4ccc(cc4)C)cccc3
[#9,#17,#35,#53]-[R] Brc1c(cccc1)C=NNC(=O)CSC2=Nc3c(N2Cc4ccc(cc4)C)cccc3
[R](-*(-*))~*~*~*~[a] Brc1c(cccc1)C=NNC(=O)CSC2=Nc3c(N2Cc4ccc(cc4)C)cccc3
n-!@C Brc1c(cccc1)C=NNC(=O)CSC2=Nc3c(N2Cc4ccc(cc4)C)cccc3
[cR1]1[cR1][cR1][cR1][cR1][cR1]1 Brc1c(cccc1)C=NNC(=O)CSC2=Nc3c(N2Cc4ccc(cc4)C)cccc3
C=!@N Brc1c(cccc1)C=NNC(=O)CSC2=Nc3c(N2Cc4ccc(cc4)C)cccc3
N=[O,C,N,S] Brc1c(cccc1)C=NNC(=O)CSC2=Nc3c(N2Cc4ccc(cc4)C)cccc3
[#9,#17,#35,#53]~[D3] Brc1c(cccc1)C=NNC(=O)CSC2=Nc3c(N2Cc4ccc(cc4)C)cccc3
[!#6]~*~*~[R] Brc1c(cccc1)C=NNC(=O)CSC2=Nc3c(N2Cc4ccc(cc4)C)cccc3
*-*-[R]~*:[a] Brc1c(cccc1)C=NNC(=O)CSC2=Nc3c(N2Cc4ccc(cc4)C)cccc3
C-!@C Brc1c(cccc1)C=NNC(=O)CSC2=Nc3c(N2Cc4ccc(cc4)C)cccc3
[SX2] Brc1c(cccc1)C=NNC(=O)CSC2=Nc3c(N2Cc4ccc(cc4)C)cccc3
[#9,#17,#35,#53] Brc1c(cccc1)C=NNC(=O)CSC2=Nc3c(N2Cc4ccc(cc4)C)cccc3
[#7]~[D3] Brc1c(cccc1)C=NNC(=O)CSC2=Nc3c(N2Cc4ccc(cc4)C)cccc3
*-!:aaaa-!:* Brc1c(cccc1)C=NNC(=O)CSC2=Nc3c(N2Cc4ccc(cc4)C)cccc3
*-!@* Brc1c(cccc1)C=NNC(=O)CSC2=Nc3c(N2Cc4ccc(cc4)C)cccc3
*(!@*)(!@*) Brc1c(cccc1)C=NNC(=O)CSC2=Nc3c(N2Cc4ccc(cc4)C)cccc3
C-!@S Brc1c(cccc1)C=NNC(=O)CSC2=Nc3c(N2Cc4ccc(cc4)C)cccc3
[N&X4&+,N&X3&+0] Brc1c(cccc1)C=NNC(=O)CSC2=Nc3c(N2Cc4ccc(cc4)C)cccc3
C~C~O Brc1c(cccc1)C=NNC(=O)CSC2=Nc3c(N2Cc4ccc(cc4)C)cccc3
a1aaaa1 Brc1c(cccc1)C=NNC(=O)CSC2=Nc3c(N2Cc4ccc(cc4)C)cccc3
[O,N;!H0;R0] Brc1c(cccc1)C=NNC(=O)CSC2=Nc3c(N2Cc4ccc(cc4)C)cccc3
[#6][F,Cl,Br,I] Brc1c(cccc1)C=NNC(=O)CSC2=Nc3c(N2Cc4ccc(cc4)C)cccc3
[#7]~*(~*)~* Brc1c(cccc1)C=NNC(=O)CSC2=Nc3c(N2Cc4ccc(cc4)C)cccc3
c-!@S Brc1c(cccc1)C=NNC(=O)CSC2=Nc3c(N2Cc4ccc(cc4)C)cccc3
[nX2r5] Brc1c(cccc1)C=NNC(=O)CSC2=Nc3c(N2Cc4ccc(cc4)C)cccc3
[#9,#17,#35,#53]-[a] Brc1c(cccc1)C=NNC(=O)CSC2=Nc3c(N2Cc4ccc(cc4)C)cccc3
[!#6]~*~*~*~[D3] Brc1c(cccc1)C=NNC(=O)CSC2=Nc3c(N2Cc4ccc(cc4)C)cccc3
C=!@O Brc1c(cccc1)C=NNC(=O)CSC2=Nc3c(N2Cc4ccc(cc4)C)cccc3
[CH3X4] Brc1c(cccc1)C=NNC(=O)CSC2=Nc3c(N2Cc4ccc(cc4)C)cccc3
*1****1 Brc1c(cccc1)C=NNC(=O)CSC2=Nc3c(N2Cc4ccc(cc4)C)cccc3
[#8]=[C,N] Brc1c(cccc1)C=NNC(=O)CSC2=Nc3c(N2Cc4ccc(cc4)C)cccc3
[#6!H0]~@[#6!H0]~@[#6!H0]~@[#6!H0] Brc1c(cccc1)C=NNC(=O)CSC2=Nc3c(N2Cc4ccc(cc4)C)cccc3
[C;X4;!D4]-;!@[n] Brc1c(cccc1)C=NNC(=O)CSC2=Nc3c(N2Cc4ccc(cc4)C)cccc3
[R]~[D3] Brc1c(cccc1)C=NNC(=O)CSC2=Nc3c(N2Cc4ccc(cc4)C)cccc3
*/,\[R]=,:;@[R]/,\* Brc1c(cccc1)C=NNC(=O)CSC2=Nc3c(N2Cc4ccc(cc4)C)cccc3
a1aaaaa1 Brc1c(cccc1)C=NNC(=O)CSC2=Nc3c(N2Cc4ccc(cc4)C)cccc3
[!#6]~*~[R] Brc1c(cccc1)C=NNC(=O)CSC2=Nc3c(N2Cc4ccc(cc4)C)cccc3
[!R] Brc1c(cccc1)C=NNC(=O)CSC2=Nc3c(N2Cc4ccc(cc4)C)cccc3
*!:[a]:*:*:[a]!:* Brc1c(cccc1)C=NNC(=O)CSC2=Nc3c(N2Cc4ccc(cc4)C)cccc3
[R](-*(-*))~*~*~[a] Brc1c(cccc1)C=NNC(=O)CSC2=Nc3c(N2Cc4ccc(cc4)C)cccc3
[#8,#16] Brc1c(cccc1)C=NNC(=O)CSC2=Nc3c(N2Cc4ccc(cc4)C)cccc3
[C,N,O,S,a]c1[n,o,s]c2ccccc2[n,o,s]1 Brc1c(cccc1)C=NNC(=O)CSC2=Nc3c(N2Cc4ccc(cc4)C)cccc3
[CX3]=[OX1] Brc1c(cccc1)C=NNC(=O)CSC2=Nc3c(N2Cc4ccc(cc4)C)cccc3
[#7] Brc1c(cccc1)C=NNC(=O)CSC2=Nc3c(N2Cc4ccc(cc4)C)cccc3
[#16X2H0] Brc1c(cccc1)C=NNC(=O)CSC2=Nc3c(N2Cc4ccc(cc4)C)cccc3
[F,Cl,Br,I] Brc1c(cccc1)C=NNC(=O)CSC2=Nc3c(N2Cc4ccc(cc4)C)cccc3
O=[C,N] Brc1c(cccc1)C=NNC(=O)CSC2=Nc3c(N2Cc4ccc(cc4)C)cccc3
[#9,#17,#35,#53]!@*@* Brc1c(cccc1)C=NNC(=O)CSC2=Nc3c(N2Cc4ccc(cc4)C)cccc3
[R0] Brc1c(cccc1)C=NNC(=O)CSC2=Nc3c(N2Cc4ccc(cc4)C)cccc3
[NX3][CX3](=[OX1])[#6] Brc1c(cccc1)C=NNC(=O)CSC2=Nc3c(N2Cc4ccc(cc4)C)cccc3
[CX4v4] Brc1c(cccc1)C=NNC(=O)CSC2=Nc3c(N2Cc4ccc(cc4)C)cccc3
[R] Clc1c(N2CCN(C(=O)COc3ccc(cc3)C(C)(C)C)CC2)c([N+]([O-])=O)ccc1
[#6]~!@[#8] Clc1c(N2CCN(C(=O)COc3ccc(cc3)C(C)(C)C)CC2)c([N+]([O-])=O)ccc1
[CX3]=[OX1] Clc1c(N2CCN(C(=O)COc3ccc(cc3)C(C)(C)C)CC2)c([N+]([O-])=O)ccc1
*-!:[a]:*:*:[a]-!:* Clc1c(N2CCN(C(=O)COc3ccc(cc3)C(C)(C)C)CC2)c([N+]([O-])=O)ccc1
[CX4v4] Clc1c(N2CCN(C(=O)COc3ccc(cc3)C(C)(C)C)CC2)c([N+]([O-])=O)ccc1
*!:[a]:*:*:[a]!:* Clc1c(N2CCN(C(=O)COc3ccc(cc3)C(C)(C)C)CC2)c([N+]([O-])=O)ccc1
c-!@N Clc1c(N2CCN(C(=O)COc3ccc(cc3)C(C)(C)C)CC2)c([N+]([O-])=O)ccc1
*/,\[R]=,:;@[R]/,\* Clc1c(N2CCN(C(=O)COc3ccc(cc3)C(C)(C)C)CC2)c([N+]([O-])=O)ccc1
[OX2H,OX1H0-] Clc1c(N2CCN(C(=O)COc3ccc(cc3)C(C)(C)C)CC2)c([N+]([O-])=O)ccc1
*-!:aa-!:* Clc1c(N2CCN(C(=O)COc3ccc(cc3)C(C)(C)C)CC2)c([N+]([O-])=O)ccc1
C~C~O Clc1c(N2CCN(C(=O)COc3ccc(cc3)C(C)(C)C)CC2)c([N+]([O-])=O)ccc1
[#7] Clc1c(N2CCN(C(=O)COc3ccc(cc3)C(C)(C)C)CC2)c([N+]([O-])=O)ccc1
C=!@O Clc1c(N2CCN(C(=O)COc3ccc(cc3)C(C)(C)C)CC2)c([N+]([O-])=O)ccc1
[#8]=[C,N] Clc1c(N2CCN(C(=O)COc3ccc(cc3)C(C)(C)C)CC2)c([N+]([O-])=O)ccc1
[#8,#16] Clc1c(N2CCN(C(=O)COc3ccc(cc3)C(C)(C)C)CC2)c([N+]([O-])=O)ccc1
[cR1]1[cR1][cR1][cR1][cR1][cR1]1 Clc1c(N2CCN(C(=O)COc3ccc(cc3)C(C)(C)C)CC2)c([N+]([O-])=O)ccc1
[R](-*(-*))~*~*~[a] Clc1c(N2CCN(C(=O)COc3ccc(cc3)C(C)(C)C)CC2)c([N+]([O-])=O)ccc1
*-*-[R]~*:[a] Clc1c(N2CCN(C(=O)COc3ccc(cc3)C(C)(C)C)CC2)c([N+]([O-])=O)ccc1
N-[C,c,N]=[C,c,N,n,O,S] Clc1c(N2CCN(C(=O)COc3ccc(cc3)C(C)(C)C)CC2)c([N+]([O-])=O)ccc1
*!@* Clc1c(N2CCN(C(=O)COc3ccc(cc3)C(C)(C)C)CC2)c([N+]([O-])=O)ccc1
[N,n;+1] Clc1c(N2CCN(C(=O)COc3ccc(cc3)C(C)(C)C)CC2)c([N+]([O-])=O)ccc1
N-!@O Clc1c(N2CCN(C(=O)COc3ccc(cc3)C(C)(C)C)CC2)c([N+]([O-])=O)ccc1
*-*-[R]:[a] Clc1c(N2CCN(C(=O)COc3ccc(cc3)C(C)(C)C)CC2)c([N+]([O-])=O)ccc1
[#7]~*(~*)~* Clc1c(N2CCN(C(=O)COc3ccc(cc3)C(C)(C)C)CC2)c([N+]([O-])=O)ccc1
a1aaaaa1 Clc1c(N2CCN(C(=O)COc3ccc(cc3)C(C)(C)C)CC2)c([N+]([O-])=O)ccc1
[#9,#17,#35,#53] Clc1c(N2CCN(C(=O)COc3ccc(cc3)C(C)(C)C)CC2)c([N+]([O-])=O)ccc1
[#7]~[D3] Clc1c(N2CCN(C(=O)COc3ccc(cc3)C(C)(C)C)CC2)c([N+]([O-])=O)ccc1
[a]~*~*-[CH3] Clc1c(N2CCN(C(=O)COc3ccc(cc3)C(C)(C)C)CC2)c([N+]([O-])=O)ccc1
[OD2]([#6])[#6] Clc1c(N2CCN(C(=O)COc3ccc(cc3)C(C)(C)C)CC2)c([N+]([O-])=O)ccc1
*-!:aaaa-!:* Clc1c(N2CCN(C(=O)COc3ccc(cc3)C(C)(C)C)CC2)c([N+]([O-])=O)ccc1
[CX4] Clc1c(N2CCN(C(=O)COc3ccc(cc3)C(C)(C)C)CC2)c([N+]([O-])=O)ccc1
[#6X3v3-1,#6X3v4+0,#6X3v3+1] Clc1c(N2CCN(C(=O)COc3ccc(cc3)C(C)(C)C)CC2)c([N+]([O-])=O)ccc1
C-!@C Clc1c(N2CCN(C(=O)COc3ccc(cc3)C(C)(C)C)CC2)c([N+]([O-])=O)ccc1
[#9,#17,#35,#53]-[a] Clc1c(N2CCN(C(=O)COc3ccc(cc3)C(C)(C)C)CC2)c([N+]([O-])=O)ccc1
[N&X4&+,N&X3&+0] Clc1c(N2CCN(C(=O)COc3ccc(cc3)C(C)(C)C)CC2)c([N+]([O-])=O)ccc1
[OX1]=CN Clc1c(N2CCN(C(=O)COc3ccc(cc3)C(C)(C)C)CC2)c([N+]([O-])=O)ccc1
[#6][F,Cl,Br,I] Clc1c(N2CCN(C(=O)COc3ccc(cc3)C(C)(C)C)CC2)c([N+]([O-])=O)ccc1
*(!@*)(!@*) Clc1c(N2CCN(C(=O)COc3ccc(cc3)C(C)(C)C)CC2)c([N+]([O-])=O)ccc1
[#9,#17,#35,#53]~[D3] Clc1c(N2CCN(C(=O)COc3ccc(cc3)C(C)(C)C)CC2)c([N+]([O-])=O)ccc1
[F,Cl,Br,I] Clc1c(N2CCN(C(=O)COc3ccc(cc3)C(C)(C)C)CC2)c([N+]([O-])=O)ccc1
[!#6]~*~*~[R] Clc1c(N2CCN(C(=O)COc3ccc(cc3)C(C)(C)C)CC2)c([N+]([O-])=O)ccc1
O=[C,N] Clc1c(N2CCN(C(=O)COc3ccc(cc3)C(C)(C)C)CC2)c([N+]([O-])=O)ccc1
[R0] Clc1c(N2CCN(C(=O)COc3ccc(cc3)C(C)(C)C)CC2)c([N+]([O-])=O)ccc1
[NX3][CX3](=[OX1])[#6] Clc1c(N2CCN(C(=O)COc3ccc(cc3)C(C)(C)C)CC2)c([N+]([O-])=O)ccc1
[+] Clc1c(N2CCN(C(=O)COc3ccc(cc3)C(C)(C)C)CC2)c([N+]([O-])=O)ccc1
*-*-[R]~*~*:[a] Clc1c(N2CCN(C(=O)COc3ccc(cc3)C(C)(C)C)CC2)c([N+]([O-])=O)ccc1
N=!@O Clc1c(N2CCN(C(=O)COc3ccc(cc3)C(C)(C)C)CC2)c([N+]([O-])=O)ccc1
[ND3H0](~[OD1H0])(~[OD1H0])-a Clc1c(N2CCN(C(=O)COc3ccc(cc3)C(C)(C)C)CC2)c([N+]([O-])=O)ccc1
C-@N Clc1c(N2CCN(C(=O)COc3ccc(cc3)C(C)(C)C)CC2)c([N+]([O-])=O)ccc1
[!R] Clc1c(N2CCN(C(=O)COc3ccc(cc3)C(C)(C)C)CC2)c([N+]([O-])=O)ccc1
N=[O,C,N,S] Clc1c(N2CCN(C(=O)COc3ccc(cc3)C(C)(C)C)CC2)c([N+]([O-])=O)ccc1
C-!@O Clc1c(N2CCN(C(=O)COc3ccc(cc3)C(C)(C)C)CC2)c([N+]([O-])=O)ccc1
[R]~*-[CH3] Clc1c(N2CCN(C(=O)COc3ccc(cc3)C(C)(C)C)CC2)c([N+]([O-])=O)ccc1
[!#6]~*~[R] Clc1c(N2CCN(C(=O)COc3ccc(cc3)C(C)(C)C)CC2)c([N+]([O-])=O)ccc1
*-!:aaa-!:* Clc1c(N2CCN(C(=O)COc3ccc(cc3)C(C)(C)C)CC2)c([N+]([O-])=O)ccc1
C-@C Clc1c(N2CCN(C(=O)COc3ccc(cc3)C(C)(C)C)CC2)c([N+]([O-])=O)ccc1
[R](-*(-*))~*~[a] Clc1c(N2CCN(C(=O)COc3ccc(cc3)C(C)(C)C)CC2)c([N+]([O-])=O)ccc1
C-!@N Clc1c(N2CCN(C(=O)COc3ccc(cc3)C(C)(C)C)CC2)c([N+]([O-])=O)ccc1
[C;X4;!D4]-;!@[C;D3] Clc1c(N2CCN(C(=O)COc3ccc(cc3)C(C)(C)C)CC2)c([N+]([O-])=O)ccc1
[#9,#17,#35,#53]!@*@* Clc1c(N2CCN(C(=O)COc3ccc(cc3)C(C)(C)C)CC2)c([N+]([O-])=O)ccc1
[CH3X4] Clc1c(N2CCN(C(=O)COc3ccc(cc3)C(C)(C)C)CC2)c([N+]([O-])=O)ccc1
[CX3](=[OX1])C Clc1c(N2CCN(C(=O)COc3ccc(cc3)C(C)(C)C)CC2)c([N+]([O-])=O)ccc1
*-!@* Clc1c(N2CCN(C(=O)COc3ccc(cc3)C(C)(C)C)CC2)c([N+]([O-])=O)ccc1
*-!:[a]:*:[a]-!:* Clc1c(N2CCN(C(=O)COc3ccc(cc3)C(C)(C)C)CC2)c([N+]([O-])=O)ccc1
[R]~*~*-[CH3] Clc1c(N2CCN(C(=O)COc3ccc(cc3)C(C)(C)C)CC2)c([N+]([O-])=O)ccc1
c-!@C Clc1c(N2CCN(C(=O)COc3ccc(cc3)C(C)(C)C)CC2)c([N+]([O-])=O)ccc1
[#7]~*~*~*~*~*~*~*~*~[#8] Clc1c(N2CCN(C(=O)COc3ccc(cc3)C(C)(C)C)CC2)c([N+]([O-])=O)ccc1
c-!@O Clc1c(N2CCN(C(=O)COc3ccc(cc3)C(C)(C)C)CC2)c([N+]([O-])=O)ccc1
a-[Cl] Clc1c(N2CCN(C(=O)COc3ccc(cc3)C(C)(C)C)CC2)c([N+]([O-])=O)ccc1
[#8]=[C,N]-aaa[F,Cl,Br,I] Clc1c(N2CCN(C(=O)COc3ccc(cc3)C(C)(C)C)CC2)c([N+]([O-])=O)ccc1
[R](-*(-*))~*~*~*~[a] Clc1c(N2CCN(C(=O)COc3ccc(cc3)C(C)(C)C)CC2)c([N+]([O-])=O)ccc1
*!@[#8]!@* Clc1c(N2CCN(C(=O)COc3ccc(cc3)C(C)(C)C)CC2)c([N+]([O-])=O)ccc1
*1*****1 Clc1c(N2CCN(C(=O)COc3ccc(cc3)C(C)(C)C)CC2)c([N+]([O-])=O)ccc1
[+,++,+++] Clc1c(N2CCN(C(=O)COc3ccc(cc3)C(C)(C)C)CC2)c([N+]([O-])=O)ccc1
[#9,#17,#35,#53]-[R] Clc1c(N2CCN(C(=O)COc3ccc(cc3)C(C)(C)C)CC2)c([N+]([O-])=O)ccc1
[OX2H0] Clc1c(N2CCN(C(=O)COc3ccc(cc3)C(C)(C)C)CC2)c([N+]([O-])=O)ccc1
[!#6]~*~*~*~[D3] Clc1c(N2CCN(C(=O)COc3ccc(cc3)C(C)(C)C)CC2)c([N+]([O-])=O)ccc1
[R]~[D3] Clc1c(N2CCN(C(=O)COc3ccc(cc3)C(C)(C)C)CC2)c([N+]([O-])=O)ccc1
[#6,#7;R0]=[#8] Clc1c(N2CCN(C(=O)COc3ccc(cc3)C(C)(C)C)CC2)c([N+]([O-])=O)ccc1
[#9,#17,#35,#53]~*(~*)~* Clc1c(N2CCN(C(=O)COc3ccc(cc3)C(C)(C)C)CC2)c([N+]([O-])=O)ccc1
[#7]~[D3] Clc1c(OC)c(OC)cc(c1)C(=O)OCC(=O)NC=2SC3=C(C2C(=O)N)CCCC3
[NX3][CX3](=[OX1])[#6] Clc1c(OC)c(OC)cc(c1)C(=O)OCC(=O)NC=2SC3=C(C2C(=O)N)CCCC3
[CX4] Clc1c(OC)c(OC)cc(c1)C(=O)OCC(=O)NC=2SC3=C(C2C(=O)N)CCCC3
a-[Cl] Clc1c(OC)c(OC)cc(c1)C(=O)OCC(=O)NC=2SC3=C(C2C(=O)N)CCCC3
[R](-*(-*))~*~*~[a] Clc1c(OC)c(OC)cc(c1)C(=O)OCC(=O)NC=2SC3=C(C2C(=O)N)CCCC3
[N&X4&+,N&X3&+0] Clc1c(OC)c(OC)cc(c1)C(=O)OCC(=O)NC=2SC3=C(C2C(=O)N)CCCC3
[r;!r3;!r4;!r5;!r6;!r7] Clc1c(OC)c(OC)cc(c1)C(=O)OCC(=O)NC=2SC3=C(C2C(=O)N)CCCC3
*!@[#8]!@* Clc1c(OC)c(OC)cc(c1)C(=O)OCC(=O)NC=2SC3=C(C2C(=O)N)CCCC3
O=[C,N] Clc1c(OC)c(OC)cc(c1)C(=O)OCC(=O)NC=2SC3=C(C2C(=O)N)CCCC3
[sX2r5] Clc1c(OC)c(OC)cc(c1)C(=O)OCC(=O)NC=2SC3=C(C2C(=O)N)CCCC3
[#6X3v3-1,#6X3v4+0,#6X3v3+1] Clc1c(OC)c(OC)cc(c1)C(=O)OCC(=O)NC=2SC3=C(C2C(=O)N)CCCC3
[!#6]~*~[R] Clc1c(OC)c(OC)cc(c1)C(=O)OCC(=O)NC=2SC3=C(C2C(=O)N)CCCC3
C-!@O Clc1c(OC)c(OC)cc(c1)C(=O)OCC(=O)NC=2SC3=C(C2C(=O)N)CCCC3
*-!:[a]:*:*:[a]-!:* Clc1c(OC)c(OC)cc(c1)C(=O)OCC(=O)NC=2SC3=C(C2C(=O)N)CCCC3
[!#6]~*~*~[R] Clc1c(OC)c(OC)cc(c1)C(=O)OCC(=O)NC=2SC3=C(C2C(=O)N)CCCC3
*!@* Clc1c(OC)c(OC)cc(c1)C(=O)OCC(=O)NC=2SC3=C(C2C(=O)N)CCCC3
[OX1]=CN Clc1c(OC)c(OC)cc(c1)C(=O)OCC(=O)NC=2SC3=C(C2C(=O)N)CCCC3
[#7]~*(~*)~* Clc1c(OC)c(OC)cc(c1)C(=O)OCC(=O)NC=2SC3=C(C2C(=O)N)CCCC3
a1aaaa1 Clc1c(OC)c(OC)cc(c1)C(=O)OCC(=O)NC=2SC3=C(C2C(=O)N)CCCC3
[CX4v4] Clc1c(OC)c(OC)cc(c1)C(=O)OCC(=O)NC=2SC3=C(C2C(=O)N)CCCC3
C-!@C Clc1c(OC)c(OC)cc(c1)C(=O)OCC(=O)NC=2SC3=C(C2C(=O)N)CCCC3
[cR1]1[cR1][cR1][cR1][cR1][cR1]1 Clc1c(OC)c(OC)cc(c1)C(=O)OCC(=O)NC=2SC3=C(C2C(=O)N)CCCC3
[R](-*(-*))~*~[a] Clc1c(OC)c(OC)cc(c1)C(=O)OCC(=O)NC=2SC3=C(C2C(=O)N)CCCC3
[F,Cl,Br,I] Clc1c(OC)c(OC)cc(c1)C(=O)OCC(=O)NC=2SC3=C(C2C(=O)N)CCCC3
[!H0;#7,#8,#9] Clc1c(OC)c(OC)cc(c1)C(=O)OCC(=O)NC=2SC3=C(C2C(=O)N)CCCC3
[#6][CX3](=O)[OX2H0][#6] Clc1c(OC)c(OC)cc(c1)C(=O)OCC(=O)NC=2SC3=C(C2C(=O)N)CCCC3
[CX3]=[OX1] Clc1c(OC)c(OC)cc(c1)C(=O)OCC(=O)NC=2SC3=C(C2C(=O)N)CCCC3
c-!@C Clc1c(OC)c(OC)cc(c1)C(=O)OCC(=O)NC=2SC3=C(C2C(=O)N)CCCC3
*-*-[R]:[a] Clc1c(OC)c(OC)cc(c1)C(=O)OCC(=O)NC=2SC3=C(C2C(=O)N)CCCC3
c-@C Clc1c(OC)c(OC)cc(c1)C(=O)OCC(=O)NC=2SC3=C(C2C(=O)N)CCCC3
[#9,#17,#35,#53] Clc1c(OC)c(OC)cc(c1)C(=O)OCC(=O)NC=2SC3=C(C2C(=O)N)CCCC3
[#9,#17,#35,#53]-[a] Clc1c(OC)c(OC)cc(c1)C(=O)OCC(=O)NC=2SC3=C(C2C(=O)N)CCCC3
[CX3](=[OX1])C Clc1c(OC)c(OC)cc(c1)C(=O)OCC(=O)NC=2SC3=C(C2C(=O)N)CCCC3
[#16X2H0] Clc1c(OC)c(OC)cc(c1)C(=O)OCC(=O)NC=2SC3=C(C2C(=O)N)CCCC3
[!#6]~*~*~*~[D3] Clc1c(OC)c(OC)cc(c1)C(=O)OCC(=O)NC=2SC3=C(C2C(=O)N)CCCC3
[#9,#17,#35,#53]!@*@* Clc1c(OC)c(OC)cc(c1)C(=O)OCC(=O)NC=2SC3=C(C2C(=O)N)CCCC3
[#8]=[C,N] Clc1c(OC)c(OC)cc(c1)C(=O)OCC(=O)NC=2SC3=C(C2C(=O)N)CCCC3
C~C~O Clc1c(OC)c(OC)cc(c1)C(=O)OCC(=O)NC=2SC3=C(C2C(=O)N)CCCC3
[OX2H0] Clc1c(OC)c(OC)cc(c1)C(=O)OCC(=O)NC=2SC3=C(C2C(=O)N)CCCC3
c-!@O Clc1c(OC)c(OC)cc(c1)C(=O)OCC(=O)NC=2SC3=C(C2C(=O)N)CCCC3
[O,N;!H0;R0] Clc1c(OC)c(OC)cc(c1)C(=O)OCC(=O)NC=2SC3=C(C2C(=O)N)CCCC3
C-@C Clc1c(OC)c(OC)cc(c1)C(=O)OCC(=O)NC=2SC3=C(C2C(=O)N)CCCC3
C-!@N Clc1c(OC)c(OC)cc(c1)C(=O)OCC(=O)NC=2SC3=C(C2C(=O)N)CCCC3
*-!@* Clc1c(OC)c(OC)cc(c1)C(=O)OCC(=O)NC=2SC3=C(C2C(=O)N)CCCC3
[#6!H0]~@[#6!H0]~@[#6!H0]~@[#6!H0] Clc1c(OC)c(OC)cc(c1)C(=O)OCC(=O)NC=2SC3=C(C2C(=O)N)CCCC3
[#16X2H0][!#16] Clc1c(OC)c(OC)cc(c1)C(=O)OCC(=O)NC=2SC3=C(C2C(=O)N)CCCC3
*-*-[R]~*:[a] Clc1c(OC)c(OC)cc(c1)C(=O)OCC(=O)NC=2SC3=C(C2C(=O)N)CCCC3
[CX3](=[OX1])O Clc1c(OC)c(OC)cc(c1)C(=O)OCC(=O)NC=2SC3=C(C2C(=O)N)CCCC3
a1aaaaa1 Clc1c(OC)c(OC)cc(c1)C(=O)OCC(=O)NC=2SC3=C(C2C(=O)N)CCCC3
*-!:[a]:*:[a]-!:* Clc1c(OC)c(OC)cc(c1)C(=O)OCC(=O)NC=2SC3=C(C2C(=O)N)CCCC3
*1*****1 Clc1c(OC)c(OC)cc(c1)C(=O)OCC(=O)NC=2SC3=C(C2C(=O)N)CCCC3
C~C~C~C Clc1c(OC)c(OC)cc(c1)C(=O)OCC(=O)NC=2SC3=C(C2C(=O)N)CCCC3
*1****1 Clc1c(OC)c(OC)cc(c1)C(=O)OCC(=O)NC=2SC3=C(C2C(=O)N)CCCC3
*-!:aa-!:* Clc1c(OC)c(OC)cc(c1)C(=O)OCC(=O)NC=2SC3=C(C2C(=O)N)CCCC3
[R]~[D3] Clc1c(OC)c(OC)cc(c1)C(=O)OCC(=O)NC=2SC3=C(C2C(=O)N)CCCC3
[#9,#17,#35,#53]-[R] Clc1c(OC)c(OC)cc(c1)C(=O)OCC(=O)NC=2SC3=C(C2C(=O)N)CCCC3
[#8,#16] Clc1c(OC)c(OC)cc(c1)C(=O)OCC(=O)NC=2SC3=C(C2C(=O)N)CCCC3
[#6][F,Cl,Br,I] Clc1c(OC)c(OC)cc(c1)C(=O)OCC(=O)NC=2SC3=C(C2C(=O)N)CCCC3
[R0] Clc1c(OC)c(OC)cc(c1)C(=O)OCC(=O)NC=2SC3=C(C2C(=O)N)CCCC3
c-!@N Clc1c(OC)c(OC)cc(c1)C(=O)OCC(=O)NC=2SC3=C(C2C(=O)N)CCCC3
[C;X4;!D4]-;!@[C;D3] Clc1c(OC)c(OC)cc(c1)C(=O)OCC(=O)NC=2SC3=C(C2C(=O)N)CCCC3
*!:[a]:*:*:[a]!:* Clc1c(OC)c(OC)cc(c1)C(=O)OCC(=O)NC=2SC3=C(C2C(=O)N)CCCC3
[OD2]([#6])[#6] Clc1c(OC)c(OC)cc(c1)C(=O)OCC(=O)NC=2SC3=C(C2C(=O)N)CCCC3
[#7] Clc1c(OC)c(OC)cc(c1)C(=O)OCC(=O)NC=2SC3=C(C2C(=O)N)CCCC3
[!R] Clc1c(OC)c(OC)cc(c1)C(=O)OCC(=O)NC=2SC3=C(C2C(=O)N)CCCC3
[C](=O)([C,c,O,S])[C,c,O,S] Clc1c(OC)c(OC)cc(c1)C(=O)OCC(=O)NC=2SC3=C(C2C(=O)N)CCCC3
[#7]~*~*~*~*~*~*~*~*~[#8] Clc1c(OC)c(OC)cc(c1)C(=O)OCC(=O)NC=2SC3=C(C2C(=O)N)CCCC3
C=!@O Clc1c(OC)c(OC)cc(c1)C(=O)OCC(=O)NC=2SC3=C(C2C(=O)N)CCCC3
*/,\[R]=,:;@[R]/,\* Clc1c(OC)c(OC)cc(c1)C(=O)OCC(=O)NC=2SC3=C(C2C(=O)N)CCCC3
[a]~*~*-[CH3] Clc1c(OC)c(OC)cc(c1)C(=O)OCC(=O)NC=2SC3=C(C2C(=O)N)CCCC3
[R](-*(-*))~*~*~*~[a] Clc1c(OC)c(OC)cc(c1)C(=O)OCC(=O)NC=2SC3=C(C2C(=O)N)CCCC3
[#8]=[C,N]-aaa[F,Cl,Br,I] Clc1c(OC)c(OC)cc(c1)C(=O)OCC(=O)NC=2SC3=C(C2C(=O)N)CCCC3
*(!@*)(!@*) Clc1c(OC)c(OC)cc(c1)C(=O)OCC(=O)NC=2SC3=C(C2C(=O)N)CCCC3
[R] Clc1c(OC)c(OC)cc(c1)C(=O)OCC(=O)NC=2SC3=C(C2C(=O)N)CCCC3
*-*-[R]~*~*:[a] Clc1c(OC)c(OC)cc(c1)C(=O)OCC(=O)NC=2SC3=C(C2C(=O)N)CCCC3
*-!:aaa-!:* Clc1c(OC)c(OC)cc(c1)C(=O)OCC(=O)NC=2SC3=C(C2C(=O)N)CCCC3
[R]~*~*-[CH3] Clc1c(OC)c(OC)cc(c1)C(=O)OCC(=O)NC=2SC3=C(C2C(=O)N)CCCC3
[#9,#17,#35,#53]~*(~*)~* Clc1c(OC)c(OC)cc(c1)C(=O)OCC(=O)NC=2SC3=C(C2C(=O)N)CCCC3
[R]~*-[CH3] Clc1c(OC)c(OC)cc(c1)C(=O)OCC(=O)NC=2SC3=C(C2C(=O)N)CCCC3
[#6,#7;R0]=[#8] Clc1c(OC)c(OC)cc(c1)C(=O)OCC(=O)NC=2SC3=C(C2C(=O)N)CCCC3
*-!:aa-!:* Clc1c(OCCC(=O)O[C@@H](C(=O)NC=2ON=C(C2)C)C)cccc1
*-!:aaaa-!:* Clc1c(OCCC(=O)O[C@@H](C(=O)NC=2ON=C(C2)C)C)cccc1
[#9,#17,#35,#53]!@*@* Clc1c(OCCC(=O)O[C@@H](C(=O)NC=2ON=C(C2)C)C)cccc1
[#9,#17,#35,#53]~*(~*)~* Clc1c(OCCC(=O)O[C@@H](C(=O)NC=2ON=C(C2)C)C)cccc1
*-!:[a]:*:*:[a]-!:* Clc1c(OCCC(=O)O[C@@H](C(=O)NC=2ON=C(C2)C)C)cccc1
[CX3](=[OX1])C Clc1c(OCCC(=O)O[C@@H](C(=O)NC=2ON=C(C2)C)C)cccc1
*-!@* Clc1c(OCCC(=O)O[C@@H](C(=O)NC=2ON=C(C2)C)C)cccc1
[R]~[D3] Clc1c(OCCC(=O)O[C@@H](C(=O)NC=2ON=C(C2)C)C)cccc1
[cR1]1[cR1][cR1][cR1][cR1][cR1]1 Clc1c(OCCC(=O)O[C@@H](C(=O)NC=2ON=C(C2)C)C)cccc1
[!R] Clc1c(OCCC(=O)O[C@@H](C(=O)NC=2ON=C(C2)C)C)cccc1
[!#6]~*~*~[R] Clc1c(OCCC(=O)O[C@@H](C(=O)NC=2ON=C(C2)C)C)cccc1
C-!@O Clc1c(OCCC(=O)O[C@@H](C(=O)NC=2ON=C(C2)C)C)cccc1
[#6][CX3](=O)[OX2H0][#6] Clc1c(OCCC(=O)O[C@@H](C(=O)NC=2ON=C(C2)C)C)cccc1
[O,N;!H0;R0] Clc1c(OCCC(=O)O[C@@H](C(=O)NC=2ON=C(C2)C)C)cccc1
[#6,#7;R0]=[#8] Clc1c(OCCC(=O)O[C@@H](C(=O)NC=2ON=C(C2)C)C)cccc1
C=!@O Clc1c(OCCC(=O)O[C@@H](C(=O)NC=2ON=C(C2)C)C)cccc1
c-!@O Clc1c(OCCC(=O)O[C@@H](C(=O)NC=2ON=C(C2)C)C)cccc1
[nX2r5] Clc1c(OCCC(=O)O[C@@H](C(=O)NC=2ON=C(C2)C)C)cccc1
a-[Cl] Clc1c(OCCC(=O)O[C@@H](C(=O)NC=2ON=C(C2)C)C)cccc1
*!@* Clc1c(OCCC(=O)O[C@@H](C(=O)NC=2ON=C(C2)C)C)cccc1
[#9,#17,#35,#53]-[a] Clc1c(OCCC(=O)O[C@@H](C(=O)NC=2ON=C(C2)C)C)cccc1
[CX4] Clc1c(OCCC(=O)O[C@@H](C(=O)NC=2ON=C(C2)C)C)cccc1
[!H0;#7,#8,#9] Clc1c(OCCC(=O)O[C@@H](C(=O)NC=2ON=C(C2)C)C)cccc1
O=[C,N] Clc1c(OCCC(=O)O[C@@H](C(=O)NC=2ON=C(C2)C)C)cccc1
*-*-[R]:[a] Clc1c(OCCC(=O)O[C@@H](C(=O)NC=2ON=C(C2)C)C)cccc1
[R](-*(-*))~*~[a] Clc1c(OCCC(=O)O[C@@H](C(=O)NC=2ON=C(C2)C)C)cccc1
[#9,#17,#35,#53] Clc1c(OCCC(=O)O[C@@H](C(=O)NC=2ON=C(C2)C)C)cccc1
[CX4v4] Clc1c(OCCC(=O)O[C@@H](C(=O)NC=2ON=C(C2)C)C)cccc1
[#7]~*(~*)~* Clc1c(OCCC(=O)O[C@@H](C(=O)NC=2ON=C(C2)C)C)cccc1
[N&X4&+,N&X3&+0] Clc1c(OCCC(=O)O[C@@H](C(=O)NC=2ON=C(C2)C)C)cccc1
*-!:aaa-!:* Clc1c(OCCC(=O)O[C@@H](C(=O)NC=2ON=C(C2)C)C)cccc1
*(!@*)(!@*) Clc1c(OCCC(=O)O[C@@H](C(=O)NC=2ON=C(C2)C)C)cccc1
[CX3]=[OX1] Clc1c(OCCC(=O)O[C@@H](C(=O)NC=2ON=C(C2)C)C)cccc1
[#7]~[D3] Clc1c(OCCC(=O)O[C@@H](C(=O)NC=2ON=C(C2)C)C)cccc1
*-!:[a]:*:[a]-!:* Clc1c(OCCC(=O)O[C@@H](C(=O)NC=2ON=C(C2)C)C)cccc1
C~C~O Clc1c(OCCC(=O)O[C@@H](C(=O)NC=2ON=C(C2)C)C)cccc1
[a]~*~*-[CH3] Clc1c(OCCC(=O)O[C@@H](C(=O)NC=2ON=C(C2)C)C)cccc1
*!:[a]:*:*:[a]!:* Clc1c(OCCC(=O)O[C@@H](C(=O)NC=2ON=C(C2)C)C)cccc1
[#7] Clc1c(OCCC(=O)O[C@@H](C(=O)NC=2ON=C(C2)C)C)cccc1
*1****1 Clc1c(OCCC(=O)O[C@@H](C(=O)NC=2ON=C(C2)C)C)cccc1
[OD2]([#6])[#6] Clc1c(OCCC(=O)O[C@@H](C(=O)NC=2ON=C(C2)C)C)cccc1
*/,\[R]=,:;@[R]/,\* Clc1c(OCCC(=O)O[C@@H](C(=O)NC=2ON=C(C2)C)C)cccc1
[R](-*(-*))~*~*~[a] Clc1c(OCCC(=O)O[C@@H](C(=O)NC=2ON=C(C2)C)C)cccc1
a1aaaa1 Clc1c(OCCC(=O)O[C@@H](C(=O)NC=2ON=C(C2)C)C)cccc1
[C;X4;!D4]-;!@[C;X4;!D4;!R] Clc1c(OCCC(=O)O[C@@H](C(=O)NC=2ON=C(C2)C)C)cccc1
C~C(~O)~O Clc1c(OCCC(=O)O[C@@H](C(=O)NC=2ON=C(C2)C)C)cccc1
c-!@C Clc1c(OCCC(=O)O[C@@H](C(=O)NC=2ON=C(C2)C)C)cccc1
[oX2r5] Clc1c(OCCC(=O)O[C@@H](C(=O)NC=2ON=C(C2)C)C)cccc1
N-[C,c,N]=[C,c,N,n,O,S] Clc1c(OCCC(=O)O[C@@H](C(=O)NC=2ON=C(C2)C)C)cccc1
[#6]~!@[#8] Clc1c(OCCC(=O)O[C@@H](C(=O)NC=2ON=C(C2)C)C)cccc1
[AR0]~[AR0]~[AR0]~[AR0]~[AR0]~[AR0]~[AR0]~[AR0] Clc1c(OCCC(=O)O[C@@H](C(=O)NC=2ON=C(C2)C)C)cccc1
C-!@C Clc1c(OCCC(=O)O[C@@H](C(=O)NC=2ON=C(C2)C)C)cccc1
[F,Cl,Br,I] Clc1c(OCCC(=O)O[C@@H](C(=O)NC=2ON=C(C2)C)C)cccc1
[#6X3v3-1,#6X3v4+0,#6X3v3+1] Clc1c(OCCC(=O)O[C@@H](C(=O)NC=2ON=C(C2)C)C)cccc1
*-*-[R]~*~*:[a] Clc1c(OCCC(=O)O[C@@H](C(=O)NC=2ON=C(C2)C)C)cccc1
C-!@N Clc1c(OCCC(=O)O[C@@H](C(=O)NC=2ON=C(C2)C)C)cccc1
[#9,#17,#35,#53]-[R] Clc1c(OCCC(=O)O[C@@H](C(=O)NC=2ON=C(C2)C)C)cccc1
[OX2H0] Clc1c(OCCC(=O)O[C@@H](C(=O)NC=2ON=C(C2)C)C)cccc1
[C;X4;!D4]-;!@[C;D3] Clc1c(OCCC(=O)O[C@@H](C(=O)NC=2ON=C(C2)C)C)cccc1
[OX1]=CN Clc1c(OCCC(=O)O[C@@H](C(=O)NC=2ON=C(C2)C)C)cccc1
*!@[#8]!@* Clc1c(OCCC(=O)O[C@@H](C(=O)NC=2ON=C(C2)C)C)cccc1
[!#6]~*~[R] Clc1c(OCCC(=O)O[C@@H](C(=O)NC=2ON=C(C2)C)C)cccc1
[R]~*~*-[CH3] Clc1c(OCCC(=O)O[C@@H](C(=O)NC=2ON=C(C2)C)C)cccc1
*-*-[R]~*:[a] Clc1c(OCCC(=O)O[C@@H](C(=O)NC=2ON=C(C2)C)C)cccc1
c-!@N Clc1c(OCCC(=O)O[C@@H](C(=O)NC=2ON=C(C2)C)C)cccc1
[NX3][CX3](=[OX1])[#6] Clc1c(OCCC(=O)O[C@@H](C(=O)NC=2ON=C(C2)C)C)cccc1
[#8,#16] Clc1c(OCCC(=O)O[C@@H](C(=O)NC=2ON=C(C2)C)C)cccc1
[#8]=[C,N] Clc1c(OCCC(=O)O[C@@H](C(=O)NC=2ON=C(C2)C)C)cccc1
[R0] Clc1c(OCCC(=O)O[C@@H](C(=O)NC=2ON=C(C2)C)C)cccc1
*1*****1 Clc1c(OCCC(=O)O[C@@H](C(=O)NC=2ON=C(C2)C)C)cccc1
a1aaaaa1 Clc1c(OCCC(=O)O[C@@H](C(=O)NC=2ON=C(C2)C)C)cccc1
[#7]~*~*~*~*~*~*~*~*~[#8] Clc1c(OCCC(=O)O[C@@H](C(=O)NC=2ON=C(C2)C)C)cccc1
[#9,#17,#35,#53]~[D3] Clc1c(OCCC(=O)O[C@@H](C(=O)NC=2ON=C(C2)C)C)cccc1
[#6!H0]~@[#6!H0]~@[#6!H0]~@[#6!H0] Clc1c(OCCC(=O)O[C@@H](C(=O)NC=2ON=C(C2)C)C)cccc1
[R]~*-[CH3] Clc1c(OCCC(=O)O[C@@H](C(=O)NC=2ON=C(C2)C)C)cccc1
[!#6]~*~*~*~[D3] Clc1c(OCCC(=O)O[C@@H](C(=O)NC=2ON=C(C2)C)C)cccc1
[C](=O)([C,c,O,S])[C,c,O,S] Clc1c(OCCC(=O)O[C@@H](C(=O)NC=2ON=C(C2)C)C)cccc1
[R](-*(-*))~*~*~*~[a] Clc1c(OCCC(=O)O[C@@H](C(=O)NC=2ON=C(C2)C)C)cccc1
[R] Clc1c(OCCC(=O)O[C@@H](C(=O)NC=2ON=C(C2)C)C)cccc1
[CH3X4] Clc1c(OCCC(=O)O[C@@H](C(=O)NC=2ON=C(C2)C)C)cccc1
c-!@S S1C=2N=C(SCC(=O)NCC(F)(F)F)N(C(=O)C2C3=C1C[C@H](CC3)C)CC(C)C
*-*-[R]:[a] S1C=2N=C(SCC(=O)NCC(F)(F)F)N(C(=O)C2C3=C1C[C@H](CC3)C)CC(C)C
[cD3H0;r5,r6;R2](:[cD3H0;r5,r6;R2])(:[cD3H0;r5,r6;R2]) S1C=2N=C(SCC(=O)NCC(F)(F)F)N(C(=O)C2C3=C1C[C@H](CC3)C)CC(C)C
[#7]~*(~*)~* S1C=2N=C(SCC(=O)NCC(F)(F)F)N(C(=O)C2C3=C1C[C@H](CC3)C)CC(C)C
[#16X2H0] S1C=2N=C(SCC(=O)NCC(F)(F)F)N(C(=O)C2C3=C1C[C@H](CC3)C)CC(C)C
[F,Cl,Br,I] S1C=2N=C(SCC(=O)NCC(F)(F)F)N(C(=O)C2C3=C1C[C@H](CC3)C)CC(C)C
C=!@O S1C=2N=C(SCC(=O)NCC(F)(F)F)N(C(=O)C2C3=C1C[C@H](CC3)C)CC(C)C
[#9,#17,#35,#53]~*(~*)~* S1C=2N=C(SCC(=O)NCC(F)(F)F)N(C(=O)C2C3=C1C[C@H](CC3)C)CC(C)C
[#6]~!@[#8] S1C=2N=C(SCC(=O)NCC(F)(F)F)N(C(=O)C2C3=C1C[C@H](CC3)C)CC(C)C
[R0] S1C=2N=C(SCC(=O)NCC(F)(F)F)N(C(=O)C2C3=C1C[C@H](CC3)C)CC(C)C
[N&X4&+,N&X3&+0] S1C=2N=C(SCC(=O)NCC(F)(F)F)N(C(=O)C2C3=C1C[C@H](CC3)C)CC(C)C
*-!@* S1C=2N=C(SCC(=O)NCC(F)(F)F)N(C(=O)C2C3=C1C[C@H](CC3)C)CC(C)C
[R](-*(-*))~*~*~[a] S1C=2N=C(SCC(=O)NCC(F)(F)F)N(C(=O)C2C3=C1C[C@H](CC3)C)CC(C)C
*/,\[R]=,:;@[R]/,\* S1C=2N=C(SCC(=O)NCC(F)(F)F)N(C(=O)C2C3=C1C[C@H](CC3)C)CC(C)C
[R]~[D3] S1C=2N=C(SCC(=O)NCC(F)(F)F)N(C(=O)C2C3=C1C[C@H](CC3)C)CC(C)C
*!@* S1C=2N=C(SCC(=O)NCC(F)(F)F)N(C(=O)C2C3=C1C[C@H](CC3)C)CC(C)C
[!H0;#7,#8,#9] S1C=2N=C(SCC(=O)NCC(F)(F)F)N(C(=O)C2C3=C1C[C@H](CC3)C)CC(C)C
[nD3H0,R](~[OD1H0])(a)a S1C=2N=C(SCC(=O)NCC(F)(F)F)N(C(=O)C2C3=C1C[C@H](CC3)C)CC(C)C
[!#6]~*~*~[R] S1C=2N=C(SCC(=O)NCC(F)(F)F)N(C(=O)C2C3=C1C[C@H](CC3)C)CC(C)C
C~C~C~C S1C=2N=C(SCC(=O)NCC(F)(F)F)N(C(=O)C2C3=C1C[C@H](CC3)C)CC(C)C
*(!@*)(!@*) S1C=2N=C(SCC(=O)NCC(F)(F)F)N(C(=O)C2C3=C1C[C@H](CC3)C)CC(C)C
[CX3]=[OX1] S1C=2N=C(SCC(=O)NCC(F)(F)F)N(C(=O)C2C3=C1C[C@H](CC3)C)CC(C)C
[#6!H0]~@[#6!H0]~@[#6!H0]~@[#6!H0] S1C=2N=C(SCC(=O)NCC(F)(F)F)N(C(=O)C2C3=C1C[C@H](CC3)C)CC(C)C
[CX4] S1C=2N=C(SCC(=O)NCC(F)(F)F)N(C(=O)C2C3=C1C[C@H](CC3)C)CC(C)C
[C;X4;!D4]-;!@[C;D3] S1C=2N=C(SCC(=O)NCC(F)(F)F)N(C(=O)C2C3=C1C[C@H](CC3)C)CC(C)C
[#6][F,Cl,Br,I] S1C=2N=C(SCC(=O)NCC(F)(F)F)N(C(=O)C2C3=C1C[C@H](CC3)C)CC(C)C
*-!:aa-!:* S1C=2N=C(SCC(=O)NCC(F)(F)F)N(C(=O)C2C3=C1C[C@H](CC3)C)CC(C)C
[R](-*(-*))~*~*~*~[a] S1C=2N=C(SCC(=O)NCC(F)(F)F)N(C(=O)C2C3=C1C[C@H](CC3)C)CC(C)C
[R](-*(-*))~*~[a] S1C=2N=C(SCC(=O)NCC(F)(F)F)N(C(=O)C2C3=C1C[C@H](CC3)C)CC(C)C
[#16X2H0][!#16] S1C=2N=C(SCC(=O)NCC(F)(F)F)N(C(=O)C2C3=C1C[C@H](CC3)C)CC(C)C
a1aaaa1 S1C=2N=C(SCC(=O)NCC(F)(F)F)N(C(=O)C2C3=C1C[C@H](CC3)C)CC(C)C
[cD3H0;r6;R2][*;r5,r6;R1][cD3H0;r6;R2] S1C=2N=C(SCC(=O)NCC(F)(F)F)N(C(=O)C2C3=C1C[C@H](CC3)C)CC(C)C
[CHX4]([CH3X4])[CH3X4] S1C=2N=C(SCC(=O)NCC(F)(F)F)N(C(=O)C2C3=C1C[C@H](CC3)C)CC(C)C
*-*-[R]~*~*:[a] S1C=2N=C(SCC(=O)NCC(F)(F)F)N(C(=O)C2C3=C1C[C@H](CC3)C)CC(C)C
O=[C,N] S1C=2N=C(SCC(=O)NCC(F)(F)F)N(C(=O)C2C3=C1C[C@H](CC3)C)CC(C)C
[#7] S1C=2N=C(SCC(=O)NCC(F)(F)F)N(C(=O)C2C3=C1C[C@H](CC3)C)CC(C)C
[#7]~*~*~*~*~*~*~*~*~[#8] S1C=2N=C(SCC(=O)NCC(F)(F)F)N(C(=O)C2C3=C1C[C@H](CC3)C)CC(C)C
C-!@N S1C=2N=C(SCC(=O)NCC(F)(F)F)N(C(=O)C2C3=C1C[C@H](CC3)C)CC(C)C
C-@C S1C=2N=C(SCC(=O)NCC(F)(F)F)N(C(=O)C2C3=C1C[C@H](CC3)C)CC(C)C
a1aaaaa1 S1C=2N=C(SCC(=O)NCC(F)(F)F)N(C(=O)C2C3=C1C[C@H](CC3)C)CC(C)C
n-!@C S1C=2N=C(SCC(=O)NCC(F)(F)F)N(C(=O)C2C3=C1C[C@H](CC3)C)CC(C)C
*1*****1 S1C=2N=C(SCC(=O)NCC(F)(F)F)N(C(=O)C2C3=C1C[C@H](CC3)C)CC(C)C
[CH2X4][CHX4]([CH3X4])[CH3X4] S1C=2N=C(SCC(=O)NCC(F)(F)F)N(C(=O)C2C3=C1C[C@H](CC3)C)CC(C)C
[!R] S1C=2N=C(SCC(=O)NCC(F)(F)F)N(C(=O)C2C3=C1C[C@H](CC3)C)CC(C)C
[#6X3v3-1,#6X3v4+0,#6X3v3+1] S1C=2N=C(SCC(=O)NCC(F)(F)F)N(C(=O)C2C3=C1C[C@H](CC3)C)CC(C)C
[C;X4;!D4]-;!@[n] S1C=2N=C(SCC(=O)NCC(F)(F)F)N(C(=O)C2C3=C1C[C@H](CC3)C)CC(C)C
C-!@[F] S1C=2N=C(SCC(=O)NCC(F)(F)F)N(C(=O)C2C3=C1C[C@H](CC3)C)CC(C)C
[SX2] S1C=2N=C(SCC(=O)NCC(F)(F)F)N(C(=O)C2C3=C1C[C@H](CC3)C)CC(C)C
[C;X4;!D4]-;!@[C;X4;!D4;!R] S1C=2N=C(SCC(=O)NCC(F)(F)F)N(C(=O)C2C3=C1C[C@H](CC3)C)CC(C)C
[R]~*-[CH3] S1C=2N=C(SCC(=O)NCC(F)(F)F)N(C(=O)C2C3=C1C[C@H](CC3)C)CC(C)C
[#6,#7;R0]=[#8] S1C=2N=C(SCC(=O)NCC(F)(F)F)N(C(=O)C2C3=C1C[C@H](CC3)C)CC(C)C
[!#6]~*~*~*~[D3] S1C=2N=C(SCC(=O)NCC(F)(F)F)N(C(=O)C2C3=C1C[C@H](CC3)C)CC(C)C
*!:[a]:*:*:[a]!:* S1C=2N=C(SCC(=O)NCC(F)(F)F)N(C(=O)C2C3=C1C[C@H](CC3)C)CC(C)C
[R]~*~*-[CH3] S1C=2N=C(SCC(=O)NCC(F)(F)F)N(C(=O)C2C3=C1C[C@H](CC3)C)CC(C)C
[#7]~[D3] S1C=2N=C(SCC(=O)NCC(F)(F)F)N(C(=O)C2C3=C1C[C@H](CC3)C)CC(C)C
C~C~O S1C=2N=C(SCC(=O)NCC(F)(F)F)N(C(=O)C2C3=C1C[C@H](CC3)C)CC(C)C
[CX3](=[OX1])C S1C=2N=C(SCC(=O)NCC(F)(F)F)N(C(=O)C2C3=C1C[C@H](CC3)C)CC(C)C
[CX4v4] S1C=2N=C(SCC(=O)NCC(F)(F)F)N(C(=O)C2C3=C1C[C@H](CC3)C)CC(C)C
C-!@S S1C=2N=C(SCC(=O)NCC(F)(F)F)N(C(=O)C2C3=C1C[C@H](CC3)C)CC(C)C
[r;!r3;!r4;!r5;!r6;!r7] S1C=2N=C(SCC(=O)NCC(F)(F)F)N(C(=O)C2C3=C1C[C@H](CC3)C)CC(C)C
[!#6]~*~[R] S1C=2N=C(SCC(=O)NCC(F)(F)F)N(C(=O)C2C3=C1C[C@H](CC3)C)CC(C)C
[OX1]=CN S1C=2N=C(SCC(=O)NCC(F)(F)F)N(C(=O)C2C3=C1C[C@H](CC3)C)CC(C)C
*-*-[R]~*:[a] S1C=2N=C(SCC(=O)NCC(F)(F)F)N(C(=O)C2C3=C1C[C@H](CC3)C)CC(C)C
[#9,#17,#35,#53] S1C=2N=C(SCC(=O)NCC(F)(F)F)N(C(=O)C2C3=C1C[C@H](CC3)C)CC(C)C
*-!:[a]:*:*:[a]-!:* S1C=2N=C(SCC(=O)NCC(F)(F)F)N(C(=O)C2C3=C1C[C@H](CC3)C)CC(C)C
C-!@C S1C=2N=C(SCC(=O)NCC(F)(F)F)N(C(=O)C2C3=C1C[C@H](CC3)C)CC(C)C
[#8,#16] S1C=2N=C(SCC(=O)NCC(F)(F)F)N(C(=O)C2C3=C1C[C@H](CC3)C)CC(C)C
N-[C,c,N]=[C,c,N,n,O,S] S1C=2N=C(SCC(=O)NCC(F)(F)F)N(C(=O)C2C3=C1C[C@H](CC3)C)CC(C)C
[#8]=[C,N] S1C=2N=C(SCC(=O)NCC(F)(F)F)N(C(=O)C2C3=C1C[C@H](CC3)C)CC(C)C
[R] S1C=2N=C(SCC(=O)NCC(F)(F)F)N(C(=O)C2C3=C1C[C@H](CC3)C)CC(C)C
[CH3X4] S1C=2N=C(SCC(=O)NCC(F)(F)F)N(C(=O)C2C3=C1C[C@H](CC3)C)CC(C)C
*1****1 S1C=2N=C(SCC(=O)NCC(F)(F)F)N(C(=O)C2C3=C1C[C@H](CC3)C)CC(C)C
C-C[F] S1C=2N=C(SCC(=O)NCC(F)(F)F)N(C(=O)C2C3=C1C[C@H](CC3)C)CC(C)C
[NX3][CX3](=[OX1])[#6] S1C=2N=C(SCC(=O)NCC(F)(F)F)N(C(=O)C2C3=C1C[C@H](CC3)C)CC(C)C
[a]~*~*-[CH3] S1C=2N=C(SCC(=O)NCC(F)(F)F)N(C(=O)C2C3=C1C[C@H](CC3)C)CC(C)C
c-@C S1C=2N=C(SCC(=O)NCC(F)(F)F)N(C(=O)C2C3=C1C[C@H](CC3)C)CC(C)C
*-!:aaaa-!:* S1C=2N=C(SCC(=O)NCC(F)(F)F)N(C(=O)C2C3=C1C[C@H](CC3)C)CC(C)C
[O,N;!H0;R0] S1C=2N=C(SCC(=O)NCC(F)(F)F)N(C(=O)C2C3=C1C[C@H](CC3)C)CC(C)C
[sX2r5] S1C=2N=C(SCC(=O)NCC(F)(F)F)N(C(=O)C2C3=C1C[C@H](CC3)C)CC(C)C
[C;X4;!D4]-;!@[N;X3;!D3] S1C=2N=C(SCC(=O)NCC(F)(F)F)N(C(=O)C2C3=C1C[C@H](CC3)C)CC(C)C
c-!@N S1C(NC(=O)C[NH+]2[C@H](C(=O)N(C)C)CCC2)=C(C(=O)OCC)C(=C1)CC(C)C
[CHX4]([CH3X4])[CH3X4] S1C(NC(=O)C[NH+]2[C@H](C(=O)N(C)C)CCC2)=C(C(=O)OCC)C(=C1)CC(C)C
[R] S1C(NC(=O)C[NH+]2[C@H](C(=O)N(C)C)CCC2)=C(C(=O)OCC)C(=C1)CC(C)C
C-@C S1C(NC(=O)C[NH+]2[C@H](C(=O)N(C)C)CCC2)=C(C(=O)OCC)C(=C1)CC(C)C
[#8,#16] S1C(NC(=O)C[NH+]2[C@H](C(=O)N(C)C)CCC2)=C(C(=O)OCC)C(=C1)CC(C)C
[OD2]([#6])[#6] S1C(NC(=O)C[NH+]2[C@H](C(=O)N(C)C)CCC2)=C(C(=O)OCC)C(=C1)CC(C)C
[O,N;!H0;R0] S1C(NC(=O)C[NH+]2[C@H](C(=O)N(C)C)CCC2)=C(C(=O)OCC)C(=C1)CC(C)C
C=!@O S1C(NC(=O)C[NH+]2[C@H](C(=O)N(C)C)CCC2)=C(C(=O)OCC)C(=C1)CC(C)C
[C](=O)([C,c,O,S])[C,c,O,S] S1C(NC(=O)C[NH+]2[C@H](C(=O)N(C)C)CCC2)=C(C(=O)OCC)C(=C1)CC(C)C
N1[CX4H]([CH2][CH2][CH2]1)[CX3](=[OX1])[O,N] S1C(NC(=O)C[NH+]2[C@H](C(=O)N(C)C)CCC2)=C(C(=O)OCC)C(=C1)CC(C)C
[CH3X4] S1C(NC(=O)C[NH+]2[C@H](C(=O)N(C)C)CCC2)=C(C(=O)OCC)C(=C1)CC(C)C
[#7]~*~*~*~*~*~*~*~*~[#8] S1C(NC(=O)C[NH+]2[C@H](C(=O)N(C)C)CCC2)=C(C(=O)OCC)C(=C1)CC(C)C
C~C~C~C S1C(NC(=O)C[NH+]2[C@H](C(=O)N(C)C)CCC2)=C(C(=O)OCC)C(=C1)CC(C)C
[a]~*~*-[CH3] S1C(NC(=O)C[NH+]2[C@H](C(=O)N(C)C)CCC2)=C(C(=O)OCC)C(=C1)CC(C)C
[#16X2H0][!#16] S1C(NC(=O)C[NH+]2[C@H](C(=O)N(C)C)CCC2)=C(C(=O)OCC)C(=C1)CC(C)C
[NX3][CX3](=[OX1])[#6] S1C(NC(=O)C[NH+]2[C@H](C(=O)N(C)C)CCC2)=C(C(=O)OCC)C(=C1)CC(C)C
[C;X4;!D4]-;!@[C;X4;!D4;!R] S1C(NC(=O)C[NH+]2[C@H](C(=O)N(C)C)CCC2)=C(C(=O)OCC)C(=C1)CC(C)C
[!#6]~*~*~*~[D3] S1C(NC(=O)C[NH+]2[C@H](C(=O)N(C)C)CCC2)=C(C(=O)OCC)C(=C1)CC(C)C
[!#6]-[CH3] S1C(NC(=O)C[NH+]2[C@H](C(=O)N(C)C)CCC2)=C(C(=O)OCC)C(=C1)CC(C)C
[#7]~*(~*)~* S1C(NC(=O)C[NH+]2[C@H](C(=O)N(C)C)CCC2)=C(C(=O)OCC)C(=C1)CC(C)C
[CX3](=[OX1])O S1C(NC(=O)C[NH+]2[C@H](C(=O)N(C)C)CCC2)=C(C(=O)OCC)C(=C1)CC(C)C
[OX1]=CN S1C(NC(=O)C[NH+]2[C@H](C(=O)N(C)C)CCC2)=C(C(=O)OCC)C(=C1)CC(C)C
*-*-[R]~*~*:[a] S1C(NC(=O)C[NH+]2[C@H](C(=O)N(C)C)CCC2)=C(C(=O)OCC)C(=C1)CC(C)C
[!#6]~*~*~[R] S1C(NC(=O)C[NH+]2[C@H](C(=O)N(C)C)CCC2)=C(C(=O)OCC)C(=C1)CC(C)C
[OX2H0] S1C(NC(=O)C[NH+]2[C@H](C(=O)N(C)C)CCC2)=C(C(=O)OCC)C(=C1)CC(C)C
[CH2X4][CHX4]([CH3X4])[CH3X4] S1C(NC(=O)C[NH+]2[C@H](C(=O)N(C)C)CCC2)=C(C(=O)OCC)C(=C1)CC(C)C
[N,n;+1] S1C(NC(=O)C[NH+]2[C@H](C(=O)N(C)C)CCC2)=C(C(=O)OCC)C(=C1)CC(C)C
[C;X4;!D4]-;!@[C;D3] S1C(NC(=O)C[NH+]2[C@H](C(=O)N(C)C)CCC2)=C(C(=O)OCC)C(=C1)CC(C)C
[R0] S1C(NC(=O)C[NH+]2[C@H](C(=O)N(C)C)CCC2)=C(C(=O)OCC)C(=C1)CC(C)C
C(=O)C[N+,n+] S1C(NC(=O)C[NH+]2[C@H](C(=O)N(C)C)CCC2)=C(C(=O)OCC)C(=C1)CC(C)C
*!@[#8]!@* S1C(NC(=O)C[NH+]2[C@H](C(=O)N(C)C)CCC2)=C(C(=O)OCC)C(=C1)CC(C)C
[#7]~[D3] S1C(NC(=O)C[NH+]2[C@H](C(=O)N(C)C)CCC2)=C(C(=O)OCC)C(=C1)CC(C)C
*-!@* S1C(NC(=O)C[NH+]2[C@H](C(=O)N(C)C)CCC2)=C(C(=O)OCC)C(=C1)CC(C)C
[R](-*(-*))~*~[a] S1C(NC(=O)C[NH+]2[C@H](C(=O)N(C)C)CCC2)=C(C(=O)OCC)C(=C1)CC(C)C
*-!:aaaa-!:* S1C(NC(=O)C[NH+]2[C@H](C(=O)N(C)C)CCC2)=C(C(=O)OCC)C(=C1)CC(C)C
[!H0;#7,#8,#9] S1C(NC(=O)C[NH+]2[C@H](C(=O)N(C)C)CCC2)=C(C(=O)OCC)C(=C1)CC(C)C
*(!@*)(!@*) S1C(NC(=O)C[NH+]2[C@H](C(=O)N(C)C)CCC2)=C(C(=O)OCC)C(=C1)CC(C)C
[R](-*(-*))~*~*~[a] S1C(NC(=O)C[NH+]2[C@H](C(=O)N(C)C)CCC2)=C(C(=O)OCC)C(=C1)CC(C)C
O=[C,N] S1C(NC(=O)C[NH+]2[C@H](C(=O)N(C)C)CCC2)=C(C(=O)OCC)C(=C1)CC(C)C
[#6][CX3](=O)[OX2H0][#6] S1C(NC(=O)C[NH+]2[C@H](C(=O)N(C)C)CCC2)=C(C(=O)OCC)C(=C1)CC(C)C
*-!:aaa-!:* S1C(NC(=O)C[NH+]2[C@H](C(=O)N(C)C)CCC2)=C(C(=O)OCC)C(=C1)CC(C)C
[#6!H0]~@[#6!H0]~@[#6!H0]~@[#6!H0] S1C(NC(=O)C[NH+]2[C@H](C(=O)N(C)C)CCC2)=C(C(=O)OCC)C(=C1)CC(C)C
N-[C,c,N]=[C,c,N,n,O,S] S1C(NC(=O)C[NH+]2[C@H](C(=O)N(C)C)CCC2)=C(C(=O)OCC)C(=C1)CC(C)C
[#7] S1C(NC(=O)C[NH+]2[C@H](C(=O)N(C)C)CCC2)=C(C(=O)OCC)C(=C1)CC(C)C
[NX3,NX4+][CX4H]([*])[CX3](=[OX1])[O,N] S1C(NC(=O)C[NH+]2[C@H](C(=O)N(C)C)CCC2)=C(C(=O)OCC)C(=C1)CC(C)C
[CX4v4] S1C(NC(=O)C[NH+]2[C@H](C(=O)N(C)C)CCC2)=C(C(=O)OCC)C(=C1)CC(C)C
[!R] S1C(NC(=O)C[NH+]2[C@H](C(=O)N(C)C)CCC2)=C(C(=O)OCC)C(=C1)CC(C)C
[#6]~!@[#8] S1C(NC(=O)C[NH+]2[C@H](C(=O)N(C)C)CCC2)=C(C(=O)OCC)C(=C1)CC(C)C
C-!@N S1C(NC(=O)C[NH+]2[C@H](C(=O)N(C)C)CCC2)=C(C(=O)OCC)C(=C1)CC(C)C
C~C~O S1C(NC(=O)C[NH+]2[C@H](C(=O)N(C)C)CCC2)=C(C(=O)OCC)C(=C1)CC(C)C
[#6,#7;R0]=[#8] S1C(NC(=O)C[NH+]2[C@H](C(=O)N(C)C)CCC2)=C(C(=O)OCC)C(=C1)CC(C)C
[R](-*(-*))~*~*~*~[a] S1C(NC(=O)C[NH+]2[C@H](C(=O)N(C)C)CCC2)=C(C(=O)OCC)C(=C1)CC(C)C
*-!:[a]:*:[a]-!:* S1C(NC(=O)C[NH+]2[C@H](C(=O)N(C)C)CCC2)=C(C(=O)OCC)C(=C1)CC(C)C
[CX3](=[OX1])C S1C(NC(=O)C[NH+]2[C@H](C(=O)N(C)C)CCC2)=C(C(=O)OCC)C(=C1)CC(C)C
[NH]([CX4])[CX4] S1C(NC(=O)C[NH+]2[C@H](C(=O)N(C)C)CCC2)=C(C(=O)OCC)C(=C1)CC(C)C
[CX3]=[OX1] S1C(NC(=O)C[NH+]2[C@H](C(=O)N(C)C)CCC2)=C(C(=O)OCC)C(=C1)CC(C)C
*-!:[a]:*:*:[a]-!:* S1C(NC(=O)C[NH+]2[C@H](C(=O)N(C)C)CCC2)=C(C(=O)OCC)C(=C1)CC(C)C
[#16X2H0] S1C(NC(=O)C[NH+]2[C@H](C(=O)N(C)C)CCC2)=C(C(=O)OCC)C(=C1)CC(C)C
[N&X4&+,N&X3&+0] S1C(NC(=O)C[NH+]2[C@H](C(=O)N(C)C)CCC2)=C(C(=O)OCC)C(=C1)CC(C)C
C-@N S1C(NC(=O)C[NH+]2[C@H](C(=O)N(C)C)CCC2)=C(C(=O)OCC)C(=C1)CC(C)C
*!@* S1C(NC(=O)C[NH+]2[C@H](C(=O)N(C)C)CCC2)=C(C(=O)OCC)C(=C1)CC(C)C
N[CX4H2][CX3](=[OX1])[O,N] S1C(NC(=O)C[NH+]2[C@H](C(=O)N(C)C)CCC2)=C(C(=O)OCC)C(=C1)CC(C)C
[+] S1C(NC(=O)C[NH+]2[C@H](C(=O)N(C)C)CCC2)=C(C(=O)OCC)C(=C1)CC(C)C
C-!@O S1C(NC(=O)C[NH+]2[C@H](C(=O)N(C)C)CCC2)=C(C(=O)OCC)C(=C1)CC(C)C
[#6X3v3-1,#6X3v4+0,#6X3v3+1] S1C(NC(=O)C[NH+]2[C@H](C(=O)N(C)C)CCC2)=C(C(=O)OCC)C(=C1)CC(C)C
[R]~[D3] S1C(NC(=O)C[NH+]2[C@H](C(=O)N(C)C)CCC2)=C(C(=O)OCC)C(=C1)CC(C)C
[R]~*~*-[CH3] S1C(NC(=O)C[NH+]2[C@H](C(=O)N(C)C)CCC2)=C(C(=O)OCC)C(=C1)CC(C)C
[+,++,+++] S1C(NC(=O)C[NH+]2[C@H](C(=O)N(C)C)CCC2)=C(C(=O)OCC)C(=C1)CC(C)C
*-*-[R]:[a] S1C(NC(=O)C[NH+]2[C@H](C(=O)N(C)C)CCC2)=C(C(=O)OCC)C(=C1)CC(C)C
c-!@C S1C(NC(=O)C[NH+]2[C@H](C(=O)N(C)C)CCC2)=C(C(=O)OCC)C(=C1)CC(C)C
*!:[a]:*:*:[a]!:* S1C(NC(=O)C[NH+]2[C@H](C(=O)N(C)C)CCC2)=C(C(=O)OCC)C(=C1)CC(C)C
C-!@C S1C(NC(=O)C[NH+]2[C@H](C(=O)N(C)C)CCC2)=C(C(=O)OCC)C(=C1)CC(C)C
*1****1 S1C(NC(=O)C[NH+]2[C@H](C(=O)N(C)C)CCC2)=C(C(=O)OCC)C(=C1)CC(C)C
[CX4] S1C(NC(=O)C[NH+]2[C@H](C(=O)N(C)C)CCC2)=C(C(=O)OCC)C(=C1)CC(C)C
a1aaaa1 S1C(NC(=O)C[NH+]2[C@H](C(=O)N(C)C)CCC2)=C(C(=O)OCC)C(=C1)CC(C)C
*-!:aa-!:* S1C(NC(=O)C[NH+]2[C@H](C(=O)N(C)C)CCC2)=C(C(=O)OCC)C(=C1)CC(C)C
[NX4] S1C(NC(=O)C[NH+]2[C@H](C(=O)N(C)C)CCC2)=C(C(=O)OCC)C(=C1)CC(C)C
[!#6]~*~[R] S1C(NC(=O)C[NH+]2[C@H](C(=O)N(C)C)CCC2)=C(C(=O)OCC)C(=C1)CC(C)C
*/,\[R]=,:;@[R]/,\* S1C(NC(=O)C[NH+]2[C@H](C(=O)N(C)C)CCC2)=C(C(=O)OCC)C(=C1)CC(C)C
*-*-[R]~*:[a] S1C(NC(=O)C[NH+]2[C@H](C(=O)N(C)C)CCC2)=C(C(=O)OCC)C(=C1)CC(C)C
[OX2H0] S1c2c(c(F)ccc2)C(=C1C(=O)OCC)COC(=O)C3CCN(C(=O)N(C)C)CC3
[OX1]=CN S1c2c(c(F)ccc2)C(=C1C(=O)OCC)COC(=O)C3CCN(C(=O)N(C)C)CC3
[#9,#17,#35,#53] S1c2c(c(F)ccc2)C(=C1C(=O)OCC)COC(=O)C3CCN(C(=O)N(C)C)CC3
[CH3X4] S1c2c(c(F)ccc2)C(=C1C(=O)OCC)COC(=O)C3CCN(C(=O)N(C)C)CC3
[CX4] S1c2c(c(F)ccc2)C(=C1C(=O)OCC)COC(=O)C3CCN(C(=O)N(C)C)CC3
[#7]~[D3] S1c2c(c(F)ccc2)C(=C1C(=O)OCC)COC(=O)C3CCN(C(=O)N(C)C)CC3
[C;X4;!D4]-;!@[C;X4;!D4;!R] S1c2c(c(F)ccc2)C(=C1C(=O)OCC)COC(=O)C3CCN(C(=O)N(C)C)CC3
[CX3](=[OX1])O S1c2c(c(F)ccc2)C(=C1C(=O)OCC)COC(=O)C3CCN(C(=O)N(C)C)CC3
*-!:aaaa-!:* S1c2c(c(F)ccc2)C(=C1C(=O)OCC)COC(=O)C3CCN(C(=O)N(C)C)CC3
*-*-[R]:[a] S1c2c(c(F)ccc2)C(=C1C(=O)OCC)COC(=O)C3CCN(C(=O)N(C)C)CC3
*-!@* S1c2c(c(F)ccc2)C(=C1C(=O)OCC)COC(=O)C3CCN(C(=O)N(C)C)CC3
*-!:[a]:*:*:[a]-!:* S1c2c(c(F)ccc2)C(=C1C(=O)OCC)COC(=O)C3CCN(C(=O)N(C)C)CC3
[C](=O)([C,c,O,S])[C,c,O,S] S1c2c(c(F)ccc2)C(=C1C(=O)OCC)COC(=O)C3CCN(C(=O)N(C)C)CC3
C-!@C S1c2c(c(F)ccc2)C(=C1C(=O)OCC)COC(=O)C3CCN(C(=O)N(C)C)CC3
N~C(~O)~N S1c2c(c(F)ccc2)C(=C1C(=O)OCC)COC(=O)C3CCN(C(=O)N(C)C)CC3
N-[C,c,N]=[C,c,N,n,O,S] S1c2c(c(F)ccc2)C(=C1C(=O)OCC)COC(=O)C3CCN(C(=O)N(C)C)CC3
[#6][CX3](=O)[OX2H0][#6] S1c2c(c(F)ccc2)C(=C1C(=O)OCC)COC(=O)C3CCN(C(=O)N(C)C)CC3
[#16X2H0] S1c2c(c(F)ccc2)C(=C1C(=O)OCC)COC(=O)C3CCN(C(=O)N(C)C)CC3
*!@[#8]!@* S1c2c(c(F)ccc2)C(=C1C(=O)OCC)COC(=O)C3CCN(C(=O)N(C)C)CC3
C~C(~O)~O S1c2c(c(F)ccc2)C(=C1C(=O)OCC)COC(=O)C3CCN(C(=O)N(C)C)CC3
[#6!H0]~@[#6!H0]~@[#6!H0]~@[#6!H0]~@[#6!H0] S1c2c(c(F)ccc2)C(=C1C(=O)OCC)COC(=O)C3CCN(C(=O)N(C)C)CC3
[CX3]=[OX1] S1c2c(c(F)ccc2)C(=C1C(=O)OCC)COC(=O)C3CCN(C(=O)N(C)C)CC3
[#6][F,Cl,Br,I] S1c2c(c(F)ccc2)C(=C1C(=O)OCC)COC(=O)C3CCN(C(=O)N(C)C)CC3
C=!@O S1c2c(c(F)ccc2)C(=C1C(=O)OCC)COC(=O)C3CCN(C(=O)N(C)C)CC3
*/,\[R]=,:;@[R]/,\* S1c2c(c(F)ccc2)C(=C1C(=O)OCC)COC(=O)C3CCN(C(=O)N(C)C)CC3
[!#6]-[CH3] S1c2c(c(F)ccc2)C(=C1C(=O)OCC)COC(=O)C3CCN(C(=O)N(C)C)CC3
[R] S1c2c(c(F)ccc2)C(=C1C(=O)OCC)COC(=O)C3CCN(C(=O)N(C)C)CC3
[F,Cl,Br,I] S1c2c(c(F)ccc2)C(=C1C(=O)OCC)COC(=O)C3CCN(C(=O)N(C)C)CC3
C-!@O S1c2c(c(F)ccc2)C(=C1C(=O)OCC)COC(=O)C3CCN(C(=O)N(C)C)CC3
*1****1 S1c2c(c(F)ccc2)C(=C1C(=O)OCC)COC(=O)C3CCN(C(=O)N(C)C)CC3
[R]~*~*-[CH3] S1c2c(c(F)ccc2)C(=C1C(=O)OCC)COC(=O)C3CCN(C(=O)N(C)C)CC3
[R0] S1c2c(c(F)ccc2)C(=C1C(=O)OCC)COC(=O)C3CCN(C(=O)N(C)C)CC3
[#6X3v3-1,#6X3v4+0,#6X3v3+1] S1c2c(c(F)ccc2)C(=C1C(=O)OCC)COC(=O)C3CCN(C(=O)N(C)C)CC3
[!R] S1c2c(c(F)ccc2)C(=C1C(=O)OCC)COC(=O)C3CCN(C(=O)N(C)C)CC3
C~C~O S1c2c(c(F)ccc2)C(=C1C(=O)OCC)COC(=O)C3CCN(C(=O)N(C)C)CC3
C~C~C~C S1c2c(c(F)ccc2)C(=C1C(=O)OCC)COC(=O)C3CCN(C(=O)N(C)C)CC3
O=[C,N] S1c2c(c(F)ccc2)C(=C1C(=O)OCC)COC(=O)C3CCN(C(=O)N(C)C)CC3
[#7]~*(~*)~* S1c2c(c(F)ccc2)C(=C1C(=O)OCC)COC(=O)C3CCN(C(=O)N(C)C)CC3
C-!@N S1c2c(c(F)ccc2)C(=C1C(=O)OCC)COC(=O)C3CCN(C(=O)N(C)C)CC3
[#9,#17,#35,#53]~[D3] S1c2c(c(F)ccc2)C(=C1C(=O)OCC)COC(=O)C3CCN(C(=O)N(C)C)CC3
[R](-*(-*))~*~*~[a] S1c2c(c(F)ccc2)C(=C1C(=O)OCC)COC(=O)C3CCN(C(=O)N(C)C)CC3
[#9,#17,#35,#53]~*(~*)~* S1c2c(c(F)ccc2)C(=C1C(=O)OCC)COC(=O)C3CCN(C(=O)N(C)C)CC3
*-*-[R]~*:[a] S1c2c(c(F)ccc2)C(=C1C(=O)OCC)COC(=O)C3CCN(C(=O)N(C)C)CC3
a1aaaaa1 S1c2c(c(F)ccc2)C(=C1C(=O)OCC)COC(=O)C3CCN(C(=O)N(C)C)CC3
[#9,#17,#35,#53]-[a] S1c2c(c(F)ccc2)C(=C1C(=O)OCC)COC(=O)C3CCN(C(=O)N(C)C)CC3
[sX2r5] S1c2c(c(F)ccc2)C(=C1C(=O)OCC)COC(=O)C3CCN(C(=O)N(C)C)CC3
[r;!r3;!r4;!r5;!r6;!r7] S1c2c(c(F)ccc2)C(=C1C(=O)OCC)COC(=O)C3CCN(C(=O)N(C)C)CC3
[#6,#7;R0]=[#8] S1c2c(c(F)ccc2)C(=C1C(=O)OCC)COC(=O)C3CCN(C(=O)N(C)C)CC3
c-!@C S1c2c(c(F)ccc2)C(=C1C(=O)OCC)COC(=O)C3CCN(C(=O)N(C)C)CC3
[C;X4;!D4]-;!@[C;D3] S1c2c(c(F)ccc2)C(=C1C(=O)OCC)COC(=O)C3CCN(C(=O)N(C)C)CC3
[R](-*(-*))~*~[a] S1c2c(c(F)ccc2)C(=C1C(=O)OCC)COC(=O)C3CCN(C(=O)N(C)C)CC3
[#6]~!@[#8] S1c2c(c(F)ccc2)C(=C1C(=O)OCC)COC(=O)C3CCN(C(=O)N(C)C)CC3
*!@* S1c2c(c(F)ccc2)C(=C1C(=O)OCC)COC(=O)C3CCN(C(=O)N(C)C)CC3
*-*-[R]~*~*:[a] S1c2c(c(F)ccc2)C(=C1C(=O)OCC)COC(=O)C3CCN(C(=O)N(C)C)CC3
C-@C S1c2c(c(F)ccc2)C(=C1C(=O)OCC)COC(=O)C3CCN(C(=O)N(C)C)CC3
*1*****1 S1c2c(c(F)ccc2)C(=C1C(=O)OCC)COC(=O)C3CCN(C(=O)N(C)C)CC3
[CX3](=[OX1])C S1c2c(c(F)ccc2)C(=C1C(=O)OCC)COC(=O)C3CCN(C(=O)N(C)C)CC3
[!#6]~*~*~[R] S1c2c(c(F)ccc2)C(=C1C(=O)OCC)COC(=O)C3CCN(C(=O)N(C)C)CC3
[#16X2H0][!#16] S1c2c(c(F)ccc2)C(=C1C(=O)OCC)COC(=O)C3CCN(C(=O)N(C)C)CC3
a-[F] S1c2c(c(F)ccc2)C(=C1C(=O)OCC)COC(=O)C3CCN(C(=O)N(C)C)CC3
[N&X4&+,N&X3&+0] S1c2c(c(F)ccc2)C(=C1C(=O)OCC)COC(=O)C3CCN(C(=O)N(C)C)CC3
[R](-*(-*))~*~*~*~[a] S1c2c(c(F)ccc2)C(=C1C(=O)OCC)COC(=O)C3CCN(C(=O)N(C)C)CC3
[#9,#17,#35,#53]!@*@* S1c2c(c(F)ccc2)C(=C1C(=O)OCC)COC(=O)C3CCN(C(=O)N(C)C)CC3
[#7] S1c2c(c(F)ccc2)C(=C1C(=O)OCC)COC(=O)C3CCN(C(=O)N(C)C)CC3
[#8,#16] S1c2c(c(F)ccc2)C(=C1C(=O)OCC)COC(=O)C3CCN(C(=O)N(C)C)CC3
[CX4v4] S1c2c(c(F)ccc2)C(=C1C(=O)OCC)COC(=O)C3CCN(C(=O)N(C)C)CC3
a1aaaa1 S1c2c(c(F)ccc2)C(=C1C(=O)OCC)COC(=O)C3CCN(C(=O)N(C)C)CC3
*-!:[a]:*:[a]-!:* S1c2c(c(F)ccc2)C(=C1C(=O)OCC)COC(=O)C3CCN(C(=O)N(C)C)CC3
[#6!H0]~@[#6!H0]~@[#6!H0]~@[#6!H0] S1c2c(c(F)ccc2)C(=C1C(=O)OCC)COC(=O)C3CCN(C(=O)N(C)C)CC3
[!#6]~*~[R] S1c2c(c(F)ccc2)C(=C1C(=O)OCC)COC(=O)C3CCN(C(=O)N(C)C)CC3
*(!@*)(!@*) S1c2c(c(F)ccc2)C(=C1C(=O)OCC)COC(=O)C3CCN(C(=O)N(C)C)CC3
[#8]=[C,N] S1c2c(c(F)ccc2)C(=C1C(=O)OCC)COC(=O)C3CCN(C(=O)N(C)C)CC3
*-!:aa-!:* S1c2c(c(F)ccc2)C(=C1C(=O)OCC)COC(=O)C3CCN(C(=O)N(C)C)CC3
C-@N S1c2c(c(F)ccc2)C(=C1C(=O)OCC)COC(=O)C3CCN(C(=O)N(C)C)CC3
*-!:aaa-!:* S1c2c(c(F)ccc2)C(=C1C(=O)OCC)COC(=O)C3CCN(C(=O)N(C)C)CC3
*!:[a]:*:*:[a]!:* S1c2c(c(F)ccc2)C(=C1C(=O)OCC)COC(=O)C3CCN(C(=O)N(C)C)CC3
[#9,#17,#35,#53]-[R] S1c2c(c(F)ccc2)C(=C1C(=O)OCC)COC(=O)C3CCN(C(=O)N(C)C)CC3
[R]~[D3] S1c2c(c(F)ccc2)C(=C1C(=O)OCC)COC(=O)C3CCN(C(=O)N(C)C)CC3
[!#6]~*~*~*~[D3] S1c2c(c(F)ccc2)C(=C1C(=O)OCC)COC(=O)C3CCN(C(=O)N(C)C)CC3
[OD2]([#6])[#6] S1c2c(c(F)ccc2)C(=C1C(=O)OCC)COC(=O)C3CCN(C(=O)N(C)C)CC3
[#9,#17,#35,#53]-[R] ClC1=C([O-])N2N=C(N=C([O-])CN3C(=O)c4c(cccc4)C(=O)3)N=C(N=C1C)2
a-[Cl] ClC1=C([O-])N2N=C(N=C([O-])CN3C(=O)c4c(cccc4)C(=O)3)N=C(N=C1C)2
*-!:aa-!:* ClC1=C([O-])N2N=C(N=C([O-])CN3C(=O)c4c(cccc4)C(=O)3)N=C(N=C1C)2
[#6X3v3-1,#6X3v4+0,#6X3v3+1] ClC1=C([O-])N2N=C(N=C([O-])CN3C(=O)c4c(cccc4)C(=O)3)N=C(N=C1C)2
[CX3](=[OX1])[NX3H0]([#6])[CX3](=[OX1]) ClC1=C([O-])N2N=C(N=C([O-])CN3C(=O)c4c(cccc4)C(=O)3)N=C(N=C1C)2
C-!@N ClC1=C([O-])N2N=C(N=C([O-])CN3C(=O)c4c(cccc4)C(=O)3)N=C(N=C1C)2
C-!@O ClC1=C([O-])N2N=C(N=C([O-])CN3C(=O)c4c(cccc4)C(=O)3)N=C(N=C1C)2
[a]~*~*-[CH3] ClC1=C([O-])N2N=C(N=C([O-])CN3C(=O)c4c(cccc4)C(=O)3)N=C(N=C1C)2
[#8,#16] ClC1=C([O-])N2N=C(N=C([O-])CN3C(=O)c4c(cccc4)C(=O)3)N=C(N=C1C)2
*1*****1 ClC1=C([O-])N2N=C(N=C([O-])CN3C(=O)c4c(cccc4)C(=O)3)N=C(N=C1C)2
[R]~[D3] ClC1=C([O-])N2N=C(N=C([O-])CN3C(=O)c4c(cccc4)C(=O)3)N=C(N=C1C)2
[-,--,---] ClC1=C([O-])N2N=C(N=C([O-])CN3C(=O)c4c(cccc4)C(=O)3)N=C(N=C1C)2
[#6!H0]~@[#6!H0]~@[#6!H0]~@[#6!H0] ClC1=C([O-])N2N=C(N=C([O-])CN3C(=O)c4c(cccc4)C(=O)3)N=C(N=C1C)2
C-@N ClC1=C([O-])N2N=C(N=C([O-])CN3C(=O)c4c(cccc4)C(=O)3)N=C(N=C1C)2
a1aaaaa1 ClC1=C([O-])N2N=C(N=C([O-])CN3C(=O)c4c(cccc4)C(=O)3)N=C(N=C1C)2
[OX1]=CN ClC1=C([O-])N2N=C(N=C([O-])CN3C(=O)c4c(cccc4)C(=O)3)N=C(N=C1C)2
[CX4] ClC1=C([O-])N2N=C(N=C([O-])CN3C(=O)c4c(cccc4)C(=O)3)N=C(N=C1C)2
*-!:aaa-!:* ClC1=C([O-])N2N=C(N=C([O-])CN3C(=O)c4c(cccc4)C(=O)3)N=C(N=C1C)2
*/,\[R]=,:;@[R]/,\* ClC1=C([O-])N2N=C(N=C([O-])CN3C(=O)c4c(cccc4)C(=O)3)N=C(N=C1C)2
N-[C,c,N]=[C,c,N,n,O,S] ClC1=C([O-])N2N=C(N=C([O-])CN3C(=O)c4c(cccc4)C(=O)3)N=C(N=C1C)2
[#7] ClC1=C([O-])N2N=C(N=C([O-])CN3C(=O)c4c(cccc4)C(=O)3)N=C(N=C1C)2
[R](-*(-*))~*~[a] ClC1=C([O-])N2N=C(N=C([O-])CN3C(=O)c4c(cccc4)C(=O)3)N=C(N=C1C)2
*-!@* ClC1=C([O-])N2N=C(N=C([O-])CN3C(=O)c4c(cccc4)C(=O)3)N=C(N=C1C)2
C(=O)-N-C=O ClC1=C([O-])N2N=C(N=C([O-])CN3C(=O)c4c(cccc4)C(=O)3)N=C(N=C1C)2
*(!@*)(!@*) ClC1=C([O-])N2N=C(N=C([O-])CN3C(=O)c4c(cccc4)C(=O)3)N=C(N=C1C)2
[!R] ClC1=C([O-])N2N=C(N=C([O-])CN3C(=O)c4c(cccc4)C(=O)3)N=C(N=C1C)2
[!#6]~*~*~[R] ClC1=C([O-])N2N=C(N=C([O-])CN3C(=O)c4c(cccc4)C(=O)3)N=C(N=C1C)2
*-!:aaaa-!:* ClC1=C([O-])N2N=C(N=C([O-])CN3C(=O)c4c(cccc4)C(=O)3)N=C(N=C1C)2
C=!@O ClC1=C([O-])N2N=C(N=C([O-])CN3C(=O)c4c(cccc4)C(=O)3)N=C(N=C1C)2
*1****1 ClC1=C([O-])N2N=C(N=C([O-])CN3C(=O)c4c(cccc4)C(=O)3)N=C(N=C1C)2
[#6]~!@[#8] ClC1=C([O-])N2N=C(N=C([O-])CN3C(=O)c4c(cccc4)C(=O)3)N=C(N=C1C)2
n@a[#8] ClC1=C([O-])N2N=C(N=C([O-])CN3C(=O)c4c(cccc4)C(=O)3)N=C(N=C1C)2
[nX2r5] ClC1=C([O-])N2N=C(N=C([O-])CN3C(=O)c4c(cccc4)C(=O)3)N=C(N=C1C)2
[#9,#17,#35,#53]~[D3] ClC1=C([O-])N2N=C(N=C([O-])CN3C(=O)c4c(cccc4)C(=O)3)N=C(N=C1C)2
[OX2H,OX1H0-] ClC1=C([O-])N2N=C(N=C([O-])CN3C(=O)c4c(cccc4)C(=O)3)N=C(N=C1C)2
[CX4v4] ClC1=C([O-])N2N=C(N=C([O-])CN3C(=O)c4c(cccc4)C(=O)3)N=C(N=C1C)2
[R]~*-[CH3] ClC1=C([O-])N2N=C(N=C([O-])CN3C(=O)c4c(cccc4)C(=O)3)N=C(N=C1C)2
[R] ClC1=C([O-])N2N=C(N=C([O-])CN3C(=O)c4c(cccc4)C(=O)3)N=C(N=C1C)2
*-*-[R]~*:[a] ClC1=C([O-])N2N=C(N=C([O-])CN3C(=O)c4c(cccc4)C(=O)3)N=C(N=C1C)2
[N&X4&+,N&X3&+0] ClC1=C([O-])N2N=C(N=C([O-])CN3C(=O)c4c(cccc4)C(=O)3)N=C(N=C1C)2
[CX3]=[OX1] ClC1=C([O-])N2N=C(N=C([O-])CN3C(=O)c4c(cccc4)C(=O)3)N=C(N=C1C)2
*-!:[a]:*:[a]-!:* ClC1=C([O-])N2N=C(N=C([O-])CN3C(=O)c4c(cccc4)C(=O)3)N=C(N=C1C)2
[C,O]=[#6]1[#7,#8,#16][#6](=[O,N,SX1])c2ccccc12 ClC1=C([O-])N2N=C(N=C([O-])CN3C(=O)c4c(cccc4)C(=O)3)N=C(N=C1C)2
[#9,#17,#35,#53]~*(~*)~* ClC1=C([O-])N2N=C(N=C([O-])CN3C(=O)c4c(cccc4)C(=O)3)N=C(N=C1C)2
c-!@O ClC1=C([O-])N2N=C(N=C([O-])CN3C(=O)c4c(cccc4)C(=O)3)N=C(N=C1C)2
[#6][F,Cl,Br,I] ClC1=C([O-])N2N=C(N=C([O-])CN3C(=O)c4c(cccc4)C(=O)3)N=C(N=C1C)2
[#7]~*~*~*~*~*~*~*~*~[#8] ClC1=C([O-])N2N=C(N=C([O-])CN3C(=O)c4c(cccc4)C(=O)3)N=C(N=C1C)2
[#7]~*(~*)~* ClC1=C([O-])N2N=C(N=C([O-])CN3C(=O)c4c(cccc4)C(=O)3)N=C(N=C1C)2
[R]~*~*-[CH3] ClC1=C([O-])N2N=C(N=C([O-])CN3C(=O)c4c(cccc4)C(=O)3)N=C(N=C1C)2
[#7]~[D3] ClC1=C([O-])N2N=C(N=C([O-])CN3C(=O)c4c(cccc4)C(=O)3)N=C(N=C1C)2
*-*-[R]~*~*:[a] ClC1=C([O-])N2N=C(N=C([O-])CN3C(=O)c4c(cccc4)C(=O)3)N=C(N=C1C)2
[CH3X4] ClC1=C([O-])N2N=C(N=C([O-])CN3C(=O)c4c(cccc4)C(=O)3)N=C(N=C1C)2
*-*-[R]:[a] ClC1=C([O-])N2N=C(N=C([O-])CN3C(=O)c4c(cccc4)C(=O)3)N=C(N=C1C)2
[R](-*(-*))~*~*~[a] ClC1=C([O-])N2N=C(N=C([O-])CN3C(=O)c4c(cccc4)C(=O)3)N=C(N=C1C)2
[#9,#17,#35,#53]-[a] ClC1=C([O-])N2N=C(N=C([O-])CN3C(=O)c4c(cccc4)C(=O)3)N=C(N=C1C)2
[F,Cl,Br,I] ClC1=C([O-])N2N=C(N=C([O-])CN3C(=O)c4c(cccc4)C(=O)3)N=C(N=C1C)2
*!:[a]:*:*:[a]!:* ClC1=C([O-])N2N=C(N=C([O-])CN3C(=O)c4c(cccc4)C(=O)3)N=C(N=C1C)2
c-!@N ClC1=C([O-])N2N=C(N=C([O-])CN3C(=O)c4c(cccc4)C(=O)3)N=C(N=C1C)2
C-!@C ClC1=C([O-])N2N=C(N=C([O-])CN3C(=O)c4c(cccc4)C(=O)3)N=C(N=C1C)2
n(:c)(:c):a ClC1=C([O-])N2N=C(N=C([O-])CN3C(=O)c4c(cccc4)C(=O)3)N=C(N=C1C)2
a1aaaa1 ClC1=C([O-])N2N=C(N=C([O-])CN3C(=O)c4c(cccc4)C(=O)3)N=C(N=C1C)2
c-@C ClC1=C([O-])N2N=C(N=C([O-])CN3C(=O)c4c(cccc4)C(=O)3)N=C(N=C1C)2
*-!:[a]:*:*:[a]-!:* ClC1=C([O-])N2N=C(N=C([O-])CN3C(=O)c4c(cccc4)C(=O)3)N=C(N=C1C)2
[C;X4;!D4]-;!@[C;D3] ClC1=C([O-])N2N=C(N=C([O-])CN3C(=O)c4c(cccc4)C(=O)3)N=C(N=C1C)2
C=!@N ClC1=C([O-])N2N=C(N=C([O-])CN3C(=O)c4c(cccc4)C(=O)3)N=C(N=C1C)2
[r;!r3;!r4;!r5;!r6;!r7] ClC1=C([O-])N2N=C(N=C([O-])CN3C(=O)c4c(cccc4)C(=O)3)N=C(N=C1C)2
[nD3H0,R](~[OD1H0])(a)a ClC1=C([O-])N2N=C(N=C([O-])CN3C(=O)c4c(cccc4)C(=O)3)N=C(N=C1C)2
N=[O,C,N,S] ClC1=C([O-])N2N=C(N=C([O-])CN3C(=O)c4c(cccc4)C(=O)3)N=C(N=C1C)2
C~C~O ClC1=C([O-])N2N=C(N=C([O-])CN3C(=O)c4c(cccc4)C(=O)3)N=C(N=C1C)2
[#9,#17,#35,#53] ClC1=C([O-])N2N=C(N=C([O-])CN3C(=O)c4c(cccc4)C(=O)3)N=C(N=C1C)2
[!#6]~*~[R] ClC1=C([O-])N2N=C(N=C([O-])CN3C(=O)c4c(cccc4)C(=O)3)N=C(N=C1C)2
[R0] ClC1=C([O-])N2N=C(N=C([O-])CN3C(=O)c4c(cccc4)C(=O)3)N=C(N=C1C)2
*!@* ClC1=C([O-])N2N=C(N=C([O-])CN3C(=O)c4c(cccc4)C(=O)3)N=C(N=C1C)2
[#9,#17,#35,#53]!@*@* ClC1=C([O-])N2N=C(N=C([O-])CN3C(=O)c4c(cccc4)C(=O)3)N=C(N=C1C)2
[NX3][CX3](=[OX1])[#6] ClC1=C([O-])N2N=C(N=C([O-])CN3C(=O)c4c(cccc4)C(=O)3)N=C(N=C1C)2
O=[C,N] ClC1=C([O-])N2N=C(N=C([O-])CN3C(=O)c4c(cccc4)C(=O)3)N=C(N=C1C)2
[R](-*(-*))~*~*~*~[a] ClC1=C([O-])N2N=C(N=C([O-])CN3C(=O)c4c(cccc4)C(=O)3)N=C(N=C1C)2
[!#6]~*~*~*~[D3] ClC1=C([O-])N2N=C(N=C([O-])CN3C(=O)c4c(cccc4)C(=O)3)N=C(N=C1C)2
c-!@C ClC1=C([O-])N2N=C(N=C([O-])CN3C(=O)c4c(cccc4)C(=O)3)N=C(N=C1C)2
[#8]=[C,N] ClC1=C([O-])N2N=C(N=C([O-])CN3C(=O)c4c(cccc4)C(=O)3)N=C(N=C1C)2
C(=O)-N-C=O O=C(OCC)[C@@]1([NH2+][C@H](c2cc(OC)c(OC)c(OC)c2)[C@H]3C(=O)N(C(=O)[C@H]13)CC)C
C-@N O=C(OCC)[C@@]1([NH2+][C@H](c2cc(OC)c(OC)c(OC)c2)[C@H]3C(=O)N(C(=O)[C@H]13)CC)C
*-*-[R]:[a] O=C(OCC)[C@@]1([NH2+][C@H](c2cc(OC)c(OC)c(OC)c2)[C@H]3C(=O)N(C(=O)[C@H]13)CC)C
N-[C,c,N]=[C,c,N,n,O,S] O=C(OCC)[C@@]1([NH2+][C@H](c2cc(OC)c(OC)c(OC)c2)[C@H]3C(=O)N(C(=O)[C@H]13)CC)C
[N&X4&+,N&X3&+0] O=C(OCC)[C@@]1([NH2+][C@H](c2cc(OC)c(OC)c(OC)c2)[C@H]3C(=O)N(C(=O)[C@H]13)CC)C
c-!@O O=C(OCC)[C@@]1([NH2+][C@H](c2cc(OC)c(OC)c(OC)c2)[C@H]3C(=O)N(C(=O)[C@H]13)CC)C
[#6X3v3-1,#6X3v4+0,#6X3v3+1] O=C(OCC)[C@@]1([NH2+][C@H](c2cc(OC)c(OC)c(OC)c2)[C@H]3C(=O)N(C(=O)[C@H]13)CC)C
[CX4] O=C(OCC)[C@@]1([NH2+][C@H](c2cc(OC)c(OC)c(OC)c2)[C@H]3C(=O)N(C(=O)[C@H]13)CC)C
[R]~[D3] O=C(OCC)[C@@]1([NH2+][C@H](c2cc(OC)c(OC)c(OC)c2)[C@H]3C(=O)N(C(=O)[C@H]13)CC)C
cC[N+] O=C(OCC)[C@@]1([NH2+][C@H](c2cc(OC)c(OC)c(OC)c2)[C@H]3C(=O)N(C(=O)[C@H]13)CC)C
[CX3](=[OX1])O O=C(OCC)[C@@]1([NH2+][C@H](c2cc(OC)c(OC)c(OC)c2)[C@H]3C(=O)N(C(=O)[C@H]13)CC)C
[R](-*(-*))~*~*~[a] O=C(OCC)[C@@]1([NH2+][C@H](c2cc(OC)c(OC)c(OC)c2)[C@H]3C(=O)N(C(=O)[C@H]13)CC)C
*1*******1 O=C(OCC)[C@@]1([NH2+][C@H](c2cc(OC)c(OC)c(OC)c2)[C@H]3C(=O)N(C(=O)[C@H]13)CC)C
*-!:[a]:*:[a]-!:* O=C(OCC)[C@@]1([NH2+][C@H](c2cc(OC)c(OC)c(OC)c2)[C@H]3C(=O)N(C(=O)[C@H]13)CC)C
[R](-*(-*))~*~*~*~[a] O=C(OCC)[C@@]1([NH2+][C@H](c2cc(OC)c(OC)c(OC)c2)[C@H]3C(=O)N(C(=O)[C@H]13)CC)C
[R]~*-[CH3] O=C(OCC)[C@@]1([NH2+][C@H](c2cc(OC)c(OC)c(OC)c2)[C@H]3C(=O)N(C(=O)[C@H]13)CC)C
*1*****1 O=C(OCC)[C@@]1([NH2+][C@H](c2cc(OC)c(OC)c(OC)c2)[C@H]3C(=O)N(C(=O)[C@H]13)CC)C
*!:[a]:*:*:[a]!:* O=C(OCC)[C@@]1([NH2+][C@H](c2cc(OC)c(OC)c(OC)c2)[C@H]3C(=O)N(C(=O)[C@H]13)CC)C
[NH2][CX4] O=C(OCC)[C@@]1([NH2+][C@H](c2cc(OC)c(OC)c(OC)c2)[C@H]3C(=O)N(C(=O)[C@H]13)CC)C
[OX2H0] O=C(OCC)[C@@]1([NH2+][C@H](c2cc(OC)c(OC)c(OC)c2)[C@H]3C(=O)N(C(=O)[C@H]13)CC)C
*-*-[R]~*~*:[a] O=C(OCC)[C@@]1([NH2+][C@H](c2cc(OC)c(OC)c(OC)c2)[C@H]3C(=O)N(C(=O)[C@H]13)CC)C
C-!@C O=C(OCC)[C@@]1([NH2+][C@H](c2cc(OC)c(OC)c(OC)c2)[C@H]3C(=O)N(C(=O)[C@H]13)CC)C
C-!@N O=C(OCC)[C@@]1([NH2+][C@H](c2cc(OC)c(OC)c(OC)c2)[C@H]3C(=O)N(C(=O)[C@H]13)CC)C
[R] O=C(OCC)[C@@]1([NH2+][C@H](c2cc(OC)c(OC)c(OC)c2)[C@H]3C(=O)N(C(=O)[C@H]13)CC)C
[CH3X4] O=C(OCC)[C@@]1([NH2+][C@H](c2cc(OC)c(OC)c(OC)c2)[C@H]3C(=O)N(C(=O)[C@H]13)CC)C
O=[C,N] O=C(OCC)[C@@]1([NH2+][C@H](c2cc(OC)c(OC)c(OC)c2)[C@H]3C(=O)N(C(=O)[C@H]13)CC)C
[!H0;#7,#8,#9] O=C(OCC)[C@@]1([NH2+][C@H](c2cc(OC)c(OC)c(OC)c2)[C@H]3C(=O)N(C(=O)[C@H]13)CC)C
*-!:aaa-!:* O=C(OCC)[C@@]1([NH2+][C@H](c2cc(OC)c(OC)c(OC)c2)[C@H]3C(=O)N(C(=O)[C@H]13)CC)C
[#7]~*(~*)~* O=C(OCC)[C@@]1([NH2+][C@H](c2cc(OC)c(OC)c(OC)c2)[C@H]3C(=O)N(C(=O)[C@H]13)CC)C
[+] O=C(OCC)[C@@]1([NH2+][C@H](c2cc(OC)c(OC)c(OC)c2)[C@H]3C(=O)N(C(=O)[C@H]13)CC)C
[R](-*(-*))~*~[a] O=C(OCC)[C@@]1([NH2+][C@H](c2cc(OC)c(OC)c(OC)c2)[C@H]3C(=O)N(C(=O)[C@H]13)CC)C
*!@[#8]!@* O=C(OCC)[C@@]1([NH2+][C@H](c2cc(OC)c(OC)c(OC)c2)[C@H]3C(=O)N(C(=O)[C@H]13)CC)C
c-!@C O=C(OCC)[C@@]1([NH2+][C@H](c2cc(OC)c(OC)c(OC)c2)[C@H]3C(=O)N(C(=O)[C@H]13)CC)C
[C](=O)([C,c,O,S])[C,c,O,S] O=C(OCC)[C@@]1([NH2+][C@H](c2cc(OC)c(OC)c(OC)c2)[C@H]3C(=O)N(C(=O)[C@H]13)CC)C
[#8]=[C,N] O=C(OCC)[C@@]1([NH2+][C@H](c2cc(OC)c(OC)c(OC)c2)[C@H]3C(=O)N(C(=O)[C@H]13)CC)C
[!R] O=C(OCC)[C@@]1([NH2+][C@H](c2cc(OC)c(OC)c(OC)c2)[C@H]3C(=O)N(C(=O)[C@H]13)CC)C
[CX3](=[OX1])C O=C(OCC)[C@@]1([NH2+][C@H](c2cc(OC)c(OC)c(OC)c2)[C@H]3C(=O)N(C(=O)[C@H]13)CC)C
*-!@* O=C(OCC)[C@@]1([NH2+][C@H](c2cc(OC)c(OC)c(OC)c2)[C@H]3C(=O)N(C(=O)[C@H]13)CC)C
[C;X4;!D4]-;!@[C;X4;!D4;!R] O=C(OCC)[C@@]1([NH2+][C@H](c2cc(OC)c(OC)c(OC)c2)[C@H]3C(=O)N(C(=O)[C@H]13)CC)C
[!#6]~*~[R] O=C(OCC)[C@@]1([NH2+][C@H](c2cc(OC)c(OC)c(OC)c2)[C@H]3C(=O)N(C(=O)[C@H]13)CC)C
N~C~C(~O)~O O=C(OCC)[C@@]1([NH2+][C@H](c2cc(OC)c(OC)c(OC)c2)[C@H]3C(=O)N(C(=O)[C@H]13)CC)C
a1aaaaa1 O=C(OCC)[C@@]1([NH2+][C@H](c2cc(OC)c(OC)c(OC)c2)[C@H]3C(=O)N(C(=O)[C@H]13)CC)C
[#7]~*~*~*~*~*~*~*~*~[#8] O=C(OCC)[C@@]1([NH2+][C@H](c2cc(OC)c(OC)c(OC)c2)[C@H]3C(=O)N(C(=O)[C@H]13)CC)C
[#8,#16] O=C(OCC)[C@@]1([NH2+][C@H](c2cc(OC)c(OC)c(OC)c2)[C@H]3C(=O)N(C(=O)[C@H]13)CC)C
[NX3][CX3](=[OX1])[#6] O=C(OCC)[C@@]1([NH2+][C@H](c2cc(OC)c(OC)c(OC)c2)[C@H]3C(=O)N(C(=O)[C@H]13)CC)C
[OD2]([#6])[#6] O=C(OCC)[C@@]1([NH2+][C@H](c2cc(OC)c(OC)c(OC)c2)[C@H]3C(=O)N(C(=O)[C@H]13)CC)C
[N,n;+1] O=C(OCC)[C@@]1([NH2+][C@H](c2cc(OC)c(OC)c(OC)c2)[C@H]3C(=O)N(C(=O)[C@H]13)CC)C
*!@* O=C(OCC)[C@@]1([NH2+][C@H](c2cc(OC)c(OC)c(OC)c2)[C@H]3C(=O)N(C(=O)[C@H]13)CC)C
[a]~*~*-[CH3] O=C(OCC)[C@@]1([NH2+][C@H](c2cc(OC)c(OC)c(OC)c2)[C@H]3C(=O)N(C(=O)[C@H]13)CC)C
*1****1 O=C(OCC)[C@@]1([NH2+][C@H](c2cc(OC)c(OC)c(OC)c2)[C@H]3C(=O)N(C(=O)[C@H]13)CC)C
[NX4] O=C(OCC)[C@@]1([NH2+][C@H](c2cc(OC)c(OC)c(OC)c2)[C@H]3C(=O)N(C(=O)[C@H]13)CC)C
[CX4v4] O=C(OCC)[C@@]1([NH2+][C@H](c2cc(OC)c(OC)c(OC)c2)[C@H]3C(=O)N(C(=O)[C@H]13)CC)C
[!#6]-[CH3] O=C(OCC)[C@@]1([NH2+][C@H](c2cc(OC)c(OC)c(OC)c2)[C@H]3C(=O)N(C(=O)[C@H]13)CC)C
C~C(~O)~O O=C(OCC)[C@@]1([NH2+][C@H](c2cc(OC)c(OC)c(OC)c2)[C@H]3C(=O)N(C(=O)[C@H]13)CC)C
*-!:aaaa-!:* O=C(OCC)[C@@]1([NH2+][C@H](c2cc(OC)c(OC)c(OC)c2)[C@H]3C(=O)N(C(=O)[C@H]13)CC)C
[cR1]1[cR1][cR1][cR1][cR1][cR1]1 O=C(OCC)[C@@]1([NH2+][C@H](c2cc(OC)c(OC)c(OC)c2)[C@H]3C(=O)N(C(=O)[C@H]13)CC)C
C(=O)C[N+,n+] O=C(OCC)[C@@]1([NH2+][C@H](c2cc(OC)c(OC)c(OC)c2)[C@H]3C(=O)N(C(=O)[C@H]13)CC)C
[CX3](=[OX1])[NX3H0]([#6])[CX3](=[OX1]) O=C(OCC)[C@@]1([NH2+][C@H](c2cc(OC)c(OC)c(OC)c2)[C@H]3C(=O)N(C(=O)[C@H]13)CC)C
[!#6]~*~*~*~[D3] O=C(OCC)[C@@]1([NH2+][C@H](c2cc(OC)c(OC)c(OC)c2)[C@H]3C(=O)N(C(=O)[C@H]13)CC)C
[OX1]=CN O=C(OCC)[C@@]1([NH2+][C@H](c2cc(OC)c(OC)c(OC)c2)[C@H]3C(=O)N(C(=O)[C@H]13)CC)C
*(!@*)(!@*) O=C(OCC)[C@@]1([NH2+][C@H](c2cc(OC)c(OC)c(OC)c2)[C@H]3C(=O)N(C(=O)[C@H]13)CC)C
[#7] O=C(OCC)[C@@]1([NH2+][C@H](c2cc(OC)c(OC)c(OC)c2)[C@H]3C(=O)N(C(=O)[C@H]13)CC)C
C~C~O O=C(OCC)[C@@]1([NH2+][C@H](c2cc(OC)c(OC)c(OC)c2)[C@H]3C(=O)N(C(=O)[C@H]13)CC)C
C-@C O=C(OCC)[C@@]1([NH2+][C@H](c2cc(OC)c(OC)c(OC)c2)[C@H]3C(=O)N(C(=O)[C@H]13)CC)C
[R]~*~*-[CH3] O=C(OCC)[C@@]1([NH2+][C@H](c2cc(OC)c(OC)c(OC)c2)[C@H]3C(=O)N(C(=O)[C@H]13)CC)C
[#7]~[D3] O=C(OCC)[C@@]1([NH2+][C@H](c2cc(OC)c(OC)c(OC)c2)[C@H]3C(=O)N(C(=O)[C@H]13)CC)C
[#6][CX3](=O)[OX2H0][#6] O=C(OCC)[C@@]1([NH2+][C@H](c2cc(OC)c(OC)c(OC)c2)[C@H]3C(=O)N(C(=O)[C@H]13)CC)C
*/,\[R]=,:;@[R]/,\* O=C(OCC)[C@@]1([NH2+][C@H](c2cc(OC)c(OC)c(OC)c2)[C@H]3C(=O)N(C(=O)[C@H]13)CC)C
*-!:aa-!:* O=C(OCC)[C@@]1([NH2+][C@H](c2cc(OC)c(OC)c(OC)c2)[C@H]3C(=O)N(C(=O)[C@H]13)CC)C
[CX3]=[OX1] O=C(OCC)[C@@]1([NH2+][C@H](c2cc(OC)c(OC)c(OC)c2)[C@H]3C(=O)N(C(=O)[C@H]13)CC)C
C=!@O O=C(OCC)[C@@]1([NH2+][C@H](c2cc(OC)c(OC)c(OC)c2)[C@H]3C(=O)N(C(=O)[C@H]13)CC)C
[!#6]~*~*~[R] O=C(OCC)[C@@]1([NH2+][C@H](c2cc(OC)c(OC)c(OC)c2)[C@H]3C(=O)N(C(=O)[C@H]13)CC)C
C-!@O O=C(OCC)[C@@]1([NH2+][C@H](c2cc(OC)c(OC)c(OC)c2)[C@H]3C(=O)N(C(=O)[C@H]13)CC)C
[#6]~!@[#8] O=C(OCC)[C@@]1([NH2+][C@H](c2cc(OC)c(OC)c(OC)c2)[C@H]3C(=O)N(C(=O)[C@H]13)CC)C
[R0] O=C(OCC)[C@@]1([NH2+][C@H](c2cc(OC)c(OC)c(OC)c2)[C@H]3C(=O)N(C(=O)[C@H]13)CC)C
*-*-[R]~*:[a] O=C(OCC)[C@@]1([NH2+][C@H](c2cc(OC)c(OC)c(OC)c2)[C@H]3C(=O)N(C(=O)[C@H]13)CC)C
*-!:[a]:*:*:[a]-!:* O=C(OCC)[C@@]1([NH2+][C@H](c2cc(OC)c(OC)c(OC)c2)[C@H]3C(=O)N(C(=O)[C@H]13)CC)C
[+,++,+++] O=C(OCC)[C@@]1([NH2+][C@H](c2cc(OC)c(OC)c(OC)c2)[C@H]3C(=O)N(C(=O)[C@H]13)CC)C
[#6,#7;R0]=[#8] O=C(OCC)[C@@]1([NH2+][C@H](c2cc(OC)c(OC)c(OC)c2)[C@H]3C(=O)N(C(=O)[C@H]13)CC)C
C~C~C~C O=C(OCC)[C@@]1([NH2+][C@H](c2cc(OC)c(OC)c(OC)c2)[C@H]3C(=O)N(C(=O)[C@H]13)CC)C
a1aaaaa1 S(C1=NN=C(N(c2c(F)cccc2)1)COc3ccc(OC)cc3)CC(=O)Nc4cc(cc(c4)C)C
[R]~[D3] S(C1=NN=C(N(c2c(F)cccc2)1)COc3ccc(OC)cc3)CC(=O)Nc4cc(cc(c4)C)C
[CH3X4] S(C1=NN=C(N(c2c(F)cccc2)1)COc3ccc(OC)cc3)CC(=O)Nc4cc(cc(c4)C)C
[#9,#17,#35,#53]-[a] S(C1=NN=C(N(c2c(F)cccc2)1)COc3ccc(OC)cc3)CC(=O)Nc4cc(cc(c4)C)C
[nX2r5] S(C1=NN=C(N(c2c(F)cccc2)1)COc3ccc(OC)cc3)CC(=O)Nc4cc(cc(c4)C)C
*1*****1 S(C1=NN=C(N(c2c(F)cccc2)1)COc3ccc(OC)cc3)CC(=O)Nc4cc(cc(c4)C)C
[R](-*(-*))~*~[a] S(C1=NN=C(N(c2c(F)cccc2)1)COc3ccc(OC)cc3)CC(=O)Nc4cc(cc(c4)C)C
*/,\[R]=,:;@[R]/,\* S(C1=NN=C(N(c2c(F)cccc2)1)COc3ccc(OC)cc3)CC(=O)Nc4cc(cc(c4)C)C
[#7]~*(~*)~* S(C1=NN=C(N(c2c(F)cccc2)1)COc3ccc(OC)cc3)CC(=O)Nc4cc(cc(c4)C)C
[#7] S(C1=NN=C(N(c2c(F)cccc2)1)COc3ccc(OC)cc3)CC(=O)Nc4cc(cc(c4)C)C
C=!@O S(C1=NN=C(N(c2c(F)cccc2)1)COc3ccc(OC)cc3)CC(=O)Nc4cc(cc(c4)C)C
a1aaaa1 S(C1=NN=C(N(c2c(F)cccc2)1)COc3ccc(OC)cc3)CC(=O)Nc4cc(cc(c4)C)C
[R]~*-[CH3] S(C1=NN=C(N(c2c(F)cccc2)1)COc3ccc(OC)cc3)CC(=O)Nc4cc(cc(c4)C)C
C-!@S S(C1=NN=C(N(c2c(F)cccc2)1)COc3ccc(OC)cc3)CC(=O)Nc4cc(cc(c4)C)C
[#16X2H0] S(C1=NN=C(N(c2c(F)cccc2)1)COc3ccc(OC)cc3)CC(=O)Nc4cc(cc(c4)C)C
[!#6]~*~*~*~[D3] S(C1=NN=C(N(c2c(F)cccc2)1)COc3ccc(OC)cc3)CC(=O)Nc4cc(cc(c4)C)C
C-!@O S(C1=NN=C(N(c2c(F)cccc2)1)COc3ccc(OC)cc3)CC(=O)Nc4cc(cc(c4)C)C
C~C~O S(C1=NN=C(N(c2c(F)cccc2)1)COc3ccc(OC)cc3)CC(=O)Nc4cc(cc(c4)C)C
[O,N;!H0;R0] S(C1=NN=C(N(c2c(F)cccc2)1)COc3ccc(OC)cc3)CC(=O)Nc4cc(cc(c4)C)C
c-!@S S(C1=NN=C(N(c2c(F)cccc2)1)COc3ccc(OC)cc3)CC(=O)Nc4cc(cc(c4)C)C
*-!:aaa-!:* S(C1=NN=C(N(c2c(F)cccc2)1)COc3ccc(OC)cc3)CC(=O)Nc4cc(cc(c4)C)C
[R](-*(-*))~*~*~[a] S(C1=NN=C(N(c2c(F)cccc2)1)COc3ccc(OC)cc3)CC(=O)Nc4cc(cc(c4)C)C
c-!@C S(C1=NN=C(N(c2c(F)cccc2)1)COc3ccc(OC)cc3)CC(=O)Nc4cc(cc(c4)C)C
[SX2] S(C1=NN=C(N(c2c(F)cccc2)1)COc3ccc(OC)cc3)CC(=O)Nc4cc(cc(c4)C)C
[#6]~!@[#8] S(C1=NN=C(N(c2c(F)cccc2)1)COc3ccc(OC)cc3)CC(=O)Nc4cc(cc(c4)C)C
[CX4v4] S(C1=NN=C(N(c2c(F)cccc2)1)COc3ccc(OC)cc3)CC(=O)Nc4cc(cc(c4)C)C
a-[F] S(C1=NN=C(N(c2c(F)cccc2)1)COc3ccc(OC)cc3)CC(=O)Nc4cc(cc(c4)C)C
[a]~*~*-[CH3] S(C1=NN=C(N(c2c(F)cccc2)1)COc3ccc(OC)cc3)CC(=O)Nc4cc(cc(c4)C)C
*-!:aa-!:* S(C1=NN=C(N(c2c(F)cccc2)1)COc3ccc(OC)cc3)CC(=O)Nc4cc(cc(c4)C)C
[OX1]=CN S(C1=NN=C(N(c2c(F)cccc2)1)COc3ccc(OC)cc3)CC(=O)Nc4cc(cc(c4)C)C
[#7]~*~*~*~*~*~*~*~*~[#8] S(C1=NN=C(N(c2c(F)cccc2)1)COc3ccc(OC)cc3)CC(=O)Nc4cc(cc(c4)C)C
[!#6]~*~*~[R] S(C1=NN=C(N(c2c(F)cccc2)1)COc3ccc(OC)cc3)CC(=O)Nc4cc(cc(c4)C)C
[!H0;#7,#8,#9] S(C1=NN=C(N(c2c(F)cccc2)1)COc3ccc(OC)cc3)CC(=O)Nc4cc(cc(c4)C)C
[#7]~[D3] S(C1=NN=C(N(c2c(F)cccc2)1)COc3ccc(OC)cc3)CC(=O)Nc4cc(cc(c4)C)C
*-!:[a]:*:*:[a]-!:* S(C1=NN=C(N(c2c(F)cccc2)1)COc3ccc(OC)cc3)CC(=O)Nc4cc(cc(c4)C)C
[#6X3v3-1,#6X3v4+0,#6X3v3+1] S(C1=NN=C(N(c2c(F)cccc2)1)COc3ccc(OC)cc3)CC(=O)Nc4cc(cc(c4)C)C
[#9,#17,#35,#53]~*(~*)~* S(C1=NN=C(N(c2c(F)cccc2)1)COc3ccc(OC)cc3)CC(=O)Nc4cc(cc(c4)C)C
*-!:aaaa-!:* S(C1=NN=C(N(c2c(F)cccc2)1)COc3ccc(OC)cc3)CC(=O)Nc4cc(cc(c4)C)C
[C;X4;!D4]-;!@[C;D3] S(C1=NN=C(N(c2c(F)cccc2)1)COc3ccc(OC)cc3)CC(=O)Nc4cc(cc(c4)C)C
[F,Cl,Br,I] S(C1=NN=C(N(c2c(F)cccc2)1)COc3ccc(OC)cc3)CC(=O)Nc4cc(cc(c4)C)C
[#8,#16] S(C1=NN=C(N(c2c(F)cccc2)1)COc3ccc(OC)cc3)CC(=O)Nc4cc(cc(c4)C)C
[R]~*~*-[CH3] S(C1=NN=C(N(c2c(F)cccc2)1)COc3ccc(OC)cc3)CC(=O)Nc4cc(cc(c4)C)C
[cR1]1[cR1][cR1][cR1][cR1][cR1]1 S(C1=NN=C(N(c2c(F)cccc2)1)COc3ccc(OC)cc3)CC(=O)Nc4cc(cc(c4)C)C
*!@* S(C1=NN=C(N(c2c(F)cccc2)1)COc3ccc(OC)cc3)CC(=O)Nc4cc(cc(c4)C)C
*!@[#8]!@* S(C1=NN=C(N(c2c(F)cccc2)1)COc3ccc(OC)cc3)CC(=O)Nc4cc(cc(c4)C)C
[R](-*(-*))~*~*~*~[a] S(C1=NN=C(N(c2c(F)cccc2)1)COc3ccc(OC)cc3)CC(=O)Nc4cc(cc(c4)C)C
[#9,#17,#35,#53]~[D3] S(C1=NN=C(N(c2c(F)cccc2)1)COc3ccc(OC)cc3)CC(=O)Nc4cc(cc(c4)C)C
[R0] S(C1=NN=C(N(c2c(F)cccc2)1)COc3ccc(OC)cc3)CC(=O)Nc4cc(cc(c4)C)C
N-[C,c,N]=[C,c,N,n,O,S] S(C1=NN=C(N(c2c(F)cccc2)1)COc3ccc(OC)cc3)CC(=O)Nc4cc(cc(c4)C)C
*-*-[R]~*~*:[a] S(C1=NN=C(N(c2c(F)cccc2)1)COc3ccc(OC)cc3)CC(=O)Nc4cc(cc(c4)C)C
*-*-[R]~*:[a] S(C1=NN=C(N(c2c(F)cccc2)1)COc3ccc(OC)cc3)CC(=O)Nc4cc(cc(c4)C)C
*-*-[R]:[a] S(C1=NN=C(N(c2c(F)cccc2)1)COc3ccc(OC)cc3)CC(=O)Nc4cc(cc(c4)C)C
[#9,#17,#35,#53]!@*@* S(C1=NN=C(N(c2c(F)cccc2)1)COc3ccc(OC)cc3)CC(=O)Nc4cc(cc(c4)C)C
*(!@*)(!@*) S(C1=NN=C(N(c2c(F)cccc2)1)COc3ccc(OC)cc3)CC(=O)Nc4cc(cc(c4)C)C
[NX3][CX3](=[OX1])[#6] S(C1=NN=C(N(c2c(F)cccc2)1)COc3ccc(OC)cc3)CC(=O)Nc4cc(cc(c4)C)C
[!#6]-[CH3] S(C1=NN=C(N(c2c(F)cccc2)1)COc3ccc(OC)cc3)CC(=O)Nc4cc(cc(c4)C)C
[CX3](=[OX1])C S(C1=NN=C(N(c2c(F)cccc2)1)COc3ccc(OC)cc3)CC(=O)Nc4cc(cc(c4)C)C
[#9,#17,#35,#53]-[R] S(C1=NN=C(N(c2c(F)cccc2)1)COc3ccc(OC)cc3)CC(=O)Nc4cc(cc(c4)C)C
[N&X4&+,N&X3&+0] S(C1=NN=C(N(c2c(F)cccc2)1)COc3ccc(OC)cc3)CC(=O)Nc4cc(cc(c4)C)C
c-!@O S(C1=NN=C(N(c2c(F)cccc2)1)COc3ccc(OC)cc3)CC(=O)Nc4cc(cc(c4)C)C
*-!@* S(C1=NN=C(N(c2c(F)cccc2)1)COc3ccc(OC)cc3)CC(=O)Nc4cc(cc(c4)C)C
[OX2H0] S(C1=NN=C(N(c2c(F)cccc2)1)COc3ccc(OC)cc3)CC(=O)Nc4cc(cc(c4)C)C
[OD2]([#6])[#6] S(C1=NN=C(N(c2c(F)cccc2)1)COc3ccc(OC)cc3)CC(=O)Nc4cc(cc(c4)C)C
[#6!H0]~@[#6!H0]~@[#6!H0]~@[#6!H0] S(C1=NN=C(N(c2c(F)cccc2)1)COc3ccc(OC)cc3)CC(=O)Nc4cc(cc(c4)C)C
[!#6]~*~[R] S(C1=NN=C(N(c2c(F)cccc2)1)COc3ccc(OC)cc3)CC(=O)Nc4cc(cc(c4)C)C
[CX3]=[OX1] S(C1=NN=C(N(c2c(F)cccc2)1)COc3ccc(OC)cc3)CC(=O)Nc4cc(cc(c4)C)C
O=[C,N] S(C1=NN=C(N(c2c(F)cccc2)1)COc3ccc(OC)cc3)CC(=O)Nc4cc(cc(c4)C)C
*!:[a]:*:*:[a]!:* S(C1=NN=C(N(c2c(F)cccc2)1)COc3ccc(OC)cc3)CC(=O)Nc4cc(cc(c4)C)C
[#6,#7;R0]=[#8] S(C1=NN=C(N(c2c(F)cccc2)1)COc3ccc(OC)cc3)CC(=O)Nc4cc(cc(c4)C)C
[!R] S(C1=NN=C(N(c2c(F)cccc2)1)COc3ccc(OC)cc3)CC(=O)Nc4cc(cc(c4)C)C
C-!@N S(C1=NN=C(N(c2c(F)cccc2)1)COc3ccc(OC)cc3)CC(=O)Nc4cc(cc(c4)C)C
C-!@C S(C1=NN=C(N(c2c(F)cccc2)1)COc3ccc(OC)cc3)CC(=O)Nc4cc(cc(c4)C)C
[#9,#17,#35,#53] S(C1=NN=C(N(c2c(F)cccc2)1)COc3ccc(OC)cc3)CC(=O)Nc4cc(cc(c4)C)C
[CX4] S(C1=NN=C(N(c2c(F)cccc2)1)COc3ccc(OC)cc3)CC(=O)Nc4cc(cc(c4)C)C
*-!:[a]:*:[a]-!:* S(C1=NN=C(N(c2c(F)cccc2)1)COc3ccc(OC)cc3)CC(=O)Nc4cc(cc(c4)C)C
[#6][F,Cl,Br,I] S(C1=NN=C(N(c2c(F)cccc2)1)COc3ccc(OC)cc3)CC(=O)Nc4cc(cc(c4)C)C
[#16X2H0][!#16] S(C1=NN=C(N(c2c(F)cccc2)1)COc3ccc(OC)cc3)CC(=O)Nc4cc(cc(c4)C)C
c-!@N S(C1=NN=C(N(c2c(F)cccc2)1)COc3ccc(OC)cc3)CC(=O)Nc4cc(cc(c4)C)C
[#8]=[C,N] S(C1=NN=C(N(c2c(F)cccc2)1)COc3ccc(OC)cc3)CC(=O)Nc4cc(cc(c4)C)C
*1****1 S(C1=NN=C(N(c2c(F)cccc2)1)COc3ccc(OC)cc3)CC(=O)Nc4cc(cc(c4)C)C
*/,\[R]=,:;@[R]/,\* Clc1c(cccc1)C(=O)NC=2SC3=C(C2C(=O)OC(C)C)CCCCC3
C~C~C~C Clc1c(cccc1)C(=O)NC=2SC3=C(C2C(=O)OC(C)C)CCCCC3
[!H0;#7,#8,#9] Clc1c(cccc1)C(=O)NC=2SC3=C(C2C(=O)OC(C)C)CCCCC3
*-*-[R]~*~*:[a] Clc1c(cccc1)C(=O)NC=2SC3=C(C2C(=O)OC(C)C)CCCCC3
[#6!H0]~@[#6!H0]~@[#6!H0]~@[#6!H0] Clc1c(cccc1)C(=O)NC=2SC3=C(C2C(=O)OC(C)C)CCCCC3
[CX3]=[OX1] Clc1c(cccc1)C(=O)NC=2SC3=C(C2C(=O)OC(C)C)CCCCC3
[#8]=[C,N] Clc1c(cccc1)C(=O)NC=2SC3=C(C2C(=O)OC(C)C)CCCCC3
[C](=O)([C,c,O,S])[C,c,O,S] Clc1c(cccc1)C(=O)NC=2SC3=C(C2C(=O)OC(C)C)CCCCC3
[r;!r3;!r4;!r5;!r6;!r7] Clc1c(cccc1)C(=O)NC=2SC3=C(C2C(=O)OC(C)C)CCCCC3
[#6]~!@[#8] Clc1c(cccc1)C(=O)NC=2SC3=C(C2C(=O)OC(C)C)CCCCC3
*1****1 Clc1c(cccc1)C(=O)NC=2SC3=C(C2C(=O)OC(C)C)CCCCC3
*-!:aaa-!:* Clc1c(cccc1)C(=O)NC=2SC3=C(C2C(=O)OC(C)C)CCCCC3
[#7] Clc1c(cccc1)C(=O)NC=2SC3=C(C2C(=O)OC(C)C)CCCCC3
O=[C,N] Clc1c(cccc1)C(=O)NC=2SC3=C(C2C(=O)OC(C)C)CCCCC3
[R](-*(-*))~*~*~[a] Clc1c(cccc1)C(=O)NC=2SC3=C(C2C(=O)OC(C)C)CCCCC3
*!@* Clc1c(cccc1)C(=O)NC=2SC3=C(C2C(=O)OC(C)C)CCCCC3
[#7]~*(~*)~* Clc1c(cccc1)C(=O)NC=2SC3=C(C2C(=O)OC(C)C)CCCCC3
[#16X2H0] Clc1c(cccc1)C(=O)NC=2SC3=C(C2C(=O)OC(C)C)CCCCC3
C-!@C Clc1c(cccc1)C(=O)NC=2SC3=C(C2C(=O)OC(C)C)CCCCC3
[sX2r5] Clc1c(cccc1)C(=O)NC=2SC3=C(C2C(=O)OC(C)C)CCCCC3
[O,N;!H0;R0] Clc1c(cccc1)C(=O)NC=2SC3=C(C2C(=O)OC(C)C)CCCCC3
[F,Cl,Br,I] Clc1c(cccc1)C(=O)NC=2SC3=C(C2C(=O)OC(C)C)CCCCC3
*1******1 Clc1c(cccc1)C(=O)NC=2SC3=C(C2C(=O)OC(C)C)CCCCC3
N-[C,c,N]=[C,c,N,n,O,S] Clc1c(cccc1)C(=O)NC=2SC3=C(C2C(=O)OC(C)C)CCCCC3
[!R] Clc1c(cccc1)C(=O)NC=2SC3=C(C2C(=O)OC(C)C)CCCCC3
[CX4] Clc1c(cccc1)C(=O)NC=2SC3=C(C2C(=O)OC(C)C)CCCCC3
[OX1]=CN Clc1c(cccc1)C(=O)NC=2SC3=C(C2C(=O)OC(C)C)CCCCC3
*-*-[R]:[a] Clc1c(cccc1)C(=O)NC=2SC3=C(C2C(=O)OC(C)C)CCCCC3
[#6X3v3-1,#6X3v4+0,#6X3v3+1] Clc1c(cccc1)C(=O)NC=2SC3=C(C2C(=O)OC(C)C)CCCCC3
[#9,#17,#35,#53]!@*@* Clc1c(cccc1)C(=O)NC=2SC3=C(C2C(=O)OC(C)C)CCCCC3
*-!:aaaa-!:* Clc1c(cccc1)C(=O)NC=2SC3=C(C2C(=O)OC(C)C)CCCCC3
[#9,#17,#35,#53]~[D3] Clc1c(cccc1)C(=O)NC=2SC3=C(C2C(=O)OC(C)C)CCCCC3
a-[Cl] Clc1c(cccc1)C(=O)NC=2SC3=C(C2C(=O)OC(C)C)CCCCC3
[N&X4&+,N&X3&+0] Clc1c(cccc1)C(=O)NC=2SC3=C(C2C(=O)OC(C)C)CCCCC3
[R](-*(-*))~*~*~*~[a] Clc1c(cccc1)C(=O)NC=2SC3=C(C2C(=O)OC(C)C)CCCCC3
[#6!H0]~@[#6!H0]~@[#6!H0]~@[#6!H0]~@[#6!H0] Clc1c(cccc1)C(=O)NC=2SC3=C(C2C(=O)OC(C)C)CCCCC3
[R](-*(-*))~*~[a] Clc1c(cccc1)C(=O)NC=2SC3=C(C2C(=O)OC(C)C)CCCCC3
C-@C Clc1c(cccc1)C(=O)NC=2SC3=C(C2C(=O)OC(C)C)CCCCC3
[#9,#17,#35,#53]-[a] Clc1c(cccc1)C(=O)NC=2SC3=C(C2C(=O)OC(C)C)CCCCC3
[#8,#16] Clc1c(cccc1)C(=O)NC=2SC3=C(C2C(=O)OC(C)C)CCCCC3
[NX3][CX3](=[OX1])[#6] Clc1c(cccc1)C(=O)NC=2SC3=C(C2C(=O)OC(C)C)CCCCC3
[#9,#17,#35,#53]~*(~*)~* Clc1c(cccc1)C(=O)NC=2SC3=C(C2C(=O)OC(C)C)CCCCC3
C-!@N Clc1c(cccc1)C(=O)NC=2SC3=C(C2C(=O)OC(C)C)CCCCC3
*(!@*)(!@*) Clc1c(cccc1)C(=O)NC=2SC3=C(C2C(=O)OC(C)C)CCCCC3
[!#6]~*~[R] Clc1c(cccc1)C(=O)NC=2SC3=C(C2C(=O)OC(C)C)CCCCC3
*-!:aa-!:* Clc1c(cccc1)C(=O)NC=2SC3=C(C2C(=O)OC(C)C)CCCCC3
[#9,#17,#35,#53] Clc1c(cccc1)C(=O)NC=2SC3=C(C2C(=O)OC(C)C)CCCCC3
*-!:[a]:*:[a]-!:* Clc1c(cccc1)C(=O)NC=2SC3=C(C2C(=O)OC(C)C)CCCCC3
C-!@O Clc1c(cccc1)C(=O)NC=2SC3=C(C2C(=O)OC(C)C)CCCCC3
*!:[a]:*:*:[a]!:* Clc1c(cccc1)C(=O)NC=2SC3=C(C2C(=O)OC(C)C)CCCCC3
[#9,#17,#35,#53]-[R] Clc1c(cccc1)C(=O)NC=2SC3=C(C2C(=O)OC(C)C)CCCCC3
[OX2H0] Clc1c(cccc1)C(=O)NC=2SC3=C(C2C(=O)OC(C)C)CCCCC3
[#6][CX3](=O)[OX2H0][#6] Clc1c(cccc1)C(=O)NC=2SC3=C(C2C(=O)OC(C)C)CCCCC3
[C;X4;!D4]-;!@[C;D3] Clc1c(cccc1)C(=O)NC=2SC3=C(C2C(=O)OC(C)C)CCCCC3
[#6,#7;R0]=[#8] Clc1c(cccc1)C(=O)NC=2SC3=C(C2C(=O)OC(C)C)CCCCC3
[CX4v4] Clc1c(cccc1)C(=O)NC=2SC3=C(C2C(=O)OC(C)C)CCCCC3
[R]~[D3] Clc1c(cccc1)C(=O)NC=2SC3=C(C2C(=O)OC(C)C)CCCCC3
[!#6]~*~*~[R] Clc1c(cccc1)C(=O)NC=2SC3=C(C2C(=O)OC(C)C)CCCCC3
c-@C Clc1c(cccc1)C(=O)NC=2SC3=C(C2C(=O)OC(C)C)CCCCC3
[R] Clc1c(cccc1)C(=O)NC=2SC3=C(C2C(=O)OC(C)C)CCCCC3
*!@[#8]!@* Clc1c(cccc1)C(=O)NC=2SC3=C(C2C(=O)OC(C)C)CCCCC3
C=!@O Clc1c(cccc1)C(=O)NC=2SC3=C(C2C(=O)OC(C)C)CCCCC3
a1aaaaa1 Clc1c(cccc1)C(=O)NC=2SC3=C(C2C(=O)OC(C)C)CCCCC3
C~C~O Clc1c(cccc1)C(=O)NC=2SC3=C(C2C(=O)OC(C)C)CCCCC3
[#16X2H0][!#16] Clc1c(cccc1)C(=O)NC=2SC3=C(C2C(=O)OC(C)C)CCCCC3
[#6][F,Cl,Br,I] Clc1c(cccc1)C(=O)NC=2SC3=C(C2C(=O)OC(C)C)CCCCC3
a1aaaa1 Clc1c(cccc1)C(=O)NC=2SC3=C(C2C(=O)OC(C)C)CCCCC3
[R0] Clc1c(cccc1)C(=O)NC=2SC3=C(C2C(=O)OC(C)C)CCCCC3
*-!@* Clc1c(cccc1)C(=O)NC=2SC3=C(C2C(=O)OC(C)C)CCCCC3
[CH3X4] Clc1c(cccc1)C(=O)NC=2SC3=C(C2C(=O)OC(C)C)CCCCC3
*1*****1 Clc1c(cccc1)C(=O)NC=2SC3=C(C2C(=O)OC(C)C)CCCCC3
*-*-[R]~*:[a] Clc1c(cccc1)C(=O)NC=2SC3=C(C2C(=O)OC(C)C)CCCCC3
c-!@N Clc1c(cccc1)C(=O)NC=2SC3=C(C2C(=O)OC(C)C)CCCCC3
[cR1]1[cR1][cR1][cR1][cR1][cR1]1 Clc1c(cccc1)C(=O)NC=2SC3=C(C2C(=O)OC(C)C)CCCCC3
c-!@C Clc1c(cccc1)C(=O)NC=2SC3=C(C2C(=O)OC(C)C)CCCCC3
[#7]~[D3] Clc1c(cccc1)C(=O)NC=2SC3=C(C2C(=O)OC(C)C)CCCCC3
[!#6]~*~*~*~[D3] Clc1c(cccc1)C(=O)NC=2SC3=C(C2C(=O)OC(C)C)CCCCC3
[CHX4]([CH3X4])[CH3X4] Clc1c(cccc1)C(=O)NC=2SC3=C(C2C(=O)OC(C)C)CCCCC3
[C;X4;!D4]-;!@[C;X4;!D4;!R] Clc1c(cccc1)C(=O)NC=2SC3=C(C2C(=O)OC(C)C)CCCCC3
[CX3](=[OX1])O Clc1c(cccc1)C(=O)NC=2SC3=C(C2C(=O)OC(C)C)CCCCC3
[F,Cl,Br,I] Clc1ccc(cc1)C2=NN=C(SCC(=O)NC=3SC=CC(C(=O)OCC)3)N2CC
C-!@O Clc1ccc(cc1)C2=NN=C(SCC(=O)NC=3SC=CC(C(=O)OCC)3)N2CC
a1aaaaa1 Clc1ccc(cc1)C2=NN=C(SCC(=O)NC=3SC=CC(C(=O)OCC)3)N2CC
*-*-[R]:[a] Clc1ccc(cc1)C2=NN=C(SCC(=O)NC=3SC=CC(C(=O)OCC)3)N2CC
[OX1]=CN Clc1ccc(cc1)C2=NN=C(SCC(=O)NC=3SC=CC(C(=O)OCC)3)N2CC
[#8,#16] Clc1ccc(cc1)C2=NN=C(SCC(=O)NC=3SC=CC(C(=O)OCC)3)N2CC
[OD2]([#6])[#6] Clc1ccc(cc1)C2=NN=C(SCC(=O)NC=3SC=CC(C(=O)OCC)3)N2CC
a1aaaa1 Clc1ccc(cc1)C2=NN=C(SCC(=O)NC=3SC=CC(C(=O)OCC)3)N2CC
*-*-[R]~*~*:[a] Clc1ccc(cc1)C2=NN=C(SCC(=O)NC=3SC=CC(C(=O)OCC)3)N2CC
[#7]~*~*~*~*~*~*~*~*~[#8] Clc1ccc(cc1)C2=NN=C(SCC(=O)NC=3SC=CC(C(=O)OCC)3)N2CC
[CX3]=[OX1] Clc1ccc(cc1)C2=NN=C(SCC(=O)NC=3SC=CC(C(=O)OCC)3)N2CC
[CX3](=[OX1])O Clc1ccc(cc1)C2=NN=C(SCC(=O)NC=3SC=CC(C(=O)OCC)3)N2CC
[#9,#17,#35,#53]~*(~*)~* Clc1ccc(cc1)C2=NN=C(SCC(=O)NC=3SC=CC(C(=O)OCC)3)N2CC
[#16X2H0] Clc1ccc(cc1)C2=NN=C(SCC(=O)NC=3SC=CC(C(=O)OCC)3)N2CC
[R] Clc1ccc(cc1)C2=NN=C(SCC(=O)NC=3SC=CC(C(=O)OCC)3)N2CC
[sX2r5] Clc1ccc(cc1)C2=NN=C(SCC(=O)NC=3SC=CC(C(=O)OCC)3)N2CC
C-!@C Clc1ccc(cc1)C2=NN=C(SCC(=O)NC=3SC=CC(C(=O)OCC)3)N2CC
[R]~*-[CH3] Clc1ccc(cc1)C2=NN=C(SCC(=O)NC=3SC=CC(C(=O)OCC)3)N2CC
[CX4] Clc1ccc(cc1)C2=NN=C(SCC(=O)NC=3SC=CC(C(=O)OCC)3)N2CC
*-*-[R]~*:[a] Clc1ccc(cc1)C2=NN=C(SCC(=O)NC=3SC=CC(C(=O)OCC)3)N2CC
*-!:aaa-!:* Clc1ccc(cc1)C2=NN=C(SCC(=O)NC=3SC=CC(C(=O)OCC)3)N2CC
O=[C,N] Clc1ccc(cc1)C2=NN=C(SCC(=O)NC=3SC=CC(C(=O)OCC)3)N2CC
*-!@* Clc1ccc(cc1)C2=NN=C(SCC(=O)NC=3SC=CC(C(=O)OCC)3)N2CC
[C](=O)([C,c,O,S])[C,c,O,S] Clc1ccc(cc1)C2=NN=C(SCC(=O)NC=3SC=CC(C(=O)OCC)3)N2CC
[!#6]~*~*~[R] Clc1ccc(cc1)C2=NN=C(SCC(=O)NC=3SC=CC(C(=O)OCC)3)N2CC
[R](-*(-*))~*~*~*~[a] Clc1ccc(cc1)C2=NN=C(SCC(=O)NC=3SC=CC(C(=O)OCC)3)N2CC
a-[Cl] Clc1ccc(cc1)C2=NN=C(SCC(=O)NC=3SC=CC(C(=O)OCC)3)N2CC
[#16X2H0][!#16] Clc1ccc(cc1)C2=NN=C(SCC(=O)NC=3SC=CC(C(=O)OCC)3)N2CC
[R](-*(-*))~*~[a] Clc1ccc(cc1)C2=NN=C(SCC(=O)NC=3SC=CC(C(=O)OCC)3)N2CC
[#6X3v3-1,#6X3v4+0,#6X3v3+1] Clc1ccc(cc1)C2=NN=C(SCC(=O)NC=3SC=CC(C(=O)OCC)3)N2CC
c-!@S Clc1ccc(cc1)C2=NN=C(SCC(=O)NC=3SC=CC(C(=O)OCC)3)N2CC
[cR1]1[cR1][cR1][cR1][cR1][cR1]1 Clc1ccc(cc1)C2=NN=C(SCC(=O)NC=3SC=CC(C(=O)OCC)3)N2CC
[C;X4;!D4]-;!@[n] Clc1ccc(cc1)C2=NN=C(SCC(=O)NC=3SC=CC(C(=O)OCC)3)N2CC
*!@[#8]!@* Clc1ccc(cc1)C2=NN=C(SCC(=O)NC=3SC=CC(C(=O)OCC)3)N2CC
[nX2r5] Clc1ccc(cc1)C2=NN=C(SCC(=O)NC=3SC=CC(C(=O)OCC)3)N2CC
[#6][CX3](=O)[OX2H0][#6] Clc1ccc(cc1)C2=NN=C(SCC(=O)NC=3SC=CC(C(=O)OCC)3)N2CC
[C;X4;!D4]-;!@[C;X4;!D4;!R] Clc1ccc(cc1)C2=NN=C(SCC(=O)NC=3SC=CC(C(=O)OCC)3)N2CC
C~C~O Clc1ccc(cc1)C2=NN=C(SCC(=O)NC=3SC=CC(C(=O)OCC)3)N2CC
*-!:aaaa-!:* Clc1ccc(cc1)C2=NN=C(SCC(=O)NC=3SC=CC(C(=O)OCC)3)N2CC
[CX4v4] Clc1ccc(cc1)C2=NN=C(SCC(=O)NC=3SC=CC(C(=O)OCC)3)N2CC
[#7] Clc1ccc(cc1)C2=NN=C(SCC(=O)NC=3SC=CC(C(=O)OCC)3)N2CC
*(!@*)(!@*) Clc1ccc(cc1)C2=NN=C(SCC(=O)NC=3SC=CC(C(=O)OCC)3)N2CC
[R](-*(-*))~*~*~[a] Clc1ccc(cc1)C2=NN=C(SCC(=O)NC=3SC=CC(C(=O)OCC)3)N2CC
[CH3X4] Clc1ccc(cc1)C2=NN=C(SCC(=O)NC=3SC=CC(C(=O)OCC)3)N2CC
c-!@N Clc1ccc(cc1)C2=NN=C(SCC(=O)NC=3SC=CC(C(=O)OCC)3)N2CC
[#6,#7;R0]=[#8] Clc1ccc(cc1)C2=NN=C(SCC(=O)NC=3SC=CC(C(=O)OCC)3)N2CC
*-!:[a]:*:[a]-!:* Clc1ccc(cc1)C2=NN=C(SCC(=O)NC=3SC=CC(C(=O)OCC)3)N2CC
C=!@O Clc1ccc(cc1)C2=NN=C(SCC(=O)NC=3SC=CC(C(=O)OCC)3)N2CC
[#7]~*(~*)~* Clc1ccc(cc1)C2=NN=C(SCC(=O)NC=3SC=CC(C(=O)OCC)3)N2CC
C-!@N Clc1ccc(cc1)C2=NN=C(SCC(=O)NC=3SC=CC(C(=O)OCC)3)N2CC
*-!:[a]:*:*:[a]-!:* Clc1ccc(cc1)C2=NN=C(SCC(=O)NC=3SC=CC(C(=O)OCC)3)N2CC
[N&X4&+,N&X3&+0] Clc1ccc(cc1)C2=NN=C(SCC(=O)NC=3SC=CC(C(=O)OCC)3)N2CC
N-[C,c,N]=[C,c,N,n,O,S] Clc1ccc(cc1)C2=NN=C(SCC(=O)NC=3SC=CC(C(=O)OCC)3)N2CC
*1****1 Clc1ccc(cc1)C2=NN=C(SCC(=O)NC=3SC=CC(C(=O)OCC)3)N2CC
[#7]~[D3] Clc1ccc(cc1)C2=NN=C(SCC(=O)NC=3SC=CC(C(=O)OCC)3)N2CC
[a]~*~*-[CH3] Clc1ccc(cc1)C2=NN=C(SCC(=O)NC=3SC=CC(C(=O)OCC)3)N2CC
*-!:aa-!:* Clc1ccc(cc1)C2=NN=C(SCC(=O)NC=3SC=CC(C(=O)OCC)3)N2CC
*!@* Clc1ccc(cc1)C2=NN=C(SCC(=O)NC=3SC=CC(C(=O)OCC)3)N2CC
[C;X4;!D4]-;!@[C;D3] Clc1ccc(cc1)C2=NN=C(SCC(=O)NC=3SC=CC(C(=O)OCC)3)N2CC
[#9,#17,#35,#53] Clc1ccc(cc1)C2=NN=C(SCC(=O)NC=3SC=CC(C(=O)OCC)3)N2CC
[#6][F,Cl,Br,I] Clc1ccc(cc1)C2=NN=C(SCC(=O)NC=3SC=CC(C(=O)OCC)3)N2CC
[#9,#17,#35,#53]~[D3] Clc1ccc(cc1)C2=NN=C(SCC(=O)NC=3SC=CC(C(=O)OCC)3)N2CC
c-!@C Clc1ccc(cc1)C2=NN=C(SCC(=O)NC=3SC=CC(C(=O)OCC)3)N2CC
*/,\[R]=,:;@[R]/,\* Clc1ccc(cc1)C2=NN=C(SCC(=O)NC=3SC=CC(C(=O)OCC)3)N2CC
[!R] Clc1ccc(cc1)C2=NN=C(SCC(=O)NC=3SC=CC(C(=O)OCC)3)N2CC
[!#6]~*~*~*~[D3] Clc1ccc(cc1)C2=NN=C(SCC(=O)NC=3SC=CC(C(=O)OCC)3)N2CC
[#8]=[C,N] Clc1ccc(cc1)C2=NN=C(SCC(=O)NC=3SC=CC(C(=O)OCC)3)N2CC
[!#6]~*~[R] Clc1ccc(cc1)C2=NN=C(SCC(=O)NC=3SC=CC(C(=O)OCC)3)N2CC
[OX2H0] Clc1ccc(cc1)C2=NN=C(SCC(=O)NC=3SC=CC(C(=O)OCC)3)N2CC
[#9,#17,#35,#53]-[a] Clc1ccc(cc1)C2=NN=C(SCC(=O)NC=3SC=CC(C(=O)OCC)3)N2CC
[R]~*~*-[CH3] Clc1ccc(cc1)C2=NN=C(SCC(=O)NC=3SC=CC(C(=O)OCC)3)N2CC
[CX3](=[OX1])C Clc1ccc(cc1)C2=NN=C(SCC(=O)NC=3SC=CC(C(=O)OCC)3)N2CC
[O,N;!H0;R0] Clc1ccc(cc1)C2=NN=C(SCC(=O)NC=3SC=CC(C(=O)OCC)3)N2CC
[!H0;#7,#8,#9] Clc1ccc(cc1)C2=NN=C(SCC(=O)NC=3SC=CC(C(=O)OCC)3)N2CC
*1*****1 Clc1ccc(cc1)C2=NN=C(SCC(=O)NC=3SC=CC(C(=O)OCC)3)N2CC
[R]~[D3] Clc1ccc(cc1)C2=NN=C(SCC(=O)NC=3SC=CC(C(=O)OCC)3)N2CC
[#9,#17,#35,#53]-[R] Clc1ccc(cc1)C2=NN=C(SCC(=O)NC=3SC=CC(C(=O)OCC)3)N2CC
[NX3][CX3](=[OX1])[#6] Clc1ccc(cc1)C2=NN=C(SCC(=O)NC=3SC=CC(C(=O)OCC)3)N2CC
[#9,#17,#35,#53]!@*@* Clc1ccc(cc1)C2=NN=C(SCC(=O)NC=3SC=CC(C(=O)OCC)3)N2CC
[SX2] Clc1ccc(cc1)C2=NN=C(SCC(=O)NC=3SC=CC(C(=O)OCC)3)N2CC
[CX3](=[OX1])O Fc1c(cc2c(NC(=O)CC2)c1)C(=O)COC(=O)[C@@H](NC(=O)C=3OC=CC3)C
[#9,#17,#35,#53]-[a] Fc1c(cc2c(NC(=O)CC2)c1)C(=O)COC(=O)[C@@H](NC(=O)C=3OC=CC3)C
[AR0]~[AR0]~[AR0]~[AR0]~[AR0]~[AR0]~[AR0]~[AR0] Fc1c(cc2c(NC(=O)CC2)c1)C(=O)COC(=O)[C@@H](NC(=O)C=3OC=CC3)C
[C;X4;!D4]-;!@[C;D3] Fc1c(cc2c(NC(=O)CC2)c1)C(=O)COC(=O)[C@@H](NC(=O)C=3OC=CC3)C
*-*-[R]~*:[a] Fc1c(cc2c(NC(=O)CC2)c1)C(=O)COC(=O)[C@@H](NC(=O)C=3OC=CC3)C
[OX1]=CN Fc1c(cc2c(NC(=O)CC2)c1)C(=O)COC(=O)[C@@H](NC(=O)C=3OC=CC3)C
[#6][CX3](=O)[OX2H0][#6] Fc1c(cc2c(NC(=O)CC2)c1)C(=O)COC(=O)[C@@H](NC(=O)C=3OC=CC3)C
[#9,#17,#35,#53] Fc1c(cc2c(NC(=O)CC2)c1)C(=O)COC(=O)[C@@H](NC(=O)C=3OC=CC3)C
[#6,#7;R0]=[#8] Fc1c(cc2c(NC(=O)CC2)c1)C(=O)COC(=O)[C@@H](NC(=O)C=3OC=CC3)C
[!#6]~*~*~*~[D3] Fc1c(cc2c(NC(=O)CC2)c1)C(=O)COC(=O)[C@@H](NC(=O)C=3OC=CC3)C
[CX4] Fc1c(cc2c(NC(=O)CC2)c1)C(=O)COC(=O)[C@@H](NC(=O)C=3OC=CC3)C
[#9,#17,#35,#53]-[R] Fc1c(cc2c(NC(=O)CC2)c1)C(=O)COC(=O)[C@@H](NC(=O)C=3OC=CC3)C
[F,Cl,Br,I] Fc1c(cc2c(NC(=O)CC2)c1)C(=O)COC(=O)[C@@H](NC(=O)C=3OC=CC3)C
*/,\[R]=,:;@[R]/,\* Fc1c(cc2c(NC(=O)CC2)c1)C(=O)COC(=O)[C@@H](NC(=O)C=3OC=CC3)C
[!#6]~*~[R] Fc1c(cc2c(NC(=O)CC2)c1)C(=O)COC(=O)[C@@H](NC(=O)C=3OC=CC3)C
*-*-[R]~*~*:[a] Fc1c(cc2c(NC(=O)CC2)c1)C(=O)COC(=O)[C@@H](NC(=O)C=3OC=CC3)C
*1****1 Fc1c(cc2c(NC(=O)CC2)c1)C(=O)COC(=O)[C@@H](NC(=O)C=3OC=CC3)C
C-@N Fc1c(cc2c(NC(=O)CC2)c1)C(=O)COC(=O)[C@@H](NC(=O)C=3OC=CC3)C
[#8,#16] Fc1c(cc2c(NC(=O)CC2)c1)C(=O)COC(=O)[C@@H](NC(=O)C=3OC=CC3)C
[#6]~!@[#8] Fc1c(cc2c(NC(=O)CC2)c1)C(=O)COC(=O)[C@@H](NC(=O)C=3OC=CC3)C
[#7]~*~*~*~*~*~*~*~*~[#8] Fc1c(cc2c(NC(=O)CC2)c1)C(=O)COC(=O)[C@@H](NC(=O)C=3OC=CC3)C
[R]~[D3] Fc1c(cc2c(NC(=O)CC2)c1)C(=O)COC(=O)[C@@H](NC(=O)C=3OC=CC3)C
[#6][CX3](=O)[#6] Fc1c(cc2c(NC(=O)CC2)c1)C(=O)COC(=O)[C@@H](NC(=O)C=3OC=CC3)C
*(!@*)(!@*) Fc1c(cc2c(NC(=O)CC2)c1)C(=O)COC(=O)[C@@H](NC(=O)C=3OC=CC3)C
[NX3][CX3](=[OX1])[#6] Fc1c(cc2c(NC(=O)CC2)c1)C(=O)COC(=O)[C@@H](NC(=O)C=3OC=CC3)C
[!R] Fc1c(cc2c(NC(=O)CC2)c1)C(=O)COC(=O)[C@@H](NC(=O)C=3OC=CC3)C
a1aaaaa1 Fc1c(cc2c(NC(=O)CC2)c1)C(=O)COC(=O)[C@@H](NC(=O)C=3OC=CC3)C
[R](-*(-*))~*~*~*~[a] Fc1c(cc2c(NC(=O)CC2)c1)C(=O)COC(=O)[C@@H](NC(=O)C=3OC=CC3)C
C-!@C Fc1c(cc2c(NC(=O)CC2)c1)C(=O)COC(=O)[C@@H](NC(=O)C=3OC=CC3)C
[!#6]~*~*~[R] Fc1c(cc2c(NC(=O)CC2)c1)C(=O)COC(=O)[C@@H](NC(=O)C=3OC=CC3)C
*-!:aaa-!:* Fc1c(cc2c(NC(=O)CC2)c1)C(=O)COC(=O)[C@@H](NC(=O)C=3OC=CC3)C
C-!@N Fc1c(cc2c(NC(=O)CC2)c1)C(=O)COC(=O)[C@@H](NC(=O)C=3OC=CC3)C
*-!:aa-!:* Fc1c(cc2c(NC(=O)CC2)c1)C(=O)COC(=O)[C@@H](NC(=O)C=3OC=CC3)C
[N&X4&+,N&X3&+0] Fc1c(cc2c(NC(=O)CC2)c1)C(=O)COC(=O)[C@@H](NC(=O)C=3OC=CC3)C
N-[C,c,N]=[C,c,N,n,O,S] Fc1c(cc2c(NC(=O)CC2)c1)C(=O)COC(=O)[C@@H](NC(=O)C=3OC=CC3)C
[CX4v4] Fc1c(cc2c(NC(=O)CC2)c1)C(=O)COC(=O)[C@@H](NC(=O)C=3OC=CC3)C
[R] Fc1c(cc2c(NC(=O)CC2)c1)C(=O)COC(=O)[C@@H](NC(=O)C=3OC=CC3)C
[oX2r5] Fc1c(cc2c(NC(=O)CC2)c1)C(=O)COC(=O)[C@@H](NC(=O)C=3OC=CC3)C
[#8]=[C,N] Fc1c(cc2c(NC(=O)CC2)c1)C(=O)COC(=O)[C@@H](NC(=O)C=3OC=CC3)C
[OD2]([#6])[#6] Fc1c(cc2c(NC(=O)CC2)c1)C(=O)COC(=O)[C@@H](NC(=O)C=3OC=CC3)C
[!H0;#7,#8,#9] Fc1c(cc2c(NC(=O)CC2)c1)C(=O)COC(=O)[C@@H](NC(=O)C=3OC=CC3)C
*!@* Fc1c(cc2c(NC(=O)CC2)c1)C(=O)COC(=O)[C@@H](NC(=O)C=3OC=CC3)C
*!@[#8]!@* Fc1c(cc2c(NC(=O)CC2)c1)C(=O)COC(=O)[C@@H](NC(=O)C=3OC=CC3)C
C~C(~O)~O Fc1c(cc2c(NC(=O)CC2)c1)C(=O)COC(=O)[C@@H](NC(=O)C=3OC=CC3)C
*-!:[a]:*:[a]-!:* Fc1c(cc2c(NC(=O)CC2)c1)C(=O)COC(=O)[C@@H](NC(=O)C=3OC=CC3)C
C-!@O Fc1c(cc2c(NC(=O)CC2)c1)C(=O)COC(=O)[C@@H](NC(=O)C=3OC=CC3)C
c-@N Fc1c(cc2c(NC(=O)CC2)c1)C(=O)COC(=O)[C@@H](NC(=O)C=3OC=CC3)C
[#7]~[D3] Fc1c(cc2c(NC(=O)CC2)c1)C(=O)COC(=O)[C@@H](NC(=O)C=3OC=CC3)C
[CX3]=[OX1] Fc1c(cc2c(NC(=O)CC2)c1)C(=O)COC(=O)[C@@H](NC(=O)C=3OC=CC3)C
[#6][F,Cl,Br,I] Fc1c(cc2c(NC(=O)CC2)c1)C(=O)COC(=O)[C@@H](NC(=O)C=3OC=CC3)C
a1aaaa1 Fc1c(cc2c(NC(=O)CC2)c1)C(=O)COC(=O)[C@@H](NC(=O)C=3OC=CC3)C
[CH3X4] Fc1c(cc2c(NC(=O)CC2)c1)C(=O)COC(=O)[C@@H](NC(=O)C=3OC=CC3)C
*-!:aaaa-!:* Fc1c(cc2c(NC(=O)CC2)c1)C(=O)COC(=O)[C@@H](NC(=O)C=3OC=CC3)C
[R0] Fc1c(cc2c(NC(=O)CC2)c1)C(=O)COC(=O)[C@@H](NC(=O)C=3OC=CC3)C
[#6X3v3-1,#6X3v4+0,#6X3v3+1] Fc1c(cc2c(NC(=O)CC2)c1)C(=O)COC(=O)[C@@H](NC(=O)C=3OC=CC3)C
C~C~O Fc1c(cc2c(NC(=O)CC2)c1)C(=O)COC(=O)[C@@H](NC(=O)C=3OC=CC3)C
c-@C Fc1c(cc2c(NC(=O)CC2)c1)C(=O)COC(=O)[C@@H](NC(=O)C=3OC=CC3)C
[#7]~*(~*)~* Fc1c(cc2c(NC(=O)CC2)c1)C(=O)COC(=O)[C@@H](NC(=O)C=3OC=CC3)C
N~C~C(~O)~O Fc1c(cc2c(NC(=O)CC2)c1)C(=O)COC(=O)[C@@H](NC(=O)C=3OC=CC3)C
[OX2H0] Fc1c(cc2c(NC(=O)CC2)c1)C(=O)COC(=O)[C@@H](NC(=O)C=3OC=CC3)C
[#9,#17,#35,#53]~*(~*)~* Fc1c(cc2c(NC(=O)CC2)c1)C(=O)COC(=O)[C@@H](NC(=O)C=3OC=CC3)C
[C;X4;!D4]-;!@[N;X3;!D3] Fc1c(cc2c(NC(=O)CC2)c1)C(=O)COC(=O)[C@@H](NC(=O)C=3OC=CC3)C
*-*-[R]:[a] Fc1c(cc2c(NC(=O)CC2)c1)C(=O)COC(=O)[C@@H](NC(=O)C=3OC=CC3)C
[O,N;!H0;R0] Fc1c(cc2c(NC(=O)CC2)c1)C(=O)COC(=O)[C@@H](NC(=O)C=3OC=CC3)C
*-!:[a]:*:*:[a]-!:* Fc1c(cc2c(NC(=O)CC2)c1)C(=O)COC(=O)[C@@H](NC(=O)C=3OC=CC3)C
[#9,#17,#35,#53]~[D3] Fc1c(cc2c(NC(=O)CC2)c1)C(=O)COC(=O)[C@@H](NC(=O)C=3OC=CC3)C
[CX3](=[OX1])C Fc1c(cc2c(NC(=O)CC2)c1)C(=O)COC(=O)[C@@H](NC(=O)C=3OC=CC3)C
[#9,#17,#35,#53]!@*@* Fc1c(cc2c(NC(=O)CC2)c1)C(=O)COC(=O)[C@@H](NC(=O)C=3OC=CC3)C
[#7] Fc1c(cc2c(NC(=O)CC2)c1)C(=O)COC(=O)[C@@H](NC(=O)C=3OC=CC3)C
a-[F] Fc1c(cc2c(NC(=O)CC2)c1)C(=O)COC(=O)[C@@H](NC(=O)C=3OC=CC3)C
[R](-*(-*))~*~*~[a] Fc1c(cc2c(NC(=O)CC2)c1)C(=O)COC(=O)[C@@H](NC(=O)C=3OC=CC3)C
[C](=O)([C,c,O,S])[C,c,O,S] Fc1c(cc2c(NC(=O)CC2)c1)C(=O)COC(=O)[C@@H](NC(=O)C=3OC=CC3)C
*-!@* Fc1c(cc2c(NC(=O)CC2)c1)C(=O)COC(=O)[C@@H](NC(=O)C=3OC=CC3)C
C=!@O Fc1c(cc2c(NC(=O)CC2)c1)C(=O)COC(=O)[C@@H](NC(=O)C=3OC=CC3)C
*!:[a]:*:*:[a]!:* Fc1c(cc2c(NC(=O)CC2)c1)C(=O)COC(=O)[C@@H](NC(=O)C=3OC=CC3)C
*1*****1 Fc1c(cc2c(NC(=O)CC2)c1)C(=O)COC(=O)[C@@H](NC(=O)C=3OC=CC3)C
[NX3,NX4+][CX4H]([*])[CX3](=[OX1])[O,N] Fc1c(cc2c(NC(=O)CC2)c1)C(=O)COC(=O)[C@@H](NC(=O)C=3OC=CC3)C
[R](-*(-*))~*~[a] Fc1c(cc2c(NC(=O)CC2)c1)C(=O)COC(=O)[C@@H](NC(=O)C=3OC=CC3)C
c-!@C Fc1c(cc2c(NC(=O)CC2)c1)C(=O)COC(=O)[C@@H](NC(=O)C=3OC=CC3)C
C-@C Fc1c(cc2c(NC(=O)CC2)c1)C(=O)COC(=O)[C@@H](NC(=O)C=3OC=CC3)C
[AR0]~[AR0]~[AR0]~[AR0]~[AR0]~[AR0]~[AR0]~[AR0] Clc1cc(c(OC)cc1)COC(=O)C[C@H](NC(=O)c2ccccc2)C
*-!:aaaa-!:* Clc1cc(c(OC)cc1)COC(=O)C[C@H](NC(=O)c2ccccc2)C
[#6]~!@[#8] Clc1cc(c(OC)cc1)COC(=O)C[C@H](NC(=O)c2ccccc2)C
*-*-[R]~*:[a] Clc1cc(c(OC)cc1)COC(=O)C[C@H](NC(=O)c2ccccc2)C
[#8]=[C,N] Clc1cc(c(OC)cc1)COC(=O)C[C@H](NC(=O)c2ccccc2)C
[#6][F,Cl,Br,I] Clc1cc(c(OC)cc1)COC(=O)C[C@H](NC(=O)c2ccccc2)C
[C;X4;!D4]-;!@[C;X4;!D4;!R] Clc1cc(c(OC)cc1)COC(=O)C[C@H](NC(=O)c2ccccc2)C
[#9,#17,#35,#53]!@*@* Clc1cc(c(OC)cc1)COC(=O)C[C@H](NC(=O)c2ccccc2)C
[CX4] Clc1cc(c(OC)cc1)COC(=O)C[C@H](NC(=O)c2ccccc2)C
c-!@C Clc1cc(c(OC)cc1)COC(=O)C[C@H](NC(=O)c2ccccc2)C
C~C~O Clc1cc(c(OC)cc1)COC(=O)C[C@H](NC(=O)c2ccccc2)C
O=[C,N] Clc1cc(c(OC)cc1)COC(=O)C[C@H](NC(=O)c2ccccc2)C
C~C(~O)~O Clc1cc(c(OC)cc1)COC(=O)C[C@H](NC(=O)c2ccccc2)C
C~C~C~C Clc1cc(c(OC)cc1)COC(=O)C[C@H](NC(=O)c2ccccc2)C
[CX3]=[OX1] Clc1cc(c(OC)cc1)COC(=O)C[C@H](NC(=O)c2ccccc2)C
a1aaaaa1 Clc1cc(c(OC)cc1)COC(=O)C[C@H](NC(=O)c2ccccc2)C
[#6][CX3](=O)[OX2H0][#6] Clc1cc(c(OC)cc1)COC(=O)C[C@H](NC(=O)c2ccccc2)C
[R]~*~*-[CH3] Clc1cc(c(OC)cc1)COC(=O)C[C@H](NC(=O)c2ccccc2)C
[R](-*(-*))~*~*~[a] Clc1cc(c(OC)cc1)COC(=O)C[C@H](NC(=O)c2ccccc2)C
[N&X4&+,N&X3&+0] Clc1cc(c(OC)cc1)COC(=O)C[C@H](NC(=O)c2ccccc2)C
[!#6]~*~[R] Clc1cc(c(OC)cc1)COC(=O)C[C@H](NC(=O)c2ccccc2)C
[!#6]~*~*~*~[D3] Clc1cc(c(OC)cc1)COC(=O)C[C@H](NC(=O)c2ccccc2)C
[#9,#17,#35,#53]~[D3] Clc1cc(c(OC)cc1)COC(=O)C[C@H](NC(=O)c2ccccc2)C
*(!@*)(!@*) Clc1cc(c(OC)cc1)COC(=O)C[C@H](NC(=O)c2ccccc2)C
[O,N;!H0;R0] Clc1cc(c(OC)cc1)COC(=O)C[C@H](NC(=O)c2ccccc2)C
[OX2H0] Clc1cc(c(OC)cc1)COC(=O)C[C@H](NC(=O)c2ccccc2)C
[NX3][CX3](=[OX1])[#6] Clc1cc(c(OC)cc1)COC(=O)C[C@H](NC(=O)c2ccccc2)C
[#6!H0]~@[#6!H0]~@[#6!H0]~@[#6!H0]~@[#6!H0] Clc1cc(c(OC)cc1)COC(=O)C[C@H](NC(=O)c2ccccc2)C
[C](=O)([C,c,O,S])[C,c,O,S] Clc1cc(c(OC)cc1)COC(=O)C[C@H](NC(=O)c2ccccc2)C
[CX3](=[OX1])O Clc1cc(c(OC)cc1)COC(=O)C[C@H](NC(=O)c2ccccc2)C
*!:[a]:*:*:[a]!:* Clc1cc(c(OC)cc1)COC(=O)C[C@H](NC(=O)c2ccccc2)C
*!@* Clc1cc(c(OC)cc1)COC(=O)C[C@H](NC(=O)c2ccccc2)C
c-!@O Clc1cc(c(OC)cc1)COC(=O)C[C@H](NC(=O)c2ccccc2)C
*-!@* Clc1cc(c(OC)cc1)COC(=O)C[C@H](NC(=O)c2ccccc2)C
[#7]~[D3] Clc1cc(c(OC)cc1)COC(=O)C[C@H](NC(=O)c2ccccc2)C
[#7] Clc1cc(c(OC)cc1)COC(=O)C[C@H](NC(=O)c2ccccc2)C
[OX1]=CN Clc1cc(c(OC)cc1)COC(=O)C[C@H](NC(=O)c2ccccc2)C
*!@[#8]!@* Clc1cc(c(OC)cc1)COC(=O)C[C@H](NC(=O)c2ccccc2)C
[#9,#17,#35,#53]~*(~*)~* Clc1cc(c(OC)cc1)COC(=O)C[C@H](NC(=O)c2ccccc2)C
[#9,#17,#35,#53]-[a] Clc1cc(c(OC)cc1)COC(=O)C[C@H](NC(=O)c2ccccc2)C
N-[C,c,N]=[C,c,N,n,O,S] Clc1cc(c(OC)cc1)COC(=O)C[C@H](NC(=O)c2ccccc2)C
[!#6]~*~*~[R] Clc1cc(c(OC)cc1)COC(=O)C[C@H](NC(=O)c2ccccc2)C
*-!:[a]:*:*:[a]-!:* Clc1cc(c(OC)cc1)COC(=O)C[C@H](NC(=O)c2ccccc2)C
[#6X3v3-1,#6X3v4+0,#6X3v3+1] Clc1cc(c(OC)cc1)COC(=O)C[C@H](NC(=O)c2ccccc2)C
[R] Clc1cc(c(OC)cc1)COC(=O)C[C@H](NC(=O)c2ccccc2)C
[R](-*(-*))~*~*~*~[a] Clc1cc(c(OC)cc1)COC(=O)C[C@H](NC(=O)c2ccccc2)C
*-!:[a]:*:[a]-!:* Clc1cc(c(OC)cc1)COC(=O)C[C@H](NC(=O)c2ccccc2)C
[#9,#17,#35,#53] Clc1cc(c(OC)cc1)COC(=O)C[C@H](NC(=O)c2ccccc2)C
[R](-*(-*))~*~[a] Clc1cc(c(OC)cc1)COC(=O)C[C@H](NC(=O)c2ccccc2)C
[!H0;#7,#8,#9] Clc1cc(c(OC)cc1)COC(=O)C[C@H](NC(=O)c2ccccc2)C
*-*-[R]:[a] Clc1cc(c(OC)cc1)COC(=O)C[C@H](NC(=O)c2ccccc2)C
[CX3](=[OX1])C Clc1cc(c(OC)cc1)COC(=O)C[C@H](NC(=O)c2ccccc2)C
C-!@N Clc1cc(c(OC)cc1)COC(=O)C[C@H](NC(=O)c2ccccc2)C
C-!@O Clc1cc(c(OC)cc1)COC(=O)C[C@H](NC(=O)c2ccccc2)C
*-!:aaa-!:* Clc1cc(c(OC)cc1)COC(=O)C[C@H](NC(=O)c2ccccc2)C
[F,Cl,Br,I] Clc1cc(c(OC)cc1)COC(=O)C[C@H](NC(=O)c2ccccc2)C
a-[Cl] Clc1cc(c(OC)cc1)COC(=O)C[C@H](NC(=O)c2ccccc2)C
[CX4v4] Clc1cc(c(OC)cc1)COC(=O)C[C@H](NC(=O)c2ccccc2)C
[#6,#7;R0]=[#8] Clc1cc(c(OC)cc1)COC(=O)C[C@H](NC(=O)c2ccccc2)C
[a]~*~*-[CH3] Clc1cc(c(OC)cc1)COC(=O)C[C@H](NC(=O)c2ccccc2)C
C-!@C Clc1cc(c(OC)cc1)COC(=O)C[C@H](NC(=O)c2ccccc2)C
[#8,#16] Clc1cc(c(OC)cc1)COC(=O)C[C@H](NC(=O)c2ccccc2)C
*-*-[R]~*~*:[a] Clc1cc(c(OC)cc1)COC(=O)C[C@H](NC(=O)c2ccccc2)C
*1*****1 Clc1cc(c(OC)cc1)COC(=O)C[C@H](NC(=O)c2ccccc2)C
*/,\[R]=,:;@[R]/,\* Clc1cc(c(OC)cc1)COC(=O)C[C@H](NC(=O)c2ccccc2)C
[OD2]([#6])[#6] Clc1cc(c(OC)cc1)COC(=O)C[C@H](NC(=O)c2ccccc2)C
[C;X4;!D4]-;!@[N;X3;!D3] Clc1cc(c(OC)cc1)COC(=O)C[C@H](NC(=O)c2ccccc2)C
[!R] Clc1cc(c(OC)cc1)COC(=O)C[C@H](NC(=O)c2ccccc2)C
[C;X4;!D4]-;!@[C;D3] Clc1cc(c(OC)cc1)COC(=O)C[C@H](NC(=O)c2ccccc2)C
[#9,#17,#35,#53]-[R] Clc1cc(c(OC)cc1)COC(=O)C[C@H](NC(=O)c2ccccc2)C
[R]~[D3] Clc1cc(c(OC)cc1)COC(=O)C[C@H](NC(=O)c2ccccc2)C
*-!:aa-!:* Clc1cc(c(OC)cc1)COC(=O)C[C@H](NC(=O)c2ccccc2)C
[!#6]-[CH3] Clc1cc(c(OC)cc1)COC(=O)C[C@H](NC(=O)c2ccccc2)C
[R]~*-[CH3] Clc1cc(c(OC)cc1)COC(=O)C[C@H](NC(=O)c2ccccc2)C
[#6!H0]~@[#6!H0]~@[#6!H0]~@[#6!H0] Clc1cc(c(OC)cc1)COC(=O)C[C@H](NC(=O)c2ccccc2)C
[#7]~*(~*)~* Clc1cc(c(OC)cc1)COC(=O)C[C@H](NC(=O)c2ccccc2)C
C=!@O Clc1cc(c(OC)cc1)COC(=O)C[C@H](NC(=O)c2ccccc2)C
[R0] Clc1cc(c(OC)cc1)COC(=O)C[C@H](NC(=O)c2ccccc2)C
[CH3X4] Clc1cc(c(OC)cc1)COC(=O)C[C@H](NC(=O)c2ccccc2)C
[cR1]1[cR1][cR1][cR1][cR1][cR1]1 Clc1cc(c(OC)cc1)COC(=O)C[C@H](NC(=O)c2ccccc2)C
[OX2H,OX1H0-] ClC1=CC[C@@H](C([O-])=O)[C@@H](C(=O)Nc2c(ccc(c2)C)C)C1
[#6,#7;R0]=[#8] ClC1=CC[C@@H](C([O-])=O)[C@@H](C(=O)Nc2c(ccc(c2)C)C)C1
[O,N;!H0;R0] ClC1=CC[C@@H](C([O-])=O)[C@@H](C(=O)Nc2c(ccc(c2)C)C)C1
a1aaaaa1 ClC1=CC[C@@H](C([O-])=O)[C@@H](C(=O)Nc2c(ccc(c2)C)C)C1
*!@* ClC1=CC[C@@H](C([O-])=O)[C@@H](C(=O)Nc2c(ccc(c2)C)C)C1
C-!@N ClC1=CC[C@@H](C([O-])=O)[C@@H](C(=O)Nc2c(ccc(c2)C)C)C1
[CX3](=O)[O-] ClC1=CC[C@@H](C([O-])=O)[C@@H](C(=O)Nc2c(ccc(c2)C)C)C1
[R](-*(-*))~*~*~[a] ClC1=CC[C@@H](C([O-])=O)[C@@H](C(=O)Nc2c(ccc(c2)C)C)C1
[NX3][CX3](=[OX1])[#6] ClC1=CC[C@@H](C([O-])=O)[C@@H](C(=O)Nc2c(ccc(c2)C)C)C1
C-!@O ClC1=CC[C@@H](C([O-])=O)[C@@H](C(=O)Nc2c(ccc(c2)C)C)C1
*-*-[R]~*:[a] ClC1=CC[C@@H](C([O-])=O)[C@@H](C(=O)Nc2c(ccc(c2)C)C)C1
*-!:[a]:*:[a]-!:* ClC1=CC[C@@H](C([O-])=O)[C@@H](C(=O)Nc2c(ccc(c2)C)C)C1
[cR1]1[cR1][cR1][cR1][cR1][cR1]1 ClC1=CC[C@@H](C([O-])=O)[C@@H](C(=O)Nc2c(ccc(c2)C)C)C1
*1*****1 ClC1=CC[C@@H](C([O-])=O)[C@@H](C(=O)Nc2c(ccc(c2)C)C)C1
*/,\[R]=;@[R]/,\* ClC1=CC[C@@H](C([O-])=O)[C@@H](C(=O)Nc2c(ccc(c2)C)C)C1
[R] ClC1=CC[C@@H](C([O-])=O)[C@@H](C(=O)Nc2c(ccc(c2)C)C)C1
[#6]~!@[#8] ClC1=CC[C@@H](C([O-])=O)[C@@H](C(=O)Nc2c(ccc(c2)C)C)C1
[!R] ClC1=CC[C@@H](C([O-])=O)[C@@H](C(=O)Nc2c(ccc(c2)C)C)C1
C-C[Cl] ClC1=CC[C@@H](C([O-])=O)[C@@H](C(=O)Nc2c(ccc(c2)C)C)C1
[N&X4&+,N&X3&+0] ClC1=CC[C@@H](C([O-])=O)[C@@H](C(=O)Nc2c(ccc(c2)C)C)C1
C~C~C~C ClC1=CC[C@@H](C([O-])=O)[C@@H](C(=O)Nc2c(ccc(c2)C)C)C1
[!#6]~*~*~[R] ClC1=CC[C@@H](C([O-])=O)[C@@H](C(=O)Nc2c(ccc(c2)C)C)C1
*-!:aaaa-!:* ClC1=CC[C@@H](C([O-])=O)[C@@H](C(=O)Nc2c(ccc(c2)C)C)C1
*-!:aa-!:* ClC1=CC[C@@H](C([O-])=O)[C@@H](C(=O)Nc2c(ccc(c2)C)C)C1
[#9,#17,#35,#53]!@*@* ClC1=CC[C@@H](C([O-])=O)[C@@H](C(=O)Nc2c(ccc(c2)C)C)C1
N-[C,c,N]=[C,c,N,n,O,S] ClC1=CC[C@@H](C([O-])=O)[C@@H](C(=O)Nc2c(ccc(c2)C)C)C1
[OX1]=CN ClC1=CC[C@@H](C([O-])=O)[C@@H](C(=O)Nc2c(ccc(c2)C)C)C1
*/,\[R]=,:;@[R]/,\* ClC1=CC[C@@H](C([O-])=O)[C@@H](C(=O)Nc2c(ccc(c2)C)C)C1
[a]~*~*-[CH3] ClC1=CC[C@@H](C([O-])=O)[C@@H](C(=O)Nc2c(ccc(c2)C)C)C1
[-,--,---] ClC1=CC[C@@H](C([O-])=O)[C@@H](C(=O)Nc2c(ccc(c2)C)C)C1
*-!@* ClC1=CC[C@@H](C([O-])=O)[C@@H](C(=O)Nc2c(ccc(c2)C)C)C1
C=@C ClC1=CC[C@@H](C([O-])=O)[C@@H](C(=O)Nc2c(ccc(c2)C)C)C1
C-!@C ClC1=CC[C@@H](C([O-])=O)[C@@H](C(=O)Nc2c(ccc(c2)C)C)C1
C-@C ClC1=CC[C@@H](C([O-])=O)[C@@H](C(=O)Nc2c(ccc(c2)C)C)C1
[R]~*~*-[CH3] ClC1=CC[C@@H](C([O-])=O)[C@@H](C(=O)Nc2c(ccc(c2)C)C)C1
A-[Cl,Br,I] ClC1=CC[C@@H](C([O-])=O)[C@@H](C(=O)Nc2c(ccc(c2)C)C)C1
c-!@N ClC1=CC[C@@H](C([O-])=O)[C@@H](C(=O)Nc2c(ccc(c2)C)C)C1
[!H0;#7,#8,#9] ClC1=CC[C@@H](C([O-])=O)[C@@H](C(=O)Nc2c(ccc(c2)C)C)C1
C~C~O ClC1=CC[C@@H](C([O-])=O)[C@@H](C(=O)Nc2c(ccc(c2)C)C)C1
*(!@*)(!@*) ClC1=CC[C@@H](C([O-])=O)[C@@H](C(=O)Nc2c(ccc(c2)C)C)C1
[CX4v4] ClC1=CC[C@@H](C([O-])=O)[C@@H](C(=O)Nc2c(ccc(c2)C)C)C1
*-*-[R]:[a] ClC1=CC[C@@H](C([O-])=O)[C@@H](C(=O)Nc2c(ccc(c2)C)C)C1
[#6!H0]~@[#6!H0]~@[#6!H0]~@[#6!H0] ClC1=CC[C@@H](C([O-])=O)[C@@H](C(=O)Nc2c(ccc(c2)C)C)C1
*-*-[R]~*~*:[a] ClC1=CC[C@@H](C([O-])=O)[C@@H](C(=O)Nc2c(ccc(c2)C)C)C1
[#6!H0]~@[#6!H0]~@[#6!H0]~@[#6!H0]~@[#6!H0] ClC1=CC[C@@H](C([O-])=O)[C@@H](C(=O)Nc2c(ccc(c2)C)C)C1
c-!@C ClC1=CC[C@@H](C([O-])=O)[C@@H](C(=O)Nc2c(ccc(c2)C)C)C1
[!#6]~*~*~*~[D3] ClC1=CC[C@@H](C([O-])=O)[C@@H](C(=O)Nc2c(ccc(c2)C)C)C1
[#7] ClC1=CC[C@@H](C([O-])=O)[C@@H](C(=O)Nc2c(ccc(c2)C)C)C1
[#9,#17,#35,#53]~[D3] ClC1=CC[C@@H](C([O-])=O)[C@@H](C(=O)Nc2c(ccc(c2)C)C)C1
[CX3](=[OX1])O ClC1=CC[C@@H](C([O-])=O)[C@@H](C(=O)Nc2c(ccc(c2)C)C)C1
[#7]~[D3] ClC1=CC[C@@H](C([O-])=O)[C@@H](C(=O)Nc2c(ccc(c2)C)C)C1
[!#6]~*~[R] ClC1=CC[C@@H](C([O-])=O)[C@@H](C(=O)Nc2c(ccc(c2)C)C)C1
[#7]~*~*~*~*~*~*~*~*~[#8] ClC1=CC[C@@H](C([O-])=O)[C@@H](C(=O)Nc2c(ccc(c2)C)C)C1
[#7]~*(~*)~* ClC1=CC[C@@H](C([O-])=O)[C@@H](C(=O)Nc2c(ccc(c2)C)C)C1
[C;X4;!D4]-;!@[C;D3] ClC1=CC[C@@H](C([O-])=O)[C@@H](C(=O)Nc2c(ccc(c2)C)C)C1
C-@A[Cl] ClC1=CC[C@@H](C([O-])=O)[C@@H](C(=O)Nc2c(ccc(c2)C)C)C1
[R]~*-[CH3] ClC1=CC[C@@H](C([O-])=O)[C@@H](C(=O)Nc2c(ccc(c2)C)C)C1
[R]~[D3] ClC1=CC[C@@H](C([O-])=O)[C@@H](C(=O)Nc2c(ccc(c2)C)C)C1
[CX3]=[OX1] ClC1=CC[C@@H](C([O-])=O)[C@@H](C(=O)Nc2c(ccc(c2)C)C)C1
[CH3X4] ClC1=CC[C@@H](C([O-])=O)[C@@H](C(=O)Nc2c(ccc(c2)C)C)C1
[F,Cl,Br,I] ClC1=CC[C@@H](C([O-])=O)[C@@H](C(=O)Nc2c(ccc(c2)C)C)C1
C=!@O ClC1=CC[C@@H](C([O-])=O)[C@@H](C(=O)Nc2c(ccc(c2)C)C)C1
C~C(~O)~O ClC1=CC[C@@H](C([O-])=O)[C@@H](C(=O)Nc2c(ccc(c2)C)C)C1
[#6X3v3-1,#6X3v4+0,#6X3v3+1] ClC1=CC[C@@H](C([O-])=O)[C@@H](C(=O)Nc2c(ccc(c2)C)C)C1
[R0] ClC1=CC[C@@H](C([O-])=O)[C@@H](C(=O)Nc2c(ccc(c2)C)C)C1
[R](-*(-*))~*~*~*~[a] ClC1=CC[C@@H](C([O-])=O)[C@@H](C(=O)Nc2c(ccc(c2)C)C)C1
C=C[Cl] ClC1=CC[C@@H](C([O-])=O)[C@@H](C(=O)Nc2c(ccc(c2)C)C)C1
*-!:aaa-!:* ClC1=CC[C@@H](C([O-])=O)[C@@H](C(=O)Nc2c(ccc(c2)C)C)C1
[R](-*(-*))~*~[a] ClC1=CC[C@@H](C([O-])=O)[C@@H](C(=O)Nc2c(ccc(c2)C)C)C1
[CX3](=O)[OX1H0-,OX2H1] ClC1=CC[C@@H](C([O-])=O)[C@@H](C(=O)Nc2c(ccc(c2)C)C)C1
*!:[a]:*:*:[a]!:* ClC1=CC[C@@H](C([O-])=O)[C@@H](C(=O)Nc2c(ccc(c2)C)C)C1
[#9,#17,#35,#53]~*(~*)~* ClC1=CC[C@@H](C([O-])=O)[C@@H](C(=O)Nc2c(ccc(c2)C)C)C1
[#9,#17,#35,#53] ClC1=CC[C@@H](C([O-])=O)[C@@H](C(=O)Nc2c(ccc(c2)C)C)C1
C-!@[Cl] ClC1=CC[C@@H](C([O-])=O)[C@@H](C(=O)Nc2c(ccc(c2)C)C)C1
[CX3](=[OX1])C ClC1=CC[C@@H](C([O-])=O)[C@@H](C(=O)Nc2c(ccc(c2)C)C)C1
[C](=O)([C,c,O,S])[C,c,O,S] ClC1=CC[C@@H](C([O-])=O)[C@@H](C(=O)Nc2c(ccc(c2)C)C)C1
[CX4] ClC1=CC[C@@H](C([O-])=O)[C@@H](C(=O)Nc2c(ccc(c2)C)C)C1
[#9,#17,#35,#53]-[R] ClC1=CC[C@@H](C([O-])=O)[C@@H](C(=O)Nc2c(ccc(c2)C)C)C1
[#8,#16] ClC1=CC[C@@H](C([O-])=O)[C@@H](C(=O)Nc2c(ccc(c2)C)C)C1
[#6][F,Cl,Br,I] ClC1=CC[C@@H](C([O-])=O)[C@@H](C(=O)Nc2c(ccc(c2)C)C)C1
[!#6]~*~*~*~[D3] S(=O)(=O)(N1[C@@H](C(=O)OCC(=O)NCc2cc(F)c(cc2)C)CCC1)c3ccc(cc3)C
*-*-[R]~*~*:[a] S(=O)(=O)(N1[C@@H](C(=O)OCC(=O)NCc2cc(F)c(cc2)C)CCC1)c3ccc(cc3)C
[R]~[D3] S(=O)(=O)(N1[C@@H](C(=O)OCC(=O)NCc2cc(F)c(cc2)C)CCC1)c3ccc(cc3)C
[#9,#17,#35,#53]-[a] S(=O)(=O)(N1[C@@H](C(=O)OCC(=O)NCc2cc(F)c(cc2)C)CCC1)c3ccc(cc3)C
[#7]~*~*~*~*~*~*~*~*~[#8] S(=O)(=O)(N1[C@@H](C(=O)OCC(=O)NCc2cc(F)c(cc2)C)CCC1)c3ccc(cc3)C
[#9,#17,#35,#53]-[R] S(=O)(=O)(N1[C@@H](C(=O)OCC(=O)NCc2cc(F)c(cc2)C)CCC1)c3ccc(cc3)C
N~C~C(~O)~O S(=O)(=O)(N1[C@@H](C(=O)OCC(=O)NCc2cc(F)c(cc2)C)CCC1)c3ccc(cc3)C
[#8,#16] S(=O)(=O)(N1[C@@H](C(=O)OCC(=O)NCc2cc(F)c(cc2)C)CCC1)c3ccc(cc3)C
[CH3X4] S(=O)(=O)(N1[C@@H](C(=O)OCC(=O)NCc2cc(F)c(cc2)C)CCC1)c3ccc(cc3)C
*-!:aaa-!:* S(=O)(=O)(N1[C@@H](C(=O)OCC(=O)NCc2cc(F)c(cc2)C)CCC1)c3ccc(cc3)C
[R]~*-[CH3] S(=O)(=O)(N1[C@@H](C(=O)OCC(=O)NCc2cc(F)c(cc2)C)CCC1)c3ccc(cc3)C
[O,N;!H0;R0] S(=O)(=O)(N1[C@@H](C(=O)OCC(=O)NCc2cc(F)c(cc2)C)CCC1)c3ccc(cc3)C
c-!@S S(=O)(=O)(N1[C@@H](C(=O)OCC(=O)NCc2cc(F)c(cc2)C)CCC1)c3ccc(cc3)C
[C;X4;!D4]-;!@[N;X3;!D3] S(=O)(=O)(N1[C@@H](C(=O)OCC(=O)NCc2cc(F)c(cc2)C)CCC1)c3ccc(cc3)C
C~C~C~C S(=O)(=O)(N1[C@@H](C(=O)OCC(=O)NCc2cc(F)c(cc2)C)CCC1)c3ccc(cc3)C
[R](-*(-*))~*~*~[a] S(=O)(=O)(N1[C@@H](C(=O)OCC(=O)NCc2cc(F)c(cc2)C)CCC1)c3ccc(cc3)C
[F,Cl,Br,I] S(=O)(=O)(N1[C@@H](C(=O)OCC(=O)NCc2cc(F)c(cc2)C)CCC1)c3ccc(cc3)C
[CX4] S(=O)(=O)(N1[C@@H](C(=O)OCC(=O)NCc2cc(F)c(cc2)C)CCC1)c3ccc(cc3)C
[CX4v4] S(=O)(=O)(N1[C@@H](C(=O)OCC(=O)NCc2cc(F)c(cc2)C)CCC1)c3ccc(cc3)C
C-@N S(=O)(=O)(N1[C@@H](C(=O)OCC(=O)NCc2cc(F)c(cc2)C)CCC1)c3ccc(cc3)C
C~C(~O)~O S(=O)(=O)(N1[C@@H](C(=O)OCC(=O)NCc2cc(F)c(cc2)C)CCC1)c3ccc(cc3)C
[C;X4;!D4]-;!@[C;D3] S(=O)(=O)(N1[C@@H](C(=O)OCC(=O)NCc2cc(F)c(cc2)C)CCC1)c3ccc(cc3)C
C-!@N S(=O)(=O)(N1[C@@H](C(=O)OCC(=O)NCc2cc(F)c(cc2)C)CCC1)c3ccc(cc3)C
*!@[#8]!@* S(=O)(=O)(N1[C@@H](C(=O)OCC(=O)NCc2cc(F)c(cc2)C)CCC1)c3ccc(cc3)C
[#8]=[C,N] S(=O)(=O)(N1[C@@H](C(=O)OCC(=O)NCc2cc(F)c(cc2)C)CCC1)c3ccc(cc3)C
[#9,#17,#35,#53]~*(~*)~* S(=O)(=O)(N1[C@@H](C(=O)OCC(=O)NCc2cc(F)c(cc2)C)CCC1)c3ccc(cc3)C
*-!@* S(=O)(=O)(N1[C@@H](C(=O)OCC(=O)NCc2cc(F)c(cc2)C)CCC1)c3ccc(cc3)C
[!H0;#7,#8,#9] S(=O)(=O)(N1[C@@H](C(=O)OCC(=O)NCc2cc(F)c(cc2)C)CCC1)c3ccc(cc3)C
[NX3][CX3](=[OX1])[#6] S(=O)(=O)(N1[C@@H](C(=O)OCC(=O)NCc2cc(F)c(cc2)C)CCC1)c3ccc(cc3)C
[!R] S(=O)(=O)(N1[C@@H](C(=O)OCC(=O)NCc2cc(F)c(cc2)C)CCC1)c3ccc(cc3)C
[R0] S(=O)(=O)(N1[C@@H](C(=O)OCC(=O)NCc2cc(F)c(cc2)C)CCC1)c3ccc(cc3)C
[#7] S(=O)(=O)(N1[C@@H](C(=O)OCC(=O)NCc2cc(F)c(cc2)C)CCC1)c3ccc(cc3)C
[NX3,NX4+][CX4H]([*])[CX3](=[OX1])[O,N] S(=O)(=O)(N1[C@@H](C(=O)OCC(=O)NCc2cc(F)c(cc2)C)CCC1)c3ccc(cc3)C
[!#6]~*~*~[R] S(=O)(=O)(N1[C@@H](C(=O)OCC(=O)NCc2cc(F)c(cc2)C)CCC1)c3ccc(cc3)C
O=!@S S(=O)(=O)(N1[C@@H](C(=O)OCC(=O)NCc2cc(F)c(cc2)C)CCC1)c3ccc(cc3)C
[OX2H0] S(=O)(=O)(N1[C@@H](C(=O)OCC(=O)NCc2cc(F)c(cc2)C)CCC1)c3ccc(cc3)C
*-*-[R]:[a] S(=O)(=O)(N1[C@@H](C(=O)OCC(=O)NCc2cc(F)c(cc2)C)CCC1)c3ccc(cc3)C
C=!@O S(=O)(=O)(N1[C@@H](C(=O)OCC(=O)NCc2cc(F)c(cc2)C)CCC1)c3ccc(cc3)C
[#6X3v3-1,#6X3v4+0,#6X3v3+1] S(=O)(=O)(N1[C@@H](C(=O)OCC(=O)NCc2cc(F)c(cc2)C)CCC1)c3ccc(cc3)C
C-!@O S(=O)(=O)(N1[C@@H](C(=O)OCC(=O)NCc2cc(F)c(cc2)C)CCC1)c3ccc(cc3)C
c-!@C S(=O)(=O)(N1[C@@H](C(=O)OCC(=O)NCc2cc(F)c(cc2)C)CCC1)c3ccc(cc3)C
[#9,#17,#35,#53]~[D3] S(=O)(=O)(N1[C@@H](C(=O)OCC(=O)NCc2cc(F)c(cc2)C)CCC1)c3ccc(cc3)C
*-!:aaaa-!:* S(=O)(=O)(N1[C@@H](C(=O)OCC(=O)NCc2cc(F)c(cc2)C)CCC1)c3ccc(cc3)C
[#6]~!@[#8] S(=O)(=O)(N1[C@@H](C(=O)OCC(=O)NCc2cc(F)c(cc2)C)CCC1)c3ccc(cc3)C
C~C~O S(=O)(=O)(N1[C@@H](C(=O)OCC(=O)NCc2cc(F)c(cc2)C)CCC1)c3ccc(cc3)C
[#9,#17,#35,#53] S(=O)(=O)(N1[C@@H](C(=O)OCC(=O)NCc2cc(F)c(cc2)C)CCC1)c3ccc(cc3)C
[#6][CX3](=O)[OX2H0][#6] S(=O)(=O)(N1[C@@H](C(=O)OCC(=O)NCc2cc(F)c(cc2)C)CCC1)c3ccc(cc3)C
[#7]~[D3] S(=O)(=O)(N1[C@@H](C(=O)OCC(=O)NCc2cc(F)c(cc2)C)CCC1)c3ccc(cc3)C
*1*****1 S(=O)(=O)(N1[C@@H](C(=O)OCC(=O)NCc2cc(F)c(cc2)C)CCC1)c3ccc(cc3)C
*-!:[a]:*:[a]-!:* S(=O)(=O)(N1[C@@H](C(=O)OCC(=O)NCc2cc(F)c(cc2)C)CCC1)c3ccc(cc3)C
*-*-[R]~*:[a] S(=O)(=O)(N1[C@@H](C(=O)OCC(=O)NCc2cc(F)c(cc2)C)CCC1)c3ccc(cc3)C
[R] S(=O)(=O)(N1[C@@H](C(=O)OCC(=O)NCc2cc(F)c(cc2)C)CCC1)c3ccc(cc3)C
[a]~*~*-[CH3] S(=O)(=O)(N1[C@@H](C(=O)OCC(=O)NCc2cc(F)c(cc2)C)CCC1)c3ccc(cc3)C
*-!:aa-!:* S(=O)(=O)(N1[C@@H](C(=O)OCC(=O)NCc2cc(F)c(cc2)C)CCC1)c3ccc(cc3)C
a1aaaaa1 S(=O)(=O)(N1[C@@H](C(=O)OCC(=O)NCc2cc(F)c(cc2)C)CCC1)c3ccc(cc3)C
[#6!H0]~@[#6!H0]~@[#6!H0]~@[#6!H0] S(=O)(=O)(N1[C@@H](C(=O)OCC(=O)NCc2cc(F)c(cc2)C)CCC1)c3ccc(cc3)C
*(!@*)(!@*) S(=O)(=O)(N1[C@@H](C(=O)OCC(=O)NCc2cc(F)c(cc2)C)CCC1)c3ccc(cc3)C
a-[F] S(=O)(=O)(N1[C@@H](C(=O)OCC(=O)NCc2cc(F)c(cc2)C)CCC1)c3ccc(cc3)C
C-@C S(=O)(=O)(N1[C@@H](C(=O)OCC(=O)NCc2cc(F)c(cc2)C)CCC1)c3ccc(cc3)C
O=[C,N] S(=O)(=O)(N1[C@@H](C(=O)OCC(=O)NCc2cc(F)c(cc2)C)CCC1)c3ccc(cc3)C
*1****1 S(=O)(=O)(N1[C@@H](C(=O)OCC(=O)NCc2cc(F)c(cc2)C)CCC1)c3ccc(cc3)C
*!@* S(=O)(=O)(N1[C@@H](C(=O)OCC(=O)NCc2cc(F)c(cc2)C)CCC1)c3ccc(cc3)C
[#9,#17,#35,#53]!@*@* S(=O)(=O)(N1[C@@H](C(=O)OCC(=O)NCc2cc(F)c(cc2)C)CCC1)c3ccc(cc3)C
[cR1]1[cR1][cR1][cR1][cR1][cR1]1 S(=O)(=O)(N1[C@@H](C(=O)OCC(=O)NCc2cc(F)c(cc2)C)CCC1)c3ccc(cc3)C
N-[C,c,N]=[C,c,N,n,O,S] S(=O)(=O)(N1[C@@H](C(=O)OCC(=O)NCc2cc(F)c(cc2)C)CCC1)c3ccc(cc3)C
[OX1]=CN S(=O)(=O)(N1[C@@H](C(=O)OCC(=O)NCc2cc(F)c(cc2)C)CCC1)c3ccc(cc3)C
C-!@C S(=O)(=O)(N1[C@@H](C(=O)OCC(=O)NCc2cc(F)c(cc2)C)CCC1)c3ccc(cc3)C
[#6][F,Cl,Br,I] S(=O)(=O)(N1[C@@H](C(=O)OCC(=O)NCc2cc(F)c(cc2)C)CCC1)c3ccc(cc3)C
[CX3](=[OX1])C S(=O)(=O)(N1[C@@H](C(=O)OCC(=O)NCc2cc(F)c(cc2)C)CCC1)c3ccc(cc3)C
*-!:[a]:*:*:[a]-!:* S(=O)(=O)(N1[C@@H](C(=O)OCC(=O)NCc2cc(F)c(cc2)C)CCC1)c3ccc(cc3)C
[!#6]~*~[R] S(=O)(=O)(N1[C@@H](C(=O)OCC(=O)NCc2cc(F)c(cc2)C)CCC1)c3ccc(cc3)C
*/,\[R]=,:;@[R]/,\* S(=O)(=O)(N1[C@@H](C(=O)OCC(=O)NCc2cc(F)c(cc2)C)CCC1)c3ccc(cc3)C
[R](-*(-*))~*~[a] S(=O)(=O)(N1[C@@H](C(=O)OCC(=O)NCc2cc(F)c(cc2)C)CCC1)c3ccc(cc3)C
N1[CX4H]([CH2][CH2][CH2]1)[CX3](=[OX1])[O,N] S(=O)(=O)(N1[C@@H](C(=O)OCC(=O)NCc2cc(F)c(cc2)C)CCC1)c3ccc(cc3)C
[#7]~*(~*)~* S(=O)(=O)(N1[C@@H](C(=O)OCC(=O)NCc2cc(F)c(cc2)C)CCC1)c3ccc(cc3)C
[CX3](=[OX1])O S(=O)(=O)(N1[C@@H](C(=O)OCC(=O)NCc2cc(F)c(cc2)C)CCC1)c3ccc(cc3)C
[#6,#7;R0]=[#8] S(=O)(=O)(N1[C@@H](C(=O)OCC(=O)NCc2cc(F)c(cc2)C)CCC1)c3ccc(cc3)C
[C](=O)([C,c,O,S])[C,c,O,S] S(=O)(=O)(N1[C@@H](C(=O)OCC(=O)NCc2cc(F)c(cc2)C)CCC1)c3ccc(cc3)C
[CX3]=[OX1] S(=O)(=O)(N1[C@@H](C(=O)OCC(=O)NCc2cc(F)c(cc2)C)CCC1)c3ccc(cc3)C
[R](-*(-*))~*~*~*~[a] S(=O)(=O)(N1[C@@H](C(=O)OCC(=O)NCc2cc(F)c(cc2)C)CCC1)c3ccc(cc3)C
[+,++,+++] Fc1c([N+]([O-])=O)cc(NC(=O)C(=O)NC[C@@H]([NH+]2C[C@H](CCC2)C)C)c(F)c1
a-[F] Fc1c([N+]([O-])=O)cc(NC(=O)C(=O)NC[C@@H]([NH+]2C[C@H](CCC2)C)C)c(F)c1
[NH]([CX4])[CX4] Fc1c([N+]([O-])=O)cc(NC(=O)C(=O)NC[C@@H]([NH+]2C[C@H](CCC2)C)C)c(F)c1
[CX3]=[OX1] Fc1c([N+]([O-])=O)cc(NC(=O)C(=O)NC[C@@H]([NH+]2C[C@H](CCC2)C)C)c(F)c1
[#9,#17,#35,#53]!@*@* Fc1c([N+]([O-])=O)cc(NC(=O)C(=O)NC[C@@H]([NH+]2C[C@H](CCC2)C)C)c(F)c1
a1aaaaa1 Fc1c([N+]([O-])=O)cc(NC(=O)C(=O)NC[C@@H]([NH+]2C[C@H](CCC2)C)C)c(F)c1
O=[C,N] Fc1c([N+]([O-])=O)cc(NC(=O)C(=O)NC[C@@H]([NH+]2C[C@H](CCC2)C)C)c(F)c1
[R](-*(-*))~*~*~*~[a] Fc1c([N+]([O-])=O)cc(NC(=O)C(=O)NC[C@@H]([NH+]2C[C@H](CCC2)C)C)c(F)c1
[+] Fc1c([N+]([O-])=O)cc(NC(=O)C(=O)NC[C@@H]([NH+]2C[C@H](CCC2)C)C)c(F)c1
[#6]~!@[#8] Fc1c([N+]([O-])=O)cc(NC(=O)C(=O)NC[C@@H]([NH+]2C[C@H](CCC2)C)C)c(F)c1
C~C~O Fc1c([N+]([O-])=O)cc(NC(=O)C(=O)NC[C@@H]([NH+]2C[C@H](CCC2)C)C)c(F)c1
[NX4] Fc1c([N+]([O-])=O)cc(NC(=O)C(=O)NC[C@@H]([NH+]2C[C@H](CCC2)C)C)c(F)c1
[R]~*~*-[CH3] Fc1c([N+]([O-])=O)cc(NC(=O)C(=O)NC[C@@H]([NH+]2C[C@H](CCC2)C)C)c(F)c1
[R]~[D3] Fc1c([N+]([O-])=O)cc(NC(=O)C(=O)NC[C@@H]([NH+]2C[C@H](CCC2)C)C)c(F)c1
*!:[a]:*:*:[a]!:* Fc1c([N+]([O-])=O)cc(NC(=O)C(=O)NC[C@@H]([NH+]2C[C@H](CCC2)C)C)c(F)c1
[N,n;+1] Fc1c([N+]([O-])=O)cc(NC(=O)C(=O)NC[C@@H]([NH+]2C[C@H](CCC2)C)C)c(F)c1
[OX2H,OX1H0-] Fc1c([N+]([O-])=O)cc(NC(=O)C(=O)NC[C@@H]([NH+]2C[C@H](CCC2)C)C)c(F)c1
[N&X4&+,N&X3&+0] Fc1c([N+]([O-])=O)cc(NC(=O)C(=O)NC[C@@H]([NH+]2C[C@H](CCC2)C)C)c(F)c1
*-*-[R]:[a] Fc1c([N+]([O-])=O)cc(NC(=O)C(=O)NC[C@@H]([NH+]2C[C@H](CCC2)C)C)c(F)c1
[#8,#16] Fc1c([N+]([O-])=O)cc(NC(=O)C(=O)NC[C@@H]([NH+]2C[C@H](CCC2)C)C)c(F)c1
*-*-[R]~*~*:[a] Fc1c([N+]([O-])=O)cc(NC(=O)C(=O)NC[C@@H]([NH+]2C[C@H](CCC2)C)C)c(F)c1
[#8]=[C,N] Fc1c([N+]([O-])=O)cc(NC(=O)C(=O)NC[C@@H]([NH+]2C[C@H](CCC2)C)C)c(F)c1
C-!@C Fc1c([N+]([O-])=O)cc(NC(=O)C(=O)NC[C@@H]([NH+]2C[C@H](CCC2)C)C)c(F)c1
[!H0;#7,#8,#9] Fc1c([N+]([O-])=O)cc(NC(=O)C(=O)NC[C@@H]([NH+]2C[C@H](CCC2)C)C)c(F)c1
[#7]~*(~*)~* Fc1c([N+]([O-])=O)cc(NC(=O)C(=O)NC[C@@H]([NH+]2C[C@H](CCC2)C)C)c(F)c1
*1*****1 Fc1c([N+]([O-])=O)cc(NC(=O)C(=O)NC[C@@H]([NH+]2C[C@H](CCC2)C)C)c(F)c1
[NX3][CX3](=[OX1])[#6] Fc1c([N+]([O-])=O)cc(NC(=O)C(=O)NC[C@@H]([NH+]2C[C@H](CCC2)C)C)c(F)c1
[C;X4;!D4]-;!@[N;X3;!D3] Fc1c([N+]([O-])=O)cc(NC(=O)C(=O)NC[C@@H]([NH+]2C[C@H](CCC2)C)C)c(F)c1
[R](-*(-*))~*~*~[a] Fc1c([N+]([O-])=O)cc(NC(=O)C(=O)NC[C@@H]([NH+]2C[C@H](CCC2)C)C)c(F)c1
C-@C Fc1c([N+]([O-])=O)cc(NC(=O)C(=O)NC[C@@H]([NH+]2C[C@H](CCC2)C)C)c(F)c1
N-!@O Fc1c([N+]([O-])=O)cc(NC(=O)C(=O)NC[C@@H]([NH+]2C[C@H](CCC2)C)C)c(F)c1
*-!:aa-!:* Fc1c([N+]([O-])=O)cc(NC(=O)C(=O)NC[C@@H]([NH+]2C[C@H](CCC2)C)C)c(F)c1
C=!@O Fc1c([N+]([O-])=O)cc(NC(=O)C(=O)NC[C@@H]([NH+]2C[C@H](CCC2)C)C)c(F)c1
[!#6]~*~*~*~[D3] Fc1c([N+]([O-])=O)cc(NC(=O)C(=O)NC[C@@H]([NH+]2C[C@H](CCC2)C)C)c(F)c1
[#6X3v3-1,#6X3v4+0,#6X3v3+1] Fc1c([N+]([O-])=O)cc(NC(=O)C(=O)NC[C@@H]([NH+]2C[C@H](CCC2)C)C)c(F)c1
C-@N Fc1c([N+]([O-])=O)cc(NC(=O)C(=O)NC[C@@H]([NH+]2C[C@H](CCC2)C)C)c(F)c1
[R](-*(-*))~*~[a] Fc1c([N+]([O-])=O)cc(NC(=O)C(=O)NC[C@@H]([NH+]2C[C@H](CCC2)C)C)c(F)c1
[#6][F,Cl,Br,I] Fc1c([N+]([O-])=O)cc(NC(=O)C(=O)NC[C@@H]([NH+]2C[C@H](CCC2)C)C)c(F)c1
[R] Fc1c([N+]([O-])=O)cc(NC(=O)C(=O)NC[C@@H]([NH+]2C[C@H](CCC2)C)C)c(F)c1
[#7]~[D3] Fc1c([N+]([O-])=O)cc(NC(=O)C(=O)NC[C@@H]([NH+]2C[C@H](CCC2)C)C)c(F)c1
[#9,#17,#35,#53] Fc1c([N+]([O-])=O)cc(NC(=O)C(=O)NC[C@@H]([NH+]2C[C@H](CCC2)C)C)c(F)c1
N-[C,c,N]=[C,c,N,n,O,S] Fc1c([N+]([O-])=O)cc(NC(=O)C(=O)NC[C@@H]([NH+]2C[C@H](CCC2)C)C)c(F)c1
[CX4v4] Fc1c([N+]([O-])=O)cc(NC(=O)C(=O)NC[C@@H]([NH+]2C[C@H](CCC2)C)C)c(F)c1
[#9,#17,#35,#53]-[R] Fc1c([N+]([O-])=O)cc(NC(=O)C(=O)NC[C@@H]([NH+]2C[C@H](CCC2)C)C)c(F)c1
[cR1]1[cR1][cR1][cR1][cR1][cR1]1 Fc1c([N+]([O-])=O)cc(NC(=O)C(=O)NC[C@@H]([NH+]2C[C@H](CCC2)C)C)c(F)c1
[O,N]!-CA=A Fc1c([N+]([O-])=O)cc(NC(=O)C(=O)NC[C@@H]([NH+]2C[C@H](CCC2)C)C)c(F)c1
[O,N;!H0;R0] Fc1c([N+]([O-])=O)cc(NC(=O)C(=O)NC[C@@H]([NH+]2C[C@H](CCC2)C)C)c(F)c1
[F,Cl,Br,I] Fc1c([N+]([O-])=O)cc(NC(=O)C(=O)NC[C@@H]([NH+]2C[C@H](CCC2)C)C)c(F)c1
[#7] Fc1c([N+]([O-])=O)cc(NC(=O)C(=O)NC[C@@H]([NH+]2C[C@H](CCC2)C)C)c(F)c1
c-!@N Fc1c([N+]([O-])=O)cc(NC(=O)C(=O)NC[C@@H]([NH+]2C[C@H](CCC2)C)C)c(F)c1
C(=O)C(=O) Fc1c([N+]([O-])=O)cc(NC(=O)C(=O)NC[C@@H]([NH+]2C[C@H](CCC2)C)C)c(F)c1
[C;X4;!D4]-;!@[C;X4;!D4;!R] Fc1c([N+]([O-])=O)cc(NC(=O)C(=O)NC[C@@H]([NH+]2C[C@H](CCC2)C)C)c(F)c1
[#6!H0]~@[#6!H0]~@[#6!H0]~@[#6!H0]~@[#6!H0] Fc1c([N+]([O-])=O)cc(NC(=O)C(=O)NC[C@@H]([NH+]2C[C@H](CCC2)C)C)c(F)c1
[R0] Fc1c([N+]([O-])=O)cc(NC(=O)C(=O)NC[C@@H]([NH+]2C[C@H](CCC2)C)C)c(F)c1
[-,--,---] Fc1c([N+]([O-])=O)cc(NC(=O)C(=O)NC[C@@H]([NH+]2C[C@H](CCC2)C)C)c(F)c1
*-!:[a]:*:*:[a]-!:* Fc1c([N+]([O-])=O)cc(NC(=O)C(=O)NC[C@@H]([NH+]2C[C@H](CCC2)C)C)c(F)c1
*-*-[R]~*:[a] Fc1c([N+]([O-])=O)cc(NC(=O)C(=O)NC[C@@H]([NH+]2C[C@H](CCC2)C)C)c(F)c1
[CX4] Fc1c([N+]([O-])=O)cc(NC(=O)C(=O)NC[C@@H]([NH+]2C[C@H](CCC2)C)C)c(F)c1
[#6!H0]~@[#6!H0]~@[#6!H0]~@[#6!H0] Fc1c([N+]([O-])=O)cc(NC(=O)C(=O)NC[C@@H]([NH+]2C[C@H](CCC2)C)C)c(F)c1
[!R] Fc1c([N+]([O-])=O)cc(NC(=O)C(=O)NC[C@@H]([NH+]2C[C@H](CCC2)C)C)c(F)c1
[#9,#17,#35,#53]-[a] Fc1c([N+]([O-])=O)cc(NC(=O)C(=O)NC[C@@H]([NH+]2C[C@H](CCC2)C)C)c(F)c1
*(!@*)(!@*) Fc1c([N+]([O-])=O)cc(NC(=O)C(=O)NC[C@@H]([NH+]2C[C@H](CCC2)C)C)c(F)c1
[CX3](=[OX1])C Fc1c([N+]([O-])=O)cc(NC(=O)C(=O)NC[C@@H]([NH+]2C[C@H](CCC2)C)C)c(F)c1
[#9,#17,#35,#53]~[D3] Fc1c([N+]([O-])=O)cc(NC(=O)C(=O)NC[C@@H]([NH+]2C[C@H](CCC2)C)C)c(F)c1
*/,\[R]=,:;@[R]/,\* Fc1c([N+]([O-])=O)cc(NC(=O)C(=O)NC[C@@H]([NH+]2C[C@H](CCC2)C)C)c(F)c1
*-!:[a]:*:[a]-!:* Fc1c([N+]([O-])=O)cc(NC(=O)C(=O)NC[C@@H]([NH+]2C[C@H](CCC2)C)C)c(F)c1
[!#6]~*~*~[R] Fc1c([N+]([O-])=O)cc(NC(=O)C(=O)NC[C@@H]([NH+]2C[C@H](CCC2)C)C)c(F)c1
[ND3H0](~[OD1H0])(~[OD1H0])-a Fc1c([N+]([O-])=O)cc(NC(=O)C(=O)NC[C@@H]([NH+]2C[C@H](CCC2)C)C)c(F)c1
[C;X4;!D4]-;!@[C;D3] Fc1c([N+]([O-])=O)cc(NC(=O)C(=O)NC[C@@H]([NH+]2C[C@H](CCC2)C)C)c(F)c1
*-!@* Fc1c([N+]([O-])=O)cc(NC(=O)C(=O)NC[C@@H]([NH+]2C[C@H](CCC2)C)C)c(F)c1
*-!:aaa-!:* Fc1c([N+]([O-])=O)cc(NC(=O)C(=O)NC[C@@H]([NH+]2C[C@H](CCC2)C)C)c(F)c1
[#6,#7;R0]=[#8] Fc1c([N+]([O-])=O)cc(NC(=O)C(=O)NC[C@@H]([NH+]2C[C@H](CCC2)C)C)c(F)c1
*!@* Fc1c([N+]([O-])=O)cc(NC(=O)C(=O)NC[C@@H]([NH+]2C[C@H](CCC2)C)C)c(F)c1
[OX1]=CN Fc1c([N+]([O-])=O)cc(NC(=O)C(=O)NC[C@@H]([NH+]2C[C@H](CCC2)C)C)c(F)c1
*-!:aaaa-!:* Fc1c([N+]([O-])=O)cc(NC(=O)C(=O)NC[C@@H]([NH+]2C[C@H](CCC2)C)C)c(F)c1
N=!@O Fc1c([N+]([O-])=O)cc(NC(=O)C(=O)NC[C@@H]([NH+]2C[C@H](CCC2)C)C)c(F)c1
C~C~C~C Fc1c([N+]([O-])=O)cc(NC(=O)C(=O)NC[C@@H]([NH+]2C[C@H](CCC2)C)C)c(F)c1
[#7]~*~*~*~*~*~*~*~*~[#8] Fc1c([N+]([O-])=O)cc(NC(=O)C(=O)NC[C@@H]([NH+]2C[C@H](CCC2)C)C)c(F)c1
[CH3X4] Fc1c([N+]([O-])=O)cc(NC(=O)C(=O)NC[C@@H]([NH+]2C[C@H](CCC2)C)C)c(F)c1
N=[O,C,N,S] Fc1c([N+]([O-])=O)cc(NC(=O)C(=O)NC[C@@H]([NH+]2C[C@H](CCC2)C)C)c(F)c1
[#9,#17,#35,#53]!@*@* Clc1ccc(cc1)C2=NN(C(=O)CC2)[C@@H](c3cc4OCOc4cc3)C(=O)NS(=O)(=O)c5ccc(cc5)C(C)C
*-*-[R]~*:[a] Clc1ccc(cc1)C2=NN(C(=O)CC2)[C@@H](c3cc4OCOc4cc3)C(=O)NS(=O)(=O)c5ccc(cc5)C(C)C
[a]~*~*-[CH3] Clc1ccc(cc1)C2=NN(C(=O)CC2)[C@@H](c3cc4OCOc4cc3)C(=O)NS(=O)(=O)c5ccc(cc5)C(C)C
*-!:[a]:*:*:[a]-!:* Clc1ccc(cc1)C2=NN(C(=O)CC2)[C@@H](c3cc4OCOc4cc3)C(=O)NS(=O)(=O)c5ccc(cc5)C(C)C
*/,\[R]=,:;@[R]/,\* Clc1ccc(cc1)C2=NN(C(=O)CC2)[C@@H](c3cc4OCOc4cc3)C(=O)NS(=O)(=O)c5ccc(cc5)C(C)C
[#9,#17,#35,#53]-[a] Clc1ccc(cc1)C2=NN(C(=O)CC2)[C@@H](c3cc4OCOc4cc3)C(=O)NS(=O)(=O)c5ccc(cc5)C(C)C
*-!:aaaa-!:* Clc1ccc(cc1)C2=NN(C(=O)CC2)[C@@H](c3cc4OCOc4cc3)C(=O)NS(=O)(=O)c5ccc(cc5)C(C)C
a-[Cl] Clc1ccc(cc1)C2=NN(C(=O)CC2)[C@@H](c3cc4OCOc4cc3)C(=O)NS(=O)(=O)c5ccc(cc5)C(C)C
[!H0;#7,#8,#9] Clc1ccc(cc1)C2=NN(C(=O)CC2)[C@@H](c3cc4OCOc4cc3)C(=O)NS(=O)(=O)c5ccc(cc5)C(C)C
N=[O,C,N,S] Clc1ccc(cc1)C2=NN(C(=O)CC2)[C@@H](c3cc4OCOc4cc3)C(=O)NS(=O)(=O)c5ccc(cc5)C(C)C
[OX2H0] Clc1ccc(cc1)C2=NN(C(=O)CC2)[C@@H](c3cc4OCOc4cc3)C(=O)NS(=O)(=O)c5ccc(cc5)C(C)C
a1aaaaa1 Clc1ccc(cc1)C2=NN(C(=O)CC2)[C@@H](c3cc4OCOc4cc3)C(=O)NS(=O)(=O)c5ccc(cc5)C(C)C
C-!@N Clc1ccc(cc1)C2=NN(C(=O)CC2)[C@@H](c3cc4OCOc4cc3)C(=O)NS(=O)(=O)c5ccc(cc5)C(C)C
[!#6]~*~*~[R] Clc1ccc(cc1)C2=NN(C(=O)CC2)[C@@H](c3cc4OCOc4cc3)C(=O)NS(=O)(=O)c5ccc(cc5)C(C)C
[#7]~*(~*)~* Clc1ccc(cc1)C2=NN(C(=O)CC2)[C@@H](c3cc4OCOc4cc3)C(=O)NS(=O)(=O)c5ccc(cc5)C(C)C
*!:[a]:*:*:[a]!:* Clc1ccc(cc1)C2=NN(C(=O)CC2)[C@@H](c3cc4OCOc4cc3)C(=O)NS(=O)(=O)c5ccc(cc5)C(C)C
[#8,#16] Clc1ccc(cc1)C2=NN(C(=O)CC2)[C@@H](c3cc4OCOc4cc3)C(=O)NS(=O)(=O)c5ccc(cc5)C(C)C
[#9,#17,#35,#53]~*(~*)~* Clc1ccc(cc1)C2=NN(C(=O)CC2)[C@@H](c3cc4OCOc4cc3)C(=O)NS(=O)(=O)c5ccc(cc5)C(C)C
C=!@O Clc1ccc(cc1)C2=NN(C(=O)CC2)[C@@H](c3cc4OCOc4cc3)C(=O)NS(=O)(=O)c5ccc(cc5)C(C)C
c-!@S Clc1ccc(cc1)C2=NN(C(=O)CC2)[C@@H](c3cc4OCOc4cc3)C(=O)NS(=O)(=O)c5ccc(cc5)C(C)C
[R](-*(-*))~*~*~[a] Clc1ccc(cc1)C2=NN(C(=O)CC2)[C@@H](c3cc4OCOc4cc3)C(=O)NS(=O)(=O)c5ccc(cc5)C(C)C
*1****1 Clc1ccc(cc1)C2=NN(C(=O)CC2)[C@@H](c3cc4OCOc4cc3)C(=O)NS(=O)(=O)c5ccc(cc5)C(C)C
[#9,#17,#35,#53]-[R] Clc1ccc(cc1)C2=NN(C(=O)CC2)[C@@H](c3cc4OCOc4cc3)C(=O)NS(=O)(=O)c5ccc(cc5)C(C)C
c-@O Clc1ccc(cc1)C2=NN(C(=O)CC2)[C@@H](c3cc4OCOc4cc3)C(=O)NS(=O)(=O)c5ccc(cc5)C(C)C
*1*****1 Clc1ccc(cc1)C2=NN(C(=O)CC2)[C@@H](c3cc4OCOc4cc3)C(=O)NS(=O)(=O)c5ccc(cc5)C(C)C
[#9,#17,#35,#53] Clc1ccc(cc1)C2=NN(C(=O)CC2)[C@@H](c3cc4OCOc4cc3)C(=O)NS(=O)(=O)c5ccc(cc5)C(C)C
*-!:[a]:*:[a]-!:* Clc1ccc(cc1)C2=NN(C(=O)CC2)[C@@H](c3cc4OCOc4cc3)C(=O)NS(=O)(=O)c5ccc(cc5)C(C)C
C-!@C Clc1ccc(cc1)C2=NN(C(=O)CC2)[C@@H](c3cc4OCOc4cc3)C(=O)NS(=O)(=O)c5ccc(cc5)C(C)C
[NX3,NX4+][CX4H]([*])[CX3](=[OX1])[O,N] Clc1ccc(cc1)C2=NN(C(=O)CC2)[C@@H](c3cc4OCOc4cc3)C(=O)NS(=O)(=O)c5ccc(cc5)C(C)C
[R](-*(-*))~*~[a] Clc1ccc(cc1)C2=NN(C(=O)CC2)[C@@H](c3cc4OCOc4cc3)C(=O)NS(=O)(=O)c5ccc(cc5)C(C)C
[R]~*~*-[CH3] Clc1ccc(cc1)C2=NN(C(=O)CC2)[C@@H](c3cc4OCOc4cc3)C(=O)NS(=O)(=O)c5ccc(cc5)C(C)C
*/,\[R]=;@[R]/,\* Clc1ccc(cc1)C2=NN(C(=O)CC2)[C@@H](c3cc4OCOc4cc3)C(=O)NS(=O)(=O)c5ccc(cc5)C(C)C
[#8]=[C,N] Clc1ccc(cc1)C2=NN(C(=O)CC2)[C@@H](c3cc4OCOc4cc3)C(=O)NS(=O)(=O)c5ccc(cc5)C(C)C
[R](-*(-*))~*~*~*~[a] Clc1ccc(cc1)C2=NN(C(=O)CC2)[C@@H](c3cc4OCOc4cc3)C(=O)NS(=O)(=O)c5ccc(cc5)C(C)C
[C;X4;!D4]-;!@[C;D3] Clc1ccc(cc1)C2=NN(C(=O)CC2)[C@@H](c3cc4OCOc4cc3)C(=O)NS(=O)(=O)c5ccc(cc5)C(C)C
[O,N;!H0;R0] Clc1ccc(cc1)C2=NN(C(=O)CC2)[C@@H](c3cc4OCOc4cc3)C(=O)NS(=O)(=O)c5ccc(cc5)C(C)C
[NX3][CX3](=[OX1])[#6] Clc1ccc(cc1)C2=NN(C(=O)CC2)[C@@H](c3cc4OCOc4cc3)C(=O)NS(=O)(=O)c5ccc(cc5)C(C)C
[#9,#17,#35,#53]~[D3] Clc1ccc(cc1)C2=NN(C(=O)CC2)[C@@H](c3cc4OCOc4cc3)C(=O)NS(=O)(=O)c5ccc(cc5)C(C)C
*-!:aaa-!:* Clc1ccc(cc1)C2=NN(C(=O)CC2)[C@@H](c3cc4OCOc4cc3)C(=O)NS(=O)(=O)c5ccc(cc5)C(C)C
[OD2]([#6])[#6] Clc1ccc(cc1)C2=NN(C(=O)CC2)[C@@H](c3cc4OCOc4cc3)C(=O)NS(=O)(=O)c5ccc(cc5)C(C)C
[!#6]~*~[R] Clc1ccc(cc1)C2=NN(C(=O)CC2)[C@@H](c3cc4OCOc4cc3)C(=O)NS(=O)(=O)c5ccc(cc5)C(C)C
[#6,#7;R0]=[#8] Clc1ccc(cc1)C2=NN(C(=O)CC2)[C@@H](c3cc4OCOc4cc3)C(=O)NS(=O)(=O)c5ccc(cc5)C(C)C
[OX1]=CN Clc1ccc(cc1)C2=NN(C(=O)CC2)[C@@H](c3cc4OCOc4cc3)C(=O)NS(=O)(=O)c5ccc(cc5)C(C)C
[#7] Clc1ccc(cc1)C2=NN(C(=O)CC2)[C@@H](c3cc4OCOc4cc3)C(=O)NS(=O)(=O)c5ccc(cc5)C(C)C
[r;!r3;!r4;!r5;!r6;!r7] Clc1ccc(cc1)C2=NN(C(=O)CC2)[C@@H](c3cc4OCOc4cc3)C(=O)NS(=O)(=O)c5ccc(cc5)C(C)C
[cR1]1[cR1][cR1][cR1][cR1][cR1]1 Clc1ccc(cc1)C2=NN(C(=O)CC2)[C@@H](c3cc4OCOc4cc3)C(=O)NS(=O)(=O)c5ccc(cc5)C(C)C
c-!@C Clc1ccc(cc1)C2=NN(C(=O)CC2)[C@@H](c3cc4OCOc4cc3)C(=O)NS(=O)(=O)c5ccc(cc5)C(C)C
[CHX4]([CH3X4])[CH3X4] Clc1ccc(cc1)C2=NN(C(=O)CC2)[C@@H](c3cc4OCOc4cc3)C(=O)NS(=O)(=O)c5ccc(cc5)C(C)C
C~C~C~C Clc1ccc(cc1)C2=NN(C(=O)CC2)[C@@H](c3cc4OCOc4cc3)C(=O)NS(=O)(=O)c5ccc(cc5)C(C)C
*-*-[R]~*~*:[a] Clc1ccc(cc1)C2=NN(C(=O)CC2)[C@@H](c3cc4OCOc4cc3)C(=O)NS(=O)(=O)c5ccc(cc5)C(C)C
[CX3]=[OX1] Clc1ccc(cc1)C2=NN(C(=O)CC2)[C@@H](c3cc4OCOc4cc3)C(=O)NS(=O)(=O)c5ccc(cc5)C(C)C
[R]~[D3] Clc1ccc(cc1)C2=NN(C(=O)CC2)[C@@H](c3cc4OCOc4cc3)C(=O)NS(=O)(=O)c5ccc(cc5)C(C)C
[R] Clc1ccc(cc1)C2=NN(C(=O)CC2)[C@@H](c3cc4OCOc4cc3)C(=O)NS(=O)(=O)c5ccc(cc5)C(C)C
*-!:aa-!:* Clc1ccc(cc1)C2=NN(C(=O)CC2)[C@@H](c3cc4OCOc4cc3)C(=O)NS(=O)(=O)c5ccc(cc5)C(C)C
[R]~*-[CH3] Clc1ccc(cc1)C2=NN(C(=O)CC2)[C@@H](c3cc4OCOc4cc3)C(=O)NS(=O)(=O)c5ccc(cc5)C(C)C
O=[C,N] Clc1ccc(cc1)C2=NN(C(=O)CC2)[C@@H](c3cc4OCOc4cc3)C(=O)NS(=O)(=O)c5ccc(cc5)C(C)C
[R0] Clc1ccc(cc1)C2=NN(C(=O)CC2)[C@@H](c3cc4OCOc4cc3)C(=O)NS(=O)(=O)c5ccc(cc5)C(C)C
[OD2H0][CX4][OD2H0] Clc1ccc(cc1)C2=NN(C(=O)CC2)[C@@H](c3cc4OCOc4cc3)C(=O)NS(=O)(=O)c5ccc(cc5)C(C)C
N-@N Clc1ccc(cc1)C2=NN(C(=O)CC2)[C@@H](c3cc4OCOc4cc3)C(=O)NS(=O)(=O)c5ccc(cc5)C(C)C
[#6][F,Cl,Br,I] Clc1ccc(cc1)C2=NN(C(=O)CC2)[C@@H](c3cc4OCOc4cc3)C(=O)NS(=O)(=O)c5ccc(cc5)C(C)C
[CH3X4] Clc1ccc(cc1)C2=NN(C(=O)CC2)[C@@H](c3cc4OCOc4cc3)C(=O)NS(=O)(=O)c5ccc(cc5)C(C)C
*-*-[R]:[a] Clc1ccc(cc1)C2=NN(C(=O)CC2)[C@@H](c3cc4OCOc4cc3)C(=O)NS(=O)(=O)c5ccc(cc5)C(C)C
[N&X4&+,N&X3&+0] Clc1ccc(cc1)C2=NN(C(=O)CC2)[C@@H](c3cc4OCOc4cc3)C(=O)NS(=O)(=O)c5ccc(cc5)C(C)C
C~C~O Clc1ccc(cc1)C2=NN(C(=O)CC2)[C@@H](c3cc4OCOc4cc3)C(=O)NS(=O)(=O)c5ccc(cc5)C(C)C
[#6X3v3-1,#6X3v4+0,#6X3v3+1] Clc1ccc(cc1)C2=NN(C(=O)CC2)[C@@H](c3cc4OCOc4cc3)C(=O)NS(=O)(=O)c5ccc(cc5)C(C)C
N-[C,c,N]=[C,c,N,n,O,S] Clc1ccc(cc1)C2=NN(C(=O)CC2)[C@@H](c3cc4OCOc4cc3)C(=O)NS(=O)(=O)c5ccc(cc5)C(C)C
C-@N Clc1ccc(cc1)C2=NN(C(=O)CC2)[C@@H](c3cc4OCOc4cc3)C(=O)NS(=O)(=O)c5ccc(cc5)C(C)C
[CX3](=[OX1])C Clc1ccc(cc1)C2=NN(C(=O)CC2)[C@@H](c3cc4OCOc4cc3)C(=O)NS(=O)(=O)c5ccc(cc5)C(C)C
O=!@S Clc1ccc(cc1)C2=NN(C(=O)CC2)[C@@H](c3cc4OCOc4cc3)C(=O)NS(=O)(=O)c5ccc(cc5)C(C)C
[NX3][NX2]=[*] Clc1ccc(cc1)C2=NN(C(=O)CC2)[C@@H](c3cc4OCOc4cc3)C(=O)NS(=O)(=O)c5ccc(cc5)C(C)C
[CX4v4] Clc1ccc(cc1)C2=NN(C(=O)CC2)[C@@H](c3cc4OCOc4cc3)C(=O)NS(=O)(=O)c5ccc(cc5)C(C)C
*-!@* Clc1ccc(cc1)C2=NN(C(=O)CC2)[C@@H](c3cc4OCOc4cc3)C(=O)NS(=O)(=O)c5ccc(cc5)C(C)C
C-@C Clc1ccc(cc1)C2=NN(C(=O)CC2)[C@@H](c3cc4OCOc4cc3)C(=O)NS(=O)(=O)c5ccc(cc5)C(C)C
C-@O Clc1ccc(cc1)C2=NN(C(=O)CC2)[C@@H](c3cc4OCOc4cc3)C(=O)NS(=O)(=O)c5ccc(cc5)C(C)C
C=@N Clc1ccc(cc1)C2=NN(C(=O)CC2)[C@@H](c3cc4OCOc4cc3)C(=O)NS(=O)(=O)c5ccc(cc5)C(C)C
[!R] Clc1ccc(cc1)C2=NN(C(=O)CC2)[C@@H](c3cc4OCOc4cc3)C(=O)NS(=O)(=O)c5ccc(cc5)C(C)C
[F,Cl,Br,I] Clc1ccc(cc1)C2=NN(C(=O)CC2)[C@@H](c3cc4OCOc4cc3)C(=O)NS(=O)(=O)c5ccc(cc5)C(C)C
*!@* Clc1ccc(cc1)C2=NN(C(=O)CC2)[C@@H](c3cc4OCOc4cc3)C(=O)NS(=O)(=O)c5ccc(cc5)C(C)C
*(!@*)(!@*) Clc1ccc(cc1)C2=NN(C(=O)CC2)[C@@H](c3cc4OCOc4cc3)C(=O)NS(=O)(=O)c5ccc(cc5)C(C)C
[#6]~!@[#8] Clc1ccc(cc1)C2=NN(C(=O)CC2)[C@@H](c3cc4OCOc4cc3)C(=O)NS(=O)(=O)c5ccc(cc5)C(C)C
[N&X4&+,N&X3&+0] Clc1cc(NC(=O)C(=O)N2CC[NH+](C(C)(C)C)CCC2)c(OC)cc1
a1aaaaa1 Clc1cc(NC(=O)C(=O)N2CC[NH+](C(C)(C)C)CCC2)c(OC)cc1
[!#6]~*~[R] Clc1cc(NC(=O)C(=O)N2CC[NH+](C(C)(C)C)CCC2)c(OC)cc1
C(=O)C(=O) Clc1cc(NC(=O)C(=O)N2CC[NH+](C(C)(C)C)CCC2)c(OC)cc1
[#7]~[D3] Clc1cc(NC(=O)C(=O)N2CC[NH+](C(C)(C)C)CCC2)c(OC)cc1
[#9,#17,#35,#53]!@*@* Clc1cc(NC(=O)C(=O)N2CC[NH+](C(C)(C)C)CCC2)c(OC)cc1
[CX3](=[OX1])C Clc1cc(NC(=O)C(=O)N2CC[NH+](C(C)(C)C)CCC2)c(OC)cc1
a-[Cl] Clc1cc(NC(=O)C(=O)N2CC[NH+](C(C)(C)C)CCC2)c(OC)cc1
[cR1]1[cR1][cR1][cR1][cR1][cR1]1 Clc1cc(NC(=O)C(=O)N2CC[NH+](C(C)(C)C)CCC2)c(OC)cc1
[#8,#16] Clc1cc(NC(=O)C(=O)N2CC[NH+](C(C)(C)C)CCC2)c(OC)cc1
*(!@*)(!@*) Clc1cc(NC(=O)C(=O)N2CC[NH+](C(C)(C)C)CCC2)c(OC)cc1
c-!@O Clc1cc(NC(=O)C(=O)N2CC[NH+](C(C)(C)C)CCC2)c(OC)cc1
[R]~*~*-[CH3] Clc1cc(NC(=O)C(=O)N2CC[NH+](C(C)(C)C)CCC2)c(OC)cc1
[O,N]!-CA=A Clc1cc(NC(=O)C(=O)N2CC[NH+](C(C)(C)C)CCC2)c(OC)cc1
[NH]([CX4])[CX4] Clc1cc(NC(=O)C(=O)N2CC[NH+](C(C)(C)C)CCC2)c(OC)cc1
[+] Clc1cc(NC(=O)C(=O)N2CC[NH+](C(C)(C)C)CCC2)c(OC)cc1
[!#6]~*~*~*~[D3] Clc1cc(NC(=O)C(=O)N2CC[NH+](C(C)(C)C)CCC2)c(OC)cc1
[#9,#17,#35,#53] Clc1cc(NC(=O)C(=O)N2CC[NH+](C(C)(C)C)CCC2)c(OC)cc1
[OX2H0] Clc1cc(NC(=O)C(=O)N2CC[NH+](C(C)(C)C)CCC2)c(OC)cc1
[#9,#17,#35,#53]~[D3] Clc1cc(NC(=O)C(=O)N2CC[NH+](C(C)(C)C)CCC2)c(OC)cc1
*-!:[a]:*:*:[a]-!:* Clc1cc(NC(=O)C(=O)N2CC[NH+](C(C)(C)C)CCC2)c(OC)cc1
[!R] Clc1cc(NC(=O)C(=O)N2CC[NH+](C(C)(C)C)CCC2)c(OC)cc1
*-*-[R]~*~*:[a] Clc1cc(NC(=O)C(=O)N2CC[NH+](C(C)(C)C)CCC2)c(OC)cc1
[R](-*(-*))~*~[a] Clc1cc(NC(=O)C(=O)N2CC[NH+](C(C)(C)C)CCC2)c(OC)cc1
[!#6]-[CH3] Clc1cc(NC(=O)C(=O)N2CC[NH+](C(C)(C)C)CCC2)c(OC)cc1
[R](-*(-*))~*~*~[a] Clc1cc(NC(=O)C(=O)N2CC[NH+](C(C)(C)C)CCC2)c(OC)cc1
[#6]~!@[#8] Clc1cc(NC(=O)C(=O)N2CC[NH+](C(C)(C)C)CCC2)c(OC)cc1
[!#6]~*~*~[R] Clc1cc(NC(=O)C(=O)N2CC[NH+](C(C)(C)C)CCC2)c(OC)cc1
C=!@O Clc1cc(NC(=O)C(=O)N2CC[NH+](C(C)(C)C)CCC2)c(OC)cc1
[OD2]([#6])[#6] Clc1cc(NC(=O)C(=O)N2CC[NH+](C(C)(C)C)CCC2)c(OC)cc1
[#9,#17,#35,#53]~*(~*)~* Clc1cc(NC(=O)C(=O)N2CC[NH+](C(C)(C)C)CCC2)c(OC)cc1
[R0] Clc1cc(NC(=O)C(=O)N2CC[NH+](C(C)(C)C)CCC2)c(OC)cc1
*-*-[R]:[a] Clc1cc(NC(=O)C(=O)N2CC[NH+](C(C)(C)C)CCC2)c(OC)cc1
C~C~O Clc1cc(NC(=O)C(=O)N2CC[NH+](C(C)(C)C)CCC2)c(OC)cc1
[CX3]=[OX1] Clc1cc(NC(=O)C(=O)N2CC[NH+](C(C)(C)C)CCC2)c(OC)cc1
[#7]~*~*~*~*~*~*~*~*~[#8] Clc1cc(NC(=O)C(=O)N2CC[NH+](C(C)(C)C)CCC2)c(OC)cc1
*!@* Clc1cc(NC(=O)C(=O)N2CC[NH+](C(C)(C)C)CCC2)c(OC)cc1
[NX4] Clc1cc(NC(=O)C(=O)N2CC[NH+](C(C)(C)C)CCC2)c(OC)cc1
[#6X3v3-1,#6X3v4+0,#6X3v3+1] Clc1cc(NC(=O)C(=O)N2CC[NH+](C(C)(C)C)CCC2)c(OC)cc1
[N,n;+1] Clc1cc(NC(=O)C(=O)N2CC[NH+](C(C)(C)C)CCC2)c(OC)cc1
[R]~*-[CH3] Clc1cc(NC(=O)C(=O)N2CC[NH+](C(C)(C)C)CCC2)c(OC)cc1
[CX4] Clc1cc(NC(=O)C(=O)N2CC[NH+](C(C)(C)C)CCC2)c(OC)cc1
*!@[#8]!@* Clc1cc(NC(=O)C(=O)N2CC[NH+](C(C)(C)C)CCC2)c(OC)cc1
c-!@N Clc1cc(NC(=O)C(=O)N2CC[NH+](C(C)(C)C)CCC2)c(OC)cc1
[CX4v4] Clc1cc(NC(=O)C(=O)N2CC[NH+](C(C)(C)C)CCC2)c(OC)cc1
O=[C,N] Clc1cc(NC(=O)C(=O)N2CC[NH+](C(C)(C)C)CCC2)c(OC)cc1
*-!@* Clc1cc(NC(=O)C(=O)N2CC[NH+](C(C)(C)C)CCC2)c(OC)cc1
[F,Cl,Br,I] Clc1cc(NC(=O)C(=O)N2CC[NH+](C(C)(C)C)CCC2)c(OC)cc1
*-!:aa-!:* Clc1cc(NC(=O)C(=O)N2CC[NH+](C(C)(C)C)CCC2)c(OC)cc1
C-@C Clc1cc(NC(=O)C(=O)N2CC[NH+](C(C)(C)C)CCC2)c(OC)cc1
[R](-*(-*))~*~*~*~[a] Clc1cc(NC(=O)C(=O)N2CC[NH+](C(C)(C)C)CCC2)c(OC)cc1
*1******1 Clc1cc(NC(=O)C(=O)N2CC[NH+](C(C)(C)C)CCC2)c(OC)cc1
[OX1]=CN Clc1cc(NC(=O)C(=O)N2CC[NH+](C(C)(C)C)CCC2)c(OC)cc1
N-[C,c,N]=[C,c,N,n,O,S] Clc1cc(NC(=O)C(=O)N2CC[NH+](C(C)(C)C)CCC2)c(OC)cc1
C-!@O Clc1cc(NC(=O)C(=O)N2CC[NH+](C(C)(C)C)CCC2)c(OC)cc1
[#9,#17,#35,#53]-[a] Clc1cc(NC(=O)C(=O)N2CC[NH+](C(C)(C)C)CCC2)c(OC)cc1
[+,++,+++] Clc1cc(NC(=O)C(=O)N2CC[NH+](C(C)(C)C)CCC2)c(OC)cc1
[a]~*~*-[CH3] Clc1cc(NC(=O)C(=O)N2CC[NH+](C(C)(C)C)CCC2)c(OC)cc1
[#6,#7;R0]=[#8] Clc1cc(NC(=O)C(=O)N2CC[NH+](C(C)(C)C)CCC2)c(OC)cc1
[CH3X4] Clc1cc(NC(=O)C(=O)N2CC[NH+](C(C)(C)C)CCC2)c(OC)cc1
[O,N;!H0;R0] Clc1cc(NC(=O)C(=O)N2CC[NH+](C(C)(C)C)CCC2)c(OC)cc1
[#7]~*(~*)~* Clc1cc(NC(=O)C(=O)N2CC[NH+](C(C)(C)C)CCC2)c(OC)cc1
*!:[a]:*:*:[a]!:* Clc1cc(NC(=O)C(=O)N2CC[NH+](C(C)(C)C)CCC2)c(OC)cc1
[#7] Clc1cc(NC(=O)C(=O)N2CC[NH+](C(C)(C)C)CCC2)c(OC)cc1
[R]~[D3] Clc1cc(NC(=O)C(=O)N2CC[NH+](C(C)(C)C)CCC2)c(OC)cc1
[R] Clc1cc(NC(=O)C(=O)N2CC[NH+](C(C)(C)C)CCC2)c(OC)cc1
*1*****1 Clc1cc(NC(=O)C(=O)N2CC[NH+](C(C)(C)C)CCC2)c(OC)cc1
*/,\[R]=,:;@[R]/,\* Clc1cc(NC(=O)C(=O)N2CC[NH+](C(C)(C)C)CCC2)c(OC)cc1
[#6][F,Cl,Br,I] Clc1cc(NC(=O)C(=O)N2CC[NH+](C(C)(C)C)CCC2)c(OC)cc1
*-!:[a]:*:[a]-!:* Clc1cc(NC(=O)C(=O)N2CC[NH+](C(C)(C)C)CCC2)c(OC)cc1
*-!:aaaa-!:* Clc1cc(NC(=O)C(=O)N2CC[NH+](C(C)(C)C)CCC2)c(OC)cc1
C-!@N Clc1cc(NC(=O)C(=O)N2CC[NH+](C(C)(C)C)CCC2)c(OC)cc1
*-*-[R]~*:[a] Clc1cc(NC(=O)C(=O)N2CC[NH+](C(C)(C)C)CCC2)c(OC)cc1
[!H0;#7,#8,#9] Clc1cc(NC(=O)C(=O)N2CC[NH+](C(C)(C)C)CCC2)c(OC)cc1
C-@N Clc1cc(NC(=O)C(=O)N2CC[NH+](C(C)(C)C)CCC2)c(OC)cc1
[NX3][CX3](=[OX1])[#6] Clc1cc(NC(=O)C(=O)N2CC[NH+](C(C)(C)C)CCC2)c(OC)cc1
[#9,#17,#35,#53]-[R] Clc1cc(NC(=O)C(=O)N2CC[NH+](C(C)(C)C)CCC2)c(OC)cc1
[#8]=[C,N] Clc1cc(NC(=O)C(=O)N2CC[NH+](C(C)(C)C)CCC2)c(OC)cc1
C-!@C Clc1cc(NC(=O)C(=O)N2CC[NH+](C(C)(C)C)CCC2)c(OC)cc1
*-!:aaa-!:* Clc1cc(NC(=O)C(=O)N2CC[NH+](C(C)(C)C)CCC2)c(OC)cc1
*-!:[a]:*:*:[a]-!:* Clc1cc(ccc1)C2=NN=C(SCC(=O)NN=C/C(=C/c3ccc(cc3)C(C)C)/C)N2C
O=[C,N] Clc1cc(ccc1)C2=NN=C(SCC(=O)NN=C/C(=C/c3ccc(cc3)C(C)C)/C)N2C
[!#6]~*~*~[R] Clc1cc(ccc1)C2=NN=C(SCC(=O)NN=C/C(=C/c3ccc(cc3)C(C)C)/C)N2C
*/,\[R]=,:;@[R]/,\* Clc1cc(ccc1)C2=NN=C(SCC(=O)NN=C/C(=C/c3ccc(cc3)C(C)C)/C)N2C
*(!@*)(!@*) Clc1cc(ccc1)C2=NN=C(SCC(=O)NN=C/C(=C/c3ccc(cc3)C(C)C)/C)N2C
[R]~*~*-[CH3] Clc1cc(ccc1)C2=NN=C(SCC(=O)NN=C/C(=C/c3ccc(cc3)C(C)C)/C)N2C
[#7] Clc1cc(ccc1)C2=NN=C(SCC(=O)NN=C/C(=C/c3ccc(cc3)C(C)C)/C)N2C
[CX4v4] Clc1cc(ccc1)C2=NN=C(SCC(=O)NN=C/C(=C/c3ccc(cc3)C(C)C)/C)N2C
*-!:aaa-!:* Clc1cc(ccc1)C2=NN=C(SCC(=O)NN=C/C(=C/c3ccc(cc3)C(C)C)/C)N2C
[#7]~[D3] Clc1cc(ccc1)C2=NN=C(SCC(=O)NN=C/C(=C/c3ccc(cc3)C(C)C)/C)N2C
[a]~*~*-[CH3] Clc1cc(ccc1)C2=NN=C(SCC(=O)NN=C/C(=C/c3ccc(cc3)C(C)C)/C)N2C
[!#6]~*~*~*~[D3] Clc1cc(ccc1)C2=NN=C(SCC(=O)NN=C/C(=C/c3ccc(cc3)C(C)C)/C)N2C
[C;X4;!D4]-;!@[C;D3] Clc1cc(ccc1)C2=NN=C(SCC(=O)NN=C/C(=C/c3ccc(cc3)C(C)C)/C)N2C
[#9,#17,#35,#53]-[R] Clc1cc(ccc1)C2=NN=C(SCC(=O)NN=C/C(=C/c3ccc(cc3)C(C)C)/C)N2C
[!#6]~*~[R] Clc1cc(ccc1)C2=NN=C(SCC(=O)NN=C/C(=C/c3ccc(cc3)C(C)C)/C)N2C
[OX1]=CN Clc1cc(ccc1)C2=NN=C(SCC(=O)NN=C/C(=C/c3ccc(cc3)C(C)C)/C)N2C
[NX3][CX3](=[OX1])[#6] Clc1cc(ccc1)C2=NN=C(SCC(=O)NN=C/C(=C/c3ccc(cc3)C(C)C)/C)N2C
[R](-*(-*))~*~*~*~[a] Clc1cc(ccc1)C2=NN=C(SCC(=O)NN=C/C(=C/c3ccc(cc3)C(C)C)/C)N2C
[#9,#17,#35,#53]-[a] Clc1cc(ccc1)C2=NN=C(SCC(=O)NN=C/C(=C/c3ccc(cc3)C(C)C)/C)N2C
[#7]~*(~*)~* Clc1cc(ccc1)C2=NN=C(SCC(=O)NN=C/C(=C/c3ccc(cc3)C(C)C)/C)N2C
[N;R0][N;R0]C(=O) Clc1cc(ccc1)C2=NN=C(SCC(=O)NN=C/C(=C/c3ccc(cc3)C(C)C)/C)N2C
[SX2] Clc1cc(ccc1)C2=NN=C(SCC(=O)NN=C/C(=C/c3ccc(cc3)C(C)C)/C)N2C
[R]~[D3] Clc1cc(ccc1)C2=NN=C(SCC(=O)NN=C/C(=C/c3ccc(cc3)C(C)C)/C)N2C
[R](-*(-*))~*~[a] Clc1cc(ccc1)C2=NN=C(SCC(=O)NN=C/C(=C/c3ccc(cc3)C(C)C)/C)N2C
*!@* Clc1cc(ccc1)C2=NN=C(SCC(=O)NN=C/C(=C/c3ccc(cc3)C(C)C)/C)N2C
[#16X2H0] Clc1cc(ccc1)C2=NN=C(SCC(=O)NN=C/C(=C/c3ccc(cc3)C(C)C)/C)N2C
[cR1]1[cR1][cR1][cR1][cR1][cR1]1 Clc1cc(ccc1)C2=NN=C(SCC(=O)NN=C/C(=C/c3ccc(cc3)C(C)C)/C)N2C
[!H0;#7,#8,#9] Clc1cc(ccc1)C2=NN=C(SCC(=O)NN=C/C(=C/c3ccc(cc3)C(C)C)/C)N2C
[O,N;!H0;R0] Clc1cc(ccc1)C2=NN=C(SCC(=O)NN=C/C(=C/c3ccc(cc3)C(C)C)/C)N2C
[nX2r5] Clc1cc(ccc1)C2=NN=C(SCC(=O)NN=C/C(=C/c3ccc(cc3)C(C)C)/C)N2C
[CX3]=[OX1] Clc1cc(ccc1)C2=NN=C(SCC(=O)NN=C/C(=C/c3ccc(cc3)C(C)C)/C)N2C
[R0] Clc1cc(ccc1)C2=NN=C(SCC(=O)NN=C/C(=C/c3ccc(cc3)C(C)C)/C)N2C
[C;X4;!D4]-;!@[C;X4;!D4;!R] Clc1cc(ccc1)C2=NN=C(SCC(=O)NN=C/C(=C/c3ccc(cc3)C(C)C)/C)N2C
[!#6]-[CH3] Clc1cc(ccc1)C2=NN=C(SCC(=O)NN=C/C(=C/c3ccc(cc3)C(C)C)/C)N2C
[CX4] Clc1cc(ccc1)C2=NN=C(SCC(=O)NN=C/C(=C/c3ccc(cc3)C(C)C)/C)N2C
C-!@C Clc1cc(ccc1)C2=NN=C(SCC(=O)NN=C/C(=C/c3ccc(cc3)C(C)C)/C)N2C
C~C~O Clc1cc(ccc1)C2=NN=C(SCC(=O)NN=C/C(=C/c3ccc(cc3)C(C)C)/C)N2C
[!R] Clc1cc(ccc1)C2=NN=C(SCC(=O)NN=C/C(=C/c3ccc(cc3)C(C)C)/C)N2C
[R]~*-[CH3] Clc1cc(ccc1)C2=NN=C(SCC(=O)NN=C/C(=C/c3ccc(cc3)C(C)C)/C)N2C
[F,Cl,Br,I] Clc1cc(ccc1)C2=NN=C(SCC(=O)NN=C/C(=C/c3ccc(cc3)C(C)C)/C)N2C
[#6X3v3-1,#6X3v4+0,#6X3v3+1] Clc1cc(ccc1)C2=NN=C(SCC(=O)NN=C/C(=C/c3ccc(cc3)C(C)C)/C)N2C
*-*-[R]~*:[a] Clc1cc(ccc1)C2=NN=C(SCC(=O)NN=C/C(=C/c3ccc(cc3)C(C)C)/C)N2C
[N&X4&+,N&X3&+0] Clc1cc(ccc1)C2=NN=C(SCC(=O)NN=C/C(=C/c3ccc(cc3)C(C)C)/C)N2C
*-!:aa-!:* Clc1cc(ccc1)C2=NN=C(SCC(=O)NN=C/C(=C/c3ccc(cc3)C(C)C)/C)N2C
[R] Clc1cc(ccc1)C2=NN=C(SCC(=O)NN=C/C(=C/c3ccc(cc3)C(C)C)/C)N2C
[C;X4;!D4]-;!@[n] Clc1cc(ccc1)C2=NN=C(SCC(=O)NN=C/C(=C/c3ccc(cc3)C(C)C)/C)N2C
[CX3](=[OX1])C Clc1cc(ccc1)C2=NN=C(SCC(=O)NN=C/C(=C/c3ccc(cc3)C(C)C)/C)N2C
C-!@S Clc1cc(ccc1)C2=NN=C(SCC(=O)NN=C/C(=C/c3ccc(cc3)C(C)C)/C)N2C
[#9,#17,#35,#53] Clc1cc(ccc1)C2=NN=C(SCC(=O)NN=C/C(=C/c3ccc(cc3)C(C)C)/C)N2C
[CH3X4] Clc1cc(ccc1)C2=NN=C(SCC(=O)NN=C/C(=C/c3ccc(cc3)C(C)C)/C)N2C
*-*-[R]~*~*:[a] Clc1cc(ccc1)C2=NN=C(SCC(=O)NN=C/C(=C/c3ccc(cc3)C(C)C)/C)N2C
N=[O,C,N,S] Clc1cc(ccc1)C2=NN=C(SCC(=O)NN=C/C(=C/c3ccc(cc3)C(C)C)/C)N2C
*1****1 Clc1cc(ccc1)C2=NN=C(SCC(=O)NN=C/C(=C/c3ccc(cc3)C(C)C)/C)N2C
[#9,#17,#35,#53]~[D3] Clc1cc(ccc1)C2=NN=C(SCC(=O)NN=C/C(=C/c3ccc(cc3)C(C)C)/C)N2C
a1aaaaa1 Clc1cc(ccc1)C2=NN=C(SCC(=O)NN=C/C(=C/c3ccc(cc3)C(C)C)/C)N2C
[CD2H1]=[ND2H0][ND2H1] Clc1cc(ccc1)C2=NN=C(SCC(=O)NN=C/C(=C/c3ccc(cc3)C(C)C)/C)N2C
[NX3][NX2]=[*] Clc1cc(ccc1)C2=NN=C(SCC(=O)NN=C/C(=C/c3ccc(cc3)C(C)C)/C)N2C
c-!@C Clc1cc(ccc1)C2=NN=C(SCC(=O)NN=C/C(=C/c3ccc(cc3)C(C)C)/C)N2C
[#6]~!@[#8] Clc1cc(ccc1)C2=NN=C(SCC(=O)NN=C/C(=C/c3ccc(cc3)C(C)C)/C)N2C
[#6][F,Cl,Br,I] Clc1cc(ccc1)C2=NN=C(SCC(=O)NN=C/C(=C/c3ccc(cc3)C(C)C)/C)N2C
*!:[a]:*:*:[a]!:* Clc1cc(ccc1)C2=NN=C(SCC(=O)NN=C/C(=C/c3ccc(cc3)C(C)C)/C)N2C
[#8,#16] Clc1cc(ccc1)C2=NN=C(SCC(=O)NN=C/C(=C/c3ccc(cc3)C(C)C)/C)N2C
C=!@C Clc1cc(ccc1)C2=NN=C(SCC(=O)NN=C/C(=C/c3ccc(cc3)C(C)C)/C)N2C
*1*****1 Clc1cc(ccc1)C2=NN=C(SCC(=O)NN=C/C(=C/c3ccc(cc3)C(C)C)/C)N2C
[#9,#17,#35,#53]!@*@* Clc1cc(ccc1)C2=NN=C(SCC(=O)NN=C/C(=C/c3ccc(cc3)C(C)C)/C)N2C
a-[Cl] Clc1cc(ccc1)C2=NN=C(SCC(=O)NN=C/C(=C/c3ccc(cc3)C(C)C)/C)N2C
c-!@S Clc1cc(ccc1)C2=NN=C(SCC(=O)NN=C/C(=C/c3ccc(cc3)C(C)C)/C)N2C
[#16X2H0][!#16] Clc1cc(ccc1)C2=NN=C(SCC(=O)NN=C/C(=C/c3ccc(cc3)C(C)C)/C)N2C
C=!@N Clc1cc(ccc1)C2=NN=C(SCC(=O)NN=C/C(=C/c3ccc(cc3)C(C)C)/C)N2C
[CHX4]([CH3X4])[CH3X4] Clc1cc(ccc1)C2=NN=C(SCC(=O)NN=C/C(=C/c3ccc(cc3)C(C)C)/C)N2C
[#8]=[C,N] Clc1cc(ccc1)C2=NN=C(SCC(=O)NN=C/C(=C/c3ccc(cc3)C(C)C)/C)N2C
C=!@O Clc1cc(ccc1)C2=NN=C(SCC(=O)NN=C/C(=C/c3ccc(cc3)C(C)C)/C)N2C
*-*-[R]:[a] Clc1cc(ccc1)C2=NN=C(SCC(=O)NN=C/C(=C/c3ccc(cc3)C(C)C)/C)N2C
N-[C,c,N]=[C,c,N,n,O,S] Clc1cc(ccc1)C2=NN=C(SCC(=O)NN=C/C(=C/c3ccc(cc3)C(C)C)/C)N2C
n-!@C Clc1cc(ccc1)C2=NN=C(SCC(=O)NN=C/C(=C/c3ccc(cc3)C(C)C)/C)N2C
*-!:[a]:*:[a]-!:* Clc1cc(ccc1)C2=NN=C(SCC(=O)NN=C/C(=C/c3ccc(cc3)C(C)C)/C)N2C
*-!:aaaa-!:* Clc1cc(ccc1)C2=NN=C(SCC(=O)NN=C/C(=C/c3ccc(cc3)C(C)C)/C)N2C
[#9,#17,#35,#53]~*(~*)~* Clc1cc(ccc1)C2=NN=C(SCC(=O)NN=C/C(=C/c3ccc(cc3)C(C)C)/C)N2C
[AR0]~[AR0]~[AR0]~[AR0]~[AR0]~[AR0]~[AR0]~[AR0] Clc1cc(ccc1)C2=NN=C(SCC(=O)NN=C/C(=C/c3ccc(cc3)C(C)C)/C)N2C
*-!@* Clc1cc(ccc1)C2=NN=C(SCC(=O)NN=C/C(=C/c3ccc(cc3)C(C)C)/C)N2C
[#6][F,Cl,Br,I] Brc1cc(c(OC(C)C)cc1)C(=O)NC(=S)NNC(=O)c2ccc(cc2)C
*-!:aaa-!:* Brc1cc(c(OC(C)C)cc1)C(=O)NC(=S)NNC(=O)c2ccc(cc2)C
[OX2H0] Brc1cc(c(OC(C)C)cc1)C(=O)NC(=S)NNC(=O)c2ccc(cc2)C
C=!@S Brc1cc(c(OC(C)C)cc1)C(=O)NC(=S)NNC(=O)c2ccc(cc2)C
[#9,#17,#35,#53]-[a] Brc1cc(c(OC(C)C)cc1)C(=O)NC(=S)NNC(=O)c2ccc(cc2)C
*-!:[a]:*:*:[a]-!:* Brc1cc(c(OC(C)C)cc1)C(=O)NC(=S)NNC(=O)c2ccc(cc2)C
[CX4] Brc1cc(c(OC(C)C)cc1)C(=O)NC(=S)NNC(=O)c2ccc(cc2)C
a1aaaaa1 Brc1cc(c(OC(C)C)cc1)C(=O)NC(=S)NNC(=O)c2ccc(cc2)C
*-*-[R]~*:[a] Brc1cc(c(OC(C)C)cc1)C(=O)NC(=S)NNC(=O)c2ccc(cc2)C
[!#6]~*~[R] Brc1cc(c(OC(C)C)cc1)C(=O)NC(=S)NNC(=O)c2ccc(cc2)C
[OX1]=CN Brc1cc(c(OC(C)C)cc1)C(=O)NC(=S)NNC(=O)c2ccc(cc2)C
C-!@O Brc1cc(c(OC(C)C)cc1)C(=O)NC(=S)NNC(=O)c2ccc(cc2)C
[#8]=[C,N] Brc1cc(c(OC(C)C)cc1)C(=O)NC(=S)NNC(=O)c2ccc(cc2)C
c-!@C Brc1cc(c(OC(C)C)cc1)C(=O)NC(=S)NNC(=O)c2ccc(cc2)C
*-!:aaaa-!:* Brc1cc(c(OC(C)C)cc1)C(=O)NC(=S)NNC(=O)c2ccc(cc2)C
[#9,#17,#35,#53]~[D3] Brc1cc(c(OC(C)C)cc1)C(=O)NC(=S)NNC(=O)c2ccc(cc2)C
C-!@N Brc1cc(c(OC(C)C)cc1)C(=O)NC(=S)NNC(=O)c2ccc(cc2)C
*(!@*)(!@*) Brc1cc(c(OC(C)C)cc1)C(=O)NC(=S)NNC(=O)c2ccc(cc2)C
N-!@N Brc1cc(c(OC(C)C)cc1)C(=O)NC(=S)NNC(=O)c2ccc(cc2)C
[!#1&!#6&!#7&!#8&!#9&!#16&!#17] Brc1cc(c(OC(C)C)cc1)C(=O)NC(=S)NNC(=O)c2ccc(cc2)C
[R]~[D3] Brc1cc(c(OC(C)C)cc1)C(=O)NC(=S)NNC(=O)c2ccc(cc2)C
*-*-[R]:[a] Brc1cc(c(OC(C)C)cc1)C(=O)NC(=S)NNC(=O)c2ccc(cc2)C
*-!:[a]:*:[a]-!:* Brc1cc(c(OC(C)C)cc1)C(=O)NC(=S)NNC(=O)c2ccc(cc2)C
[NX3][NX3] Brc1cc(c(OC(C)C)cc1)C(=O)NC(=S)NNC(=O)c2ccc(cc2)C
[CX4v4] Brc1cc(c(OC(C)C)cc1)C(=O)NC(=S)NNC(=O)c2ccc(cc2)C
*!@[#8]!@* Brc1cc(c(OC(C)C)cc1)C(=O)NC(=S)NNC(=O)c2ccc(cc2)C
[#7]~*(~*)~* Brc1cc(c(OC(C)C)cc1)C(=O)NC(=S)NNC(=O)c2ccc(cc2)C
[R](-*(-*))~*~*~[a] Brc1cc(c(OC(C)C)cc1)C(=O)NC(=S)NNC(=O)c2ccc(cc2)C
[C;X4;!D4]-;!@[C;X4;!D4;!R] Brc1cc(c(OC(C)C)cc1)C(=O)NC(=S)NNC(=O)c2ccc(cc2)C
*!@* Brc1cc(c(OC(C)C)cc1)C(=O)NC(=S)NNC(=O)c2ccc(cc2)C
[#9,#17,#35,#53]-[R] Brc1cc(c(OC(C)C)cc1)C(=O)NC(=S)NNC(=O)c2ccc(cc2)C
[!H0;#7,#8,#9] Brc1cc(c(OC(C)C)cc1)C(=O)NC(=S)NNC(=O)c2ccc(cc2)C
[CH3X4] Brc1cc(c(OC(C)C)cc1)C(=O)NC(=S)NNC(=O)c2ccc(cc2)C
[#9,#17,#35,#53] Brc1cc(c(OC(C)C)cc1)C(=O)NC(=S)NNC(=O)c2ccc(cc2)C
[#7] Brc1cc(c(OC(C)C)cc1)C(=O)NC(=S)NNC(=O)c2ccc(cc2)C
[!#6]~*~*~[R] Brc1cc(c(OC(C)C)cc1)C(=O)NC(=S)NNC(=O)c2ccc(cc2)C
*/,\[R]=,:;@[R]/,\* Brc1cc(c(OC(C)C)cc1)C(=O)NC(=S)NNC(=O)c2ccc(cc2)C
C=!@O Brc1cc(c(OC(C)C)cc1)C(=O)NC(=S)NNC(=O)c2ccc(cc2)C
N-[C,c,N]=[C,c,N,n,O,S] Brc1cc(c(OC(C)C)cc1)C(=O)NC(=S)NNC(=O)c2ccc(cc2)C
[NX3][CX3]=[SX1] Brc1cc(c(OC(C)C)cc1)C(=O)NC(=S)NNC(=O)c2ccc(cc2)C
[#9,#17,#35,#53]!@*@* Brc1cc(c(OC(C)C)cc1)C(=O)NC(=S)NNC(=O)c2ccc(cc2)C
[CX3]=[OX1] Brc1cc(c(OC(C)C)cc1)C(=O)NC(=S)NNC(=O)c2ccc(cc2)C
[F,Cl,Br,I] Brc1cc(c(OC(C)C)cc1)C(=O)NC(=S)NNC(=O)c2ccc(cc2)C
[R](-*(-*))~*~*~*~[a] Brc1cc(c(OC(C)C)cc1)C(=O)NC(=S)NNC(=O)c2ccc(cc2)C
[CD3H0,R](=[SD1H0])([ND2H1,R])([ND2H1,R]) Brc1cc(c(OC(C)C)cc1)C(=O)NC(=S)NNC(=O)c2ccc(cc2)C
[#6]~!@[#8] Brc1cc(c(OC(C)C)cc1)C(=O)NC(=S)NNC(=O)c2ccc(cc2)C
c-!@O Brc1cc(c(OC(C)C)cc1)C(=O)NC(=S)NNC(=O)c2ccc(cc2)C
[N&X4&+,N&X3&+0] Brc1cc(c(OC(C)C)cc1)C(=O)NC(=S)NNC(=O)c2ccc(cc2)C
[C;X4;!D4]-;!@[C;D3] Brc1cc(c(OC(C)C)cc1)C(=O)NC(=S)NNC(=O)c2ccc(cc2)C
[!R] Brc1cc(c(OC(C)C)cc1)C(=O)NC(=S)NNC(=O)c2ccc(cc2)C
a-[Br] Brc1cc(c(OC(C)C)cc1)C(=O)NC(=S)NNC(=O)c2ccc(cc2)C
[AR0]~[AR0]~[AR0]~[AR0]~[AR0]~[AR0]~[AR0]~[AR0] Brc1cc(c(OC(C)C)cc1)C(=O)NC(=S)NNC(=O)c2ccc(cc2)C
[R]~*~*-[CH3] Brc1cc(c(OC(C)C)cc1)C(=O)NC(=S)NNC(=O)c2ccc(cc2)C
[#8,#16] Brc1cc(c(OC(C)C)cc1)C(=O)NC(=S)NNC(=O)c2ccc(cc2)C
[#8]=[C,N]-aaa[F,Cl,Br,I] Brc1cc(c(OC(C)C)cc1)C(=O)NC(=S)NNC(=O)c2ccc(cc2)C
[#7]~[D3] Brc1cc(c(OC(C)C)cc1)C(=O)NC(=S)NNC(=O)c2ccc(cc2)C
*-!@* Brc1cc(c(OC(C)C)cc1)C(=O)NC(=S)NNC(=O)c2ccc(cc2)C
[R0] Brc1cc(c(OC(C)C)cc1)C(=O)NC(=S)NNC(=O)c2ccc(cc2)C
C~C~O Brc1cc(c(OC(C)C)cc1)C(=O)NC(=S)NNC(=O)c2ccc(cc2)C
[#6,#7;R0]=[#8] Brc1cc(c(OC(C)C)cc1)C(=O)NC(=S)NNC(=O)c2ccc(cc2)C
[N;R0][N;R0]C(=O) Brc1cc(c(OC(C)C)cc1)C(=O)NC(=S)NNC(=O)c2ccc(cc2)C
[CD3H0](-[NX3])(-[NX3])=[SD1H0] Brc1cc(c(OC(C)C)cc1)C(=O)NC(=S)NNC(=O)c2ccc(cc2)C
[OD2]([#6])[#6] Brc1cc(c(OC(C)C)cc1)C(=O)NC(=S)NNC(=O)c2ccc(cc2)C
[a]~*~*-[CH3] Brc1cc(c(OC(C)C)cc1)C(=O)NC(=S)NNC(=O)c2ccc(cc2)C
C=[SD1H0] Brc1cc(c(OC(C)C)cc1)C(=O)NC(=S)NNC(=O)c2ccc(cc2)C
[NX3][CX3](=[OX1])[#6] Brc1cc(c(OC(C)C)cc1)C(=O)NC(=S)NNC(=O)c2ccc(cc2)C
[R](-*(-*))~*~[a] Brc1cc(c(OC(C)C)cc1)C(=O)NC(=S)NNC(=O)c2ccc(cc2)C
*-!:aa-!:* Brc1cc(c(OC(C)C)cc1)C(=O)NC(=S)NNC(=O)c2ccc(cc2)C
[cR1]1[cR1][cR1][cR1][cR1][cR1]1 Brc1cc(c(OC(C)C)cc1)C(=O)NC(=S)NNC(=O)c2ccc(cc2)C
O=[C,N] Brc1cc(c(OC(C)C)cc1)C(=O)NC(=S)NNC(=O)c2ccc(cc2)C
[R]~*-[CH3] Brc1cc(c(OC(C)C)cc1)C(=O)NC(=S)NNC(=O)c2ccc(cc2)C
[O,N;!H0;R0] Brc1cc(c(OC(C)C)cc1)C(=O)NC(=S)NNC(=O)c2ccc(cc2)C
*!:[a]:*:*:[a]!:* Brc1cc(c(OC(C)C)cc1)C(=O)NC(=S)NNC(=O)c2ccc(cc2)C
[CHX4]([CH3X4])[CH3X4] Brc1cc(c(OC(C)C)cc1)C(=O)NC(=S)NNC(=O)c2ccc(cc2)C
C-!@C Brc1cc(c(OC(C)C)cc1)C(=O)NC(=S)NNC(=O)c2ccc(cc2)C
[#6X3v3-1,#6X3v4+0,#6X3v3+1] Brc1cc(c(OC(C)C)cc1)C(=O)NC(=S)NNC(=O)c2ccc(cc2)C
[!#6]~*~*~*~[D3] Brc1cc(c(OC(C)C)cc1)C(=O)NC(=S)NNC(=O)c2ccc(cc2)C
*1*****1 Brc1cc(c(OC(C)C)cc1)C(=O)NC(=S)NNC(=O)c2ccc(cc2)C
[#9,#17,#35,#53]~*(~*)~* Brc1cc(c(OC(C)C)cc1)C(=O)NC(=S)NNC(=O)c2ccc(cc2)C
[R] Brc1cc(c(OC(C)C)cc1)C(=O)NC(=S)NNC(=O)c2ccc(cc2)C
[R]~*-[CH3] S1CC2=NN(c3ccc(F)cc3)C(NC(=O)CCNC(=O)CNC(=O)NN=NC4=NON=C4C)=C2C1
[#9,#17,#35,#53]-[a] S1CC2=NN(c3ccc(F)cc3)C(NC(=O)CCNC(=O)CNC(=O)NN=NC4=NON=C4C)=C2C1
*1*****1 S1CC2=NN(c3ccc(F)cc3)C(NC(=O)CCNC(=O)CNC(=O)NN=NC4=NON=C4C)=C2C1
[CX4] S1CC2=NN(c3ccc(F)cc3)C(NC(=O)CCNC(=O)CNC(=O)NN=NC4=NON=C4C)=C2C1
[#16X2H0] S1CC2=NN(c3ccc(F)cc3)C(NC(=O)CCNC(=O)CNC(=O)NN=NC4=NON=C4C)=C2C1
[OX1]=CN S1CC2=NN(c3ccc(F)cc3)C(NC(=O)CCNC(=O)CNC(=O)NN=NC4=NON=C4C)=C2C1
c-@C S1CC2=NN(c3ccc(F)cc3)C(NC(=O)CCNC(=O)CNC(=O)NN=NC4=NON=C4C)=C2C1
[R](-*(-*))~*~[a] S1CC2=NN(c3ccc(F)cc3)C(NC(=O)CCNC(=O)CNC(=O)NN=NC4=NON=C4C)=C2C1
[R0] S1CC2=NN(c3ccc(F)cc3)C(NC(=O)CCNC(=O)CNC(=O)NN=NC4=NON=C4C)=C2C1
*-!:[a]:*:[a]-!:* S1CC2=NN(c3ccc(F)cc3)C(NC(=O)CCNC(=O)CNC(=O)NN=NC4=NON=C4C)=C2C1
[#7]~[D3] S1CC2=NN(c3ccc(F)cc3)C(NC(=O)CCNC(=O)CNC(=O)NN=NC4=NON=C4C)=C2C1
[#9,#17,#35,#53] S1CC2=NN(c3ccc(F)cc3)C(NC(=O)CCNC(=O)CNC(=O)NN=NC4=NON=C4C)=C2C1
N=[O,C,N,S] S1CC2=NN(c3ccc(F)cc3)C(NC(=O)CCNC(=O)CNC(=O)NN=NC4=NON=C4C)=C2C1
*!:[a]:*:*:[a]!:* S1CC2=NN(c3ccc(F)cc3)C(NC(=O)CCNC(=O)CNC(=O)NN=NC4=NON=C4C)=C2C1
[#6,#7;R0]=[#8] S1CC2=NN(c3ccc(F)cc3)C(NC(=O)CCNC(=O)CNC(=O)NN=NC4=NON=C4C)=C2C1
*-!:aa-!:* S1CC2=NN(c3ccc(F)cc3)C(NC(=O)CCNC(=O)CNC(=O)NN=NC4=NON=C4C)=C2C1
[N;R0][N;R0]C(=O) S1CC2=NN(c3ccc(F)cc3)C(NC(=O)CCNC(=O)CNC(=O)NN=NC4=NON=C4C)=C2C1
C=!@O S1CC2=NN(c3ccc(F)cc3)C(NC(=O)CCNC(=O)CNC(=O)NN=NC4=NON=C4C)=C2C1
[CX3](=[OX1])C S1CC2=NN(c3ccc(F)cc3)C(NC(=O)CCNC(=O)CNC(=O)NN=NC4=NON=C4C)=C2C1
[C;X4;!D4]-;!@[C;D3] S1CC2=NN(c3ccc(F)cc3)C(NC(=O)CCNC(=O)CNC(=O)NN=NC4=NON=C4C)=C2C1
[C;X4;!D4]-;!@[C;X4;!D4;!R] S1CC2=NN(c3ccc(F)cc3)C(NC(=O)CCNC(=O)CNC(=O)NN=NC4=NON=C4C)=C2C1
[#9,#17,#35,#53]-[R] S1CC2=NN(c3ccc(F)cc3)C(NC(=O)CCNC(=O)CNC(=O)NN=NC4=NON=C4C)=C2C1
[!R] S1CC2=NN(c3ccc(F)cc3)C(NC(=O)CCNC(=O)CNC(=O)NN=NC4=NON=C4C)=C2C1
[#6X3v3-1,#6X3v4+0,#6X3v3+1] S1CC2=NN(c3ccc(F)cc3)C(NC(=O)CCNC(=O)CNC(=O)NN=NC4=NON=C4C)=C2C1
[AR0]~[AR0]~[AR0]~[AR0]~[AR0]~[AR0]~[AR0]~[AR0] S1CC2=NN(c3ccc(F)cc3)C(NC(=O)CCNC(=O)CNC(=O)NN=NC4=NON=C4C)=C2C1
[#8,#16] S1CC2=NN(c3ccc(F)cc3)C(NC(=O)CCNC(=O)CNC(=O)NN=NC4=NON=C4C)=C2C1
[R]~*~*-[CH3] S1CC2=NN(c3ccc(F)cc3)C(NC(=O)CCNC(=O)CNC(=O)NN=NC4=NON=C4C)=C2C1
C-@S S1CC2=NN(c3ccc(F)cc3)C(NC(=O)CCNC(=O)CNC(=O)NN=NC4=NON=C4C)=C2C1
[#16X2H0][!#16] S1CC2=NN(c3ccc(F)cc3)C(NC(=O)CCNC(=O)CNC(=O)NN=NC4=NON=C4C)=C2C1
[NX3][NX2]=[*] S1CC2=NN(c3ccc(F)cc3)C(NC(=O)CCNC(=O)CNC(=O)NN=NC4=NON=C4C)=C2C1
*1*******1 S1CC2=NN(c3ccc(F)cc3)C(NC(=O)CCNC(=O)CNC(=O)NN=NC4=NON=C4C)=C2C1
*(!@*)(!@*) S1CC2=NN(c3ccc(F)cc3)C(NC(=O)CCNC(=O)CNC(=O)NN=NC4=NON=C4C)=C2C1
[NX2]=N S1CC2=NN(c3ccc(F)cc3)C(NC(=O)CCNC(=O)CNC(=O)NN=NC4=NON=C4C)=C2C1
[F,Cl,Br,I] S1CC2=NN(c3ccc(F)cc3)C(NC(=O)CCNC(=O)CNC(=O)NN=NC4=NON=C4C)=C2C1
C-!@N S1CC2=NN(c3ccc(F)cc3)C(NC(=O)CCNC(=O)CNC(=O)NN=NC4=NON=C4C)=C2C1
a-[F] S1CC2=NN(c3ccc(F)cc3)C(NC(=O)CCNC(=O)CNC(=O)NN=NC4=NON=C4C)=C2C1
*1****1 S1CC2=NN(c3ccc(F)cc3)C(NC(=O)CCNC(=O)CNC(=O)NN=NC4=NON=C4C)=C2C1
[!#6]~*~*~*~[D3] S1CC2=NN(c3ccc(F)cc3)C(NC(=O)CCNC(=O)CNC(=O)NN=NC4=NON=C4C)=C2C1
[O,N;!H0;R0] S1CC2=NN(c3ccc(F)cc3)C(NC(=O)CCNC(=O)CNC(=O)NN=NC4=NON=C4C)=C2C1
[a]~*~*-[CH3] S1CC2=NN(c3ccc(F)cc3)C(NC(=O)CCNC(=O)CNC(=O)NN=NC4=NON=C4C)=C2C1
[#6]~!@[#8] S1CC2=NN(c3ccc(F)cc3)C(NC(=O)CCNC(=O)CNC(=O)NN=NC4=NON=C4C)=C2C1
[cR1]1[cR1][cR1][cR1][cR1][cR1]1 S1CC2=NN(c3ccc(F)cc3)C(NC(=O)CCNC(=O)CNC(=O)NN=NC4=NON=C4C)=C2C1
[!H0;#7,#8,#9] S1CC2=NN(c3ccc(F)cc3)C(NC(=O)CCNC(=O)CNC(=O)NN=NC4=NON=C4C)=C2C1
[#7]~*~*~*~*~*~*~*~*~[#8] S1CC2=NN(c3ccc(F)cc3)C(NC(=O)CCNC(=O)CNC(=O)NN=NC4=NON=C4C)=C2C1
*-*-[R]:[a] S1CC2=NN(c3ccc(F)cc3)C(NC(=O)CCNC(=O)CNC(=O)NN=NC4=NON=C4C)=C2C1
[#6][F,Cl,Br,I] S1CC2=NN(c3ccc(F)cc3)C(NC(=O)CCNC(=O)CNC(=O)NN=NC4=NON=C4C)=C2C1
[#9,#17,#35,#53]~*(~*)~* S1CC2=NN(c3ccc(F)cc3)C(NC(=O)CCNC(=O)CNC(=O)NN=NC4=NON=C4C)=C2C1
[nX2r5] S1CC2=NN(c3ccc(F)cc3)C(NC(=O)CCNC(=O)CNC(=O)NN=NC4=NON=C4C)=C2C1
[R] S1CC2=NN(c3ccc(F)cc3)C(NC(=O)CCNC(=O)CNC(=O)NN=NC4=NON=C4C)=C2C1
[R](-*(-*))~*~*~*~[a] S1CC2=NN(c3ccc(F)cc3)C(NC(=O)CCNC(=O)CNC(=O)NN=NC4=NON=C4C)=C2C1
*!@* S1CC2=NN(c3ccc(F)cc3)C(NC(=O)CCNC(=O)CNC(=O)NN=NC4=NON=C4C)=C2C1
*-!:aaa-!:* S1CC2=NN(c3ccc(F)cc3)C(NC(=O)CCNC(=O)CNC(=O)NN=NC4=NON=C4C)=C2C1
[#7]~*(~*)~* S1CC2=NN(c3ccc(F)cc3)C(NC(=O)CCNC(=O)CNC(=O)NN=NC4=NON=C4C)=C2C1
[R](-*(-*))~*~*~[a] S1CC2=NN(c3ccc(F)cc3)C(NC(=O)CCNC(=O)CNC(=O)NN=NC4=NON=C4C)=C2C1
[#7] S1CC2=NN(c3ccc(F)cc3)C(NC(=O)CCNC(=O)CNC(=O)NN=NC4=NON=C4C)=C2C1
[!#6]~*~[R] S1CC2=NN(c3ccc(F)cc3)C(NC(=O)CCNC(=O)CNC(=O)NN=NC4=NON=C4C)=C2C1
[!#6]~*~*~[R] S1CC2=NN(c3ccc(F)cc3)C(NC(=O)CCNC(=O)CNC(=O)NN=NC4=NON=C4C)=C2C1
[NX2]=[NX2] S1CC2=NN(c3ccc(F)cc3)C(NC(=O)CCNC(=O)CNC(=O)NN=NC4=NON=C4C)=C2C1
[CX3]=[OX1] S1CC2=NN(c3ccc(F)cc3)C(NC(=O)CCNC(=O)CNC(=O)NN=NC4=NON=C4C)=C2C1
*-!@* S1CC2=NN(c3ccc(F)cc3)C(NC(=O)CCNC(=O)CNC(=O)NN=NC4=NON=C4C)=C2C1
*-!:[a]:*:*:[a]-!:* S1CC2=NN(c3ccc(F)cc3)C(NC(=O)CCNC(=O)CNC(=O)NN=NC4=NON=C4C)=C2C1
N[CX4H2][CX3](=[OX1])[O,N] S1CC2=NN(c3ccc(F)cc3)C(NC(=O)CCNC(=O)CNC(=O)NN=NC4=NON=C4C)=C2C1
[#8]=[C,N] S1CC2=NN(c3ccc(F)cc3)C(NC(=O)CCNC(=O)CNC(=O)NN=NC4=NON=C4C)=C2C1
N~C(~O)~N S1CC2=NN(c3ccc(F)cc3)C(NC(=O)CCNC(=O)CNC(=O)NN=NC4=NON=C4C)=C2C1
[#9,#17,#35,#53]!@*@* S1CC2=NN(c3ccc(F)cc3)C(NC(=O)CCNC(=O)CNC(=O)NN=NC4=NON=C4C)=C2C1
N=!@N S1CC2=NN(c3ccc(F)cc3)C(NC(=O)CCNC(=O)CNC(=O)NN=NC4=NON=C4C)=C2C1
[NX3][CX3](=[OX1])[#6] S1CC2=NN(c3ccc(F)cc3)C(NC(=O)CCNC(=O)CNC(=O)NN=NC4=NON=C4C)=C2C1
c-!@C S1CC2=NN(c3ccc(F)cc3)C(NC(=O)CCNC(=O)CNC(=O)NN=NC4=NON=C4C)=C2C1
[C;X4;!D4]-;!@[N;X3;!D3] S1CC2=NN(c3ccc(F)cc3)C(NC(=O)CCNC(=O)CNC(=O)NN=NC4=NON=C4C)=C2C1
C-!@C S1CC2=NN(c3ccc(F)cc3)C(NC(=O)CCNC(=O)CNC(=O)NN=NC4=NON=C4C)=C2C1
*/,\[R]=,:;@[R]/,\* S1CC2=NN(c3ccc(F)cc3)C(NC(=O)CCNC(=O)CNC(=O)NN=NC4=NON=C4C)=C2C1
a1aaaaa1 S1CC2=NN(c3ccc(F)cc3)C(NC(=O)CCNC(=O)CNC(=O)NN=NC4=NON=C4C)=C2C1
[oX2r5] S1CC2=NN(c3ccc(F)cc3)C(NC(=O)CCNC(=O)CNC(=O)NN=NC4=NON=C4C)=C2C1
[CH3X4] S1CC2=NN(c3ccc(F)cc3)C(NC(=O)CCNC(=O)CNC(=O)NN=NC4=NON=C4C)=C2C1
[ND2H0]=[ND2H0] S1CC2=NN(c3ccc(F)cc3)C(NC(=O)CCNC(=O)CNC(=O)NN=NC4=NON=C4C)=C2C1
[CX4v4] S1CC2=NN(c3ccc(F)cc3)C(NC(=O)CCNC(=O)CNC(=O)NN=NC4=NON=C4C)=C2C1
*-!:aaaa-!:* S1CC2=NN(c3ccc(F)cc3)C(NC(=O)CCNC(=O)CNC(=O)NN=NC4=NON=C4C)=C2C1
*-*-[R]~*:[a] S1CC2=NN(c3ccc(F)cc3)C(NC(=O)CCNC(=O)CNC(=O)NN=NC4=NON=C4C)=C2C1
[#9,#17,#35,#53]~[D3] S1CC2=NN(c3ccc(F)cc3)C(NC(=O)CCNC(=O)CNC(=O)NN=NC4=NON=C4C)=C2C1
N-!@N S1CC2=NN(c3ccc(F)cc3)C(NC(=O)CCNC(=O)CNC(=O)NN=NC4=NON=C4C)=C2C1
[CX4v4] S1C=C(C(=O)NCCCC(=O)OCC(=O)N([C@@H](c2ccc(F)cc2)C)C)C=C1
[F,Cl,Br,I] S1C=C(C(=O)NCCCC(=O)OCC(=O)N([C@@H](c2ccc(F)cc2)C)C)C=C1
a-[F] S1C=C(C(=O)NCCCC(=O)OCC(=O)N([C@@H](c2ccc(F)cc2)C)C)C=C1
[#6][CX3](=O)[OX2H0][#6] S1C=C(C(=O)NCCCC(=O)OCC(=O)N([C@@H](c2ccc(F)cc2)C)C)C=C1
*-!:[a]:*:*:[a]-!:* S1C=C(C(=O)NCCCC(=O)OCC(=O)N([C@@H](c2ccc(F)cc2)C)C)C=C1
[AR0]~[AR0]~[AR0]~[AR0]~[AR0]~[AR0]~[AR0]~[AR0] S1C=C(C(=O)NCCCC(=O)OCC(=O)N([C@@H](c2ccc(F)cc2)C)C)C=C1
[C;X4;!D4]-;!@[C;D3] S1C=C(C(=O)NCCCC(=O)OCC(=O)N([C@@H](c2ccc(F)cc2)C)C)C=C1
[#7]~*(~*)~* S1C=C(C(=O)NCCCC(=O)OCC(=O)N([C@@H](c2ccc(F)cc2)C)C)C=C1
[CX3]=[OX1] S1C=C(C(=O)NCCCC(=O)OCC(=O)N([C@@H](c2ccc(F)cc2)C)C)C=C1
C~C~C~C S1C=C(C(=O)NCCCC(=O)OCC(=O)N([C@@H](c2ccc(F)cc2)C)C)C=C1
*-*-[R]~*~*:[a] S1C=C(C(=O)NCCCC(=O)OCC(=O)N([C@@H](c2ccc(F)cc2)C)C)C=C1
C~C~O S1C=C(C(=O)NCCCC(=O)OCC(=O)N([C@@H](c2ccc(F)cc2)C)C)C=C1
[R0;D2]~[R0;D2]~[R0;D2]~[R0;D2] S1C=C(C(=O)NCCCC(=O)OCC(=O)N([C@@H](c2ccc(F)cc2)C)C)C=C1
C=!@O S1C=C(C(=O)NCCCC(=O)OCC(=O)N([C@@H](c2ccc(F)cc2)C)C)C=C1
C~C(~O)~O S1C=C(C(=O)NCCCC(=O)OCC(=O)N([C@@H](c2ccc(F)cc2)C)C)C=C1
*-*-[R]:[a] S1C=C(C(=O)NCCCC(=O)OCC(=O)N([C@@H](c2ccc(F)cc2)C)C)C=C1
[R] S1C=C(C(=O)NCCCC(=O)OCC(=O)N([C@@H](c2ccc(F)cc2)C)C)C=C1
[#6,#7;R0]=[#8] S1C=C(C(=O)NCCCC(=O)OCC(=O)N([C@@H](c2ccc(F)cc2)C)C)C=C1
*-!:aaaa-!:* S1C=C(C(=O)NCCCC(=O)OCC(=O)N([C@@H](c2ccc(F)cc2)C)C)C=C1
C-!@O S1C=C(C(=O)NCCCC(=O)OCC(=O)N([C@@H](c2ccc(F)cc2)C)C)C=C1
[R](-*(-*))~*~[a] S1C=C(C(=O)NCCCC(=O)OCC(=O)N([C@@H](c2ccc(F)cc2)C)C)C=C1
[#16X2H0] S1C=C(C(=O)NCCCC(=O)OCC(=O)N([C@@H](c2ccc(F)cc2)C)C)C=C1
N-[C,c,N]=[C,c,N,n,O,S] S1C=C(C(=O)NCCCC(=O)OCC(=O)N([C@@H](c2ccc(F)cc2)C)C)C=C1
*(!@*)(!@*) S1C=C(C(=O)NCCCC(=O)OCC(=O)N([C@@H](c2ccc(F)cc2)C)C)C=C1
[#9,#17,#35,#53]!@*@* S1C=C(C(=O)NCCCC(=O)OCC(=O)N([C@@H](c2ccc(F)cc2)C)C)C=C1
[a]~*~*-[CH3] S1C=C(C(=O)NCCCC(=O)OCC(=O)N([C@@H](c2ccc(F)cc2)C)C)C=C1
[R]~[D3] S1C=C(C(=O)NCCCC(=O)OCC(=O)N([C@@H](c2ccc(F)cc2)C)C)C=C1
*1****1 S1C=C(C(=O)NCCCC(=O)OCC(=O)N([C@@H](c2ccc(F)cc2)C)C)C=C1
C-!@C S1C=C(C(=O)NCCCC(=O)OCC(=O)N([C@@H](c2ccc(F)cc2)C)C)C=C1
[OD2]([#6])[#6] S1C=C(C(=O)NCCCC(=O)OCC(=O)N([C@@H](c2ccc(F)cc2)C)C)C=C1
[!#6]~*~[R] S1C=C(C(=O)NCCCC(=O)OCC(=O)N([C@@H](c2ccc(F)cc2)C)C)C=C1
[!R] S1C=C(C(=O)NCCCC(=O)OCC(=O)N([C@@H](c2ccc(F)cc2)C)C)C=C1
[R0] S1C=C(C(=O)NCCCC(=O)OCC(=O)N([C@@H](c2ccc(F)cc2)C)C)C=C1
[#9,#17,#35,#53] S1C=C(C(=O)NCCCC(=O)OCC(=O)N([C@@H](c2ccc(F)cc2)C)C)C=C1
[cR1]1[cR1][cR1][cR1][cR1][cR1]1 S1C=C(C(=O)NCCCC(=O)OCC(=O)N([C@@H](c2ccc(F)cc2)C)C)C=C1
[R](-*(-*))~*~*~[a] S1C=C(C(=O)NCCCC(=O)OCC(=O)N([C@@H](c2ccc(F)cc2)C)C)C=C1
[CH3X4] S1C=C(C(=O)NCCCC(=O)OCC(=O)N([C@@H](c2ccc(F)cc2)C)C)C=C1
[#7] S1C=C(C(=O)NCCCC(=O)OCC(=O)N([C@@H](c2ccc(F)cc2)C)C)C=C1
[!H0;#7,#8,#9] S1C=C(C(=O)NCCCC(=O)OCC(=O)N([C@@H](c2ccc(F)cc2)C)C)C=C1
[O,N;!H0;R0] S1C=C(C(=O)NCCCC(=O)OCC(=O)N([C@@H](c2ccc(F)cc2)C)C)C=C1
[sX2r5] S1C=C(C(=O)NCCCC(=O)OCC(=O)N([C@@H](c2ccc(F)cc2)C)C)C=C1
[#8,#16] S1C=C(C(=O)NCCCC(=O)OCC(=O)N([C@@H](c2ccc(F)cc2)C)C)C=C1
[CX3](=[OX1])C S1C=C(C(=O)NCCCC(=O)OCC(=O)N([C@@H](c2ccc(F)cc2)C)C)C=C1
[NX3][CX3](=[OX1])[#6] S1C=C(C(=O)NCCCC(=O)OCC(=O)N([C@@H](c2ccc(F)cc2)C)C)C=C1
[!#6]~*~*~[R] S1C=C(C(=O)NCCCC(=O)OCC(=O)N([C@@H](c2ccc(F)cc2)C)C)C=C1
*!:[a]:*:*:[a]!:* S1C=C(C(=O)NCCCC(=O)OCC(=O)N([C@@H](c2ccc(F)cc2)C)C)C=C1
*1*****1 S1C=C(C(=O)NCCCC(=O)OCC(=O)N([C@@H](c2ccc(F)cc2)C)C)C=C1
[R0;D2][R0;D2][R0;D2][R0;D2] S1C=C(C(=O)NCCCC(=O)OCC(=O)N([C@@H](c2ccc(F)cc2)C)C)C=C1
[R]~*-[CH3] S1C=C(C(=O)NCCCC(=O)OCC(=O)N([C@@H](c2ccc(F)cc2)C)C)C=C1
c-!@C S1C=C(C(=O)NCCCC(=O)OCC(=O)N([C@@H](c2ccc(F)cc2)C)C)C=C1
*-*-[R]~*:[a] S1C=C(C(=O)NCCCC(=O)OCC(=O)N([C@@H](c2ccc(F)cc2)C)C)C=C1
[R](-*(-*))~*~*~*~[a] S1C=C(C(=O)NCCCC(=O)OCC(=O)N([C@@H](c2ccc(F)cc2)C)C)C=C1
*!@* S1C=C(C(=O)NCCCC(=O)OCC(=O)N([C@@H](c2ccc(F)cc2)C)C)C=C1
[!#6]-[CH3] S1C=C(C(=O)NCCCC(=O)OCC(=O)N([C@@H](c2ccc(F)cc2)C)C)C=C1
[#6][F,Cl,Br,I] S1C=C(C(=O)NCCCC(=O)OCC(=O)N([C@@H](c2ccc(F)cc2)C)C)C=C1
*-!@* S1C=C(C(=O)NCCCC(=O)OCC(=O)N([C@@H](c2ccc(F)cc2)C)C)C=C1
[#8]=[C,N] S1C=C(C(=O)NCCCC(=O)OCC(=O)N([C@@H](c2ccc(F)cc2)C)C)C=C1
C-!@N S1C=C(C(=O)NCCCC(=O)OCC(=O)N([C@@H](c2ccc(F)cc2)C)C)C=C1
[C;X4;!D4]-;!@[N;X3;!D3] S1C=C(C(=O)NCCCC(=O)OCC(=O)N([C@@H](c2ccc(F)cc2)C)C)C=C1
[#6X3v3-1,#6X3v4+0,#6X3v3+1] S1C=C(C(=O)NCCCC(=O)OCC(=O)N([C@@H](c2ccc(F)cc2)C)C)C=C1
[OX1]=CN S1C=C(C(=O)NCCCC(=O)OCC(=O)N([C@@H](c2ccc(F)cc2)C)C)C=C1
[#9,#17,#35,#53]~[D3] S1C=C(C(=O)NCCCC(=O)OCC(=O)N([C@@H](c2ccc(F)cc2)C)C)C=C1
*!@[#8]!@* S1C=C(C(=O)NCCCC(=O)OCC(=O)N([C@@H](c2ccc(F)cc2)C)C)C=C1
[#9,#17,#35,#53]~*(~*)~* S1C=C(C(=O)NCCCC(=O)OCC(=O)N([C@@H](c2ccc(F)cc2)C)C)C=C1
[OX2H0] S1C=C(C(=O)NCCCC(=O)OCC(=O)N([C@@H](c2ccc(F)cc2)C)C)C=C1
[CX3](=[OX1])O S1C=C(C(=O)NCCCC(=O)OCC(=O)N([C@@H](c2ccc(F)cc2)C)C)C=C1
[#16X2H0][!#16] S1C=C(C(=O)NCCCC(=O)OCC(=O)N([C@@H](c2ccc(F)cc2)C)C)C=C1
[C](=O)([C,c,O,S])[C,c,O,S] S1C=C(C(=O)NCCCC(=O)OCC(=O)N([C@@H](c2ccc(F)cc2)C)C)C=C1
[R]~*~*-[CH3] S1C=C(C(=O)NCCCC(=O)OCC(=O)N([C@@H](c2ccc(F)cc2)C)C)C=C1
[N&X4&+,N&X3&+0] S1C=C(C(=O)NCCCC(=O)OCC(=O)N([C@@H](c2ccc(F)cc2)C)C)C=C1
a1aaaaa1 S1C=C(C(=O)NCCCC(=O)OCC(=O)N([C@@H](c2ccc(F)cc2)C)C)C=C1
[C;X4;!D4]-;!@[C;X4;!D4;!R] S1C=C(C(=O)NCCCC(=O)OCC(=O)N([C@@H](c2ccc(F)cc2)C)C)C=C1
a1aaaa1 S1C=C(C(=O)NCCCC(=O)OCC(=O)N([C@@H](c2ccc(F)cc2)C)C)C=C1
[!#6]~*~*~*~[D3] S1C=C(C(=O)NCCCC(=O)OCC(=O)N([C@@H](c2ccc(F)cc2)C)C)C=C1
[CX4] S1C=C(C(=O)NCCCC(=O)OCC(=O)N([C@@H](c2ccc(F)cc2)C)C)C=C1
[#9,#17,#35,#53]-[R] S1C=C(C(=O)NCCCC(=O)OCC(=O)N([C@@H](c2ccc(F)cc2)C)C)C=C1
[#9,#17,#35,#53]-[a] S1C=C(C(=O)NCCCC(=O)OCC(=O)N([C@@H](c2ccc(F)cc2)C)C)C=C1
[#7]~[D3] S1C=C(C(=O)NCCCC(=O)OCC(=O)N([C@@H](c2ccc(F)cc2)C)C)C=C1
O=[C,N] S1C=C(C(=O)NCCCC(=O)OCC(=O)N([C@@H](c2ccc(F)cc2)C)C)C=C1
[#6]~!@[#8] S1C=C(C(=O)NCCCC(=O)OCC(=O)N([C@@H](c2ccc(F)cc2)C)C)C=C1
N-!@N Clc1ccc(OCC(=O)NN=C(c2ccc(S(=O)(=O)NCC([O-])=O)cc2)C)cc1
[#9,#17,#35,#53]-[a] Clc1ccc(OCC(=O)NN=C(c2ccc(S(=O)(=O)NCC([O-])=O)cc2)C)cc1
[R](-*(-*))~*~*~[a] Clc1ccc(OCC(=O)NN=C(c2ccc(S(=O)(=O)NCC([O-])=O)cc2)C)cc1
[cR1]1[cR1][cR1][cR1][cR1][cR1]1 Clc1ccc(OCC(=O)NN=C(c2ccc(S(=O)(=O)NCC([O-])=O)cc2)C)cc1
[CX3](=[OX1])C Clc1ccc(OCC(=O)NN=C(c2ccc(S(=O)(=O)NCC([O-])=O)cc2)C)cc1
[CX3](=O)[O-] Clc1ccc(OCC(=O)NN=C(c2ccc(S(=O)(=O)NCC([O-])=O)cc2)C)cc1
C=!@N Clc1ccc(OCC(=O)NN=C(c2ccc(S(=O)(=O)NCC([O-])=O)cc2)C)cc1
[OX1]=CN Clc1ccc(OCC(=O)NN=C(c2ccc(S(=O)(=O)NCC([O-])=O)cc2)C)cc1
O=[C,N] Clc1ccc(OCC(=O)NN=C(c2ccc(S(=O)(=O)NCC([O-])=O)cc2)C)cc1
C-!@C Clc1ccc(OCC(=O)NN=C(c2ccc(S(=O)(=O)NCC([O-])=O)cc2)C)cc1
C-!@N Clc1ccc(OCC(=O)NN=C(c2ccc(S(=O)(=O)NCC([O-])=O)cc2)C)cc1
a-[Cl] Clc1ccc(OCC(=O)NN=C(c2ccc(S(=O)(=O)NCC([O-])=O)cc2)C)cc1
[#8,#16] Clc1ccc(OCC(=O)NN=C(c2ccc(S(=O)(=O)NCC([O-])=O)cc2)C)cc1
[C;X4;!D4]-;!@[C;D3] Clc1ccc(OCC(=O)NN=C(c2ccc(S(=O)(=O)NCC([O-])=O)cc2)C)cc1
*-*-[R]:[a] Clc1ccc(OCC(=O)NN=C(c2ccc(S(=O)(=O)NCC([O-])=O)cc2)C)cc1
[N&X4&+,N&X3&+0] Clc1ccc(OCC(=O)NN=C(c2ccc(S(=O)(=O)NCC([O-])=O)cc2)C)cc1
[O,N;!H0;R0] Clc1ccc(OCC(=O)NN=C(c2ccc(S(=O)(=O)NCC([O-])=O)cc2)C)cc1
[CH3X4] Clc1ccc(OCC(=O)NN=C(c2ccc(S(=O)(=O)NCC([O-])=O)cc2)C)cc1
[#6X3v3-1,#6X3v4+0,#6X3v3+1] Clc1ccc(OCC(=O)NN=C(c2ccc(S(=O)(=O)NCC([O-])=O)cc2)C)cc1
[NX3][CX3](=[OX1])[#6] Clc1ccc(OCC(=O)NN=C(c2ccc(S(=O)(=O)NCC([O-])=O)cc2)C)cc1
[!#6]~*~*~*~[D3] Clc1ccc(OCC(=O)NN=C(c2ccc(S(=O)(=O)NCC([O-])=O)cc2)C)cc1
*-*-[R]~*~*:[a] Clc1ccc(OCC(=O)NN=C(c2ccc(S(=O)(=O)NCC([O-])=O)cc2)C)cc1
[R] Clc1ccc(OCC(=O)NN=C(c2ccc(S(=O)(=O)NCC([O-])=O)cc2)C)cc1
*-*-[R]~*:[a] Clc1ccc(OCC(=O)NN=C(c2ccc(S(=O)(=O)NCC([O-])=O)cc2)C)cc1
C=!@O Clc1ccc(OCC(=O)NN=C(c2ccc(S(=O)(=O)NCC([O-])=O)cc2)C)cc1
C~C(~O)~O Clc1ccc(OCC(=O)NN=C(c2ccc(S(=O)(=O)NCC([O-])=O)cc2)C)cc1
[#9,#17,#35,#53]-[R] Clc1ccc(OCC(=O)NN=C(c2ccc(S(=O)(=O)NCC([O-])=O)cc2)C)cc1
*-!@* Clc1ccc(OCC(=O)NN=C(c2ccc(S(=O)(=O)NCC([O-])=O)cc2)C)cc1
*-!:aaaa-!:* Clc1ccc(OCC(=O)NN=C(c2ccc(S(=O)(=O)NCC([O-])=O)cc2)C)cc1
[#9,#17,#35,#53]!@*@* Clc1ccc(OCC(=O)NN=C(c2ccc(S(=O)(=O)NCC([O-])=O)cc2)C)cc1
O=!@S Clc1ccc(OCC(=O)NN=C(c2ccc(S(=O)(=O)NCC([O-])=O)cc2)C)cc1
[R]~*~*-[CH3] Clc1ccc(OCC(=O)NN=C(c2ccc(S(=O)(=O)NCC([O-])=O)cc2)C)cc1
[R](-*(-*))~*~[a] Clc1ccc(OCC(=O)NN=C(c2ccc(S(=O)(=O)NCC([O-])=O)cc2)C)cc1
*-!:[a]:*:*:[a]-!:* Clc1ccc(OCC(=O)NN=C(c2ccc(S(=O)(=O)NCC([O-])=O)cc2)C)cc1
[-,--,---] Clc1ccc(OCC(=O)NN=C(c2ccc(S(=O)(=O)NCC([O-])=O)cc2)C)cc1
[#6]~!@[#8] Clc1ccc(OCC(=O)NN=C(c2ccc(S(=O)(=O)NCC([O-])=O)cc2)C)cc1
[#6][F,Cl,Br,I] Clc1ccc(OCC(=O)NN=C(c2ccc(S(=O)(=O)NCC([O-])=O)cc2)C)cc1
[#9,#17,#35,#53]~[D3] Clc1ccc(OCC(=O)NN=C(c2ccc(S(=O)(=O)NCC([O-])=O)cc2)C)cc1
[R]~[D3] Clc1ccc(OCC(=O)NN=C(c2ccc(S(=O)(=O)NCC([O-])=O)cc2)C)cc1
*!:[a]:*:*:[a]!:* Clc1ccc(OCC(=O)NN=C(c2ccc(S(=O)(=O)NCC([O-])=O)cc2)C)cc1
C~C~O Clc1ccc(OCC(=O)NN=C(c2ccc(S(=O)(=O)NCC([O-])=O)cc2)C)cc1
[!H0;#7,#8,#9] Clc1ccc(OCC(=O)NN=C(c2ccc(S(=O)(=O)NCC([O-])=O)cc2)C)cc1
[C](=O)([C,c,O,S])[C,c,O,S] Clc1ccc(OCC(=O)NN=C(c2ccc(S(=O)(=O)NCC([O-])=O)cc2)C)cc1
*1*****1 Clc1ccc(OCC(=O)NN=C(c2ccc(S(=O)(=O)NCC([O-])=O)cc2)C)cc1
C-!@O Clc1ccc(OCC(=O)NN=C(c2ccc(S(=O)(=O)NCC([O-])=O)cc2)C)cc1
[#8]=[C,N] Clc1ccc(OCC(=O)NN=C(c2ccc(S(=O)(=O)NCC([O-])=O)cc2)C)cc1
[#6,#7;R0]=[#8] Clc1ccc(OCC(=O)NN=C(c2ccc(S(=O)(=O)NCC([O-])=O)cc2)C)cc1
[#9,#17,#35,#53]~*(~*)~* Clc1ccc(OCC(=O)NN=C(c2ccc(S(=O)(=O)NCC([O-])=O)cc2)C)cc1
N[CX4H2][CX3](=[OX1])[O,N] Clc1ccc(OCC(=O)NN=C(c2ccc(S(=O)(=O)NCC([O-])=O)cc2)C)cc1
[CX4] Clc1ccc(OCC(=O)NN=C(c2ccc(S(=O)(=O)NCC([O-])=O)cc2)C)cc1
[CX3](=[OX1])O Clc1ccc(OCC(=O)NN=C(c2ccc(S(=O)(=O)NCC([O-])=O)cc2)C)cc1
[#9,#17,#35,#53] Clc1ccc(OCC(=O)NN=C(c2ccc(S(=O)(=O)NCC([O-])=O)cc2)C)cc1
[R]~*-[CH3] Clc1ccc(OCC(=O)NN=C(c2ccc(S(=O)(=O)NCC([O-])=O)cc2)C)cc1
[a]~*~*-[CH3] Clc1ccc(OCC(=O)NN=C(c2ccc(S(=O)(=O)NCC([O-])=O)cc2)C)cc1
[R](-*(-*))~*~*~*~[a] Clc1ccc(OCC(=O)NN=C(c2ccc(S(=O)(=O)NCC([O-])=O)cc2)C)cc1
[C;X4;!D4]-;!@[N;X3;!D3] Clc1ccc(OCC(=O)NN=C(c2ccc(S(=O)(=O)NCC([O-])=O)cc2)C)cc1
[CX3]=[OX1] Clc1ccc(OCC(=O)NN=C(c2ccc(S(=O)(=O)NCC([O-])=O)cc2)C)cc1
[F,Cl,Br,I] Clc1ccc(OCC(=O)NN=C(c2ccc(S(=O)(=O)NCC([O-])=O)cc2)C)cc1
a1aaaaa1 Clc1ccc(OCC(=O)NN=C(c2ccc(S(=O)(=O)NCC([O-])=O)cc2)C)cc1
[!R] Clc1ccc(OCC(=O)NN=C(c2ccc(S(=O)(=O)NCC([O-])=O)cc2)C)cc1
N~C~C(~O)~O Clc1ccc(OCC(=O)NN=C(c2ccc(S(=O)(=O)NCC([O-])=O)cc2)C)cc1
N=[O,C,N,S] Clc1ccc(OCC(=O)NN=C(c2ccc(S(=O)(=O)NCC([O-])=O)cc2)C)cc1
[R0] Clc1ccc(OCC(=O)NN=C(c2ccc(S(=O)(=O)NCC([O-])=O)cc2)C)cc1
[OD2]([#6])[#6] Clc1ccc(OCC(=O)NN=C(c2ccc(S(=O)(=O)NCC([O-])=O)cc2)C)cc1
[NX3][NX2]=[*] Clc1ccc(OCC(=O)NN=C(c2ccc(S(=O)(=O)NCC([O-])=O)cc2)C)cc1
[!#6]~*~*~[R] Clc1ccc(OCC(=O)NN=C(c2ccc(S(=O)(=O)NCC([O-])=O)cc2)C)cc1
[CH2X4][CX3](=[OX1])[OH0-,OH] Clc1ccc(OCC(=O)NN=C(c2ccc(S(=O)(=O)NCC([O-])=O)cc2)C)cc1
c-!@S Clc1ccc(OCC(=O)NN=C(c2ccc(S(=O)(=O)NCC([O-])=O)cc2)C)cc1
[OX2H,OX1H0-] Clc1ccc(OCC(=O)NN=C(c2ccc(S(=O)(=O)NCC([O-])=O)cc2)C)cc1
*!@* Clc1ccc(OCC(=O)NN=C(c2ccc(S(=O)(=O)NCC([O-])=O)cc2)C)cc1
*(!@*)(!@*) Clc1ccc(OCC(=O)NN=C(c2ccc(S(=O)(=O)NCC([O-])=O)cc2)C)cc1
N-[C,c,N]=[C,c,N,n,O,S] Clc1ccc(OCC(=O)NN=C(c2ccc(S(=O)(=O)NCC([O-])=O)cc2)C)cc1
c-!@C Clc1ccc(OCC(=O)NN=C(c2ccc(S(=O)(=O)NCC([O-])=O)cc2)C)cc1
*!@[#8]!@* Clc1ccc(OCC(=O)NN=C(c2ccc(S(=O)(=O)NCC([O-])=O)cc2)C)cc1
[OX2H0] Clc1ccc(OCC(=O)NN=C(c2ccc(S(=O)(=O)NCC([O-])=O)cc2)C)cc1
[CX3](=O)[OX1H0-,OX2H1] Clc1ccc(OCC(=O)NN=C(c2ccc(S(=O)(=O)NCC([O-])=O)cc2)C)cc1
c-!@O Clc1ccc(OCC(=O)NN=C(c2ccc(S(=O)(=O)NCC([O-])=O)cc2)C)cc1
[#7] Clc1ccc(OCC(=O)NN=C(c2ccc(S(=O)(=O)NCC([O-])=O)cc2)C)cc1
[#7]~*(~*)~* Clc1ccc(OCC(=O)NN=C(c2ccc(S(=O)(=O)NCC([O-])=O)cc2)C)cc1
[N;R0][N;R0]C(=O) Clc1ccc(OCC(=O)NN=C(c2ccc(S(=O)(=O)NCC([O-])=O)cc2)C)cc1
[#9,#17,#35,#53]~*(~*)~* Fc1c(NC(=O)COC(=O)c2ccc(NC(=O)[C@H]3[C@H](C3)C)cc2)cc([N+]([O-])=O)cc1
[C;X4;!D4]-;!@[C;D3] Fc1c(NC(=O)COC(=O)c2ccc(NC(=O)[C@H]3[C@H](C3)C)cc2)cc([N+]([O-])=O)cc1
[F,Cl,Br,I] Fc1c(NC(=O)COC(=O)c2ccc(NC(=O)[C@H]3[C@H](C3)C)cc2)cc([N+]([O-])=O)cc1
*(!@*)(!@*) Fc1c(NC(=O)COC(=O)c2ccc(NC(=O)[C@H]3[C@H](C3)C)cc2)cc([N+]([O-])=O)cc1
[OX1]=CN Fc1c(NC(=O)COC(=O)c2ccc(NC(=O)[C@H]3[C@H](C3)C)cc2)cc([N+]([O-])=O)cc1
[cR1]1[cR1][cR1][cR1][cR1][cR1]1 Fc1c(NC(=O)COC(=O)c2ccc(NC(=O)[C@H]3[C@H](C3)C)cc2)cc([N+]([O-])=O)cc1
C-!@O Fc1c(NC(=O)COC(=O)c2ccc(NC(=O)[C@H]3[C@H](C3)C)cc2)cc([N+]([O-])=O)cc1
*-*-[R]~*~*:[a] Fc1c(NC(=O)COC(=O)c2ccc(NC(=O)[C@H]3[C@H](C3)C)cc2)cc([N+]([O-])=O)cc1
*-!:[a]:*:*:[a]-!:* Fc1c(NC(=O)COC(=O)c2ccc(NC(=O)[C@H]3[C@H](C3)C)cc2)cc([N+]([O-])=O)cc1
a1aaaaa1 Fc1c(NC(=O)COC(=O)c2ccc(NC(=O)[C@H]3[C@H](C3)C)cc2)cc([N+]([O-])=O)cc1
C~C~O Fc1c(NC(=O)COC(=O)c2ccc(NC(=O)[C@H]3[C@H](C3)C)cc2)cc([N+]([O-])=O)cc1
[CH3X4] Fc1c(NC(=O)COC(=O)c2ccc(NC(=O)[C@H]3[C@H](C3)C)cc2)cc([N+]([O-])=O)cc1
[OD2]([#6])[#6] Fc1c(NC(=O)COC(=O)c2ccc(NC(=O)[C@H]3[C@H](C3)C)cc2)cc([N+]([O-])=O)cc1
[N,n;+1] Fc1c(NC(=O)COC(=O)c2ccc(NC(=O)[C@H]3[C@H](C3)C)cc2)cc([N+]([O-])=O)cc1
[R0] Fc1c(NC(=O)COC(=O)c2ccc(NC(=O)[C@H]3[C@H](C3)C)cc2)cc([N+]([O-])=O)cc1
N-[C,c,N]=[C,c,N,n,O,S] Fc1c(NC(=O)COC(=O)c2ccc(NC(=O)[C@H]3[C@H](C3)C)cc2)cc([N+]([O-])=O)cc1
*-*-[R]:[a] Fc1c(NC(=O)COC(=O)c2ccc(NC(=O)[C@H]3[C@H](C3)C)cc2)cc([N+]([O-])=O)cc1
[NX3][CX3](=[OX1])[#6] Fc1c(NC(=O)COC(=O)c2ccc(NC(=O)[C@H]3[C@H](C3)C)cc2)cc([N+]([O-])=O)cc1
[#7] Fc1c(NC(=O)COC(=O)c2ccc(NC(=O)[C@H]3[C@H](C3)C)cc2)cc([N+]([O-])=O)cc1
[CX3](=[OX1])C Fc1c(NC(=O)COC(=O)c2ccc(NC(=O)[C@H]3[C@H](C3)C)cc2)cc([N+]([O-])=O)cc1
[R]~*~*-[CH3] Fc1c(NC(=O)COC(=O)c2ccc(NC(=O)[C@H]3[C@H](C3)C)cc2)cc([N+]([O-])=O)cc1
[!R] Fc1c(NC(=O)COC(=O)c2ccc(NC(=O)[C@H]3[C@H](C3)C)cc2)cc([N+]([O-])=O)cc1
C=!@O Fc1c(NC(=O)COC(=O)c2ccc(NC(=O)[C@H]3[C@H](C3)C)cc2)cc([N+]([O-])=O)cc1
N=!@O Fc1c(NC(=O)COC(=O)c2ccc(NC(=O)[C@H]3[C@H](C3)C)cc2)cc([N+]([O-])=O)cc1
[R](-*(-*))~*~[a] Fc1c(NC(=O)COC(=O)c2ccc(NC(=O)[C@H]3[C@H](C3)C)cc2)cc([N+]([O-])=O)cc1
[!#6]~*~[R] Fc1c(NC(=O)COC(=O)c2ccc(NC(=O)[C@H]3[C@H](C3)C)cc2)cc([N+]([O-])=O)cc1
*-!:[a]:*:[a]-!:* Fc1c(NC(=O)COC(=O)c2ccc(NC(=O)[C@H]3[C@H](C3)C)cc2)cc([N+]([O-])=O)cc1
[#9,#17,#35,#53]~[D3] Fc1c(NC(=O)COC(=O)c2ccc(NC(=O)[C@H]3[C@H](C3)C)cc2)cc([N+]([O-])=O)cc1
[R]~*-[CH3] Fc1c(NC(=O)COC(=O)c2ccc(NC(=O)[C@H]3[C@H](C3)C)cc2)cc([N+]([O-])=O)cc1
[+] Fc1c(NC(=O)COC(=O)c2ccc(NC(=O)[C@H]3[C@H](C3)C)cc2)cc([N+]([O-])=O)cc1
*-*-[R]~*:[a] Fc1c(NC(=O)COC(=O)c2ccc(NC(=O)[C@H]3[C@H](C3)C)cc2)cc([N+]([O-])=O)cc1
*/,\[R]=,:;@[R]/,\* Fc1c(NC(=O)COC(=O)c2ccc(NC(=O)[C@H]3[C@H](C3)C)cc2)cc([N+]([O-])=O)cc1
*-!:aaa-!:* Fc1c(NC(=O)COC(=O)c2ccc(NC(=O)[C@H]3[C@H](C3)C)cc2)cc([N+]([O-])=O)cc1
[+,++,+++] Fc1c(NC(=O)COC(=O)c2ccc(NC(=O)[C@H]3[C@H](C3)C)cc2)cc([N+]([O-])=O)cc1
[R] Fc1c(NC(=O)COC(=O)c2ccc(NC(=O)[C@H]3[C@H](C3)C)cc2)cc([N+]([O-])=O)cc1
[R]~[D3] Fc1c(NC(=O)COC(=O)c2ccc(NC(=O)[C@H]3[C@H](C3)C)cc2)cc([N+]([O-])=O)cc1
c-!@N Fc1c(NC(=O)COC(=O)c2ccc(NC(=O)[C@H]3[C@H](C3)C)cc2)cc([N+]([O-])=O)cc1
[#9,#17,#35,#53]-[R] Fc1c(NC(=O)COC(=O)c2ccc(NC(=O)[C@H]3[C@H](C3)C)cc2)cc([N+]([O-])=O)cc1
[#8,#16] Fc1c(NC(=O)COC(=O)c2ccc(NC(=O)[C@H]3[C@H](C3)C)cc2)cc([N+]([O-])=O)cc1
[#9,#17,#35,#53] Fc1c(NC(=O)COC(=O)c2ccc(NC(=O)[C@H]3[C@H](C3)C)cc2)cc([N+]([O-])=O)cc1
[OX2H,OX1H0-] Fc1c(NC(=O)COC(=O)c2ccc(NC(=O)[C@H]3[C@H](C3)C)cc2)cc([N+]([O-])=O)cc1
*1**1 Fc1c(NC(=O)COC(=O)c2ccc(NC(=O)[C@H]3[C@H](C3)C)cc2)cc([N+]([O-])=O)cc1
[OX2H0] Fc1c(NC(=O)COC(=O)c2ccc(NC(=O)[C@H]3[C@H](C3)C)cc2)cc([N+]([O-])=O)cc1
*!@[#8]!@* Fc1c(NC(=O)COC(=O)c2ccc(NC(=O)[C@H]3[C@H](C3)C)cc2)cc([N+]([O-])=O)cc1
[#7]~*~*~*~*~*~*~*~*~[#8] Fc1c(NC(=O)COC(=O)c2ccc(NC(=O)[C@H]3[C@H](C3)C)cc2)cc([N+]([O-])=O)cc1
*!:[a]:*:*:[a]!:* Fc1c(NC(=O)COC(=O)c2ccc(NC(=O)[C@H]3[C@H](C3)C)cc2)cc([N+]([O-])=O)cc1
*1*****1 Fc1c(NC(=O)COC(=O)c2ccc(NC(=O)[C@H]3[C@H](C3)C)cc2)cc([N+]([O-])=O)cc1
*!@* Fc1c(NC(=O)COC(=O)c2ccc(NC(=O)[C@H]3[C@H](C3)C)cc2)cc([N+]([O-])=O)cc1
[!#6]~*~*~*~[D3] Fc1c(NC(=O)COC(=O)c2ccc(NC(=O)[C@H]3[C@H](C3)C)cc2)cc([N+]([O-])=O)cc1
[!#6]~*~*~[R] Fc1c(NC(=O)COC(=O)c2ccc(NC(=O)[C@H]3[C@H](C3)C)cc2)cc([N+]([O-])=O)cc1
[!H0;#7,#8,#9] Fc1c(NC(=O)COC(=O)c2ccc(NC(=O)[C@H]3[C@H](C3)C)cc2)cc([N+]([O-])=O)cc1
a-[F] Fc1c(NC(=O)COC(=O)c2ccc(NC(=O)[C@H]3[C@H](C3)C)cc2)cc([N+]([O-])=O)cc1
[CX3]=[OX1] Fc1c(NC(=O)COC(=O)c2ccc(NC(=O)[C@H]3[C@H](C3)C)cc2)cc([N+]([O-])=O)cc1
N-!@O Fc1c(NC(=O)COC(=O)c2ccc(NC(=O)[C@H]3[C@H](C3)C)cc2)cc([N+]([O-])=O)cc1
[C](=O)([C,c,O,S])[C,c,O,S] Fc1c(NC(=O)COC(=O)c2ccc(NC(=O)[C@H]3[C@H](C3)C)cc2)cc([N+]([O-])=O)cc1
[R](-*(-*))~*~*~[a] Fc1c(NC(=O)COC(=O)c2ccc(NC(=O)[C@H]3[C@H](C3)C)cc2)cc([N+]([O-])=O)cc1
[R](-*(-*))~*~*~*~[a] Fc1c(NC(=O)COC(=O)c2ccc(NC(=O)[C@H]3[C@H](C3)C)cc2)cc([N+]([O-])=O)cc1
[#6][CX3](=O)[OX2H0][#6] Fc1c(NC(=O)COC(=O)c2ccc(NC(=O)[C@H]3[C@H](C3)C)cc2)cc([N+]([O-])=O)cc1
[#6,#7;R0]=[#8] Fc1c(NC(=O)COC(=O)c2ccc(NC(=O)[C@H]3[C@H](C3)C)cc2)cc([N+]([O-])=O)cc1
[#9,#17,#35,#53]-[a] Fc1c(NC(=O)COC(=O)c2ccc(NC(=O)[C@H]3[C@H](C3)C)cc2)cc([N+]([O-])=O)cc1
C-@C Fc1c(NC(=O)COC(=O)c2ccc(NC(=O)[C@H]3[C@H](C3)C)cc2)cc([N+]([O-])=O)cc1
*-!:aa-!:* Fc1c(NC(=O)COC(=O)c2ccc(NC(=O)[C@H]3[C@H](C3)C)cc2)cc([N+]([O-])=O)cc1
C-!@N Fc1c(NC(=O)COC(=O)c2ccc(NC(=O)[C@H]3[C@H](C3)C)cc2)cc([N+]([O-])=O)cc1
O=[C,N] Fc1c(NC(=O)COC(=O)c2ccc(NC(=O)[C@H]3[C@H](C3)C)cc2)cc([N+]([O-])=O)cc1
[#7]~[D3] Fc1c(NC(=O)COC(=O)c2ccc(NC(=O)[C@H]3[C@H](C3)C)cc2)cc([N+]([O-])=O)cc1
[O,N;!H0;R0] Fc1c(NC(=O)COC(=O)c2ccc(NC(=O)[C@H]3[C@H](C3)C)cc2)cc([N+]([O-])=O)cc1
[#7]~*(~*)~* Fc1c(NC(=O)COC(=O)c2ccc(NC(=O)[C@H]3[C@H](C3)C)cc2)cc([N+]([O-])=O)cc1
[#9,#17,#35,#53]!@*@* Fc1c(NC(=O)COC(=O)c2ccc(NC(=O)[C@H]3[C@H](C3)C)cc2)cc([N+]([O-])=O)cc1
*-!@* Fc1c(NC(=O)COC(=O)c2ccc(NC(=O)[C@H]3[C@H](C3)C)cc2)cc([N+]([O-])=O)cc1
[#6][F,Cl,Br,I] Fc1c(NC(=O)COC(=O)c2ccc(NC(=O)[C@H]3[C@H](C3)C)cc2)cc([N+]([O-])=O)cc1
[CX3](=[OX1])O Fc1c(NC(=O)COC(=O)c2ccc(NC(=O)[C@H]3[C@H](C3)C)cc2)cc([N+]([O-])=O)cc1
C~C~C~C Fc1c(NC(=O)COC(=O)c2ccc(NC(=O)[C@H]3[C@H](C3)C)cc2)cc([N+]([O-])=O)cc1
[C;X4;!D4]-;!@[C;X4;!D4;!R] Fc1c(NC(=O)COC(=O)c2ccc(NC(=O)[C@H]3[C@H](C3)C)cc2)cc([N+]([O-])=O)cc1
[#8]=[C,N] Fc1c(NC(=O)COC(=O)c2ccc(NC(=O)[C@H]3[C@H](C3)C)cc2)cc([N+]([O-])=O)cc1
[#6X3v3-1,#6X3v4+0,#6X3v3+1] Fc1c(NC(=O)COC(=O)c2ccc(NC(=O)[C@H]3[C@H](C3)C)cc2)cc([N+]([O-])=O)cc1
C-!@C Fc1c(NC(=O)COC(=O)c2ccc(NC(=O)[C@H]3[C@H](C3)C)cc2)cc([N+]([O-])=O)cc1
c-!@C Fc1c(NC(=O)COC(=O)c2ccc(NC(=O)[C@H]3[C@H](C3)C)cc2)cc([N+]([O-])=O)cc1
[CX4v4] Fc1c(NC(=O)COC(=O)c2ccc(NC(=O)[C@H]3[C@H](C3)C)cc2)cc([N+]([O-])=O)cc1
[ND3H0](~[OD1H0])(~[OD1H0])-a Fc1c(NC(=O)COC(=O)c2ccc(NC(=O)[C@H]3[C@H](C3)C)cc2)cc([N+]([O-])=O)cc1
[CX4] Fc1c(NC(=O)COC(=O)c2ccc(NC(=O)[C@H]3[C@H](C3)C)cc2)cc([N+]([O-])=O)cc1
*-*-[R]:[a] S(C1=NN=NN1C)CCC(=O)Nc2cc(F)c(OC(F)F)cc2
C-!@S S(C1=NN=NN1C)CCC(=O)Nc2cc(F)c(OC(F)F)cc2
[OX2H0] S(C1=NN=NN1C)CCC(=O)Nc2cc(F)c(OC(F)F)cc2
*-!@* S(C1=NN=NN1C)CCC(=O)Nc2cc(F)c(OC(F)F)cc2
[#6][F,Cl,Br,I] S(C1=NN=NN1C)CCC(=O)Nc2cc(F)c(OC(F)F)cc2
[#7] S(C1=NN=NN1C)CCC(=O)Nc2cc(F)c(OC(F)F)cc2
[#6X3v3-1,#6X3v4+0,#6X3v3+1] S(C1=NN=NN1C)CCC(=O)Nc2cc(F)c(OC(F)F)cc2
[!#6]-[CH3] S(C1=NN=NN1C)CCC(=O)Nc2cc(F)c(OC(F)F)cc2
n-!@C S(C1=NN=NN1C)CCC(=O)Nc2cc(F)c(OC(F)F)cc2
[#9,#17,#35,#53]~[D3] S(C1=NN=NN1C)CCC(=O)Nc2cc(F)c(OC(F)F)cc2
[#9,#17,#35,#53]~*(~*)~* S(C1=NN=NN1C)CCC(=O)Nc2cc(F)c(OC(F)F)cc2
[cR1]1[cR1][cR1][cR1][cR1][cR1]1 S(C1=NN=NN1C)CCC(=O)Nc2cc(F)c(OC(F)F)cc2
[CX3](=[OX1])C S(C1=NN=NN1C)CCC(=O)Nc2cc(F)c(OC(F)F)cc2
[C;X4;!D4]-;!@[C;D3] S(C1=NN=NN1C)CCC(=O)Nc2cc(F)c(OC(F)F)cc2
[R]~[D3] S(C1=NN=NN1C)CCC(=O)Nc2cc(F)c(OC(F)F)cc2
[#9,#17,#35,#53]-[a] S(C1=NN=NN1C)CCC(=O)Nc2cc(F)c(OC(F)F)cc2
[SX2] S(C1=NN=NN1C)CCC(=O)Nc2cc(F)c(OC(F)F)cc2
[R0] S(C1=NN=NN1C)CCC(=O)Nc2cc(F)c(OC(F)F)cc2
[NX3][CX3](=[OX1])[#6] S(C1=NN=NN1C)CCC(=O)Nc2cc(F)c(OC(F)F)cc2
[#16X2H0][!#16] S(C1=NN=NN1C)CCC(=O)Nc2cc(F)c(OC(F)F)cc2
*-!:aa-!:* S(C1=NN=NN1C)CCC(=O)Nc2cc(F)c(OC(F)F)cc2
*!:[a]:*:*:[a]!:* S(C1=NN=NN1C)CCC(=O)Nc2cc(F)c(OC(F)F)cc2
N-[C,c,N]=[C,c,N,n,O,S] S(C1=NN=NN1C)CCC(=O)Nc2cc(F)c(OC(F)F)cc2
[#7]~*~*~*~*~*~*~*~*~[#8] S(C1=NN=NN1C)CCC(=O)Nc2cc(F)c(OC(F)F)cc2
[CX3]=[OX1] S(C1=NN=NN1C)CCC(=O)Nc2cc(F)c(OC(F)F)cc2
C~C~O S(C1=NN=NN1C)CCC(=O)Nc2cc(F)c(OC(F)F)cc2
[#6,#7;R0]=[#8] S(C1=NN=NN1C)CCC(=O)Nc2cc(F)c(OC(F)F)cc2
[#7]~[D3] S(C1=NN=NN1C)CCC(=O)Nc2cc(F)c(OC(F)F)cc2
C-!@O S(C1=NN=NN1C)CCC(=O)Nc2cc(F)c(OC(F)F)cc2
[#8]=[C,N] S(C1=NN=NN1C)CCC(=O)Nc2cc(F)c(OC(F)F)cc2
*-*-[R]~*:[a] S(C1=NN=NN1C)CCC(=O)Nc2cc(F)c(OC(F)F)cc2
[#16X2H0] S(C1=NN=NN1C)CCC(=O)Nc2cc(F)c(OC(F)F)cc2
[#9,#17,#35,#53]!@*@* S(C1=NN=NN1C)CCC(=O)Nc2cc(F)c(OC(F)F)cc2
[#7]~*(~*)~* S(C1=NN=NN1C)CCC(=O)Nc2cc(F)c(OC(F)F)cc2
*-!:aaaa-!:* S(C1=NN=NN1C)CCC(=O)Nc2cc(F)c(OC(F)F)cc2
[R] S(C1=NN=NN1C)CCC(=O)Nc2cc(F)c(OC(F)F)cc2
*/,\[R]=,:;@[R]/,\* S(C1=NN=NN1C)CCC(=O)Nc2cc(F)c(OC(F)F)cc2
*!@[#8]!@* S(C1=NN=NN1C)CCC(=O)Nc2cc(F)c(OC(F)F)cc2
*(!@*)(!@*) S(C1=NN=NN1C)CCC(=O)Nc2cc(F)c(OC(F)F)cc2
[N&X4&+,N&X3&+0] S(C1=NN=NN1C)CCC(=O)Nc2cc(F)c(OC(F)F)cc2
[R](-*(-*))~*~*~*~[a] S(C1=NN=NN1C)CCC(=O)Nc2cc(F)c(OC(F)F)cc2
O=[C,N] S(C1=NN=NN1C)CCC(=O)Nc2cc(F)c(OC(F)F)cc2
[#8,#16] S(C1=NN=NN1C)CCC(=O)Nc2cc(F)c(OC(F)F)cc2
*1****1 S(C1=NN=NN1C)CCC(=O)Nc2cc(F)c(OC(F)F)cc2
*-!:[a]:*:[a]-!:* S(C1=NN=NN1C)CCC(=O)Nc2cc(F)c(OC(F)F)cc2
[!#6]~*~[R] S(C1=NN=NN1C)CCC(=O)Nc2cc(F)c(OC(F)F)cc2
a-[F] S(C1=NN=NN1C)CCC(=O)Nc2cc(F)c(OC(F)F)cc2
[!#6]~*~*~[R] S(C1=NN=NN1C)CCC(=O)Nc2cc(F)c(OC(F)F)cc2
[CX4] S(C1=NN=NN1C)CCC(=O)Nc2cc(F)c(OC(F)F)cc2
[F,Cl,Br,I] S(C1=NN=NN1C)CCC(=O)Nc2cc(F)c(OC(F)F)cc2
c-!@S S(C1=NN=NN1C)CCC(=O)Nc2cc(F)c(OC(F)F)cc2
a1aaaaa1 S(C1=NN=NN1C)CCC(=O)Nc2cc(F)c(OC(F)F)cc2
[#9,#17,#35,#53]-[R] S(C1=NN=NN1C)CCC(=O)Nc2cc(F)c(OC(F)F)cc2
[#9,#17,#35,#53] S(C1=NN=NN1C)CCC(=O)Nc2cc(F)c(OC(F)F)cc2
[a]~*~*-[CH3] S(C1=NN=NN1C)CCC(=O)Nc2cc(F)c(OC(F)F)cc2
[OD2]([#6])[#6] S(C1=NN=NN1C)CCC(=O)Nc2cc(F)c(OC(F)F)cc2
*-*-[R]~*~*:[a] S(C1=NN=NN1C)CCC(=O)Nc2cc(F)c(OC(F)F)cc2
[#6]~!@[#8] S(C1=NN=NN1C)CCC(=O)Nc2cc(F)c(OC(F)F)cc2
[R]~*~*-[CH3] S(C1=NN=NN1C)CCC(=O)Nc2cc(F)c(OC(F)F)cc2
C-!@N S(C1=NN=NN1C)CCC(=O)Nc2cc(F)c(OC(F)F)cc2
C-!@C S(C1=NN=NN1C)CCC(=O)Nc2cc(F)c(OC(F)F)cc2
[nX2r5] S(C1=NN=NN1C)CCC(=O)Nc2cc(F)c(OC(F)F)cc2
[O,N;!H0;R0] S(C1=NN=NN1C)CCC(=O)Nc2cc(F)c(OC(F)F)cc2
[C;X4;!D4]-;!@[n] S(C1=NN=NN1C)CCC(=O)Nc2cc(F)c(OC(F)F)cc2
[CH3X4] S(C1=NN=NN1C)CCC(=O)Nc2cc(F)c(OC(F)F)cc2
*!@* S(C1=NN=NN1C)CCC(=O)Nc2cc(F)c(OC(F)F)cc2
C-!@[F] S(C1=NN=NN1C)CCC(=O)Nc2cc(F)c(OC(F)F)cc2
[R](-*(-*))~*~*~[a] S(C1=NN=NN1C)CCC(=O)Nc2cc(F)c(OC(F)F)cc2
[C;X4;!D4]-;!@[C;X4;!D4;!R] S(C1=NN=NN1C)CCC(=O)Nc2cc(F)c(OC(F)F)cc2
[CX4v4] S(C1=NN=NN1C)CCC(=O)Nc2cc(F)c(OC(F)F)cc2
C=!@O S(C1=NN=NN1C)CCC(=O)Nc2cc(F)c(OC(F)F)cc2
*1*****1 S(C1=NN=NN1C)CCC(=O)Nc2cc(F)c(OC(F)F)cc2
*-!:[a]:*:*:[a]-!:* S(C1=NN=NN1C)CCC(=O)Nc2cc(F)c(OC(F)F)cc2
[R]~*-[CH3] S(C1=NN=NN1C)CCC(=O)Nc2cc(F)c(OC(F)F)cc2
[!#6]~*~*~*~[D3] S(C1=NN=NN1C)CCC(=O)Nc2cc(F)c(OC(F)F)cc2
*-!:aaa-!:* S(C1=NN=NN1C)CCC(=O)Nc2cc(F)c(OC(F)F)cc2
[!H0;#7,#8,#9] S(C1=NN=NN1C)CCC(=O)Nc2cc(F)c(OC(F)F)cc2
[!R] S(C1=NN=NN1C)CCC(=O)Nc2cc(F)c(OC(F)F)cc2
[OX1]=CN S(C1=NN=NN1C)CCC(=O)Nc2cc(F)c(OC(F)F)cc2
[R](-*(-*))~*~[a] S(C1=NN=NN1C)CCC(=O)Nc2cc(F)c(OC(F)F)cc2
[#7]~[D3] O=C(OCC(=O)Nc1ccc(cc1)CN2CCOCC2)/C(/C#N)=C/C3=C(N(C(=C3)C)CCC(C)C)C
[CX3](=[OX1])O O=C(OCC(=O)Nc1ccc(cc1)CN2CCOCC2)/C(/C#N)=C/C3=C(N(C(=C3)C)CCC(C)C)C
[C](=O)([C,c,O,S])[C,c,O,S] O=C(OCC(=O)Nc1ccc(cc1)CN2CCOCC2)/C(/C#N)=C/C3=C(N(C(=C3)C)CCC(C)C)C
[!H0;#7,#8,#9] O=C(OCC(=O)Nc1ccc(cc1)CN2CCOCC2)/C(/C#N)=C/C3=C(N(C(=C3)C)CCC(C)C)C
*-!@* O=C(OCC(=O)Nc1ccc(cc1)CN2CCOCC2)/C(/C#N)=C/C3=C(N(C(=C3)C)CCC(C)C)C
[O,N]!-CA=A O=C(OCC(=O)Nc1ccc(cc1)CN2CCOCC2)/C(/C#N)=C/C3=C(N(C(=C3)C)CCC(C)C)C
O=[C,N] O=C(OCC(=O)Nc1ccc(cc1)CN2CCOCC2)/C(/C#N)=C/C3=C(N(C(=C3)C)CCC(C)C)C
n-!@C O=C(OCC(=O)Nc1ccc(cc1)CN2CCOCC2)/C(/C#N)=C/C3=C(N(C(=C3)C)CCC(C)C)C
[C;X4;!D4]-;!@[C;X4;!D4;!R] O=C(OCC(=O)Nc1ccc(cc1)CN2CCOCC2)/C(/C#N)=C/C3=C(N(C(=C3)C)CCC(C)C)C
[R](-*(-*))~*~*~*~[a] O=C(OCC(=O)Nc1ccc(cc1)CN2CCOCC2)/C(/C#N)=C/C3=C(N(C(=C3)C)CCC(C)C)C
[R](-*(-*))~*~[a] O=C(OCC(=O)Nc1ccc(cc1)CN2CCOCC2)/C(/C#N)=C/C3=C(N(C(=C3)C)CCC(C)C)C
*-!:[a]:*:[a]-!:* O=C(OCC(=O)Nc1ccc(cc1)CN2CCOCC2)/C(/C#N)=C/C3=C(N(C(=C3)C)CCC(C)C)C
[CH3X4] O=C(OCC(=O)Nc1ccc(cc1)CN2CCOCC2)/C(/C#N)=C/C3=C(N(C(=C3)C)CCC(C)C)C
*-!:aaaa-!:* O=C(OCC(=O)Nc1ccc(cc1)CN2CCOCC2)/C(/C#N)=C/C3=C(N(C(=C3)C)CCC(C)C)C
C=!@C O=C(OCC(=O)Nc1ccc(cc1)CN2CCOCC2)/C(/C#N)=C/C3=C(N(C(=C3)C)CCC(C)C)C
*1*****1 O=C(OCC(=O)Nc1ccc(cc1)CN2CCOCC2)/C(/C#N)=C/C3=C(N(C(=C3)C)CCC(C)C)C
[#6,#7;R0]=[#8] O=C(OCC(=O)Nc1ccc(cc1)CN2CCOCC2)/C(/C#N)=C/C3=C(N(C(=C3)C)CCC(C)C)C
[CX4v4] O=C(OCC(=O)Nc1ccc(cc1)CN2CCOCC2)/C(/C#N)=C/C3=C(N(C(=C3)C)CCC(C)C)C
[N&X4&+,N&X3&+0] O=C(OCC(=O)Nc1ccc(cc1)CN2CCOCC2)/C(/C#N)=C/C3=C(N(C(=C3)C)CCC(C)C)C
[#8,#16] O=C(OCC(=O)Nc1ccc(cc1)CN2CCOCC2)/C(/C#N)=C/C3=C(N(C(=C3)C)CCC(C)C)C
[CH2X4][CHX4]([CH3X4])[CH3X4] O=C(OCC(=O)Nc1ccc(cc1)CN2CCOCC2)/C(/C#N)=C/C3=C(N(C(=C3)C)CCC(C)C)C
[C;X4;!D4]-;!@[C;D3] O=C(OCC(=O)Nc1ccc(cc1)CN2CCOCC2)/C(/C#N)=C/C3=C(N(C(=C3)C)CCC(C)C)C
C-@O O=C(OCC(=O)Nc1ccc(cc1)CN2CCOCC2)/C(/C#N)=C/C3=C(N(C(=C3)C)CCC(C)C)C
[!#6]~*~*~*~[D3] O=C(OCC(=O)Nc1ccc(cc1)CN2CCOCC2)/C(/C#N)=C/C3=C(N(C(=C3)C)CCC(C)C)C
[OD2]([#6])[#6] O=C(OCC(=O)Nc1ccc(cc1)CN2CCOCC2)/C(/C#N)=C/C3=C(N(C(=C3)C)CCC(C)C)C
[#7]~*~*~*~*~*~*~*~*~[#8] O=C(OCC(=O)Nc1ccc(cc1)CN2CCOCC2)/C(/C#N)=C/C3=C(N(C(=C3)C)CCC(C)C)C
*-!:aa-!:* O=C(OCC(=O)Nc1ccc(cc1)CN2CCOCC2)/C(/C#N)=C/C3=C(N(C(=C3)C)CCC(C)C)C
*-*-[R]:[a] O=C(OCC(=O)Nc1ccc(cc1)CN2CCOCC2)/C(/C#N)=C/C3=C(N(C(=C3)C)CCC(C)C)C
*-!:[a]:*:*:[a]-!:* O=C(OCC(=O)Nc1ccc(cc1)CN2CCOCC2)/C(/C#N)=C/C3=C(N(C(=C3)C)CCC(C)C)C
C~C~C~C O=C(OCC(=O)Nc1ccc(cc1)CN2CCOCC2)/C(/C#N)=C/C3=C(N(C(=C3)C)CCC(C)C)C
[C;X4;!D4]-;!@[n] O=C(OCC(=O)Nc1ccc(cc1)CN2CCOCC2)/C(/C#N)=C/C3=C(N(C(=C3)C)CCC(C)C)C
[!R] O=C(OCC(=O)Nc1ccc(cc1)CN2CCOCC2)/C(/C#N)=C/C3=C(N(C(=C3)C)CCC(C)C)C
C#!@N O=C(OCC(=O)Nc1ccc(cc1)CN2CCOCC2)/C(/C#N)=C/C3=C(N(C(=C3)C)CCC(C)C)C
*-!:aaa-!:* O=C(OCC(=O)Nc1ccc(cc1)CN2CCOCC2)/C(/C#N)=C/C3=C(N(C(=C3)C)CCC(C)C)C
[R]~*~*-[CH3] O=C(OCC(=O)Nc1ccc(cc1)CN2CCOCC2)/C(/C#N)=C/C3=C(N(C(=C3)C)CCC(C)C)C
[!#6]~*~*~[R] O=C(OCC(=O)Nc1ccc(cc1)CN2CCOCC2)/C(/C#N)=C/C3=C(N(C(=C3)C)CCC(C)C)C
[#7] O=C(OCC(=O)Nc1ccc(cc1)CN2CCOCC2)/C(/C#N)=C/C3=C(N(C(=C3)C)CCC(C)C)C
[R] O=C(OCC(=O)Nc1ccc(cc1)CN2CCOCC2)/C(/C#N)=C/C3=C(N(C(=C3)C)CCC(C)C)C
*-*-[R]~*~*:[a] O=C(OCC(=O)Nc1ccc(cc1)CN2CCOCC2)/C(/C#N)=C/C3=C(N(C(=C3)C)CCC(C)C)C
[AR0]~[AR0]~[AR0]~[AR0]~[AR0]~[AR0]~[AR0]~[AR0] O=C(OCC(=O)Nc1ccc(cc1)CN2CCOCC2)/C(/C#N)=C/C3=C(N(C(=C3)C)CCC(C)C)C
[!#6]~*~[R] O=C(OCC(=O)Nc1ccc(cc1)CN2CCOCC2)/C(/C#N)=C/C3=C(N(C(=C3)C)CCC(C)C)C
[CX4] O=C(OCC(=O)Nc1ccc(cc1)CN2CCOCC2)/C(/C#N)=C/C3=C(N(C(=C3)C)CCC(C)C)C
*1****1 O=C(OCC(=O)Nc1ccc(cc1)CN2CCOCC2)/C(/C#N)=C/C3=C(N(C(=C3)C)CCC(C)C)C
[#7]~*(~*)~* O=C(OCC(=O)Nc1ccc(cc1)CN2CCOCC2)/C(/C#N)=C/C3=C(N(C(=C3)C)CCC(C)C)C
*!:[a]:*:*:[a]!:* O=C(OCC(=O)Nc1ccc(cc1)CN2CCOCC2)/C(/C#N)=C/C3=C(N(C(=C3)C)CCC(C)C)C
[CX3](=[OX1])C O=C(OCC(=O)Nc1ccc(cc1)CN2CCOCC2)/C(/C#N)=C/C3=C(N(C(=C3)C)CCC(C)C)C
[R]~[D3] O=C(OCC(=O)Nc1ccc(cc1)CN2CCOCC2)/C(/C#N)=C/C3=C(N(C(=C3)C)CCC(C)C)C
*-*-[R]~*:[a] O=C(OCC(=O)Nc1ccc(cc1)CN2CCOCC2)/C(/C#N)=C/C3=C(N(C(=C3)C)CCC(C)C)C
[NX3]([CX4])([CX4])[CX4] O=C(OCC(=O)Nc1ccc(cc1)CN2CCOCC2)/C(/C#N)=C/C3=C(N(C(=C3)C)CCC(C)C)C
*!@* O=C(OCC(=O)Nc1ccc(cc1)CN2CCOCC2)/C(/C#N)=C/C3=C(N(C(=C3)C)CCC(C)C)C
[CHX4]([CH3X4])[CH3X4] O=C(OCC(=O)Nc1ccc(cc1)CN2CCOCC2)/C(/C#N)=C/C3=C(N(C(=C3)C)CCC(C)C)C
*/,\[R]=,:;@[R]/,\* O=C(OCC(=O)Nc1ccc(cc1)CN2CCOCC2)/C(/C#N)=C/C3=C(N(C(=C3)C)CCC(C)C)C
[O,N;!H0;R0] O=C(OCC(=O)Nc1ccc(cc1)CN2CCOCC2)/C(/C#N)=C/C3=C(N(C(=C3)C)CCC(C)C)C
a1aaaaa1 O=C(OCC(=O)Nc1ccc(cc1)CN2CCOCC2)/C(/C#N)=C/C3=C(N(C(=C3)C)CCC(C)C)C
[cR1]1[cR1][cR1][cR1][cR1][cR1]1 O=C(OCC(=O)Nc1ccc(cc1)CN2CCOCC2)/C(/C#N)=C/C3=C(N(C(=C3)C)CCC(C)C)C
[#6][CX3](=O)[OX2H0][#6] O=C(OCC(=O)Nc1ccc(cc1)CN2CCOCC2)/C(/C#N)=C/C3=C(N(C(=C3)C)CCC(C)C)C
[a]~*~*-[CH3] O=C(OCC(=O)Nc1ccc(cc1)CN2CCOCC2)/C(/C#N)=C/C3=C(N(C(=C3)C)CCC(C)C)C
[R]~*-[CH3] O=C(OCC(=O)Nc1ccc(cc1)CN2CCOCC2)/C(/C#N)=C/C3=C(N(C(=C3)C)CCC(C)C)C
[#6X3v3-1,#6X3v4+0,#6X3v3+1] O=C(OCC(=O)Nc1ccc(cc1)CN2CCOCC2)/C(/C#N)=C/C3=C(N(C(=C3)C)CCC(C)C)C
[NX1]#[CX2] O=C(OCC(=O)Nc1ccc(cc1)CN2CCOCC2)/C(/C#N)=C/C3=C(N(C(=C3)C)CCC(C)C)C
C-@N O=C(OCC(=O)Nc1ccc(cc1)CN2CCOCC2)/C(/C#N)=C/C3=C(N(C(=C3)C)CCC(C)C)C
[#6]~!@[#8] O=C(OCC(=O)Nc1ccc(cc1)CN2CCOCC2)/C(/C#N)=C/C3=C(N(C(=C3)C)CCC(C)C)C
C=!@O O=C(OCC(=O)Nc1ccc(cc1)CN2CCOCC2)/C(/C#N)=C/C3=C(N(C(=C3)C)CCC(C)C)C
c-!@N O=C(OCC(=O)Nc1ccc(cc1)CN2CCOCC2)/C(/C#N)=C/C3=C(N(C(=C3)C)CCC(C)C)C
[OX2H0] O=C(OCC(=O)Nc1ccc(cc1)CN2CCOCC2)/C(/C#N)=C/C3=C(N(C(=C3)C)CCC(C)C)C
*!@[#8]!@* O=C(OCC(=O)Nc1ccc(cc1)CN2CCOCC2)/C(/C#N)=C/C3=C(N(C(=C3)C)CCC(C)C)C
[#8]=[C,N] O=C(OCC(=O)Nc1ccc(cc1)CN2CCOCC2)/C(/C#N)=C/C3=C(N(C(=C3)C)CCC(C)C)C
[OX1]=CN O=C(OCC(=O)Nc1ccc(cc1)CN2CCOCC2)/C(/C#N)=C/C3=C(N(C(=C3)C)CCC(C)C)C
C~C~O O=C(OCC(=O)Nc1ccc(cc1)CN2CCOCC2)/C(/C#N)=C/C3=C(N(C(=C3)C)CCC(C)C)C
[R0] O=C(OCC(=O)Nc1ccc(cc1)CN2CCOCC2)/C(/C#N)=C/C3=C(N(C(=C3)C)CCC(C)C)C
*(!@*)(!@*) O=C(OCC(=O)Nc1ccc(cc1)CN2CCOCC2)/C(/C#N)=C/C3=C(N(C(=C3)C)CCC(C)C)C
c1cncc1 O=C(OCC(=O)Nc1ccc(cc1)CN2CCOCC2)/C(/C#N)=C/C3=C(N(C(=C3)C)CCC(C)C)C
[CX3]=[OX1] O=C(OCC(=O)Nc1ccc(cc1)CN2CCOCC2)/C(/C#N)=C/C3=C(N(C(=C3)C)CCC(C)C)C
C-!@N O=C(OCC(=O)Nc1ccc(cc1)CN2CCOCC2)/C(/C#N)=C/C3=C(N(C(=C3)C)CCC(C)C)C
C~C(~O)~O O=C(OCC(=O)Nc1ccc(cc1)CN2CCOCC2)/C(/C#N)=C/C3=C(N(C(=C3)C)CCC(C)C)C
C-!@O O=C(OCC(=O)Nc1ccc(cc1)CN2CCOCC2)/C(/C#N)=C/C3=C(N(C(=C3)C)CCC(C)C)C
c-!@C O=C(OCC(=O)Nc1ccc(cc1)CN2CCOCC2)/C(/C#N)=C/C3=C(N(C(=C3)C)CCC(C)C)C
C-!@C O=C(OCC(=O)Nc1ccc(cc1)CN2CCOCC2)/C(/C#N)=C/C3=C(N(C(=C3)C)CCC(C)C)C
N-[C,c,N]=[C,c,N,n,O,S] O=C(OCC(=O)Nc1ccc(cc1)CN2CCOCC2)/C(/C#N)=C/C3=C(N(C(=C3)C)CCC(C)C)C
C-@C O=C(OCC(=O)Nc1ccc(cc1)CN2CCOCC2)/C(/C#N)=C/C3=C(N(C(=C3)C)CCC(C)C)C
*1*****1 Brc1cc(c(N2N=NN=C2)cc1)C(=O)NN=Cc3c(NC(=O)[C@@H](OCP([O-])(=O)O)C)cccc3
[R](-*(-*))~*~*~*~[a] Brc1cc(c(N2N=NN=C2)cc1)C(=O)NN=Cc3c(NC(=O)[C@@H](OCP([O-])(=O)O)C)cccc3
[C;X4;!D4]-;!@[C;X4;!D4;!R] Brc1cc(c(N2N=NN=C2)cc1)C(=O)NN=Cc3c(NC(=O)[C@@H](OCP([O-])(=O)O)C)cccc3
[CX3]=[OX1] Brc1cc(c(N2N=NN=C2)cc1)C(=O)NN=Cc3c(NC(=O)[C@@H](OCP([O-])(=O)O)C)cccc3
[#9,#17,#35,#53]-[R] Brc1cc(c(N2N=NN=C2)cc1)C(=O)NN=Cc3c(NC(=O)[C@@H](OCP([O-])(=O)O)C)cccc3
a1aaaa1 Brc1cc(c(N2N=NN=C2)cc1)C(=O)NN=Cc3c(NC(=O)[C@@H](OCP([O-])(=O)O)C)cccc3
O=!@P Brc1cc(c(N2N=NN=C2)cc1)C(=O)NN=Cc3c(NC(=O)[C@@H](OCP([O-])(=O)O)C)cccc3
[#7]~[D3] Brc1cc(c(N2N=NN=C2)cc1)C(=O)NN=Cc3c(NC(=O)[C@@H](OCP([O-])(=O)O)C)cccc3
*1****1 Brc1cc(c(N2N=NN=C2)cc1)C(=O)NN=Cc3c(NC(=O)[C@@H](OCP([O-])(=O)O)C)cccc3
C=!@N Brc1cc(c(N2N=NN=C2)cc1)C(=O)NN=Cc3c(NC(=O)[C@@H](OCP([O-])(=O)O)C)cccc3
[OH1][P,C,S](=O) Brc1cc(c(N2N=NN=C2)cc1)C(=O)NN=Cc3c(NC(=O)[C@@H](OCP([O-])(=O)O)C)cccc3
[O,N;!H0;R0] Brc1cc(c(N2N=NN=C2)cc1)C(=O)NN=Cc3c(NC(=O)[C@@H](OCP([O-])(=O)O)C)cccc3
c-!@C Brc1cc(c(N2N=NN=C2)cc1)C(=O)NN=Cc3c(NC(=O)[C@@H](OCP([O-])(=O)O)C)cccc3
*-!:aa-!:* Brc1cc(c(N2N=NN=C2)cc1)C(=O)NN=Cc3c(NC(=O)[C@@H](OCP([O-])(=O)O)C)cccc3
[OD2]([#6])[#6] Brc1cc(c(N2N=NN=C2)cc1)C(=O)NN=Cc3c(NC(=O)[C@@H](OCP([O-])(=O)O)C)cccc3
O=[C,N] Brc1cc(c(N2N=NN=C2)cc1)C(=O)NN=Cc3c(NC(=O)[C@@H](OCP([O-])(=O)O)C)cccc3
P-!@O Brc1cc(c(N2N=NN=C2)cc1)C(=O)NN=Cc3c(NC(=O)[C@@H](OCP([O-])(=O)O)C)cccc3
[R] Brc1cc(c(N2N=NN=C2)cc1)C(=O)NN=Cc3c(NC(=O)[C@@H](OCP([O-])(=O)O)C)cccc3
[!#6]~*~*~*~[D3] Brc1cc(c(N2N=NN=C2)cc1)C(=O)NN=Cc3c(NC(=O)[C@@H](OCP([O-])(=O)O)C)cccc3
P[OH1] Brc1cc(c(N2N=NN=C2)cc1)C(=O)NN=Cc3c(NC(=O)[C@@H](OCP([O-])(=O)O)C)cccc3
[NX3][NX2]=[*] Brc1cc(c(N2N=NN=C2)cc1)C(=O)NN=Cc3c(NC(=O)[C@@H](OCP([O-])(=O)O)C)cccc3
[OX2H] Brc1cc(c(N2N=NN=C2)cc1)C(=O)NN=Cc3c(NC(=O)[C@@H](OCP([O-])(=O)O)C)cccc3
[nX2r5] Brc1cc(c(N2N=NN=C2)cc1)C(=O)NN=Cc3c(NC(=O)[C@@H](OCP([O-])(=O)O)C)cccc3
*-!:[a]:*:[a]-!:* Brc1cc(c(N2N=NN=C2)cc1)C(=O)NN=Cc3c(NC(=O)[C@@H](OCP([O-])(=O)O)C)cccc3
[!R] Brc1cc(c(N2N=NN=C2)cc1)C(=O)NN=Cc3c(NC(=O)[C@@H](OCP([O-])(=O)O)C)cccc3
[#7]~*~*~*~*~*~*~*~*~[#8] Brc1cc(c(N2N=NN=C2)cc1)C(=O)NN=Cc3c(NC(=O)[C@@H](OCP([O-])(=O)O)C)cccc3
C-!@P Brc1cc(c(N2N=NN=C2)cc1)C(=O)NN=Cc3c(NC(=O)[C@@H](OCP([O-])(=O)O)C)cccc3
*-!:aaa-!:* Brc1cc(c(N2N=NN=C2)cc1)C(=O)NN=Cc3c(NC(=O)[C@@H](OCP([O-])(=O)O)C)cccc3
[#9,#17,#35,#53]!@*@* Brc1cc(c(N2N=NN=C2)cc1)C(=O)NN=Cc3c(NC(=O)[C@@H](OCP([O-])(=O)O)C)cccc3
*/,\[R]=,:;@[R]/,\* Brc1cc(c(N2N=NN=C2)cc1)C(=O)NN=Cc3c(NC(=O)[C@@H](OCP([O-])(=O)O)C)cccc3
[!#6]~*~*~[R] Brc1cc(c(N2N=NN=C2)cc1)C(=O)NN=Cc3c(NC(=O)[C@@H](OCP([O-])(=O)O)C)cccc3
[#8]=[C,N]-aaa[F,Cl,Br,I] Brc1cc(c(N2N=NN=C2)cc1)C(=O)NN=Cc3c(NC(=O)[C@@H](OCP([O-])(=O)O)C)cccc3
[!#1&!#6&!#7&!#8&!#9&!#16&!#17] Brc1cc(c(N2N=NN=C2)cc1)C(=O)NN=Cc3c(NC(=O)[C@@H](OCP([O-])(=O)O)C)cccc3
*!@* Brc1cc(c(N2N=NN=C2)cc1)C(=O)NN=Cc3c(NC(=O)[C@@H](OCP([O-])(=O)O)C)cccc3
a-[Br] Brc1cc(c(N2N=NN=C2)cc1)C(=O)NN=Cc3c(NC(=O)[C@@H](OCP([O-])(=O)O)C)cccc3
[#9,#17,#35,#53] Brc1cc(c(N2N=NN=C2)cc1)C(=O)NN=Cc3c(NC(=O)[C@@H](OCP([O-])(=O)O)C)cccc3
[CX3](=[OX1])C Brc1cc(c(N2N=NN=C2)cc1)C(=O)NN=Cc3c(NC(=O)[C@@H](OCP([O-])(=O)O)C)cccc3
[#6][F,Cl,Br,I] Brc1cc(c(N2N=NN=C2)cc1)C(=O)NN=Cc3c(NC(=O)[C@@H](OCP([O-])(=O)O)C)cccc3
C=!@O Brc1cc(c(N2N=NN=C2)cc1)C(=O)NN=Cc3c(NC(=O)[C@@H](OCP([O-])(=O)O)C)cccc3
[N&X4&+,N&X3&+0] Brc1cc(c(N2N=NN=C2)cc1)C(=O)NN=Cc3c(NC(=O)[C@@H](OCP([O-])(=O)O)C)cccc3
N-!@N Brc1cc(c(N2N=NN=C2)cc1)C(=O)NN=Cc3c(NC(=O)[C@@H](OCP([O-])(=O)O)C)cccc3
*-*-[R]~*~*:[a] Brc1cc(c(N2N=NN=C2)cc1)C(=O)NN=Cc3c(NC(=O)[C@@H](OCP([O-])(=O)O)C)cccc3
a1aaaaa1 Brc1cc(c(N2N=NN=C2)cc1)C(=O)NN=Cc3c(NC(=O)[C@@H](OCP([O-])(=O)O)C)cccc3
[#8,#16] Brc1cc(c(N2N=NN=C2)cc1)C(=O)NN=Cc3c(NC(=O)[C@@H](OCP([O-])(=O)O)C)cccc3
*-!@* Brc1cc(c(N2N=NN=C2)cc1)C(=O)NN=Cc3c(NC(=O)[C@@H](OCP([O-])(=O)O)C)cccc3
[#9,#17,#35,#53]~*(~*)~* Brc1cc(c(N2N=NN=C2)cc1)C(=O)NN=Cc3c(NC(=O)[C@@H](OCP([O-])(=O)O)C)cccc3
[#9,#17,#35,#53]-[a] Brc1cc(c(N2N=NN=C2)cc1)C(=O)NN=Cc3c(NC(=O)[C@@H](OCP([O-])(=O)O)C)cccc3
[R](-*(-*))~*~[a] Brc1cc(c(N2N=NN=C2)cc1)C(=O)NN=Cc3c(NC(=O)[C@@H](OCP([O-])(=O)O)C)cccc3
N-[C,c,N]=[C,c,N,n,O,S] Brc1cc(c(N2N=NN=C2)cc1)C(=O)NN=Cc3c(NC(=O)[C@@H](OCP([O-])(=O)O)C)cccc3
P(=O)[O,S] Brc1cc(c(N2N=NN=C2)cc1)C(=O)NN=Cc3c(NC(=O)[C@@H](OCP([O-])(=O)O)C)cccc3
[N;R0][N;R0]C(=O) Brc1cc(c(N2N=NN=C2)cc1)C(=O)NN=Cc3c(NC(=O)[C@@H](OCP([O-])(=O)O)C)cccc3
[#6]~!@[#8] Brc1cc(c(N2N=NN=C2)cc1)C(=O)NN=Cc3c(NC(=O)[C@@H](OCP([O-])(=O)O)C)cccc3
[R](-*(-*))~*~*~[a] Brc1cc(c(N2N=NN=C2)cc1)C(=O)NN=Cc3c(NC(=O)[C@@H](OCP([O-])(=O)O)C)cccc3
[!#6]~*~[R] Brc1cc(c(N2N=NN=C2)cc1)C(=O)NN=Cc3c(NC(=O)[C@@H](OCP([O-])(=O)O)C)cccc3
[#7] Brc1cc(c(N2N=NN=C2)cc1)C(=O)NN=Cc3c(NC(=O)[C@@H](OCP([O-])(=O)O)C)cccc3
*-!:aaaa-!:* Brc1cc(c(N2N=NN=C2)cc1)C(=O)NN=Cc3c(NC(=O)[C@@H](OCP([O-])(=O)O)C)cccc3
C-!@N Brc1cc(c(N2N=NN=C2)cc1)C(=O)NN=Cc3c(NC(=O)[C@@H](OCP([O-])(=O)O)C)cccc3
[!H0;#7,#8,#9] Brc1cc(c(N2N=NN=C2)cc1)C(=O)NN=Cc3c(NC(=O)[C@@H](OCP([O-])(=O)O)C)cccc3
[C;X4;!D4]-;!@[C;D3] Brc1cc(c(N2N=NN=C2)cc1)C(=O)NN=Cc3c(NC(=O)[C@@H](OCP([O-])(=O)O)C)cccc3
*-*-[R]:[a] Brc1cc(c(N2N=NN=C2)cc1)C(=O)NN=Cc3c(NC(=O)[C@@H](OCP([O-])(=O)O)C)cccc3
*-!:[a]:*:*:[a]-!:* Brc1cc(c(N2N=NN=C2)cc1)C(=O)NN=Cc3c(NC(=O)[C@@H](OCP([O-])(=O)O)C)cccc3
*!:[a]:*:*:[a]!:* Brc1cc(c(N2N=NN=C2)cc1)C(=O)NN=Cc3c(NC(=O)[C@@H](OCP([O-])(=O)O)C)cccc3
[#6X3v3-1,#6X3v4+0,#6X3v3+1] Brc1cc(c(N2N=NN=C2)cc1)C(=O)NN=Cc3c(NC(=O)[C@@H](OCP([O-])(=O)O)C)cccc3
*!@[#8]!@* Brc1cc(c(N2N=NN=C2)cc1)C(=O)NN=Cc3c(NC(=O)[C@@H](OCP([O-])(=O)O)C)cccc3
[#7]~*(~*)~* Brc1cc(c(N2N=NN=C2)cc1)C(=O)NN=Cc3c(NC(=O)[C@@H](OCP([O-])(=O)O)C)cccc3
[OX2H]P Brc1cc(c(N2N=NN=C2)cc1)C(=O)NN=Cc3c(NC(=O)[C@@H](OCP([O-])(=O)O)C)cccc3
C~C~O Brc1cc(c(N2N=NN=C2)cc1)C(=O)NN=Cc3c(NC(=O)[C@@H](OCP([O-])(=O)O)C)cccc3
[OX2H,OX1H0-] Brc1cc(c(N2N=NN=C2)cc1)C(=O)NN=Cc3c(NC(=O)[C@@H](OCP([O-])(=O)O)C)cccc3
[#8]=[C,N] Brc1cc(c(N2N=NN=C2)cc1)C(=O)NN=Cc3c(NC(=O)[C@@H](OCP([O-])(=O)O)C)cccc3
[CX4] Brc1cc(c(N2N=NN=C2)cc1)C(=O)NN=Cc3c(NC(=O)[C@@H](OCP([O-])(=O)O)C)cccc3
[#6,#7;R0]=[#8] Brc1cc(c(N2N=NN=C2)cc1)C(=O)NN=Cc3c(NC(=O)[C@@H](OCP([O-])(=O)O)C)cccc3
[CD2H1]=[ND2H0][ND2H1] Brc1cc(c(N2N=NN=C2)cc1)C(=O)NN=Cc3c(NC(=O)[C@@H](OCP([O-])(=O)O)C)cccc3
[CH3X4] Brc1cc(c(N2N=NN=C2)cc1)C(=O)NN=Cc3c(NC(=O)[C@@H](OCP([O-])(=O)O)C)cccc3
*-*-[R]~*:[a] Brc1cc(c(N2N=NN=C2)cc1)C(=O)NN=Cc3c(NC(=O)[C@@H](OCP([O-])(=O)O)C)cccc3
[CX4v4] Brc1cc(c(N2N=NN=C2)cc1)C(=O)NN=Cc3c(NC(=O)[C@@H](OCP([O-])(=O)O)C)cccc3
[cR1]1[cR1][cR1][cR1][cR1][cR1]1 Brc1cc(c(N2N=NN=C2)cc1)C(=O)NN=Cc3c(NC(=O)[C@@H](OCP([O-])(=O)O)C)cccc3
C-!@O Brc1cc(c(N2N=NN=C2)cc1)C(=O)NN=Cc3c(NC(=O)[C@@H](OCP([O-])(=O)O)C)cccc3
[#6!H0]~@[#6!H0]~@[#6!H0]~@[#6!H0] Brc1cc(c(N2N=NN=C2)cc1)C(=O)NN=Cc3c(NC(=O)[C@@H](OCP([O-])(=O)O)C)cccc3
[F,Cl,Br,I] Brc1cc(c(N2N=NN=C2)cc1)C(=O)NN=Cc3c(NC(=O)[C@@H](OCP([O-])(=O)O)C)cccc3
c-!@N Brc1cc(c(N2N=NN=C2)cc1)C(=O)NN=Cc3c(NC(=O)[C@@H](OCP([O-])(=O)O)C)cccc3
c-!@C Fc1c(Oc2c(cc(cc2)C(C)C)C([O-])=O)nc(Oc3cc(ccc3)C(=[NH2+])N)c(F)c(N[C@H](CCc4ccccc4)C)1
[C](=O)([C,c,O,S])[C,c,O,S] Fc1c(Oc2c(cc(cc2)C(C)C)C([O-])=O)nc(Oc3cc(ccc3)C(=[NH2+])N)c(F)c(N[C@H](CCc4ccccc4)C)1
[#7]~*~*~*~*~*~*~*~*~[#8] Fc1c(Oc2c(cc(cc2)C(C)C)C([O-])=O)nc(Oc3cc(ccc3)C(=[NH2+])N)c(F)c(N[C@H](CCc4ccccc4)C)1
[!R] Fc1c(Oc2c(cc(cc2)C(C)C)C([O-])=O)nc(Oc3cc(ccc3)C(=[NH2+])N)c(F)c(N[C@H](CCc4ccccc4)C)1
C-!@O Fc1c(Oc2c(cc(cc2)C(C)C)C([O-])=O)nc(Oc3cc(ccc3)C(=[NH2+])N)c(F)c(N[C@H](CCc4ccccc4)C)1
[#6X3v3-1,#6X3v4+0,#6X3v3+1] Fc1c(Oc2c(cc(cc2)C(C)C)C([O-])=O)nc(Oc3cc(ccc3)C(=[NH2+])N)c(F)c(N[C@H](CCc4ccccc4)C)1
[#9,#17,#35,#53]~*(~*)~* Fc1c(Oc2c(cc(cc2)C(C)C)C([O-])=O)nc(Oc3cc(ccc3)C(=[NH2+])N)c(F)c(N[C@H](CCc4ccccc4)C)1
*!:[a]:*:*:[a]!:* Fc1c(Oc2c(cc(cc2)C(C)C)C([O-])=O)nc(Oc3cc(ccc3)C(=[NH2+])N)c(F)c(N[C@H](CCc4ccccc4)C)1
*!@[#8]!@* Fc1c(Oc2c(cc(cc2)C(C)C)C([O-])=O)nc(Oc3cc(ccc3)C(=[NH2+])N)c(F)c(N[C@H](CCc4ccccc4)C)1
C=!@O Fc1c(Oc2c(cc(cc2)C(C)C)C([O-])=O)nc(Oc3cc(ccc3)C(=[NH2+])N)c(F)c(N[C@H](CCc4ccccc4)C)1
[R]~[D3] Fc1c(Oc2c(cc(cc2)C(C)C)C([O-])=O)nc(Oc3cc(ccc3)C(=[NH2+])N)c(F)c(N[C@H](CCc4ccccc4)C)1
*-!:aa-!:* Fc1c(Oc2c(cc(cc2)C(C)C)C([O-])=O)nc(Oc3cc(ccc3)C(=[NH2+])N)c(F)c(N[C@H](CCc4ccccc4)C)1
[CX3](=[OX1])O Fc1c(Oc2c(cc(cc2)C(C)C)C([O-])=O)nc(Oc3cc(ccc3)C(=[NH2+])N)c(F)c(N[C@H](CCc4ccccc4)C)1
[#6!H0]~@[#6!H0]~@[#6!H0]~@[#6!H0]~@[#6!H0] Fc1c(Oc2c(cc(cc2)C(C)C)C([O-])=O)nc(Oc3cc(ccc3)C(=[NH2+])N)c(F)c(N[C@H](CCc4ccccc4)C)1
[C;X4;!D4]-;!@[C;X4;!D4;!R] Fc1c(Oc2c(cc(cc2)C(C)C)C([O-])=O)nc(Oc3cc(ccc3)C(=[NH2+])N)c(F)c(N[C@H](CCc4ccccc4)C)1
c-!@O Fc1c(Oc2c(cc(cc2)C(C)C)C([O-])=O)nc(Oc3cc(ccc3)C(=[NH2+])N)c(F)c(N[C@H](CCc4ccccc4)C)1
C=!@N Fc1c(Oc2c(cc(cc2)C(C)C)C([O-])=O)nc(Oc3cc(ccc3)C(=[NH2+])N)c(F)c(N[C@H](CCc4ccccc4)C)1
[N&X4&+,N&X3&+0] Fc1c(Oc2c(cc(cc2)C(C)C)C([O-])=O)nc(Oc3cc(ccc3)C(=[NH2+])N)c(F)c(N[C@H](CCc4ccccc4)C)1
[#9,#17,#35,#53]-[R] Fc1c(Oc2c(cc(cc2)C(C)C)C([O-])=O)nc(Oc3cc(ccc3)C(=[NH2+])N)c(F)c(N[C@H](CCc4ccccc4)C)1
[C;X4;!D4]-;!@[C;D3] Fc1c(Oc2c(cc(cc2)C(C)C)C([O-])=O)nc(Oc3cc(ccc3)C(=[NH2+])N)c(F)c(N[C@H](CCc4ccccc4)C)1
[NX3+]=[CX3] Fc1c(Oc2c(cc(cc2)C(C)C)C([O-])=O)nc(Oc3cc(ccc3)C(=[NH2+])N)c(F)c(N[C@H](CCc4ccccc4)C)1
[OX2H0] Fc1c(Oc2c(cc(cc2)C(C)C)C([O-])=O)nc(Oc3cc(ccc3)C(=[NH2+])N)c(F)c(N[C@H](CCc4ccccc4)C)1
[C;X4;!D4]-;!@[N;X3;!D3] Fc1c(Oc2c(cc(cc2)C(C)C)C([O-])=O)nc(Oc3cc(ccc3)C(=[NH2+])N)c(F)c(N[C@H](CCc4ccccc4)C)1
a-[F] Fc1c(Oc2c(cc(cc2)C(C)C)C([O-])=O)nc(Oc3cc(ccc3)C(=[NH2+])N)c(F)c(N[C@H](CCc4ccccc4)C)1
[R](-*(-*))~*~*~*~[a] Fc1c(Oc2c(cc(cc2)C(C)C)C([O-])=O)nc(Oc3cc(ccc3)C(=[NH2+])N)c(F)c(N[C@H](CCc4ccccc4)C)1
[cR1]1[cR1][cR1][cR1][cR1][cR1]1 Fc1c(Oc2c(cc(cc2)C(C)C)C([O-])=O)nc(Oc3cc(ccc3)C(=[NH2+])N)c(F)c(N[C@H](CCc4ccccc4)C)1
[R0] Fc1c(Oc2c(cc(cc2)C(C)C)C([O-])=O)nc(Oc3cc(ccc3)C(=[NH2+])N)c(F)c(N[C@H](CCc4ccccc4)C)1
n@a[#8] Fc1c(Oc2c(cc(cc2)C(C)C)C([O-])=O)nc(Oc3cc(ccc3)C(=[NH2+])N)c(F)c(N[C@H](CCc4ccccc4)C)1
[CX3](=O)[O-] Fc1c(Oc2c(cc(cc2)C(C)C)C([O-])=O)nc(Oc3cc(ccc3)C(=[NH2+])N)c(F)c(N[C@H](CCc4ccccc4)C)1
[#6!H0]~@[#6!H0]~@[#6!H0]~@[#6!H0] Fc1c(Oc2c(cc(cc2)C(C)C)C([O-])=O)nc(Oc3cc(ccc3)C(=[NH2+])N)c(F)c(N[C@H](CCc4ccccc4)C)1
[#6][F,Cl,Br,I] Fc1c(Oc2c(cc(cc2)C(C)C)C([O-])=O)nc(Oc3cc(ccc3)C(=[NH2+])N)c(F)c(N[C@H](CCc4ccccc4)C)1
N-[C,c,N]=[C,c,N,n,O,S] Fc1c(Oc2c(cc(cc2)C(C)C)C([O-])=O)nc(Oc3cc(ccc3)C(=[NH2+])N)c(F)c(N[C@H](CCc4ccccc4)C)1
[OD2]([#6])[#6] Fc1c(Oc2c(cc(cc2)C(C)C)C([O-])=O)nc(Oc3cc(ccc3)C(=[NH2+])N)c(F)c(N[C@H](CCc4ccccc4)C)1
[!#6]~*~*~*~[D3] Fc1c(Oc2c(cc(cc2)C(C)C)C([O-])=O)nc(Oc3cc(ccc3)C(=[NH2+])N)c(F)c(N[C@H](CCc4ccccc4)C)1
c-!@N Fc1c(Oc2c(cc(cc2)C(C)C)C([O-])=O)nc(Oc3cc(ccc3)C(=[NH2+])N)c(F)c(N[C@H](CCc4ccccc4)C)1
[CX3]=[OX1] Fc1c(Oc2c(cc(cc2)C(C)C)C([O-])=O)nc(Oc3cc(ccc3)C(=[NH2+])N)c(F)c(N[C@H](CCc4ccccc4)C)1
C~C~C~C Fc1c(Oc2c(cc(cc2)C(C)C)C([O-])=O)nc(Oc3cc(ccc3)C(=[NH2+])N)c(F)c(N[C@H](CCc4ccccc4)C)1
*-*-[R]:[a] Fc1c(Oc2c(cc(cc2)C(C)C)C([O-])=O)nc(Oc3cc(ccc3)C(=[NH2+])N)c(F)c(N[C@H](CCc4ccccc4)C)1
*-!:aaa-!:* Fc1c(Oc2c(cc(cc2)C(C)C)C([O-])=O)nc(Oc3cc(ccc3)C(=[NH2+])N)c(F)c(N[C@H](CCc4ccccc4)C)1
*-!@* Fc1c(Oc2c(cc(cc2)C(C)C)C([O-])=O)nc(Oc3cc(ccc3)C(=[NH2+])N)c(F)c(N[C@H](CCc4ccccc4)C)1
[CHX4]([CH3X4])[CH3X4] Fc1c(Oc2c(cc(cc2)C(C)C)C([O-])=O)nc(Oc3cc(ccc3)C(=[NH2+])N)c(F)c(N[C@H](CCc4ccccc4)C)1
[NX3][CX3]=[NX3+] Fc1c(Oc2c(cc(cc2)C(C)C)C([O-])=O)nc(Oc3cc(ccc3)C(=[NH2+])N)c(F)c(N[C@H](CCc4ccccc4)C)1
*-*-[R]~*:[a] Fc1c(Oc2c(cc(cc2)C(C)C)C([O-])=O)nc(Oc3cc(ccc3)C(=[NH2+])N)c(F)c(N[C@H](CCc4ccccc4)C)1
a1aaaaa1 Fc1c(Oc2c(cc(cc2)C(C)C)C([O-])=O)nc(Oc3cc(ccc3)C(=[NH2+])N)c(F)c(N[C@H](CCc4ccccc4)C)1
[CX3](=O)[OX1H0-,OX2H1] Fc1c(Oc2c(cc(cc2)C(C)C)C([O-])=O)nc(Oc3cc(ccc3)C(=[NH2+])N)c(F)c(N[C@H](CCc4ccccc4)C)1
[#7] Fc1c(Oc2c(cc(cc2)C(C)C)C([O-])=O)nc(Oc3cc(ccc3)C(=[NH2+])N)c(F)c(N[C@H](CCc4ccccc4)C)1
[CH3X4] Fc1c(Oc2c(cc(cc2)C(C)C)C([O-])=O)nc(Oc3cc(ccc3)C(=[NH2+])N)c(F)c(N[C@H](CCc4ccccc4)C)1
[CX4v4] Fc1c(Oc2c(cc(cc2)C(C)C)C([O-])=O)nc(Oc3cc(ccc3)C(=[NH2+])N)c(F)c(N[C@H](CCc4ccccc4)C)1
[R]~*-[CH3] Fc1c(Oc2c(cc(cc2)C(C)C)C([O-])=O)nc(Oc3cc(ccc3)C(=[NH2+])N)c(F)c(N[C@H](CCc4ccccc4)C)1
[#7]~[D3] Fc1c(Oc2c(cc(cc2)C(C)C)C([O-])=O)nc(Oc3cc(ccc3)C(=[NH2+])N)c(F)c(N[C@H](CCc4ccccc4)C)1
C-!@C Fc1c(Oc2c(cc(cc2)C(C)C)C([O-])=O)nc(Oc3cc(ccc3)C(=[NH2+])N)c(F)c(N[C@H](CCc4ccccc4)C)1
*/,\[R]=,:;@[R]/,\* Fc1c(Oc2c(cc(cc2)C(C)C)C([O-])=O)nc(Oc3cc(ccc3)C(=[NH2+])N)c(F)c(N[C@H](CCc4ccccc4)C)1
[!#6]~*~*~[R] Fc1c(Oc2c(cc(cc2)C(C)C)C([O-])=O)nc(Oc3cc(ccc3)C(=[NH2+])N)c(F)c(N[C@H](CCc4ccccc4)C)1
[C,c](=N)N Fc1c(Oc2c(cc(cc2)C(C)C)C([O-])=O)nc(Oc3cc(ccc3)C(=[NH2+])N)c(F)c(N[C@H](CCc4ccccc4)C)1
C-!@N Fc1c(Oc2c(cc(cc2)C(C)C)C([O-])=O)nc(Oc3cc(ccc3)C(=[NH2+])N)c(F)c(N[C@H](CCc4ccccc4)C)1
[#9,#17,#35,#53]-[a] Fc1c(Oc2c(cc(cc2)C(C)C)C([O-])=O)nc(Oc3cc(ccc3)C(=[NH2+])N)c(F)c(N[C@H](CCc4ccccc4)C)1
[N,n;+1] Fc1c(Oc2c(cc(cc2)C(C)C)C([O-])=O)nc(Oc3cc(ccc3)C(=[NH2+])N)c(F)c(N[C@H](CCc4ccccc4)C)1
*-!:[a]:*:*:[a]-!:* Fc1c(Oc2c(cc(cc2)C(C)C)C([O-])=O)nc(Oc3cc(ccc3)C(=[NH2+])N)c(F)c(N[C@H](CCc4ccccc4)C)1
[R](-*(-*))~*~[a] Fc1c(Oc2c(cc(cc2)C(C)C)C([O-])=O)nc(Oc3cc(ccc3)C(=[NH2+])N)c(F)c(N[C@H](CCc4ccccc4)C)1
[#7]~*(~*)~* Fc1c(Oc2c(cc(cc2)C(C)C)C([O-])=O)nc(Oc3cc(ccc3)C(=[NH2+])N)c(F)c(N[C@H](CCc4ccccc4)C)1
O=[C,N] Fc1c(Oc2c(cc(cc2)C(C)C)C([O-])=O)nc(Oc3cc(ccc3)C(=[NH2+])N)c(F)c(N[C@H](CCc4ccccc4)C)1
*-!:[a]:*:[a]-!:* Fc1c(Oc2c(cc(cc2)C(C)C)C([O-])=O)nc(Oc3cc(ccc3)C(=[NH2+])N)c(F)c(N[C@H](CCc4ccccc4)C)1
[#8,#16] Fc1c(Oc2c(cc(cc2)C(C)C)C([O-])=O)nc(Oc3cc(ccc3)C(=[NH2+])N)c(F)c(N[C@H](CCc4ccccc4)C)1
*-*-[R]~*~*:[a] Fc1c(Oc2c(cc(cc2)C(C)C)C([O-])=O)nc(Oc3cc(ccc3)C(=[NH2+])N)c(F)c(N[C@H](CCc4ccccc4)C)1
[F,Cl,Br,I] Fc1c(Oc2c(cc(cc2)C(C)C)C([O-])=O)nc(Oc3cc(ccc3)C(=[NH2+])N)c(F)c(N[C@H](CCc4ccccc4)C)1
*!@* Fc1c(Oc2c(cc(cc2)C(C)C)C([O-])=O)nc(Oc3cc(ccc3)C(=[NH2+])N)c(F)c(N[C@H](CCc4ccccc4)C)1
*(!@*)(!@*) Fc1c(Oc2c(cc(cc2)C(C)C)C([O-])=O)nc(Oc3cc(ccc3)C(=[NH2+])N)c(F)c(N[C@H](CCc4ccccc4)C)1
N=[O,C,N,S] Fc1c(Oc2c(cc(cc2)C(C)C)C([O-])=O)nc(Oc3cc(ccc3)C(=[NH2+])N)c(F)c(N[C@H](CCc4ccccc4)C)1
[O,N;!H0;R0] Fc1c(Oc2c(cc(cc2)C(C)C)C([O-])=O)nc(Oc3cc(ccc3)C(=[NH2+])N)c(F)c(N[C@H](CCc4ccccc4)C)1
[CX4] Fc1c(Oc2c(cc(cc2)C(C)C)C([O-])=O)nc(Oc3cc(ccc3)C(=[NH2+])N)c(F)c(N[C@H](CCc4ccccc4)C)1
[a]~*~*-[CH3] Fc1c(Oc2c(cc(cc2)C(C)C)C([O-])=O)nc(Oc3cc(ccc3)C(=[NH2+])N)c(F)c(N[C@H](CCc4ccccc4)C)1
[#9,#17,#35,#53]!@*@* Fc1c(Oc2c(cc(cc2)C(C)C)C([O-])=O)nc(Oc3cc(ccc3)C(=[NH2+])N)c(F)c(N[C@H](CCc4ccccc4)C)1
[#9,#17,#35,#53]~[D3] Fc1c(Oc2c(cc(cc2)C(C)C)C([O-])=O)nc(Oc3cc(ccc3)C(=[NH2+])N)c(F)c(N[C@H](CCc4ccccc4)C)1
[!H0;#7,#8,#9] Fc1c(Oc2c(cc(cc2)C(C)C)C([O-])=O)nc(Oc3cc(ccc3)C(=[NH2+])N)c(F)c(N[C@H](CCc4ccccc4)C)1
*-!:aaaa-!:* Fc1c(Oc2c(cc(cc2)C(C)C)C([O-])=O)nc(Oc3cc(ccc3)C(=[NH2+])N)c(F)c(N[C@H](CCc4ccccc4)C)1
[#8]=[C,N] Fc1c(Oc2c(cc(cc2)C(C)C)C([O-])=O)nc(Oc3cc(ccc3)C(=[NH2+])N)c(F)c(N[C@H](CCc4ccccc4)C)1
[OX2H,OX1H0-] Fc1c(Oc2c(cc(cc2)C(C)C)C([O-])=O)nc(Oc3cc(ccc3)C(=[NH2+])N)c(F)c(N[C@H](CCc4ccccc4)C)1
[R] Fc1c(Oc2c(cc(cc2)C(C)C)C([O-])=O)nc(Oc3cc(ccc3)C(=[NH2+])N)c(F)c(N[C@H](CCc4ccccc4)C)1
[!#6]~*~[R] Fc1c(Oc2c(cc(cc2)C(C)C)C([O-])=O)nc(Oc3cc(ccc3)C(=[NH2+])N)c(F)c(N[C@H](CCc4ccccc4)C)1
[+,++,+++] Fc1c(Oc2c(cc(cc2)C(C)C)C([O-])=O)nc(Oc3cc(ccc3)C(=[NH2+])N)c(F)c(N[C@H](CCc4ccccc4)C)1
*-*-[R]:[a] O=C1N([C@H](c2cc(OC)c(OC)cc2)C(C(=O)C)=C(O)1)CC[NH+]3CCOCC3
[+,++,+++] O=C1N([C@H](c2cc(OC)c(OC)cc2)C(C(=O)C)=C(O)1)CC[NH+]3CCOCC3
C-!@C O=C1N([C@H](c2cc(OC)c(OC)cc2)C(C(=O)C)=C(O)1)CC[NH+]3CCOCC3
[N&X4&+,N&X3&+0] O=C1N([C@H](c2cc(OC)c(OC)cc2)C(C(=O)C)=C(O)1)CC[NH+]3CCOCC3
C~C~O O=C1N([C@H](c2cc(OC)c(OC)cc2)C(C(=O)C)=C(O)1)CC[NH+]3CCOCC3
*!@* O=C1N([C@H](c2cc(OC)c(OC)cc2)C(C(=O)C)=C(O)1)CC[NH+]3CCOCC3
[NX4] O=C1N([C@H](c2cc(OC)c(OC)cc2)C(C(=O)C)=C(O)1)CC[NH+]3CCOCC3
[OX2H,OX1H0-] O=C1N([C@H](c2cc(OC)c(OC)cc2)C(C(=O)C)=C(O)1)CC[NH+]3CCOCC3
[#6]~!@[#8] O=C1N([C@H](c2cc(OC)c(OC)cc2)C(C(=O)C)=C(O)1)CC[NH+]3CCOCC3
C(C)(C)=CC=[O,SX2] O=C1N([C@H](c2cc(OC)c(OC)cc2)C(C(=O)C)=C(O)1)CC[NH+]3CCOCC3
*-*-[R]~*:[a] O=C1N([C@H](c2cc(OC)c(OC)cc2)C(C(=O)C)=C(O)1)CC[NH+]3CCOCC3
[R](-*(-*))~*~*~*~[a] O=C1N([C@H](c2cc(OC)c(OC)cc2)C(C(=O)C)=C(O)1)CC[NH+]3CCOCC3
[#6,#7;R0]=[#8] O=C1N([C@H](c2cc(OC)c(OC)cc2)C(C(=O)C)=C(O)1)CC[NH+]3CCOCC3
*-!:[a]:*:*:[a]-!:* O=C1N([C@H](c2cc(OC)c(OC)cc2)C(C(=O)C)=C(O)1)CC[NH+]3CCOCC3
[#7]~*(~*)~* O=C1N([C@H](c2cc(OC)c(OC)cc2)C(C(=O)C)=C(O)1)CC[NH+]3CCOCC3
[CH3X4] O=C1N([C@H](c2cc(OC)c(OC)cc2)C(C(=O)C)=C(O)1)CC[NH+]3CCOCC3
[C;X4;!D4]-;!@[C;D3] O=C1N([C@H](c2cc(OC)c(OC)cc2)C(C(=O)C)=C(O)1)CC[NH+]3CCOCC3
[OX2H] O=C1N([C@H](c2cc(OC)c(OC)cc2)C(C(=O)C)=C(O)1)CC[NH+]3CCOCC3
[!R] O=C1N([C@H](c2cc(OC)c(OC)cc2)C(C(=O)C)=C(O)1)CC[NH+]3CCOCC3
*/,\[R]=,:;@[R]/,\* O=C1N([C@H](c2cc(OC)c(OC)cc2)C(C(=O)C)=C(O)1)CC[NH+]3CCOCC3
[#6X3v3-1,#6X3v4+0,#6X3v3+1] O=C1N([C@H](c2cc(OC)c(OC)cc2)C(C(=O)C)=C(O)1)CC[NH+]3CCOCC3
[#7]~[D3] O=C1N([C@H](c2cc(OC)c(OC)cc2)C(C(=O)C)=C(O)1)CC[NH+]3CCOCC3
*1*****1 O=C1N([C@H](c2cc(OC)c(OC)cc2)C(C(=O)C)=C(O)1)CC[NH+]3CCOCC3
[!#6]~*~*~[R] O=C1N([C@H](c2cc(OC)c(OC)cc2)C(C(=O)C)=C(O)1)CC[NH+]3CCOCC3
[!#6]-[CH3] O=C1N([C@H](c2cc(OC)c(OC)cc2)C(C(=O)C)=C(O)1)CC[NH+]3CCOCC3
[NH]([CX4])[CX4] O=C1N([C@H](c2cc(OC)c(OC)cc2)C(C(=O)C)=C(O)1)CC[NH+]3CCOCC3
[CX3]=[OX1] O=C1N([C@H](c2cc(OC)c(OC)cc2)C(C(=O)C)=C(O)1)CC[NH+]3CCOCC3
[#8,#16] O=C1N([C@H](c2cc(OC)c(OC)cc2)C(C(=O)C)=C(O)1)CC[NH+]3CCOCC3
C-@O O=C1N([C@H](c2cc(OC)c(OC)cc2)C(C(=O)C)=C(O)1)CC[NH+]3CCOCC3
[R](-*(-*))~*~[a] O=C1N([C@H](c2cc(OC)c(OC)cc2)C(C(=O)C)=C(O)1)CC[NH+]3CCOCC3
[C;X4;!D4]-;!@[C;X4;!D4;!R] O=C1N([C@H](c2cc(OC)c(OC)cc2)C(C(=O)C)=C(O)1)CC[NH+]3CCOCC3
C~C~C~C O=C1N([C@H](c2cc(OC)c(OC)cc2)C(C(=O)C)=C(O)1)CC[NH+]3CCOCC3
[O,N;!H0;R0] O=C1N([C@H](c2cc(OC)c(OC)cc2)C(C(=O)C)=C(O)1)CC[NH+]3CCOCC3
*-!:aaa-!:* O=C1N([C@H](c2cc(OC)c(OC)cc2)C(C(=O)C)=C(O)1)CC[NH+]3CCOCC3
c-!@C O=C1N([C@H](c2cc(OC)c(OC)cc2)C(C(=O)C)=C(O)1)CC[NH+]3CCOCC3
[OD2]([#6])[#6] O=C1N([C@H](c2cc(OC)c(OC)cc2)C(C(=O)C)=C(O)1)CC[NH+]3CCOCC3
[a]~*~*-[CH3] O=C1N([C@H](c2cc(OC)c(OC)cc2)C(C(=O)C)=C(O)1)CC[NH+]3CCOCC3
C-@N O=C1N([C@H](c2cc(OC)c(OC)cc2)C(C(=O)C)=C(O)1)CC[NH+]3CCOCC3
[!#6]~*~*~*~[D3] O=C1N([C@H](c2cc(OC)c(OC)cc2)C(C(=O)C)=C(O)1)CC[NH+]3CCOCC3
[!#6]~*~[R] O=C1N([C@H](c2cc(OC)c(OC)cc2)C(C(=O)C)=C(O)1)CC[NH+]3CCOCC3
[OX2H][#6X3]=[#6] O=C1N([C@H](c2cc(OC)c(OC)cc2)C(C(=O)C)=C(O)1)CC[NH+]3CCOCC3
[C](=O)([C,c,O,S])[C,c,O,S] O=C1N([C@H](c2cc(OC)c(OC)cc2)C(C(=O)C)=C(O)1)CC[NH+]3CCOCC3
[#7]~*~*~*~*~*~*~*~*~[#8] O=C1N([C@H](c2cc(OC)c(OC)cc2)C(C(=O)C)=C(O)1)CC[NH+]3CCOCC3
[NX3][CX3](=[OX1])[#6] O=C1N([C@H](c2cc(OC)c(OC)cc2)C(C(=O)C)=C(O)1)CC[NH+]3CCOCC3
*/,\[R]=;@[R]/,\* O=C1N([C@H](c2cc(OC)c(OC)cc2)C(C(=O)C)=C(O)1)CC[NH+]3CCOCC3
[!H0;#7,#8,#9] O=C1N([C@H](c2cc(OC)c(OC)cc2)C(C(=O)C)=C(O)1)CC[NH+]3CCOCC3
C=@C O=C1N([C@H](c2cc(OC)c(OC)cc2)C(C(=O)C)=C(O)1)CC[NH+]3CCOCC3
C-@C O=C1N([C@H](c2cc(OC)c(OC)cc2)C(C(=O)C)=C(O)1)CC[NH+]3CCOCC3
[R](-*(-*))~*~*~[a] O=C1N([C@H](c2cc(OC)c(OC)cc2)C(C(=O)C)=C(O)1)CC[NH+]3CCOCC3
[R] O=C1N([C@H](c2cc(OC)c(OC)cc2)C(C(=O)C)=C(O)1)CC[NH+]3CCOCC3
[O,N]!-CA=A O=C1N([C@H](c2cc(OC)c(OC)cc2)C(C(=O)C)=C(O)1)CC[NH+]3CCOCC3
[#7] O=C1N([C@H](c2cc(OC)c(OC)cc2)C(C(=O)C)=C(O)1)CC[NH+]3CCOCC3
*(!@*)(!@*) O=C1N([C@H](c2cc(OC)c(OC)cc2)C(C(=O)C)=C(O)1)CC[NH+]3CCOCC3
[R]~*-[CH3] O=C1N([C@H](c2cc(OC)c(OC)cc2)C(C(=O)C)=C(O)1)CC[NH+]3CCOCC3
[#6][OX2H] O=C1N([C@H](c2cc(OC)c(OC)cc2)C(C(=O)C)=C(O)1)CC[NH+]3CCOCC3
*!:[a]:*:*:[a]!:* O=C1N([C@H](c2cc(OC)c(OC)cc2)C(C(=O)C)=C(O)1)CC[NH+]3CCOCC3
O=[C,N] O=C1N([C@H](c2cc(OC)c(OC)cc2)C(C(=O)C)=C(O)1)CC[NH+]3CCOCC3
C=!@O O=C1N([C@H](c2cc(OC)c(OC)cc2)C(C(=O)C)=C(O)1)CC[NH+]3CCOCC3
*-!:aaaa-!:* O=C1N([C@H](c2cc(OC)c(OC)cc2)C(C(=O)C)=C(O)1)CC[NH+]3CCOCC3
a1aaaaa1 O=C1N([C@H](c2cc(OC)c(OC)cc2)C(C(=O)C)=C(O)1)CC[NH+]3CCOCC3
*-!@* O=C1N([C@H](c2cc(OC)c(OC)cc2)C(C(=O)C)=C(O)1)CC[NH+]3CCOCC3
[+] O=C1N([C@H](c2cc(OC)c(OC)cc2)C(C(=O)C)=C(O)1)CC[NH+]3CCOCC3
[CX4v4] O=C1N([C@H](c2cc(OC)c(OC)cc2)C(C(=O)C)=C(O)1)CC[NH+]3CCOCC3
[CX3](=[OX1])C O=C1N([C@H](c2cc(OC)c(OC)cc2)C(C(=O)C)=C(O)1)CC[NH+]3CCOCC3
*!@[#8]!@* O=C1N([C@H](c2cc(OC)c(OC)cc2)C(C(=O)C)=C(O)1)CC[NH+]3CCOCC3
[CX4] O=C1N([C@H](c2cc(OC)c(OC)cc2)C(C(=O)C)=C(O)1)CC[NH+]3CCOCC3
C-!@N O=C1N([C@H](c2cc(OC)c(OC)cc2)C(C(=O)C)=C(O)1)CC[NH+]3CCOCC3
[R]~[D3] O=C1N([C@H](c2cc(OC)c(OC)cc2)C(C(=O)C)=C(O)1)CC[NH+]3CCOCC3
C-!@O O=C1N([C@H](c2cc(OC)c(OC)cc2)C(C(=O)C)=C(O)1)CC[NH+]3CCOCC3
[R]~*~*-[CH3] O=C1N([C@H](c2cc(OC)c(OC)cc2)C(C(=O)C)=C(O)1)CC[NH+]3CCOCC3
[#6][CX3](=O)[#6] O=C1N([C@H](c2cc(OC)c(OC)cc2)C(C(=O)C)=C(O)1)CC[NH+]3CCOCC3
[OX1]=CN O=C1N([C@H](c2cc(OC)c(OC)cc2)C(C(=O)C)=C(O)1)CC[NH+]3CCOCC3
N-[C,c,N]=[C,c,N,n,O,S] O=C1N([C@H](c2cc(OC)c(OC)cc2)C(C(=O)C)=C(O)1)CC[NH+]3CCOCC3
*-!:[a]:*:[a]-!:* O=C1N([C@H](c2cc(OC)c(OC)cc2)C(C(=O)C)=C(O)1)CC[NH+]3CCOCC3
*-*-[R]~*~*:[a] O=C1N([C@H](c2cc(OC)c(OC)cc2)C(C(=O)C)=C(O)1)CC[NH+]3CCOCC3
*-!:aa-!:* O=C1N([C@H](c2cc(OC)c(OC)cc2)C(C(=O)C)=C(O)1)CC[NH+]3CCOCC3
[#8]=[C,N] O=C1N([C@H](c2cc(OC)c(OC)cc2)C(C(=O)C)=C(O)1)CC[NH+]3CCOCC3
[N,n;+1] O=C1N([C@H](c2cc(OC)c(OC)cc2)C(C(=O)C)=C(O)1)CC[NH+]3CCOCC3
[R0] O=C1N([C@H](c2cc(OC)c(OC)cc2)C(C(=O)C)=C(O)1)CC[NH+]3CCOCC3
[OX2H0] O=C1N([C@H](c2cc(OC)c(OC)cc2)C(C(=O)C)=C(O)1)CC[NH+]3CCOCC3
c-@C Clc1cc2c(OCC(C=NNC(=O)C(=O)Nc3ccc(cc3)C)=C2)cc1
[CX4v4] Clc1cc2c(OCC(C=NNC(=O)C(=O)Nc3ccc(cc3)C)=C2)cc1
*-!:aa-!:* Clc1cc2c(OCC(C=NNC(=O)C(=O)Nc3ccc(cc3)C)=C2)cc1
*-!:[a]:*:*:[a]-!:* Clc1cc2c(OCC(C=NNC(=O)C(=O)Nc3ccc(cc3)C)=C2)cc1
C=@C Clc1cc2c(OCC(C=NNC(=O)C(=O)Nc3ccc(cc3)C)=C2)cc1
[CD2H1]=[ND2H0][ND2H1] Clc1cc2c(OCC(C=NNC(=O)C(=O)Nc3ccc(cc3)C)=C2)cc1
C-!@N Clc1cc2c(OCC(C=NNC(=O)C(=O)Nc3ccc(cc3)C)=C2)cc1
*/,\[R]=;@[R]/,\* Clc1cc2c(OCC(C=NNC(=O)C(=O)Nc3ccc(cc3)C)=C2)cc1
[N&X4&+,N&X3&+0] Clc1cc2c(OCC(C=NNC(=O)C(=O)Nc3ccc(cc3)C)=C2)cc1
[#7]~[D3] Clc1cc2c(OCC(C=NNC(=O)C(=O)Nc3ccc(cc3)C)=C2)cc1
[!R] Clc1cc2c(OCC(C=NNC(=O)C(=O)Nc3ccc(cc3)C)=C2)cc1
[#6][F,Cl,Br,I] Clc1cc2c(OCC(C=NNC(=O)C(=O)Nc3ccc(cc3)C)=C2)cc1
*(!@*)(!@*) Clc1cc2c(OCC(C=NNC(=O)C(=O)Nc3ccc(cc3)C)=C2)cc1
[NX3][CX3](=[OX1])[#6] Clc1cc2c(OCC(C=NNC(=O)C(=O)Nc3ccc(cc3)C)=C2)cc1
[#9,#17,#35,#53]~[D3] Clc1cc2c(OCC(C=NNC(=O)C(=O)Nc3ccc(cc3)C)=C2)cc1
[#8]=[C,N] Clc1cc2c(OCC(C=NNC(=O)C(=O)Nc3ccc(cc3)C)=C2)cc1
[#9,#17,#35,#53]!@*@* Clc1cc2c(OCC(C=NNC(=O)C(=O)Nc3ccc(cc3)C)=C2)cc1
[!#6]~*~[R] Clc1cc2c(OCC(C=NNC(=O)C(=O)Nc3ccc(cc3)C)=C2)cc1
[CH3X4] Clc1cc2c(OCC(C=NNC(=O)C(=O)Nc3ccc(cc3)C)=C2)cc1
[CX3](=[OX1])C Clc1cc2c(OCC(C=NNC(=O)C(=O)Nc3ccc(cc3)C)=C2)cc1
[#7] Clc1cc2c(OCC(C=NNC(=O)C(=O)Nc3ccc(cc3)C)=C2)cc1
C-@O Clc1cc2c(OCC(C=NNC(=O)C(=O)Nc3ccc(cc3)C)=C2)cc1
C~C~O Clc1cc2c(OCC(C=NNC(=O)C(=O)Nc3ccc(cc3)C)=C2)cc1
*-!@* Clc1cc2c(OCC(C=NNC(=O)C(=O)Nc3ccc(cc3)C)=C2)cc1
a-[Cl] Clc1cc2c(OCC(C=NNC(=O)C(=O)Nc3ccc(cc3)C)=C2)cc1
[#9,#17,#35,#53] Clc1cc2c(OCC(C=NNC(=O)C(=O)Nc3ccc(cc3)C)=C2)cc1
*-!:aaaa-!:* Clc1cc2c(OCC(C=NNC(=O)C(=O)Nc3ccc(cc3)C)=C2)cc1
[!#6]~*~*~*~[D3] Clc1cc2c(OCC(C=NNC(=O)C(=O)Nc3ccc(cc3)C)=C2)cc1
[R](-*(-*))~*~*~[a] Clc1cc2c(OCC(C=NNC(=O)C(=O)Nc3ccc(cc3)C)=C2)cc1
[#6X3v3-1,#6X3v4+0,#6X3v3+1] Clc1cc2c(OCC(C=NNC(=O)C(=O)Nc3ccc(cc3)C)=C2)cc1
[a]~*~*-[CH3] Clc1cc2c(OCC(C=NNC(=O)C(=O)Nc3ccc(cc3)C)=C2)cc1
C=!@O Clc1cc2c(OCC(C=NNC(=O)C(=O)Nc3ccc(cc3)C)=C2)cc1
C-@C Clc1cc2c(OCC(C=NNC(=O)C(=O)Nc3ccc(cc3)C)=C2)cc1
c-!@C Clc1cc2c(OCC(C=NNC(=O)C(=O)Nc3ccc(cc3)C)=C2)cc1
[OD2]([#6])[#6] Clc1cc2c(OCC(C=NNC(=O)C(=O)Nc3ccc(cc3)C)=C2)cc1
[R] Clc1cc2c(OCC(C=NNC(=O)C(=O)Nc3ccc(cc3)C)=C2)cc1
*1*****1 Clc1cc2c(OCC(C=NNC(=O)C(=O)Nc3ccc(cc3)C)=C2)cc1
*/,\[R]=,:;@[R]/,\* Clc1cc2c(OCC(C=NNC(=O)C(=O)Nc3ccc(cc3)C)=C2)cc1
a1aaaaa1 Clc1cc2c(OCC(C=NNC(=O)C(=O)Nc3ccc(cc3)C)=C2)cc1
[O,N;!H0;R0] Clc1cc2c(OCC(C=NNC(=O)C(=O)Nc3ccc(cc3)C)=C2)cc1
[#6]~!@[#8] Clc1cc2c(OCC(C=NNC(=O)C(=O)Nc3ccc(cc3)C)=C2)cc1
[cR1]1[cR1][cR1][cR1][cR1][cR1]1 Clc1cc2c(OCC(C=NNC(=O)C(=O)Nc3ccc(cc3)C)=C2)cc1
[R]~*-[CH3] Clc1cc2c(OCC(C=NNC(=O)C(=O)Nc3ccc(cc3)C)=C2)cc1
*!@* Clc1cc2c(OCC(C=NNC(=O)C(=O)Nc3ccc(cc3)C)=C2)cc1
[F,Cl,Br,I] Clc1cc2c(OCC(C=NNC(=O)C(=O)Nc3ccc(cc3)C)=C2)cc1
C(=O)C(=O) Clc1cc2c(OCC(C=NNC(=O)C(=O)Nc3ccc(cc3)C)=C2)cc1
[R](-*(-*))~*~[a] Clc1cc2c(OCC(C=NNC(=O)C(=O)Nc3ccc(cc3)C)=C2)cc1
*!:[a]:*:*:[a]!:* Clc1cc2c(OCC(C=NNC(=O)C(=O)Nc3ccc(cc3)C)=C2)cc1
[R](-*(-*))~*~*~*~[a] Clc1cc2c(OCC(C=NNC(=O)C(=O)Nc3ccc(cc3)C)=C2)cc1
[#9,#17,#35,#53]~*(~*)~* Clc1cc2c(OCC(C=NNC(=O)C(=O)Nc3ccc(cc3)C)=C2)cc1
[OX1]=CN Clc1cc2c(OCC(C=NNC(=O)C(=O)Nc3ccc(cc3)C)=C2)cc1
[#6,#7;R0]=[#8] Clc1cc2c(OCC(C=NNC(=O)C(=O)Nc3ccc(cc3)C)=C2)cc1
O=[C,N] Clc1cc2c(OCC(C=NNC(=O)C(=O)Nc3ccc(cc3)C)=C2)cc1
[!H0;#7,#8,#9] Clc1cc2c(OCC(C=NNC(=O)C(=O)Nc3ccc(cc3)C)=C2)cc1
*-*-[R]~*~*:[a] Clc1cc2c(OCC(C=NNC(=O)C(=O)Nc3ccc(cc3)C)=C2)cc1
N=[O,C,N,S] Clc1cc2c(OCC(C=NNC(=O)C(=O)Nc3ccc(cc3)C)=C2)cc1
*-!:aaa-!:* Clc1cc2c(OCC(C=NNC(=O)C(=O)Nc3ccc(cc3)C)=C2)cc1
N-!@N Clc1cc2c(OCC(C=NNC(=O)C(=O)Nc3ccc(cc3)C)=C2)cc1
*-*-[R]~*:[a] Clc1cc2c(OCC(C=NNC(=O)C(=O)Nc3ccc(cc3)C)=C2)cc1
c-!@N Clc1cc2c(OCC(C=NNC(=O)C(=O)Nc3ccc(cc3)C)=C2)cc1
N-[C,c,N]=[C,c,N,n,O,S] Clc1cc2c(OCC(C=NNC(=O)C(=O)Nc3ccc(cc3)C)=C2)cc1
[R0] Clc1cc2c(OCC(C=NNC(=O)C(=O)Nc3ccc(cc3)C)=C2)cc1
C-!@C Clc1cc2c(OCC(C=NNC(=O)C(=O)Nc3ccc(cc3)C)=C2)cc1
[R]~[D3] Clc1cc2c(OCC(C=NNC(=O)C(=O)Nc3ccc(cc3)C)=C2)cc1
c-@O Clc1cc2c(OCC(C=NNC(=O)C(=O)Nc3ccc(cc3)C)=C2)cc1
[#9,#17,#35,#53]-[a] Clc1cc2c(OCC(C=NNC(=O)C(=O)Nc3ccc(cc3)C)=C2)cc1
[#7]~*(~*)~* Clc1cc2c(OCC(C=NNC(=O)C(=O)Nc3ccc(cc3)C)=C2)cc1
[O,N]!-CA=A Clc1cc2c(OCC(C=NNC(=O)C(=O)Nc3ccc(cc3)C)=C2)cc1
*-!:[a]:*:[a]-!:* Clc1cc2c(OCC(C=NNC(=O)C(=O)Nc3ccc(cc3)C)=C2)cc1
[CX4] Clc1cc2c(OCC(C=NNC(=O)C(=O)Nc3ccc(cc3)C)=C2)cc1
[NX3][NX2]=[*] Clc1cc2c(OCC(C=NNC(=O)C(=O)Nc3ccc(cc3)C)=C2)cc1
*-*-[R]:[a] Clc1cc2c(OCC(C=NNC(=O)C(=O)Nc3ccc(cc3)C)=C2)cc1
[#8,#16] Clc1cc2c(OCC(C=NNC(=O)C(=O)Nc3ccc(cc3)C)=C2)cc1
[N;R0][N;R0]C(=O) Clc1cc2c(OCC(C=NNC(=O)C(=O)Nc3ccc(cc3)C)=C2)cc1
[R]~*~*-[CH3] Clc1cc2c(OCC(C=NNC(=O)C(=O)Nc3ccc(cc3)C)=C2)cc1
[!#6]~*~*~[R] Clc1cc2c(OCC(C=NNC(=O)C(=O)Nc3ccc(cc3)C)=C2)cc1
[#9,#17,#35,#53]-[R] Clc1cc2c(OCC(C=NNC(=O)C(=O)Nc3ccc(cc3)C)=C2)cc1
[OX2H0] Clc1cc2c(OCC(C=NNC(=O)C(=O)Nc3ccc(cc3)C)=C2)cc1
[CX3]=[OX1] Clc1cc2c(OCC(C=NNC(=O)C(=O)Nc3ccc(cc3)C)=C2)cc1
C=!@N Clc1cc2c(OCC(C=NNC(=O)C(=O)Nc3ccc(cc3)C)=C2)cc1
C-!@N Fc1ccc(cc1)C2=C(NC(=C(C(=O)OCC)2)C)C(=O)C(=O)NC3CCN(C(=O)OCC)CC3
[#9,#17,#35,#53]!@*@* Fc1ccc(cc1)C2=C(NC(=C(C(=O)OCC)2)C)C(=O)C(=O)NC3CCN(C(=O)OCC)CC3
*-*-[R]~*~*:[a] Fc1ccc(cc1)C2=C(NC(=C(C(=O)OCC)2)C)C(=O)C(=O)NC3CCN(C(=O)OCC)CC3
[R]~*-[CH3] Fc1ccc(cc1)C2=C(NC(=C(C(=O)OCC)2)C)C(=O)C(=O)NC3CCN(C(=O)OCC)CC3
[OX2H0] Fc1ccc(cc1)C2=C(NC(=C(C(=O)OCC)2)C)C(=O)C(=O)NC3CCN(C(=O)OCC)CC3
[#9,#17,#35,#53]~[D3] Fc1ccc(cc1)C2=C(NC(=C(C(=O)OCC)2)C)C(=O)C(=O)NC3CCN(C(=O)OCC)CC3
[!#6]~*~*~[R] Fc1ccc(cc1)C2=C(NC(=C(C(=O)OCC)2)C)C(=O)C(=O)NC3CCN(C(=O)OCC)CC3
*-!:aaaa-!:* Fc1ccc(cc1)C2=C(NC(=C(C(=O)OCC)2)C)C(=O)C(=O)NC3CCN(C(=O)OCC)CC3
[!R] Fc1ccc(cc1)C2=C(NC(=C(C(=O)OCC)2)C)C(=O)C(=O)NC3CCN(C(=O)OCC)CC3
[CX4v4] Fc1ccc(cc1)C2=C(NC(=C(C(=O)OCC)2)C)C(=O)C(=O)NC3CCN(C(=O)OCC)CC3
[R]~*~*-[CH3] Fc1ccc(cc1)C2=C(NC(=C(C(=O)OCC)2)C)C(=O)C(=O)NC3CCN(C(=O)OCC)CC3
[O,N;!H0;R0] Fc1ccc(cc1)C2=C(NC(=C(C(=O)OCC)2)C)C(=O)C(=O)NC3CCN(C(=O)OCC)CC3
[NX3][CX3](=[OX1])[OX2H0] Fc1ccc(cc1)C2=C(NC(=C(C(=O)OCC)2)C)C(=O)C(=O)NC3CCN(C(=O)OCC)CC3
[#8]=[C,N] Fc1ccc(cc1)C2=C(NC(=C(C(=O)OCC)2)C)C(=O)C(=O)NC3CCN(C(=O)OCC)CC3
[NX3][CX3](=[OX1])[#6] Fc1ccc(cc1)C2=C(NC(=C(C(=O)OCC)2)C)C(=O)C(=O)NC3CCN(C(=O)OCC)CC3
[#6!H0]~@[#6!H0]~@[#6!H0]~@[#6!H0]~@[#6!H0] Fc1ccc(cc1)C2=C(NC(=C(C(=O)OCC)2)C)C(=O)C(=O)NC3CCN(C(=O)OCC)CC3
[!H0;#7,#8,#9] Fc1ccc(cc1)C2=C(NC(=C(C(=O)OCC)2)C)C(=O)C(=O)NC3CCN(C(=O)OCC)CC3
[!#6]~*~*~*~[D3] Fc1ccc(cc1)C2=C(NC(=C(C(=O)OCC)2)C)C(=O)C(=O)NC3CCN(C(=O)OCC)CC3
[#9,#17,#35,#53]-[R] Fc1ccc(cc1)C2=C(NC(=C(C(=O)OCC)2)C)C(=O)C(=O)NC3CCN(C(=O)OCC)CC3
*-!:[a]:*:*:[a]-!:* Fc1ccc(cc1)C2=C(NC(=C(C(=O)OCC)2)C)C(=O)C(=O)NC3CCN(C(=O)OCC)CC3
[#6]~!@[#8] Fc1ccc(cc1)C2=C(NC(=C(C(=O)OCC)2)C)C(=O)C(=O)NC3CCN(C(=O)OCC)CC3
[C;X4;!D4]-;!@[N;X3;!D3] Fc1ccc(cc1)C2=C(NC(=C(C(=O)OCC)2)C)C(=O)C(=O)NC3CCN(C(=O)OCC)CC3
c1cncc1 Fc1ccc(cc1)C2=C(NC(=C(C(=O)OCC)2)C)C(=O)C(=O)NC3CCN(C(=O)OCC)CC3
*-!@* Fc1ccc(cc1)C2=C(NC(=C(C(=O)OCC)2)C)C(=O)C(=O)NC3CCN(C(=O)OCC)CC3
[#7]~*(~*)~* Fc1ccc(cc1)C2=C(NC(=C(C(=O)OCC)2)C)C(=O)C(=O)NC3CCN(C(=O)OCC)CC3
*1*****1 Fc1ccc(cc1)C2=C(NC(=C(C(=O)OCC)2)C)C(=O)C(=O)NC3CCN(C(=O)OCC)CC3
[!#6]~*~[R] Fc1ccc(cc1)C2=C(NC(=C(C(=O)OCC)2)C)C(=O)C(=O)NC3CCN(C(=O)OCC)CC3
[NX3,NX4+][CX3](=[OX1])[OX2,OX1-] Fc1ccc(cc1)C2=C(NC(=C(C(=O)OCC)2)C)C(=O)C(=O)NC3CCN(C(=O)OCC)CC3
[F,Cl,Br,I] Fc1ccc(cc1)C2=C(NC(=C(C(=O)OCC)2)C)C(=O)C(=O)NC3CCN(C(=O)OCC)CC3
*/,\[R]=,:;@[R]/,\* Fc1ccc(cc1)C2=C(NC(=C(C(=O)OCC)2)C)C(=O)C(=O)NC3CCN(C(=O)OCC)CC3
[#7] Fc1ccc(cc1)C2=C(NC(=C(C(=O)OCC)2)C)C(=O)C(=O)NC3CCN(C(=O)OCC)CC3
[R] Fc1ccc(cc1)C2=C(NC(=C(C(=O)OCC)2)C)C(=O)C(=O)NC3CCN(C(=O)OCC)CC3
C-@C Fc1ccc(cc1)C2=C(NC(=C(C(=O)OCC)2)C)C(=O)C(=O)NC3CCN(C(=O)OCC)CC3
[#8,#16] Fc1ccc(cc1)C2=C(NC(=C(C(=O)OCC)2)C)C(=O)C(=O)NC3CCN(C(=O)OCC)CC3
C~C~C~C Fc1ccc(cc1)C2=C(NC(=C(C(=O)OCC)2)C)C(=O)C(=O)NC3CCN(C(=O)OCC)CC3
a1aaaa1 Fc1ccc(cc1)C2=C(NC(=C(C(=O)OCC)2)C)C(=O)C(=O)NC3CCN(C(=O)OCC)CC3
c-!@C Fc1ccc(cc1)C2=C(NC(=C(C(=O)OCC)2)C)C(=O)C(=O)NC3CCN(C(=O)OCC)CC3
[OD2]([#6])[#6] Fc1ccc(cc1)C2=C(NC(=C(C(=O)OCC)2)C)C(=O)C(=O)NC3CCN(C(=O)OCC)CC3
*-*-[R]:[a] Fc1ccc(cc1)C2=C(NC(=C(C(=O)OCC)2)C)C(=O)C(=O)NC3CCN(C(=O)OCC)CC3
[O,N]!-CA=A Fc1ccc(cc1)C2=C(NC(=C(C(=O)OCC)2)C)C(=O)C(=O)NC3CCN(C(=O)OCC)CC3
[C;X4;!D4]-;!@[C;X4;!D4;!R] Fc1ccc(cc1)C2=C(NC(=C(C(=O)OCC)2)C)C(=O)C(=O)NC3CCN(C(=O)OCC)CC3
[R](-*(-*))~*~*~[a] Fc1ccc(cc1)C2=C(NC(=C(C(=O)OCC)2)C)C(=O)C(=O)NC3CCN(C(=O)OCC)CC3
[OX1]=CN Fc1ccc(cc1)C2=C(NC(=C(C(=O)OCC)2)C)C(=O)C(=O)NC3CCN(C(=O)OCC)CC3
C(=O)C(=O) Fc1ccc(cc1)C2=C(NC(=C(C(=O)OCC)2)C)C(=O)C(=O)NC3CCN(C(=O)OCC)CC3
*!@[#8]!@* Fc1ccc(cc1)C2=C(NC(=C(C(=O)OCC)2)C)C(=O)C(=O)NC3CCN(C(=O)OCC)CC3
*-!:aaa-!:* Fc1ccc(cc1)C2=C(NC(=C(C(=O)OCC)2)C)C(=O)C(=O)NC3CCN(C(=O)OCC)CC3
*-!:aa-!:* Fc1ccc(cc1)C2=C(NC(=C(C(=O)OCC)2)C)C(=O)C(=O)NC3CCN(C(=O)OCC)CC3
[cR1]1[cR1][cR1][cR1][cR1][cR1]1 Fc1ccc(cc1)C2=C(NC(=C(C(=O)OCC)2)C)C(=O)C(=O)NC3CCN(C(=O)OCC)CC3
*1****1 Fc1ccc(cc1)C2=C(NC(=C(C(=O)OCC)2)C)C(=O)C(=O)NC3CCN(C(=O)OCC)CC3
a1aaaaa1 Fc1ccc(cc1)C2=C(NC(=C(C(=O)OCC)2)C)C(=O)C(=O)NC3CCN(C(=O)OCC)CC3
[R](-*(-*))~*~*~*~[a] Fc1ccc(cc1)C2=C(NC(=C(C(=O)OCC)2)C)C(=O)C(=O)NC3CCN(C(=O)OCC)CC3
O=[C,N] Fc1ccc(cc1)C2=C(NC(=C(C(=O)OCC)2)C)C(=O)C(=O)NC3CCN(C(=O)OCC)CC3
C=!@O Fc1ccc(cc1)C2=C(NC(=C(C(=O)OCC)2)C)C(=O)C(=O)NC3CCN(C(=O)OCC)CC3
[#9,#17,#35,#53]-[a] Fc1ccc(cc1)C2=C(NC(=C(C(=O)OCC)2)C)C(=O)C(=O)NC3CCN(C(=O)OCC)CC3
[R0] Fc1ccc(cc1)C2=C(NC(=C(C(=O)OCC)2)C)C(=O)C(=O)NC3CCN(C(=O)OCC)CC3
[#9,#17,#35,#53] Fc1ccc(cc1)C2=C(NC(=C(C(=O)OCC)2)C)C(=O)C(=O)NC3CCN(C(=O)OCC)CC3
[#6,#7;R0]=[#8] Fc1ccc(cc1)C2=C(NC(=C(C(=O)OCC)2)C)C(=O)C(=O)NC3CCN(C(=O)OCC)CC3
[R](-*(-*))~*~[a] Fc1ccc(cc1)C2=C(NC(=C(C(=O)OCC)2)C)C(=O)C(=O)NC3CCN(C(=O)OCC)CC3
[R]~[D3] Fc1ccc(cc1)C2=C(NC(=C(C(=O)OCC)2)C)C(=O)C(=O)NC3CCN(C(=O)OCC)CC3
[C](=O)([C,c,O,S])[C,c,O,S] Fc1ccc(cc1)C2=C(NC(=C(C(=O)OCC)2)C)C(=O)C(=O)NC3CCN(C(=O)OCC)CC3
C-!@C Fc1ccc(cc1)C2=C(NC(=C(C(=O)OCC)2)C)C(=O)C(=O)NC3CCN(C(=O)OCC)CC3
[#6][CX3](=O)[OX2H0][#6] Fc1ccc(cc1)C2=C(NC(=C(C(=O)OCC)2)C)C(=O)C(=O)NC3CCN(C(=O)OCC)CC3
[CH3X4] Fc1ccc(cc1)C2=C(NC(=C(C(=O)OCC)2)C)C(=O)C(=O)NC3CCN(C(=O)OCC)CC3
[#7]~[D3] Fc1ccc(cc1)C2=C(NC(=C(C(=O)OCC)2)C)C(=O)C(=O)NC3CCN(C(=O)OCC)CC3
[#6!H0]~@[#6!H0]~@[#6!H0]~@[#6!H0] Fc1ccc(cc1)C2=C(NC(=C(C(=O)OCC)2)C)C(=O)C(=O)NC3CCN(C(=O)OCC)CC3
*-*-[R]~*:[a] Fc1ccc(cc1)C2=C(NC(=C(C(=O)OCC)2)C)C(=O)C(=O)NC3CCN(C(=O)OCC)CC3
*-!:[a]:*:[a]-!:* Fc1ccc(cc1)C2=C(NC(=C(C(=O)OCC)2)C)C(=O)C(=O)NC3CCN(C(=O)OCC)CC3
C-@N Fc1ccc(cc1)C2=C(NC(=C(C(=O)OCC)2)C)C(=O)C(=O)NC3CCN(C(=O)OCC)CC3
C-!@O Fc1ccc(cc1)C2=C(NC(=C(C(=O)OCC)2)C)C(=O)C(=O)NC3CCN(C(=O)OCC)CC3
[CX3](=[OX1])C Fc1ccc(cc1)C2=C(NC(=C(C(=O)OCC)2)C)C(=O)C(=O)NC3CCN(C(=O)OCC)CC3
*!@* Fc1ccc(cc1)C2=C(NC(=C(C(=O)OCC)2)C)C(=O)C(=O)NC3CCN(C(=O)OCC)CC3
[CX3](=[OX1])O Fc1ccc(cc1)C2=C(NC(=C(C(=O)OCC)2)C)C(=O)C(=O)NC3CCN(C(=O)OCC)CC3
[#6][CX3](=O)[#6] Fc1ccc(cc1)C2=C(NC(=C(C(=O)OCC)2)C)C(=O)C(=O)NC3CCN(C(=O)OCC)CC3
*!:[a]:*:*:[a]!:* Fc1ccc(cc1)C2=C(NC(=C(C(=O)OCC)2)C)C(=O)C(=O)NC3CCN(C(=O)OCC)CC3
[#6][F,Cl,Br,I] Fc1ccc(cc1)C2=C(NC(=C(C(=O)OCC)2)C)C(=O)C(=O)NC3CCN(C(=O)OCC)CC3
N-[C,c,N]=[C,c,N,n,O,S] Fc1ccc(cc1)C2=C(NC(=C(C(=O)OCC)2)C)C(=O)C(=O)NC3CCN(C(=O)OCC)CC3
[#6X3v3-1,#6X3v4+0,#6X3v3+1] Fc1ccc(cc1)C2=C(NC(=C(C(=O)OCC)2)C)C(=O)C(=O)NC3CCN(C(=O)OCC)CC3
[#9,#17,#35,#53]~*(~*)~* Fc1ccc(cc1)C2=C(NC(=C(C(=O)OCC)2)C)C(=O)C(=O)NC3CCN(C(=O)OCC)CC3
*(!@*)(!@*) Fc1ccc(cc1)C2=C(NC(=C(C(=O)OCC)2)C)C(=O)C(=O)NC3CCN(C(=O)OCC)CC3
C~C~O Fc1ccc(cc1)C2=C(NC(=C(C(=O)OCC)2)C)C(=O)C(=O)NC3CCN(C(=O)OCC)CC3
C=@N S1(=O)(=O)C[C@@H]2N=C(SCC(=O)Nc3c(ccc(c3)C)C)N(c4c(F)cccc4)[C@@H]2C1
[#7]~*(~*)~* S1(=O)(=O)C[C@@H]2N=C(SCC(=O)Nc3c(ccc(c3)C)C)N(c4c(F)cccc4)[C@@H]2C1
[#16X2H0] S1(=O)(=O)C[C@@H]2N=C(SCC(=O)Nc3c(ccc(c3)C)C)N(c4c(F)cccc4)[C@@H]2C1
[#6,#7;R0]=[#8] S1(=O)(=O)C[C@@H]2N=C(SCC(=O)Nc3c(ccc(c3)C)C)N(c4c(F)cccc4)[C@@H]2C1
C-!@C S1(=O)(=O)C[C@@H]2N=C(SCC(=O)Nc3c(ccc(c3)C)C)N(c4c(F)cccc4)[C@@H]2C1
*(!@*)(!@*) S1(=O)(=O)C[C@@H]2N=C(SCC(=O)Nc3c(ccc(c3)C)C)N(c4c(F)cccc4)[C@@H]2C1
[#7] S1(=O)(=O)C[C@@H]2N=C(SCC(=O)Nc3c(ccc(c3)C)C)N(c4c(F)cccc4)[C@@H]2C1
C-@N S1(=O)(=O)C[C@@H]2N=C(SCC(=O)Nc3c(ccc(c3)C)C)N(c4c(F)cccc4)[C@@H]2C1
C-@S S1(=O)(=O)C[C@@H]2N=C(SCC(=O)Nc3c(ccc(c3)C)C)N(c4c(F)cccc4)[C@@H]2C1
O=!@S S1(=O)(=O)C[C@@H]2N=C(SCC(=O)Nc3c(ccc(c3)C)C)N(c4c(F)cccc4)[C@@H]2C1
*1****1 S1(=O)(=O)C[C@@H]2N=C(SCC(=O)Nc3c(ccc(c3)C)C)N(c4c(F)cccc4)[C@@H]2C1
c-!@C S1(=O)(=O)C[C@@H]2N=C(SCC(=O)Nc3c(ccc(c3)C)C)N(c4c(F)cccc4)[C@@H]2C1
[R]~[D3] S1(=O)(=O)C[C@@H]2N=C(SCC(=O)Nc3c(ccc(c3)C)C)N(c4c(F)cccc4)[C@@H]2C1
[CX3](=[OX1])C S1(=O)(=O)C[C@@H]2N=C(SCC(=O)Nc3c(ccc(c3)C)C)N(c4c(F)cccc4)[C@@H]2C1
[SX2] S1(=O)(=O)C[C@@H]2N=C(SCC(=O)Nc3c(ccc(c3)C)C)N(c4c(F)cccc4)[C@@H]2C1
[NX3][CX3](=[OX1])[#6] S1(=O)(=O)C[C@@H]2N=C(SCC(=O)Nc3c(ccc(c3)C)C)N(c4c(F)cccc4)[C@@H]2C1
[N&X4&+,N&X3&+0] S1(=O)(=O)C[C@@H]2N=C(SCC(=O)Nc3c(ccc(c3)C)C)N(c4c(F)cccc4)[C@@H]2C1
*-!:aaaa-!:* S1(=O)(=O)C[C@@H]2N=C(SCC(=O)Nc3c(ccc(c3)C)C)N(c4c(F)cccc4)[C@@H]2C1
C-@C S1(=O)(=O)C[C@@H]2N=C(SCC(=O)Nc3c(ccc(c3)C)C)N(c4c(F)cccc4)[C@@H]2C1
c-!@N S1(=O)(=O)C[C@@H]2N=C(SCC(=O)Nc3c(ccc(c3)C)C)N(c4c(F)cccc4)[C@@H]2C1
[cR1]1[cR1][cR1][cR1][cR1][cR1]1 S1(=O)(=O)C[C@@H]2N=C(SCC(=O)Nc3c(ccc(c3)C)C)N(c4c(F)cccc4)[C@@H]2C1
*-*-[R]:[a] S1(=O)(=O)C[C@@H]2N=C(SCC(=O)Nc3c(ccc(c3)C)C)N(c4c(F)cccc4)[C@@H]2C1
a1aaaaa1 S1(=O)(=O)C[C@@H]2N=C(SCC(=O)Nc3c(ccc(c3)C)C)N(c4c(F)cccc4)[C@@H]2C1
*-!:aaa-!:* S1(=O)(=O)C[C@@H]2N=C(SCC(=O)Nc3c(ccc(c3)C)C)N(c4c(F)cccc4)[C@@H]2C1
[#9,#17,#35,#53]-[R] S1(=O)(=O)C[C@@H]2N=C(SCC(=O)Nc3c(ccc(c3)C)C)N(c4c(F)cccc4)[C@@H]2C1
*1*****1 S1(=O)(=O)C[C@@H]2N=C(SCC(=O)Nc3c(ccc(c3)C)C)N(c4c(F)cccc4)[C@@H]2C1
C~C~O S1(=O)(=O)C[C@@H]2N=C(SCC(=O)Nc3c(ccc(c3)C)C)N(c4c(F)cccc4)[C@@H]2C1
[#9,#17,#35,#53]!@*@* S1(=O)(=O)C[C@@H]2N=C(SCC(=O)Nc3c(ccc(c3)C)C)N(c4c(F)cccc4)[C@@H]2C1
[#9,#17,#35,#53]~*(~*)~* S1(=O)(=O)C[C@@H]2N=C(SCC(=O)Nc3c(ccc(c3)C)C)N(c4c(F)cccc4)[C@@H]2C1
[R](-*(-*))~*~*~*~[a] S1(=O)(=O)C[C@@H]2N=C(SCC(=O)Nc3c(ccc(c3)C)C)N(c4c(F)cccc4)[C@@H]2C1
*/,\[R]=;@[R]/,\* S1(=O)(=O)C[C@@H]2N=C(SCC(=O)Nc3c(ccc(c3)C)C)N(c4c(F)cccc4)[C@@H]2C1
*-!:[a]:*:*:[a]-!:* S1(=O)(=O)C[C@@H]2N=C(SCC(=O)Nc3c(ccc(c3)C)C)N(c4c(F)cccc4)[C@@H]2C1
[O,N;!H0;R0] S1(=O)(=O)C[C@@H]2N=C(SCC(=O)Nc3c(ccc(c3)C)C)N(c4c(F)cccc4)[C@@H]2C1
*-*-[R]~*~*:[a] S1(=O)(=O)C[C@@H]2N=C(SCC(=O)Nc3c(ccc(c3)C)C)N(c4c(F)cccc4)[C@@H]2C1
*-!@* S1(=O)(=O)C[C@@H]2N=C(SCC(=O)Nc3c(ccc(c3)C)C)N(c4c(F)cccc4)[C@@H]2C1
[R](-*(-*))~*~[a] S1(=O)(=O)C[C@@H]2N=C(SCC(=O)Nc3c(ccc(c3)C)C)N(c4c(F)cccc4)[C@@H]2C1
[#7]~*~*~*~*~*~*~*~*~[#8] S1(=O)(=O)C[C@@H]2N=C(SCC(=O)Nc3c(ccc(c3)C)C)N(c4c(F)cccc4)[C@@H]2C1
[#8]=[C,N] S1(=O)(=O)C[C@@H]2N=C(SCC(=O)Nc3c(ccc(c3)C)C)N(c4c(F)cccc4)[C@@H]2C1
[#8,#16] S1(=O)(=O)C[C@@H]2N=C(SCC(=O)Nc3c(ccc(c3)C)C)N(c4c(F)cccc4)[C@@H]2C1
[F,Cl,Br,I] S1(=O)(=O)C[C@@H]2N=C(SCC(=O)Nc3c(ccc(c3)C)C)N(c4c(F)cccc4)[C@@H]2C1
[#9,#17,#35,#53]-[a] S1(=O)(=O)C[C@@H]2N=C(SCC(=O)Nc3c(ccc(c3)C)C)N(c4c(F)cccc4)[C@@H]2C1
[R](-*(-*))~*~*~[a] S1(=O)(=O)C[C@@H]2N=C(SCC(=O)Nc3c(ccc(c3)C)C)N(c4c(F)cccc4)[C@@H]2C1
C-!@N S1(=O)(=O)C[C@@H]2N=C(SCC(=O)Nc3c(ccc(c3)C)C)N(c4c(F)cccc4)[C@@H]2C1
[OX1]=CN S1(=O)(=O)C[C@@H]2N=C(SCC(=O)Nc3c(ccc(c3)C)C)N(c4c(F)cccc4)[C@@H]2C1
N=[O,C,N,S] S1(=O)(=O)C[C@@H]2N=C(SCC(=O)Nc3c(ccc(c3)C)C)N(c4c(F)cccc4)[C@@H]2C1
[#6][F,Cl,Br,I] S1(=O)(=O)C[C@@H]2N=C(SCC(=O)Nc3c(ccc(c3)C)C)N(c4c(F)cccc4)[C@@H]2C1
*/,\[R]=,:;@[R]/,\* S1(=O)(=O)C[C@@H]2N=C(SCC(=O)Nc3c(ccc(c3)C)C)N(c4c(F)cccc4)[C@@H]2C1
[!#6]~*~*~[R] S1(=O)(=O)C[C@@H]2N=C(SCC(=O)Nc3c(ccc(c3)C)C)N(c4c(F)cccc4)[C@@H]2C1
a-[F] S1(=O)(=O)C[C@@H]2N=C(SCC(=O)Nc3c(ccc(c3)C)C)N(c4c(F)cccc4)[C@@H]2C1
[#16X2H0][!#16] S1(=O)(=O)C[C@@H]2N=C(SCC(=O)Nc3c(ccc(c3)C)C)N(c4c(F)cccc4)[C@@H]2C1
[#9,#17,#35,#53]~[D3] S1(=O)(=O)C[C@@H]2N=C(SCC(=O)Nc3c(ccc(c3)C)C)N(c4c(F)cccc4)[C@@H]2C1
[!#6]~*~[R] S1(=O)(=O)C[C@@H]2N=C(SCC(=O)Nc3c(ccc(c3)C)C)N(c4c(F)cccc4)[C@@H]2C1
*-!:aa-!:* S1(=O)(=O)C[C@@H]2N=C(SCC(=O)Nc3c(ccc(c3)C)C)N(c4c(F)cccc4)[C@@H]2C1
[#9,#17,#35,#53] S1(=O)(=O)C[C@@H]2N=C(SCC(=O)Nc3c(ccc(c3)C)C)N(c4c(F)cccc4)[C@@H]2C1
*-!:[a]:*:[a]-!:* S1(=O)(=O)C[C@@H]2N=C(SCC(=O)Nc3c(ccc(c3)C)C)N(c4c(F)cccc4)[C@@H]2C1
[CX4] S1(=O)(=O)C[C@@H]2N=C(SCC(=O)Nc3c(ccc(c3)C)C)N(c4c(F)cccc4)[C@@H]2C1
[R] S1(=O)(=O)C[C@@H]2N=C(SCC(=O)Nc3c(ccc(c3)C)C)N(c4c(F)cccc4)[C@@H]2C1
[R0] S1(=O)(=O)C[C@@H]2N=C(SCC(=O)Nc3c(ccc(c3)C)C)N(c4c(F)cccc4)[C@@H]2C1
[!H0;#7,#8,#9] S1(=O)(=O)C[C@@H]2N=C(SCC(=O)Nc3c(ccc(c3)C)C)N(c4c(F)cccc4)[C@@H]2C1
C~C~C~C S1(=O)(=O)C[C@@H]2N=C(SCC(=O)Nc3c(ccc(c3)C)C)N(c4c(F)cccc4)[C@@H]2C1
*!:[a]:*:*:[a]!:* S1(=O)(=O)C[C@@H]2N=C(SCC(=O)Nc3c(ccc(c3)C)C)N(c4c(F)cccc4)[C@@H]2C1
[!R] S1(=O)(=O)C[C@@H]2N=C(SCC(=O)Nc3c(ccc(c3)C)C)N(c4c(F)cccc4)[C@@H]2C1
*!@* S1(=O)(=O)C[C@@H]2N=C(SCC(=O)Nc3c(ccc(c3)C)C)N(c4c(F)cccc4)[C@@H]2C1
[CH3X4] S1(=O)(=O)C[C@@H]2N=C(SCC(=O)Nc3c(ccc(c3)C)C)N(c4c(F)cccc4)[C@@H]2C1
[#7]~[D3] S1(=O)(=O)C[C@@H]2N=C(SCC(=O)Nc3c(ccc(c3)C)C)N(c4c(F)cccc4)[C@@H]2C1
*-*-[R]~*:[a] S1(=O)(=O)C[C@@H]2N=C(SCC(=O)Nc3c(ccc(c3)C)C)N(c4c(F)cccc4)[C@@H]2C1
[!#6]~*~*~*~[D3] S1(=O)(=O)C[C@@H]2N=C(SCC(=O)Nc3c(ccc(c3)C)C)N(c4c(F)cccc4)[C@@H]2C1
[#6!H0]~@[#6!H0]~@[#6!H0]~@[#6!H0] S1(=O)(=O)C[C@@H]2N=C(SCC(=O)Nc3c(ccc(c3)C)C)N(c4c(F)cccc4)[C@@H]2C1
[C;X4;!D4]-;!@[C;D3] S1(=O)(=O)C[C@@H]2N=C(SCC(=O)Nc3c(ccc(c3)C)C)N(c4c(F)cccc4)[C@@H]2C1
[a]~*~*-[CH3] S1(=O)(=O)C[C@@H]2N=C(SCC(=O)Nc3c(ccc(c3)C)C)N(c4c(F)cccc4)[C@@H]2C1
[R]~*~*-[CH3] S1(=O)(=O)C[C@@H]2N=C(SCC(=O)Nc3c(ccc(c3)C)C)N(c4c(F)cccc4)[C@@H]2C1
N-[C,c,N]=[C,c,N,n,O,S] S1(=O)(=O)C[C@@H]2N=C(SCC(=O)Nc3c(ccc(c3)C)C)N(c4c(F)cccc4)[C@@H]2C1
[C,c](=N)N S1(=O)(=O)C[C@@H]2N=C(SCC(=O)Nc3c(ccc(c3)C)C)N(c4c(F)cccc4)[C@@H]2C1
O=[C,N] S1(=O)(=O)C[C@@H]2N=C(SCC(=O)Nc3c(ccc(c3)C)C)N(c4c(F)cccc4)[C@@H]2C1
[#6]~!@[#8] S1(=O)(=O)C[C@@H]2N=C(SCC(=O)Nc3c(ccc(c3)C)C)N(c4c(F)cccc4)[C@@H]2C1
C-!@S S1(=O)(=O)C[C@@H]2N=C(SCC(=O)Nc3c(ccc(c3)C)C)N(c4c(F)cccc4)[C@@H]2C1
[CX4v4] S1(=O)(=O)C[C@@H]2N=C(SCC(=O)Nc3c(ccc(c3)C)C)N(c4c(F)cccc4)[C@@H]2C1
C=!@O S1(=O)(=O)C[C@@H]2N=C(SCC(=O)Nc3c(ccc(c3)C)C)N(c4c(F)cccc4)[C@@H]2C1
[#6X3v3-1,#6X3v4+0,#6X3v3+1] S1(=O)(=O)C[C@@H]2N=C(SCC(=O)Nc3c(ccc(c3)C)C)N(c4c(F)cccc4)[C@@H]2C1
[R]~*-[CH3] S1(=O)(=O)C[C@@H]2N=C(SCC(=O)Nc3c(ccc(c3)C)C)N(c4c(F)cccc4)[C@@H]2C1
[R](-*(-*))~*~*~*~[a] Fc1ccc(cc1)CN2c3c([NH+]=C2N4CCC(C(=O)NCc5c(OC)cccc5)CC4)cccc3
[R]~*~*-[CH3] Fc1ccc(cc1)CN2c3c([NH+]=C2N4CCC(C(=O)NCc5c(OC)cccc5)CC4)cccc3
c-!@C Fc1ccc(cc1)CN2c3c([NH+]=C2N4CCC(C(=O)NCc5c(OC)cccc5)CC4)cccc3
*-!:aa-!:* Fc1ccc(cc1)CN2c3c([NH+]=C2N4CCC(C(=O)NCc5c(OC)cccc5)CC4)cccc3
[NX3][CX3](=[OX1])[#6] Fc1ccc(cc1)CN2c3c([NH+]=C2N4CCC(C(=O)NCc5c(OC)cccc5)CC4)cccc3
[#7]~*(~*)~* Fc1ccc(cc1)CN2c3c([NH+]=C2N4CCC(C(=O)NCc5c(OC)cccc5)CC4)cccc3
*!:[a]:*:*:[a]!:* Fc1ccc(cc1)CN2c3c([NH+]=C2N4CCC(C(=O)NCc5c(OC)cccc5)CC4)cccc3
[+,++,+++] Fc1ccc(cc1)CN2c3c([NH+]=C2N4CCC(C(=O)NCc5c(OC)cccc5)CC4)cccc3
O=[C,N] Fc1ccc(cc1)CN2c3c([NH+]=C2N4CCC(C(=O)NCc5c(OC)cccc5)CC4)cccc3
[R]~*-[CH3] Fc1ccc(cc1)CN2c3c([NH+]=C2N4CCC(C(=O)NCc5c(OC)cccc5)CC4)cccc3
[C;X4;!D4]-;!@[N;X3;!D3] Fc1ccc(cc1)CN2c3c([NH+]=C2N4CCC(C(=O)NCc5c(OC)cccc5)CC4)cccc3
*1****1 Fc1ccc(cc1)CN2c3c([NH+]=C2N4CCC(C(=O)NCc5c(OC)cccc5)CC4)cccc3
[#7] Fc1ccc(cc1)CN2c3c([NH+]=C2N4CCC(C(=O)NCc5c(OC)cccc5)CC4)cccc3
[!#6]~*~*~[R] Fc1ccc(cc1)CN2c3c([NH+]=C2N4CCC(C(=O)NCc5c(OC)cccc5)CC4)cccc3
*-!:[a]:*:*:[a]-!:* Fc1ccc(cc1)CN2c3c([NH+]=C2N4CCC(C(=O)NCc5c(OC)cccc5)CC4)cccc3
[!R] Fc1ccc(cc1)CN2c3c([NH+]=C2N4CCC(C(=O)NCc5c(OC)cccc5)CC4)cccc3
C-@C Fc1ccc(cc1)CN2c3c([NH+]=C2N4CCC(C(=O)NCc5c(OC)cccc5)CC4)cccc3
*-!:aaaa-!:* Fc1ccc(cc1)CN2c3c([NH+]=C2N4CCC(C(=O)NCc5c(OC)cccc5)CC4)cccc3
[#6!H0]~@[#6!H0]~@[#6!H0]~@[#6!H0] Fc1ccc(cc1)CN2c3c([NH+]=C2N4CCC(C(=O)NCc5c(OC)cccc5)CC4)cccc3
N-[C,c,N]=[C,c,N,n,O,S] Fc1ccc(cc1)CN2c3c([NH+]=C2N4CCC(C(=O)NCc5c(OC)cccc5)CC4)cccc3
[#9,#17,#35,#53]!@*@* Fc1ccc(cc1)CN2c3c([NH+]=C2N4CCC(C(=O)NCc5c(OC)cccc5)CC4)cccc3
[C;X4;!D4]-;!@[C;D3] Fc1ccc(cc1)CN2c3c([NH+]=C2N4CCC(C(=O)NCc5c(OC)cccc5)CC4)cccc3
a1aaaaa1 Fc1ccc(cc1)CN2c3c([NH+]=C2N4CCC(C(=O)NCc5c(OC)cccc5)CC4)cccc3
[!#6]~*~[R] Fc1ccc(cc1)CN2c3c([NH+]=C2N4CCC(C(=O)NCc5c(OC)cccc5)CC4)cccc3
C=!@O Fc1ccc(cc1)CN2c3c([NH+]=C2N4CCC(C(=O)NCc5c(OC)cccc5)CC4)cccc3
*!@[#8]!@* Fc1ccc(cc1)CN2c3c([NH+]=C2N4CCC(C(=O)NCc5c(OC)cccc5)CC4)cccc3
[+] Fc1ccc(cc1)CN2c3c([NH+]=C2N4CCC(C(=O)NCc5c(OC)cccc5)CC4)cccc3
[CX3]=[OX1] Fc1ccc(cc1)CN2c3c([NH+]=C2N4CCC(C(=O)NCc5c(OC)cccc5)CC4)cccc3
*-*-[R]~*:[a] Fc1ccc(cc1)CN2c3c([NH+]=C2N4CCC(C(=O)NCc5c(OC)cccc5)CC4)cccc3
[#8]=[C,N] Fc1ccc(cc1)CN2c3c([NH+]=C2N4CCC(C(=O)NCc5c(OC)cccc5)CC4)cccc3
*-*-[R]~*~*:[a] Fc1ccc(cc1)CN2c3c([NH+]=C2N4CCC(C(=O)NCc5c(OC)cccc5)CC4)cccc3
*(!@*)(!@*) Fc1ccc(cc1)CN2c3c([NH+]=C2N4CCC(C(=O)NCc5c(OC)cccc5)CC4)cccc3
[#8,#16] Fc1ccc(cc1)CN2c3c([NH+]=C2N4CCC(C(=O)NCc5c(OC)cccc5)CC4)cccc3
[R] Fc1ccc(cc1)CN2c3c([NH+]=C2N4CCC(C(=O)NCc5c(OC)cccc5)CC4)cccc3
[!#6]-[CH3] Fc1ccc(cc1)CN2c3c([NH+]=C2N4CCC(C(=O)NCc5c(OC)cccc5)CC4)cccc3
[cR1]1[cR1][cR1][cR1][cR1][cR1]1 Fc1ccc(cc1)CN2c3c([NH+]=C2N4CCC(C(=O)NCc5c(OC)cccc5)CC4)cccc3
[#9,#17,#35,#53] Fc1ccc(cc1)CN2c3c([NH+]=C2N4CCC(C(=O)NCc5c(OC)cccc5)CC4)cccc3
[#6]~!@[#8] Fc1ccc(cc1)CN2c3c([NH+]=C2N4CCC(C(=O)NCc5c(OC)cccc5)CC4)cccc3
a-[F] Fc1ccc(cc1)CN2c3c([NH+]=C2N4CCC(C(=O)NCc5c(OC)cccc5)CC4)cccc3
[#9,#17,#35,#53]~*(~*)~* Fc1ccc(cc1)CN2c3c([NH+]=C2N4CCC(C(=O)NCc5c(OC)cccc5)CC4)cccc3
[#6!H0]~@[#6!H0]~@[#6!H0]~@[#6!H0]~@[#6!H0] Fc1ccc(cc1)CN2c3c([NH+]=C2N4CCC(C(=O)NCc5c(OC)cccc5)CC4)cccc3
*!@* Fc1ccc(cc1)CN2c3c([NH+]=C2N4CCC(C(=O)NCc5c(OC)cccc5)CC4)cccc3
[a]~*~*-[CH3] Fc1ccc(cc1)CN2c3c([NH+]=C2N4CCC(C(=O)NCc5c(OC)cccc5)CC4)cccc3
a1aaaa1 Fc1ccc(cc1)CN2c3c([NH+]=C2N4CCC(C(=O)NCc5c(OC)cccc5)CC4)cccc3
[!#6]~*~*~*~[D3] Fc1ccc(cc1)CN2c3c([NH+]=C2N4CCC(C(=O)NCc5c(OC)cccc5)CC4)cccc3
C-!@O Fc1ccc(cc1)CN2c3c([NH+]=C2N4CCC(C(=O)NCc5c(OC)cccc5)CC4)cccc3
[nX3r5+]:c:n Fc1ccc(cc1)CN2c3c([NH+]=C2N4CCC(C(=O)NCc5c(OC)cccc5)CC4)cccc3
[#6X3v3-1,#6X3v4+0,#6X3v3+1] Fc1ccc(cc1)CN2c3c([NH+]=C2N4CCC(C(=O)NCc5c(OC)cccc5)CC4)cccc3
*-!@* Fc1ccc(cc1)CN2c3c([NH+]=C2N4CCC(C(=O)NCc5c(OC)cccc5)CC4)cccc3
*-*-[R]:[a] Fc1ccc(cc1)CN2c3c([NH+]=C2N4CCC(C(=O)NCc5c(OC)cccc5)CC4)cccc3
[CH3X4] Fc1ccc(cc1)CN2c3c([NH+]=C2N4CCC(C(=O)NCc5c(OC)cccc5)CC4)cccc3
c-!@N Fc1ccc(cc1)CN2c3c([NH+]=C2N4CCC(C(=O)NCc5c(OC)cccc5)CC4)cccc3
[N&X4&+,N&X3&+0] Fc1ccc(cc1)CN2c3c([NH+]=C2N4CCC(C(=O)NCc5c(OC)cccc5)CC4)cccc3
[R]~[D3] Fc1ccc(cc1)CN2c3c([NH+]=C2N4CCC(C(=O)NCc5c(OC)cccc5)CC4)cccc3
[!H0;#7,#8,#9] Fc1ccc(cc1)CN2c3c([NH+]=C2N4CCC(C(=O)NCc5c(OC)cccc5)CC4)cccc3
[#6,#7;R0]=[#8] Fc1ccc(cc1)CN2c3c([NH+]=C2N4CCC(C(=O)NCc5c(OC)cccc5)CC4)cccc3
[OX1]=CN Fc1ccc(cc1)CN2c3c([NH+]=C2N4CCC(C(=O)NCc5c(OC)cccc5)CC4)cccc3
[#7]~[D3] Fc1ccc(cc1)CN2c3c([NH+]=C2N4CCC(C(=O)NCc5c(OC)cccc5)CC4)cccc3
[#6][F,Cl,Br,I] Fc1ccc(cc1)CN2c3c([NH+]=C2N4CCC(C(=O)NCc5c(OC)cccc5)CC4)cccc3
[CX3](=[OX1])C Fc1ccc(cc1)CN2c3c([NH+]=C2N4CCC(C(=O)NCc5c(OC)cccc5)CC4)cccc3
[R](-*(-*))~*~*~[a] Fc1ccc(cc1)CN2c3c([NH+]=C2N4CCC(C(=O)NCc5c(OC)cccc5)CC4)cccc3
C~C~O Fc1ccc(cc1)CN2c3c([NH+]=C2N4CCC(C(=O)NCc5c(OC)cccc5)CC4)cccc3
[R](-*(-*))~*~[a] Fc1ccc(cc1)CN2c3c([NH+]=C2N4CCC(C(=O)NCc5c(OC)cccc5)CC4)cccc3
[CX4v4] Fc1ccc(cc1)CN2c3c([NH+]=C2N4CCC(C(=O)NCc5c(OC)cccc5)CC4)cccc3
[CX4] Fc1ccc(cc1)CN2c3c([NH+]=C2N4CCC(C(=O)NCc5c(OC)cccc5)CC4)cccc3
*1*****1 Fc1ccc(cc1)CN2c3c([NH+]=C2N4CCC(C(=O)NCc5c(OC)cccc5)CC4)cccc3
[#9,#17,#35,#53]-[R] Fc1ccc(cc1)CN2c3c([NH+]=C2N4CCC(C(=O)NCc5c(OC)cccc5)CC4)cccc3
[r;!r3;!r4;!r5;!r6;!r7] Fc1ccc(cc1)CN2c3c([NH+]=C2N4CCC(C(=O)NCc5c(OC)cccc5)CC4)cccc3
C~C~C~C Fc1ccc(cc1)CN2c3c([NH+]=C2N4CCC(C(=O)NCc5c(OC)cccc5)CC4)cccc3
[O,N;!H0;R0] Fc1ccc(cc1)CN2c3c([NH+]=C2N4CCC(C(=O)NCc5c(OC)cccc5)CC4)cccc3
n-!@C Fc1ccc(cc1)CN2c3c([NH+]=C2N4CCC(C(=O)NCc5c(OC)cccc5)CC4)cccc3
[R0] Fc1ccc(cc1)CN2c3c([NH+]=C2N4CCC(C(=O)NCc5c(OC)cccc5)CC4)cccc3
C-!@N Fc1ccc(cc1)CN2c3c([NH+]=C2N4CCC(C(=O)NCc5c(OC)cccc5)CC4)cccc3
[#9,#17,#35,#53]-[a] Fc1ccc(cc1)CN2c3c([NH+]=C2N4CCC(C(=O)NCc5c(OC)cccc5)CC4)cccc3
[C,N,O,S,a]c1[n,o,s]c2ccccc2[n,o,s]1 Fc1ccc(cc1)CN2c3c([NH+]=C2N4CCC(C(=O)NCc5c(OC)cccc5)CC4)cccc3
c-!@O Fc1ccc(cc1)CN2c3c([NH+]=C2N4CCC(C(=O)NCc5c(OC)cccc5)CC4)cccc3
[C;X4;!D4]-;!@[n] Fc1ccc(cc1)CN2c3c([NH+]=C2N4CCC(C(=O)NCc5c(OC)cccc5)CC4)cccc3
[OX2H0] Fc1ccc(cc1)CN2c3c([NH+]=C2N4CCC(C(=O)NCc5c(OC)cccc5)CC4)cccc3
[F,Cl,Br,I] Fc1ccc(cc1)CN2c3c([NH+]=C2N4CCC(C(=O)NCc5c(OC)cccc5)CC4)cccc3
[#9,#17,#35,#53]~[D3] Fc1ccc(cc1)CN2c3c([NH+]=C2N4CCC(C(=O)NCc5c(OC)cccc5)CC4)cccc3
[O,N;!H0;R0] Clc1c(OC)ccc(NC(=O)[C@@H]2CN(c3[nH+]ccc4SC=Cc43)CCC2)c1
a1aaaaa1 Clc1c(OC)ccc(NC(=O)[C@@H]2CN(c3[nH+]ccc4SC=Cc43)CCC2)c1
c-!@O Clc1c(OC)ccc(NC(=O)[C@@H]2CN(c3[nH+]ccc4SC=Cc43)CCC2)c1
[#7] Clc1c(OC)ccc(NC(=O)[C@@H]2CN(c3[nH+]ccc4SC=Cc43)CCC2)c1
c-!@N Clc1c(OC)ccc(NC(=O)[C@@H]2CN(c3[nH+]ccc4SC=Cc43)CCC2)c1
[#9,#17,#35,#53]-[a] Clc1c(OC)ccc(NC(=O)[C@@H]2CN(c3[nH+]ccc4SC=Cc43)CCC2)c1
[CX3](=[OX1])C Clc1c(OC)ccc(NC(=O)[C@@H]2CN(c3[nH+]ccc4SC=Cc43)CCC2)c1
*!@[#8]!@* Clc1c(OC)ccc(NC(=O)[C@@H]2CN(c3[nH+]ccc4SC=Cc43)CCC2)c1
*!@* Clc1c(OC)ccc(NC(=O)[C@@H]2CN(c3[nH+]ccc4SC=Cc43)CCC2)c1
[#9,#17,#35,#53]~*(~*)~* Clc1c(OC)ccc(NC(=O)[C@@H]2CN(c3[nH+]ccc4SC=Cc43)CCC2)c1
[NX3][CX3](=[OX1])[#6] Clc1c(OC)ccc(NC(=O)[C@@H]2CN(c3[nH+]ccc4SC=Cc43)CCC2)c1
[#7]~*(~*)~* Clc1c(OC)ccc(NC(=O)[C@@H]2CN(c3[nH+]ccc4SC=Cc43)CCC2)c1
[#6!H0]~@[#6!H0]~@[#6!H0]~@[#6!H0] Clc1c(OC)ccc(NC(=O)[C@@H]2CN(c3[nH+]ccc4SC=Cc43)CCC2)c1
[#7]~*~*~*~*~*~*~*~*~[#8] Clc1c(OC)ccc(NC(=O)[C@@H]2CN(c3[nH+]ccc4SC=Cc43)CCC2)c1
*/,\[R]=,:;@[R]/,\* Clc1c(OC)ccc(NC(=O)[C@@H]2CN(c3[nH+]ccc4SC=Cc43)CCC2)c1
O=[C,N] Clc1c(OC)ccc(NC(=O)[C@@H]2CN(c3[nH+]ccc4SC=Cc43)CCC2)c1
*1****1 Clc1c(OC)ccc(NC(=O)[C@@H]2CN(c3[nH+]ccc4SC=Cc43)CCC2)c1
[F,Cl,Br,I] Clc1c(OC)ccc(NC(=O)[C@@H]2CN(c3[nH+]ccc4SC=Cc43)CCC2)c1
*1*****1 Clc1c(OC)ccc(NC(=O)[C@@H]2CN(c3[nH+]ccc4SC=Cc43)CCC2)c1
a-[Cl] Clc1c(OC)ccc(NC(=O)[C@@H]2CN(c3[nH+]ccc4SC=Cc43)CCC2)c1
N-[C,c,N]=[C,c,N,n,O,S] Clc1c(OC)ccc(NC(=O)[C@@H]2CN(c3[nH+]ccc4SC=Cc43)CCC2)c1
*-!@* Clc1c(OC)ccc(NC(=O)[C@@H]2CN(c3[nH+]ccc4SC=Cc43)CCC2)c1
[cR1]1[cR1][cR1][cR1][cR1][cR1]1 Clc1c(OC)ccc(NC(=O)[C@@H]2CN(c3[nH+]ccc4SC=Cc43)CCC2)c1
[R0] Clc1c(OC)ccc(NC(=O)[C@@H]2CN(c3[nH+]ccc4SC=Cc43)CCC2)c1
C-!@O Clc1c(OC)ccc(NC(=O)[C@@H]2CN(c3[nH+]ccc4SC=Cc43)CCC2)c1
C-@N Clc1c(OC)ccc(NC(=O)[C@@H]2CN(c3[nH+]ccc4SC=Cc43)CCC2)c1
[!#6]~*~*~*~[D3] Clc1c(OC)ccc(NC(=O)[C@@H]2CN(c3[nH+]ccc4SC=Cc43)CCC2)c1
a1aaaa1 Clc1c(OC)ccc(NC(=O)[C@@H]2CN(c3[nH+]ccc4SC=Cc43)CCC2)c1
[+,++,+++] Clc1c(OC)ccc(NC(=O)[C@@H]2CN(c3[nH+]ccc4SC=Cc43)CCC2)c1
[CX3]=[OX1] Clc1c(OC)ccc(NC(=O)[C@@H]2CN(c3[nH+]ccc4SC=Cc43)CCC2)c1
*-*-[R]:[a] Clc1c(OC)ccc(NC(=O)[C@@H]2CN(c3[nH+]ccc4SC=Cc43)CCC2)c1
[sX2r5] Clc1c(OC)ccc(NC(=O)[C@@H]2CN(c3[nH+]ccc4SC=Cc43)CCC2)c1
[+] Clc1c(OC)ccc(NC(=O)[C@@H]2CN(c3[nH+]ccc4SC=Cc43)CCC2)c1
*-!:aa-!:* Clc1c(OC)ccc(NC(=O)[C@@H]2CN(c3[nH+]ccc4SC=Cc43)CCC2)c1
C=!@O Clc1c(OC)ccc(NC(=O)[C@@H]2CN(c3[nH+]ccc4SC=Cc43)CCC2)c1
[#9,#17,#35,#53]-[R] Clc1c(OC)ccc(NC(=O)[C@@H]2CN(c3[nH+]ccc4SC=Cc43)CCC2)c1
[CX4v4] Clc1c(OC)ccc(NC(=O)[C@@H]2CN(c3[nH+]ccc4SC=Cc43)CCC2)c1
[!#6]~*~[R] Clc1c(OC)ccc(NC(=O)[C@@H]2CN(c3[nH+]ccc4SC=Cc43)CCC2)c1
[#6,#7;R0]=[#8] Clc1c(OC)ccc(NC(=O)[C@@H]2CN(c3[nH+]ccc4SC=Cc43)CCC2)c1
[!H0;#7,#8,#9] Clc1c(OC)ccc(NC(=O)[C@@H]2CN(c3[nH+]ccc4SC=Cc43)CCC2)c1
*-!:[a]:*:*:[a]-!:* Clc1c(OC)ccc(NC(=O)[C@@H]2CN(c3[nH+]ccc4SC=Cc43)CCC2)c1
[OX2H0] Clc1c(OC)ccc(NC(=O)[C@@H]2CN(c3[nH+]ccc4SC=Cc43)CCC2)c1
C-@C Clc1c(OC)ccc(NC(=O)[C@@H]2CN(c3[nH+]ccc4SC=Cc43)CCC2)c1
[R]~[D3] Clc1c(OC)ccc(NC(=O)[C@@H]2CN(c3[nH+]ccc4SC=Cc43)CCC2)c1
[CX4] Clc1c(OC)ccc(NC(=O)[C@@H]2CN(c3[nH+]ccc4SC=Cc43)CCC2)c1
[#16X2H0][!#16] Clc1c(OC)ccc(NC(=O)[C@@H]2CN(c3[nH+]ccc4SC=Cc43)CCC2)c1
[R] Clc1c(OC)ccc(NC(=O)[C@@H]2CN(c3[nH+]ccc4SC=Cc43)CCC2)c1
C-!@C Clc1c(OC)ccc(NC(=O)[C@@H]2CN(c3[nH+]ccc4SC=Cc43)CCC2)c1
[R]~*-[CH3] Clc1c(OC)ccc(NC(=O)[C@@H]2CN(c3[nH+]ccc4SC=Cc43)CCC2)c1
*(!@*)(!@*) Clc1c(OC)ccc(NC(=O)[C@@H]2CN(c3[nH+]ccc4SC=Cc43)CCC2)c1
*!:[a]:*:*:[a]!:* Clc1c(OC)ccc(NC(=O)[C@@H]2CN(c3[nH+]ccc4SC=Cc43)CCC2)c1
[#7]~[D3] Clc1c(OC)ccc(NC(=O)[C@@H]2CN(c3[nH+]ccc4SC=Cc43)CCC2)c1
[#9,#17,#35,#53] Clc1c(OC)ccc(NC(=O)[C@@H]2CN(c3[nH+]ccc4SC=Cc43)CCC2)c1
[#16X2H0] Clc1c(OC)ccc(NC(=O)[C@@H]2CN(c3[nH+]ccc4SC=Cc43)CCC2)c1
[a]~*~*-[CH3] Clc1c(OC)ccc(NC(=O)[C@@H]2CN(c3[nH+]ccc4SC=Cc43)CCC2)c1
[CH3X4] Clc1c(OC)ccc(NC(=O)[C@@H]2CN(c3[nH+]ccc4SC=Cc43)CCC2)c1
[N,n;+1] Clc1c(OC)ccc(NC(=O)[C@@H]2CN(c3[nH+]ccc4SC=Cc43)CCC2)c1
[#8,#16] Clc1c(OC)ccc(NC(=O)[C@@H]2CN(c3[nH+]ccc4SC=Cc43)CCC2)c1
*-!:aaaa-!:* Clc1c(OC)ccc(NC(=O)[C@@H]2CN(c3[nH+]ccc4SC=Cc43)CCC2)c1
[!#6]-[CH3] Clc1c(OC)ccc(NC(=O)[C@@H]2CN(c3[nH+]ccc4SC=Cc43)CCC2)c1
[C;X4;!D4]-;!@[C;D3] Clc1c(OC)ccc(NC(=O)[C@@H]2CN(c3[nH+]ccc4SC=Cc43)CCC2)c1
[R](-*(-*))~*~[a] Clc1c(OC)ccc(NC(=O)[C@@H]2CN(c3[nH+]ccc4SC=Cc43)CCC2)c1
*-!:aaa-!:* Clc1c(OC)ccc(NC(=O)[C@@H]2CN(c3[nH+]ccc4SC=Cc43)CCC2)c1
[r;!r3;!r4;!r5;!r6;!r7] Clc1c(OC)ccc(NC(=O)[C@@H]2CN(c3[nH+]ccc4SC=Cc43)CCC2)c1
[!R] Clc1c(OC)ccc(NC(=O)[C@@H]2CN(c3[nH+]ccc4SC=Cc43)CCC2)c1
[#6]~!@[#8] Clc1c(OC)ccc(NC(=O)[C@@H]2CN(c3[nH+]ccc4SC=Cc43)CCC2)c1
[OD2]([#6])[#6] Clc1c(OC)ccc(NC(=O)[C@@H]2CN(c3[nH+]ccc4SC=Cc43)CCC2)c1
[R]~*~*-[CH3] Clc1c(OC)ccc(NC(=O)[C@@H]2CN(c3[nH+]ccc4SC=Cc43)CCC2)c1
[#6][F,Cl,Br,I] Clc1c(OC)ccc(NC(=O)[C@@H]2CN(c3[nH+]ccc4SC=Cc43)CCC2)c1
[#9,#17,#35,#53]!@*@* Clc1c(OC)ccc(NC(=O)[C@@H]2CN(c3[nH+]ccc4SC=Cc43)CCC2)c1
C~C~O Clc1c(OC)ccc(NC(=O)[C@@H]2CN(c3[nH+]ccc4SC=Cc43)CCC2)c1
[#6X3v3-1,#6X3v4+0,#6X3v3+1] Clc1c(OC)ccc(NC(=O)[C@@H]2CN(c3[nH+]ccc4SC=Cc43)CCC2)c1
[#9,#17,#35,#53]~[D3] Clc1c(OC)ccc(NC(=O)[C@@H]2CN(c3[nH+]ccc4SC=Cc43)CCC2)c1
[R](-*(-*))~*~*~*~[a] Clc1c(OC)ccc(NC(=O)[C@@H]2CN(c3[nH+]ccc4SC=Cc43)CCC2)c1
[R](-*(-*))~*~*~[a] Clc1c(OC)ccc(NC(=O)[C@@H]2CN(c3[nH+]ccc4SC=Cc43)CCC2)c1
C~C~C~C Clc1c(OC)ccc(NC(=O)[C@@H]2CN(c3[nH+]ccc4SC=Cc43)CCC2)c1
[N&X4&+,N&X3&+0] Clc1c(OC)ccc(NC(=O)[C@@H]2CN(c3[nH+]ccc4SC=Cc43)CCC2)c1
[OX1]=CN Clc1c(OC)ccc(NC(=O)[C@@H]2CN(c3[nH+]ccc4SC=Cc43)CCC2)c1
*-*-[R]~*~*:[a] Clc1c(OC)ccc(NC(=O)[C@@H]2CN(c3[nH+]ccc4SC=Cc43)CCC2)c1
*-*-[R]~*:[a] Clc1c(OC)ccc(NC(=O)[C@@H]2CN(c3[nH+]ccc4SC=Cc43)CCC2)c1
[!H0;#7,#8,#9] Clc1c(OCC)ccc(c1)C(=O)NC(=S)Nc2c(c(ccc2)C=3SC4=NN=C(N(N3)4)C)C
C~C~O Clc1c(OCC)ccc(c1)C(=O)NC(=S)Nc2c(c(ccc2)C=3SC4=NN=C(N(N3)4)C)C
*/,\[R]=,:;@[R]/,\* Clc1c(OCC)ccc(c1)C(=O)NC(=S)Nc2c(c(ccc2)C=3SC4=NN=C(N(N3)4)C)C
*-!:[a]:*:[a]-!:* Clc1c(OCC)ccc(c1)C(=O)NC(=S)Nc2c(c(ccc2)C=3SC4=NN=C(N(N3)4)C)C
[#7]~*(~*)~* Clc1c(OCC)ccc(c1)C(=O)NC(=S)Nc2c(c(ccc2)C=3SC4=NN=C(N(N3)4)C)C
[!#6]~*~*~*~[D3] Clc1c(OCC)ccc(c1)C(=O)NC(=S)Nc2c(c(ccc2)C=3SC4=NN=C(N(N3)4)C)C
a1aaaaa1 Clc1c(OCC)ccc(c1)C(=O)NC(=S)Nc2c(c(ccc2)C=3SC4=NN=C(N(N3)4)C)C
C=[SD1H0] Clc1c(OCC)ccc(c1)C(=O)NC(=S)Nc2c(c(ccc2)C=3SC4=NN=C(N(N3)4)C)C
*1*******1 Clc1c(OCC)ccc(c1)C(=O)NC(=S)Nc2c(c(ccc2)C=3SC4=NN=C(N(N3)4)C)C
[R]~*-[CH3] Clc1c(OCC)ccc(c1)C(=O)NC(=S)Nc2c(c(ccc2)C=3SC4=NN=C(N(N3)4)C)C
C-!@C Clc1c(OCC)ccc(c1)C(=O)NC(=S)Nc2c(c(ccc2)C=3SC4=NN=C(N(N3)4)C)C
*-!:aaaa-!:* Clc1c(OCC)ccc(c1)C(=O)NC(=S)Nc2c(c(ccc2)C=3SC4=NN=C(N(N3)4)C)C
[#8,#16] Clc1c(OCC)ccc(c1)C(=O)NC(=S)Nc2c(c(ccc2)C=3SC4=NN=C(N(N3)4)C)C
[NX3][CX3](=[OX1])[#6] Clc1c(OCC)ccc(c1)C(=O)NC(=S)Nc2c(c(ccc2)C=3SC4=NN=C(N(N3)4)C)C
[#6X3v3-1,#6X3v4+0,#6X3v3+1] Clc1c(OCC)ccc(c1)C(=O)NC(=S)Nc2c(c(ccc2)C=3SC4=NN=C(N(N3)4)C)C
[OX2H0] Clc1c(OCC)ccc(c1)C(=O)NC(=S)Nc2c(c(ccc2)C=3SC4=NN=C(N(N3)4)C)C
*1****1 Clc1c(OCC)ccc(c1)C(=O)NC(=S)Nc2c(c(ccc2)C=3SC4=NN=C(N(N3)4)C)C
[O,N;!H0;R0] Clc1c(OCC)ccc(c1)C(=O)NC(=S)Nc2c(c(ccc2)C=3SC4=NN=C(N(N3)4)C)C
[#9,#17,#35,#53]-[R] Clc1c(OCC)ccc(c1)C(=O)NC(=S)Nc2c(c(ccc2)C=3SC4=NN=C(N(N3)4)C)C
[CD3H0,R](=[SD1H0])([ND2H1,R])([ND2H1,R]) Clc1c(OCC)ccc(c1)C(=O)NC(=S)Nc2c(c(ccc2)C=3SC4=NN=C(N(N3)4)C)C
c-!@C Clc1c(OCC)ccc(c1)C(=O)NC(=S)Nc2c(c(ccc2)C=3SC4=NN=C(N(N3)4)C)C
N-[C,c,N]=[C,c,N,n,O,S] Clc1c(OCC)ccc(c1)C(=O)NC(=S)Nc2c(c(ccc2)C=3SC4=NN=C(N(N3)4)C)C
[#8]=[C,N]-aaa[F,Cl,Br,I] Clc1c(OCC)ccc(c1)C(=O)NC(=S)Nc2c(c(ccc2)C=3SC4=NN=C(N(N3)4)C)C
*-*-[R]~*~*:[a] Clc1c(OCC)ccc(c1)C(=O)NC(=S)Nc2c(c(ccc2)C=3SC4=NN=C(N(N3)4)C)C
[#9,#17,#35,#53]!@*@* Clc1c(OCC)ccc(c1)C(=O)NC(=S)Nc2c(c(ccc2)C=3SC4=NN=C(N(N3)4)C)C
*!@* Clc1c(OCC)ccc(c1)C(=O)NC(=S)Nc2c(c(ccc2)C=3SC4=NN=C(N(N3)4)C)C
O=[C,N] Clc1c(OCC)ccc(c1)C(=O)NC(=S)Nc2c(c(ccc2)C=3SC4=NN=C(N(N3)4)C)C
*-!@* Clc1c(OCC)ccc(c1)C(=O)NC(=S)Nc2c(c(ccc2)C=3SC4=NN=C(N(N3)4)C)C
[#6][F,Cl,Br,I] Clc1c(OCC)ccc(c1)C(=O)NC(=S)Nc2c(c(ccc2)C=3SC4=NN=C(N(N3)4)C)C
[R](-*(-*))~*~[a] Clc1c(OCC)ccc(c1)C(=O)NC(=S)Nc2c(c(ccc2)C=3SC4=NN=C(N(N3)4)C)C
[#7]~*~*~*~*~*~*~*~*~[#8] Clc1c(OCC)ccc(c1)C(=O)NC(=S)Nc2c(c(ccc2)C=3SC4=NN=C(N(N3)4)C)C
[!#6]~*~*~[R] Clc1c(OCC)ccc(c1)C(=O)NC(=S)Nc2c(c(ccc2)C=3SC4=NN=C(N(N3)4)C)C
[CH3X4] Clc1c(OCC)ccc(c1)C(=O)NC(=S)Nc2c(c(ccc2)C=3SC4=NN=C(N(N3)4)C)C
*-*-[R]~*:[a] Clc1c(OCC)ccc(c1)C(=O)NC(=S)Nc2c(c(ccc2)C=3SC4=NN=C(N(N3)4)C)C
C=!@O Clc1c(OCC)ccc(c1)C(=O)NC(=S)Nc2c(c(ccc2)C=3SC4=NN=C(N(N3)4)C)C
*!@[#8]!@* Clc1c(OCC)ccc(c1)C(=O)NC(=S)Nc2c(c(ccc2)C=3SC4=NN=C(N(N3)4)C)C
*-*-[R]:[a] Clc1c(OCC)ccc(c1)C(=O)NC(=S)Nc2c(c(ccc2)C=3SC4=NN=C(N(N3)4)C)C
[cR1]1[cR1][cR1][cR1][cR1][cR1]1 Clc1c(OCC)ccc(c1)C(=O)NC(=S)Nc2c(c(ccc2)C=3SC4=NN=C(N(N3)4)C)C
*1*****1 Clc1c(OCC)ccc(c1)C(=O)NC(=S)Nc2c(c(ccc2)C=3SC4=NN=C(N(N3)4)C)C
[R0] Clc1c(OCC)ccc(c1)C(=O)NC(=S)Nc2c(c(ccc2)C=3SC4=NN=C(N(N3)4)C)C
[NX3][CX3]=[SX1] Clc1c(OCC)ccc(c1)C(=O)NC(=S)Nc2c(c(ccc2)C=3SC4=NN=C(N(N3)4)C)C
[N&X4&+,N&X3&+0] Clc1c(OCC)ccc(c1)C(=O)NC(=S)Nc2c(c(ccc2)C=3SC4=NN=C(N(N3)4)C)C
*-!:aaa-!:* Clc1c(OCC)ccc(c1)C(=O)NC(=S)Nc2c(c(ccc2)C=3SC4=NN=C(N(N3)4)C)C
*-!:[a]:*:*:[a]-!:* Clc1c(OCC)ccc(c1)C(=O)NC(=S)Nc2c(c(ccc2)C=3SC4=NN=C(N(N3)4)C)C
*(!@*)(!@*) Clc1c(OCC)ccc(c1)C(=O)NC(=S)Nc2c(c(ccc2)C=3SC4=NN=C(N(N3)4)C)C
[#9,#17,#35,#53]~*(~*)~* Clc1c(OCC)ccc(c1)C(=O)NC(=S)Nc2c(c(ccc2)C=3SC4=NN=C(N(N3)4)C)C
c-!@N Clc1c(OCC)ccc(c1)C(=O)NC(=S)Nc2c(c(ccc2)C=3SC4=NN=C(N(N3)4)C)C
[a]~*~*-[CH3] Clc1c(OCC)ccc(c1)C(=O)NC(=S)Nc2c(c(ccc2)C=3SC4=NN=C(N(N3)4)C)C
C=!@S Clc1c(OCC)ccc(c1)C(=O)NC(=S)Nc2c(c(ccc2)C=3SC4=NN=C(N(N3)4)C)C
C-!@N Clc1c(OCC)ccc(c1)C(=O)NC(=S)Nc2c(c(ccc2)C=3SC4=NN=C(N(N3)4)C)C
*!:[a]:*:*:[a]!:* Clc1c(OCC)ccc(c1)C(=O)NC(=S)Nc2c(c(ccc2)C=3SC4=NN=C(N(N3)4)C)C
[R]~*~*-[CH3] Clc1c(OCC)ccc(c1)C(=O)NC(=S)Nc2c(c(ccc2)C=3SC4=NN=C(N(N3)4)C)C
a1aaaa1 Clc1c(OCC)ccc(c1)C(=O)NC(=S)Nc2c(c(ccc2)C=3SC4=NN=C(N(N3)4)C)C
a-[Cl] Clc1c(OCC)ccc(c1)C(=O)NC(=S)Nc2c(c(ccc2)C=3SC4=NN=C(N(N3)4)C)C
[#9,#17,#35,#53]-[a] Clc1c(OCC)ccc(c1)C(=O)NC(=S)Nc2c(c(ccc2)C=3SC4=NN=C(N(N3)4)C)C
[sX2r5] Clc1c(OCC)ccc(c1)C(=O)NC(=S)Nc2c(c(ccc2)C=3SC4=NN=C(N(N3)4)C)C
[R] Clc1c(OCC)ccc(c1)C(=O)NC(=S)Nc2c(c(ccc2)C=3SC4=NN=C(N(N3)4)C)C
[#9,#17,#35,#53]~[D3] Clc1c(OCC)ccc(c1)C(=O)NC(=S)Nc2c(c(ccc2)C=3SC4=NN=C(N(N3)4)C)C
[#8]=[C,N] Clc1c(OCC)ccc(c1)C(=O)NC(=S)Nc2c(c(ccc2)C=3SC4=NN=C(N(N3)4)C)C
[#7] Clc1c(OCC)ccc(c1)C(=O)NC(=S)Nc2c(c(ccc2)C=3SC4=NN=C(N(N3)4)C)C
[!#6]~*~[R] Clc1c(OCC)ccc(c1)C(=O)NC(=S)Nc2c(c(ccc2)C=3SC4=NN=C(N(N3)4)C)C
[OX1]=CN Clc1c(OCC)ccc(c1)C(=O)NC(=S)Nc2c(c(ccc2)C=3SC4=NN=C(N(N3)4)C)C
[CD3H0](-[NX3])(-[NX3])=[SD1H0] Clc1c(OCC)ccc(c1)C(=O)NC(=S)Nc2c(c(ccc2)C=3SC4=NN=C(N(N3)4)C)C
[CX4v4] Clc1c(OCC)ccc(c1)C(=O)NC(=S)Nc2c(c(ccc2)C=3SC4=NN=C(N(N3)4)C)C
[R]~[D3] Clc1c(OCC)ccc(c1)C(=O)NC(=S)Nc2c(c(ccc2)C=3SC4=NN=C(N(N3)4)C)C
[R](-*(-*))~*~*~[a] Clc1c(OCC)ccc(c1)C(=O)NC(=S)Nc2c(c(ccc2)C=3SC4=NN=C(N(N3)4)C)C
C-!@O Clc1c(OCC)ccc(c1)C(=O)NC(=S)Nc2c(c(ccc2)C=3SC4=NN=C(N(N3)4)C)C
[C;X4;!D4]-;!@[C;X4;!D4;!R] Clc1c(OCC)ccc(c1)C(=O)NC(=S)Nc2c(c(ccc2)C=3SC4=NN=C(N(N3)4)C)C
[#6,#7;R0]=[#8] Clc1c(OCC)ccc(c1)C(=O)NC(=S)Nc2c(c(ccc2)C=3SC4=NN=C(N(N3)4)C)C
[R](-*(-*))~*~*~*~[a] Clc1c(OCC)ccc(c1)C(=O)NC(=S)Nc2c(c(ccc2)C=3SC4=NN=C(N(N3)4)C)C
[CX4] Clc1c(OCC)ccc(c1)C(=O)NC(=S)Nc2c(c(ccc2)C=3SC4=NN=C(N(N3)4)C)C
[nX2r5] Clc1c(OCC)ccc(c1)C(=O)NC(=S)Nc2c(c(ccc2)C=3SC4=NN=C(N(N3)4)C)C
[#6]~!@[#8] Clc1c(OCC)ccc(c1)C(=O)NC(=S)Nc2c(c(ccc2)C=3SC4=NN=C(N(N3)4)C)C
[#9,#17,#35,#53] Clc1c(OCC)ccc(c1)C(=O)NC(=S)Nc2c(c(ccc2)C=3SC4=NN=C(N(N3)4)C)C
n(:c)(:c):a Clc1c(OCC)ccc(c1)C(=O)NC(=S)Nc2c(c(ccc2)C=3SC4=NN=C(N(N3)4)C)C
c-!@O Clc1c(OCC)ccc(c1)C(=O)NC(=S)Nc2c(c(ccc2)C=3SC4=NN=C(N(N3)4)C)C
[CX3]=[OX1] Clc1c(OCC)ccc(c1)C(=O)NC(=S)Nc2c(c(ccc2)C=3SC4=NN=C(N(N3)4)C)C
[#7]~[D3] Clc1c(OCC)ccc(c1)C(=O)NC(=S)Nc2c(c(ccc2)C=3SC4=NN=C(N(N3)4)C)C
[#16X2H0] Clc1c(OCC)ccc(c1)C(=O)NC(=S)Nc2c(c(ccc2)C=3SC4=NN=C(N(N3)4)C)C
*-!:aa-!:* Clc1c(OCC)ccc(c1)C(=O)NC(=S)Nc2c(c(ccc2)C=3SC4=NN=C(N(N3)4)C)C
[CH3X4] S1/C(/C(=O)N2C1=C(C(=O)Nc3ccc(cc3)C)[C@H](c4cc(OC)ccc4)C(C#N)=C2N)=C\C(=O)OC
[#8,#16] S1/C(/C(=O)N2C1=C(C(=O)Nc3ccc(cc3)C)[C@H](c4cc(OC)ccc4)C(C#N)=C2N)=C\C(=O)OC
[CX4] S1/C(/C(=O)N2C1=C(C(=O)Nc3ccc(cc3)C)[C@H](c4cc(OC)ccc4)C(C#N)=C2N)=C\C(=O)OC
*-!@* S1/C(/C(=O)N2C1=C(C(=O)Nc3ccc(cc3)C)[C@H](c4cc(OC)ccc4)C(C#N)=C2N)=C\C(=O)OC
[OX2H0] S1/C(/C(=O)N2C1=C(C(=O)Nc3ccc(cc3)C)[C@H](c4cc(OC)ccc4)C(C#N)=C2N)=C\C(=O)OC
[R]~*-[CH3] S1/C(/C(=O)N2C1=C(C(=O)Nc3ccc(cc3)C)[C@H](c4cc(OC)ccc4)C(C#N)=C2N)=C\C(=O)OC
[#6]1[#6](=[N,O,S])[#7,#8,#16][#6][#7,#8,#16]1 S1/C(/C(=O)N2C1=C(C(=O)Nc3ccc(cc3)C)[C@H](c4cc(OC)ccc4)C(C#N)=C2N)=C\C(=O)OC
[#16X2H0][!#16] S1/C(/C(=O)N2C1=C(C(=O)Nc3ccc(cc3)C)[C@H](c4cc(OC)ccc4)C(C#N)=C2N)=C\C(=O)OC
*1****1 S1/C(/C(=O)N2C1=C(C(=O)Nc3ccc(cc3)C)[C@H](c4cc(OC)ccc4)C(C#N)=C2N)=C\C(=O)OC
[OD2]([#6])[#6] S1/C(/C(=O)N2C1=C(C(=O)Nc3ccc(cc3)C)[C@H](c4cc(OC)ccc4)C(C#N)=C2N)=C\C(=O)OC
C=!@C S1/C(/C(=O)N2C1=C(C(=O)Nc3ccc(cc3)C)[C@H](c4cc(OC)ccc4)C(C#N)=C2N)=C\C(=O)OC
N-[C,c,N]=[C,c,N,n,O,S] S1/C(/C(=O)N2C1=C(C(=O)Nc3ccc(cc3)C)[C@H](c4cc(OC)ccc4)C(C#N)=C2N)=C\C(=O)OC
C~C~C~C S1/C(/C(=O)N2C1=C(C(=O)Nc3ccc(cc3)C)[C@H](c4cc(OC)ccc4)C(C#N)=C2N)=C\C(=O)OC
[cR1]1[cR1][cR1][cR1][cR1][cR1]1 S1/C(/C(=O)N2C1=C(C(=O)Nc3ccc(cc3)C)[C@H](c4cc(OC)ccc4)C(C#N)=C2N)=C\C(=O)OC
C-!@N S1/C(/C(=O)N2C1=C(C(=O)Nc3ccc(cc3)C)[C@H](c4cc(OC)ccc4)C(C#N)=C2N)=C\C(=O)OC
[#6]~!@[#8] S1/C(/C(=O)N2C1=C(C(=O)Nc3ccc(cc3)C)[C@H](c4cc(OC)ccc4)C(C#N)=C2N)=C\C(=O)OC
c-!@C S1/C(/C(=O)N2C1=C(C(=O)Nc3ccc(cc3)C)[C@H](c4cc(OC)ccc4)C(C#N)=C2N)=C\C(=O)OC
c-!@N S1/C(/C(=O)N2C1=C(C(=O)Nc3ccc(cc3)C)[C@H](c4cc(OC)ccc4)C(C#N)=C2N)=C\C(=O)OC
[!#6]~*~*~*~[D3] S1/C(/C(=O)N2C1=C(C(=O)Nc3ccc(cc3)C)[C@H](c4cc(OC)ccc4)C(C#N)=C2N)=C\C(=O)OC
*!@[#8]!@* S1/C(/C(=O)N2C1=C(C(=O)Nc3ccc(cc3)C)[C@H](c4cc(OC)ccc4)C(C#N)=C2N)=C\C(=O)OC
C=@C S1/C(/C(=O)N2C1=C(C(=O)Nc3ccc(cc3)C)[C@H](c4cc(OC)ccc4)C(C#N)=C2N)=C\C(=O)OC
[#7] S1/C(/C(=O)N2C1=C(C(=O)Nc3ccc(cc3)C)[C@H](c4cc(OC)ccc4)C(C#N)=C2N)=C\C(=O)OC
[CX3]=[OX1] S1/C(/C(=O)N2C1=C(C(=O)Nc3ccc(cc3)C)[C@H](c4cc(OC)ccc4)C(C#N)=C2N)=C\C(=O)OC
[r;!r3;!r4;!r5;!r6;!r7] S1/C(/C(=O)N2C1=C(C(=O)Nc3ccc(cc3)C)[C@H](c4cc(OC)ccc4)C(C#N)=C2N)=C\C(=O)OC
[!#6]-[CH3] S1/C(/C(=O)N2C1=C(C(=O)Nc3ccc(cc3)C)[C@H](c4cc(OC)ccc4)C(C#N)=C2N)=C\C(=O)OC
*!:[a]:*:*:[a]!:* S1/C(/C(=O)N2C1=C(C(=O)Nc3ccc(cc3)C)[C@H](c4cc(OC)ccc4)C(C#N)=C2N)=C\C(=O)OC
[NX3][CX3](=[OX1])[#6] S1/C(/C(=O)N2C1=C(C(=O)Nc3ccc(cc3)C)[C@H](c4cc(OC)ccc4)C(C#N)=C2N)=C\C(=O)OC
a1aaaaa1 S1/C(/C(=O)N2C1=C(C(=O)Nc3ccc(cc3)C)[C@H](c4cc(OC)ccc4)C(C#N)=C2N)=C\C(=O)OC
C=!@O S1/C(/C(=O)N2C1=C(C(=O)Nc3ccc(cc3)C)[C@H](c4cc(OC)ccc4)C(C#N)=C2N)=C\C(=O)OC
[CX3](=[OX1])C S1/C(/C(=O)N2C1=C(C(=O)Nc3ccc(cc3)C)[C@H](c4cc(OC)ccc4)C(C#N)=C2N)=C\C(=O)OC
[R]~*~*-[CH3] S1/C(/C(=O)N2C1=C(C(=O)Nc3ccc(cc3)C)[C@H](c4cc(OC)ccc4)C(C#N)=C2N)=C\C(=O)OC
[#8]=[C,N] S1/C(/C(=O)N2C1=C(C(=O)Nc3ccc(cc3)C)[C@H](c4cc(OC)ccc4)C(C#N)=C2N)=C\C(=O)OC
[OX1]=CN S1/C(/C(=O)N2C1=C(C(=O)Nc3ccc(cc3)C)[C@H](c4cc(OC)ccc4)C(C#N)=C2N)=C\C(=O)OC
C-!@O S1/C(/C(=O)N2C1=C(C(=O)Nc3ccc(cc3)C)[C@H](c4cc(OC)ccc4)C(C#N)=C2N)=C\C(=O)OC
C~C~O S1/C(/C(=O)N2C1=C(C(=O)Nc3ccc(cc3)C)[C@H](c4cc(OC)ccc4)C(C#N)=C2N)=C\C(=O)OC
*-*-[R]~*~*:[a] S1/C(/C(=O)N2C1=C(C(=O)Nc3ccc(cc3)C)[C@H](c4cc(OC)ccc4)C(C#N)=C2N)=C\C(=O)OC
[N&X4&+,N&X3&+0] S1/C(/C(=O)N2C1=C(C(=O)Nc3ccc(cc3)C)[C@H](c4cc(OC)ccc4)C(C#N)=C2N)=C\C(=O)OC
[!#6]~*~*~[R] S1/C(/C(=O)N2C1=C(C(=O)Nc3ccc(cc3)C)[C@H](c4cc(OC)ccc4)C(C#N)=C2N)=C\C(=O)OC
[C](=O)([C,c,O,S])[C,c,O,S] S1/C(/C(=O)N2C1=C(C(=O)Nc3ccc(cc3)C)[C@H](c4cc(OC)ccc4)C(C#N)=C2N)=C\C(=O)OC
[R](-*(-*))~*~*~*~[a] S1/C(/C(=O)N2C1=C(C(=O)Nc3ccc(cc3)C)[C@H](c4cc(OC)ccc4)C(C#N)=C2N)=C\C(=O)OC
[R](-*(-*))~*~[a] S1/C(/C(=O)N2C1=C(C(=O)Nc3ccc(cc3)C)[C@H](c4cc(OC)ccc4)C(C#N)=C2N)=C\C(=O)OC
[NX3][CX3]=[CX3] S1/C(/C(=O)N2C1=C(C(=O)Nc3ccc(cc3)C)[C@H](c4cc(OC)ccc4)C(C#N)=C2N)=C\C(=O)OC
O=[C,N] S1/C(/C(=O)N2C1=C(C(=O)Nc3ccc(cc3)C)[C@H](c4cc(OC)ccc4)C(C#N)=C2N)=C\C(=O)OC
C-@N S1/C(/C(=O)N2C1=C(C(=O)Nc3ccc(cc3)C)[C@H](c4cc(OC)ccc4)C(C#N)=C2N)=C\C(=O)OC
*1*****1 S1/C(/C(=O)N2C1=C(C(=O)Nc3ccc(cc3)C)[C@H](c4cc(OC)ccc4)C(C#N)=C2N)=C\C(=O)OC
*-!:[a]:*:[a]-!:* S1/C(/C(=O)N2C1=C(C(=O)Nc3ccc(cc3)C)[C@H](c4cc(OC)ccc4)C(C#N)=C2N)=C\C(=O)OC
[#16X2H0] S1/C(/C(=O)N2C1=C(C(=O)Nc3ccc(cc3)C)[C@H](c4cc(OC)ccc4)C(C#N)=C2N)=C\C(=O)OC
[R0] S1/C(/C(=O)N2C1=C(C(=O)Nc3ccc(cc3)C)[C@H](c4cc(OC)ccc4)C(C#N)=C2N)=C\C(=O)OC
*-*-[R]:[a] S1/C(/C(=O)N2C1=C(C(=O)Nc3ccc(cc3)C)[C@H](c4cc(OC)ccc4)C(C#N)=C2N)=C\C(=O)OC
*!@* S1/C(/C(=O)N2C1=C(C(=O)Nc3ccc(cc3)C)[C@H](c4cc(OC)ccc4)C(C#N)=C2N)=C\C(=O)OC
[NX1]#[CX2] S1/C(/C(=O)N2C1=C(C(=O)Nc3ccc(cc3)C)[C@H](c4cc(OC)ccc4)C(C#N)=C2N)=C\C(=O)OC
[#6,#7;R0]=[#8] S1/C(/C(=O)N2C1=C(C(=O)Nc3ccc(cc3)C)[C@H](c4cc(OC)ccc4)C(C#N)=C2N)=C\C(=O)OC
[#6][CX3](=O)[OX2H0][#6] S1/C(/C(=O)N2C1=C(C(=O)Nc3ccc(cc3)C)[C@H](c4cc(OC)ccc4)C(C#N)=C2N)=C\C(=O)OC
C-@C S1/C(/C(=O)N2C1=C(C(=O)Nc3ccc(cc3)C)[C@H](c4cc(OC)ccc4)C(C#N)=C2N)=C\C(=O)OC
*/,\[R]=;@[R]/,\* S1/C(/C(=O)N2C1=C(C(=O)Nc3ccc(cc3)C)[C@H](c4cc(OC)ccc4)C(C#N)=C2N)=C\C(=O)OC
C-@S S1/C(/C(=O)N2C1=C(C(=O)Nc3ccc(cc3)C)[C@H](c4cc(OC)ccc4)C(C#N)=C2N)=C\C(=O)OC
C#!@N S1/C(/C(=O)N2C1=C(C(=O)Nc3ccc(cc3)C)[C@H](c4cc(OC)ccc4)C(C#N)=C2N)=C\C(=O)OC
[CX4v4] S1/C(/C(=O)N2C1=C(C(=O)Nc3ccc(cc3)C)[C@H](c4cc(OC)ccc4)C(C#N)=C2N)=C\C(=O)OC
[R] S1/C(/C(=O)N2C1=C(C(=O)Nc3ccc(cc3)C)[C@H](c4cc(OC)ccc4)C(C#N)=C2N)=C\C(=O)OC
[!H0;#7,#8,#9] S1/C(/C(=O)N2C1=C(C(=O)Nc3ccc(cc3)C)[C@H](c4cc(OC)ccc4)C(C#N)=C2N)=C\C(=O)OC
[#6X3v3-1,#6X3v4+0,#6X3v3+1] S1/C(/C(=O)N2C1=C(C(=O)Nc3ccc(cc3)C)[C@H](c4cc(OC)ccc4)C(C#N)=C2N)=C\C(=O)OC
[a]~*~*-[CH3] S1/C(/C(=O)N2C1=C(C(=O)Nc3ccc(cc3)C)[C@H](c4cc(OC)ccc4)C(C#N)=C2N)=C\C(=O)OC
C~C(~O)~O S1/C(/C(=O)N2C1=C(C(=O)Nc3ccc(cc3)C)[C@H](c4cc(OC)ccc4)C(C#N)=C2N)=C\C(=O)OC
[CX3](=[OX1])O S1/C(/C(=O)N2C1=C(C(=O)Nc3ccc(cc3)C)[C@H](c4cc(OC)ccc4)C(C#N)=C2N)=C\C(=O)OC
*-!:aaaa-!:* S1/C(/C(=O)N2C1=C(C(=O)Nc3ccc(cc3)C)[C@H](c4cc(OC)ccc4)C(C#N)=C2N)=C\C(=O)OC
*(!@*)(!@*) S1/C(/C(=O)N2C1=C(C(=O)Nc3ccc(cc3)C)[C@H](c4cc(OC)ccc4)C(C#N)=C2N)=C\C(=O)OC
*-!:aaa-!:* S1/C(/C(=O)N2C1=C(C(=O)Nc3ccc(cc3)C)[C@H](c4cc(OC)ccc4)C(C#N)=C2N)=C\C(=O)OC
[!#6]~*~[R] S1/C(/C(=O)N2C1=C(C(=O)Nc3ccc(cc3)C)[C@H](c4cc(OC)ccc4)C(C#N)=C2N)=C\C(=O)OC
C-!@C S1/C(/C(=O)N2C1=C(C(=O)Nc3ccc(cc3)C)[C@H](c4cc(OC)ccc4)C(C#N)=C2N)=C\C(=O)OC
*/,\[R]=,:;@[R]/,\* S1/C(/C(=O)N2C1=C(C(=O)Nc3ccc(cc3)C)[C@H](c4cc(OC)ccc4)C(C#N)=C2N)=C\C(=O)OC
[SX2] S1/C(/C(=O)N2C1=C(C(=O)Nc3ccc(cc3)C)[C@H](c4cc(OC)ccc4)C(C#N)=C2N)=C\C(=O)OC
[#7]~[D3] S1/C(/C(=O)N2C1=C(C(=O)Nc3ccc(cc3)C)[C@H](c4cc(OC)ccc4)C(C#N)=C2N)=C\C(=O)OC
[#7]~*~*~*~*~*~*~*~*~[#8] S1/C(/C(=O)N2C1=C(C(=O)Nc3ccc(cc3)C)[C@H](c4cc(OC)ccc4)C(C#N)=C2N)=C\C(=O)OC
[O,N;!H0;R0] S1/C(/C(=O)N2C1=C(C(=O)Nc3ccc(cc3)C)[C@H](c4cc(OC)ccc4)C(C#N)=C2N)=C\C(=O)OC
[O,N]!-CA=A S1/C(/C(=O)N2C1=C(C(=O)Nc3ccc(cc3)C)[C@H](c4cc(OC)ccc4)C(C#N)=C2N)=C\C(=O)OC
*-!:[a]:*:*:[a]-!:* S1/C(/C(=O)N2C1=C(C(=O)Nc3ccc(cc3)C)[C@H](c4cc(OC)ccc4)C(C#N)=C2N)=C\C(=O)OC
[R]~[D3] S1/C(/C(=O)N2C1=C(C(=O)Nc3ccc(cc3)C)[C@H](c4cc(OC)ccc4)C(C#N)=C2N)=C\C(=O)OC
[#7]~*(~*)~* S1/C(/C(=O)N2C1=C(C(=O)Nc3ccc(cc3)C)[C@H](c4cc(OC)ccc4)C(C#N)=C2N)=C\C(=O)OC
[R](-*(-*))~*~*~[a] S1/C(/C(=O)N2C1=C(C(=O)Nc3ccc(cc3)C)[C@H](c4cc(OC)ccc4)C(C#N)=C2N)=C\C(=O)OC
[!R] S1/C(/C(=O)N2C1=C(C(=O)Nc3ccc(cc3)C)[C@H](c4cc(OC)ccc4)C(C#N)=C2N)=C\C(=O)OC
[CX3](=O)[O-] S(CC[C@@H](NC(=O)[C@H](NC(=O)[C@H](NC(=O)N1[C@@H](CCC[C@@H]1C)C)C2CC2)CC=3c4c(NC3C)cccc4)C([O-])=O)C
[R]~[D3] S(CC[C@@H](NC(=O)[C@H](NC(=O)[C@H](NC(=O)N1[C@@H](CCC[C@@H]1C)C)C2CC2)CC=3c4c(NC3C)cccc4)C([O-])=O)C
C-!@N S(CC[C@@H](NC(=O)[C@H](NC(=O)[C@H](NC(=O)N1[C@@H](CCC[C@@H]1C)C)C2CC2)CC=3c4c(NC3C)cccc4)C([O-])=O)C
[!#6]~*~*~*~[D3] S(CC[C@@H](NC(=O)[C@H](NC(=O)[C@H](NC(=O)N1[C@@H](CCC[C@@H]1C)C)C2CC2)CC=3c4c(NC3C)cccc4)C([O-])=O)C
C-!@O S(CC[C@@H](NC(=O)[C@H](NC(=O)[C@H](NC(=O)N1[C@@H](CCC[C@@H]1C)C)C2CC2)CC=3c4c(NC3C)cccc4)C([O-])=O)C
[#7]~*(~*)~* S(CC[C@@H](NC(=O)[C@H](NC(=O)[C@H](NC(=O)N1[C@@H](CCC[C@@H]1C)C)C2CC2)CC=3c4c(NC3C)cccc4)C([O-])=O)C
N~C~C(~O)~O S(CC[C@@H](NC(=O)[C@H](NC(=O)[C@H](NC(=O)N1[C@@H](CCC[C@@H]1C)C)C2CC2)CC=3c4c(NC3C)cccc4)C([O-])=O)C
[O,N;!H0;R0] S(CC[C@@H](NC(=O)[C@H](NC(=O)[C@H](NC(=O)N1[C@@H](CCC[C@@H]1C)C)C2CC2)CC=3c4c(NC3C)cccc4)C([O-])=O)C
[SX2] S(CC[C@@H](NC(=O)[C@H](NC(=O)[C@H](NC(=O)N1[C@@H](CCC[C@@H]1C)C)C2CC2)CC=3c4c(NC3C)cccc4)C([O-])=O)C
[N&X4&+,N&X3&+0] S(CC[C@@H](NC(=O)[C@H](NC(=O)[C@H](NC(=O)N1[C@@H](CCC[C@@H]1C)C)C2CC2)CC=3c4c(NC3C)cccc4)C([O-])=O)C
[!H0;#7,#8,#9] S(CC[C@@H](NC(=O)[C@H](NC(=O)[C@H](NC(=O)N1[C@@H](CCC[C@@H]1C)C)C2CC2)CC=3c4c(NC3C)cccc4)C([O-])=O)C
[#6]~!@[#8] S(CC[C@@H](NC(=O)[C@H](NC(=O)[C@H](NC(=O)N1[C@@H](CCC[C@@H]1C)C)C2CC2)CC=3c4c(NC3C)cccc4)C([O-])=O)C
[R](-*(-*))~*~*~[a] S(CC[C@@H](NC(=O)[C@H](NC(=O)[C@H](NC(=O)N1[C@@H](CCC[C@@H]1C)C)C2CC2)CC=3c4c(NC3C)cccc4)C([O-])=O)C
[NX3,NX4+][CX4H]([*])[CX3](=[OX1])[O,N] S(CC[C@@H](NC(=O)[C@H](NC(=O)[C@H](NC(=O)N1[C@@H](CCC[C@@H]1C)C)C2CC2)CC=3c4c(NC3C)cccc4)C([O-])=O)C
[R](-*(-*))~*~*~*~[a] S(CC[C@@H](NC(=O)[C@H](NC(=O)[C@H](NC(=O)N1[C@@H](CCC[C@@H]1C)C)C2CC2)CC=3c4c(NC3C)cccc4)C([O-])=O)C
[#6,#7;R0]=[#8] S(CC[C@@H](NC(=O)[C@H](NC(=O)[C@H](NC(=O)N1[C@@H](CCC[C@@H]1C)C)C2CC2)CC=3c4c(NC3C)cccc4)C([O-])=O)C
[r;!r3;!r4;!r5;!r6;!r7] S(CC[C@@H](NC(=O)[C@H](NC(=O)[C@H](NC(=O)N1[C@@H](CCC[C@@H]1C)C)C2CC2)CC=3c4c(NC3C)cccc4)C([O-])=O)C
[OX1]=CN S(CC[C@@H](NC(=O)[C@H](NC(=O)[C@H](NC(=O)N1[C@@H](CCC[C@@H]1C)C)C2CC2)CC=3c4c(NC3C)cccc4)C([O-])=O)C
[#7]~*~*~*~*~*~*~*~*~[#8] S(CC[C@@H](NC(=O)[C@H](NC(=O)[C@H](NC(=O)N1[C@@H](CCC[C@@H]1C)C)C2CC2)CC=3c4c(NC3C)cccc4)C([O-])=O)C
[C;X4;!D4]-;!@[C;X4;!D4;!R] S(CC[C@@H](NC(=O)[C@H](NC(=O)[C@H](NC(=O)N1[C@@H](CCC[C@@H]1C)C)C2CC2)CC=3c4c(NC3C)cccc4)C([O-])=O)C
[CX3](=[OX1])O S(CC[C@@H](NC(=O)[C@H](NC(=O)[C@H](NC(=O)N1[C@@H](CCC[C@@H]1C)C)C2CC2)CC=3c4c(NC3C)cccc4)C([O-])=O)C
O=[C,N] S(CC[C@@H](NC(=O)[C@H](NC(=O)[C@H](NC(=O)N1[C@@H](CCC[C@@H]1C)C)C2CC2)CC=3c4c(NC3C)cccc4)C([O-])=O)C
[#6X3v3-1,#6X3v4+0,#6X3v3+1] S(CC[C@@H](NC(=O)[C@H](NC(=O)[C@H](NC(=O)N1[C@@H](CCC[C@@H]1C)C)C2CC2)CC=3c4c(NC3C)cccc4)C([O-])=O)C
[C](=O)([C,c,O,S])[C,c,O,S] S(CC[C@@H](NC(=O)[C@H](NC(=O)[C@H](NC(=O)N1[C@@H](CCC[C@@H]1C)C)C2CC2)CC=3c4c(NC3C)cccc4)C([O-])=O)C
[AR0]~[AR0]~[AR0]~[AR0]~[AR0]~[AR0]~[AR0]~[AR0] S(CC[C@@H](NC(=O)[C@H](NC(=O)[C@H](NC(=O)N1[C@@H](CCC[C@@H]1C)C)C2CC2)CC=3c4c(NC3C)cccc4)C([O-])=O)C
[#16X2H0] S(CC[C@@H](NC(=O)[C@H](NC(=O)[C@H](NC(=O)N1[C@@H](CCC[C@@H]1C)C)C2CC2)CC=3c4c(NC3C)cccc4)C([O-])=O)C
c-!@C S(CC[C@@H](NC(=O)[C@H](NC(=O)[C@H](NC(=O)N1[C@@H](CCC[C@@H]1C)C)C2CC2)CC=3c4c(NC3C)cccc4)C([O-])=O)C
C-!@S S(CC[C@@H](NC(=O)[C@H](NC(=O)[C@H](NC(=O)N1[C@@H](CCC[C@@H]1C)C)C2CC2)CC=3c4c(NC3C)cccc4)C([O-])=O)C
[NX3][CX3](=[OX1])[#6] S(CC[C@@H](NC(=O)[C@H](NC(=O)[C@H](NC(=O)N1[C@@H](CCC[C@@H]1C)C)C2CC2)CC=3c4c(NC3C)cccc4)C([O-])=O)C
*-!:aa-!:* S(CC[C@@H](NC(=O)[C@H](NC(=O)[C@H](NC(=O)N1[C@@H](CCC[C@@H]1C)C)C2CC2)CC=3c4c(NC3C)cccc4)C([O-])=O)C
[R0] S(CC[C@@H](NC(=O)[C@H](NC(=O)[C@H](NC(=O)N1[C@@H](CCC[C@@H]1C)C)C2CC2)CC=3c4c(NC3C)cccc4)C([O-])=O)C
[CX4v4] S(CC[C@@H](NC(=O)[C@H](NC(=O)[C@H](NC(=O)N1[C@@H](CCC[C@@H]1C)C)C2CC2)CC=3c4c(NC3C)cccc4)C([O-])=O)C
C-!@C S(CC[C@@H](NC(=O)[C@H](NC(=O)[C@H](NC(=O)N1[C@@H](CCC[C@@H]1C)C)C2CC2)CC=3c4c(NC3C)cccc4)C([O-])=O)C
*1**1 S(CC[C@@H](NC(=O)[C@H](NC(=O)[C@H](NC(=O)N1[C@@H](CCC[C@@H]1C)C)C2CC2)CC=3c4c(NC3C)cccc4)C([O-])=O)C
[R]~*~*-[CH3] S(CC[C@@H](NC(=O)[C@H](NC(=O)[C@H](NC(=O)N1[C@@H](CCC[C@@H]1C)C)C2CC2)CC=3c4c(NC3C)cccc4)C([O-])=O)C
a1aaaaa1 S(CC[C@@H](NC(=O)[C@H](NC(=O)[C@H](NC(=O)N1[C@@H](CCC[C@@H]1C)C)C2CC2)CC=3c4c(NC3C)cccc4)C([O-])=O)C
[!#6]-[CH3] S(CC[C@@H](NC(=O)[C@H](NC(=O)[C@H](NC(=O)N1[C@@H](CCC[C@@H]1C)C)C2CC2)CC=3c4c(NC3C)cccc4)C([O-])=O)C
[#8]=[C,N] S(CC[C@@H](NC(=O)[C@H](NC(=O)[C@H](NC(=O)N1[C@@H](CCC[C@@H]1C)C)C2CC2)CC=3c4c(NC3C)cccc4)C([O-])=O)C
*1*****1 S(CC[C@@H](NC(=O)[C@H](NC(=O)[C@H](NC(=O)N1[C@@H](CCC[C@@H]1C)C)C2CC2)CC=3c4c(NC3C)cccc4)C([O-])=O)C
[CX3](=O)[OX1H0-,OX2H1] S(CC[C@@H](NC(=O)[C@H](NC(=O)[C@H](NC(=O)N1[C@@H](CCC[C@@H]1C)C)C2CC2)CC=3c4c(NC3C)cccc4)C([O-])=O)C
*1****1 S(CC[C@@H](NC(=O)[C@H](NC(=O)[C@H](NC(=O)N1[C@@H](CCC[C@@H]1C)C)C2CC2)CC=3c4c(NC3C)cccc4)C([O-])=O)C
N-[C,c,N]=[C,c,N,n,O,S] S(CC[C@@H](NC(=O)[C@H](NC(=O)[C@H](NC(=O)N1[C@@H](CCC[C@@H]1C)C)C2CC2)CC=3c4c(NC3C)cccc4)C([O-])=O)C
C-@C S(CC[C@@H](NC(=O)[C@H](NC(=O)[C@H](NC(=O)N1[C@@H](CCC[C@@H]1C)C)C2CC2)CC=3c4c(NC3C)cccc4)C([O-])=O)C
[R](-*(-*))~*~[a] S(CC[C@@H](NC(=O)[C@H](NC(=O)[C@H](NC(=O)N1[C@@H](CCC[C@@H]1C)C)C2CC2)CC=3c4c(NC3C)cccc4)C([O-])=O)C
[C;X4;!D4]-;!@[C;D3] S(CC[C@@H](NC(=O)[C@H](NC(=O)[C@H](NC(=O)N1[C@@H](CCC[C@@H]1C)C)C2CC2)CC=3c4c(NC3C)cccc4)C([O-])=O)C
*(!@*)(!@*) S(CC[C@@H](NC(=O)[C@H](NC(=O)[C@H](NC(=O)N1[C@@H](CCC[C@@H]1C)C)C2CC2)CC=3c4c(NC3C)cccc4)C([O-])=O)C
*/,\[R]=,:;@[R]/,\* S(CC[C@@H](NC(=O)[C@H](NC(=O)[C@H](NC(=O)N1[C@@H](CCC[C@@H]1C)C)C2CC2)CC=3c4c(NC3C)cccc4)C([O-])=O)C
[a]~*~*-[CH3] S(CC[C@@H](NC(=O)[C@H](NC(=O)[C@H](NC(=O)N1[C@@H](CCC[C@@H]1C)C)C2CC2)CC=3c4c(NC3C)cccc4)C([O-])=O)C
*-*-[R]:[a] S(CC[C@@H](NC(=O)[C@H](NC(=O)[C@H](NC(=O)N1[C@@H](CCC[C@@H]1C)C)C2CC2)CC=3c4c(NC3C)cccc4)C([O-])=O)C
*-!@* S(CC[C@@H](NC(=O)[C@H](NC(=O)[C@H](NC(=O)N1[C@@H](CCC[C@@H]1C)C)C2CC2)CC=3c4c(NC3C)cccc4)C([O-])=O)C
[CX3]=[OX1] S(CC[C@@H](NC(=O)[C@H](NC(=O)[C@H](NC(=O)N1[C@@H](CCC[C@@H]1C)C)C2CC2)CC=3c4c(NC3C)cccc4)C([O-])=O)C
[OX2H,OX1H0-] S(CC[C@@H](NC(=O)[C@H](NC(=O)[C@H](NC(=O)N1[C@@H](CCC[C@@H]1C)C)C2CC2)CC=3c4c(NC3C)cccc4)C([O-])=O)C
[CH2X4][CH2X4][SX2][CH3X4] S(CC[C@@H](NC(=O)[C@H](NC(=O)[C@H](NC(=O)N1[C@@H](CCC[C@@H]1C)C)C2CC2)CC=3c4c(NC3C)cccc4)C([O-])=O)C
N~C(~O)~N S(CC[C@@H](NC(=O)[C@H](NC(=O)[C@H](NC(=O)N1[C@@H](CCC[C@@H]1C)C)C2CC2)CC=3c4c(NC3C)cccc4)C([O-])=O)C
[C;X4;!D4]-;!@[N;X3;!D3] S(CC[C@@H](NC(=O)[C@H](NC(=O)[C@H](NC(=O)N1[C@@H](CCC[C@@H]1C)C)C2CC2)CC=3c4c(NC3C)cccc4)C([O-])=O)C
C=!@O S(CC[C@@H](NC(=O)[C@H](NC(=O)[C@H](NC(=O)N1[C@@H](CCC[C@@H]1C)C)C2CC2)CC=3c4c(NC3C)cccc4)C([O-])=O)C
[#6!H0]~@[#6!H0]~@[#6!H0]~@[#6!H0]~@[#6!H0] S(CC[C@@H](NC(=O)[C@H](NC(=O)[C@H](NC(=O)N1[C@@H](CCC[C@@H]1C)C)C2CC2)CC=3c4c(NC3C)cccc4)C([O-])=O)C
[!#6]~*~*~[R] S(CC[C@@H](NC(=O)[C@H](NC(=O)[C@H](NC(=O)N1[C@@H](CCC[C@@H]1C)C)C2CC2)CC=3c4c(NC3C)cccc4)C([O-])=O)C
C~C~O S(CC[C@@H](NC(=O)[C@H](NC(=O)[C@H](NC(=O)N1[C@@H](CCC[C@@H]1C)C)C2CC2)CC=3c4c(NC3C)cccc4)C([O-])=O)C
[#7]~[D3] S(CC[C@@H](NC(=O)[C@H](NC(=O)[C@H](NC(=O)N1[C@@H](CCC[C@@H]1C)C)C2CC2)CC=3c4c(NC3C)cccc4)C([O-])=O)C
[!#6]~*~[R] S(CC[C@@H](NC(=O)[C@H](NC(=O)[C@H](NC(=O)N1[C@@H](CCC[C@@H]1C)C)C2CC2)CC=3c4c(NC3C)cccc4)C([O-])=O)C
C-@N S(CC[C@@H](NC(=O)[C@H](NC(=O)[C@H](NC(=O)N1[C@@H](CCC[C@@H]1C)C)C2CC2)CC=3c4c(NC3C)cccc4)C([O-])=O)C
[-,--,---] S(CC[C@@H](NC(=O)[C@H](NC(=O)[C@H](NC(=O)N1[C@@H](CCC[C@@H]1C)C)C2CC2)CC=3c4c(NC3C)cccc4)C([O-])=O)C
*!@* S(CC[C@@H](NC(=O)[C@H](NC(=O)[C@H](NC(=O)N1[C@@H](CCC[C@@H]1C)C)C2CC2)CC=3c4c(NC3C)cccc4)C([O-])=O)C
[R] S(CC[C@@H](NC(=O)[C@H](NC(=O)[C@H](NC(=O)N1[C@@H](CCC[C@@H]1C)C)C2CC2)CC=3c4c(NC3C)cccc4)C([O-])=O)C
c1cncc1 S(CC[C@@H](NC(=O)[C@H](NC(=O)[C@H](NC(=O)N1[C@@H](CCC[C@@H]1C)C)C2CC2)CC=3c4c(NC3C)cccc4)C([O-])=O)C
[#6!H0]~@[#6!H0]~@[#6!H0]~@[#6!H0] S(CC[C@@H](NC(=O)[C@H](NC(=O)[C@H](NC(=O)N1[C@@H](CCC[C@@H]1C)C)C2CC2)CC=3c4c(NC3C)cccc4)C([O-])=O)C
[CH3X4] S(CC[C@@H](NC(=O)[C@H](NC(=O)[C@H](NC(=O)N1[C@@H](CCC[C@@H]1C)C)C2CC2)CC=3c4c(NC3C)cccc4)C([O-])=O)C
[#16X2H0][!#16] S(CC[C@@H](NC(=O)[C@H](NC(=O)[C@H](NC(=O)N1[C@@H](CCC[C@@H]1C)C)C2CC2)CC=3c4c(NC3C)cccc4)C([O-])=O)C
C~C(~O)~O S(CC[C@@H](NC(=O)[C@H](NC(=O)[C@H](NC(=O)N1[C@@H](CCC[C@@H]1C)C)C2CC2)CC=3c4c(NC3C)cccc4)C([O-])=O)C
*-*-[R]~*~*:[a] S(CC[C@@H](NC(=O)[C@H](NC(=O)[C@H](NC(=O)N1[C@@H](CCC[C@@H]1C)C)C2CC2)CC=3c4c(NC3C)cccc4)C([O-])=O)C
[R]~*-[CH3] S(CC[C@@H](NC(=O)[C@H](NC(=O)[C@H](NC(=O)N1[C@@H](CCC[C@@H]1C)C)C2CC2)CC=3c4c(NC3C)cccc4)C([O-])=O)C
[CX3](=[OX1])C S(CC[C@@H](NC(=O)[C@H](NC(=O)[C@H](NC(=O)N1[C@@H](CCC[C@@H]1C)C)C2CC2)CC=3c4c(NC3C)cccc4)C([O-])=O)C
[!R] S(CC[C@@H](NC(=O)[C@H](NC(=O)[C@H](NC(=O)N1[C@@H](CCC[C@@H]1C)C)C2CC2)CC=3c4c(NC3C)cccc4)C([O-])=O)C
*-*-[R]~*:[a] S(CC[C@@H](NC(=O)[C@H](NC(=O)[C@H](NC(=O)N1[C@@H](CCC[C@@H]1C)C)C2CC2)CC=3c4c(NC3C)cccc4)C([O-])=O)C
[#8,#16] S(CC[C@@H](NC(=O)[C@H](NC(=O)[C@H](NC(=O)N1[C@@H](CCC[C@@H]1C)C)C2CC2)CC=3c4c(NC3C)cccc4)C([O-])=O)C
[CX4] S(CC[C@@H](NC(=O)[C@H](NC(=O)[C@H](NC(=O)N1[C@@H](CCC[C@@H]1C)C)C2CC2)CC=3c4c(NC3C)cccc4)C([O-])=O)C
c12ccccc1ccn2 S(CC[C@@H](NC(=O)[C@H](NC(=O)[C@H](NC(=O)N1[C@@H](CCC[C@@H]1C)C)C2CC2)CC=3c4c(NC3C)cccc4)C([O-])=O)C
C~C~C~C S(CC[C@@H](NC(=O)[C@H](NC(=O)[C@H](NC(=O)N1[C@@H](CCC[C@@H]1C)C)C2CC2)CC=3c4c(NC3C)cccc4)C([O-])=O)C
a1aaaa1 S(CC[C@@H](NC(=O)[C@H](NC(=O)[C@H](NC(=O)N1[C@@H](CCC[C@@H]1C)C)C2CC2)CC=3c4c(NC3C)cccc4)C([O-])=O)C
*!@* Fc1c(N2C[C@H](O[C@@H](C2)C)C)ccc(c1)CNC(=O)COC(=O)c3ccc(O)cc3
[R]~*~*-[CH3] Fc1c(N2C[C@H](O[C@@H](C2)C)C)ccc(c1)CNC(=O)COC(=O)c3ccc(O)cc3
*!:[a]:*:*:[a]!:* Fc1c(N2C[C@H](O[C@@H](C2)C)C)ccc(c1)CNC(=O)COC(=O)c3ccc(O)cc3
[#6X3v3-1,#6X3v4+0,#6X3v3+1] Fc1c(N2C[C@H](O[C@@H](C2)C)C)ccc(c1)CNC(=O)COC(=O)c3ccc(O)cc3
*-*-[R]~*:[a] Fc1c(N2C[C@H](O[C@@H](C2)C)C)ccc(c1)CNC(=O)COC(=O)c3ccc(O)cc3
[#6,#7;R0]=[#8] Fc1c(N2C[C@H](O[C@@H](C2)C)C)ccc(c1)CNC(=O)COC(=O)c3ccc(O)cc3
[N&X4&+,N&X3&+0] Fc1c(N2C[C@H](O[C@@H](C2)C)C)ccc(c1)CNC(=O)COC(=O)c3ccc(O)cc3
O=[C,N] Fc1c(N2C[C@H](O[C@@H](C2)C)C)ccc(c1)CNC(=O)COC(=O)c3ccc(O)cc3
[#8]=[C,N] Fc1c(N2C[C@H](O[C@@H](C2)C)C)ccc(c1)CNC(=O)COC(=O)c3ccc(O)cc3
[#6]~!@[#8] Fc1c(N2C[C@H](O[C@@H](C2)C)C)ccc(c1)CNC(=O)COC(=O)c3ccc(O)cc3
C-@N Fc1c(N2C[C@H](O[C@@H](C2)C)C)ccc(c1)CNC(=O)COC(=O)c3ccc(O)cc3
C-!@N Fc1c(N2C[C@H](O[C@@H](C2)C)C)ccc(c1)CNC(=O)COC(=O)c3ccc(O)cc3
*-!:aa-!:* Fc1c(N2C[C@H](O[C@@H](C2)C)C)ccc(c1)CNC(=O)COC(=O)c3ccc(O)cc3
[#9,#17,#35,#53]~*(~*)~* Fc1c(N2C[C@H](O[C@@H](C2)C)C)ccc(c1)CNC(=O)COC(=O)c3ccc(O)cc3
[CX4] Fc1c(N2C[C@H](O[C@@H](C2)C)C)ccc(c1)CNC(=O)COC(=O)c3ccc(O)cc3
[CH3X4] Fc1c(N2C[C@H](O[C@@H](C2)C)C)ccc(c1)CNC(=O)COC(=O)c3ccc(O)cc3
[!H0;#7,#8,#9] Fc1c(N2C[C@H](O[C@@H](C2)C)C)ccc(c1)CNC(=O)COC(=O)c3ccc(O)cc3
[C;X4;!D4]-;!@[N;X3;!D3] Fc1c(N2C[C@H](O[C@@H](C2)C)C)ccc(c1)CNC(=O)COC(=O)c3ccc(O)cc3
[CX4v4] Fc1c(N2C[C@H](O[C@@H](C2)C)C)ccc(c1)CNC(=O)COC(=O)c3ccc(O)cc3
*-!:[a]:*:[a]-!:* Fc1c(N2C[C@H](O[C@@H](C2)C)C)ccc(c1)CNC(=O)COC(=O)c3ccc(O)cc3
[#9,#17,#35,#53]~[D3] Fc1c(N2C[C@H](O[C@@H](C2)C)C)ccc(c1)CNC(=O)COC(=O)c3ccc(O)cc3
[R](-*(-*))~*~[a] Fc1c(N2C[C@H](O[C@@H](C2)C)C)ccc(c1)CNC(=O)COC(=O)c3ccc(O)cc3
c-!@O Fc1c(N2C[C@H](O[C@@H](C2)C)C)ccc(c1)CNC(=O)COC(=O)c3ccc(O)cc3
*-!:aaaa-!:* Fc1c(N2C[C@H](O[C@@H](C2)C)C)ccc(c1)CNC(=O)COC(=O)c3ccc(O)cc3
*-*-[R]:[a] Fc1c(N2C[C@H](O[C@@H](C2)C)C)ccc(c1)CNC(=O)COC(=O)c3ccc(O)cc3
[C](=O)([C,c,O,S])[C,c,O,S] Fc1c(N2C[C@H](O[C@@H](C2)C)C)ccc(c1)CNC(=O)COC(=O)c3ccc(O)cc3
[O,N;!H0;R0] Fc1c(N2C[C@H](O[C@@H](C2)C)C)ccc(c1)CNC(=O)COC(=O)c3ccc(O)cc3
[OX2H,OX1H0-] Fc1c(N2C[C@H](O[C@@H](C2)C)C)ccc(c1)CNC(=O)COC(=O)c3ccc(O)cc3
[#9,#17,#35,#53]-[a] Fc1c(N2C[C@H](O[C@@H](C2)C)C)ccc(c1)CNC(=O)COC(=O)c3ccc(O)cc3
*-!@* Fc1c(N2C[C@H](O[C@@H](C2)C)C)ccc(c1)CNC(=O)COC(=O)c3ccc(O)cc3
[#9,#17,#35,#53] Fc1c(N2C[C@H](O[C@@H](C2)C)C)ccc(c1)CNC(=O)COC(=O)c3ccc(O)cc3
*-*-[R]~*~*:[a] Fc1c(N2C[C@H](O[C@@H](C2)C)C)ccc(c1)CNC(=O)COC(=O)c3ccc(O)cc3
[CX3]=[OX1] Fc1c(N2C[C@H](O[C@@H](C2)C)C)ccc(c1)CNC(=O)COC(=O)c3ccc(O)cc3
[OX2H] Fc1c(N2C[C@H](O[C@@H](C2)C)C)ccc(c1)CNC(=O)COC(=O)c3ccc(O)cc3
[NX3][CX3](=[OX1])[#6] Fc1c(N2C[C@H](O[C@@H](C2)C)C)ccc(c1)CNC(=O)COC(=O)c3ccc(O)cc3
[#6][OX2H] Fc1c(N2C[C@H](O[C@@H](C2)C)C)ccc(c1)CNC(=O)COC(=O)c3ccc(O)cc3
[R](-*(-*))~*~*~[a] Fc1c(N2C[C@H](O[C@@H](C2)C)C)ccc(c1)CNC(=O)COC(=O)c3ccc(O)cc3
[!#6]~*~*~*~[D3] Fc1c(N2C[C@H](O[C@@H](C2)C)C)ccc(c1)CNC(=O)COC(=O)c3ccc(O)cc3
[!#6]~*~[R] Fc1c(N2C[C@H](O[C@@H](C2)C)C)ccc(c1)CNC(=O)COC(=O)c3ccc(O)cc3
[#7]~[D3] Fc1c(N2C[C@H](O[C@@H](C2)C)C)ccc(c1)CNC(=O)COC(=O)c3ccc(O)cc3
[C;X4;!D4]-;!@[C;X4;!D4;!R] Fc1c(N2C[C@H](O[C@@H](C2)C)C)ccc(c1)CNC(=O)COC(=O)c3ccc(O)cc3
C-@C Fc1c(N2C[C@H](O[C@@H](C2)C)C)ccc(c1)CNC(=O)COC(=O)c3ccc(O)cc3
[OX2H0] Fc1c(N2C[C@H](O[C@@H](C2)C)C)ccc(c1)CNC(=O)COC(=O)c3ccc(O)cc3
[OX1]=CN Fc1c(N2C[C@H](O[C@@H](C2)C)C)ccc(c1)CNC(=O)COC(=O)c3ccc(O)cc3
C-!@O Fc1c(N2C[C@H](O[C@@H](C2)C)C)ccc(c1)CNC(=O)COC(=O)c3ccc(O)cc3
[#9,#17,#35,#53]!@*@* Fc1c(N2C[C@H](O[C@@H](C2)C)C)ccc(c1)CNC(=O)COC(=O)c3ccc(O)cc3
[cR1]1[cR1][cR1][cR1][cR1][cR1]1 Fc1c(N2C[C@H](O[C@@H](C2)C)C)ccc(c1)CNC(=O)COC(=O)c3ccc(O)cc3
[#6][F,Cl,Br,I] Fc1c(N2C[C@H](O[C@@H](C2)C)C)ccc(c1)CNC(=O)COC(=O)c3ccc(O)cc3
C-!@C Fc1c(N2C[C@H](O[C@@H](C2)C)C)ccc(c1)CNC(=O)COC(=O)c3ccc(O)cc3
c-!@N Fc1c(N2C[C@H](O[C@@H](C2)C)C)ccc(c1)CNC(=O)COC(=O)c3ccc(O)cc3
*!@[#8]!@* Fc1c(N2C[C@H](O[C@@H](C2)C)C)ccc(c1)CNC(=O)COC(=O)c3ccc(O)cc3
a1aaaaa1 Fc1c(N2C[C@H](O[C@@H](C2)C)C)ccc(c1)CNC(=O)COC(=O)c3ccc(O)cc3
[OD2]([#6])[#6] Fc1c(N2C[C@H](O[C@@H](C2)C)C)ccc(c1)CNC(=O)COC(=O)c3ccc(O)cc3
*1*****1 Fc1c(N2C[C@H](O[C@@H](C2)C)C)ccc(c1)CNC(=O)COC(=O)c3ccc(O)cc3
C-@O Fc1c(N2C[C@H](O[C@@H](C2)C)C)ccc(c1)CNC(=O)COC(=O)c3ccc(O)cc3
[#7] Fc1c(N2C[C@H](O[C@@H](C2)C)C)ccc(c1)CNC(=O)COC(=O)c3ccc(O)cc3
[!#6]~*~*~[R] Fc1c(N2C[C@H](O[C@@H](C2)C)C)ccc(c1)CNC(=O)COC(=O)c3ccc(O)cc3
[R0] Fc1c(N2C[C@H](O[C@@H](C2)C)C)ccc(c1)CNC(=O)COC(=O)c3ccc(O)cc3
[#8,#16] Fc1c(N2C[C@H](O[C@@H](C2)C)C)ccc(c1)CNC(=O)COC(=O)c3ccc(O)cc3
[#7]~*~*~*~*~*~*~*~*~[#8] Fc1c(N2C[C@H](O[C@@H](C2)C)C)ccc(c1)CNC(=O)COC(=O)c3ccc(O)cc3
[#9,#17,#35,#53]-[R] Fc1c(N2C[C@H](O[C@@H](C2)C)C)ccc(c1)CNC(=O)COC(=O)c3ccc(O)cc3
[OX2H][cX3]:[c] Fc1c(N2C[C@H](O[C@@H](C2)C)C)ccc(c1)CNC(=O)COC(=O)c3ccc(O)cc3
[R]~[D3] Fc1c(N2C[C@H](O[C@@H](C2)C)C)ccc(c1)CNC(=O)COC(=O)c3ccc(O)cc3
[F,Cl,Br,I] Fc1c(N2C[C@H](O[C@@H](C2)C)C)ccc(c1)CNC(=O)COC(=O)c3ccc(O)cc3
[#7]~*(~*)~* Fc1c(N2C[C@H](O[C@@H](C2)C)C)ccc(c1)CNC(=O)COC(=O)c3ccc(O)cc3
*/,\[R]=,:;@[R]/,\* Fc1c(N2C[C@H](O[C@@H](C2)C)C)ccc(c1)CNC(=O)COC(=O)c3ccc(O)cc3
C=!@O Fc1c(N2C[C@H](O[C@@H](C2)C)C)ccc(c1)CNC(=O)COC(=O)c3ccc(O)cc3
*-!:[a]:*:*:[a]-!:* Fc1c(N2C[C@H](O[C@@H](C2)C)C)ccc(c1)CNC(=O)COC(=O)c3ccc(O)cc3
a-[F] Fc1c(N2C[C@H](O[C@@H](C2)C)C)ccc(c1)CNC(=O)COC(=O)c3ccc(O)cc3
[R](-*(-*))~*~*~*~[a] Fc1c(N2C[C@H](O[C@@H](C2)C)C)ccc(c1)CNC(=O)COC(=O)c3ccc(O)cc3
[CX3](=[OX1])O Fc1c(N2C[C@H](O[C@@H](C2)C)C)ccc(c1)CNC(=O)COC(=O)c3ccc(O)cc3
[!R] Fc1c(N2C[C@H](O[C@@H](C2)C)C)ccc(c1)CNC(=O)COC(=O)c3ccc(O)cc3
[R] Fc1c(N2C[C@H](O[C@@H](C2)C)C)ccc(c1)CNC(=O)COC(=O)c3ccc(O)cc3
C~C~O Fc1c(N2C[C@H](O[C@@H](C2)C)C)ccc(c1)CNC(=O)COC(=O)c3ccc(O)cc3
[R]~*-[CH3] Fc1c(N2C[C@H](O[C@@H](C2)C)C)ccc(c1)CNC(=O)COC(=O)c3ccc(O)cc3
[OH1]c1c[c,n]ccc1 Fc1c(N2C[C@H](O[C@@H](C2)C)C)ccc(c1)CNC(=O)COC(=O)c3ccc(O)cc3
c-!@C Fc1c(N2C[C@H](O[C@@H](C2)C)C)ccc(c1)CNC(=O)COC(=O)c3ccc(O)cc3
*(!@*)(!@*) Fc1c(N2C[C@H](O[C@@H](C2)C)C)ccc(c1)CNC(=O)COC(=O)c3ccc(O)cc3
N-[C,c,N]=[C,c,N,n,O,S] Fc1c(N2C[C@H](O[C@@H](C2)C)C)ccc(c1)CNC(=O)COC(=O)c3ccc(O)cc3
[CX3](=[OX1])C Fc1c(N2C[C@H](O[C@@H](C2)C)C)ccc(c1)CNC(=O)COC(=O)c3ccc(O)cc3
[F,Cl,Br,I] Brc1ccc(cc1)C(=O)COC(=O)CCOc2c([N+]([O-])=O)ccc(c2)C
*-!:[a]:*:*:[a]-!:* Brc1ccc(cc1)C(=O)COC(=O)CCOc2c([N+]([O-])=O)ccc(c2)C
[-,--,---] Brc1ccc(cc1)C(=O)COC(=O)CCOc2c([N+]([O-])=O)ccc(c2)C
[#7] Brc1ccc(cc1)C(=O)COC(=O)CCOc2c([N+]([O-])=O)ccc(c2)C
[#7]~*(~*)~* Brc1ccc(cc1)C(=O)COC(=O)CCOc2c([N+]([O-])=O)ccc(c2)C
[#6,#7;R0]=[#8] Brc1ccc(cc1)C(=O)COC(=O)CCOc2c([N+]([O-])=O)ccc(c2)C
*-*-[R]~*~*:[a] Brc1ccc(cc1)C(=O)COC(=O)CCOc2c([N+]([O-])=O)ccc(c2)C
*-!:aaa-!:* Brc1ccc(cc1)C(=O)COC(=O)CCOc2c([N+]([O-])=O)ccc(c2)C
[R](-*(-*))~*~*~*~[a] Brc1ccc(cc1)C(=O)COC(=O)CCOc2c([N+]([O-])=O)ccc(c2)C
[CH3X4] Brc1ccc(cc1)C(=O)COC(=O)CCOc2c([N+]([O-])=O)ccc(c2)C
[!#6]~*~*~*~[D3] Brc1ccc(cc1)C(=O)COC(=O)CCOc2c([N+]([O-])=O)ccc(c2)C
C~C(~O)~O Brc1ccc(cc1)C(=O)COC(=O)CCOc2c([N+]([O-])=O)ccc(c2)C
[#9,#17,#35,#53]-[R] Brc1ccc(cc1)C(=O)COC(=O)CCOc2c([N+]([O-])=O)ccc(c2)C
*!:[a]:*:*:[a]!:* Brc1ccc(cc1)C(=O)COC(=O)CCOc2c([N+]([O-])=O)ccc(c2)C
[#9,#17,#35,#53]!@*@* Brc1ccc(cc1)C(=O)COC(=O)CCOc2c([N+]([O-])=O)ccc(c2)C
*-*-[R]~*:[a] Brc1ccc(cc1)C(=O)COC(=O)CCOc2c([N+]([O-])=O)ccc(c2)C
[#7]~[D3] Brc1ccc(cc1)C(=O)COC(=O)CCOc2c([N+]([O-])=O)ccc(c2)C
C-!@O Brc1ccc(cc1)C(=O)COC(=O)CCOc2c([N+]([O-])=O)ccc(c2)C
a1aaaaa1 Brc1ccc(cc1)C(=O)COC(=O)CCOc2c([N+]([O-])=O)ccc(c2)C
[!R] Brc1ccc(cc1)C(=O)COC(=O)CCOc2c([N+]([O-])=O)ccc(c2)C
[#9,#17,#35,#53]~[D3] Brc1ccc(cc1)C(=O)COC(=O)CCOc2c([N+]([O-])=O)ccc(c2)C
[CX3](=[OX1])C Brc1ccc(cc1)C(=O)COC(=O)CCOc2c([N+]([O-])=O)ccc(c2)C
[ND3H0](~[OD1H0])(~[OD1H0])-a Brc1ccc(cc1)C(=O)COC(=O)CCOc2c([N+]([O-])=O)ccc(c2)C
[!#6]~*~*~[R] Brc1ccc(cc1)C(=O)COC(=O)CCOc2c([N+]([O-])=O)ccc(c2)C
[C](=O)([C,c,O,S])[C,c,O,S] Brc1ccc(cc1)C(=O)COC(=O)CCOc2c([N+]([O-])=O)ccc(c2)C
N-!@O Brc1ccc(cc1)C(=O)COC(=O)CCOc2c([N+]([O-])=O)ccc(c2)C
[!#1&!#6&!#7&!#8&!#9&!#16&!#17] Brc1ccc(cc1)C(=O)COC(=O)CCOc2c([N+]([O-])=O)ccc(c2)C
[CX3](=[OX1])O Brc1ccc(cc1)C(=O)COC(=O)CCOc2c([N+]([O-])=O)ccc(c2)C
[CX4v4] Brc1ccc(cc1)C(=O)COC(=O)CCOc2c([N+]([O-])=O)ccc(c2)C
*-!:[a]:*:[a]-!:* Brc1ccc(cc1)C(=O)COC(=O)CCOc2c([N+]([O-])=O)ccc(c2)C
[CX3]=[OX1] Brc1ccc(cc1)C(=O)COC(=O)CCOc2c([N+]([O-])=O)ccc(c2)C
[#6]~!@[#8] Brc1ccc(cc1)C(=O)COC(=O)CCOc2c([N+]([O-])=O)ccc(c2)C
[+,++,+++] Brc1ccc(cc1)C(=O)COC(=O)CCOc2c([N+]([O-])=O)ccc(c2)C
*-!:aa-!:* Brc1ccc(cc1)C(=O)COC(=O)CCOc2c([N+]([O-])=O)ccc(c2)C
[!#6]~*~[R] Brc1ccc(cc1)C(=O)COC(=O)CCOc2c([N+]([O-])=O)ccc(c2)C
[#9,#17,#35,#53]-[a] Brc1ccc(cc1)C(=O)COC(=O)CCOc2c([N+]([O-])=O)ccc(c2)C
[OD2]([#6])[#6] Brc1ccc(cc1)C(=O)COC(=O)CCOc2c([N+]([O-])=O)ccc(c2)C
[R0] Brc1ccc(cc1)C(=O)COC(=O)CCOc2c([N+]([O-])=O)ccc(c2)C
*!@[#8]!@* Brc1ccc(cc1)C(=O)COC(=O)CCOc2c([N+]([O-])=O)ccc(c2)C
C=!@O Brc1ccc(cc1)C(=O)COC(=O)CCOc2c([N+]([O-])=O)ccc(c2)C
c-!@O Brc1ccc(cc1)C(=O)COC(=O)CCOc2c([N+]([O-])=O)ccc(c2)C
[R](-*(-*))~*~[a] Brc1ccc(cc1)C(=O)COC(=O)CCOc2c([N+]([O-])=O)ccc(c2)C
[cR1]1[cR1][cR1][cR1][cR1][cR1]1 Brc1ccc(cc1)C(=O)COC(=O)CCOc2c([N+]([O-])=O)ccc(c2)C
a-[Br] Brc1ccc(cc1)C(=O)COC(=O)CCOc2c([N+]([O-])=O)ccc(c2)C
[#6][CX3](=O)[OX2H0][#6] Brc1ccc(cc1)C(=O)COC(=O)CCOc2c([N+]([O-])=O)ccc(c2)C
[a]~*~*-[CH3] Brc1ccc(cc1)C(=O)COC(=O)CCOc2c([N+]([O-])=O)ccc(c2)C
[OX2H,OX1H0-] Brc1ccc(cc1)C(=O)COC(=O)CCOc2c([N+]([O-])=O)ccc(c2)C
*(!@*)(!@*) Brc1ccc(cc1)C(=O)COC(=O)CCOc2c([N+]([O-])=O)ccc(c2)C
[R](-*(-*))~*~*~[a] Brc1ccc(cc1)C(=O)COC(=O)CCOc2c([N+]([O-])=O)ccc(c2)C
[#8,#16] Brc1ccc(cc1)C(=O)COC(=O)CCOc2c([N+]([O-])=O)ccc(c2)C
[#9,#17,#35,#53]~*(~*)~* Brc1ccc(cc1)C(=O)COC(=O)CCOc2c([N+]([O-])=O)ccc(c2)C
[+] Brc1ccc(cc1)C(=O)COC(=O)CCOc2c([N+]([O-])=O)ccc(c2)C
[#6][F,Cl,Br,I] Brc1ccc(cc1)C(=O)COC(=O)CCOc2c([N+]([O-])=O)ccc(c2)C
c-!@N Brc1ccc(cc1)C(=O)COC(=O)CCOc2c([N+]([O-])=O)ccc(c2)C
[R] Brc1ccc(cc1)C(=O)COC(=O)CCOc2c([N+]([O-])=O)ccc(c2)C
*!@* Brc1ccc(cc1)C(=O)COC(=O)CCOc2c([N+]([O-])=O)ccc(c2)C
[C;X4;!D4]-;!@[C;X4;!D4;!R] Brc1ccc(cc1)C(=O)COC(=O)CCOc2c([N+]([O-])=O)ccc(c2)C
[#8]=[C,N] Brc1ccc(cc1)C(=O)COC(=O)CCOc2c([N+]([O-])=O)ccc(c2)C
[C;X4;!D4]-;!@[C;D3] Brc1ccc(cc1)C(=O)COC(=O)CCOc2c([N+]([O-])=O)ccc(c2)C
[AR0]~[AR0]~[AR0]~[AR0]~[AR0]~[AR0]~[AR0]~[AR0] Brc1ccc(cc1)C(=O)COC(=O)CCOc2c([N+]([O-])=O)ccc(c2)C
N=!@O Brc1ccc(cc1)C(=O)COC(=O)CCOc2c([N+]([O-])=O)ccc(c2)C
[N,n;+1] Brc1ccc(cc1)C(=O)COC(=O)CCOc2c([N+]([O-])=O)ccc(c2)C
O=[C,N] Brc1ccc(cc1)C(=O)COC(=O)CCOc2c([N+]([O-])=O)ccc(c2)C
[R]~[D3] Brc1ccc(cc1)C(=O)COC(=O)CCOc2c([N+]([O-])=O)ccc(c2)C
*/,\[R]=,:;@[R]/,\* Brc1ccc(cc1)C(=O)COC(=O)CCOc2c([N+]([O-])=O)ccc(c2)C
[OX2H0] Brc1ccc(cc1)C(=O)COC(=O)CCOc2c([N+]([O-])=O)ccc(c2)C
[#6X3v3-1,#6X3v4+0,#6X3v3+1] Brc1ccc(cc1)C(=O)COC(=O)CCOc2c([N+]([O-])=O)ccc(c2)C
*-!@* Brc1ccc(cc1)C(=O)COC(=O)CCOc2c([N+]([O-])=O)ccc(c2)C
[#6][CX3](=O)[#6] Brc1ccc(cc1)C(=O)COC(=O)CCOc2c([N+]([O-])=O)ccc(c2)C
*-!:aaaa-!:* Brc1ccc(cc1)C(=O)COC(=O)CCOc2c([N+]([O-])=O)ccc(c2)C
*-*-[R]:[a] Brc1ccc(cc1)C(=O)COC(=O)CCOc2c([N+]([O-])=O)ccc(c2)C
[#9,#17,#35,#53] Brc1ccc(cc1)C(=O)COC(=O)CCOc2c([N+]([O-])=O)ccc(c2)C
N=[O,C,N,S] Brc1ccc(cc1)C(=O)COC(=O)CCOc2c([N+]([O-])=O)ccc(c2)C
[CX4] Brc1ccc(cc1)C(=O)COC(=O)CCOc2c([N+]([O-])=O)ccc(c2)C
c-!@C Brc1ccc(cc1)C(=O)COC(=O)CCOc2c([N+]([O-])=O)ccc(c2)C
C~C~O Brc1ccc(cc1)C(=O)COC(=O)CCOc2c([N+]([O-])=O)ccc(c2)C
C-!@C Brc1ccc(cc1)C(=O)COC(=O)CCOc2c([N+]([O-])=O)ccc(c2)C
[R]~*-[CH3] Brc1ccc(cc1)C(=O)COC(=O)CCOc2c([N+]([O-])=O)ccc(c2)C
*1*****1 Brc1ccc(cc1)C(=O)COC(=O)CCOc2c([N+]([O-])=O)ccc(c2)C
[R]~*~*-[CH3] Brc1ccc(cc1)C(=O)COC(=O)CCOc2c([N+]([O-])=O)ccc(c2)C
[F,Cl,Br,I] Brc1c(cccc1)CN(C(=O)CSC=2SC(=NN2)NCC(C)C)C
[R] Brc1c(cccc1)CN(C(=O)CSC=2SC(=NN2)NCC(C)C)C
[N&X4&+,N&X3&+0] Brc1c(cccc1)CN(C(=O)CSC=2SC(=NN2)NCC(C)C)C
[#7] Brc1c(cccc1)CN(C(=O)CSC=2SC(=NN2)NCC(C)C)C
[nX2r5] Brc1c(cccc1)CN(C(=O)CSC=2SC(=NN2)NCC(C)C)C
[#8]=[C,N] Brc1c(cccc1)CN(C(=O)CSC=2SC(=NN2)NCC(C)C)C
[a]~*~*-[CH3] Brc1c(cccc1)CN(C(=O)CSC=2SC(=NN2)NCC(C)C)C
N-[C,c,N]=[C,c,N,n,O,S] Brc1c(cccc1)CN(C(=O)CSC=2SC(=NN2)NCC(C)C)C
[#9,#17,#35,#53] Brc1c(cccc1)CN(C(=O)CSC=2SC(=NN2)NCC(C)C)C
[#6X3v3-1,#6X3v4+0,#6X3v3+1] Brc1c(cccc1)CN(C(=O)CSC=2SC(=NN2)NCC(C)C)C
*/,\[R]=,:;@[R]/,\* Brc1c(cccc1)CN(C(=O)CSC=2SC(=NN2)NCC(C)C)C
[#9,#17,#35,#53]~[D3] Brc1c(cccc1)CN(C(=O)CSC=2SC(=NN2)NCC(C)C)C
[#6!H0]~@[#6!H0]~@[#6!H0]~@[#6!H0] Brc1c(cccc1)CN(C(=O)CSC=2SC(=NN2)NCC(C)C)C
[!#6]-[CH3] Brc1c(cccc1)CN(C(=O)CSC=2SC(=NN2)NCC(C)C)C
[R](-*(-*))~*~*~*~[a] Brc1c(cccc1)CN(C(=O)CSC=2SC(=NN2)NCC(C)C)C
[#16X2H0] Brc1c(cccc1)CN(C(=O)CSC=2SC(=NN2)NCC(C)C)C
*!@* Brc1c(cccc1)CN(C(=O)CSC=2SC(=NN2)NCC(C)C)C
[!R] Brc1c(cccc1)CN(C(=O)CSC=2SC(=NN2)NCC(C)C)C
[!#6]~*~*~[R] Brc1c(cccc1)CN(C(=O)CSC=2SC(=NN2)NCC(C)C)C
[#9,#17,#35,#53]-[R] Brc1c(cccc1)CN(C(=O)CSC=2SC(=NN2)NCC(C)C)C
[OX1]=CN Brc1c(cccc1)CN(C(=O)CSC=2SC(=NN2)NCC(C)C)C
[!H0;#7,#8,#9] Brc1c(cccc1)CN(C(=O)CSC=2SC(=NN2)NCC(C)C)C
C-!@N Brc1c(cccc1)CN(C(=O)CSC=2SC(=NN2)NCC(C)C)C
a1aaaa1 Brc1c(cccc1)CN(C(=O)CSC=2SC(=NN2)NCC(C)C)C
[CX3]=[OX1] Brc1c(cccc1)CN(C(=O)CSC=2SC(=NN2)NCC(C)C)C
[C;X4;!D4]-;!@[C;D3] Brc1c(cccc1)CN(C(=O)CSC=2SC(=NN2)NCC(C)C)C
*-!:[a]:*:[a]-!:* Brc1c(cccc1)CN(C(=O)CSC=2SC(=NN2)NCC(C)C)C
[!#6]~*~[R] Brc1c(cccc1)CN(C(=O)CSC=2SC(=NN2)NCC(C)C)C
C~C~O Brc1c(cccc1)CN(C(=O)CSC=2SC(=NN2)NCC(C)C)C
*-*-[R]~*~*:[a] Brc1c(cccc1)CN(C(=O)CSC=2SC(=NN2)NCC(C)C)C
[#6]~!@[#8] Brc1c(cccc1)CN(C(=O)CSC=2SC(=NN2)NCC(C)C)C
a1aaaaa1 Brc1c(cccc1)CN(C(=O)CSC=2SC(=NN2)NCC(C)C)C
O=[C,N] Brc1c(cccc1)CN(C(=O)CSC=2SC(=NN2)NCC(C)C)C
*1****1 Brc1c(cccc1)CN(C(=O)CSC=2SC(=NN2)NCC(C)C)C
[#7]~*(~*)~* Brc1c(cccc1)CN(C(=O)CSC=2SC(=NN2)NCC(C)C)C
[#9,#17,#35,#53]~*(~*)~* Brc1c(cccc1)CN(C(=O)CSC=2SC(=NN2)NCC(C)C)C
*-!:aaa-!:* Brc1c(cccc1)CN(C(=O)CSC=2SC(=NN2)NCC(C)C)C
[R](-*(-*))~*~*~[a] Brc1c(cccc1)CN(C(=O)CSC=2SC(=NN2)NCC(C)C)C
*-!:aa-!:* Brc1c(cccc1)CN(C(=O)CSC=2SC(=NN2)NCC(C)C)C
*-*-[R]~*:[a] Brc1c(cccc1)CN(C(=O)CSC=2SC(=NN2)NCC(C)C)C
[CH3X4] Brc1c(cccc1)CN(C(=O)CSC=2SC(=NN2)NCC(C)C)C
[!#1&!#6&!#7&!#8&!#9&!#16&!#17] Brc1c(cccc1)CN(C(=O)CSC=2SC(=NN2)NCC(C)C)C
*-!:[a]:*:*:[a]-!:* Brc1c(cccc1)CN(C(=O)CSC=2SC(=NN2)NCC(C)C)C
*!:[a]:*:*:[a]!:* Brc1c(cccc1)CN(C(=O)CSC=2SC(=NN2)NCC(C)C)C
[R](-*(-*))~*~[a] Brc1c(cccc1)CN(C(=O)CSC=2SC(=NN2)NCC(C)C)C
*-!@* Brc1c(cccc1)CN(C(=O)CSC=2SC(=NN2)NCC(C)C)C
[#6][F,Cl,Br,I] Brc1c(cccc1)CN(C(=O)CSC=2SC(=NN2)NCC(C)C)C
C=!@O Brc1c(cccc1)CN(C(=O)CSC=2SC(=NN2)NCC(C)C)C
[CX4] Brc1c(cccc1)CN(C(=O)CSC=2SC(=NN2)NCC(C)C)C
*(!@*)(!@*) Brc1c(cccc1)CN(C(=O)CSC=2SC(=NN2)NCC(C)C)C
C-!@C Brc1c(cccc1)CN(C(=O)CSC=2SC(=NN2)NCC(C)C)C
[SX2] Brc1c(cccc1)CN(C(=O)CSC=2SC(=NN2)NCC(C)C)C
[#9,#17,#35,#53]-[a] Brc1c(cccc1)CN(C(=O)CSC=2SC(=NN2)NCC(C)C)C
[!#6]~*~*~*~[D3] Brc1c(cccc1)CN(C(=O)CSC=2SC(=NN2)NCC(C)C)C
c-!@N Brc1c(cccc1)CN(C(=O)CSC=2SC(=NN2)NCC(C)C)C
[R0] Brc1c(cccc1)CN(C(=O)CSC=2SC(=NN2)NCC(C)C)C
[cR1]1[cR1][cR1][cR1][cR1][cR1]1 Brc1c(cccc1)CN(C(=O)CSC=2SC(=NN2)NCC(C)C)C
[CHX4]([CH3X4])[CH3X4] Brc1c(cccc1)CN(C(=O)CSC=2SC(=NN2)NCC(C)C)C
[C;X4;!D4]-;!@[C;X4;!D4;!R] Brc1c(cccc1)CN(C(=O)CSC=2SC(=NN2)NCC(C)C)C
[CX3](=[OX1])C Brc1c(cccc1)CN(C(=O)CSC=2SC(=NN2)NCC(C)C)C
[O,N;!H0;R0] Brc1c(cccc1)CN(C(=O)CSC=2SC(=NN2)NCC(C)C)C
[R]~*~*-[CH3] Brc1c(cccc1)CN(C(=O)CSC=2SC(=NN2)NCC(C)C)C
[#7]~[D3] Brc1c(cccc1)CN(C(=O)CSC=2SC(=NN2)NCC(C)C)C
[#6,#7;R0]=[#8] Brc1c(cccc1)CN(C(=O)CSC=2SC(=NN2)NCC(C)C)C
[CH2X4][CHX4]([CH3X4])[CH3X4] Brc1c(cccc1)CN(C(=O)CSC=2SC(=NN2)NCC(C)C)C
*-*-[R]:[a] Brc1c(cccc1)CN(C(=O)CSC=2SC(=NN2)NCC(C)C)C
[#9,#17,#35,#53]!@*@* Brc1c(cccc1)CN(C(=O)CSC=2SC(=NN2)NCC(C)C)C
[NX3][CX3](=[OX1])[#6] Brc1c(cccc1)CN(C(=O)CSC=2SC(=NN2)NCC(C)C)C
c-!@C Brc1c(cccc1)CN(C(=O)CSC=2SC(=NN2)NCC(C)C)C
[CX4v4] Brc1c(cccc1)CN(C(=O)CSC=2SC(=NN2)NCC(C)C)C
[C;X4;!D4]-;!@[N;X3;!D3] Brc1c(cccc1)CN(C(=O)CSC=2SC(=NN2)NCC(C)C)C
[#16X2H0][!#16] Brc1c(cccc1)CN(C(=O)CSC=2SC(=NN2)NCC(C)C)C
*1*****1 Brc1c(cccc1)CN(C(=O)CSC=2SC(=NN2)NCC(C)C)C
*-!:aaaa-!:* Brc1c(cccc1)CN(C(=O)CSC=2SC(=NN2)NCC(C)C)C
C-!@S Brc1c(cccc1)CN(C(=O)CSC=2SC(=NN2)NCC(C)C)C
[#8,#16] Brc1c(cccc1)CN(C(=O)CSC=2SC(=NN2)NCC(C)C)C
[sX2r5] Brc1c(cccc1)CN(C(=O)CSC=2SC(=NN2)NCC(C)C)C
c-!@S Brc1c(cccc1)CN(C(=O)CSC=2SC(=NN2)NCC(C)C)C
a-[Br] Brc1c(cccc1)CN(C(=O)CSC=2SC(=NN2)NCC(C)C)C
[R]~[D3] Brc1c(cccc1)CN(C(=O)CSC=2SC(=NN2)NCC(C)C)C
[!#6]~*~*~[R] Clc1c(OC2CC[NH+](Cc3cc(O)ccc3)CC2)ccc(c1)C(=O)NC4CCCC4
[#7] Clc1c(OC2CC[NH+](Cc3cc(O)ccc3)CC2)ccc(c1)C(=O)NC4CCCC4
C~C~O Clc1c(OC2CC[NH+](Cc3cc(O)ccc3)CC2)ccc(c1)C(=O)NC4CCCC4
[#6!H0]~@[#6!H0]~@[#6!H0]~@[#6!H0] Clc1c(OC2CC[NH+](Cc3cc(O)ccc3)CC2)ccc(c1)C(=O)NC4CCCC4
[#8]=[C,N] Clc1c(OC2CC[NH+](Cc3cc(O)ccc3)CC2)ccc(c1)C(=O)NC4CCCC4
[OX2H,OX1H0-] Clc1c(OC2CC[NH+](Cc3cc(O)ccc3)CC2)ccc(c1)C(=O)NC4CCCC4
[NX4] Clc1c(OC2CC[NH+](Cc3cc(O)ccc3)CC2)ccc(c1)C(=O)NC4CCCC4
c-!@C Clc1c(OC2CC[NH+](Cc3cc(O)ccc3)CC2)ccc(c1)C(=O)NC4CCCC4
[#9,#17,#35,#53]!@*@* Clc1c(OC2CC[NH+](Cc3cc(O)ccc3)CC2)ccc(c1)C(=O)NC4CCCC4
*-!:[a]:*:[a]-!:* Clc1c(OC2CC[NH+](Cc3cc(O)ccc3)CC2)ccc(c1)C(=O)NC4CCCC4
*!@[#8]!@* Clc1c(OC2CC[NH+](Cc3cc(O)ccc3)CC2)ccc(c1)C(=O)NC4CCCC4
[#9,#17,#35,#53]~*(~*)~* Clc1c(OC2CC[NH+](Cc3cc(O)ccc3)CC2)ccc(c1)C(=O)NC4CCCC4
*-!:aa-!:* Clc1c(OC2CC[NH+](Cc3cc(O)ccc3)CC2)ccc(c1)C(=O)NC4CCCC4
[#9,#17,#35,#53] Clc1c(OC2CC[NH+](Cc3cc(O)ccc3)CC2)ccc(c1)C(=O)NC4CCCC4
*-*-[R]:[a] Clc1c(OC2CC[NH+](Cc3cc(O)ccc3)CC2)ccc(c1)C(=O)NC4CCCC4
[OH1]c1c[c,n]ccc1 Clc1c(OC2CC[NH+](Cc3cc(O)ccc3)CC2)ccc(c1)C(=O)NC4CCCC4
[R](-*(-*))~*~*~[a] Clc1c(OC2CC[NH+](Cc3cc(O)ccc3)CC2)ccc(c1)C(=O)NC4CCCC4
O=[C,N] Clc1c(OC2CC[NH+](Cc3cc(O)ccc3)CC2)ccc(c1)C(=O)NC4CCCC4
C~C~C~C Clc1c(OC2CC[NH+](Cc3cc(O)ccc3)CC2)ccc(c1)C(=O)NC4CCCC4
[R](-*(-*))~*~*~*~[a] Clc1c(OC2CC[NH+](Cc3cc(O)ccc3)CC2)ccc(c1)C(=O)NC4CCCC4
*-!:[a]:*:*:[a]-!:* Clc1c(OC2CC[NH+](Cc3cc(O)ccc3)CC2)ccc(c1)C(=O)NC4CCCC4
[#9,#17,#35,#53]-[R] Clc1c(OC2CC[NH+](Cc3cc(O)ccc3)CC2)ccc(c1)C(=O)NC4CCCC4
[#7]~*(~*)~* Clc1c(OC2CC[NH+](Cc3cc(O)ccc3)CC2)ccc(c1)C(=O)NC4CCCC4
[#6,#7;R0]=[#8] Clc1c(OC2CC[NH+](Cc3cc(O)ccc3)CC2)ccc(c1)C(=O)NC4CCCC4
[N,n;+1] Clc1c(OC2CC[NH+](Cc3cc(O)ccc3)CC2)ccc(c1)C(=O)NC4CCCC4
[!H0;#7,#8,#9] Clc1c(OC2CC[NH+](Cc3cc(O)ccc3)CC2)ccc(c1)C(=O)NC4CCCC4
[C;X4;!D4]-;!@[N;X3;!D3] Clc1c(OC2CC[NH+](Cc3cc(O)ccc3)CC2)ccc(c1)C(=O)NC4CCCC4
*-*-[R]~*~*:[a] Clc1c(OC2CC[NH+](Cc3cc(O)ccc3)CC2)ccc(c1)C(=O)NC4CCCC4
[!#6]~*~[R] Clc1c(OC2CC[NH+](Cc3cc(O)ccc3)CC2)ccc(c1)C(=O)NC4CCCC4
[OX2H][cX3]:[c] Clc1c(OC2CC[NH+](Cc3cc(O)ccc3)CC2)ccc(c1)C(=O)NC4CCCC4
N-[C,c,N]=[C,c,N,n,O,S] Clc1c(OC2CC[NH+](Cc3cc(O)ccc3)CC2)ccc(c1)C(=O)NC4CCCC4
[O,N;!H0;R0] Clc1c(OC2CC[NH+](Cc3cc(O)ccc3)CC2)ccc(c1)C(=O)NC4CCCC4
C-!@O Clc1c(OC2CC[NH+](Cc3cc(O)ccc3)CC2)ccc(c1)C(=O)NC4CCCC4
[#7]~[D3] Clc1c(OC2CC[NH+](Cc3cc(O)ccc3)CC2)ccc(c1)C(=O)NC4CCCC4
C-@C Clc1c(OC2CC[NH+](Cc3cc(O)ccc3)CC2)ccc(c1)C(=O)NC4CCCC4
*!@* Clc1c(OC2CC[NH+](Cc3cc(O)ccc3)CC2)ccc(c1)C(=O)NC4CCCC4
[R0] Clc1c(OC2CC[NH+](Cc3cc(O)ccc3)CC2)ccc(c1)C(=O)NC4CCCC4
C-!@N Clc1c(OC2CC[NH+](Cc3cc(O)ccc3)CC2)ccc(c1)C(=O)NC4CCCC4
*(!@*)(!@*) Clc1c(OC2CC[NH+](Cc3cc(O)ccc3)CC2)ccc(c1)C(=O)NC4CCCC4
[OX2H0] Clc1c(OC2CC[NH+](Cc3cc(O)ccc3)CC2)ccc(c1)C(=O)NC4CCCC4
[#6!H0]~@[#6!H0]~@[#6!H0]~@[#6!H0]~@[#6!H0] Clc1c(OC2CC[NH+](Cc3cc(O)ccc3)CC2)ccc(c1)C(=O)NC4CCCC4
*1*****1 Clc1c(OC2CC[NH+](Cc3cc(O)ccc3)CC2)ccc(c1)C(=O)NC4CCCC4
[OX2H] Clc1c(OC2CC[NH+](Cc3cc(O)ccc3)CC2)ccc(c1)C(=O)NC4CCCC4
[!R] Clc1c(OC2CC[NH+](Cc3cc(O)ccc3)CC2)ccc(c1)C(=O)NC4CCCC4
a-[Cl] Clc1c(OC2CC[NH+](Cc3cc(O)ccc3)CC2)ccc(c1)C(=O)NC4CCCC4
[CX4v4] Clc1c(OC2CC[NH+](Cc3cc(O)ccc3)CC2)ccc(c1)C(=O)NC4CCCC4
cC[N+] Clc1c(OC2CC[NH+](Cc3cc(O)ccc3)CC2)ccc(c1)C(=O)NC4CCCC4
[#6X3v3-1,#6X3v4+0,#6X3v3+1] Clc1c(OC2CC[NH+](Cc3cc(O)ccc3)CC2)ccc(c1)C(=O)NC4CCCC4
*!:[a]:*:*:[a]!:* Clc1c(OC2CC[NH+](Cc3cc(O)ccc3)CC2)ccc(c1)C(=O)NC4CCCC4
C=!@O Clc1c(OC2CC[NH+](Cc3cc(O)ccc3)CC2)ccc(c1)C(=O)NC4CCCC4
[NX3][CX3](=[OX1])[#6] Clc1c(OC2CC[NH+](Cc3cc(O)ccc3)CC2)ccc(c1)C(=O)NC4CCCC4
[CX4] Clc1c(OC2CC[NH+](Cc3cc(O)ccc3)CC2)ccc(c1)C(=O)NC4CCCC4
[#9,#17,#35,#53]~[D3] Clc1c(OC2CC[NH+](Cc3cc(O)ccc3)CC2)ccc(c1)C(=O)NC4CCCC4
[#8,#16] Clc1c(OC2CC[NH+](Cc3cc(O)ccc3)CC2)ccc(c1)C(=O)NC4CCCC4
[R](-*(-*))~*~[a] Clc1c(OC2CC[NH+](Cc3cc(O)ccc3)CC2)ccc(c1)C(=O)NC4CCCC4
[#9,#17,#35,#53]-[a] Clc1c(OC2CC[NH+](Cc3cc(O)ccc3)CC2)ccc(c1)C(=O)NC4CCCC4
[#6]~!@[#8] Clc1c(OC2CC[NH+](Cc3cc(O)ccc3)CC2)ccc(c1)C(=O)NC4CCCC4
[N&X4&+,N&X3&+0] Clc1c(OC2CC[NH+](Cc3cc(O)ccc3)CC2)ccc(c1)C(=O)NC4CCCC4
*1****1 Clc1c(OC2CC[NH+](Cc3cc(O)ccc3)CC2)ccc(c1)C(=O)NC4CCCC4
[cR1]1[cR1][cR1][cR1][cR1][cR1]1 Clc1c(OC2CC[NH+](Cc3cc(O)ccc3)CC2)ccc(c1)C(=O)NC4CCCC4
[F,Cl,Br,I] Clc1c(OC2CC[NH+](Cc3cc(O)ccc3)CC2)ccc(c1)C(=O)NC4CCCC4
[CX3]=[OX1] Clc1c(OC2CC[NH+](Cc3cc(O)ccc3)CC2)ccc(c1)C(=O)NC4CCCC4
*/,\[R]=,:;@[R]/,\* Clc1c(OC2CC[NH+](Cc3cc(O)ccc3)CC2)ccc(c1)C(=O)NC4CCCC4
C-@N Clc1c(OC2CC[NH+](Cc3cc(O)ccc3)CC2)ccc(c1)C(=O)NC4CCCC4
[#6][OX2H] Clc1c(OC2CC[NH+](Cc3cc(O)ccc3)CC2)ccc(c1)C(=O)NC4CCCC4
[NH]([CX4])[CX4] Clc1c(OC2CC[NH+](Cc3cc(O)ccc3)CC2)ccc(c1)C(=O)NC4CCCC4
[+] Clc1c(OC2CC[NH+](Cc3cc(O)ccc3)CC2)ccc(c1)C(=O)NC4CCCC4
[!#6]~*~*~*~[D3] Clc1c(OC2CC[NH+](Cc3cc(O)ccc3)CC2)ccc(c1)C(=O)NC4CCCC4
*-!@* Clc1c(OC2CC[NH+](Cc3cc(O)ccc3)CC2)ccc(c1)C(=O)NC4CCCC4
[R] Clc1c(OC2CC[NH+](Cc3cc(O)ccc3)CC2)ccc(c1)C(=O)NC4CCCC4
a1aaaaa1 Clc1c(OC2CC[NH+](Cc3cc(O)ccc3)CC2)ccc(c1)C(=O)NC4CCCC4
[#6][F,Cl,Br,I] Clc1c(OC2CC[NH+](Cc3cc(O)ccc3)CC2)ccc(c1)C(=O)NC4CCCC4
*-*-[R]~*:[a] Clc1c(OC2CC[NH+](Cc3cc(O)ccc3)CC2)ccc(c1)C(=O)NC4CCCC4
[+,++,+++] Clc1c(OC2CC[NH+](Cc3cc(O)ccc3)CC2)ccc(c1)C(=O)NC4CCCC4
c-!@O Clc1c(OC2CC[NH+](Cc3cc(O)ccc3)CC2)ccc(c1)C(=O)NC4CCCC4
[#8]=[C,N]-aaa[F,Cl,Br,I] Clc1c(OC2CC[NH+](Cc3cc(O)ccc3)CC2)ccc(c1)C(=O)NC4CCCC4
*-!:aaa-!:* Clc1c(OC2CC[NH+](Cc3cc(O)ccc3)CC2)ccc(c1)C(=O)NC4CCCC4
[R]~[D3] Clc1c(OC2CC[NH+](Cc3cc(O)ccc3)CC2)ccc(c1)C(=O)NC4CCCC4
*-!:aaaa-!:* Clc1c(OC2CC[NH+](Cc3cc(O)ccc3)CC2)ccc(c1)C(=O)NC4CCCC4
[OD2]([#6])[#6] Clc1c(OC2CC[NH+](Cc3cc(O)ccc3)CC2)ccc(c1)C(=O)NC4CCCC4
a1aaaaa1 S=C1N(c2cc3OCCOc3cc2)C(=C(C(=O)OC)[C@H](N1)c4cc(F)c(F)cc4)C
[#9,#17,#35,#53]!@*@* S=C1N(c2cc3OCCOc3cc2)C(=C(C(=O)OC)[C@H](N1)c4cc(F)c(F)cc4)C
[#8]=[C,N] S=C1N(c2cc3OCCOc3cc2)C(=C(C(=O)OC)[C@H](N1)c4cc(F)c(F)cc4)C
*(!@*)(!@*) S=C1N(c2cc3OCCOc3cc2)C(=C(C(=O)OC)[C@H](N1)c4cc(F)c(F)cc4)C
a-[F] S=C1N(c2cc3OCCOc3cc2)C(=C(C(=O)OC)[C@H](N1)c4cc(F)c(F)cc4)C
*-!:aaaa-!:* S=C1N(c2cc3OCCOc3cc2)C(=C(C(=O)OC)[C@H](N1)c4cc(F)c(F)cc4)C
[!#6]~*~[R] S=C1N(c2cc3OCCOc3cc2)C(=C(C(=O)OC)[C@H](N1)c4cc(F)c(F)cc4)C
[F,Cl,Br,I] S=C1N(c2cc3OCCOc3cc2)C(=C(C(=O)OC)[C@H](N1)c4cc(F)c(F)cc4)C
[OX2H0] S=C1N(c2cc3OCCOc3cc2)C(=C(C(=O)OC)[C@H](N1)c4cc(F)c(F)cc4)C
C-@N S=C1N(c2cc3OCCOc3cc2)C(=C(C(=O)OC)[C@H](N1)c4cc(F)c(F)cc4)C
[R]~*~*-[CH3] S=C1N(c2cc3OCCOc3cc2)C(=C(C(=O)OC)[C@H](N1)c4cc(F)c(F)cc4)C
O=[C,N] S=C1N(c2cc3OCCOc3cc2)C(=C(C(=O)OC)[C@H](N1)c4cc(F)c(F)cc4)C
[CX4v4] S=C1N(c2cc3OCCOc3cc2)C(=C(C(=O)OC)[C@H](N1)c4cc(F)c(F)cc4)C
[R] S=C1N(c2cc3OCCOc3cc2)C(=C(C(=O)OC)[C@H](N1)c4cc(F)c(F)cc4)C
[#9,#17,#35,#53] S=C1N(c2cc3OCCOc3cc2)C(=C(C(=O)OC)[C@H](N1)c4cc(F)c(F)cc4)C
*!:[a]:*:*:[a]!:* S=C1N(c2cc3OCCOc3cc2)C(=C(C(=O)OC)[C@H](N1)c4cc(F)c(F)cc4)C
[CX3](=[OX1])O S=C1N(c2cc3OCCOc3cc2)C(=C(C(=O)OC)[C@H](N1)c4cc(F)c(F)cc4)C
[#7]~[D3] S=C1N(c2cc3OCCOc3cc2)C(=C(C(=O)OC)[C@H](N1)c4cc(F)c(F)cc4)C
[R]~*-[CH3] S=C1N(c2cc3OCCOc3cc2)C(=C(C(=O)OC)[C@H](N1)c4cc(F)c(F)cc4)C
[!H0;#7,#8,#9] S=C1N(c2cc3OCCOc3cc2)C(=C(C(=O)OC)[C@H](N1)c4cc(F)c(F)cc4)C
[a]~*~*-[CH3] S=C1N(c2cc3OCCOc3cc2)C(=C(C(=O)OC)[C@H](N1)c4cc(F)c(F)cc4)C
[#7]~*(~*)~* S=C1N(c2cc3OCCOc3cc2)C(=C(C(=O)OC)[C@H](N1)c4cc(F)c(F)cc4)C
*!@[#8]!@* S=C1N(c2cc3OCCOc3cc2)C(=C(C(=O)OC)[C@H](N1)c4cc(F)c(F)cc4)C
C~C~C~C S=C1N(c2cc3OCCOc3cc2)C(=C(C(=O)OC)[C@H](N1)c4cc(F)c(F)cc4)C
C~C~O S=C1N(c2cc3OCCOc3cc2)C(=C(C(=O)OC)[C@H](N1)c4cc(F)c(F)cc4)C
*-*-[R]~*~*:[a] S=C1N(c2cc3OCCOc3cc2)C(=C(C(=O)OC)[C@H](N1)c4cc(F)c(F)cc4)C
*-*-[R]~*:[a] S=C1N(c2cc3OCCOc3cc2)C(=C(C(=O)OC)[C@H](N1)c4cc(F)c(F)cc4)C
*!@* S=C1N(c2cc3OCCOc3cc2)C(=C(C(=O)OC)[C@H](N1)c4cc(F)c(F)cc4)C
[R0] S=C1N(c2cc3OCCOc3cc2)C(=C(C(=O)OC)[C@H](N1)c4cc(F)c(F)cc4)C
[!#6]~*~*~[R] S=C1N(c2cc3OCCOc3cc2)C(=C(C(=O)OC)[C@H](N1)c4cc(F)c(F)cc4)C
c-@O S=C1N(c2cc3OCCOc3cc2)C(=C(C(=O)OC)[C@H](N1)c4cc(F)c(F)cc4)C
[#9,#17,#35,#53]~*(~*)~* S=C1N(c2cc3OCCOc3cc2)C(=C(C(=O)OC)[C@H](N1)c4cc(F)c(F)cc4)C
*/,\[R]=,:;@[R]/,\* S=C1N(c2cc3OCCOc3cc2)C(=C(C(=O)OC)[C@H](N1)c4cc(F)c(F)cc4)C
C-!@C S=C1N(c2cc3OCCOc3cc2)C(=C(C(=O)OC)[C@H](N1)c4cc(F)c(F)cc4)C
[CX4] S=C1N(c2cc3OCCOc3cc2)C(=C(C(=O)OC)[C@H](N1)c4cc(F)c(F)cc4)C
C=!@O S=C1N(c2cc3OCCOc3cc2)C(=C(C(=O)OC)[C@H](N1)c4cc(F)c(F)cc4)C
C~C(~O)~O S=C1N(c2cc3OCCOc3cc2)C(=C(C(=O)OC)[C@H](N1)c4cc(F)c(F)cc4)C
[!R] S=C1N(c2cc3OCCOc3cc2)C(=C(C(=O)OC)[C@H](N1)c4cc(F)c(F)cc4)C
*-!:[a]:*:*:[a]-!:* S=C1N(c2cc3OCCOc3cc2)C(=C(C(=O)OC)[C@H](N1)c4cc(F)c(F)cc4)C
C-!@O S=C1N(c2cc3OCCOc3cc2)C(=C(C(=O)OC)[C@H](N1)c4cc(F)c(F)cc4)C
[NX3][CX3]=[CX3] S=C1N(c2cc3OCCOc3cc2)C(=C(C(=O)OC)[C@H](N1)c4cc(F)c(F)cc4)C
*-*-[R]:[a] S=C1N(c2cc3OCCOc3cc2)C(=C(C(=O)OC)[C@H](N1)c4cc(F)c(F)cc4)C
[cR1]1[cR1][cR1][cR1][cR1][cR1]1 S=C1N(c2cc3OCCOc3cc2)C(=C(C(=O)OC)[C@H](N1)c4cc(F)c(F)cc4)C
N-[C,c,N]=[C,c,N,n,O,S] S=C1N(c2cc3OCCOc3cc2)C(=C(C(=O)OC)[C@H](N1)c4cc(F)c(F)cc4)C
[R](-*(-*))~*~*~*~[a] S=C1N(c2cc3OCCOc3cc2)C(=C(C(=O)OC)[C@H](N1)c4cc(F)c(F)cc4)C
[C](=O)([C,c,O,S])[C,c,O,S] S=C1N(c2cc3OCCOc3cc2)C(=C(C(=O)OC)[C@H](N1)c4cc(F)c(F)cc4)C
*-!:aaa-!:* S=C1N(c2cc3OCCOc3cc2)C(=C(C(=O)OC)[C@H](N1)c4cc(F)c(F)cc4)C
C=!@S S=C1N(c2cc3OCCOc3cc2)C(=C(C(=O)OC)[C@H](N1)c4cc(F)c(F)cc4)C
C-@C S=C1N(c2cc3OCCOc3cc2)C(=C(C(=O)OC)[C@H](N1)c4cc(F)c(F)cc4)C
[N&X4&+,N&X3&+0] S=C1N(c2cc3OCCOc3cc2)C(=C(C(=O)OC)[C@H](N1)c4cc(F)c(F)cc4)C
*1*****1 S=C1N(c2cc3OCCOc3cc2)C(=C(C(=O)OC)[C@H](N1)c4cc(F)c(F)cc4)C
[CD3H0](-[NX3])(-[NX3])=[SD1H0] S=C1N(c2cc3OCCOc3cc2)C(=C(C(=O)OC)[C@H](N1)c4cc(F)c(F)cc4)C
[CX3](=[OX1])C S=C1N(c2cc3OCCOc3cc2)C(=C(C(=O)OC)[C@H](N1)c4cc(F)c(F)cc4)C
[R](-*(-*))~*~[a] S=C1N(c2cc3OCCOc3cc2)C(=C(C(=O)OC)[C@H](N1)c4cc(F)c(F)cc4)C
C-@O S=C1N(c2cc3OCCOc3cc2)C(=C(C(=O)OC)[C@H](N1)c4cc(F)c(F)cc4)C
[OD2]([#6])[#6] S=C1N(c2cc3OCCOc3cc2)C(=C(C(=O)OC)[C@H](N1)c4cc(F)c(F)cc4)C
C=[SD1H0] S=C1N(c2cc3OCCOc3cc2)C(=C(C(=O)OC)[C@H](N1)c4cc(F)c(F)cc4)C
*-!@* S=C1N(c2cc3OCCOc3cc2)C(=C(C(=O)OC)[C@H](N1)c4cc(F)c(F)cc4)C
[#9,#17,#35,#53]~[D3] S=C1N(c2cc3OCCOc3cc2)C(=C(C(=O)OC)[C@H](N1)c4cc(F)c(F)cc4)C
[C;X4;!D4]-;!@[C;D3] S=C1N(c2cc3OCCOc3cc2)C(=C(C(=O)OC)[C@H](N1)c4cc(F)c(F)cc4)C
[CX3]=[OX1] S=C1N(c2cc3OCCOc3cc2)C(=C(C(=O)OC)[C@H](N1)c4cc(F)c(F)cc4)C
[!#6]-[CH3] S=C1N(c2cc3OCCOc3cc2)C(=C(C(=O)OC)[C@H](N1)c4cc(F)c(F)cc4)C
[#6][F,Cl,Br,I] S=C1N(c2cc3OCCOc3cc2)C(=C(C(=O)OC)[C@H](N1)c4cc(F)c(F)cc4)C
[#7] S=C1N(c2cc3OCCOc3cc2)C(=C(C(=O)OC)[C@H](N1)c4cc(F)c(F)cc4)C
[#6]~!@[#8] S=C1N(c2cc3OCCOc3cc2)C(=C(C(=O)OC)[C@H](N1)c4cc(F)c(F)cc4)C
*-!:[a]:*:[a]-!:* S=C1N(c2cc3OCCOc3cc2)C(=C(C(=O)OC)[C@H](N1)c4cc(F)c(F)cc4)C
[!#6]~*~*~*~[D3] S=C1N(c2cc3OCCOc3cc2)C(=C(C(=O)OC)[C@H](N1)c4cc(F)c(F)cc4)C
[O,N]!-CA=A S=C1N(c2cc3OCCOc3cc2)C(=C(C(=O)OC)[C@H](N1)c4cc(F)c(F)cc4)C
[#9,#17,#35,#53]-[a] S=C1N(c2cc3OCCOc3cc2)C(=C(C(=O)OC)[C@H](N1)c4cc(F)c(F)cc4)C
[CD3H0,R](=[SD1H0])([ND2H1,R])([ND2H1,R]) S=C1N(c2cc3OCCOc3cc2)C(=C(C(=O)OC)[C@H](N1)c4cc(F)c(F)cc4)C
[NX3][CX3]=[SX1] S=C1N(c2cc3OCCOc3cc2)C(=C(C(=O)OC)[C@H](N1)c4cc(F)c(F)cc4)C
[R](-*(-*))~*~*~[a] S=C1N(c2cc3OCCOc3cc2)C(=C(C(=O)OC)[C@H](N1)c4cc(F)c(F)cc4)C
*/,\[R]=;@[R]/,\* S=C1N(c2cc3OCCOc3cc2)C(=C(C(=O)OC)[C@H](N1)c4cc(F)c(F)cc4)C
*-!:aa-!:* S=C1N(c2cc3OCCOc3cc2)C(=C(C(=O)OC)[C@H](N1)c4cc(F)c(F)cc4)C
[#6,#7;R0]=[#8] S=C1N(c2cc3OCCOc3cc2)C(=C(C(=O)OC)[C@H](N1)c4cc(F)c(F)cc4)C
C=@C S=C1N(c2cc3OCCOc3cc2)C(=C(C(=O)OC)[C@H](N1)c4cc(F)c(F)cc4)C
[#6][CX3](=O)[OX2H0][#6] S=C1N(c2cc3OCCOc3cc2)C(=C(C(=O)OC)[C@H](N1)c4cc(F)c(F)cc4)C
[#8,#16] S=C1N(c2cc3OCCOc3cc2)C(=C(C(=O)OC)[C@H](N1)c4cc(F)c(F)cc4)C
[#6X3v3-1,#6X3v4+0,#6X3v3+1] S=C1N(c2cc3OCCOc3cc2)C(=C(C(=O)OC)[C@H](N1)c4cc(F)c(F)cc4)C
c-!@C S=C1N(c2cc3OCCOc3cc2)C(=C(C(=O)OC)[C@H](N1)c4cc(F)c(F)cc4)C
*/,\[R]=,:;@[R]/,\* Brc1ccc(cc1)C(=O)C(=O)N2[C@H]3C(=O)N4[C@H](c5c(OC)cc(OC)cc5CC4)[C@@H]2CCC3
[R] Brc1ccc(cc1)C(=O)C(=O)N2[C@H]3C(=O)N4[C@H](c5c(OC)cc(OC)cc5CC4)[C@@H]2CCC3
[R]~[D3] Brc1ccc(cc1)C(=O)C(=O)N2[C@H]3C(=O)N4[C@H](c5c(OC)cc(OC)cc5CC4)[C@@H]2CCC3
*!:[a]:*:*:[a]!:* Brc1ccc(cc1)C(=O)C(=O)N2[C@H]3C(=O)N4[C@H](c5c(OC)cc(OC)cc5CC4)[C@@H]2CCC3
[!#6]~*~*~*~[D3] Brc1ccc(cc1)C(=O)C(=O)N2[C@H]3C(=O)N4[C@H](c5c(OC)cc(OC)cc5CC4)[C@@H]2CCC3
[#6X3v3-1,#6X3v4+0,#6X3v3+1] Brc1ccc(cc1)C(=O)C(=O)N2[C@H]3C(=O)N4[C@H](c5c(OC)cc(OC)cc5CC4)[C@@H]2CCC3
*-!:[a]:*:*:[a]-!:* Brc1ccc(cc1)C(=O)C(=O)N2[C@H]3C(=O)N4[C@H](c5c(OC)cc(OC)cc5CC4)[C@@H]2CCC3
a1aaaaa1 Brc1ccc(cc1)C(=O)C(=O)N2[C@H]3C(=O)N4[C@H](c5c(OC)cc(OC)cc5CC4)[C@@H]2CCC3
[#8,#16] Brc1ccc(cc1)C(=O)C(=O)N2[C@H]3C(=O)N4[C@H](c5c(OC)cc(OC)cc5CC4)[C@@H]2CCC3
*-!@* Brc1ccc(cc1)C(=O)C(=O)N2[C@H]3C(=O)N4[C@H](c5c(OC)cc(OC)cc5CC4)[C@@H]2CCC3
[#7]~[D3] Brc1ccc(cc1)C(=O)C(=O)N2[C@H]3C(=O)N4[C@H](c5c(OC)cc(OC)cc5CC4)[C@@H]2CCC3
[OX2H0] Brc1ccc(cc1)C(=O)C(=O)N2[C@H]3C(=O)N4[C@H](c5c(OC)cc(OC)cc5CC4)[C@@H]2CCC3
C-!@C Brc1ccc(cc1)C(=O)C(=O)N2[C@H]3C(=O)N4[C@H](c5c(OC)cc(OC)cc5CC4)[C@@H]2CCC3
[a]~*~*-[CH3] Brc1ccc(cc1)C(=O)C(=O)N2[C@H]3C(=O)N4[C@H](c5c(OC)cc(OC)cc5CC4)[C@@H]2CCC3
[#9,#17,#35,#53] Brc1ccc(cc1)C(=O)C(=O)N2[C@H]3C(=O)N4[C@H](c5c(OC)cc(OC)cc5CC4)[C@@H]2CCC3
*-!:[a]:*:[a]-!:* Brc1ccc(cc1)C(=O)C(=O)N2[C@H]3C(=O)N4[C@H](c5c(OC)cc(OC)cc5CC4)[C@@H]2CCC3
[R]~*-[CH3] Brc1ccc(cc1)C(=O)C(=O)N2[C@H]3C(=O)N4[C@H](c5c(OC)cc(OC)cc5CC4)[C@@H]2CCC3
[#7] Brc1ccc(cc1)C(=O)C(=O)N2[C@H]3C(=O)N4[C@H](c5c(OC)cc(OC)cc5CC4)[C@@H]2CCC3
[N&X4&+,N&X3&+0] Brc1ccc(cc1)C(=O)C(=O)N2[C@H]3C(=O)N4[C@H](c5c(OC)cc(OC)cc5CC4)[C@@H]2CCC3
C=!@O Brc1ccc(cc1)C(=O)C(=O)N2[C@H]3C(=O)N4[C@H](c5c(OC)cc(OC)cc5CC4)[C@@H]2CCC3
*-*-[R]~*~*:[a] Brc1ccc(cc1)C(=O)C(=O)N2[C@H]3C(=O)N4[C@H](c5c(OC)cc(OC)cc5CC4)[C@@H]2CCC3
*-*-[R]~*:[a] Brc1ccc(cc1)C(=O)C(=O)N2[C@H]3C(=O)N4[C@H](c5c(OC)cc(OC)cc5CC4)[C@@H]2CCC3
[C](=O)([C,c,O,S])[C,c,O,S] Brc1ccc(cc1)C(=O)C(=O)N2[C@H]3C(=O)N4[C@H](c5c(OC)cc(OC)cc5CC4)[C@@H]2CCC3
[CX3]=[OX1] Brc1ccc(cc1)C(=O)C(=O)N2[C@H]3C(=O)N4[C@H](c5c(OC)cc(OC)cc5CC4)[C@@H]2CCC3
[#6,#7;R0]=[#8] Brc1ccc(cc1)C(=O)C(=O)N2[C@H]3C(=O)N4[C@H](c5c(OC)cc(OC)cc5CC4)[C@@H]2CCC3
*!@[#8]!@* Brc1ccc(cc1)C(=O)C(=O)N2[C@H]3C(=O)N4[C@H](c5c(OC)cc(OC)cc5CC4)[C@@H]2CCC3
[R](-*(-*))~*~*~[a] Brc1ccc(cc1)C(=O)C(=O)N2[C@H]3C(=O)N4[C@H](c5c(OC)cc(OC)cc5CC4)[C@@H]2CCC3
*-!:aaaa-!:* Brc1ccc(cc1)C(=O)C(=O)N2[C@H]3C(=O)N4[C@H](c5c(OC)cc(OC)cc5CC4)[C@@H]2CCC3
C-!@N Brc1ccc(cc1)C(=O)C(=O)N2[C@H]3C(=O)N4[C@H](c5c(OC)cc(OC)cc5CC4)[C@@H]2CCC3
[!R] Brc1ccc(cc1)C(=O)C(=O)N2[C@H]3C(=O)N4[C@H](c5c(OC)cc(OC)cc5CC4)[C@@H]2CCC3
*-*-[R]:[a] Brc1ccc(cc1)C(=O)C(=O)N2[C@H]3C(=O)N4[C@H](c5c(OC)cc(OC)cc5CC4)[C@@H]2CCC3
[#9,#17,#35,#53]~*(~*)~* Brc1ccc(cc1)C(=O)C(=O)N2[C@H]3C(=O)N4[C@H](c5c(OC)cc(OC)cc5CC4)[C@@H]2CCC3
*1*****1 Brc1ccc(cc1)C(=O)C(=O)N2[C@H]3C(=O)N4[C@H](c5c(OC)cc(OC)cc5CC4)[C@@H]2CCC3
c-!@C Brc1ccc(cc1)C(=O)C(=O)N2[C@H]3C(=O)N4[C@H](c5c(OC)cc(OC)cc5CC4)[C@@H]2CCC3
*1*******1 Brc1ccc(cc1)C(=O)C(=O)N2[C@H]3C(=O)N4[C@H](c5c(OC)cc(OC)cc5CC4)[C@@H]2CCC3
[R0] Brc1ccc(cc1)C(=O)C(=O)N2[C@H]3C(=O)N4[C@H](c5c(OC)cc(OC)cc5CC4)[C@@H]2CCC3
[#9,#17,#35,#53]~[D3] Brc1ccc(cc1)C(=O)C(=O)N2[C@H]3C(=O)N4[C@H](c5c(OC)cc(OC)cc5CC4)[C@@H]2CCC3
[!#1&!#6&!#7&!#8&!#9&!#16&!#17] Brc1ccc(cc1)C(=O)C(=O)N2[C@H]3C(=O)N4[C@H](c5c(OC)cc(OC)cc5CC4)[C@@H]2CCC3
[#6!H0]~@[#6!H0]~@[#6!H0]~@[#6!H0]~@[#6!H0] Brc1ccc(cc1)C(=O)C(=O)N2[C@H]3C(=O)N4[C@H](c5c(OC)cc(OC)cc5CC4)[C@@H]2CCC3
[!#6]~*~*~[R] Brc1ccc(cc1)C(=O)C(=O)N2[C@H]3C(=O)N4[C@H](c5c(OC)cc(OC)cc5CC4)[C@@H]2CCC3
[#6][CX3](=O)[#6] Brc1ccc(cc1)C(=O)C(=O)N2[C@H]3C(=O)N4[C@H](c5c(OC)cc(OC)cc5CC4)[C@@H]2CCC3
[R](-*(-*))~*~*~*~[a] Brc1ccc(cc1)C(=O)C(=O)N2[C@H]3C(=O)N4[C@H](c5c(OC)cc(OC)cc5CC4)[C@@H]2CCC3
a-[Br] Brc1ccc(cc1)C(=O)C(=O)N2[C@H]3C(=O)N4[C@H](c5c(OC)cc(OC)cc5CC4)[C@@H]2CCC3
C(=O)C(=O) Brc1ccc(cc1)C(=O)C(=O)N2[C@H]3C(=O)N4[C@H](c5c(OC)cc(OC)cc5CC4)[C@@H]2CCC3
[R](-*(-*))~*~[a] Brc1ccc(cc1)C(=O)C(=O)N2[C@H]3C(=O)N4[C@H](c5c(OC)cc(OC)cc5CC4)[C@@H]2CCC3
[CX3](=[OX1])C Brc1ccc(cc1)C(=O)C(=O)N2[C@H]3C(=O)N4[C@H](c5c(OC)cc(OC)cc5CC4)[C@@H]2CCC3
*!@* Brc1ccc(cc1)C(=O)C(=O)N2[C@H]3C(=O)N4[C@H](c5c(OC)cc(OC)cc5CC4)[C@@H]2CCC3
[OX1]=CN Brc1ccc(cc1)C(=O)C(=O)N2[C@H]3C(=O)N4[C@H](c5c(OC)cc(OC)cc5CC4)[C@@H]2CCC3
[#6!H0]~@[#6!H0]~@[#6!H0]~@[#6!H0] Brc1ccc(cc1)C(=O)C(=O)N2[C@H]3C(=O)N4[C@H](c5c(OC)cc(OC)cc5CC4)[C@@H]2CCC3
[R]~*~*-[CH3] Brc1ccc(cc1)C(=O)C(=O)N2[C@H]3C(=O)N4[C@H](c5c(OC)cc(OC)cc5CC4)[C@@H]2CCC3
[CX4] Brc1ccc(cc1)C(=O)C(=O)N2[C@H]3C(=O)N4[C@H](c5c(OC)cc(OC)cc5CC4)[C@@H]2CCC3
c-!@O Brc1ccc(cc1)C(=O)C(=O)N2[C@H]3C(=O)N4[C@H](c5c(OC)cc(OC)cc5CC4)[C@@H]2CCC3
*-!:aa-!:* Brc1ccc(cc1)C(=O)C(=O)N2[C@H]3C(=O)N4[C@H](c5c(OC)cc(OC)cc5CC4)[C@@H]2CCC3
[CH3X4] Brc1ccc(cc1)C(=O)C(=O)N2[C@H]3C(=O)N4[C@H](c5c(OC)cc(OC)cc5CC4)[C@@H]2CCC3
[#8]=[C,N] Brc1ccc(cc1)C(=O)C(=O)N2[C@H]3C(=O)N4[C@H](c5c(OC)cc(OC)cc5CC4)[C@@H]2CCC3
[NX3,NX4+][CX4H]([*])[CX3](=[OX1])[O,N] Brc1ccc(cc1)C(=O)C(=O)N2[C@H]3C(=O)N4[C@H](c5c(OC)cc(OC)cc5CC4)[C@@H]2CCC3
[#9,#17,#35,#53]!@*@* Brc1ccc(cc1)C(=O)C(=O)N2[C@H]3C(=O)N4[C@H](c5c(OC)cc(OC)cc5CC4)[C@@H]2CCC3
[#9,#17,#35,#53]-[a] Brc1ccc(cc1)C(=O)C(=O)N2[C@H]3C(=O)N4[C@H](c5c(OC)cc(OC)cc5CC4)[C@@H]2CCC3
[!#6]~*~[R] Brc1ccc(cc1)C(=O)C(=O)N2[C@H]3C(=O)N4[C@H](c5c(OC)cc(OC)cc5CC4)[C@@H]2CCC3
C~C~O Brc1ccc(cc1)C(=O)C(=O)N2[C@H]3C(=O)N4[C@H](c5c(OC)cc(OC)cc5CC4)[C@@H]2CCC3
[F,Cl,Br,I] Brc1ccc(cc1)C(=O)C(=O)N2[C@H]3C(=O)N4[C@H](c5c(OC)cc(OC)cc5CC4)[C@@H]2CCC3
*(!@*)(!@*) Brc1ccc(cc1)C(=O)C(=O)N2[C@H]3C(=O)N4[C@H](c5c(OC)cc(OC)cc5CC4)[C@@H]2CCC3
[O,N]!-CA=A Brc1ccc(cc1)C(=O)C(=O)N2[C@H]3C(=O)N4[C@H](c5c(OC)cc(OC)cc5CC4)[C@@H]2CCC3
O=[C,N] Brc1ccc(cc1)C(=O)C(=O)N2[C@H]3C(=O)N4[C@H](c5c(OC)cc(OC)cc5CC4)[C@@H]2CCC3
[OD2]([#6])[#6] Brc1ccc(cc1)C(=O)C(=O)N2[C@H]3C(=O)N4[C@H](c5c(OC)cc(OC)cc5CC4)[C@@H]2CCC3
C~C~C~C Brc1ccc(cc1)C(=O)C(=O)N2[C@H]3C(=O)N4[C@H](c5c(OC)cc(OC)cc5CC4)[C@@H]2CCC3
[#6][F,Cl,Br,I] Brc1ccc(cc1)C(=O)C(=O)N2[C@H]3C(=O)N4[C@H](c5c(OC)cc(OC)cc5CC4)[C@@H]2CCC3
[!#6]-[CH3] Brc1ccc(cc1)C(=O)C(=O)N2[C@H]3C(=O)N4[C@H](c5c(OC)cc(OC)cc5CC4)[C@@H]2CCC3
C-@C Brc1ccc(cc1)C(=O)C(=O)N2[C@H]3C(=O)N4[C@H](c5c(OC)cc(OC)cc5CC4)[C@@H]2CCC3
[#7]~*(~*)~* Brc1ccc(cc1)C(=O)C(=O)N2[C@H]3C(=O)N4[C@H](c5c(OC)cc(OC)cc5CC4)[C@@H]2CCC3
C-@N Brc1ccc(cc1)C(=O)C(=O)N2[C@H]3C(=O)N4[C@H](c5c(OC)cc(OC)cc5CC4)[C@@H]2CCC3
*-!:aaa-!:* Brc1ccc(cc1)C(=O)C(=O)N2[C@H]3C(=O)N4[C@H](c5c(OC)cc(OC)cc5CC4)[C@@H]2CCC3
C-!@O Brc1ccc(cc1)C(=O)C(=O)N2[C@H]3C(=O)N4[C@H](c5c(OC)cc(OC)cc5CC4)[C@@H]2CCC3
[#9,#17,#35,#53]-[R] Brc1ccc(cc1)C(=O)C(=O)N2[C@H]3C(=O)N4[C@H](c5c(OC)cc(OC)cc5CC4)[C@@H]2CCC3
[#6]~!@[#8] Brc1ccc(cc1)C(=O)C(=O)N2[C@H]3C(=O)N4[C@H](c5c(OC)cc(OC)cc5CC4)[C@@H]2CCC3
[NX3][CX3](=[OX1])[#6] Brc1ccc(cc1)C(=O)C(=O)N2[C@H]3C(=O)N4[C@H](c5c(OC)cc(OC)cc5CC4)[C@@H]2CCC3
[#7]~*~*~*~*~*~*~*~*~[#8] Brc1ccc(cc1)C(=O)C(=O)N2[C@H]3C(=O)N4[C@H](c5c(OC)cc(OC)cc5CC4)[C@@H]2CCC3
c-@C Brc1ccc(cc1)C(=O)C(=O)N2[C@H]3C(=O)N4[C@H](c5c(OC)cc(OC)cc5CC4)[C@@H]2CCC3
N-[C,c,N]=[C,c,N,n,O,S] Brc1ccc(cc1)C(=O)C(=O)N2[C@H]3C(=O)N4[C@H](c5c(OC)cc(OC)cc5CC4)[C@@H]2CCC3
[cR1]1[cR1][cR1][cR1][cR1][cR1]1 Brc1ccc(cc1)C(=O)C(=O)N2[C@H]3C(=O)N4[C@H](c5c(OC)cc(OC)cc5CC4)[C@@H]2CCC3
[R](-*(-*))~*~[a] S1(=O)(=O)C[C@H](N(C(=O)C[NH+]2CCN(c3c(F)cc(cc3)C(=O)C)CC2)CC=4SC=CC4)CC1
N[CX4H2][CX3](=[OX1])[O,N] S1(=O)(=O)C[C@H](N(C(=O)C[NH+]2CCN(c3c(F)cc(cc3)C(=O)C)CC2)CC=4SC=CC4)CC1
[NX4] S1(=O)(=O)C[C@H](N(C(=O)C[NH+]2CCN(c3c(F)cc(cc3)C(=O)C)CC2)CC=4SC=CC4)CC1
[#7]~*(~*)~* S1(=O)(=O)C[C@H](N(C(=O)C[NH+]2CCN(c3c(F)cc(cc3)C(=O)C)CC2)CC=4SC=CC4)CC1
C~C~C~C S1(=O)(=O)C[C@H](N(C(=O)C[NH+]2CCN(c3c(F)cc(cc3)C(=O)C)CC2)CC=4SC=CC4)CC1
[#6][CX3](=O)[#6] S1(=O)(=O)C[C@H](N(C(=O)C[NH+]2CCN(c3c(F)cc(cc3)C(=O)C)CC2)CC=4SC=CC4)CC1
*-*-[R]~*~*:[a] S1(=O)(=O)C[C@H](N(C(=O)C[NH+]2CCN(c3c(F)cc(cc3)C(=O)C)CC2)CC=4SC=CC4)CC1
[F,Cl,Br,I] S1(=O)(=O)C[C@H](N(C(=O)C[NH+]2CCN(c3c(F)cc(cc3)C(=O)C)CC2)CC=4SC=CC4)CC1
[R]~*~*-[CH3] S1(=O)(=O)C[C@H](N(C(=O)C[NH+]2CCN(c3c(F)cc(cc3)C(=O)C)CC2)CC=4SC=CC4)CC1
*-*-[R]:[a] S1(=O)(=O)C[C@H](N(C(=O)C[NH+]2CCN(c3c(F)cc(cc3)C(=O)C)CC2)CC=4SC=CC4)CC1
a-[F] S1(=O)(=O)C[C@H](N(C(=O)C[NH+]2CCN(c3c(F)cc(cc3)C(=O)C)CC2)CC=4SC=CC4)CC1
[CX4v4] S1(=O)(=O)C[C@H](N(C(=O)C[NH+]2CCN(c3c(F)cc(cc3)C(=O)C)CC2)CC=4SC=CC4)CC1
[+] S1(=O)(=O)C[C@H](N(C(=O)C[NH+]2CCN(c3c(F)cc(cc3)C(=O)C)CC2)CC=4SC=CC4)CC1
C=!@O S1(=O)(=O)C[C@H](N(C(=O)C[NH+]2CCN(c3c(F)cc(cc3)C(=O)C)CC2)CC=4SC=CC4)CC1
*-!:aa-!:* S1(=O)(=O)C[C@H](N(C(=O)C[NH+]2CCN(c3c(F)cc(cc3)C(=O)C)CC2)CC=4SC=CC4)CC1
[#9,#17,#35,#53]~*(~*)~* S1(=O)(=O)C[C@H](N(C(=O)C[NH+]2CCN(c3c(F)cc(cc3)C(=O)C)CC2)CC=4SC=CC4)CC1
[CX3]=[OX1] S1(=O)(=O)C[C@H](N(C(=O)C[NH+]2CCN(c3c(F)cc(cc3)C(=O)C)CC2)CC=4SC=CC4)CC1
[!#6]~*~[R] S1(=O)(=O)C[C@H](N(C(=O)C[NH+]2CCN(c3c(F)cc(cc3)C(=O)C)CC2)CC=4SC=CC4)CC1
O=[C,N] S1(=O)(=O)C[C@H](N(C(=O)C[NH+]2CCN(c3c(F)cc(cc3)C(=O)C)CC2)CC=4SC=CC4)CC1
*!:[a]:*:*:[a]!:* S1(=O)(=O)C[C@H](N(C(=O)C[NH+]2CCN(c3c(F)cc(cc3)C(=O)C)CC2)CC=4SC=CC4)CC1
*1****1 S1(=O)(=O)C[C@H](N(C(=O)C[NH+]2CCN(c3c(F)cc(cc3)C(=O)C)CC2)CC=4SC=CC4)CC1
[#16X2H0] S1(=O)(=O)C[C@H](N(C(=O)C[NH+]2CCN(c3c(F)cc(cc3)C(=O)C)CC2)CC=4SC=CC4)CC1
C-@N S1(=O)(=O)C[C@H](N(C(=O)C[NH+]2CCN(c3c(F)cc(cc3)C(=O)C)CC2)CC=4SC=CC4)CC1
[R0] S1(=O)(=O)C[C@H](N(C(=O)C[NH+]2CCN(c3c(F)cc(cc3)C(=O)C)CC2)CC=4SC=CC4)CC1
[#8]=[C,N] S1(=O)(=O)C[C@H](N(C(=O)C[NH+]2CCN(c3c(F)cc(cc3)C(=O)C)CC2)CC=4SC=CC4)CC1
*!@* S1(=O)(=O)C[C@H](N(C(=O)C[NH+]2CCN(c3c(F)cc(cc3)C(=O)C)CC2)CC=4SC=CC4)CC1
[C;X4;!D4]-;!@[C;D3] S1(=O)(=O)C[C@H](N(C(=O)C[NH+]2CCN(c3c(F)cc(cc3)C(=O)C)CC2)CC=4SC=CC4)CC1
[#6X3v3-1,#6X3v4+0,#6X3v3+1] S1(=O)(=O)C[C@H](N(C(=O)C[NH+]2CCN(c3c(F)cc(cc3)C(=O)C)CC2)CC=4SC=CC4)CC1
a1aaaa1 S1(=O)(=O)C[C@H](N(C(=O)C[NH+]2CCN(c3c(F)cc(cc3)C(=O)C)CC2)CC=4SC=CC4)CC1
[N,n;+1] S1(=O)(=O)C[C@H](N(C(=O)C[NH+]2CCN(c3c(F)cc(cc3)C(=O)C)CC2)CC=4SC=CC4)CC1
[CX4] S1(=O)(=O)C[C@H](N(C(=O)C[NH+]2CCN(c3c(F)cc(cc3)C(=O)C)CC2)CC=4SC=CC4)CC1
C~C~O S1(=O)(=O)C[C@H](N(C(=O)C[NH+]2CCN(c3c(F)cc(cc3)C(=O)C)CC2)CC=4SC=CC4)CC1
[!R] S1(=O)(=O)C[C@H](N(C(=O)C[NH+]2CCN(c3c(F)cc(cc3)C(=O)C)CC2)CC=4SC=CC4)CC1
*1*****1 S1(=O)(=O)C[C@H](N(C(=O)C[NH+]2CCN(c3c(F)cc(cc3)C(=O)C)CC2)CC=4SC=CC4)CC1
[R](-*(-*))~*~*~[a] S1(=O)(=O)C[C@H](N(C(=O)C[NH+]2CCN(c3c(F)cc(cc3)C(=O)C)CC2)CC=4SC=CC4)CC1
C-@S S1(=O)(=O)C[C@H](N(C(=O)C[NH+]2CCN(c3c(F)cc(cc3)C(=O)C)CC2)CC=4SC=CC4)CC1
[C](=O)([C,c,O,S])[C,c,O,S] S1(=O)(=O)C[C@H](N(C(=O)C[NH+]2CCN(c3c(F)cc(cc3)C(=O)C)CC2)CC=4SC=CC4)CC1
[#9,#17,#35,#53]-[R] S1(=O)(=O)C[C@H](N(C(=O)C[NH+]2CCN(c3c(F)cc(cc3)C(=O)C)CC2)CC=4SC=CC4)CC1
[CX3](=[OX1])C S1(=O)(=O)C[C@H](N(C(=O)C[NH+]2CCN(c3c(F)cc(cc3)C(=O)C)CC2)CC=4SC=CC4)CC1
[a]~*~*-[CH3] S1(=O)(=O)C[C@H](N(C(=O)C[NH+]2CCN(c3c(F)cc(cc3)C(=O)C)CC2)CC=4SC=CC4)CC1
*-!:[a]:*:[a]-!:* S1(=O)(=O)C[C@H](N(C(=O)C[NH+]2CCN(c3c(F)cc(cc3)C(=O)C)CC2)CC=4SC=CC4)CC1
[NH]([CX4])[CX4] S1(=O)(=O)C[C@H](N(C(=O)C[NH+]2CCN(c3c(F)cc(cc3)C(=O)C)CC2)CC=4SC=CC4)CC1
[#7] S1(=O)(=O)C[C@H](N(C(=O)C[NH+]2CCN(c3c(F)cc(cc3)C(=O)C)CC2)CC=4SC=CC4)CC1
[sX2r5] S1(=O)(=O)C[C@H](N(C(=O)C[NH+]2CCN(c3c(F)cc(cc3)C(=O)C)CC2)CC=4SC=CC4)CC1
*/,\[R]=,:;@[R]/,\* S1(=O)(=O)C[C@H](N(C(=O)C[NH+]2CCN(c3c(F)cc(cc3)C(=O)C)CC2)CC=4SC=CC4)CC1
[#7]~*~*~*~*~*~*~*~*~[#8] S1(=O)(=O)C[C@H](N(C(=O)C[NH+]2CCN(c3c(F)cc(cc3)C(=O)C)CC2)CC=4SC=CC4)CC1
C-@C S1(=O)(=O)C[C@H](N(C(=O)C[NH+]2CCN(c3c(F)cc(cc3)C(=O)C)CC2)CC=4SC=CC4)CC1
[cR1]1[cR1][cR1][cR1][cR1][cR1]1 S1(=O)(=O)C[C@H](N(C(=O)C[NH+]2CCN(c3c(F)cc(cc3)C(=O)C)CC2)CC=4SC=CC4)CC1
[#8]=[C,N]-aaa[F,Cl,Br,I] S1(=O)(=O)C[C@H](N(C(=O)C[NH+]2CCN(c3c(F)cc(cc3)C(=O)C)CC2)CC=4SC=CC4)CC1
[#6]~!@[#8] S1(=O)(=O)C[C@H](N(C(=O)C[NH+]2CCN(c3c(F)cc(cc3)C(=O)C)CC2)CC=4SC=CC4)CC1
[OX1]=CN S1(=O)(=O)C[C@H](N(C(=O)C[NH+]2CCN(c3c(F)cc(cc3)C(=O)C)CC2)CC=4SC=CC4)CC1
*-*-[R]~*:[a] S1(=O)(=O)C[C@H](N(C(=O)C[NH+]2CCN(c3c(F)cc(cc3)C(=O)C)CC2)CC=4SC=CC4)CC1
C-!@N S1(=O)(=O)C[C@H](N(C(=O)C[NH+]2CCN(c3c(F)cc(cc3)C(=O)C)CC2)CC=4SC=CC4)CC1
[+,++,+++] S1(=O)(=O)C[C@H](N(C(=O)C[NH+]2CCN(c3c(F)cc(cc3)C(=O)C)CC2)CC=4SC=CC4)CC1
[!H0;#7,#8,#9] S1(=O)(=O)C[C@H](N(C(=O)C[NH+]2CCN(c3c(F)cc(cc3)C(=O)C)CC2)CC=4SC=CC4)CC1
c-!@C S1(=O)(=O)C[C@H](N(C(=O)C[NH+]2CCN(c3c(F)cc(cc3)C(=O)C)CC2)CC=4SC=CC4)CC1
[#6!H0]~@[#6!H0]~@[#6!H0]~@[#6!H0] S1(=O)(=O)C[C@H](N(C(=O)C[NH+]2CCN(c3c(F)cc(cc3)C(=O)C)CC2)CC=4SC=CC4)CC1
[#8,#16] S1(=O)(=O)C[C@H](N(C(=O)C[NH+]2CCN(c3c(F)cc(cc3)C(=O)C)CC2)CC=4SC=CC4)CC1
[CH3X4] S1(=O)(=O)C[C@H](N(C(=O)C[NH+]2CCN(c3c(F)cc(cc3)C(=O)C)CC2)CC=4SC=CC4)CC1
[!#6]~*~*~[R] S1(=O)(=O)C[C@H](N(C(=O)C[NH+]2CCN(c3c(F)cc(cc3)C(=O)C)CC2)CC=4SC=CC4)CC1
N-[C,c,N]=[C,c,N,n,O,S] S1(=O)(=O)C[C@H](N(C(=O)C[NH+]2CCN(c3c(F)cc(cc3)C(=O)C)CC2)CC=4SC=CC4)CC1
[!#6]~*~*~*~[D3] S1(=O)(=O)C[C@H](N(C(=O)C[NH+]2CCN(c3c(F)cc(cc3)C(=O)C)CC2)CC=4SC=CC4)CC1
C(=O)C[N+,n+] S1(=O)(=O)C[C@H](N(C(=O)C[NH+]2CCN(c3c(F)cc(cc3)C(=O)C)CC2)CC=4SC=CC4)CC1
[#6][F,Cl,Br,I] S1(=O)(=O)C[C@H](N(C(=O)C[NH+]2CCN(c3c(F)cc(cc3)C(=O)C)CC2)CC=4SC=CC4)CC1
[#7]~[D3] S1(=O)(=O)C[C@H](N(C(=O)C[NH+]2CCN(c3c(F)cc(cc3)C(=O)C)CC2)CC=4SC=CC4)CC1
c-!@N S1(=O)(=O)C[C@H](N(C(=O)C[NH+]2CCN(c3c(F)cc(cc3)C(=O)C)CC2)CC=4SC=CC4)CC1
a1aaaaa1 S1(=O)(=O)C[C@H](N(C(=O)C[NH+]2CCN(c3c(F)cc(cc3)C(=O)C)CC2)CC=4SC=CC4)CC1
[#6,#7;R0]=[#8] S1(=O)(=O)C[C@H](N(C(=O)C[NH+]2CCN(c3c(F)cc(cc3)C(=O)C)CC2)CC=4SC=CC4)CC1
[R](-*(-*))~*~*~*~[a] S1(=O)(=O)C[C@H](N(C(=O)C[NH+]2CCN(c3c(F)cc(cc3)C(=O)C)CC2)CC=4SC=CC4)CC1
[R] S1(=O)(=O)C[C@H](N(C(=O)C[NH+]2CCN(c3c(F)cc(cc3)C(=O)C)CC2)CC=4SC=CC4)CC1
[NX3][CX3](=[OX1])[#6] S1(=O)(=O)C[C@H](N(C(=O)C[NH+]2CCN(c3c(F)cc(cc3)C(=O)C)CC2)CC=4SC=CC4)CC1
[R]~*-[CH3] S1(=O)(=O)C[C@H](N(C(=O)C[NH+]2CCN(c3c(F)cc(cc3)C(=O)C)CC2)CC=4SC=CC4)CC1
C-!@C S1(=O)(=O)C[C@H](N(C(=O)C[NH+]2CCN(c3c(F)cc(cc3)C(=O)C)CC2)CC=4SC=CC4)CC1
[#9,#17,#35,#53] S1(=O)(=O)C[C@H](N(C(=O)C[NH+]2CCN(c3c(F)cc(cc3)C(=O)C)CC2)CC=4SC=CC4)CC1
[R]~[D3] S1(=O)(=O)C[C@H](N(C(=O)C[NH+]2CCN(c3c(F)cc(cc3)C(=O)C)CC2)CC=4SC=CC4)CC1
*-!:aaa-!:* S1(=O)(=O)C[C@H](N(C(=O)C[NH+]2CCN(c3c(F)cc(cc3)C(=O)C)CC2)CC=4SC=CC4)CC1
*(!@*)(!@*) S1(=O)(=O)C[C@H](N(C(=O)C[NH+]2CCN(c3c(F)cc(cc3)C(=O)C)CC2)CC=4SC=CC4)CC1
[#9,#17,#35,#53]!@*@* S1(=O)(=O)C[C@H](N(C(=O)C[NH+]2CCN(c3c(F)cc(cc3)C(=O)C)CC2)CC=4SC=CC4)CC1
O=!@S S1(=O)(=O)C[C@H](N(C(=O)C[NH+]2CCN(c3c(F)cc(cc3)C(=O)C)CC2)CC=4SC=CC4)CC1
*-!:aaaa-!:* S1(=O)(=O)C[C@H](N(C(=O)C[NH+]2CCN(c3c(F)cc(cc3)C(=O)C)CC2)CC=4SC=CC4)CC1
[!#6]~*~*~*~[D3] Fc1c(F)ccc(c1)CCC(=O)O[C@H](C(=O)Nc2c([N+]([O-])=O)ccc(c2C)C)C
*!@* Fc1c(F)ccc(c1)CCC(=O)O[C@H](C(=O)Nc2c([N+]([O-])=O)ccc(c2C)C)C
[CX3](=[OX1])O Fc1c(F)ccc(c1)CCC(=O)O[C@H](C(=O)Nc2c([N+]([O-])=O)ccc(c2C)C)C
[#8]=[C,N] Fc1c(F)ccc(c1)CCC(=O)O[C@H](C(=O)Nc2c([N+]([O-])=O)ccc(c2C)C)C
[R0] Fc1c(F)ccc(c1)CCC(=O)O[C@H](C(=O)Nc2c([N+]([O-])=O)ccc(c2C)C)C
[C;X4;!D4]-;!@[C;X4;!D4;!R] Fc1c(F)ccc(c1)CCC(=O)O[C@H](C(=O)Nc2c([N+]([O-])=O)ccc(c2C)C)C
[OX2H,OX1H0-] Fc1c(F)ccc(c1)CCC(=O)O[C@H](C(=O)Nc2c([N+]([O-])=O)ccc(c2C)C)C
[#6X3v3-1,#6X3v4+0,#6X3v3+1] Fc1c(F)ccc(c1)CCC(=O)O[C@H](C(=O)Nc2c([N+]([O-])=O)ccc(c2C)C)C
*-!:[a]:*:[a]-!:* Fc1c(F)ccc(c1)CCC(=O)O[C@H](C(=O)Nc2c([N+]([O-])=O)ccc(c2C)C)C
C~C(~O)~O Fc1c(F)ccc(c1)CCC(=O)O[C@H](C(=O)Nc2c([N+]([O-])=O)ccc(c2C)C)C
[CX3]=[OX1] Fc1c(F)ccc(c1)CCC(=O)O[C@H](C(=O)Nc2c([N+]([O-])=O)ccc(c2C)C)C
C~C~O Fc1c(F)ccc(c1)CCC(=O)O[C@H](C(=O)Nc2c([N+]([O-])=O)ccc(c2C)C)C
[#9,#17,#35,#53] Fc1c(F)ccc(c1)CCC(=O)O[C@H](C(=O)Nc2c([N+]([O-])=O)ccc(c2C)C)C
[#9,#17,#35,#53]-[R] Fc1c(F)ccc(c1)CCC(=O)O[C@H](C(=O)Nc2c([N+]([O-])=O)ccc(c2C)C)C
[#6][F,Cl,Br,I] Fc1c(F)ccc(c1)CCC(=O)O[C@H](C(=O)Nc2c([N+]([O-])=O)ccc(c2C)C)C
[R]~[D3] Fc1c(F)ccc(c1)CCC(=O)O[C@H](C(=O)Nc2c([N+]([O-])=O)ccc(c2C)C)C
[R](-*(-*))~*~*~[a] Fc1c(F)ccc(c1)CCC(=O)O[C@H](C(=O)Nc2c([N+]([O-])=O)ccc(c2C)C)C
[#7]~*(~*)~* Fc1c(F)ccc(c1)CCC(=O)O[C@H](C(=O)Nc2c([N+]([O-])=O)ccc(c2C)C)C
[!R] Fc1c(F)ccc(c1)CCC(=O)O[C@H](C(=O)Nc2c([N+]([O-])=O)ccc(c2C)C)C
C=!@O Fc1c(F)ccc(c1)CCC(=O)O[C@H](C(=O)Nc2c([N+]([O-])=O)ccc(c2C)C)C
O=[C,N] Fc1c(F)ccc(c1)CCC(=O)O[C@H](C(=O)Nc2c([N+]([O-])=O)ccc(c2C)C)C
[+] Fc1c(F)ccc(c1)CCC(=O)O[C@H](C(=O)Nc2c([N+]([O-])=O)ccc(c2C)C)C
N-!@O Fc1c(F)ccc(c1)CCC(=O)O[C@H](C(=O)Nc2c([N+]([O-])=O)ccc(c2C)C)C
*-!:[a]:*:*:[a]-!:* Fc1c(F)ccc(c1)CCC(=O)O[C@H](C(=O)Nc2c([N+]([O-])=O)ccc(c2C)C)C
[OX2H0] Fc1c(F)ccc(c1)CCC(=O)O[C@H](C(=O)Nc2c([N+]([O-])=O)ccc(c2C)C)C
[N,n;+1] Fc1c(F)ccc(c1)CCC(=O)O[C@H](C(=O)Nc2c([N+]([O-])=O)ccc(c2C)C)C
*-*-[R]~*~*:[a] Fc1c(F)ccc(c1)CCC(=O)O[C@H](C(=O)Nc2c([N+]([O-])=O)ccc(c2C)C)C
[cR1]1[cR1][cR1][cR1][cR1][cR1]1 Fc1c(F)ccc(c1)CCC(=O)O[C@H](C(=O)Nc2c([N+]([O-])=O)ccc(c2C)C)C
[a]~*~*-[CH3] Fc1c(F)ccc(c1)CCC(=O)O[C@H](C(=O)Nc2c([N+]([O-])=O)ccc(c2C)C)C
*-*-[R]:[a] Fc1c(F)ccc(c1)CCC(=O)O[C@H](C(=O)Nc2c([N+]([O-])=O)ccc(c2C)C)C
*-!:aaa-!:* Fc1c(F)ccc(c1)CCC(=O)O[C@H](C(=O)Nc2c([N+]([O-])=O)ccc(c2C)C)C
a1aaaaa1 Fc1c(F)ccc(c1)CCC(=O)O[C@H](C(=O)Nc2c([N+]([O-])=O)ccc(c2C)C)C
*-*-[R]~*:[a] Fc1c(F)ccc(c1)CCC(=O)O[C@H](C(=O)Nc2c([N+]([O-])=O)ccc(c2C)C)C
[-,--,---] Fc1c(F)ccc(c1)CCC(=O)O[C@H](C(=O)Nc2c([N+]([O-])=O)ccc(c2C)C)C
[!H0;#7,#8,#9] Fc1c(F)ccc(c1)CCC(=O)O[C@H](C(=O)Nc2c([N+]([O-])=O)ccc(c2C)C)C
[R] Fc1c(F)ccc(c1)CCC(=O)O[C@H](C(=O)Nc2c([N+]([O-])=O)ccc(c2C)C)C
*!@[#8]!@* Fc1c(F)ccc(c1)CCC(=O)O[C@H](C(=O)Nc2c([N+]([O-])=O)ccc(c2C)C)C
[C](=O)([C,c,O,S])[C,c,O,S] Fc1c(F)ccc(c1)CCC(=O)O[C@H](C(=O)Nc2c([N+]([O-])=O)ccc(c2C)C)C
[#6]~!@[#8] Fc1c(F)ccc(c1)CCC(=O)O[C@H](C(=O)Nc2c([N+]([O-])=O)ccc(c2C)C)C
[C;X4;!D4]-;!@[C;D3] Fc1c(F)ccc(c1)CCC(=O)O[C@H](C(=O)Nc2c([N+]([O-])=O)ccc(c2C)C)C
[ND3H0](~[OD1H0])(~[OD1H0])-a Fc1c(F)ccc(c1)CCC(=O)O[C@H](C(=O)Nc2c([N+]([O-])=O)ccc(c2C)C)C
a-[F] Fc1c(F)ccc(c1)CCC(=O)O[C@H](C(=O)Nc2c([N+]([O-])=O)ccc(c2C)C)C
[O,N;!H0;R0] Fc1c(F)ccc(c1)CCC(=O)O[C@H](C(=O)Nc2c([N+]([O-])=O)ccc(c2C)C)C
*1*****1 Fc1c(F)ccc(c1)CCC(=O)O[C@H](C(=O)Nc2c([N+]([O-])=O)ccc(c2C)C)C
[CH3X4] Fc1c(F)ccc(c1)CCC(=O)O[C@H](C(=O)Nc2c([N+]([O-])=O)ccc(c2C)C)C
[N&X4&+,N&X3&+0] Fc1c(F)ccc(c1)CCC(=O)O[C@H](C(=O)Nc2c([N+]([O-])=O)ccc(c2C)C)C
[!#6]~*~*~[R] Fc1c(F)ccc(c1)CCC(=O)O[C@H](C(=O)Nc2c([N+]([O-])=O)ccc(c2C)C)C
[R](-*(-*))~*~*~*~[a] Fc1c(F)ccc(c1)CCC(=O)O[C@H](C(=O)Nc2c([N+]([O-])=O)ccc(c2C)C)C
[NX3][CX3](=[OX1])[#6] Fc1c(F)ccc(c1)CCC(=O)O[C@H](C(=O)Nc2c([N+]([O-])=O)ccc(c2C)C)C
N-[C,c,N]=[C,c,N,n,O,S] Fc1c(F)ccc(c1)CCC(=O)O[C@H](C(=O)Nc2c([N+]([O-])=O)ccc(c2C)C)C
*-!@* Fc1c(F)ccc(c1)CCC(=O)O[C@H](C(=O)Nc2c([N+]([O-])=O)ccc(c2C)C)C
[truncated: 224,288 more chars]
