# Supplementary material for: Systematic benchmark of substructure search in molecular graphs - From Ullmann to VF2
Source: J Cheminform. 2012 Jul 31;4:13. doi: 10.1186/1758-2946-4-13 (PMC3586954; doi:10.1186/1758-2946-4-13)
Supplement: Additional file 3 — Supplementary Information (Additional file3). Figure S1. Depiction of SMARTS pattern with no explicit hydrogens and no recursion (top-left), explicit hydrogens and no recursion (top-right), no explicit hydrogens and recursion (bottom-left), and with explicit hydrogens and recursive atom environments (bottom-right). Depictions are created by SMARTSViewer [42]. Figure S2. Visual dipiction of PAINS patterns 1-4 created with SMARTSViewer [42]. Figure S3. Visual dipiction of PAINS patterns 5-8 created with SMARTSViewer [42]. Figure S4. Visual dipiction of PAINS patterns 9-12 created with SMARTSViewer [42]. Figure S5. Visual dipiction of PAINS patterns 13-16 created with SMARTSViewer [42]. [file 1758-2946-4-13-S3.zip › additional_data/datasets/molecule_search_set/literature_noHs_noRec.smarts.lead-like.80.benchmarkset]

*-!:aaa-!:* Fc1cc(c(OC)cc1)C[NH+]2CCC(CNC(=O)C)CC2
[#8]=[C,N] Fc1cc(c(OC)cc1)C[NH+]2CCC(CNC(=O)C)CC2
[R] Fc1cc(c(OC)cc1)C[NH+]2CCC(CNC(=O)C)CC2
C~C~C~C Fc1cc(c(OC)cc1)C[NH+]2CCC(CNC(=O)C)CC2
[#9,#17,#35,#53]~*(~*)~* Fc1cc(c(OC)cc1)C[NH+]2CCC(CNC(=O)C)CC2
C-!@O Fc1cc(c(OC)cc1)C[NH+]2CCC(CNC(=O)C)CC2
*-!:aa-!:* Fc1cc(c(OC)cc1)C[NH+]2CCC(CNC(=O)C)CC2
*/,\[R]=,:;@[R]/,\* Fc1cc(c(OC)cc1)C[NH+]2CCC(CNC(=O)C)CC2
[F,Cl,Br,I] Fc1cc(c(OC)cc1)C[NH+]2CCC(CNC(=O)C)CC2
[#7]~[D3] Fc1cc(c(OC)cc1)C[NH+]2CCC(CNC(=O)C)CC2
[OX2H0] Fc1cc(c(OC)cc1)C[NH+]2CCC(CNC(=O)C)CC2
*1*****1 Fc1cc(c(OC)cc1)C[NH+]2CCC(CNC(=O)C)CC2
[#6X3v3-1,#6X3v4+0,#6X3v3+1] Fc1cc(c(OC)cc1)C[NH+]2CCC(CNC(=O)C)CC2
N-[C,c,N]=[C,c,N,n,O,S] Fc1cc(c(OC)cc1)C[NH+]2CCC(CNC(=O)C)CC2
[#6]~!@[#8] Fc1cc(c(OC)cc1)C[NH+]2CCC(CNC(=O)C)CC2
a1aaaaa1 Fc1cc(c(OC)cc1)C[NH+]2CCC(CNC(=O)C)CC2
[#9,#17,#35,#53]!@*@* Fc1cc(c(OC)cc1)C[NH+]2CCC(CNC(=O)C)CC2
C-@N Fc1cc(c(OC)cc1)C[NH+]2CCC(CNC(=O)C)CC2
C-!@C Fc1cc(c(OC)cc1)C[NH+]2CCC(CNC(=O)C)CC2
[NH]([CX4])[CX4] Fc1cc(c(OC)cc1)C[NH+]2CCC(CNC(=O)C)CC2
[CH3X4] Fc1cc(c(OC)cc1)C[NH+]2CCC(CNC(=O)C)CC2
[#6][F,Cl,Br,I] Fc1cc(c(OC)cc1)C[NH+]2CCC(CNC(=O)C)CC2
[!#6]-[CH3] Fc1cc(c(OC)cc1)C[NH+]2CCC(CNC(=O)C)CC2
[#7]~*(~*)~* Fc1cc(c(OC)cc1)C[NH+]2CCC(CNC(=O)C)CC2
[#9,#17,#35,#53]-[R] Fc1cc(c(OC)cc1)C[NH+]2CCC(CNC(=O)C)CC2
[!R] Fc1cc(c(OC)cc1)C[NH+]2CCC(CNC(=O)C)CC2
[N,n;+1] Fc1cc(c(OC)cc1)C[NH+]2CCC(CNC(=O)C)CC2
[#9,#17,#35,#53]~[D3] Fc1cc(c(OC)cc1)C[NH+]2CCC(CNC(=O)C)CC2
[#6,#7;R0]=[#8] Fc1cc(c(OC)cc1)C[NH+]2CCC(CNC(=O)C)CC2
[OD2]([#6])[#6] Fc1cc(c(OC)cc1)C[NH+]2CCC(CNC(=O)C)CC2
[#8,#16] Fc1cc(c(OC)cc1)C[NH+]2CCC(CNC(=O)C)CC2
[NX3][CX3](=[OX1])[#6] Fc1cc(c(OC)cc1)C[NH+]2CCC(CNC(=O)C)CC2
[C;X4;!D4]-;!@[C;D3] Fc1cc(c(OC)cc1)C[NH+]2CCC(CNC(=O)C)CC2
[R]~*-[CH3] Fc1cc(c(OC)cc1)C[NH+]2CCC(CNC(=O)C)CC2
C~C~O Fc1cc(c(OC)cc1)C[NH+]2CCC(CNC(=O)C)CC2
C-@C Fc1cc(c(OC)cc1)C[NH+]2CCC(CNC(=O)C)CC2
O=[C,N] Fc1cc(c(OC)cc1)C[NH+]2CCC(CNC(=O)C)CC2
[CX3]=[OX1] Fc1cc(c(OC)cc1)C[NH+]2CCC(CNC(=O)C)CC2
c-!@C Fc1cc(c(OC)cc1)C[NH+]2CCC(CNC(=O)C)CC2
[NX4] Fc1cc(c(OC)cc1)C[NH+]2CCC(CNC(=O)C)CC2
[!#6]~*~*~[R] Fc1cc(c(OC)cc1)C[NH+]2CCC(CNC(=O)C)CC2
*(!@*)(!@*) Fc1cc(c(OC)cc1)C[NH+]2CCC(CNC(=O)C)CC2
[C;X4;!D4]-;!@[C;X4;!D4;!R] Fc1cc(c(OC)cc1)C[NH+]2CCC(CNC(=O)C)CC2
[O,N;!H0;R0] Fc1cc(c(OC)cc1)C[NH+]2CCC(CNC(=O)C)CC2
[CX4v4] Fc1cc(c(OC)cc1)C[NH+]2CCC(CNC(=O)C)CC2
[R]~*~*-[CH3] Fc1cc(c(OC)cc1)C[NH+]2CCC(CNC(=O)C)CC2
[R](-*(-*))~*~[a] Fc1cc(c(OC)cc1)C[NH+]2CCC(CNC(=O)C)CC2
*-!:[a]:*:*:[a]-!:* Fc1cc(c(OC)cc1)C[NH+]2CCC(CNC(=O)C)CC2
*-!@* Fc1cc(c(OC)cc1)C[NH+]2CCC(CNC(=O)C)CC2
*-*-[R]~*:[a] Fc1cc(c(OC)cc1)C[NH+]2CCC(CNC(=O)C)CC2
[#6!H0]~@[#6!H0]~@[#6!H0]~@[#6!H0]~@[#6!H0] Fc1cc(c(OC)cc1)C[NH+]2CCC(CNC(=O)C)CC2
[cR1]1[cR1][cR1][cR1][cR1][cR1]1 Fc1cc(c(OC)cc1)C[NH+]2CCC(CNC(=O)C)CC2
*-!:[a]:*:[a]-!:* Fc1cc(c(OC)cc1)C[NH+]2CCC(CNC(=O)C)CC2
[!#6]~*~*~*~[D3] Fc1cc(c(OC)cc1)C[NH+]2CCC(CNC(=O)C)CC2
*!@[#8]!@* Fc1cc(c(OC)cc1)C[NH+]2CCC(CNC(=O)C)CC2
C-!@N Fc1cc(c(OC)cc1)C[NH+]2CCC(CNC(=O)C)CC2
*-!:aaaa-!:* Fc1cc(c(OC)cc1)C[NH+]2CCC(CNC(=O)C)CC2
[CX3](=[OX1])C Fc1cc(c(OC)cc1)C[NH+]2CCC(CNC(=O)C)CC2
[#9,#17,#35,#53]-[a] Fc1cc(c(OC)cc1)C[NH+]2CCC(CNC(=O)C)CC2
a-[F] Fc1cc(c(OC)cc1)C[NH+]2CCC(CNC(=O)C)CC2
[!H0;#7,#8,#9] Fc1cc(c(OC)cc1)C[NH+]2CCC(CNC(=O)C)CC2
c-!@O Fc1cc(c(OC)cc1)C[NH+]2CCC(CNC(=O)C)CC2
[R](-*(-*))~*~*~*~[a] Fc1cc(c(OC)cc1)C[NH+]2CCC(CNC(=O)C)CC2
[#7]~*~*~*~*~*~*~*~*~[#8] Fc1cc(c(OC)cc1)C[NH+]2CCC(CNC(=O)C)CC2
[CX4] Fc1cc(c(OC)cc1)C[NH+]2CCC(CNC(=O)C)CC2
*!@* Fc1cc(c(OC)cc1)C[NH+]2CCC(CNC(=O)C)CC2
[R0] Fc1cc(c(OC)cc1)C[NH+]2CCC(CNC(=O)C)CC2
[OX1]=CN Fc1cc(c(OC)cc1)C[NH+]2CCC(CNC(=O)C)CC2
*-*-[R]:[a] Fc1cc(c(OC)cc1)C[NH+]2CCC(CNC(=O)C)CC2
cC[N+] Fc1cc(c(OC)cc1)C[NH+]2CCC(CNC(=O)C)CC2
[R](-*(-*))~*~*~[a] Fc1cc(c(OC)cc1)C[NH+]2CCC(CNC(=O)C)CC2
[C;X4;!D4]-;!@[N;X3;!D3] Fc1cc(c(OC)cc1)C[NH+]2CCC(CNC(=O)C)CC2
[R]~[D3] Fc1cc(c(OC)cc1)C[NH+]2CCC(CNC(=O)C)CC2
*!:[a]:*:*:[a]!:* Fc1cc(c(OC)cc1)C[NH+]2CCC(CNC(=O)C)CC2
[#9,#17,#35,#53] Fc1cc(c(OC)cc1)C[NH+]2CCC(CNC(=O)C)CC2
[#7] Fc1cc(c(OC)cc1)C[NH+]2CCC(CNC(=O)C)CC2
[!#6]~*~[R] Fc1cc(c(OC)cc1)C[NH+]2CCC(CNC(=O)C)CC2
[N&X4&+,N&X3&+0] Fc1cc(c(OC)cc1)C[NH+]2CCC(CNC(=O)C)CC2
C=!@O Fc1cc(c(OC)cc1)C[NH+]2CCC(CNC(=O)C)CC2
[#6!H0]~@[#6!H0]~@[#6!H0]~@[#6!H0] Fc1cc(c(OC)cc1)C[NH+]2CCC(CNC(=O)C)CC2
*1*****1 Fc1cc(c(NC(=O)[C@@H](CN2N=CC([N+]([O-])=O)=C2)C)cc1)C
[#9,#17,#35,#53]~*(~*)~* Fc1cc(c(NC(=O)[C@@H](CN2N=CC([N+]([O-])=O)=C2)C)cc1)C
*-!:aaaa-!:* Fc1cc(c(NC(=O)[C@@H](CN2N=CC([N+]([O-])=O)=C2)C)cc1)C
[OX2H,OX1H0-] Fc1cc(c(NC(=O)[C@@H](CN2N=CC([N+]([O-])=O)=C2)C)cc1)C
C-!@N Fc1cc(c(NC(=O)[C@@H](CN2N=CC([N+]([O-])=O)=C2)C)cc1)C
[#8]=[C,N] Fc1cc(c(NC(=O)[C@@H](CN2N=CC([N+]([O-])=O)=C2)C)cc1)C
*-*-[R]~*:[a] Fc1cc(c(NC(=O)[C@@H](CN2N=CC([N+]([O-])=O)=C2)C)cc1)C
[#6X3v3-1,#6X3v4+0,#6X3v3+1] Fc1cc(c(NC(=O)[C@@H](CN2N=CC([N+]([O-])=O)=C2)C)cc1)C
N-[C,c,N]=[C,c,N,n,O,S] Fc1cc(c(NC(=O)[C@@H](CN2N=CC([N+]([O-])=O)=C2)C)cc1)C
*-!:[a]:*:*:[a]-!:* Fc1cc(c(NC(=O)[C@@H](CN2N=CC([N+]([O-])=O)=C2)C)cc1)C
[C;X4;!D4]-;!@[C;D3] Fc1cc(c(NC(=O)[C@@H](CN2N=CC([N+]([O-])=O)=C2)C)cc1)C
*1****1 Fc1cc(c(NC(=O)[C@@H](CN2N=CC([N+]([O-])=O)=C2)C)cc1)C
[OX1]=CN Fc1cc(c(NC(=O)[C@@H](CN2N=CC([N+]([O-])=O)=C2)C)cc1)C
*!:[a]:*:*:[a]!:* Fc1cc(c(NC(=O)[C@@H](CN2N=CC([N+]([O-])=O)=C2)C)cc1)C
[#7]~*(~*)~* Fc1cc(c(NC(=O)[C@@H](CN2N=CC([N+]([O-])=O)=C2)C)cc1)C
[#7]~[D3] Fc1cc(c(NC(=O)[C@@H](CN2N=CC([N+]([O-])=O)=C2)C)cc1)C
*(!@*)(!@*) Fc1cc(c(NC(=O)[C@@H](CN2N=CC([N+]([O-])=O)=C2)C)cc1)C
[NX3][CX3](=[OX1])[#6] Fc1cc(c(NC(=O)[C@@H](CN2N=CC([N+]([O-])=O)=C2)C)cc1)C
[#7] Fc1cc(c(NC(=O)[C@@H](CN2N=CC([N+]([O-])=O)=C2)C)cc1)C
*-!:aa-!:* Fc1cc(c(NC(=O)[C@@H](CN2N=CC([N+]([O-])=O)=C2)C)cc1)C
[C;X4;!D4]-;!@[n] Fc1cc(c(NC(=O)[C@@H](CN2N=CC([N+]([O-])=O)=C2)C)cc1)C
*-!@* Fc1cc(c(NC(=O)[C@@H](CN2N=CC([N+]([O-])=O)=C2)C)cc1)C
*-!:aaa-!:* Fc1cc(c(NC(=O)[C@@H](CN2N=CC([N+]([O-])=O)=C2)C)cc1)C
[R](-*(-*))~*~[a] Fc1cc(c(NC(=O)[C@@H](CN2N=CC([N+]([O-])=O)=C2)C)cc1)C
[nX2r5] Fc1cc(c(NC(=O)[C@@H](CN2N=CC([N+]([O-])=O)=C2)C)cc1)C
[R](-*(-*))~*~*~*~[a] Fc1cc(c(NC(=O)[C@@H](CN2N=CC([N+]([O-])=O)=C2)C)cc1)C
[R]~*-[CH3] Fc1cc(c(NC(=O)[C@@H](CN2N=CC([N+]([O-])=O)=C2)C)cc1)C
N-!@O Fc1cc(c(NC(=O)[C@@H](CN2N=CC([N+]([O-])=O)=C2)C)cc1)C
[!#6]~*~[R] Fc1cc(c(NC(=O)[C@@H](CN2N=CC([N+]([O-])=O)=C2)C)cc1)C
[O,N;!H0;R0] Fc1cc(c(NC(=O)[C@@H](CN2N=CC([N+]([O-])=O)=C2)C)cc1)C
[CX3](=[OX1])C Fc1cc(c(NC(=O)[C@@H](CN2N=CC([N+]([O-])=O)=C2)C)cc1)C
[#6][F,Cl,Br,I] Fc1cc(c(NC(=O)[C@@H](CN2N=CC([N+]([O-])=O)=C2)C)cc1)C
*!@* Fc1cc(c(NC(=O)[C@@H](CN2N=CC([N+]([O-])=O)=C2)C)cc1)C
[#6]~!@[#8] Fc1cc(c(NC(=O)[C@@H](CN2N=CC([N+]([O-])=O)=C2)C)cc1)C
[#8,#16] Fc1cc(c(NC(=O)[C@@H](CN2N=CC([N+]([O-])=O)=C2)C)cc1)C
c-!@C Fc1cc(c(NC(=O)[C@@H](CN2N=CC([N+]([O-])=O)=C2)C)cc1)C
[#9,#17,#35,#53]-[a] Fc1cc(c(NC(=O)[C@@H](CN2N=CC([N+]([O-])=O)=C2)C)cc1)C
[#7]~*~*~*~*~*~*~*~*~[#8] Fc1cc(c(NC(=O)[C@@H](CN2N=CC([N+]([O-])=O)=C2)C)cc1)C
[!H0;#7,#8,#9] Fc1cc(c(NC(=O)[C@@H](CN2N=CC([N+]([O-])=O)=C2)C)cc1)C
[cR1]1[cR1][cR1][cR1][cR1][cR1]1 Fc1cc(c(NC(=O)[C@@H](CN2N=CC([N+]([O-])=O)=C2)C)cc1)C
[R0] Fc1cc(c(NC(=O)[C@@H](CN2N=CC([N+]([O-])=O)=C2)C)cc1)C
n-!@C Fc1cc(c(NC(=O)[C@@H](CN2N=CC([N+]([O-])=O)=C2)C)cc1)C
[a]~*~*-[CH3] Fc1cc(c(NC(=O)[C@@H](CN2N=CC([N+]([O-])=O)=C2)C)cc1)C
[!#6]~*~*~[R] Fc1cc(c(NC(=O)[C@@H](CN2N=CC([N+]([O-])=O)=C2)C)cc1)C
[ND3H0](~[OD1H0])(~[OD1H0])-a Fc1cc(c(NC(=O)[C@@H](CN2N=CC([N+]([O-])=O)=C2)C)cc1)C
N=!@O Fc1cc(c(NC(=O)[C@@H](CN2N=CC([N+]([O-])=O)=C2)C)cc1)C
[!R] Fc1cc(c(NC(=O)[C@@H](CN2N=CC([N+]([O-])=O)=C2)C)cc1)C
[N,n;+1] Fc1cc(c(NC(=O)[C@@H](CN2N=CC([N+]([O-])=O)=C2)C)cc1)C
[R]~*~*-[CH3] Fc1cc(c(NC(=O)[C@@H](CN2N=CC([N+]([O-])=O)=C2)C)cc1)C
C-!@C Fc1cc(c(NC(=O)[C@@H](CN2N=CC([N+]([O-])=O)=C2)C)cc1)C
[#9,#17,#35,#53] Fc1cc(c(NC(=O)[C@@H](CN2N=CC([N+]([O-])=O)=C2)C)cc1)C
*-*-[R]~*~*:[a] Fc1cc(c(NC(=O)[C@@H](CN2N=CC([N+]([O-])=O)=C2)C)cc1)C
[+,++,+++] Fc1cc(c(NC(=O)[C@@H](CN2N=CC([N+]([O-])=O)=C2)C)cc1)C
*-*-[R]:[a] Fc1cc(c(NC(=O)[C@@H](CN2N=CC([N+]([O-])=O)=C2)C)cc1)C
N=[O,C,N,S] Fc1cc(c(NC(=O)[C@@H](CN2N=CC([N+]([O-])=O)=C2)C)cc1)C
a1aaaaa1 Fc1cc(c(NC(=O)[C@@H](CN2N=CC([N+]([O-])=O)=C2)C)cc1)C
a-[F] Fc1cc(c(NC(=O)[C@@H](CN2N=CC([N+]([O-])=O)=C2)C)cc1)C
[-,--,---] Fc1cc(c(NC(=O)[C@@H](CN2N=CC([N+]([O-])=O)=C2)C)cc1)C
[R](-*(-*))~*~*~[a] Fc1cc(c(NC(=O)[C@@H](CN2N=CC([N+]([O-])=O)=C2)C)cc1)C
a1aaaa1 Fc1cc(c(NC(=O)[C@@H](CN2N=CC([N+]([O-])=O)=C2)C)cc1)C
[#9,#17,#35,#53]!@*@* Fc1cc(c(NC(=O)[C@@H](CN2N=CC([N+]([O-])=O)=C2)C)cc1)C
*-!:[a]:*:[a]-!:* Fc1cc(c(NC(=O)[C@@H](CN2N=CC([N+]([O-])=O)=C2)C)cc1)C
[CX3]=[OX1] Fc1cc(c(NC(=O)[C@@H](CN2N=CC([N+]([O-])=O)=C2)C)cc1)C
[F,Cl,Br,I] Fc1cc(c(NC(=O)[C@@H](CN2N=CC([N+]([O-])=O)=C2)C)cc1)C
[C;X4;!D4]-;!@[C;X4;!D4;!R] Fc1cc(c(NC(=O)[C@@H](CN2N=CC([N+]([O-])=O)=C2)C)cc1)C
[R]~[D3] Fc1cc(c(NC(=O)[C@@H](CN2N=CC([N+]([O-])=O)=C2)C)cc1)C
[CX4] Fc1cc(c(NC(=O)[C@@H](CN2N=CC([N+]([O-])=O)=C2)C)cc1)C
c-!@N Fc1cc(c(NC(=O)[C@@H](CN2N=CC([N+]([O-])=O)=C2)C)cc1)C
O=[C,N] Fc1cc(c(NC(=O)[C@@H](CN2N=CC([N+]([O-])=O)=C2)C)cc1)C
[!#6]~*~*~*~[D3] Fc1cc(c(NC(=O)[C@@H](CN2N=CC([N+]([O-])=O)=C2)C)cc1)C
*/,\[R]=,:;@[R]/,\* Fc1cc(c(NC(=O)[C@@H](CN2N=CC([N+]([O-])=O)=C2)C)cc1)C
[#9,#17,#35,#53]~[D3] Fc1cc(c(NC(=O)[C@@H](CN2N=CC([N+]([O-])=O)=C2)C)cc1)C
[#9,#17,#35,#53]-[R] Fc1cc(c(NC(=O)[C@@H](CN2N=CC([N+]([O-])=O)=C2)C)cc1)C
[+] Fc1cc(c(NC(=O)[C@@H](CN2N=CC([N+]([O-])=O)=C2)C)cc1)C
[#6,#7;R0]=[#8] Fc1cc(c(NC(=O)[C@@H](CN2N=CC([N+]([O-])=O)=C2)C)cc1)C
C~C~O Fc1cc(c(NC(=O)[C@@H](CN2N=CC([N+]([O-])=O)=C2)C)cc1)C
[CX4v4] Fc1cc(c(NC(=O)[C@@H](CN2N=CC([N+]([O-])=O)=C2)C)cc1)C
[N&X4&+,N&X3&+0] Fc1cc(c(NC(=O)[C@@H](CN2N=CC([N+]([O-])=O)=C2)C)cc1)C
[CH3X4] Fc1cc(c(NC(=O)[C@@H](CN2N=CC([N+]([O-])=O)=C2)C)cc1)C
C=!@O Fc1cc(c(NC(=O)[C@@H](CN2N=CC([N+]([O-])=O)=C2)C)cc1)C
[R](-*(-*))~*~*~[a] [O-][N+](=O)c1ccc(NC(=O)[C@H](OC(=O)/C=C/C=2C=NN(C2)C)C)cc1
[R] [O-][N+](=O)c1ccc(NC(=O)[C@H](OC(=O)/C=C/C=2C=NN(C2)C)C)cc1
[!H0;#7,#8,#9] [O-][N+](=O)c1ccc(NC(=O)[C@H](OC(=O)/C=C/C=2C=NN(C2)C)C)cc1
N-[C,c,N]=[C,c,N,n,O,S] [O-][N+](=O)c1ccc(NC(=O)[C@H](OC(=O)/C=C/C=2C=NN(C2)C)C)cc1
[O,N;!H0;R0] [O-][N+](=O)c1ccc(NC(=O)[C@H](OC(=O)/C=C/C=2C=NN(C2)C)C)cc1
N=!@O [O-][N+](=O)c1ccc(NC(=O)[C@H](OC(=O)/C=C/C=2C=NN(C2)C)C)cc1
C~C(~O)~O [O-][N+](=O)c1ccc(NC(=O)[C@H](OC(=O)/C=C/C=2C=NN(C2)C)C)cc1
[#7] [O-][N+](=O)c1ccc(NC(=O)[C@H](OC(=O)/C=C/C=2C=NN(C2)C)C)cc1
[OX2H0] [O-][N+](=O)c1ccc(NC(=O)[C@H](OC(=O)/C=C/C=2C=NN(C2)C)C)cc1
*-!@* [O-][N+](=O)c1ccc(NC(=O)[C@H](OC(=O)/C=C/C=2C=NN(C2)C)C)cc1
[OX2H,OX1H0-] [O-][N+](=O)c1ccc(NC(=O)[C@H](OC(=O)/C=C/C=2C=NN(C2)C)C)cc1
[CX3]=[OX1] [O-][N+](=O)c1ccc(NC(=O)[C@H](OC(=O)/C=C/C=2C=NN(C2)C)C)cc1
[+,++,+++] [O-][N+](=O)c1ccc(NC(=O)[C@H](OC(=O)/C=C/C=2C=NN(C2)C)C)cc1
*1****1 [O-][N+](=O)c1ccc(NC(=O)[C@H](OC(=O)/C=C/C=2C=NN(C2)C)C)cc1
[NX3][CX3](=[OX1])[#6] [O-][N+](=O)c1ccc(NC(=O)[C@H](OC(=O)/C=C/C=2C=NN(C2)C)C)cc1
[C;X4;!D4]-;!@[C;D3] [O-][N+](=O)c1ccc(NC(=O)[C@H](OC(=O)/C=C/C=2C=NN(C2)C)C)cc1
*-*-[R]~*~*:[a] [O-][N+](=O)c1ccc(NC(=O)[C@H](OC(=O)/C=C/C=2C=NN(C2)C)C)cc1
[CH3X4] [O-][N+](=O)c1ccc(NC(=O)[C@H](OC(=O)/C=C/C=2C=NN(C2)C)C)cc1
[CX3](=[OX1])O [O-][N+](=O)c1ccc(NC(=O)[C@H](OC(=O)/C=C/C=2C=NN(C2)C)C)cc1
[!#6]-[CH3] [O-][N+](=O)c1ccc(NC(=O)[C@H](OC(=O)/C=C/C=2C=NN(C2)C)C)cc1
[N,n;+1] [O-][N+](=O)c1ccc(NC(=O)[C@H](OC(=O)/C=C/C=2C=NN(C2)C)C)cc1
[cR1]1[cR1][cR1][cR1][cR1][cR1]1 [O-][N+](=O)c1ccc(NC(=O)[C@H](OC(=O)/C=C/C=2C=NN(C2)C)C)cc1
*1*****1 [O-][N+](=O)c1ccc(NC(=O)[C@H](OC(=O)/C=C/C=2C=NN(C2)C)C)cc1
*(!@*)(!@*) [O-][N+](=O)c1ccc(NC(=O)[C@H](OC(=O)/C=C/C=2C=NN(C2)C)C)cc1
[!#6]~*~*~*~[D3] [O-][N+](=O)c1ccc(NC(=O)[C@H](OC(=O)/C=C/C=2C=NN(C2)C)C)cc1
[!R] [O-][N+](=O)c1ccc(NC(=O)[C@H](OC(=O)/C=C/C=2C=NN(C2)C)C)cc1
C=!@C [O-][N+](=O)c1ccc(NC(=O)[C@H](OC(=O)/C=C/C=2C=NN(C2)C)C)cc1
a1aaaa1 [O-][N+](=O)c1ccc(NC(=O)[C@H](OC(=O)/C=C/C=2C=NN(C2)C)C)cc1
C-!@N [O-][N+](=O)c1ccc(NC(=O)[C@H](OC(=O)/C=C/C=2C=NN(C2)C)C)cc1
[#8]=[C,N] [O-][N+](=O)c1ccc(NC(=O)[C@H](OC(=O)/C=C/C=2C=NN(C2)C)C)cc1
[!#6]~*~[R] [O-][N+](=O)c1ccc(NC(=O)[C@H](OC(=O)/C=C/C=2C=NN(C2)C)C)cc1
C~C~O [O-][N+](=O)c1ccc(NC(=O)[C@H](OC(=O)/C=C/C=2C=NN(C2)C)C)cc1
[a]~*~*-[CH3] [O-][N+](=O)c1ccc(NC(=O)[C@H](OC(=O)/C=C/C=2C=NN(C2)C)C)cc1
a1aaaaa1 [O-][N+](=O)c1ccc(NC(=O)[C@H](OC(=O)/C=C/C=2C=NN(C2)C)C)cc1
O=[C,N] [O-][N+](=O)c1ccc(NC(=O)[C@H](OC(=O)/C=C/C=2C=NN(C2)C)C)cc1
n-!@C [O-][N+](=O)c1ccc(NC(=O)[C@H](OC(=O)/C=C/C=2C=NN(C2)C)C)cc1
[R](-*(-*))~*~[a] [O-][N+](=O)c1ccc(NC(=O)[C@H](OC(=O)/C=C/C=2C=NN(C2)C)C)cc1
*-*-[R]~*:[a] [O-][N+](=O)c1ccc(NC(=O)[C@H](OC(=O)/C=C/C=2C=NN(C2)C)C)cc1
[#6]~!@[#8] [O-][N+](=O)c1ccc(NC(=O)[C@H](OC(=O)/C=C/C=2C=NN(C2)C)C)cc1
*!@* [O-][N+](=O)c1ccc(NC(=O)[C@H](OC(=O)/C=C/C=2C=NN(C2)C)C)cc1
*-!:aaaa-!:* [O-][N+](=O)c1ccc(NC(=O)[C@H](OC(=O)/C=C/C=2C=NN(C2)C)C)cc1
C=!@O [O-][N+](=O)c1ccc(NC(=O)[C@H](OC(=O)/C=C/C=2C=NN(C2)C)C)cc1
[C](=O)([C,c,O,S])[C,c,O,S] [O-][N+](=O)c1ccc(NC(=O)[C@H](OC(=O)/C=C/C=2C=NN(C2)C)C)cc1
[R]~[D3] [O-][N+](=O)c1ccc(NC(=O)[C@H](OC(=O)/C=C/C=2C=NN(C2)C)C)cc1
c-!@N [O-][N+](=O)c1ccc(NC(=O)[C@H](OC(=O)/C=C/C=2C=NN(C2)C)C)cc1
[!#6]~*~*~[R] [O-][N+](=O)c1ccc(NC(=O)[C@H](OC(=O)/C=C/C=2C=NN(C2)C)C)cc1
[nX2r5] [O-][N+](=O)c1ccc(NC(=O)[C@H](OC(=O)/C=C/C=2C=NN(C2)C)C)cc1
[-,--,---] [O-][N+](=O)c1ccc(NC(=O)[C@H](OC(=O)/C=C/C=2C=NN(C2)C)C)cc1
[ND3H0](~[OD1H0])(~[OD1H0])-a [O-][N+](=O)c1ccc(NC(=O)[C@H](OC(=O)/C=C/C=2C=NN(C2)C)C)cc1
[R](-*(-*))~*~*~*~[a] [O-][N+](=O)c1ccc(NC(=O)[C@H](OC(=O)/C=C/C=2C=NN(C2)C)C)cc1
*!@[#8]!@* [O-][N+](=O)c1ccc(NC(=O)[C@H](OC(=O)/C=C/C=2C=NN(C2)C)C)cc1
[#6,#7;R0]=[#8] [O-][N+](=O)c1ccc(NC(=O)[C@H](OC(=O)/C=C/C=2C=NN(C2)C)C)cc1
[#7]~[D3] [O-][N+](=O)c1ccc(NC(=O)[C@H](OC(=O)/C=C/C=2C=NN(C2)C)C)cc1
[CX4v4] [O-][N+](=O)c1ccc(NC(=O)[C@H](OC(=O)/C=C/C=2C=NN(C2)C)C)cc1
*-!:[a]:*:[a]-!:* [O-][N+](=O)c1ccc(NC(=O)[C@H](OC(=O)/C=C/C=2C=NN(C2)C)C)cc1
[#6X3v3-1,#6X3v4+0,#6X3v3+1] [O-][N+](=O)c1ccc(NC(=O)[C@H](OC(=O)/C=C/C=2C=NN(C2)C)C)cc1
C-!@O [O-][N+](=O)c1ccc(NC(=O)[C@H](OC(=O)/C=C/C=2C=NN(C2)C)C)cc1
*-!:[a]:*:*:[a]-!:* [O-][N+](=O)c1ccc(NC(=O)[C@H](OC(=O)/C=C/C=2C=NN(C2)C)C)cc1
*!:[a]:*:*:[a]!:* [O-][N+](=O)c1ccc(NC(=O)[C@H](OC(=O)/C=C/C=2C=NN(C2)C)C)cc1
[N&X4&+,N&X3&+0] [O-][N+](=O)c1ccc(NC(=O)[C@H](OC(=O)/C=C/C=2C=NN(C2)C)C)cc1
[O,N]!-CA=A [O-][N+](=O)c1ccc(NC(=O)[C@H](OC(=O)/C=C/C=2C=NN(C2)C)C)cc1
[C;X4;!D4]-;!@[C;X4;!D4;!R] [O-][N+](=O)c1ccc(NC(=O)[C@H](OC(=O)/C=C/C=2C=NN(C2)C)C)cc1
[+] [O-][N+](=O)c1ccc(NC(=O)[C@H](OC(=O)/C=C/C=2C=NN(C2)C)C)cc1
c-!@C [O-][N+](=O)c1ccc(NC(=O)[C@H](OC(=O)/C=C/C=2C=NN(C2)C)C)cc1
[OX1]=CN [O-][N+](=O)c1ccc(NC(=O)[C@H](OC(=O)/C=C/C=2C=NN(C2)C)C)cc1
C-!@C [O-][N+](=O)c1ccc(NC(=O)[C@H](OC(=O)/C=C/C=2C=NN(C2)C)C)cc1
[#7]~*(~*)~* [O-][N+](=O)c1ccc(NC(=O)[C@H](OC(=O)/C=C/C=2C=NN(C2)C)C)cc1
*-!:aaa-!:* [O-][N+](=O)c1ccc(NC(=O)[C@H](OC(=O)/C=C/C=2C=NN(C2)C)C)cc1
N-!@O [O-][N+](=O)c1ccc(NC(=O)[C@H](OC(=O)/C=C/C=2C=NN(C2)C)C)cc1
[#7]~*~*~*~*~*~*~*~*~[#8] [O-][N+](=O)c1ccc(NC(=O)[C@H](OC(=O)/C=C/C=2C=NN(C2)C)C)cc1
N=[O,C,N,S] [O-][N+](=O)c1ccc(NC(=O)[C@H](OC(=O)/C=C/C=2C=NN(C2)C)C)cc1
[R]~*-[CH3] [O-][N+](=O)c1ccc(NC(=O)[C@H](OC(=O)/C=C/C=2C=NN(C2)C)C)cc1
*-*-[R]:[a] [O-][N+](=O)c1ccc(NC(=O)[C@H](OC(=O)/C=C/C=2C=NN(C2)C)C)cc1
[R]~*~*-[CH3] [O-][N+](=O)c1ccc(NC(=O)[C@H](OC(=O)/C=C/C=2C=NN(C2)C)C)cc1
[CX3](=[OX1])C [O-][N+](=O)c1ccc(NC(=O)[C@H](OC(=O)/C=C/C=2C=NN(C2)C)C)cc1
[OD2]([#6])[#6] [O-][N+](=O)c1ccc(NC(=O)[C@H](OC(=O)/C=C/C=2C=NN(C2)C)C)cc1
[R0] [O-][N+](=O)c1ccc(NC(=O)[C@H](OC(=O)/C=C/C=2C=NN(C2)C)C)cc1
[#8,#16] [O-][N+](=O)c1ccc(NC(=O)[C@H](OC(=O)/C=C/C=2C=NN(C2)C)C)cc1
[#6][CX3](=O)[OX2H0][#6] [O-][N+](=O)c1ccc(NC(=O)[C@H](OC(=O)/C=C/C=2C=NN(C2)C)C)cc1
[C;X4;!D4]-;!@[n] [O-][N+](=O)c1ccc(NC(=O)[C@H](OC(=O)/C=C/C=2C=NN(C2)C)C)cc1
[R](-*(-*))~*~*~*~[a] S(=O)(=O)([N-]c1c(cc(F)cc1)C(=O)O[C@H](C(=O)NC)C)C
[R] S(=O)(=O)([N-]c1c(cc(F)cc1)C(=O)O[C@H](C(=O)NC)C)C
[!#6]~*~[R] S(=O)(=O)([N-]c1c(cc(F)cc1)C(=O)O[C@H](C(=O)NC)C)C
[#9,#17,#35,#53]!@*@* S(=O)(=O)([N-]c1c(cc(F)cc1)C(=O)O[C@H](C(=O)NC)C)C
[#9,#17,#35,#53]-[R] S(=O)(=O)([N-]c1c(cc(F)cc1)C(=O)O[C@H](C(=O)NC)C)C
*1*****1 S(=O)(=O)([N-]c1c(cc(F)cc1)C(=O)O[C@H](C(=O)NC)C)C
[#9,#17,#35,#53] S(=O)(=O)([N-]c1c(cc(F)cc1)C(=O)O[C@H](C(=O)NC)C)C
C-!@S S(=O)(=O)([N-]c1c(cc(F)cc1)C(=O)O[C@H](C(=O)NC)C)C
[!H0;#7,#8,#9] S(=O)(=O)([N-]c1c(cc(F)cc1)C(=O)O[C@H](C(=O)NC)C)C
[C;X4;!D4]-;!@[C;X4;!D4;!R] S(=O)(=O)([N-]c1c(cc(F)cc1)C(=O)O[C@H](C(=O)NC)C)C
[CX4] S(=O)(=O)([N-]c1c(cc(F)cc1)C(=O)O[C@H](C(=O)NC)C)C
*!@* S(=O)(=O)([N-]c1c(cc(F)cc1)C(=O)O[C@H](C(=O)NC)C)C
[F,Cl,Br,I] S(=O)(=O)([N-]c1c(cc(F)cc1)C(=O)O[C@H](C(=O)NC)C)C
[!R] S(=O)(=O)([N-]c1c(cc(F)cc1)C(=O)O[C@H](C(=O)NC)C)C
[R0] S(=O)(=O)([N-]c1c(cc(F)cc1)C(=O)O[C@H](C(=O)NC)C)C
[a]~*~*-[CH3] S(=O)(=O)([N-]c1c(cc(F)cc1)C(=O)O[C@H](C(=O)NC)C)C
*-!:aa-!:* S(=O)(=O)([N-]c1c(cc(F)cc1)C(=O)O[C@H](C(=O)NC)C)C
N-[C,c,N]=[C,c,N,n,O,S] S(=O)(=O)([N-]c1c(cc(F)cc1)C(=O)O[C@H](C(=O)NC)C)C
[OD2]([#6])[#6] S(=O)(=O)([N-]c1c(cc(F)cc1)C(=O)O[C@H](C(=O)NC)C)C
C-!@N S(=O)(=O)([N-]c1c(cc(F)cc1)C(=O)O[C@H](C(=O)NC)C)C
a-[F] S(=O)(=O)([N-]c1c(cc(F)cc1)C(=O)O[C@H](C(=O)NC)C)C
[CH3X4] S(=O)(=O)([N-]c1c(cc(F)cc1)C(=O)O[C@H](C(=O)NC)C)C
*!@[#8]!@* S(=O)(=O)([N-]c1c(cc(F)cc1)C(=O)O[C@H](C(=O)NC)C)C
*(!@*)(!@*) S(=O)(=O)([N-]c1c(cc(F)cc1)C(=O)O[C@H](C(=O)NC)C)C
[!#6]~*~*~*~[D3] S(=O)(=O)([N-]c1c(cc(F)cc1)C(=O)O[C@H](C(=O)NC)C)C
*-*-[R]:[a] S(=O)(=O)([N-]c1c(cc(F)cc1)C(=O)O[C@H](C(=O)NC)C)C
O=!@S S(=O)(=O)([N-]c1c(cc(F)cc1)C(=O)O[C@H](C(=O)NC)C)C
[CX3](=[OX1])O S(=O)(=O)([N-]c1c(cc(F)cc1)C(=O)O[C@H](C(=O)NC)C)C
[R]~[D3] S(=O)(=O)([N-]c1c(cc(F)cc1)C(=O)O[C@H](C(=O)NC)C)C
[O,N;!H0;R0] S(=O)(=O)([N-]c1c(cc(F)cc1)C(=O)O[C@H](C(=O)NC)C)C
[NX3][CX3](=[OX1])[#6] S(=O)(=O)([N-]c1c(cc(F)cc1)C(=O)O[C@H](C(=O)NC)C)C
*/,\[R]=,:;@[R]/,\* S(=O)(=O)([N-]c1c(cc(F)cc1)C(=O)O[C@H](C(=O)NC)C)C
[CX3](=[OX1])C S(=O)(=O)([N-]c1c(cc(F)cc1)C(=O)O[C@H](C(=O)NC)C)C
[R](-*(-*))~*~[a] S(=O)(=O)([N-]c1c(cc(F)cc1)C(=O)O[C@H](C(=O)NC)C)C
[#6][F,Cl,Br,I] S(=O)(=O)([N-]c1c(cc(F)cc1)C(=O)O[C@H](C(=O)NC)C)C
C=!@O S(=O)(=O)([N-]c1c(cc(F)cc1)C(=O)O[C@H](C(=O)NC)C)C
a1aaaaa1 S(=O)(=O)([N-]c1c(cc(F)cc1)C(=O)O[C@H](C(=O)NC)C)C
[#7]~[D3] S(=O)(=O)([N-]c1c(cc(F)cc1)C(=O)O[C@H](C(=O)NC)C)C
[#8]=[C,N]-aaa[F,Cl,Br,I] S(=O)(=O)([N-]c1c(cc(F)cc1)C(=O)O[C@H](C(=O)NC)C)C
[C;X4;!D4]-;!@[C;D3] S(=O)(=O)([N-]c1c(cc(F)cc1)C(=O)O[C@H](C(=O)NC)C)C
[R](-*(-*))~*~*~[a] S(=O)(=O)([N-]c1c(cc(F)cc1)C(=O)O[C@H](C(=O)NC)C)C
[cR1]1[cR1][cR1][cR1][cR1][cR1]1 S(=O)(=O)([N-]c1c(cc(F)cc1)C(=O)O[C@H](C(=O)NC)C)C
c-!@N S(=O)(=O)([N-]c1c(cc(F)cc1)C(=O)O[C@H](C(=O)NC)C)C
[#6][CX3](=O)[OX2H0][#6] S(=O)(=O)([N-]c1c(cc(F)cc1)C(=O)O[C@H](C(=O)NC)C)C
O=[C,N] S(=O)(=O)([N-]c1c(cc(F)cc1)C(=O)O[C@H](C(=O)NC)C)C
[C;X4;!D4]-;!@[N;X3;!D3] S(=O)(=O)([N-]c1c(cc(F)cc1)C(=O)O[C@H](C(=O)NC)C)C
[#6,#7;R0]=[#8] S(=O)(=O)([N-]c1c(cc(F)cc1)C(=O)O[C@H](C(=O)NC)C)C
*-!:aaaa-!:* S(=O)(=O)([N-]c1c(cc(F)cc1)C(=O)O[C@H](C(=O)NC)C)C
[N&X4&+,N&X3&+0] S(=O)(=O)([N-]c1c(cc(F)cc1)C(=O)O[C@H](C(=O)NC)C)C
[-,--,---] S(=O)(=O)([N-]c1c(cc(F)cc1)C(=O)O[C@H](C(=O)NC)C)C
C-!@O S(=O)(=O)([N-]c1c(cc(F)cc1)C(=O)O[C@H](C(=O)NC)C)C
*!:[a]:*:*:[a]!:* S(=O)(=O)([N-]c1c(cc(F)cc1)C(=O)O[C@H](C(=O)NC)C)C
[NX2-] S(=O)(=O)([N-]c1c(cc(F)cc1)C(=O)O[C@H](C(=O)NC)C)C
[#7]~*~*~*~*~*~*~*~*~[#8] S(=O)(=O)([N-]c1c(cc(F)cc1)C(=O)O[C@H](C(=O)NC)C)C
[#9,#17,#35,#53]~*(~*)~* S(=O)(=O)([N-]c1c(cc(F)cc1)C(=O)O[C@H](C(=O)NC)C)C
C~C~O S(=O)(=O)([N-]c1c(cc(F)cc1)C(=O)O[C@H](C(=O)NC)C)C
*-*-[R]~*~*:[a] S(=O)(=O)([N-]c1c(cc(F)cc1)C(=O)O[C@H](C(=O)NC)C)C
*-!:[a]:*:[a]-!:* S(=O)(=O)([N-]c1c(cc(F)cc1)C(=O)O[C@H](C(=O)NC)C)C
[OX2H0] S(=O)(=O)([N-]c1c(cc(F)cc1)C(=O)O[C@H](C(=O)NC)C)C
[C](=O)([C,c,O,S])[C,c,O,S] S(=O)(=O)([N-]c1c(cc(F)cc1)C(=O)O[C@H](C(=O)NC)C)C
[#7] S(=O)(=O)([N-]c1c(cc(F)cc1)C(=O)O[C@H](C(=O)NC)C)C
*-!:aaa-!:* S(=O)(=O)([N-]c1c(cc(F)cc1)C(=O)O[C@H](C(=O)NC)C)C
[#9,#17,#35,#53]-[a] S(=O)(=O)([N-]c1c(cc(F)cc1)C(=O)O[C@H](C(=O)NC)C)C
*-!@* S(=O)(=O)([N-]c1c(cc(F)cc1)C(=O)O[C@H](C(=O)NC)C)C
[!#6]-[CH3] S(=O)(=O)([N-]c1c(cc(F)cc1)C(=O)O[C@H](C(=O)NC)C)C
c-!@C S(=O)(=O)([N-]c1c(cc(F)cc1)C(=O)O[C@H](C(=O)NC)C)C
[#6X3v3-1,#6X3v4+0,#6X3v3+1] S(=O)(=O)([N-]c1c(cc(F)cc1)C(=O)O[C@H](C(=O)NC)C)C
[OX1]=CN S(=O)(=O)([N-]c1c(cc(F)cc1)C(=O)O[C@H](C(=O)NC)C)C
[!#6]~*~*~[R] S(=O)(=O)([N-]c1c(cc(F)cc1)C(=O)O[C@H](C(=O)NC)C)C
C-!@C S(=O)(=O)([N-]c1c(cc(F)cc1)C(=O)O[C@H](C(=O)NC)C)C
[#9,#17,#35,#53]~[D3] S(=O)(=O)([N-]c1c(cc(F)cc1)C(=O)O[C@H](C(=O)NC)C)C
[#8,#16] S(=O)(=O)([N-]c1c(cc(F)cc1)C(=O)O[C@H](C(=O)NC)C)C
[CX4v4] S(=O)(=O)([N-]c1c(cc(F)cc1)C(=O)O[C@H](C(=O)NC)C)C
[#8]=[C,N] S(=O)(=O)([N-]c1c(cc(F)cc1)C(=O)O[C@H](C(=O)NC)C)C
[#7]~*(~*)~* S(=O)(=O)([N-]c1c(cc(F)cc1)C(=O)O[C@H](C(=O)NC)C)C
[CX3]=[OX1] S(=O)(=O)([N-]c1c(cc(F)cc1)C(=O)O[C@H](C(=O)NC)C)C
[R]~*~*-[CH3] S(=O)(=O)([N-]c1c(cc(F)cc1)C(=O)O[C@H](C(=O)NC)C)C
[#6]~!@[#8] S(=O)(=O)([N-]c1c(cc(F)cc1)C(=O)O[C@H](C(=O)NC)C)C
*-!:[a]:*:*:[a]-!:* S(=O)(=O)([N-]c1c(cc(F)cc1)C(=O)O[C@H](C(=O)NC)C)C
*-*-[R]~*:[a] S(=O)(=O)([N-]c1c(cc(F)cc1)C(=O)O[C@H](C(=O)NC)C)C
[NX4] Fc1cc(ccc1)C2=NOC(=N2)C[NH+]3CCC(C(=O)N4[C@H](C4)C)CC3
[#7]~*(~*)~* Fc1cc(ccc1)C2=NOC(=N2)C[NH+]3CCC(C(=O)N4[C@H](C4)C)CC3
n@a[#8] Fc1cc(ccc1)C2=NOC(=N2)C[NH+]3CCC(C(=O)N4[C@H](C4)C)CC3
[#9,#17,#35,#53]-[R] Fc1cc(ccc1)C2=NOC(=N2)C[NH+]3CCC(C(=O)N4[C@H](C4)C)CC3
[OX1]=CN Fc1cc(ccc1)C2=NOC(=N2)C[NH+]3CCC(C(=O)N4[C@H](C4)C)CC3
[CH3X4] Fc1cc(ccc1)C2=NOC(=N2)C[NH+]3CCC(C(=O)N4[C@H](C4)C)CC3
C-@C Fc1cc(ccc1)C2=NOC(=N2)C[NH+]3CCC(C(=O)N4[C@H](C4)C)CC3
*!:[a]:*:*:[a]!:* Fc1cc(ccc1)C2=NOC(=N2)C[NH+]3CCC(C(=O)N4[C@H](C4)C)CC3
*-!@* Fc1cc(ccc1)C2=NOC(=N2)C[NH+]3CCC(C(=O)N4[C@H](C4)C)CC3
[+] Fc1cc(ccc1)C2=NOC(=N2)C[NH+]3CCC(C(=O)N4[C@H](C4)C)CC3
[+,++,+++] Fc1cc(ccc1)C2=NOC(=N2)C[NH+]3CCC(C(=O)N4[C@H](C4)C)CC3
[#9,#17,#35,#53]~[D3] Fc1cc(ccc1)C2=NOC(=N2)C[NH+]3CCC(C(=O)N4[C@H](C4)C)CC3
[CX3](=[OX1])C Fc1cc(ccc1)C2=NOC(=N2)C[NH+]3CCC(C(=O)N4[C@H](C4)C)CC3
[nX2r5] Fc1cc(ccc1)C2=NOC(=N2)C[NH+]3CCC(C(=O)N4[C@H](C4)C)CC3
[R]~*~*-[CH3] Fc1cc(ccc1)C2=NOC(=N2)C[NH+]3CCC(C(=O)N4[C@H](C4)C)CC3
[C;X4;!D4]-;!@[C;X4;!D4;!R] Fc1cc(ccc1)C2=NOC(=N2)C[NH+]3CCC(C(=O)N4[C@H](C4)C)CC3
[#9,#17,#35,#53]-[a] Fc1cc(ccc1)C2=NOC(=N2)C[NH+]3CCC(C(=O)N4[C@H](C4)C)CC3
[N&X4&+,N&X3&+0] Fc1cc(ccc1)C2=NOC(=N2)C[NH+]3CCC(C(=O)N4[C@H](C4)C)CC3
[#9,#17,#35,#53]!@*@* Fc1cc(ccc1)C2=NOC(=N2)C[NH+]3CCC(C(=O)N4[C@H](C4)C)CC3
[R0] Fc1cc(ccc1)C2=NOC(=N2)C[NH+]3CCC(C(=O)N4[C@H](C4)C)CC3
[oX2r5] Fc1cc(ccc1)C2=NOC(=N2)C[NH+]3CCC(C(=O)N4[C@H](C4)C)CC3
C=!@O Fc1cc(ccc1)C2=NOC(=N2)C[NH+]3CCC(C(=O)N4[C@H](C4)C)CC3
[NX3][CX3](=[OX1])[#6] Fc1cc(ccc1)C2=NOC(=N2)C[NH+]3CCC(C(=O)N4[C@H](C4)C)CC3
*-*-[R]~*~*:[a] Fc1cc(ccc1)C2=NOC(=N2)C[NH+]3CCC(C(=O)N4[C@H](C4)C)CC3
C~C~O Fc1cc(ccc1)C2=NOC(=N2)C[NH+]3CCC(C(=O)N4[C@H](C4)C)CC3
*1*****1 Fc1cc(ccc1)C2=NOC(=N2)C[NH+]3CCC(C(=O)N4[C@H](C4)C)CC3
[#6!H0]~@[#6!H0]~@[#6!H0]~@[#6!H0]~@[#6!H0] Fc1cc(ccc1)C2=NOC(=N2)C[NH+]3CCC(C(=O)N4[C@H](C4)C)CC3
[R](-*(-*))~*~*~[a] Fc1cc(ccc1)C2=NOC(=N2)C[NH+]3CCC(C(=O)N4[C@H](C4)C)CC3
C1[O,S,N]C1 Fc1cc(ccc1)C2=NOC(=N2)C[NH+]3CCC(C(=O)N4[C@H](C4)C)CC3
N-[C,c,N]=[C,c,N,n,O,S] Fc1cc(ccc1)C2=NOC(=N2)C[NH+]3CCC(C(=O)N4[C@H](C4)C)CC3
[C;X4;!D4]-;!@[C;D3] Fc1cc(ccc1)C2=NOC(=N2)C[NH+]3CCC(C(=O)N4[C@H](C4)C)CC3
[F,Cl,Br,I] Fc1cc(ccc1)C2=NOC(=N2)C[NH+]3CCC(C(=O)N4[C@H](C4)C)CC3
*-*-[R]~*:[a] Fc1cc(ccc1)C2=NOC(=N2)C[NH+]3CCC(C(=O)N4[C@H](C4)C)CC3
*-!:[a]:*:*:[a]-!:* Fc1cc(ccc1)C2=NOC(=N2)C[NH+]3CCC(C(=O)N4[C@H](C4)C)CC3
[R]~[D3] Fc1cc(ccc1)C2=NOC(=N2)C[NH+]3CCC(C(=O)N4[C@H](C4)C)CC3
*!@* Fc1cc(ccc1)C2=NOC(=N2)C[NH+]3CCC(C(=O)N4[C@H](C4)C)CC3
*1**1 Fc1cc(ccc1)C2=NOC(=N2)C[NH+]3CCC(C(=O)N4[C@H](C4)C)CC3
[!R] Fc1cc(ccc1)C2=NOC(=N2)C[NH+]3CCC(C(=O)N4[C@H](C4)C)CC3
[#6]~!@[#8] Fc1cc(ccc1)C2=NOC(=N2)C[NH+]3CCC(C(=O)N4[C@H](C4)C)CC3
[!#6]~*~*~*~[D3] Fc1cc(ccc1)C2=NOC(=N2)C[NH+]3CCC(C(=O)N4[C@H](C4)C)CC3
[#7] Fc1cc(ccc1)C2=NOC(=N2)C[NH+]3CCC(C(=O)N4[C@H](C4)C)CC3
[N,n;+1] Fc1cc(ccc1)C2=NOC(=N2)C[NH+]3CCC(C(=O)N4[C@H](C4)C)CC3
*1****1 Fc1cc(ccc1)C2=NOC(=N2)C[NH+]3CCC(C(=O)N4[C@H](C4)C)CC3
[#9,#17,#35,#53] Fc1cc(ccc1)C2=NOC(=N2)C[NH+]3CCC(C(=O)N4[C@H](C4)C)CC3
*-!:aaaa-!:* Fc1cc(ccc1)C2=NOC(=N2)C[NH+]3CCC(C(=O)N4[C@H](C4)C)CC3
a1aaaa1 Fc1cc(ccc1)C2=NOC(=N2)C[NH+]3CCC(C(=O)N4[C@H](C4)C)CC3
[NH]([CX4])[CX4] Fc1cc(ccc1)C2=NOC(=N2)C[NH+]3CCC(C(=O)N4[C@H](C4)C)CC3
c-!@C Fc1cc(ccc1)C2=NOC(=N2)C[NH+]3CCC(C(=O)N4[C@H](C4)C)CC3
*-!:[a]:*:[a]-!:* Fc1cc(ccc1)C2=NOC(=N2)C[NH+]3CCC(C(=O)N4[C@H](C4)C)CC3
*(!@*)(!@*) Fc1cc(ccc1)C2=NOC(=N2)C[NH+]3CCC(C(=O)N4[C@H](C4)C)CC3
[!#6]~*~[R] Fc1cc(ccc1)C2=NOC(=N2)C[NH+]3CCC(C(=O)N4[C@H](C4)C)CC3
[cR1]1[cR1][cR1][cR1][cR1][cR1]1 Fc1cc(ccc1)C2=NOC(=N2)C[NH+]3CCC(C(=O)N4[C@H](C4)C)CC3
a-[F] Fc1cc(ccc1)C2=NOC(=N2)C[NH+]3CCC(C(=O)N4[C@H](C4)C)CC3
O=[C,N] Fc1cc(ccc1)C2=NOC(=N2)C[NH+]3CCC(C(=O)N4[C@H](C4)C)CC3
[#6]1[O,N,SX2][#6]1 Fc1cc(ccc1)C2=NOC(=N2)C[NH+]3CCC(C(=O)N4[C@H](C4)C)CC3
cC[N+] Fc1cc(ccc1)C2=NOC(=N2)C[NH+]3CCC(C(=O)N4[C@H](C4)C)CC3
[#6X3v3-1,#6X3v4+0,#6X3v3+1] Fc1cc(ccc1)C2=NOC(=N2)C[NH+]3CCC(C(=O)N4[C@H](C4)C)CC3
[#7]~*~*~*~*~*~*~*~*~[#8] Fc1cc(ccc1)C2=NOC(=N2)C[NH+]3CCC(C(=O)N4[C@H](C4)C)CC3
[#6][F,Cl,Br,I] Fc1cc(ccc1)C2=NOC(=N2)C[NH+]3CCC(C(=O)N4[C@H](C4)C)CC3
C~C~C~C Fc1cc(ccc1)C2=NOC(=N2)C[NH+]3CCC(C(=O)N4[C@H](C4)C)CC3
[R]~*-[CH3] Fc1cc(ccc1)C2=NOC(=N2)C[NH+]3CCC(C(=O)N4[C@H](C4)C)CC3
[CX4v4] Fc1cc(ccc1)C2=NOC(=N2)C[NH+]3CCC(C(=O)N4[C@H](C4)C)CC3
[#6,#7;R0]=[#8] Fc1cc(ccc1)C2=NOC(=N2)C[NH+]3CCC(C(=O)N4[C@H](C4)C)CC3
C1[O,N]C1 Fc1cc(ccc1)C2=NOC(=N2)C[NH+]3CCC(C(=O)N4[C@H](C4)C)CC3
[CX4] Fc1cc(ccc1)C2=NOC(=N2)C[NH+]3CCC(C(=O)N4[C@H](C4)C)CC3
a1aaaaa1 Fc1cc(ccc1)C2=NOC(=N2)C[NH+]3CCC(C(=O)N4[C@H](C4)C)CC3
*-!:aaa-!:* Fc1cc(ccc1)C2=NOC(=N2)C[NH+]3CCC(C(=O)N4[C@H](C4)C)CC3
[R](-*(-*))~*~[a] Fc1cc(ccc1)C2=NOC(=N2)C[NH+]3CCC(C(=O)N4[C@H](C4)C)CC3
[#8,#16] Fc1cc(ccc1)C2=NOC(=N2)C[NH+]3CCC(C(=O)N4[C@H](C4)C)CC3
[#8]=[C,N] Fc1cc(ccc1)C2=NOC(=N2)C[NH+]3CCC(C(=O)N4[C@H](C4)C)CC3
C-@N Fc1cc(ccc1)C2=NOC(=N2)C[NH+]3CCC(C(=O)N4[C@H](C4)C)CC3
[CX3]=[OX1] Fc1cc(ccc1)C2=NOC(=N2)C[NH+]3CCC(C(=O)N4[C@H](C4)C)CC3
[R](-*(-*))~*~*~*~[a] Fc1cc(ccc1)C2=NOC(=N2)C[NH+]3CCC(C(=O)N4[C@H](C4)C)CC3
[#9,#17,#35,#53]~*(~*)~* Fc1cc(ccc1)C2=NOC(=N2)C[NH+]3CCC(C(=O)N4[C@H](C4)C)CC3
C-!@N Fc1cc(ccc1)C2=NOC(=N2)C[NH+]3CCC(C(=O)N4[C@H](C4)C)CC3
[#7]~[D3] Fc1cc(ccc1)C2=NOC(=N2)C[NH+]3CCC(C(=O)N4[C@H](C4)C)CC3
[#6!H0]~@[#6!H0]~@[#6!H0]~@[#6!H0] Fc1cc(ccc1)C2=NOC(=N2)C[NH+]3CCC(C(=O)N4[C@H](C4)C)CC3
C-!@C Fc1cc(ccc1)C2=NOC(=N2)C[NH+]3CCC(C(=O)N4[C@H](C4)C)CC3
*-*-[R]:[a] Fc1cc(ccc1)C2=NOC(=N2)C[NH+]3CCC(C(=O)N4[C@H](C4)C)CC3
[!#6]~*~*~[R] Fc1cc(ccc1)C2=NOC(=N2)C[NH+]3CCC(C(=O)N4[C@H](C4)C)CC3
[CX3](=O)[O-] Fc1c(cccc1)[C@H]2[NH2+][C@H](C([O-])=O)CC=3c4c(NC32)cccc4
[#6!H0]~@[#6!H0]~@[#6!H0]~@[#6!H0] Fc1c(cccc1)[C@H]2[NH2+][C@H](C([O-])=O)CC=3c4c(NC32)cccc4
[+,++,+++] Fc1c(cccc1)[C@H]2[NH2+][C@H](C([O-])=O)CC=3c4c(NC32)cccc4
*/,\[R]=,:;@[R]/,\* Fc1c(cccc1)[C@H]2[NH2+][C@H](C([O-])=O)CC=3c4c(NC32)cccc4
[CX4v4] Fc1c(cccc1)[C@H]2[NH2+][C@H](C([O-])=O)CC=3c4c(NC32)cccc4
[OX2H,OX1H0-] Fc1c(cccc1)[C@H]2[NH2+][C@H](C([O-])=O)CC=3c4c(NC32)cccc4
[R](-*(-*))~*~*~*~[a] Fc1c(cccc1)[C@H]2[NH2+][C@H](C([O-])=O)CC=3c4c(NC32)cccc4
cC[N+] Fc1c(cccc1)[C@H]2[NH2+][C@H](C([O-])=O)CC=3c4c(NC32)cccc4
[C](=O)([C,c,O,S])[C,c,O,S] Fc1c(cccc1)[C@H]2[NH2+][C@H](C([O-])=O)CC=3c4c(NC32)cccc4
*-*-[R]~*~*:[a] Fc1c(cccc1)[C@H]2[NH2+][C@H](C([O-])=O)CC=3c4c(NC32)cccc4
[+] Fc1c(cccc1)[C@H]2[NH2+][C@H](C([O-])=O)CC=3c4c(NC32)cccc4
N~C~C(~O)~O Fc1c(cccc1)[C@H]2[NH2+][C@H](C([O-])=O)CC=3c4c(NC32)cccc4
c-@C Fc1c(cccc1)[C@H]2[NH2+][C@H](C([O-])=O)CC=3c4c(NC32)cccc4
[#7]~[D3] Fc1c(cccc1)[C@H]2[NH2+][C@H](C([O-])=O)CC=3c4c(NC32)cccc4
[!H0;#7,#8,#9] Fc1c(cccc1)[C@H]2[NH2+][C@H](C([O-])=O)CC=3c4c(NC32)cccc4
*1****1 Fc1c(cccc1)[C@H]2[NH2+][C@H](C([O-])=O)CC=3c4c(NC32)cccc4
[!#6]~*~*~*~[D3] Fc1c(cccc1)[C@H]2[NH2+][C@H](C([O-])=O)CC=3c4c(NC32)cccc4
[N,n;+1] Fc1c(cccc1)[C@H]2[NH2+][C@H](C([O-])=O)CC=3c4c(NC32)cccc4
a-[F] Fc1c(cccc1)[C@H]2[NH2+][C@H](C([O-])=O)CC=3c4c(NC32)cccc4
[r;!r3;!r4;!r5;!r6;!r7] Fc1c(cccc1)[C@H]2[NH2+][C@H](C([O-])=O)CC=3c4c(NC32)cccc4
C~C(~O)~O Fc1c(cccc1)[C@H]2[NH2+][C@H](C([O-])=O)CC=3c4c(NC32)cccc4
[!#6]~*~[R] Fc1c(cccc1)[C@H]2[NH2+][C@H](C([O-])=O)CC=3c4c(NC32)cccc4
*!@* Fc1c(cccc1)[C@H]2[NH2+][C@H](C([O-])=O)CC=3c4c(NC32)cccc4
[CX4] Fc1c(cccc1)[C@H]2[NH2+][C@H](C([O-])=O)CC=3c4c(NC32)cccc4
[CX3](=O)[OX1H0-,OX2H1] Fc1c(cccc1)[C@H]2[NH2+][C@H](C([O-])=O)CC=3c4c(NC32)cccc4
[#6,#7;R0]=[#8] Fc1c(cccc1)[C@H]2[NH2+][C@H](C([O-])=O)CC=3c4c(NC32)cccc4
c12ccccc1ccn2 Fc1c(cccc1)[C@H]2[NH2+][C@H](C([O-])=O)CC=3c4c(NC32)cccc4
O=[C,N] Fc1c(cccc1)[C@H]2[NH2+][C@H](C([O-])=O)CC=3c4c(NC32)cccc4
[#7] Fc1c(cccc1)[C@H]2[NH2+][C@H](C([O-])=O)CC=3c4c(NC32)cccc4
*-!@* Fc1c(cccc1)[C@H]2[NH2+][C@H](C([O-])=O)CC=3c4c(NC32)cccc4
a1aaaaa1 Fc1c(cccc1)[C@H]2[NH2+][C@H](C([O-])=O)CC=3c4c(NC32)cccc4
[cD3H0;r5,r6;R2](:[cD3H0;r5,r6;R2])(:[cD3H0;r5,r6;R2]) Fc1c(cccc1)[C@H]2[NH2+][C@H](C([O-])=O)CC=3c4c(NC32)cccc4
[#6][F,Cl,Br,I] Fc1c(cccc1)[C@H]2[NH2+][C@H](C([O-])=O)CC=3c4c(NC32)cccc4
[#6]~!@[#8] Fc1c(cccc1)[C@H]2[NH2+][C@H](C([O-])=O)CC=3c4c(NC32)cccc4
[NH2][CX4] Fc1c(cccc1)[C@H]2[NH2+][C@H](C([O-])=O)CC=3c4c(NC32)cccc4
[cR1]1[cR1][cR1][cR1][cR1][cR1]1 Fc1c(cccc1)[C@H]2[NH2+][C@H](C([O-])=O)CC=3c4c(NC32)cccc4
[#9,#17,#35,#53]-[R] Fc1c(cccc1)[C@H]2[NH2+][C@H](C([O-])=O)CC=3c4c(NC32)cccc4
[#7]~*~*~*~*~*~*~*~*~[#8] Fc1c(cccc1)[C@H]2[NH2+][C@H](C([O-])=O)CC=3c4c(NC32)cccc4
c-!@C Fc1c(cccc1)[C@H]2[NH2+][C@H](C([O-])=O)CC=3c4c(NC32)cccc4
C~C~O Fc1c(cccc1)[C@H]2[NH2+][C@H](C([O-])=O)CC=3c4c(NC32)cccc4
C-@C Fc1c(cccc1)[C@H]2[NH2+][C@H](C([O-])=O)CC=3c4c(NC32)cccc4
[cD3H0;r6;R2][*;r5,r6;R1][cD3H0;r6;R2] Fc1c(cccc1)[C@H]2[NH2+][C@H](C([O-])=O)CC=3c4c(NC32)cccc4
*(!@*)(!@*) Fc1c(cccc1)[C@H]2[NH2+][C@H](C([O-])=O)CC=3c4c(NC32)cccc4
[!#6]~*~*~[R] Fc1c(cccc1)[C@H]2[NH2+][C@H](C([O-])=O)CC=3c4c(NC32)cccc4
[+1]~*~*~[-1] Fc1c(cccc1)[C@H]2[NH2+][C@H](C([O-])=O)CC=3c4c(NC32)cccc4
[R] Fc1c(cccc1)[C@H]2[NH2+][C@H](C([O-])=O)CC=3c4c(NC32)cccc4
[-,--,---] Fc1c(cccc1)[C@H]2[NH2+][C@H](C([O-])=O)CC=3c4c(NC32)cccc4
[#9,#17,#35,#53] Fc1c(cccc1)[C@H]2[NH2+][C@H](C([O-])=O)CC=3c4c(NC32)cccc4
[#7]~*(~*)~* Fc1c(cccc1)[C@H]2[NH2+][C@H](C([O-])=O)CC=3c4c(NC32)cccc4
*-*-[R]~*:[a] Fc1c(cccc1)[C@H]2[NH2+][C@H](C([O-])=O)CC=3c4c(NC32)cccc4
[#6X3v3-1,#6X3v4+0,#6X3v3+1] Fc1c(cccc1)[C@H]2[NH2+][C@H](C([O-])=O)CC=3c4c(NC32)cccc4
[C;X4;!D4]-;!@[C;D3] Fc1c(cccc1)[C@H]2[NH2+][C@H](C([O-])=O)CC=3c4c(NC32)cccc4
[CX3]=[OX1] Fc1c(cccc1)[C@H]2[NH2+][C@H](C([O-])=O)CC=3c4c(NC32)cccc4
[N&X4&+,N&X3&+0] Fc1c(cccc1)[C@H]2[NH2+][C@H](C([O-])=O)CC=3c4c(NC32)cccc4
a1aaaa1 Fc1c(cccc1)[C@H]2[NH2+][C@H](C([O-])=O)CC=3c4c(NC32)cccc4
[R]~[D3] Fc1c(cccc1)[C@H]2[NH2+][C@H](C([O-])=O)CC=3c4c(NC32)cccc4
[#9,#17,#35,#53]-[a] Fc1c(cccc1)[C@H]2[NH2+][C@H](C([O-])=O)CC=3c4c(NC32)cccc4
C-!@O Fc1c(cccc1)[C@H]2[NH2+][C@H](C([O-])=O)CC=3c4c(NC32)cccc4
[#9,#17,#35,#53]!@*@* Fc1c(cccc1)[C@H]2[NH2+][C@H](C([O-])=O)CC=3c4c(NC32)cccc4
[NX3,NX4+][CX4H]([*])[CX3](=[OX1])[O,N] Fc1c(cccc1)[C@H]2[NH2+][C@H](C([O-])=O)CC=3c4c(NC32)cccc4
c1cncc1 Fc1c(cccc1)[C@H]2[NH2+][C@H](C([O-])=O)CC=3c4c(NC32)cccc4
[NX4] Fc1c(cccc1)[C@H]2[NH2+][C@H](C([O-])=O)CC=3c4c(NC32)cccc4
[#8]=[C,N] Fc1c(cccc1)[C@H]2[NH2+][C@H](C([O-])=O)CC=3c4c(NC32)cccc4
*1*****1 Fc1c(cccc1)[C@H]2[NH2+][C@H](C([O-])=O)CC=3c4c(NC32)cccc4
C-!@C Fc1c(cccc1)[C@H]2[NH2+][C@H](C([O-])=O)CC=3c4c(NC32)cccc4
[R](-*(-*))~*~[a] Fc1c(cccc1)[C@H]2[NH2+][C@H](C([O-])=O)CC=3c4c(NC32)cccc4
[F,Cl,Br,I] Fc1c(cccc1)[C@H]2[NH2+][C@H](C([O-])=O)CC=3c4c(NC32)cccc4
*-!:aa-!:* Fc1c(cccc1)[C@H]2[NH2+][C@H](C([O-])=O)CC=3c4c(NC32)cccc4
[!R] Fc1c(cccc1)[C@H]2[NH2+][C@H](C([O-])=O)CC=3c4c(NC32)cccc4
C(=O)C[N+,n+] Fc1c(cccc1)[C@H]2[NH2+][C@H](C([O-])=O)CC=3c4c(NC32)cccc4
*-*-[R]:[a] Fc1c(cccc1)[C@H]2[NH2+][C@H](C([O-])=O)CC=3c4c(NC32)cccc4
[CX3](=[OX1])C Fc1c(cccc1)[C@H]2[NH2+][C@H](C([O-])=O)CC=3c4c(NC32)cccc4
C-@N Fc1c(cccc1)[C@H]2[NH2+][C@H](C([O-])=O)CC=3c4c(NC32)cccc4
[#8,#16] Fc1c(cccc1)[C@H]2[NH2+][C@H](C([O-])=O)CC=3c4c(NC32)cccc4
[#9,#17,#35,#53]~[D3] Fc1c(cccc1)[C@H]2[NH2+][C@H](C([O-])=O)CC=3c4c(NC32)cccc4
[R](-*(-*))~*~*~[a] Fc1c(cccc1)[C@H]2[NH2+][C@H](C([O-])=O)CC=3c4c(NC32)cccc4
[#9,#17,#35,#53]~*(~*)~* Fc1c(cccc1)[C@H]2[NH2+][C@H](C([O-])=O)CC=3c4c(NC32)cccc4
C=!@O Fc1c(cccc1)[C@H]2[NH2+][C@H](C([O-])=O)CC=3c4c(NC32)cccc4
[R0] Fc1c(cccc1)[C@H]2[NH2+][C@H](C([O-])=O)CC=3c4c(NC32)cccc4
[CX3](=[OX1])O Fc1c(cccc1)[C@H]2[NH2+][C@H](C([O-])=O)CC=3c4c(NC32)cccc4
[#6X3v3-1,#6X3v4+0,#6X3v3+1] Fc1cc2NC(=O)C[C@H](c2cc1)C(=O)N[C@@H](C(=O)OC)CC(C)C
[C;X4;!D4]-;!@[C;X4;!D4;!R] Fc1cc2NC(=O)C[C@H](c2cc1)C(=O)N[C@@H](C(=O)OC)CC(C)C
*-!:aaaa-!:* Fc1cc2NC(=O)C[C@H](c2cc1)C(=O)N[C@@H](C(=O)OC)CC(C)C
[#9,#17,#35,#53]-[R] Fc1cc2NC(=O)C[C@H](c2cc1)C(=O)N[C@@H](C(=O)OC)CC(C)C
[OD2]([#6])[#6] Fc1cc2NC(=O)C[C@H](c2cc1)C(=O)N[C@@H](C(=O)OC)CC(C)C
[C;X4;!D4]-;!@[N;X3;!D3] Fc1cc2NC(=O)C[C@H](c2cc1)C(=O)N[C@@H](C(=O)OC)CC(C)C
[#7]~[D3] Fc1cc2NC(=O)C[C@H](c2cc1)C(=O)N[C@@H](C(=O)OC)CC(C)C
[#9,#17,#35,#53]-[a] Fc1cc2NC(=O)C[C@H](c2cc1)C(=O)N[C@@H](C(=O)OC)CC(C)C
[!#6]~*~*~[R] Fc1cc2NC(=O)C[C@H](c2cc1)C(=O)N[C@@H](C(=O)OC)CC(C)C
[R0] Fc1cc2NC(=O)C[C@H](c2cc1)C(=O)N[C@@H](C(=O)OC)CC(C)C
c-@N Fc1cc2NC(=O)C[C@H](c2cc1)C(=O)N[C@@H](C(=O)OC)CC(C)C
c-@C Fc1cc2NC(=O)C[C@H](c2cc1)C(=O)N[C@@H](C(=O)OC)CC(C)C
*/,\[R]=,:;@[R]/,\* Fc1cc2NC(=O)C[C@H](c2cc1)C(=O)N[C@@H](C(=O)OC)CC(C)C
[!R] Fc1cc2NC(=O)C[C@H](c2cc1)C(=O)N[C@@H](C(=O)OC)CC(C)C
[C](=O)([C,c,O,S])[C,c,O,S] Fc1cc2NC(=O)C[C@H](c2cc1)C(=O)N[C@@H](C(=O)OC)CC(C)C
[CX3]=[OX1] Fc1cc2NC(=O)C[C@H](c2cc1)C(=O)N[C@@H](C(=O)OC)CC(C)C
[NX3][CX3](=[OX1])[#6] Fc1cc2NC(=O)C[C@H](c2cc1)C(=O)N[C@@H](C(=O)OC)CC(C)C
*-!:aaa-!:* Fc1cc2NC(=O)C[C@H](c2cc1)C(=O)N[C@@H](C(=O)OC)CC(C)C
[NX3,NX4+][CX4H]([*])[CX3](=[OX1])[O,N] Fc1cc2NC(=O)C[C@H](c2cc1)C(=O)N[C@@H](C(=O)OC)CC(C)C
[#8,#16] Fc1cc2NC(=O)C[C@H](c2cc1)C(=O)N[C@@H](C(=O)OC)CC(C)C
N~C~C(~O)~O Fc1cc2NC(=O)C[C@H](c2cc1)C(=O)N[C@@H](C(=O)OC)CC(C)C
C-!@C Fc1cc2NC(=O)C[C@H](c2cc1)C(=O)N[C@@H](C(=O)OC)CC(C)C
[!#6]~*~*~*~[D3] Fc1cc2NC(=O)C[C@H](c2cc1)C(=O)N[C@@H](C(=O)OC)CC(C)C
C-!@O Fc1cc2NC(=O)C[C@H](c2cc1)C(=O)N[C@@H](C(=O)OC)CC(C)C
[CH2X4][CHX4]([CH3X4])[CH3X4] Fc1cc2NC(=O)C[C@H](c2cc1)C(=O)N[C@@H](C(=O)OC)CC(C)C
*-!@* Fc1cc2NC(=O)C[C@H](c2cc1)C(=O)N[C@@H](C(=O)OC)CC(C)C
[CX4v4] Fc1cc2NC(=O)C[C@H](c2cc1)C(=O)N[C@@H](C(=O)OC)CC(C)C
C=!@O Fc1cc2NC(=O)C[C@H](c2cc1)C(=O)N[C@@H](C(=O)OC)CC(C)C
[R](-*(-*))~*~*~*~[a] Fc1cc2NC(=O)C[C@H](c2cc1)C(=O)N[C@@H](C(=O)OC)CC(C)C
[O,N;!H0;R0] Fc1cc2NC(=O)C[C@H](c2cc1)C(=O)N[C@@H](C(=O)OC)CC(C)C
[CX4] Fc1cc2NC(=O)C[C@H](c2cc1)C(=O)N[C@@H](C(=O)OC)CC(C)C
[R] Fc1cc2NC(=O)C[C@H](c2cc1)C(=O)N[C@@H](C(=O)OC)CC(C)C
C-@N Fc1cc2NC(=O)C[C@H](c2cc1)C(=O)N[C@@H](C(=O)OC)CC(C)C
*-!:[a]:*:*:[a]-!:* Fc1cc2NC(=O)C[C@H](c2cc1)C(=O)N[C@@H](C(=O)OC)CC(C)C
[R](-*(-*))~*~[a] Fc1cc2NC(=O)C[C@H](c2cc1)C(=O)N[C@@H](C(=O)OC)CC(C)C
C~C~O Fc1cc2NC(=O)C[C@H](c2cc1)C(=O)N[C@@H](C(=O)OC)CC(C)C
[#8]=[C,N] Fc1cc2NC(=O)C[C@H](c2cc1)C(=O)N[C@@H](C(=O)OC)CC(C)C
[N&X4&+,N&X3&+0] Fc1cc2NC(=O)C[C@H](c2cc1)C(=O)N[C@@H](C(=O)OC)CC(C)C
*!:[a]:*:*:[a]!:* Fc1cc2NC(=O)C[C@H](c2cc1)C(=O)N[C@@H](C(=O)OC)CC(C)C
[#6][F,Cl,Br,I] Fc1cc2NC(=O)C[C@H](c2cc1)C(=O)N[C@@H](C(=O)OC)CC(C)C
N-[C,c,N]=[C,c,N,n,O,S] Fc1cc2NC(=O)C[C@H](c2cc1)C(=O)N[C@@H](C(=O)OC)CC(C)C
[!#6]-[CH3] Fc1cc2NC(=O)C[C@H](c2cc1)C(=O)N[C@@H](C(=O)OC)CC(C)C
[CX3](=[OX1])C Fc1cc2NC(=O)C[C@H](c2cc1)C(=O)N[C@@H](C(=O)OC)CC(C)C
[CX3](=[OX1])O Fc1cc2NC(=O)C[C@H](c2cc1)C(=O)N[C@@H](C(=O)OC)CC(C)C
[C;X4;!D4]-;!@[C;D3] Fc1cc2NC(=O)C[C@H](c2cc1)C(=O)N[C@@H](C(=O)OC)CC(C)C
C-!@N Fc1cc2NC(=O)C[C@H](c2cc1)C(=O)N[C@@H](C(=O)OC)CC(C)C
a1aaaaa1 Fc1cc2NC(=O)C[C@H](c2cc1)C(=O)N[C@@H](C(=O)OC)CC(C)C
O=[C,N] Fc1cc2NC(=O)C[C@H](c2cc1)C(=O)N[C@@H](C(=O)OC)CC(C)C
[#9,#17,#35,#53]~[D3] Fc1cc2NC(=O)C[C@H](c2cc1)C(=O)N[C@@H](C(=O)OC)CC(C)C
[R](-*(-*))~*~*~[a] Fc1cc2NC(=O)C[C@H](c2cc1)C(=O)N[C@@H](C(=O)OC)CC(C)C
*-*-[R]~*~*:[a] Fc1cc2NC(=O)C[C@H](c2cc1)C(=O)N[C@@H](C(=O)OC)CC(C)C
[OX1]=CN Fc1cc2NC(=O)C[C@H](c2cc1)C(=O)N[C@@H](C(=O)OC)CC(C)C
[CH3X4] Fc1cc2NC(=O)C[C@H](c2cc1)C(=O)N[C@@H](C(=O)OC)CC(C)C
*-*-[R]~*:[a] Fc1cc2NC(=O)C[C@H](c2cc1)C(=O)N[C@@H](C(=O)OC)CC(C)C
[#7]~*~*~*~*~*~*~*~*~[#8] Fc1cc2NC(=O)C[C@H](c2cc1)C(=O)N[C@@H](C(=O)OC)CC(C)C
[OX2H0] Fc1cc2NC(=O)C[C@H](c2cc1)C(=O)N[C@@H](C(=O)OC)CC(C)C
*!@[#8]!@* Fc1cc2NC(=O)C[C@H](c2cc1)C(=O)N[C@@H](C(=O)OC)CC(C)C
*(!@*)(!@*) Fc1cc2NC(=O)C[C@H](c2cc1)C(=O)N[C@@H](C(=O)OC)CC(C)C
C-@C Fc1cc2NC(=O)C[C@H](c2cc1)C(=O)N[C@@H](C(=O)OC)CC(C)C
[!H0;#7,#8,#9] Fc1cc2NC(=O)C[C@H](c2cc1)C(=O)N[C@@H](C(=O)OC)CC(C)C
[F,Cl,Br,I] Fc1cc2NC(=O)C[C@H](c2cc1)C(=O)N[C@@H](C(=O)OC)CC(C)C
*1*****1 Fc1cc2NC(=O)C[C@H](c2cc1)C(=O)N[C@@H](C(=O)OC)CC(C)C
[R]~[D3] Fc1cc2NC(=O)C[C@H](c2cc1)C(=O)N[C@@H](C(=O)OC)CC(C)C
[CHX4]([CH3X4])[CH3X4] Fc1cc2NC(=O)C[C@H](c2cc1)C(=O)N[C@@H](C(=O)OC)CC(C)C
a-[F] Fc1cc2NC(=O)C[C@H](c2cc1)C(=O)N[C@@H](C(=O)OC)CC(C)C
[#6][CX3](=O)[OX2H0][#6] Fc1cc2NC(=O)C[C@H](c2cc1)C(=O)N[C@@H](C(=O)OC)CC(C)C
[!#6]~*~[R] Fc1cc2NC(=O)C[C@H](c2cc1)C(=O)N[C@@H](C(=O)OC)CC(C)C
[#9,#17,#35,#53]~*(~*)~* Fc1cc2NC(=O)C[C@H](c2cc1)C(=O)N[C@@H](C(=O)OC)CC(C)C
[#7]~*(~*)~* Fc1cc2NC(=O)C[C@H](c2cc1)C(=O)N[C@@H](C(=O)OC)CC(C)C
[#9,#17,#35,#53] Fc1cc2NC(=O)C[C@H](c2cc1)C(=O)N[C@@H](C(=O)OC)CC(C)C
[#6,#7;R0]=[#8] Fc1cc2NC(=O)C[C@H](c2cc1)C(=O)N[C@@H](C(=O)OC)CC(C)C
C~C(~O)~O Fc1cc2NC(=O)C[C@H](c2cc1)C(=O)N[C@@H](C(=O)OC)CC(C)C
[#9,#17,#35,#53]!@*@* Fc1cc2NC(=O)C[C@H](c2cc1)C(=O)N[C@@H](C(=O)OC)CC(C)C
[#7] Fc1cc2NC(=O)C[C@H](c2cc1)C(=O)N[C@@H](C(=O)OC)CC(C)C
[#6]~!@[#8] Fc1cc2NC(=O)C[C@H](c2cc1)C(=O)N[C@@H](C(=O)OC)CC(C)C
*!@* Fc1cc2NC(=O)C[C@H](c2cc1)C(=O)N[C@@H](C(=O)OC)CC(C)C
C~C~C~C Fc1cc2NC(=O)C[C@H](c2cc1)C(=O)N[C@@H](C(=O)OC)CC(C)C
*-!:aa-!:* Fc1cc2NC(=O)C[C@H](c2cc1)C(=O)N[C@@H](C(=O)OC)CC(C)C
*-*-[R]:[a] Fc1cc2NC(=O)C[C@H](c2cc1)C(=O)N[C@@H](C(=O)OC)CC(C)C
*-!:[a]:*:[a]-!:* Fc1cc2NC(=O)C[C@H](c2cc1)C(=O)N[C@@H](C(=O)OC)CC(C)C
[cD3H0;r6;R2][*;r5,r6;R1][cD3H0;r6;R2] S1c2nc(SCC([O-])=O)nc(O)c2C3=C1CO[C@@](C3)(CC)C
C~C(~O)~O S1c2nc(SCC([O-])=O)nc(O)c2C3=C1CO[C@@](C3)(CC)C
[R0] S1c2nc(SCC([O-])=O)nc(O)c2C3=C1CO[C@@](C3)(CC)C
[R]~*~*-[CH3] S1c2nc(SCC([O-])=O)nc(O)c2C3=C1CO[C@@](C3)(CC)C
n@a[#8] S1c2nc(SCC([O-])=O)nc(O)c2C3=C1CO[C@@](C3)(CC)C
[OX2H][cX3]:[c] S1c2nc(SCC([O-])=O)nc(O)c2C3=C1CO[C@@](C3)(CC)C
*-!:aaa-!:* S1c2nc(SCC([O-])=O)nc(O)c2C3=C1CO[C@@](C3)(CC)C
[#7]~*~*~*~*~*~*~*~*~[#8] S1c2nc(SCC([O-])=O)nc(O)c2C3=C1CO[C@@](C3)(CC)C
[#16X2H0][!#16] S1c2nc(SCC([O-])=O)nc(O)c2C3=C1CO[C@@](C3)(CC)C
[R](-*(-*))~*~[a] S1c2nc(SCC([O-])=O)nc(O)c2C3=C1CO[C@@](C3)(CC)C
a1aaaa1 S1c2nc(SCC([O-])=O)nc(O)c2C3=C1CO[C@@](C3)(CC)C
[C](=O)([C,c,O,S])[C,c,O,S] S1c2nc(SCC([O-])=O)nc(O)c2C3=C1CO[C@@](C3)(CC)C
[#8,#16] S1c2nc(SCC([O-])=O)nc(O)c2C3=C1CO[C@@](C3)(CC)C
C=!@O S1c2nc(SCC([O-])=O)nc(O)c2C3=C1CO[C@@](C3)(CC)C
[!H0;#7,#8,#9] S1c2nc(SCC([O-])=O)nc(O)c2C3=C1CO[C@@](C3)(CC)C
C~C~O S1c2nc(SCC([O-])=O)nc(O)c2C3=C1CO[C@@](C3)(CC)C
c-!@O S1c2nc(SCC([O-])=O)nc(O)c2C3=C1CO[C@@](C3)(CC)C
[#7]~*(~*)~* S1c2nc(SCC([O-])=O)nc(O)c2C3=C1CO[C@@](C3)(CC)C
[CX4v4] S1c2nc(SCC([O-])=O)nc(O)c2C3=C1CO[C@@](C3)(CC)C
[C;X4;!D4]-;!@[C;X4;!D4;!R] S1c2nc(SCC([O-])=O)nc(O)c2C3=C1CO[C@@](C3)(CC)C
*-!:[a]:*:*:[a]-!:* S1c2nc(SCC([O-])=O)nc(O)c2C3=C1CO[C@@](C3)(CC)C
[#7] S1c2nc(SCC([O-])=O)nc(O)c2C3=C1CO[C@@](C3)(CC)C
*!:[a]:*:*:[a]!:* S1c2nc(SCC([O-])=O)nc(O)c2C3=C1CO[C@@](C3)(CC)C
[CX4] S1c2nc(SCC([O-])=O)nc(O)c2C3=C1CO[C@@](C3)(CC)C
a1aaaaa1 S1c2nc(SCC([O-])=O)nc(O)c2C3=C1CO[C@@](C3)(CC)C
C-@C S1c2nc(SCC([O-])=O)nc(O)c2C3=C1CO[C@@](C3)(CC)C
*!@* S1c2nc(SCC([O-])=O)nc(O)c2C3=C1CO[C@@](C3)(CC)C
[R]~[D3] S1c2nc(SCC([O-])=O)nc(O)c2C3=C1CO[C@@](C3)(CC)C
[#6][OX2H] S1c2nc(SCC([O-])=O)nc(O)c2C3=C1CO[C@@](C3)(CC)C
C~C~C~C S1c2nc(SCC([O-])=O)nc(O)c2C3=C1CO[C@@](C3)(CC)C
*(!@*)(!@*) S1c2nc(SCC([O-])=O)nc(O)c2C3=C1CO[C@@](C3)(CC)C
[#6]~!@[#8] S1c2nc(SCC([O-])=O)nc(O)c2C3=C1CO[C@@](C3)(CC)C
[#8]=[C,N] S1c2nc(SCC([O-])=O)nc(O)c2C3=C1CO[C@@](C3)(CC)C
[a]~*~*-[CH3] S1c2nc(SCC([O-])=O)nc(O)c2C3=C1CO[C@@](C3)(CC)C
[#7]~[D3] S1c2nc(SCC([O-])=O)nc(O)c2C3=C1CO[C@@](C3)(CC)C
*-*-[R]~*:[a] S1c2nc(SCC([O-])=O)nc(O)c2C3=C1CO[C@@](C3)(CC)C
[CX3](=[OX1])O S1c2nc(SCC([O-])=O)nc(O)c2C3=C1CO[C@@](C3)(CC)C
*1*****1 S1c2nc(SCC([O-])=O)nc(O)c2C3=C1CO[C@@](C3)(CC)C
*-!:aa-!:* S1c2nc(SCC([O-])=O)nc(O)c2C3=C1CO[C@@](C3)(CC)C
[CX3](=O)[O-] S1c2nc(SCC([O-])=O)nc(O)c2C3=C1CO[C@@](C3)(CC)C
[R](-*(-*))~*~*~[a] S1c2nc(SCC([O-])=O)nc(O)c2C3=C1CO[C@@](C3)(CC)C
*-*-[R]:[a] S1c2nc(SCC([O-])=O)nc(O)c2C3=C1CO[C@@](C3)(CC)C
[#6X3v3-1,#6X3v4+0,#6X3v3+1] S1c2nc(SCC([O-])=O)nc(O)c2C3=C1CO[C@@](C3)(CC)C
C-!@C S1c2nc(SCC([O-])=O)nc(O)c2C3=C1CO[C@@](C3)(CC)C
[OD2]([#6])[#6] S1c2nc(SCC([O-])=O)nc(O)c2C3=C1CO[C@@](C3)(CC)C
*-!@* S1c2nc(SCC([O-])=O)nc(O)c2C3=C1CO[C@@](C3)(CC)C
[R] S1c2nc(SCC([O-])=O)nc(O)c2C3=C1CO[C@@](C3)(CC)C
[C;X4;!D4]-;!@[C;D3] S1c2nc(SCC([O-])=O)nc(O)c2C3=C1CO[C@@](C3)(CC)C
*1****1 S1c2nc(SCC([O-])=O)nc(O)c2C3=C1CO[C@@](C3)(CC)C
[CX3]=[OX1] S1c2nc(SCC([O-])=O)nc(O)c2C3=C1CO[C@@](C3)(CC)C
*-!:[a]:*:[a]-!:* S1c2nc(SCC([O-])=O)nc(O)c2C3=C1CO[C@@](C3)(CC)C
[OX2H0] S1c2nc(SCC([O-])=O)nc(O)c2C3=C1CO[C@@](C3)(CC)C
[SX2] S1c2nc(SCC([O-])=O)nc(O)c2C3=C1CO[C@@](C3)(CC)C
[OX2H] S1c2nc(SCC([O-])=O)nc(O)c2C3=C1CO[C@@](C3)(CC)C
[!#6]~*~*~*~[D3] S1c2nc(SCC([O-])=O)nc(O)c2C3=C1CO[C@@](C3)(CC)C
*-!:aaaa-!:* S1c2nc(SCC([O-])=O)nc(O)c2C3=C1CO[C@@](C3)(CC)C
[!#6]~*~*~[R] S1c2nc(SCC([O-])=O)nc(O)c2C3=C1CO[C@@](C3)(CC)C
[CH3X4] S1c2nc(SCC([O-])=O)nc(O)c2C3=C1CO[C@@](C3)(CC)C
c-@C S1c2nc(SCC([O-])=O)nc(O)c2C3=C1CO[C@@](C3)(CC)C
[O,N;!H0;R0] S1c2nc(SCC([O-])=O)nc(O)c2C3=C1CO[C@@](C3)(CC)C
C-@O S1c2nc(SCC([O-])=O)nc(O)c2C3=C1CO[C@@](C3)(CC)C
[CX3](=[OX1])C S1c2nc(SCC([O-])=O)nc(O)c2C3=C1CO[C@@](C3)(CC)C
[-,--,---] S1c2nc(SCC([O-])=O)nc(O)c2C3=C1CO[C@@](C3)(CC)C
[cD3H0;r5,r6;R2](:[cD3H0;r5,r6;R2])(:[cD3H0;r5,r6;R2]) S1c2nc(SCC([O-])=O)nc(O)c2C3=C1CO[C@@](C3)(CC)C
[OX2H,OX1H0-] S1c2nc(SCC([O-])=O)nc(O)c2C3=C1CO[C@@](C3)(CC)C
[!R] S1c2nc(SCC([O-])=O)nc(O)c2C3=C1CO[C@@](C3)(CC)C
[CX3](=O)[OX1H0-,OX2H1] S1c2nc(SCC([O-])=O)nc(O)c2C3=C1CO[C@@](C3)(CC)C
[!#6]~*~[R] S1c2nc(SCC([O-])=O)nc(O)c2C3=C1CO[C@@](C3)(CC)C
[#16X2H0] S1c2nc(SCC([O-])=O)nc(O)c2C3=C1CO[C@@](C3)(CC)C
[#6,#7;R0]=[#8] S1c2nc(SCC([O-])=O)nc(O)c2C3=C1CO[C@@](C3)(CC)C
O=[C,N] S1c2nc(SCC([O-])=O)nc(O)c2C3=C1CO[C@@](C3)(CC)C
[R]~*-[CH3] S1c2nc(SCC([O-])=O)nc(O)c2C3=C1CO[C@@](C3)(CC)C
*/,\[R]=,:;@[R]/,\* S1c2nc(SCC([O-])=O)nc(O)c2C3=C1CO[C@@](C3)(CC)C
C-!@S S1c2nc(SCC([O-])=O)nc(O)c2C3=C1CO[C@@](C3)(CC)C
c-!@S S1c2nc(SCC([O-])=O)nc(O)c2C3=C1CO[C@@](C3)(CC)C
[sX2r5] S1c2nc(SCC([O-])=O)nc(O)c2C3=C1CO[C@@](C3)(CC)C
*-*-[R]~*~*:[a] S1c2nc(SCC([O-])=O)nc(O)c2C3=C1CO[C@@](C3)(CC)C
[r;!r3;!r4;!r5;!r6;!r7] S1c2nc(SCC([O-])=O)nc(O)c2C3=C1CO[C@@](C3)(CC)C
[CH2X4][CX3](=[OX1])[OH0-,OH] S1c2nc(SCC([O-])=O)nc(O)c2C3=C1CO[C@@](C3)(CC)C
C-!@O S1c2nc(SCC([O-])=O)nc(O)c2C3=C1CO[C@@](C3)(CC)C
[R](-*(-*))~*~[a] Fc1c(ccc(NC(=O)COC(=O)/C=C/C=2C=NN(C2)C)c1)C
[!#6]~*~*~*~[D3] Fc1c(ccc(NC(=O)COC(=O)/C=C/C=2C=NN(C2)C)c1)C
c-!@N Fc1c(ccc(NC(=O)COC(=O)/C=C/C=2C=NN(C2)C)c1)C
[C;X4;!D4]-;!@[n] Fc1c(ccc(NC(=O)COC(=O)/C=C/C=2C=NN(C2)C)c1)C
[OX2H0] Fc1c(ccc(NC(=O)COC(=O)/C=C/C=2C=NN(C2)C)c1)C
[!#6]~*~[R] Fc1c(ccc(NC(=O)COC(=O)/C=C/C=2C=NN(C2)C)c1)C
C-!@C Fc1c(ccc(NC(=O)COC(=O)/C=C/C=2C=NN(C2)C)c1)C
[a]~*~*-[CH3] Fc1c(ccc(NC(=O)COC(=O)/C=C/C=2C=NN(C2)C)c1)C
[C](=O)([C,c,O,S])[C,c,O,S] Fc1c(ccc(NC(=O)COC(=O)/C=C/C=2C=NN(C2)C)c1)C
O=[C,N] Fc1c(ccc(NC(=O)COC(=O)/C=C/C=2C=NN(C2)C)c1)C
[CX3](=[OX1])O Fc1c(ccc(NC(=O)COC(=O)/C=C/C=2C=NN(C2)C)c1)C
*-*-[R]:[a] Fc1c(ccc(NC(=O)COC(=O)/C=C/C=2C=NN(C2)C)c1)C
*-!:aaaa-!:* Fc1c(ccc(NC(=O)COC(=O)/C=C/C=2C=NN(C2)C)c1)C
c-!@C Fc1c(ccc(NC(=O)COC(=O)/C=C/C=2C=NN(C2)C)c1)C
[OX1]=CN Fc1c(ccc(NC(=O)COC(=O)/C=C/C=2C=NN(C2)C)c1)C
[C;X4;!D4]-;!@[C;D3] Fc1c(ccc(NC(=O)COC(=O)/C=C/C=2C=NN(C2)C)c1)C
a1aaaaa1 Fc1c(ccc(NC(=O)COC(=O)/C=C/C=2C=NN(C2)C)c1)C
*!@* Fc1c(ccc(NC(=O)COC(=O)/C=C/C=2C=NN(C2)C)c1)C
[#8,#16] Fc1c(ccc(NC(=O)COC(=O)/C=C/C=2C=NN(C2)C)c1)C
[#7] Fc1c(ccc(NC(=O)COC(=O)/C=C/C=2C=NN(C2)C)c1)C
[#9,#17,#35,#53]~*(~*)~* Fc1c(ccc(NC(=O)COC(=O)/C=C/C=2C=NN(C2)C)c1)C
[#7]~[D3] Fc1c(ccc(NC(=O)COC(=O)/C=C/C=2C=NN(C2)C)c1)C
*!@[#8]!@* Fc1c(ccc(NC(=O)COC(=O)/C=C/C=2C=NN(C2)C)c1)C
[NX3][CX3](=[OX1])[#6] Fc1c(ccc(NC(=O)COC(=O)/C=C/C=2C=NN(C2)C)c1)C
a-[F] Fc1c(ccc(NC(=O)COC(=O)/C=C/C=2C=NN(C2)C)c1)C
*1*****1 Fc1c(ccc(NC(=O)COC(=O)/C=C/C=2C=NN(C2)C)c1)C
C~C~O Fc1c(ccc(NC(=O)COC(=O)/C=C/C=2C=NN(C2)C)c1)C
C~C(~O)~O Fc1c(ccc(NC(=O)COC(=O)/C=C/C=2C=NN(C2)C)c1)C
*-!:[a]:*:[a]-!:* Fc1c(ccc(NC(=O)COC(=O)/C=C/C=2C=NN(C2)C)c1)C
[R](-*(-*))~*~*~[a] Fc1c(ccc(NC(=O)COC(=O)/C=C/C=2C=NN(C2)C)c1)C
*-*-[R]~*:[a] Fc1c(ccc(NC(=O)COC(=O)/C=C/C=2C=NN(C2)C)c1)C
[!R] Fc1c(ccc(NC(=O)COC(=O)/C=C/C=2C=NN(C2)C)c1)C
[CX3]=[OX1] Fc1c(ccc(NC(=O)COC(=O)/C=C/C=2C=NN(C2)C)c1)C
[#9,#17,#35,#53]-[R] Fc1c(ccc(NC(=O)COC(=O)/C=C/C=2C=NN(C2)C)c1)C
C=!@O Fc1c(ccc(NC(=O)COC(=O)/C=C/C=2C=NN(C2)C)c1)C
*-!:aaa-!:* Fc1c(ccc(NC(=O)COC(=O)/C=C/C=2C=NN(C2)C)c1)C
[R](-*(-*))~*~*~*~[a] Fc1c(ccc(NC(=O)COC(=O)/C=C/C=2C=NN(C2)C)c1)C
*/,\[R]=,:;@[R]/,\* Fc1c(ccc(NC(=O)COC(=O)/C=C/C=2C=NN(C2)C)c1)C
*-!@* Fc1c(ccc(NC(=O)COC(=O)/C=C/C=2C=NN(C2)C)c1)C
[R0] Fc1c(ccc(NC(=O)COC(=O)/C=C/C=2C=NN(C2)C)c1)C
*-!:aa-!:* Fc1c(ccc(NC(=O)COC(=O)/C=C/C=2C=NN(C2)C)c1)C
[CX4v4] Fc1c(ccc(NC(=O)COC(=O)/C=C/C=2C=NN(C2)C)c1)C
[#7]~*(~*)~* Fc1c(ccc(NC(=O)COC(=O)/C=C/C=2C=NN(C2)C)c1)C
*1****1 Fc1c(ccc(NC(=O)COC(=O)/C=C/C=2C=NN(C2)C)c1)C
*-!:[a]:*:*:[a]-!:* Fc1c(ccc(NC(=O)COC(=O)/C=C/C=2C=NN(C2)C)c1)C
[#9,#17,#35,#53]!@*@* Fc1c(ccc(NC(=O)COC(=O)/C=C/C=2C=NN(C2)C)c1)C
[R]~[D3] Fc1c(ccc(NC(=O)COC(=O)/C=C/C=2C=NN(C2)C)c1)C
[#6][F,Cl,Br,I] Fc1c(ccc(NC(=O)COC(=O)/C=C/C=2C=NN(C2)C)c1)C
[!#6]-[CH3] Fc1c(ccc(NC(=O)COC(=O)/C=C/C=2C=NN(C2)C)c1)C
[R]~*-[CH3] Fc1c(ccc(NC(=O)COC(=O)/C=C/C=2C=NN(C2)C)c1)C
[#6][CX3](=O)[OX2H0][#6] Fc1c(ccc(NC(=O)COC(=O)/C=C/C=2C=NN(C2)C)c1)C
[CH3X4] Fc1c(ccc(NC(=O)COC(=O)/C=C/C=2C=NN(C2)C)c1)C
C-!@O Fc1c(ccc(NC(=O)COC(=O)/C=C/C=2C=NN(C2)C)c1)C
[!#6]~*~*~[R] Fc1c(ccc(NC(=O)COC(=O)/C=C/C=2C=NN(C2)C)c1)C
[CX3](=[OX1])C Fc1c(ccc(NC(=O)COC(=O)/C=C/C=2C=NN(C2)C)c1)C
a1aaaa1 Fc1c(ccc(NC(=O)COC(=O)/C=C/C=2C=NN(C2)C)c1)C
[OD2]([#6])[#6] Fc1c(ccc(NC(=O)COC(=O)/C=C/C=2C=NN(C2)C)c1)C
C-!@N Fc1c(ccc(NC(=O)COC(=O)/C=C/C=2C=NN(C2)C)c1)C
[N&X4&+,N&X3&+0] Fc1c(ccc(NC(=O)COC(=O)/C=C/C=2C=NN(C2)C)c1)C
[F,Cl,Br,I] Fc1c(ccc(NC(=O)COC(=O)/C=C/C=2C=NN(C2)C)c1)C
[CX4] Fc1c(ccc(NC(=O)COC(=O)/C=C/C=2C=NN(C2)C)c1)C
*!:[a]:*:*:[a]!:* Fc1c(ccc(NC(=O)COC(=O)/C=C/C=2C=NN(C2)C)c1)C
[#6,#7;R0]=[#8] Fc1c(ccc(NC(=O)COC(=O)/C=C/C=2C=NN(C2)C)c1)C
[#9,#17,#35,#53] Fc1c(ccc(NC(=O)COC(=O)/C=C/C=2C=NN(C2)C)c1)C
[R] Fc1c(ccc(NC(=O)COC(=O)/C=C/C=2C=NN(C2)C)c1)C
[cR1]1[cR1][cR1][cR1][cR1][cR1]1 Fc1c(ccc(NC(=O)COC(=O)/C=C/C=2C=NN(C2)C)c1)C
N-[C,c,N]=[C,c,N,n,O,S] Fc1c(ccc(NC(=O)COC(=O)/C=C/C=2C=NN(C2)C)c1)C
[#6]~!@[#8] Fc1c(ccc(NC(=O)COC(=O)/C=C/C=2C=NN(C2)C)c1)C
*-*-[R]~*~*:[a] Fc1c(ccc(NC(=O)COC(=O)/C=C/C=2C=NN(C2)C)c1)C
[#7]~*~*~*~*~*~*~*~*~[#8] Fc1c(ccc(NC(=O)COC(=O)/C=C/C=2C=NN(C2)C)c1)C
*(!@*)(!@*) Fc1c(ccc(NC(=O)COC(=O)/C=C/C=2C=NN(C2)C)c1)C
n-!@C Fc1c(ccc(NC(=O)COC(=O)/C=C/C=2C=NN(C2)C)c1)C
[R]~*~*-[CH3] Fc1c(ccc(NC(=O)COC(=O)/C=C/C=2C=NN(C2)C)c1)C
[#8]=[C,N] Fc1c(ccc(NC(=O)COC(=O)/C=C/C=2C=NN(C2)C)c1)C
[!H0;#7,#8,#9] Fc1c(ccc(NC(=O)COC(=O)/C=C/C=2C=NN(C2)C)c1)C
[#9,#17,#35,#53]-[a] Fc1c(ccc(NC(=O)COC(=O)/C=C/C=2C=NN(C2)C)c1)C
[O,N]!-CA=A Fc1c(ccc(NC(=O)COC(=O)/C=C/C=2C=NN(C2)C)c1)C
C=!@C Fc1c(ccc(NC(=O)COC(=O)/C=C/C=2C=NN(C2)C)c1)C
[nX2r5] Fc1c(ccc(NC(=O)COC(=O)/C=C/C=2C=NN(C2)C)c1)C
[#6X3v3-1,#6X3v4+0,#6X3v3+1] Fc1c(ccc(NC(=O)COC(=O)/C=C/C=2C=NN(C2)C)c1)C
[+,++,+++] [O-][N+](=O)C=1C(=NN(C1C)CC(=O)NC2CCN(C(=O)OC)CC2)C
[CX4v4] [O-][N+](=O)C=1C(=NN(C1C)CC(=O)NC2CCN(C(=O)OC)CC2)C
[CX4] [O-][N+](=O)C=1C(=NN(C1C)CC(=O)NC2CCN(C(=O)OC)CC2)C
[!#6]~*~*~*~[D3] [O-][N+](=O)C=1C(=NN(C1C)CC(=O)NC2CCN(C(=O)OC)CC2)C
[R0] [O-][N+](=O)C=1C(=NN(C1C)CC(=O)NC2CCN(C(=O)OC)CC2)C
C=!@O [O-][N+](=O)C=1C(=NN(C1C)CC(=O)NC2CCN(C(=O)OC)CC2)C
a1aaaa1 [O-][N+](=O)C=1C(=NN(C1C)CC(=O)NC2CCN(C(=O)OC)CC2)C
*-!:[a]:*:*:[a]-!:* [O-][N+](=O)C=1C(=NN(C1C)CC(=O)NC2CCN(C(=O)OC)CC2)C
*1****1 [O-][N+](=O)C=1C(=NN(C1C)CC(=O)NC2CCN(C(=O)OC)CC2)C
*-*-[R]~*:[a] [O-][N+](=O)C=1C(=NN(C1C)CC(=O)NC2CCN(C(=O)OC)CC2)C
[OX1]=CN [O-][N+](=O)C=1C(=NN(C1C)CC(=O)NC2CCN(C(=O)OC)CC2)C
[#7]~*(~*)~* [O-][N+](=O)C=1C(=NN(C1C)CC(=O)NC2CCN(C(=O)OC)CC2)C
[a]~*~*-[CH3] [O-][N+](=O)C=1C(=NN(C1C)CC(=O)NC2CCN(C(=O)OC)CC2)C
*-!@* [O-][N+](=O)C=1C(=NN(C1C)CC(=O)NC2CCN(C(=O)OC)CC2)C
*!@* [O-][N+](=O)C=1C(=NN(C1C)CC(=O)NC2CCN(C(=O)OC)CC2)C
[R] [O-][N+](=O)C=1C(=NN(C1C)CC(=O)NC2CCN(C(=O)OC)CC2)C
*-!:[a]:*:[a]-!:* [O-][N+](=O)C=1C(=NN(C1C)CC(=O)NC2CCN(C(=O)OC)CC2)C
*-!:aaaa-!:* [O-][N+](=O)C=1C(=NN(C1C)CC(=O)NC2CCN(C(=O)OC)CC2)C
*!:[a]:*:*:[a]!:* [O-][N+](=O)C=1C(=NN(C1C)CC(=O)NC2CCN(C(=O)OC)CC2)C
[OD2]([#6])[#6] [O-][N+](=O)C=1C(=NN(C1C)CC(=O)NC2CCN(C(=O)OC)CC2)C
[O,N;!H0;R0] [O-][N+](=O)C=1C(=NN(C1C)CC(=O)NC2CCN(C(=O)OC)CC2)C
[CX3](=[OX1])O [O-][N+](=O)C=1C(=NN(C1C)CC(=O)NC2CCN(C(=O)OC)CC2)C
N-[C,c,N]=[C,c,N,n,O,S] [O-][N+](=O)C=1C(=NN(C1C)CC(=O)NC2CCN(C(=O)OC)CC2)C
C~C~C~C [O-][N+](=O)C=1C(=NN(C1C)CC(=O)NC2CCN(C(=O)OC)CC2)C
[N,n;+1] [O-][N+](=O)C=1C(=NN(C1C)CC(=O)NC2CCN(C(=O)OC)CC2)C
[R](-*(-*))~*~*~[a] [O-][N+](=O)C=1C(=NN(C1C)CC(=O)NC2CCN(C(=O)OC)CC2)C
n-!@C [O-][N+](=O)C=1C(=NN(C1C)CC(=O)NC2CCN(C(=O)OC)CC2)C
[#6!H0]~@[#6!H0]~@[#6!H0]~@[#6!H0]~@[#6!H0] [O-][N+](=O)C=1C(=NN(C1C)CC(=O)NC2CCN(C(=O)OC)CC2)C
[#8,#16] [O-][N+](=O)C=1C(=NN(C1C)CC(=O)NC2CCN(C(=O)OC)CC2)C
[R]~[D3] [O-][N+](=O)C=1C(=NN(C1C)CC(=O)NC2CCN(C(=O)OC)CC2)C
[#7]~[D3] [O-][N+](=O)C=1C(=NN(C1C)CC(=O)NC2CCN(C(=O)OC)CC2)C
[CX3](=[OX1])C [O-][N+](=O)C=1C(=NN(C1C)CC(=O)NC2CCN(C(=O)OC)CC2)C
[#6!H0]~@[#6!H0]~@[#6!H0]~@[#6!H0] [O-][N+](=O)C=1C(=NN(C1C)CC(=O)NC2CCN(C(=O)OC)CC2)C
*-*-[R]~*~*:[a] [O-][N+](=O)C=1C(=NN(C1C)CC(=O)NC2CCN(C(=O)OC)CC2)C
C-@C [O-][N+](=O)C=1C(=NN(C1C)CC(=O)NC2CCN(C(=O)OC)CC2)C
*(!@*)(!@*) [O-][N+](=O)C=1C(=NN(C1C)CC(=O)NC2CCN(C(=O)OC)CC2)C
N-!@O [O-][N+](=O)C=1C(=NN(C1C)CC(=O)NC2CCN(C(=O)OC)CC2)C
[R]~*~*-[CH3] [O-][N+](=O)C=1C(=NN(C1C)CC(=O)NC2CCN(C(=O)OC)CC2)C
C-!@C [O-][N+](=O)C=1C(=NN(C1C)CC(=O)NC2CCN(C(=O)OC)CC2)C
[#7]~*~*~*~*~*~*~*~*~[#8] [O-][N+](=O)C=1C(=NN(C1C)CC(=O)NC2CCN(C(=O)OC)CC2)C
[ND3H0](~[OD1H0])(~[OD1H0])-a [O-][N+](=O)C=1C(=NN(C1C)CC(=O)NC2CCN(C(=O)OC)CC2)C
*-!:aa-!:* [O-][N+](=O)C=1C(=NN(C1C)CC(=O)NC2CCN(C(=O)OC)CC2)C
[C;X4;!D4]-;!@[N;X3;!D3] [O-][N+](=O)C=1C(=NN(C1C)CC(=O)NC2CCN(C(=O)OC)CC2)C
O=[C,N] [O-][N+](=O)C=1C(=NN(C1C)CC(=O)NC2CCN(C(=O)OC)CC2)C
[C;X4;!D4]-;!@[n] [O-][N+](=O)C=1C(=NN(C1C)CC(=O)NC2CCN(C(=O)OC)CC2)C
[OX2H,OX1H0-] [O-][N+](=O)C=1C(=NN(C1C)CC(=O)NC2CCN(C(=O)OC)CC2)C
[#6]~!@[#8] [O-][N+](=O)C=1C(=NN(C1C)CC(=O)NC2CCN(C(=O)OC)CC2)C
[+] [O-][N+](=O)C=1C(=NN(C1C)CC(=O)NC2CCN(C(=O)OC)CC2)C
*-!:aaa-!:* [O-][N+](=O)C=1C(=NN(C1C)CC(=O)NC2CCN(C(=O)OC)CC2)C
[!#6]~*~*~[R] [O-][N+](=O)C=1C(=NN(C1C)CC(=O)NC2CCN(C(=O)OC)CC2)C
[NX3,NX4+][CX3](=[OX1])[OX2,OX1-] [O-][N+](=O)C=1C(=NN(C1C)CC(=O)NC2CCN(C(=O)OC)CC2)C
[R](-*(-*))~*~*~*~[a] [O-][N+](=O)C=1C(=NN(C1C)CC(=O)NC2CCN(C(=O)OC)CC2)C
*-*-[R]:[a] [O-][N+](=O)C=1C(=NN(C1C)CC(=O)NC2CCN(C(=O)OC)CC2)C
[#6X3v3-1,#6X3v4+0,#6X3v3+1] [O-][N+](=O)C=1C(=NN(C1C)CC(=O)NC2CCN(C(=O)OC)CC2)C
[CX3]=[OX1] [O-][N+](=O)C=1C(=NN(C1C)CC(=O)NC2CCN(C(=O)OC)CC2)C
*1*****1 [O-][N+](=O)C=1C(=NN(C1C)CC(=O)NC2CCN(C(=O)OC)CC2)C
[!H0;#7,#8,#9] [O-][N+](=O)C=1C(=NN(C1C)CC(=O)NC2CCN(C(=O)OC)CC2)C
[#6,#7;R0]=[#8] [O-][N+](=O)C=1C(=NN(C1C)CC(=O)NC2CCN(C(=O)OC)CC2)C
[OX2H0] [O-][N+](=O)C=1C(=NN(C1C)CC(=O)NC2CCN(C(=O)OC)CC2)C
[R]~*-[CH3] [O-][N+](=O)C=1C(=NN(C1C)CC(=O)NC2CCN(C(=O)OC)CC2)C
*!@[#8]!@* [O-][N+](=O)C=1C(=NN(C1C)CC(=O)NC2CCN(C(=O)OC)CC2)C
C-@N [O-][N+](=O)C=1C(=NN(C1C)CC(=O)NC2CCN(C(=O)OC)CC2)C
[R](-*(-*))~*~[a] [O-][N+](=O)C=1C(=NN(C1C)CC(=O)NC2CCN(C(=O)OC)CC2)C
C-!@O [O-][N+](=O)C=1C(=NN(C1C)CC(=O)NC2CCN(C(=O)OC)CC2)C
[-,--,---] [O-][N+](=O)C=1C(=NN(C1C)CC(=O)NC2CCN(C(=O)OC)CC2)C
*/,\[R]=,:;@[R]/,\* [O-][N+](=O)C=1C(=NN(C1C)CC(=O)NC2CCN(C(=O)OC)CC2)C
[#8]=[C,N] [O-][N+](=O)C=1C(=NN(C1C)CC(=O)NC2CCN(C(=O)OC)CC2)C
c-!@C [O-][N+](=O)C=1C(=NN(C1C)CC(=O)NC2CCN(C(=O)OC)CC2)C
[!R] [O-][N+](=O)C=1C(=NN(C1C)CC(=O)NC2CCN(C(=O)OC)CC2)C
[N&X4&+,N&X3&+0] [O-][N+](=O)C=1C(=NN(C1C)CC(=O)NC2CCN(C(=O)OC)CC2)C
[NX3][CX3](=[OX1])[OX2H0] [O-][N+](=O)C=1C(=NN(C1C)CC(=O)NC2CCN(C(=O)OC)CC2)C
N=!@O [O-][N+](=O)C=1C(=NN(C1C)CC(=O)NC2CCN(C(=O)OC)CC2)C
C-!@N [O-][N+](=O)C=1C(=NN(C1C)CC(=O)NC2CCN(C(=O)OC)CC2)C
[!#6]~*~[R] [O-][N+](=O)C=1C(=NN(C1C)CC(=O)NC2CCN(C(=O)OC)CC2)C
C~C~O [O-][N+](=O)C=1C(=NN(C1C)CC(=O)NC2CCN(C(=O)OC)CC2)C
[#7] [O-][N+](=O)C=1C(=NN(C1C)CC(=O)NC2CCN(C(=O)OC)CC2)C
[!#6]-[CH3] [O-][N+](=O)C=1C(=NN(C1C)CC(=O)NC2CCN(C(=O)OC)CC2)C
N=[O,C,N,S] [O-][N+](=O)C=1C(=NN(C1C)CC(=O)NC2CCN(C(=O)OC)CC2)C
[nX2r5] [O-][N+](=O)C=1C(=NN(C1C)CC(=O)NC2CCN(C(=O)OC)CC2)C
[CH3X4] [O-][N+](=O)C=1C(=NN(C1C)CC(=O)NC2CCN(C(=O)OC)CC2)C
[!H0;#7,#8,#9] Fc1c(cc(C#N)cc1)CN(C(=O)C[NH+]2[C@@H](CCCC2)C)C
*-*-[R]:[a] Fc1c(cc(C#N)cc1)CN(C(=O)C[NH+]2[C@@H](CCCC2)C)C
[#9,#17,#35,#53]~[D3] Fc1c(cc(C#N)cc1)CN(C(=O)C[NH+]2[C@@H](CCCC2)C)C
[CX4] Fc1c(cc(C#N)cc1)CN(C(=O)C[NH+]2[C@@H](CCCC2)C)C
[+] Fc1c(cc(C#N)cc1)CN(C(=O)C[NH+]2[C@@H](CCCC2)C)C
*-!:[a]:*:*:[a]-!:* Fc1c(cc(C#N)cc1)CN(C(=O)C[NH+]2[C@@H](CCCC2)C)C
C-!@N Fc1c(cc(C#N)cc1)CN(C(=O)C[NH+]2[C@@H](CCCC2)C)C
[!R] Fc1c(cc(C#N)cc1)CN(C(=O)C[NH+]2[C@@H](CCCC2)C)C
[R](-*(-*))~*~*~*~[a] Fc1c(cc(C#N)cc1)CN(C(=O)C[NH+]2[C@@H](CCCC2)C)C
[C;X4;!D4]-;!@[C;X4;!D4;!R] Fc1c(cc(C#N)cc1)CN(C(=O)C[NH+]2[C@@H](CCCC2)C)C
[#9,#17,#35,#53]!@*@* Fc1c(cc(C#N)cc1)CN(C(=O)C[NH+]2[C@@H](CCCC2)C)C
*-!:aaa-!:* Fc1c(cc(C#N)cc1)CN(C(=O)C[NH+]2[C@@H](CCCC2)C)C
[NH]([CX4])[CX4] Fc1c(cc(C#N)cc1)CN(C(=O)C[NH+]2[C@@H](CCCC2)C)C
C~C~O Fc1c(cc(C#N)cc1)CN(C(=O)C[NH+]2[C@@H](CCCC2)C)C
[N&X4&+,N&X3&+0] Fc1c(cc(C#N)cc1)CN(C(=O)C[NH+]2[C@@H](CCCC2)C)C
[NX4] Fc1c(cc(C#N)cc1)CN(C(=O)C[NH+]2[C@@H](CCCC2)C)C
[CH2X4][CH2X4][CH2X4][CH2X4][NX4+,NX3+0] Fc1c(cc(C#N)cc1)CN(C(=O)C[NH+]2[C@@H](CCCC2)C)C
[#9,#17,#35,#53]-[R] Fc1c(cc(C#N)cc1)CN(C(=O)C[NH+]2[C@@H](CCCC2)C)C
[cR1]1[cR1][cR1][cR1][cR1][cR1]1 Fc1c(cc(C#N)cc1)CN(C(=O)C[NH+]2[C@@H](CCCC2)C)C
N-[C,c,N]=[C,c,N,n,O,S] Fc1c(cc(C#N)cc1)CN(C(=O)C[NH+]2[C@@H](CCCC2)C)C
*!:[a]:*:*:[a]!:* Fc1c(cc(C#N)cc1)CN(C(=O)C[NH+]2[C@@H](CCCC2)C)C
a-[F] Fc1c(cc(C#N)cc1)CN(C(=O)C[NH+]2[C@@H](CCCC2)C)C
[CX4v4] Fc1c(cc(C#N)cc1)CN(C(=O)C[NH+]2[C@@H](CCCC2)C)C
*!@* Fc1c(cc(C#N)cc1)CN(C(=O)C[NH+]2[C@@H](CCCC2)C)C
[F,Cl,Br,I] Fc1c(cc(C#N)cc1)CN(C(=O)C[NH+]2[C@@H](CCCC2)C)C
C-@N Fc1c(cc(C#N)cc1)CN(C(=O)C[NH+]2[C@@H](CCCC2)C)C
*1*****1 Fc1c(cc(C#N)cc1)CN(C(=O)C[NH+]2[C@@H](CCCC2)C)C
[R0] Fc1c(cc(C#N)cc1)CN(C(=O)C[NH+]2[C@@H](CCCC2)C)C
[#9,#17,#35,#53] Fc1c(cc(C#N)cc1)CN(C(=O)C[NH+]2[C@@H](CCCC2)C)C
[#9,#17,#35,#53]-[a] Fc1c(cc(C#N)cc1)CN(C(=O)C[NH+]2[C@@H](CCCC2)C)C
[R] Fc1c(cc(C#N)cc1)CN(C(=O)C[NH+]2[C@@H](CCCC2)C)C
[!#6]~*~*~*~[D3] Fc1c(cc(C#N)cc1)CN(C(=O)C[NH+]2[C@@H](CCCC2)C)C
[#7]~[D3] Fc1c(cc(C#N)cc1)CN(C(=O)C[NH+]2[C@@H](CCCC2)C)C
*-!:aaaa-!:* Fc1c(cc(C#N)cc1)CN(C(=O)C[NH+]2[C@@H](CCCC2)C)C
C(=O)C[N+,n+] Fc1c(cc(C#N)cc1)CN(C(=O)C[NH+]2[C@@H](CCCC2)C)C
[CH3X4] Fc1c(cc(C#N)cc1)CN(C(=O)C[NH+]2[C@@H](CCCC2)C)C
[R]~[D3] Fc1c(cc(C#N)cc1)CN(C(=O)C[NH+]2[C@@H](CCCC2)C)C
*-*-[R]~*:[a] Fc1c(cc(C#N)cc1)CN(C(=O)C[NH+]2[C@@H](CCCC2)C)C
[#9,#17,#35,#53]~*(~*)~* Fc1c(cc(C#N)cc1)CN(C(=O)C[NH+]2[C@@H](CCCC2)C)C
[#7]~*(~*)~* Fc1c(cc(C#N)cc1)CN(C(=O)C[NH+]2[C@@H](CCCC2)C)C
[#6][F,Cl,Br,I] Fc1c(cc(C#N)cc1)CN(C(=O)C[NH+]2[C@@H](CCCC2)C)C
*-!@* Fc1c(cc(C#N)cc1)CN(C(=O)C[NH+]2[C@@H](CCCC2)C)C
[R](-*(-*))~*~*~[a] Fc1c(cc(C#N)cc1)CN(C(=O)C[NH+]2[C@@H](CCCC2)C)C
C-!@C Fc1c(cc(C#N)cc1)CN(C(=O)C[NH+]2[C@@H](CCCC2)C)C
[C;X4;!D4]-;!@[C;D3] Fc1c(cc(C#N)cc1)CN(C(=O)C[NH+]2[C@@H](CCCC2)C)C
[N,n;+1] Fc1c(cc(C#N)cc1)CN(C(=O)C[NH+]2[C@@H](CCCC2)C)C
[R]~*~*-[CH3] Fc1c(cc(C#N)cc1)CN(C(=O)C[NH+]2[C@@H](CCCC2)C)C
*-!:aa-!:* Fc1c(cc(C#N)cc1)CN(C(=O)C[NH+]2[C@@H](CCCC2)C)C
[a]~*~*-[CH3] Fc1c(cc(C#N)cc1)CN(C(=O)C[NH+]2[C@@H](CCCC2)C)C
[#8]=[C,N] Fc1c(cc(C#N)cc1)CN(C(=O)C[NH+]2[C@@H](CCCC2)C)C
[#6!H0]~@[#6!H0]~@[#6!H0]~@[#6!H0]~@[#6!H0] Fc1c(cc(C#N)cc1)CN(C(=O)C[NH+]2[C@@H](CCCC2)C)C
[#6]~!@[#8] Fc1c(cc(C#N)cc1)CN(C(=O)C[NH+]2[C@@H](CCCC2)C)C
[CX3](=[OX1])C Fc1c(cc(C#N)cc1)CN(C(=O)C[NH+]2[C@@H](CCCC2)C)C
[NX1]#[CX2] Fc1c(cc(C#N)cc1)CN(C(=O)C[NH+]2[C@@H](CCCC2)C)C
C#!@N Fc1c(cc(C#N)cc1)CN(C(=O)C[NH+]2[C@@H](CCCC2)C)C
[#8,#16] Fc1c(cc(C#N)cc1)CN(C(=O)C[NH+]2[C@@H](CCCC2)C)C
[OX1]=CN Fc1c(cc(C#N)cc1)CN(C(=O)C[NH+]2[C@@H](CCCC2)C)C
[!#6]-[CH3] Fc1c(cc(C#N)cc1)CN(C(=O)C[NH+]2[C@@H](CCCC2)C)C
a1aaaaa1 Fc1c(cc(C#N)cc1)CN(C(=O)C[NH+]2[C@@H](CCCC2)C)C
[+,++,+++] Fc1c(cc(C#N)cc1)CN(C(=O)C[NH+]2[C@@H](CCCC2)C)C
[R]~*-[CH3] Fc1c(cc(C#N)cc1)CN(C(=O)C[NH+]2[C@@H](CCCC2)C)C
*/,\[R]=,:;@[R]/,\* Fc1c(cc(C#N)cc1)CN(C(=O)C[NH+]2[C@@H](CCCC2)C)C
[#7] Fc1c(cc(C#N)cc1)CN(C(=O)C[NH+]2[C@@H](CCCC2)C)C
*(!@*)(!@*) Fc1c(cc(C#N)cc1)CN(C(=O)C[NH+]2[C@@H](CCCC2)C)C
N[CX4H2][CX3](=[OX1])[O,N] Fc1c(cc(C#N)cc1)CN(C(=O)C[NH+]2[C@@H](CCCC2)C)C
[#6X3v3-1,#6X3v4+0,#6X3v3+1] Fc1c(cc(C#N)cc1)CN(C(=O)C[NH+]2[C@@H](CCCC2)C)C
C=!@O Fc1c(cc(C#N)cc1)CN(C(=O)C[NH+]2[C@@H](CCCC2)C)C
O=[C,N] Fc1c(cc(C#N)cc1)CN(C(=O)C[NH+]2[C@@H](CCCC2)C)C
[!#6]~*~[R] Fc1c(cc(C#N)cc1)CN(C(=O)C[NH+]2[C@@H](CCCC2)C)C
c-!@C Fc1c(cc(C#N)cc1)CN(C(=O)C[NH+]2[C@@H](CCCC2)C)C
[NX3][CX3](=[OX1])[#6] Fc1c(cc(C#N)cc1)CN(C(=O)C[NH+]2[C@@H](CCCC2)C)C
[#6!H0]~@[#6!H0]~@[#6!H0]~@[#6!H0] Fc1c(cc(C#N)cc1)CN(C(=O)C[NH+]2[C@@H](CCCC2)C)C
[R](-*(-*))~*~[a] Fc1c(cc(C#N)cc1)CN(C(=O)C[NH+]2[C@@H](CCCC2)C)C
[#6,#7;R0]=[#8] Fc1c(cc(C#N)cc1)CN(C(=O)C[NH+]2[C@@H](CCCC2)C)C
*-!:[a]:*:[a]-!:* Fc1c(cc(C#N)cc1)CN(C(=O)C[NH+]2[C@@H](CCCC2)C)C
*-*-[R]~*~*:[a] Fc1c(cc(C#N)cc1)CN(C(=O)C[NH+]2[C@@H](CCCC2)C)C
C-@C Fc1c(cc(C#N)cc1)CN(C(=O)C[NH+]2[C@@H](CCCC2)C)C
[!#6]~*~*~[R] Fc1c(cc(C#N)cc1)CN(C(=O)C[NH+]2[C@@H](CCCC2)C)C
[CX3]=[OX1] Fc1c(cc(C#N)cc1)CN(C(=O)C[NH+]2[C@@H](CCCC2)C)C
C~C~C~C Fc1c(cc(C#N)cc1)CN(C(=O)C[NH+]2[C@@H](CCCC2)C)C
C-@C O=C(Nc1c(OC)ccc(C#N)c1)C(=O)NC[C@H]2C[NH+](C(C)C)CC2
[cR1]1[cR1][cR1][cR1][cR1][cR1]1 O=C(Nc1c(OC)ccc(C#N)c1)C(=O)NC[C@H]2C[NH+](C(C)C)CC2
[!#6]~*~*~*~[D3] O=C(Nc1c(OC)ccc(C#N)c1)C(=O)NC[C@H]2C[NH+](C(C)C)CC2
[!#6]~*~[R] O=C(Nc1c(OC)ccc(C#N)c1)C(=O)NC[C@H]2C[NH+](C(C)C)CC2
C-!@N O=C(Nc1c(OC)ccc(C#N)c1)C(=O)NC[C@H]2C[NH+](C(C)C)CC2
[R]~*-[CH3] O=C(Nc1c(OC)ccc(C#N)c1)C(=O)NC[C@H]2C[NH+](C(C)C)CC2
[OX1]=CN O=C(Nc1c(OC)ccc(C#N)c1)C(=O)NC[C@H]2C[NH+](C(C)C)CC2
[#7]~*~*~*~*~*~*~*~*~[#8] O=C(Nc1c(OC)ccc(C#N)c1)C(=O)NC[C@H]2C[NH+](C(C)C)CC2
*!:[a]:*:*:[a]!:* O=C(Nc1c(OC)ccc(C#N)c1)C(=O)NC[C@H]2C[NH+](C(C)C)CC2
[#7]~*(~*)~* O=C(Nc1c(OC)ccc(C#N)c1)C(=O)NC[C@H]2C[NH+](C(C)C)CC2
[R](-*(-*))~*~*~*~[a] O=C(Nc1c(OC)ccc(C#N)c1)C(=O)NC[C@H]2C[NH+](C(C)C)CC2
C-!@C O=C(Nc1c(OC)ccc(C#N)c1)C(=O)NC[C@H]2C[NH+](C(C)C)CC2
[a]~*~*-[CH3] O=C(Nc1c(OC)ccc(C#N)c1)C(=O)NC[C@H]2C[NH+](C(C)C)CC2
[C;X4;!D4]-;!@[C;X4;!D4;!R] O=C(Nc1c(OC)ccc(C#N)c1)C(=O)NC[C@H]2C[NH+](C(C)C)CC2
[CX4] O=C(Nc1c(OC)ccc(C#N)c1)C(=O)NC[C@H]2C[NH+](C(C)C)CC2
[CHX4]([CH3X4])[CH3X4] O=C(Nc1c(OC)ccc(C#N)c1)C(=O)NC[C@H]2C[NH+](C(C)C)CC2
[R]~*~*-[CH3] O=C(Nc1c(OC)ccc(C#N)c1)C(=O)NC[C@H]2C[NH+](C(C)C)CC2
[!R] O=C(Nc1c(OC)ccc(C#N)c1)C(=O)NC[C@H]2C[NH+](C(C)C)CC2
[!#6]-[CH3] O=C(Nc1c(OC)ccc(C#N)c1)C(=O)NC[C@H]2C[NH+](C(C)C)CC2
*-*-[R]~*~*:[a] O=C(Nc1c(OC)ccc(C#N)c1)C(=O)NC[C@H]2C[NH+](C(C)C)CC2
C#!@N O=C(Nc1c(OC)ccc(C#N)c1)C(=O)NC[C@H]2C[NH+](C(C)C)CC2
[R] O=C(Nc1c(OC)ccc(C#N)c1)C(=O)NC[C@H]2C[NH+](C(C)C)CC2
*-!:aaa-!:* O=C(Nc1c(OC)ccc(C#N)c1)C(=O)NC[C@H]2C[NH+](C(C)C)CC2
*(!@*)(!@*) O=C(Nc1c(OC)ccc(C#N)c1)C(=O)NC[C@H]2C[NH+](C(C)C)CC2
c-!@O O=C(Nc1c(OC)ccc(C#N)c1)C(=O)NC[C@H]2C[NH+](C(C)C)CC2
c-!@C O=C(Nc1c(OC)ccc(C#N)c1)C(=O)NC[C@H]2C[NH+](C(C)C)CC2
*/,\[R]=,:;@[R]/,\* O=C(Nc1c(OC)ccc(C#N)c1)C(=O)NC[C@H]2C[NH+](C(C)C)CC2
*!@* O=C(Nc1c(OC)ccc(C#N)c1)C(=O)NC[C@H]2C[NH+](C(C)C)CC2
[NX1]#[CX2] O=C(Nc1c(OC)ccc(C#N)c1)C(=O)NC[C@H]2C[NH+](C(C)C)CC2
*-*-[R]:[a] O=C(Nc1c(OC)ccc(C#N)c1)C(=O)NC[C@H]2C[NH+](C(C)C)CC2
*!@[#8]!@* O=C(Nc1c(OC)ccc(C#N)c1)C(=O)NC[C@H]2C[NH+](C(C)C)CC2
*-!@* O=C(Nc1c(OC)ccc(C#N)c1)C(=O)NC[C@H]2C[NH+](C(C)C)CC2
O=[C,N] O=C(Nc1c(OC)ccc(C#N)c1)C(=O)NC[C@H]2C[NH+](C(C)C)CC2
[#8,#16] O=C(Nc1c(OC)ccc(C#N)c1)C(=O)NC[C@H]2C[NH+](C(C)C)CC2
*-!:aaaa-!:* O=C(Nc1c(OC)ccc(C#N)c1)C(=O)NC[C@H]2C[NH+](C(C)C)CC2
[+] O=C(Nc1c(OC)ccc(C#N)c1)C(=O)NC[C@H]2C[NH+](C(C)C)CC2
c-!@N O=C(Nc1c(OC)ccc(C#N)c1)C(=O)NC[C@H]2C[NH+](C(C)C)CC2
[R](-*(-*))~*~*~[a] O=C(Nc1c(OC)ccc(C#N)c1)C(=O)NC[C@H]2C[NH+](C(C)C)CC2
[O,N;!H0;R0] O=C(Nc1c(OC)ccc(C#N)c1)C(=O)NC[C@H]2C[NH+](C(C)C)CC2
[+,++,+++] O=C(Nc1c(OC)ccc(C#N)c1)C(=O)NC[C@H]2C[NH+](C(C)C)CC2
C-!@O O=C(Nc1c(OC)ccc(C#N)c1)C(=O)NC[C@H]2C[NH+](C(C)C)CC2
[R]~[D3] O=C(Nc1c(OC)ccc(C#N)c1)C(=O)NC[C@H]2C[NH+](C(C)C)CC2
[#6!H0]~@[#6!H0]~@[#6!H0]~@[#6!H0] O=C(Nc1c(OC)ccc(C#N)c1)C(=O)NC[C@H]2C[NH+](C(C)C)CC2
[CX3](=[OX1])C O=C(Nc1c(OC)ccc(C#N)c1)C(=O)NC[C@H]2C[NH+](C(C)C)CC2
[NH]([CX4])[CX4] O=C(Nc1c(OC)ccc(C#N)c1)C(=O)NC[C@H]2C[NH+](C(C)C)CC2
C(=O)C(=O) O=C(Nc1c(OC)ccc(C#N)c1)C(=O)NC[C@H]2C[NH+](C(C)C)CC2
*-!:[a]:*:[a]-!:* O=C(Nc1c(OC)ccc(C#N)c1)C(=O)NC[C@H]2C[NH+](C(C)C)CC2
[R0] O=C(Nc1c(OC)ccc(C#N)c1)C(=O)NC[C@H]2C[NH+](C(C)C)CC2
[R](-*(-*))~*~[a] O=C(Nc1c(OC)ccc(C#N)c1)C(=O)NC[C@H]2C[NH+](C(C)C)CC2
[O,N]!-CA=A O=C(Nc1c(OC)ccc(C#N)c1)C(=O)NC[C@H]2C[NH+](C(C)C)CC2
*-*-[R]~*:[a] O=C(Nc1c(OC)ccc(C#N)c1)C(=O)NC[C@H]2C[NH+](C(C)C)CC2
[C;X4;!D4]-;!@[C;D3] O=C(Nc1c(OC)ccc(C#N)c1)C(=O)NC[C@H]2C[NH+](C(C)C)CC2
*-!:aa-!:* O=C(Nc1c(OC)ccc(C#N)c1)C(=O)NC[C@H]2C[NH+](C(C)C)CC2
[CX3]=[OX1] O=C(Nc1c(OC)ccc(C#N)c1)C(=O)NC[C@H]2C[NH+](C(C)C)CC2
N-[C,c,N]=[C,c,N,n,O,S] O=C(Nc1c(OC)ccc(C#N)c1)C(=O)NC[C@H]2C[NH+](C(C)C)CC2
[NX4] O=C(Nc1c(OC)ccc(C#N)c1)C(=O)NC[C@H]2C[NH+](C(C)C)CC2
[#7] O=C(Nc1c(OC)ccc(C#N)c1)C(=O)NC[C@H]2C[NH+](C(C)C)CC2
[NX3][CX3](=[OX1])[#6] O=C(Nc1c(OC)ccc(C#N)c1)C(=O)NC[C@H]2C[NH+](C(C)C)CC2
[!#6]~*~*~[R] O=C(Nc1c(OC)ccc(C#N)c1)C(=O)NC[C@H]2C[NH+](C(C)C)CC2
[#6,#7;R0]=[#8] O=C(Nc1c(OC)ccc(C#N)c1)C(=O)NC[C@H]2C[NH+](C(C)C)CC2
[#8]=[C,N] O=C(Nc1c(OC)ccc(C#N)c1)C(=O)NC[C@H]2C[NH+](C(C)C)CC2
[CX4v4] O=C(Nc1c(OC)ccc(C#N)c1)C(=O)NC[C@H]2C[NH+](C(C)C)CC2
[N&X4&+,N&X3&+0] O=C(Nc1c(OC)ccc(C#N)c1)C(=O)NC[C@H]2C[NH+](C(C)C)CC2
[#6]~!@[#8] O=C(Nc1c(OC)ccc(C#N)c1)C(=O)NC[C@H]2C[NH+](C(C)C)CC2
C~C~O O=C(Nc1c(OC)ccc(C#N)c1)C(=O)NC[C@H]2C[NH+](C(C)C)CC2
*1*****1 O=C(Nc1c(OC)ccc(C#N)c1)C(=O)NC[C@H]2C[NH+](C(C)C)CC2
[CH3X4] O=C(Nc1c(OC)ccc(C#N)c1)C(=O)NC[C@H]2C[NH+](C(C)C)CC2
*1****1 O=C(Nc1c(OC)ccc(C#N)c1)C(=O)NC[C@H]2C[NH+](C(C)C)CC2
[OD2]([#6])[#6] O=C(Nc1c(OC)ccc(C#N)c1)C(=O)NC[C@H]2C[NH+](C(C)C)CC2
a1aaaaa1 O=C(Nc1c(OC)ccc(C#N)c1)C(=O)NC[C@H]2C[NH+](C(C)C)CC2
[#6X3v3-1,#6X3v4+0,#6X3v3+1] O=C(Nc1c(OC)ccc(C#N)c1)C(=O)NC[C@H]2C[NH+](C(C)C)CC2
C=!@O O=C(Nc1c(OC)ccc(C#N)c1)C(=O)NC[C@H]2C[NH+](C(C)C)CC2
[!H0;#7,#8,#9] O=C(Nc1c(OC)ccc(C#N)c1)C(=O)NC[C@H]2C[NH+](C(C)C)CC2
[C;X4;!D4]-;!@[N;X3;!D3] O=C(Nc1c(OC)ccc(C#N)c1)C(=O)NC[C@H]2C[NH+](C(C)C)CC2
*-!:[a]:*:*:[a]-!:* O=C(Nc1c(OC)ccc(C#N)c1)C(=O)NC[C@H]2C[NH+](C(C)C)CC2
C-@N O=C(Nc1c(OC)ccc(C#N)c1)C(=O)NC[C@H]2C[NH+](C(C)C)CC2
C~C~C~C O=C(Nc1c(OC)ccc(C#N)c1)C(=O)NC[C@H]2C[NH+](C(C)C)CC2
[OX2H0] O=C(Nc1c(OC)ccc(C#N)c1)C(=O)NC[C@H]2C[NH+](C(C)C)CC2
[N,n;+1] O=C(Nc1c(OC)ccc(C#N)c1)C(=O)NC[C@H]2C[NH+](C(C)C)CC2
[#7]~[D3] O=C(Nc1c(OC)ccc(C#N)c1)C(=O)NC[C@H]2C[NH+](C(C)C)CC2
[R]~*~*-[CH3] Fc1cc(O[C@@H]2C(=O)O[C@@H](C2)C)c([N+]([O-])=O)cc1
[OX2H,OX1H0-] Fc1cc(O[C@@H]2C(=O)O[C@@H](C2)C)c([N+]([O-])=O)cc1
[#9,#17,#35,#53]-[R] Fc1cc(O[C@@H]2C(=O)O[C@@H](C2)C)c([N+]([O-])=O)cc1
[ND3H0](~[OD1H0])(~[OD1H0])-a Fc1cc(O[C@@H]2C(=O)O[C@@H](C2)C)c([N+]([O-])=O)cc1
[CX4v4] Fc1cc(O[C@@H]2C(=O)O[C@@H](C2)C)c([N+]([O-])=O)cc1
[CX3]=[OX1] Fc1cc(O[C@@H]2C(=O)O[C@@H](C2)C)c([N+]([O-])=O)cc1
[C;X4;!D4]-;!@[C;X4;!D4;!R] Fc1cc(O[C@@H]2C(=O)O[C@@H](C2)C)c([N+]([O-])=O)cc1
[CX3](=[OX1])O Fc1cc(O[C@@H]2C(=O)O[C@@H](C2)C)c([N+]([O-])=O)cc1
c-!@O Fc1cc(O[C@@H]2C(=O)O[C@@H](C2)C)c([N+]([O-])=O)cc1
[#6][F,Cl,Br,I] Fc1cc(O[C@@H]2C(=O)O[C@@H](C2)C)c([N+]([O-])=O)cc1
[OX2H0] Fc1cc(O[C@@H]2C(=O)O[C@@H](C2)C)c([N+]([O-])=O)cc1
[#9,#17,#35,#53]-[a] Fc1cc(O[C@@H]2C(=O)O[C@@H](C2)C)c([N+]([O-])=O)cc1
[#9,#17,#35,#53] Fc1cc(O[C@@H]2C(=O)O[C@@H](C2)C)c([N+]([O-])=O)cc1
C~C~O Fc1cc(O[C@@H]2C(=O)O[C@@H](C2)C)c([N+]([O-])=O)cc1
[#7]~[D3] Fc1cc(O[C@@H]2C(=O)O[C@@H](C2)C)c([N+]([O-])=O)cc1
[#9,#17,#35,#53]~[D3] Fc1cc(O[C@@H]2C(=O)O[C@@H](C2)C)c([N+]([O-])=O)cc1
N=!@O Fc1cc(O[C@@H]2C(=O)O[C@@H](C2)C)c([N+]([O-])=O)cc1
c-!@N Fc1cc(O[C@@H]2C(=O)O[C@@H](C2)C)c([N+]([O-])=O)cc1
*!:[a]:*:*:[a]!:* Fc1cc(O[C@@H]2C(=O)O[C@@H](C2)C)c([N+]([O-])=O)cc1
[#6]~!@[#8] Fc1cc(O[C@@H]2C(=O)O[C@@H](C2)C)c([N+]([O-])=O)cc1
[F,Cl,Br,I] Fc1cc(O[C@@H]2C(=O)O[C@@H](C2)C)c([N+]([O-])=O)cc1
[R](-*(-*))~*~*~*~[a] Fc1cc(O[C@@H]2C(=O)O[C@@H](C2)C)c([N+]([O-])=O)cc1
[OD2]([#6])[#6] Fc1cc(O[C@@H]2C(=O)O[C@@H](C2)C)c([N+]([O-])=O)cc1
a1aaaaa1 Fc1cc(O[C@@H]2C(=O)O[C@@H](C2)C)c([N+]([O-])=O)cc1
[#6,#7;R0]=[#8] Fc1cc(O[C@@H]2C(=O)O[C@@H](C2)C)c([N+]([O-])=O)cc1
[+,++,+++] Fc1cc(O[C@@H]2C(=O)O[C@@H](C2)C)c([N+]([O-])=O)cc1
[R0] Fc1cc(O[C@@H]2C(=O)O[C@@H](C2)C)c([N+]([O-])=O)cc1
[#7] Fc1cc(O[C@@H]2C(=O)O[C@@H](C2)C)c([N+]([O-])=O)cc1
N-!@O Fc1cc(O[C@@H]2C(=O)O[C@@H](C2)C)c([N+]([O-])=O)cc1
[CH3X4] Fc1cc(O[C@@H]2C(=O)O[C@@H](C2)C)c([N+]([O-])=O)cc1
*-!:aa-!:* Fc1cc(O[C@@H]2C(=O)O[C@@H](C2)C)c([N+]([O-])=O)cc1
[CX3](=[OX1])C Fc1cc(O[C@@H]2C(=O)O[C@@H](C2)C)c([N+]([O-])=O)cc1
*(!@*)(!@*) Fc1cc(O[C@@H]2C(=O)O[C@@H](C2)C)c([N+]([O-])=O)cc1
[#6X3v3-1,#6X3v4+0,#6X3v3+1] Fc1cc(O[C@@H]2C(=O)O[C@@H](C2)C)c([N+]([O-])=O)cc1
*1*****1 Fc1cc(O[C@@H]2C(=O)O[C@@H](C2)C)c([N+]([O-])=O)cc1
[R]~*-[CH3] Fc1cc(O[C@@H]2C(=O)O[C@@H](C2)C)c([N+]([O-])=O)cc1
*!@* Fc1cc(O[C@@H]2C(=O)O[C@@H](C2)C)c([N+]([O-])=O)cc1
*!@[#8]!@* Fc1cc(O[C@@H]2C(=O)O[C@@H](C2)C)c([N+]([O-])=O)cc1
[-,--,---] Fc1cc(O[C@@H]2C(=O)O[C@@H](C2)C)c([N+]([O-])=O)cc1
*/,\[R]=,:;@[R]/,\* Fc1cc(O[C@@H]2C(=O)O[C@@H](C2)C)c([N+]([O-])=O)cc1
[#9,#17,#35,#53]!@*@* Fc1cc(O[C@@H]2C(=O)O[C@@H](C2)C)c([N+]([O-])=O)cc1
[!R] Fc1cc(O[C@@H]2C(=O)O[C@@H](C2)C)c([N+]([O-])=O)cc1
[#8]=[C,N] Fc1cc(O[C@@H]2C(=O)O[C@@H](C2)C)c([N+]([O-])=O)cc1
[R] Fc1cc(O[C@@H]2C(=O)O[C@@H](C2)C)c([N+]([O-])=O)cc1
*-*-[R]~*:[a] Fc1cc(O[C@@H]2C(=O)O[C@@H](C2)C)c([N+]([O-])=O)cc1
[cR1]1[cR1][cR1][cR1][cR1][cR1]1 Fc1cc(O[C@@H]2C(=O)O[C@@H](C2)C)c([N+]([O-])=O)cc1
[C;X4;!D4]-;!@[C;D3] Fc1cc(O[C@@H]2C(=O)O[C@@H](C2)C)c([N+]([O-])=O)cc1
*-!:aaa-!:* Fc1cc(O[C@@H]2C(=O)O[C@@H](C2)C)c([N+]([O-])=O)cc1
*-*-[R]:[a] Fc1cc(O[C@@H]2C(=O)O[C@@H](C2)C)c([N+]([O-])=O)cc1
[N,n;+1] Fc1cc(O[C@@H]2C(=O)O[C@@H](C2)C)c([N+]([O-])=O)cc1
[#7]~*(~*)~* Fc1cc(O[C@@H]2C(=O)O[C@@H](C2)C)c([N+]([O-])=O)cc1
[!#6]~*~[R] Fc1cc(O[C@@H]2C(=O)O[C@@H](C2)C)c([N+]([O-])=O)cc1
O=[C,N] Fc1cc(O[C@@H]2C(=O)O[C@@H](C2)C)c([N+]([O-])=O)cc1
a-[F] Fc1cc(O[C@@H]2C(=O)O[C@@H](C2)C)c([N+]([O-])=O)cc1
C-!@O Fc1cc(O[C@@H]2C(=O)O[C@@H](C2)C)c([N+]([O-])=O)cc1
[+] Fc1cc(O[C@@H]2C(=O)O[C@@H](C2)C)c([N+]([O-])=O)cc1
[!#6]~*~*~*~[D3] Fc1cc(O[C@@H]2C(=O)O[C@@H](C2)C)c([N+]([O-])=O)cc1
*-!@* Fc1cc(O[C@@H]2C(=O)O[C@@H](C2)C)c([N+]([O-])=O)cc1
[R](-*(-*))~*~[a] Fc1cc(O[C@@H]2C(=O)O[C@@H](C2)C)c([N+]([O-])=O)cc1
C~C(~O)~O Fc1cc(O[C@@H]2C(=O)O[C@@H](C2)C)c([N+]([O-])=O)cc1
[!#6]~*~*~[R] Fc1cc(O[C@@H]2C(=O)O[C@@H](C2)C)c([N+]([O-])=O)cc1
[R]~[D3] Fc1cc(O[C@@H]2C(=O)O[C@@H](C2)C)c([N+]([O-])=O)cc1
C=!@O Fc1cc(O[C@@H]2C(=O)O[C@@H](C2)C)c([N+]([O-])=O)cc1
N=[O,C,N,S] Fc1cc(O[C@@H]2C(=O)O[C@@H](C2)C)c([N+]([O-])=O)cc1
[C](=O)([C,c,O,S])[C,c,O,S] Fc1cc(O[C@@H]2C(=O)O[C@@H](C2)C)c([N+]([O-])=O)cc1
*-!:[a]:*:*:[a]-!:* Fc1cc(O[C@@H]2C(=O)O[C@@H](C2)C)c([N+]([O-])=O)cc1
[#6][CX3](=O)[OX2H0][#6] Fc1cc(O[C@@H]2C(=O)O[C@@H](C2)C)c([N+]([O-])=O)cc1
C-!@C Fc1cc(O[C@@H]2C(=O)O[C@@H](C2)C)c([N+]([O-])=O)cc1
[#8,#16] Fc1cc(O[C@@H]2C(=O)O[C@@H](C2)C)c([N+]([O-])=O)cc1
*-!:[a]:*:[a]-!:* Fc1cc(O[C@@H]2C(=O)O[C@@H](C2)C)c([N+]([O-])=O)cc1
C-@C Fc1cc(O[C@@H]2C(=O)O[C@@H](C2)C)c([N+]([O-])=O)cc1
C-@O Fc1cc(O[C@@H]2C(=O)O[C@@H](C2)C)c([N+]([O-])=O)cc1
*1****1 Fc1cc(O[C@@H]2C(=O)O[C@@H](C2)C)c([N+]([O-])=O)cc1
*-!:aaaa-!:* Fc1cc(O[C@@H]2C(=O)O[C@@H](C2)C)c([N+]([O-])=O)cc1
[R](-*(-*))~*~*~[a] Fc1cc(O[C@@H]2C(=O)O[C@@H](C2)C)c([N+]([O-])=O)cc1
C~C~C~C Fc1cc(O[C@@H]2C(=O)O[C@@H](C2)C)c([N+]([O-])=O)cc1
[#9,#17,#35,#53]~*(~*)~* Fc1cc(O[C@@H]2C(=O)O[C@@H](C2)C)c([N+]([O-])=O)cc1
[#7]~*~*~*~*~*~*~*~*~[#8] Fc1cc(O[C@@H]2C(=O)O[C@@H](C2)C)c([N+]([O-])=O)cc1
[CX4] Fc1cc(O[C@@H]2C(=O)O[C@@H](C2)C)c([N+]([O-])=O)cc1
*-*-[R]~*~*:[a] Fc1cc(O[C@@H]2C(=O)O[C@@H](C2)C)c([N+]([O-])=O)cc1
*-!:aaa-!:* S1C(=NN=C1C)N=C([O-])C2=NN(c3ccc(F)cc3)[C@H](C(=O)N)C2
[R]~*-[CH3] S1C(=NN=C1C)N=C([O-])C2=NN(c3ccc(F)cc3)[C@H](C(=O)N)C2
[R](-*(-*))~*~*~*~[a] S1C(=NN=C1C)N=C([O-])C2=NN(c3ccc(F)cc3)[C@H](C(=O)N)C2
[O,N;!H0;R0] S1C(=NN=C1C)N=C([O-])C2=NN(c3ccc(F)cc3)[C@H](C(=O)N)C2
[#16X2H0][!#16] S1C(=NN=C1C)N=C([O-])C2=NN(c3ccc(F)cc3)[C@H](C(=O)N)C2
c-!@C S1C(=NN=C1C)N=C([O-])C2=NN(c3ccc(F)cc3)[C@H](C(=O)N)C2
[R0] S1C(=NN=C1C)N=C([O-])C2=NN(c3ccc(F)cc3)[C@H](C(=O)N)C2
C~C~C~C S1C(=NN=C1C)N=C([O-])C2=NN(c3ccc(F)cc3)[C@H](C(=O)N)C2
C=!@N S1C(=NN=C1C)N=C([O-])C2=NN(c3ccc(F)cc3)[C@H](C(=O)N)C2
[!#6]~*~*~*~[D3] S1C(=NN=C1C)N=C([O-])C2=NN(c3ccc(F)cc3)[C@H](C(=O)N)C2
[CX3](=[OX1])C S1C(=NN=C1C)N=C([O-])C2=NN(c3ccc(F)cc3)[C@H](C(=O)N)C2
*/,\[R]=,:;@[R]/,\* S1C(=NN=C1C)N=C([O-])C2=NN(c3ccc(F)cc3)[C@H](C(=O)N)C2
[#9,#17,#35,#53]-[R] S1C(=NN=C1C)N=C([O-])C2=NN(c3ccc(F)cc3)[C@H](C(=O)N)C2
[OX2H,OX1H0-] S1C(=NN=C1C)N=C([O-])C2=NN(c3ccc(F)cc3)[C@H](C(=O)N)C2
[#9,#17,#35,#53] S1C(=NN=C1C)N=C([O-])C2=NN(c3ccc(F)cc3)[C@H](C(=O)N)C2
[CX4] S1C(=NN=C1C)N=C([O-])C2=NN(c3ccc(F)cc3)[C@H](C(=O)N)C2
*-*-[R]~*~*:[a] S1C(=NN=C1C)N=C([O-])C2=NN(c3ccc(F)cc3)[C@H](C(=O)N)C2
[R] S1C(=NN=C1C)N=C([O-])C2=NN(c3ccc(F)cc3)[C@H](C(=O)N)C2
[#16X2H0] S1C(=NN=C1C)N=C([O-])C2=NN(c3ccc(F)cc3)[C@H](C(=O)N)C2
[#6X3v3-1,#6X3v4+0,#6X3v3+1] S1C(=NN=C1C)N=C([O-])C2=NN(c3ccc(F)cc3)[C@H](C(=O)N)C2
*-!:[a]:*:*:[a]-!:* S1C(=NN=C1C)N=C([O-])C2=NN(c3ccc(F)cc3)[C@H](C(=O)N)C2
[#7] S1C(=NN=C1C)N=C([O-])C2=NN(c3ccc(F)cc3)[C@H](C(=O)N)C2
[N&X4&+,N&X3&+0] S1C(=NN=C1C)N=C([O-])C2=NN(c3ccc(F)cc3)[C@H](C(=O)N)C2
C~C~O S1C(=NN=C1C)N=C([O-])C2=NN(c3ccc(F)cc3)[C@H](C(=O)N)C2
[#7]~*~*~*~*~*~*~*~*~[#8] S1C(=NN=C1C)N=C([O-])C2=NN(c3ccc(F)cc3)[C@H](C(=O)N)C2
*1*****1 S1C(=NN=C1C)N=C([O-])C2=NN(c3ccc(F)cc3)[C@H](C(=O)N)C2
C-@C S1C(=NN=C1C)N=C([O-])C2=NN(c3ccc(F)cc3)[C@H](C(=O)N)C2
C=@N S1C(=NN=C1C)N=C([O-])C2=NN(c3ccc(F)cc3)[C@H](C(=O)N)C2
C-@N S1C(=NN=C1C)N=C([O-])C2=NN(c3ccc(F)cc3)[C@H](C(=O)N)C2
[#7]~[D3] S1C(=NN=C1C)N=C([O-])C2=NN(c3ccc(F)cc3)[C@H](C(=O)N)C2
[O,N]!-CA=A S1C(=NN=C1C)N=C([O-])C2=NN(c3ccc(F)cc3)[C@H](C(=O)N)C2
*/,\[R]=;@[R]/,\* S1C(=NN=C1C)N=C([O-])C2=NN(c3ccc(F)cc3)[C@H](C(=O)N)C2
[#6]~!@[#8] S1C(=NN=C1C)N=C([O-])C2=NN(c3ccc(F)cc3)[C@H](C(=O)N)C2
[nX2r5] S1C(=NN=C1C)N=C([O-])C2=NN(c3ccc(F)cc3)[C@H](C(=O)N)C2
[!R] S1C(=NN=C1C)N=C([O-])C2=NN(c3ccc(F)cc3)[C@H](C(=O)N)C2
[OX1]=CN S1C(=NN=C1C)N=C([O-])C2=NN(c3ccc(F)cc3)[C@H](C(=O)N)C2
[#8]=[C,N] S1C(=NN=C1C)N=C([O-])C2=NN(c3ccc(F)cc3)[C@H](C(=O)N)C2
[R](-*(-*))~*~[a] S1C(=NN=C1C)N=C([O-])C2=NN(c3ccc(F)cc3)[C@H](C(=O)N)C2
C=!@O S1C(=NN=C1C)N=C([O-])C2=NN(c3ccc(F)cc3)[C@H](C(=O)N)C2
[!#6]~*~[R] S1C(=NN=C1C)N=C([O-])C2=NN(c3ccc(F)cc3)[C@H](C(=O)N)C2
c-!@N S1C(=NN=C1C)N=C([O-])C2=NN(c3ccc(F)cc3)[C@H](C(=O)N)C2
[#6][F,Cl,Br,I] S1C(=NN=C1C)N=C([O-])C2=NN(c3ccc(F)cc3)[C@H](C(=O)N)C2
[NX3][CX3](=[OX1])[#6] S1C(=NN=C1C)N=C([O-])C2=NN(c3ccc(F)cc3)[C@H](C(=O)N)C2
N=[O,C,N,S] S1C(=NN=C1C)N=C([O-])C2=NN(c3ccc(F)cc3)[C@H](C(=O)N)C2
*-!:[a]:*:[a]-!:* S1C(=NN=C1C)N=C([O-])C2=NN(c3ccc(F)cc3)[C@H](C(=O)N)C2
[sX2r5] S1C(=NN=C1C)N=C([O-])C2=NN(c3ccc(F)cc3)[C@H](C(=O)N)C2
[R]~*~*-[CH3] S1C(=NN=C1C)N=C([O-])C2=NN(c3ccc(F)cc3)[C@H](C(=O)N)C2
*-*-[R]~*:[a] S1C(=NN=C1C)N=C([O-])C2=NN(c3ccc(F)cc3)[C@H](C(=O)N)C2
[F,Cl,Br,I] S1C(=NN=C1C)N=C([O-])C2=NN(c3ccc(F)cc3)[C@H](C(=O)N)C2
[!H0;#7,#8,#9] S1C(=NN=C1C)N=C([O-])C2=NN(c3ccc(F)cc3)[C@H](C(=O)N)C2
[R](-*(-*))~*~*~[a] S1C(=NN=C1C)N=C([O-])C2=NN(c3ccc(F)cc3)[C@H](C(=O)N)C2
[a]~*~*-[CH3] S1C(=NN=C1C)N=C([O-])C2=NN(c3ccc(F)cc3)[C@H](C(=O)N)C2
[#9,#17,#35,#53]!@*@* S1C(=NN=C1C)N=C([O-])C2=NN(c3ccc(F)cc3)[C@H](C(=O)N)C2
[#7]~*(~*)~* S1C(=NN=C1C)N=C([O-])C2=NN(c3ccc(F)cc3)[C@H](C(=O)N)C2
*-!@* S1C(=NN=C1C)N=C([O-])C2=NN(c3ccc(F)cc3)[C@H](C(=O)N)C2
[R]~[D3] S1C(=NN=C1C)N=C([O-])C2=NN(c3ccc(F)cc3)[C@H](C(=O)N)C2
O=[C,N] S1C(=NN=C1C)N=C([O-])C2=NN(c3ccc(F)cc3)[C@H](C(=O)N)C2
C-!@C S1C(=NN=C1C)N=C([O-])C2=NN(c3ccc(F)cc3)[C@H](C(=O)N)C2
a1aaaaa1 S1C(=NN=C1C)N=C([O-])C2=NN(c3ccc(F)cc3)[C@H](C(=O)N)C2
[#9,#17,#35,#53]~[D3] S1C(=NN=C1C)N=C([O-])C2=NN(c3ccc(F)cc3)[C@H](C(=O)N)C2
a-[F] S1C(=NN=C1C)N=C([O-])C2=NN(c3ccc(F)cc3)[C@H](C(=O)N)C2
[-,--,---] S1C(=NN=C1C)N=C([O-])C2=NN(c3ccc(F)cc3)[C@H](C(=O)N)C2
[#9,#17,#35,#53]~*(~*)~* S1C(=NN=C1C)N=C([O-])C2=NN(c3ccc(F)cc3)[C@H](C(=O)N)C2
[cR1]1[cR1][cR1][cR1][cR1][cR1]1 S1C(=NN=C1C)N=C([O-])C2=NN(c3ccc(F)cc3)[C@H](C(=O)N)C2
*!@* S1C(=NN=C1C)N=C([O-])C2=NN(c3ccc(F)cc3)[C@H](C(=O)N)C2
[CH3X4] S1C(=NN=C1C)N=C([O-])C2=NN(c3ccc(F)cc3)[C@H](C(=O)N)C2
[#8,#16] S1C(=NN=C1C)N=C([O-])C2=NN(c3ccc(F)cc3)[C@H](C(=O)N)C2
[#6,#7;R0]=[#8] S1C(=NN=C1C)N=C([O-])C2=NN(c3ccc(F)cc3)[C@H](C(=O)N)C2
*!:[a]:*:*:[a]!:* S1C(=NN=C1C)N=C([O-])C2=NN(c3ccc(F)cc3)[C@H](C(=O)N)C2
[NX3,NX4+][CX4H]([*])[CX3](=[OX1])[O,N] S1C(=NN=C1C)N=C([O-])C2=NN(c3ccc(F)cc3)[C@H](C(=O)N)C2
[NX3][NX2]=[*] S1C(=NN=C1C)N=C([O-])C2=NN(c3ccc(F)cc3)[C@H](C(=O)N)C2
*-*-[R]:[a] S1C(=NN=C1C)N=C([O-])C2=NN(c3ccc(F)cc3)[C@H](C(=O)N)C2
[CX4v4] S1C(=NN=C1C)N=C([O-])C2=NN(c3ccc(F)cc3)[C@H](C(=O)N)C2
[C;X4;!D4]-;!@[C;D3] S1C(=NN=C1C)N=C([O-])C2=NN(c3ccc(F)cc3)[C@H](C(=O)N)C2
*1****1 S1C(=NN=C1C)N=C([O-])C2=NN(c3ccc(F)cc3)[C@H](C(=O)N)C2
*(!@*)(!@*) S1C(=NN=C1C)N=C([O-])C2=NN(c3ccc(F)cc3)[C@H](C(=O)N)C2
[!#6]~*~*~[R] S1C(=NN=C1C)N=C([O-])C2=NN(c3ccc(F)cc3)[C@H](C(=O)N)C2
[#9,#17,#35,#53]-[a] S1C(=NN=C1C)N=C([O-])C2=NN(c3ccc(F)cc3)[C@H](C(=O)N)C2
C-!@N S1C(=NN=C1C)N=C([O-])C2=NN(c3ccc(F)cc3)[C@H](C(=O)N)C2
N-[C,c,N]=[C,c,N,n,O,S] S1C(=NN=C1C)N=C([O-])C2=NN(c3ccc(F)cc3)[C@H](C(=O)N)C2
C-@C Fc1ccc(N2N=C(C=C2NC(=O)C[NH+](CC3CC3)C)C)cc1
[!#6]~*~[R] Fc1ccc(N2N=C(C=C2NC(=O)C[NH+](CC3CC3)C)C)cc1
a1aaaaa1 Fc1ccc(N2N=C(C=C2NC(=O)C[NH+](CC3CC3)C)C)cc1
*-*-[R]~*~*:[a] Fc1ccc(N2N=C(C=C2NC(=O)C[NH+](CC3CC3)C)C)cc1
*1*****1 Fc1ccc(N2N=C(C=C2NC(=O)C[NH+](CC3CC3)C)C)cc1
[#7] Fc1ccc(N2N=C(C=C2NC(=O)C[NH+](CC3CC3)C)C)cc1
c-!@C Fc1ccc(N2N=C(C=C2NC(=O)C[NH+](CC3CC3)C)C)cc1
*-!:[a]:*:*:[a]-!:* Fc1ccc(N2N=C(C=C2NC(=O)C[NH+](CC3CC3)C)C)cc1
C(=O)C[N+,n+] Fc1ccc(N2N=C(C=C2NC(=O)C[NH+](CC3CC3)C)C)cc1
[#8,#16] Fc1ccc(N2N=C(C=C2NC(=O)C[NH+](CC3CC3)C)C)cc1
*-!@* Fc1ccc(N2N=C(C=C2NC(=O)C[NH+](CC3CC3)C)C)cc1
[C;X4;!D4]-;!@[C;D3] Fc1ccc(N2N=C(C=C2NC(=O)C[NH+](CC3CC3)C)C)cc1
[#6X3v3-1,#6X3v4+0,#6X3v3+1] Fc1ccc(N2N=C(C=C2NC(=O)C[NH+](CC3CC3)C)C)cc1
[CH3X4] Fc1ccc(N2N=C(C=C2NC(=O)C[NH+](CC3CC3)C)C)cc1
*!@* Fc1ccc(N2N=C(C=C2NC(=O)C[NH+](CC3CC3)C)C)cc1
*-!:[a]:*:[a]-!:* Fc1ccc(N2N=C(C=C2NC(=O)C[NH+](CC3CC3)C)C)cc1
[CX4v4] Fc1ccc(N2N=C(C=C2NC(=O)C[NH+](CC3CC3)C)C)cc1
a-[F] Fc1ccc(N2N=C(C=C2NC(=O)C[NH+](CC3CC3)C)C)cc1
[#7]~[D3] Fc1ccc(N2N=C(C=C2NC(=O)C[NH+](CC3CC3)C)C)cc1
*1**1 Fc1ccc(N2N=C(C=C2NC(=O)C[NH+](CC3CC3)C)C)cc1
*-!:aaaa-!:* Fc1ccc(N2N=C(C=C2NC(=O)C[NH+](CC3CC3)C)C)cc1
[R](-*(-*))~*~*~[a] Fc1ccc(N2N=C(C=C2NC(=O)C[NH+](CC3CC3)C)C)cc1
[!R] Fc1ccc(N2N=C(C=C2NC(=O)C[NH+](CC3CC3)C)C)cc1
[R](-*(-*))~*~[a] Fc1ccc(N2N=C(C=C2NC(=O)C[NH+](CC3CC3)C)C)cc1
[R] Fc1ccc(N2N=C(C=C2NC(=O)C[NH+](CC3CC3)C)C)cc1
[#9,#17,#35,#53] Fc1ccc(N2N=C(C=C2NC(=O)C[NH+](CC3CC3)C)C)cc1
[!#6]~*~*~*~[D3] Fc1ccc(N2N=C(C=C2NC(=O)C[NH+](CC3CC3)C)C)cc1
[nX2r5] Fc1ccc(N2N=C(C=C2NC(=O)C[NH+](CC3CC3)C)C)cc1
[a]~*~*-[CH3] Fc1ccc(N2N=C(C=C2NC(=O)C[NH+](CC3CC3)C)C)cc1
C~C~O Fc1ccc(N2N=C(C=C2NC(=O)C[NH+](CC3CC3)C)C)cc1
[R]~*-[CH3] Fc1ccc(N2N=C(C=C2NC(=O)C[NH+](CC3CC3)C)C)cc1
*-*-[R]~*:[a] Fc1ccc(N2N=C(C=C2NC(=O)C[NH+](CC3CC3)C)C)cc1
c-!@N Fc1ccc(N2N=C(C=C2NC(=O)C[NH+](CC3CC3)C)C)cc1
[NX3][CX3](=[OX1])[#6] Fc1ccc(N2N=C(C=C2NC(=O)C[NH+](CC3CC3)C)C)cc1
[CX3]=[OX1] Fc1ccc(N2N=C(C=C2NC(=O)C[NH+](CC3CC3)C)C)cc1
[O,N;!H0;R0] Fc1ccc(N2N=C(C=C2NC(=O)C[NH+](CC3CC3)C)C)cc1
[F,Cl,Br,I] Fc1ccc(N2N=C(C=C2NC(=O)C[NH+](CC3CC3)C)C)cc1
[#6]~!@[#8] Fc1ccc(N2N=C(C=C2NC(=O)C[NH+](CC3CC3)C)C)cc1
[R]~*~*-[CH3] Fc1ccc(N2N=C(C=C2NC(=O)C[NH+](CC3CC3)C)C)cc1
[#9,#17,#35,#53]-[R] Fc1ccc(N2N=C(C=C2NC(=O)C[NH+](CC3CC3)C)C)cc1
[!#6]-[CH3] Fc1ccc(N2N=C(C=C2NC(=O)C[NH+](CC3CC3)C)C)cc1
*1****1 Fc1ccc(N2N=C(C=C2NC(=O)C[NH+](CC3CC3)C)C)cc1
[N,n;+1] Fc1ccc(N2N=C(C=C2NC(=O)C[NH+](CC3CC3)C)C)cc1
[#9,#17,#35,#53]-[a] Fc1ccc(N2N=C(C=C2NC(=O)C[NH+](CC3CC3)C)C)cc1
[#9,#17,#35,#53]~[D3] Fc1ccc(N2N=C(C=C2NC(=O)C[NH+](CC3CC3)C)C)cc1
[#6][F,Cl,Br,I] Fc1ccc(N2N=C(C=C2NC(=O)C[NH+](CC3CC3)C)C)cc1
*-!:aaa-!:* Fc1ccc(N2N=C(C=C2NC(=O)C[NH+](CC3CC3)C)C)cc1
*-*-[R]:[a] Fc1ccc(N2N=C(C=C2NC(=O)C[NH+](CC3CC3)C)C)cc1
[#9,#17,#35,#53]!@*@* Fc1ccc(N2N=C(C=C2NC(=O)C[NH+](CC3CC3)C)C)cc1
C-!@N Fc1ccc(N2N=C(C=C2NC(=O)C[NH+](CC3CC3)C)C)cc1
O=[C,N] Fc1ccc(N2N=C(C=C2NC(=O)C[NH+](CC3CC3)C)C)cc1
*/,\[R]=,:;@[R]/,\* Fc1ccc(N2N=C(C=C2NC(=O)C[NH+](CC3CC3)C)C)cc1
[+] Fc1ccc(N2N=C(C=C2NC(=O)C[NH+](CC3CC3)C)C)cc1
[#7]~*(~*)~* Fc1ccc(N2N=C(C=C2NC(=O)C[NH+](CC3CC3)C)C)cc1
[!#6]~*~*~[R] Fc1ccc(N2N=C(C=C2NC(=O)C[NH+](CC3CC3)C)C)cc1
[CX4] Fc1ccc(N2N=C(C=C2NC(=O)C[NH+](CC3CC3)C)C)cc1
[!H0;#7,#8,#9] Fc1ccc(N2N=C(C=C2NC(=O)C[NH+](CC3CC3)C)C)cc1
[NX4] Fc1ccc(N2N=C(C=C2NC(=O)C[NH+](CC3CC3)C)C)cc1
a1aaaa1 Fc1ccc(N2N=C(C=C2NC(=O)C[NH+](CC3CC3)C)C)cc1
[R0] Fc1ccc(N2N=C(C=C2NC(=O)C[NH+](CC3CC3)C)C)cc1
[CX3](=[OX1])C Fc1ccc(N2N=C(C=C2NC(=O)C[NH+](CC3CC3)C)C)cc1
[N&X4&+,N&X3&+0] Fc1ccc(N2N=C(C=C2NC(=O)C[NH+](CC3CC3)C)C)cc1
C-!@C Fc1ccc(N2N=C(C=C2NC(=O)C[NH+](CC3CC3)C)C)cc1
[OX1]=CN Fc1ccc(N2N=C(C=C2NC(=O)C[NH+](CC3CC3)C)C)cc1
N[CX4H2][CX3](=[OX1])[O,N] Fc1ccc(N2N=C(C=C2NC(=O)C[NH+](CC3CC3)C)C)cc1
[+,++,+++] Fc1ccc(N2N=C(C=C2NC(=O)C[NH+](CC3CC3)C)C)cc1
C~C~C~C Fc1ccc(N2N=C(C=C2NC(=O)C[NH+](CC3CC3)C)C)cc1
N-[C,c,N]=[C,c,N,n,O,S] Fc1ccc(N2N=C(C=C2NC(=O)C[NH+](CC3CC3)C)C)cc1
[#8]=[C,N] Fc1ccc(N2N=C(C=C2NC(=O)C[NH+](CC3CC3)C)C)cc1
[#6,#7;R0]=[#8] Fc1ccc(N2N=C(C=C2NC(=O)C[NH+](CC3CC3)C)C)cc1
[R]~[D3] Fc1ccc(N2N=C(C=C2NC(=O)C[NH+](CC3CC3)C)C)cc1
[R](-*(-*))~*~*~*~[a] Fc1ccc(N2N=C(C=C2NC(=O)C[NH+](CC3CC3)C)C)cc1
*-!:aa-!:* Fc1ccc(N2N=C(C=C2NC(=O)C[NH+](CC3CC3)C)C)cc1
[C;X4;!D4]-;!@[C;X4;!D4;!R] Fc1ccc(N2N=C(C=C2NC(=O)C[NH+](CC3CC3)C)C)cc1
[NH]([CX4])[CX4] Fc1ccc(N2N=C(C=C2NC(=O)C[NH+](CC3CC3)C)C)cc1
[#9,#17,#35,#53]~*(~*)~* Fc1ccc(N2N=C(C=C2NC(=O)C[NH+](CC3CC3)C)C)cc1
*(!@*)(!@*) Fc1ccc(N2N=C(C=C2NC(=O)C[NH+](CC3CC3)C)C)cc1
[cR1]1[cR1][cR1][cR1][cR1][cR1]1 Fc1ccc(N2N=C(C=C2NC(=O)C[NH+](CC3CC3)C)C)cc1
C=!@O Fc1ccc(N2N=C(C=C2NC(=O)C[NH+](CC3CC3)C)C)cc1
*!:[a]:*:*:[a]!:* Fc1ccc(N2N=C(C=C2NC(=O)C[NH+](CC3CC3)C)C)cc1
C-!@C Clc1c(cccc1)C=2OC=C(N2)C[NH+]3[C@H](C(=O)N(C)C)CCC3
*-!:aaa-!:* Clc1c(cccc1)C=2OC=C(N2)C[NH+]3[C@H](C(=O)N(C)C)CCC3
*1*****1 Clc1c(cccc1)C=2OC=C(N2)C[NH+]3[C@H](C(=O)N(C)C)CCC3
[#8,#16] Clc1c(cccc1)C=2OC=C(N2)C[NH+]3[C@H](C(=O)N(C)C)CCC3
[F,Cl,Br,I] Clc1c(cccc1)C=2OC=C(N2)C[NH+]3[C@H](C(=O)N(C)C)CCC3
[N,n;+1] Clc1c(cccc1)C=2OC=C(N2)C[NH+]3[C@H](C(=O)N(C)C)CCC3
*-*-[R]:[a] Clc1c(cccc1)C=2OC=C(N2)C[NH+]3[C@H](C(=O)N(C)C)CCC3
[R](-*(-*))~*~[a] Clc1c(cccc1)C=2OC=C(N2)C[NH+]3[C@H](C(=O)N(C)C)CCC3
N1[CX4H]([CH2][CH2][CH2]1)[CX3](=[OX1])[O,N] Clc1c(cccc1)C=2OC=C(N2)C[NH+]3[C@H](C(=O)N(C)C)CCC3
*-!:[a]:*:[a]-!:* Clc1c(cccc1)C=2OC=C(N2)C[NH+]3[C@H](C(=O)N(C)C)CCC3
C~C~O Clc1c(cccc1)C=2OC=C(N2)C[NH+]3[C@H](C(=O)N(C)C)CCC3
[#7]~*~*~*~*~*~*~*~*~[#8] Clc1c(cccc1)C=2OC=C(N2)C[NH+]3[C@H](C(=O)N(C)C)CCC3
[C;X4;!D4]-;!@[C;D3] Clc1c(cccc1)C=2OC=C(N2)C[NH+]3[C@H](C(=O)N(C)C)CCC3
*-*-[R]~*:[a] Clc1c(cccc1)C=2OC=C(N2)C[NH+]3[C@H](C(=O)N(C)C)CCC3
*(!@*)(!@*) Clc1c(cccc1)C=2OC=C(N2)C[NH+]3[C@H](C(=O)N(C)C)CCC3
[cR1]1[cR1][cR1][cR1][cR1][cR1]1 Clc1c(cccc1)C=2OC=C(N2)C[NH+]3[C@H](C(=O)N(C)C)CCC3
cC[N+] Clc1c(cccc1)C=2OC=C(N2)C[NH+]3[C@H](C(=O)N(C)C)CCC3
C(=O)C[N+,n+] Clc1c(cccc1)C=2OC=C(N2)C[NH+]3[C@H](C(=O)N(C)C)CCC3
[OX1]=CN Clc1c(cccc1)C=2OC=C(N2)C[NH+]3[C@H](C(=O)N(C)C)CCC3
[oX2r5] Clc1c(cccc1)C=2OC=C(N2)C[NH+]3[C@H](C(=O)N(C)C)CCC3
[R](-*(-*))~*~*~*~[a] Clc1c(cccc1)C=2OC=C(N2)C[NH+]3[C@H](C(=O)N(C)C)CCC3
n@a[#8] Clc1c(cccc1)C=2OC=C(N2)C[NH+]3[C@H](C(=O)N(C)C)CCC3
N-[C,c,N]=[C,c,N,n,O,S] Clc1c(cccc1)C=2OC=C(N2)C[NH+]3[C@H](C(=O)N(C)C)CCC3
c-!@C Clc1c(cccc1)C=2OC=C(N2)C[NH+]3[C@H](C(=O)N(C)C)CCC3
[#7] Clc1c(cccc1)C=2OC=C(N2)C[NH+]3[C@H](C(=O)N(C)C)CCC3
*/,\[R]=,:;@[R]/,\* Clc1c(cccc1)C=2OC=C(N2)C[NH+]3[C@H](C(=O)N(C)C)CCC3
a1aaaaa1 Clc1c(cccc1)C=2OC=C(N2)C[NH+]3[C@H](C(=O)N(C)C)CCC3
C-!@N Clc1c(cccc1)C=2OC=C(N2)C[NH+]3[C@H](C(=O)N(C)C)CCC3
*-!:aaaa-!:* Clc1c(cccc1)C=2OC=C(N2)C[NH+]3[C@H](C(=O)N(C)C)CCC3
[CX4] Clc1c(cccc1)C=2OC=C(N2)C[NH+]3[C@H](C(=O)N(C)C)CCC3
C-@N Clc1c(cccc1)C=2OC=C(N2)C[NH+]3[C@H](C(=O)N(C)C)CCC3
a-[Cl] Clc1c(cccc1)C=2OC=C(N2)C[NH+]3[C@H](C(=O)N(C)C)CCC3
[R](-*(-*))~*~*~[a] Clc1c(cccc1)C=2OC=C(N2)C[NH+]3[C@H](C(=O)N(C)C)CCC3
[#9,#17,#35,#53]!@*@* Clc1c(cccc1)C=2OC=C(N2)C[NH+]3[C@H](C(=O)N(C)C)CCC3
*1****1 Clc1c(cccc1)C=2OC=C(N2)C[NH+]3[C@H](C(=O)N(C)C)CCC3
*-*-[R]~*~*:[a] Clc1c(cccc1)C=2OC=C(N2)C[NH+]3[C@H](C(=O)N(C)C)CCC3
[#9,#17,#35,#53]-[a] Clc1c(cccc1)C=2OC=C(N2)C[NH+]3[C@H](C(=O)N(C)C)CCC3
C~C~C~C Clc1c(cccc1)C=2OC=C(N2)C[NH+]3[C@H](C(=O)N(C)C)CCC3
[#9,#17,#35,#53]-[R] Clc1c(cccc1)C=2OC=C(N2)C[NH+]3[C@H](C(=O)N(C)C)CCC3
[#6,#7;R0]=[#8] Clc1c(cccc1)C=2OC=C(N2)C[NH+]3[C@H](C(=O)N(C)C)CCC3
[N&X4&+,N&X3&+0] Clc1c(cccc1)C=2OC=C(N2)C[NH+]3[C@H](C(=O)N(C)C)CCC3
*-!:aa-!:* Clc1c(cccc1)C=2OC=C(N2)C[NH+]3[C@H](C(=O)N(C)C)CCC3
[#9,#17,#35,#53] Clc1c(cccc1)C=2OC=C(N2)C[NH+]3[C@H](C(=O)N(C)C)CCC3
[#6X3v3-1,#6X3v4+0,#6X3v3+1] Clc1c(cccc1)C=2OC=C(N2)C[NH+]3[C@H](C(=O)N(C)C)CCC3
[NX4] Clc1c(cccc1)C=2OC=C(N2)C[NH+]3[C@H](C(=O)N(C)C)CCC3
[#9,#17,#35,#53]~*(~*)~* Clc1c(cccc1)C=2OC=C(N2)C[NH+]3[C@H](C(=O)N(C)C)CCC3
*!:[a]:*:*:[a]!:* Clc1c(cccc1)C=2OC=C(N2)C[NH+]3[C@H](C(=O)N(C)C)CCC3
[#8]=[C,N] Clc1c(cccc1)C=2OC=C(N2)C[NH+]3[C@H](C(=O)N(C)C)CCC3
C=!@O Clc1c(cccc1)C=2OC=C(N2)C[NH+]3[C@H](C(=O)N(C)C)CCC3
*-!@* Clc1c(cccc1)C=2OC=C(N2)C[NH+]3[C@H](C(=O)N(C)C)CCC3
[#6][F,Cl,Br,I] Clc1c(cccc1)C=2OC=C(N2)C[NH+]3[C@H](C(=O)N(C)C)CCC3
[#6!H0]~@[#6!H0]~@[#6!H0]~@[#6!H0] Clc1c(cccc1)C=2OC=C(N2)C[NH+]3[C@H](C(=O)N(C)C)CCC3
[+,++,+++] Clc1c(cccc1)C=2OC=C(N2)C[NH+]3[C@H](C(=O)N(C)C)CCC3
[CX3]=[OX1] Clc1c(cccc1)C=2OC=C(N2)C[NH+]3[C@H](C(=O)N(C)C)CCC3
[R] Clc1c(cccc1)C=2OC=C(N2)C[NH+]3[C@H](C(=O)N(C)C)CCC3
[!#6]-[CH3] Clc1c(cccc1)C=2OC=C(N2)C[NH+]3[C@H](C(=O)N(C)C)CCC3
[nX2r5] Clc1c(cccc1)C=2OC=C(N2)C[NH+]3[C@H](C(=O)N(C)C)CCC3
C-@C Clc1c(cccc1)C=2OC=C(N2)C[NH+]3[C@H](C(=O)N(C)C)CCC3
[#9,#17,#35,#53]~[D3] Clc1c(cccc1)C=2OC=C(N2)C[NH+]3[C@H](C(=O)N(C)C)CCC3
[R]~[D3] Clc1c(cccc1)C=2OC=C(N2)C[NH+]3[C@H](C(=O)N(C)C)CCC3
[!H0;#7,#8,#9] Clc1c(cccc1)C=2OC=C(N2)C[NH+]3[C@H](C(=O)N(C)C)CCC3
[CH3X4] Clc1c(cccc1)C=2OC=C(N2)C[NH+]3[C@H](C(=O)N(C)C)CCC3
[NH]([CX4])[CX4] Clc1c(cccc1)C=2OC=C(N2)C[NH+]3[C@H](C(=O)N(C)C)CCC3
[+] Clc1c(cccc1)C=2OC=C(N2)C[NH+]3[C@H](C(=O)N(C)C)CCC3
[R0] Clc1c(cccc1)C=2OC=C(N2)C[NH+]3[C@H](C(=O)N(C)C)CCC3
O=[C,N] Clc1c(cccc1)C=2OC=C(N2)C[NH+]3[C@H](C(=O)N(C)C)CCC3
[!R] Clc1c(cccc1)C=2OC=C(N2)C[NH+]3[C@H](C(=O)N(C)C)CCC3
[!#6]~*~*~[R] Clc1c(cccc1)C=2OC=C(N2)C[NH+]3[C@H](C(=O)N(C)C)CCC3
[R]~*~*-[CH3] Clc1c(cccc1)C=2OC=C(N2)C[NH+]3[C@H](C(=O)N(C)C)CCC3
*-!:[a]:*:*:[a]-!:* Clc1c(cccc1)C=2OC=C(N2)C[NH+]3[C@H](C(=O)N(C)C)CCC3
*!@* Clc1c(cccc1)C=2OC=C(N2)C[NH+]3[C@H](C(=O)N(C)C)CCC3
a1aaaa1 Clc1c(cccc1)C=2OC=C(N2)C[NH+]3[C@H](C(=O)N(C)C)CCC3
[!#6]~*~[R] Clc1c(cccc1)C=2OC=C(N2)C[NH+]3[C@H](C(=O)N(C)C)CCC3
[#7]~[D3] Clc1c(cccc1)C=2OC=C(N2)C[NH+]3[C@H](C(=O)N(C)C)CCC3
[NX3,NX4+][CX4H]([*])[CX3](=[OX1])[O,N] Clc1c(cccc1)C=2OC=C(N2)C[NH+]3[C@H](C(=O)N(C)C)CCC3
[!#6]~*~*~*~[D3] Clc1c(cccc1)C=2OC=C(N2)C[NH+]3[C@H](C(=O)N(C)C)CCC3
[CX4v4] Clc1c(cccc1)C=2OC=C(N2)C[NH+]3[C@H](C(=O)N(C)C)CCC3
[#6]~!@[#8] Clc1c(cccc1)C=2OC=C(N2)C[NH+]3[C@H](C(=O)N(C)C)CCC3
[NX3][CX3](=[OX1])[#6] Clc1c(cccc1)C=2OC=C(N2)C[NH+]3[C@H](C(=O)N(C)C)CCC3
[CX3](=[OX1])C Clc1c(cccc1)C=2OC=C(N2)C[NH+]3[C@H](C(=O)N(C)C)CCC3
[#6]~!@[#8] Fc1c(ccc([N+]([O-])=O)c1)C(=O)O[C@@H](C(=O)N2CCCCCC2)C
[#9,#17,#35,#53] Fc1c(ccc([N+]([O-])=O)c1)C(=O)O[C@@H](C(=O)N2CCCCCC2)C
C-!@C Fc1c(ccc([N+]([O-])=O)c1)C(=O)O[C@@H](C(=O)N2CCCCCC2)C
*-!:aaa-!:* Fc1c(ccc([N+]([O-])=O)c1)C(=O)O[C@@H](C(=O)N2CCCCCC2)C
C-!@O Fc1c(ccc([N+]([O-])=O)c1)C(=O)O[C@@H](C(=O)N2CCCCCC2)C
C=!@O Fc1c(ccc([N+]([O-])=O)c1)C(=O)O[C@@H](C(=O)N2CCCCCC2)C
[!#6]~*~[R] Fc1c(ccc([N+]([O-])=O)c1)C(=O)O[C@@H](C(=O)N2CCCCCC2)C
C-@N Fc1c(ccc([N+]([O-])=O)c1)C(=O)O[C@@H](C(=O)N2CCCCCC2)C
[CX4] Fc1c(ccc([N+]([O-])=O)c1)C(=O)O[C@@H](C(=O)N2CCCCCC2)C
[#6!H0]~@[#6!H0]~@[#6!H0]~@[#6!H0]~@[#6!H0] Fc1c(ccc([N+]([O-])=O)c1)C(=O)O[C@@H](C(=O)N2CCCCCC2)C
*-*-[R]:[a] Fc1c(ccc([N+]([O-])=O)c1)C(=O)O[C@@H](C(=O)N2CCCCCC2)C
[C](=O)([C,c,O,S])[C,c,O,S] Fc1c(ccc([N+]([O-])=O)c1)C(=O)O[C@@H](C(=O)N2CCCCCC2)C
[N&X4&+,N&X3&+0] Fc1c(ccc([N+]([O-])=O)c1)C(=O)O[C@@H](C(=O)N2CCCCCC2)C
[#7]~[D3] Fc1c(ccc([N+]([O-])=O)c1)C(=O)O[C@@H](C(=O)N2CCCCCC2)C
[#8]=[C,N]-aaa[F,Cl,Br,I] Fc1c(ccc([N+]([O-])=O)c1)C(=O)O[C@@H](C(=O)N2CCCCCC2)C
[#6X3v3-1,#6X3v4+0,#6X3v3+1] Fc1c(ccc([N+]([O-])=O)c1)C(=O)O[C@@H](C(=O)N2CCCCCC2)C
[#6!H0]~@[#6!H0]~@[#6!H0]~@[#6!H0] Fc1c(ccc([N+]([O-])=O)c1)C(=O)O[C@@H](C(=O)N2CCCCCC2)C
[R]~*~*-[CH3] Fc1c(ccc([N+]([O-])=O)c1)C(=O)O[C@@H](C(=O)N2CCCCCC2)C
[R] Fc1c(ccc([N+]([O-])=O)c1)C(=O)O[C@@H](C(=O)N2CCCCCC2)C
N=[O,C,N,S] Fc1c(ccc([N+]([O-])=O)c1)C(=O)O[C@@H](C(=O)N2CCCCCC2)C
[R]~[D3] Fc1c(ccc([N+]([O-])=O)c1)C(=O)O[C@@H](C(=O)N2CCCCCC2)C
N-!@O Fc1c(ccc([N+]([O-])=O)c1)C(=O)O[C@@H](C(=O)N2CCCCCC2)C
C-@C Fc1c(ccc([N+]([O-])=O)c1)C(=O)O[C@@H](C(=O)N2CCCCCC2)C
a-[F] Fc1c(ccc([N+]([O-])=O)c1)C(=O)O[C@@H](C(=O)N2CCCCCC2)C
a1aaaaa1 Fc1c(ccc([N+]([O-])=O)c1)C(=O)O[C@@H](C(=O)N2CCCCCC2)C
c-!@C Fc1c(ccc([N+]([O-])=O)c1)C(=O)O[C@@H](C(=O)N2CCCCCC2)C
c-!@N Fc1c(ccc([N+]([O-])=O)c1)C(=O)O[C@@H](C(=O)N2CCCCCC2)C
[#7]~*~*~*~*~*~*~*~*~[#8] Fc1c(ccc([N+]([O-])=O)c1)C(=O)O[C@@H](C(=O)N2CCCCCC2)C
*-!:aa-!:* Fc1c(ccc([N+]([O-])=O)c1)C(=O)O[C@@H](C(=O)N2CCCCCC2)C
C~C~C~C Fc1c(ccc([N+]([O-])=O)c1)C(=O)O[C@@H](C(=O)N2CCCCCC2)C
O=[C,N] Fc1c(ccc([N+]([O-])=O)c1)C(=O)O[C@@H](C(=O)N2CCCCCC2)C
[NX3][CX3](=[OX1])[#6] Fc1c(ccc([N+]([O-])=O)c1)C(=O)O[C@@H](C(=O)N2CCCCCC2)C
[#9,#17,#35,#53]!@*@* Fc1c(ccc([N+]([O-])=O)c1)C(=O)O[C@@H](C(=O)N2CCCCCC2)C
[-,--,---] Fc1c(ccc([N+]([O-])=O)c1)C(=O)O[C@@H](C(=O)N2CCCCCC2)C
*-!:[a]:*:[a]-!:* Fc1c(ccc([N+]([O-])=O)c1)C(=O)O[C@@H](C(=O)N2CCCCCC2)C
C-!@N Fc1c(ccc([N+]([O-])=O)c1)C(=O)O[C@@H](C(=O)N2CCCCCC2)C
[!#6]~*~*~*~[D3] Fc1c(ccc([N+]([O-])=O)c1)C(=O)O[C@@H](C(=O)N2CCCCCC2)C
[CX4v4] Fc1c(ccc([N+]([O-])=O)c1)C(=O)O[C@@H](C(=O)N2CCCCCC2)C
[#9,#17,#35,#53]-[a] Fc1c(ccc([N+]([O-])=O)c1)C(=O)O[C@@H](C(=O)N2CCCCCC2)C
[R0] Fc1c(ccc([N+]([O-])=O)c1)C(=O)O[C@@H](C(=O)N2CCCCCC2)C
[#6][F,Cl,Br,I] Fc1c(ccc([N+]([O-])=O)c1)C(=O)O[C@@H](C(=O)N2CCCCCC2)C
[#6,#7;R0]=[#8] Fc1c(ccc([N+]([O-])=O)c1)C(=O)O[C@@H](C(=O)N2CCCCCC2)C
[CX3]=[OX1] Fc1c(ccc([N+]([O-])=O)c1)C(=O)O[C@@H](C(=O)N2CCCCCC2)C
[OX2H,OX1H0-] Fc1c(ccc([N+]([O-])=O)c1)C(=O)O[C@@H](C(=O)N2CCCCCC2)C
[CX3](=[OX1])O Fc1c(ccc([N+]([O-])=O)c1)C(=O)O[C@@H](C(=O)N2CCCCCC2)C
*!@[#8]!@* Fc1c(ccc([N+]([O-])=O)c1)C(=O)O[C@@H](C(=O)N2CCCCCC2)C
[+,++,+++] Fc1c(ccc([N+]([O-])=O)c1)C(=O)O[C@@H](C(=O)N2CCCCCC2)C
[#7] Fc1c(ccc([N+]([O-])=O)c1)C(=O)O[C@@H](C(=O)N2CCCCCC2)C
[#7]~*(~*)~* Fc1c(ccc([N+]([O-])=O)c1)C(=O)O[C@@H](C(=O)N2CCCCCC2)C
[!#6]~*~*~[R] Fc1c(ccc([N+]([O-])=O)c1)C(=O)O[C@@H](C(=O)N2CCCCCC2)C
[C;X4;!D4]-;!@[C;X4;!D4;!R] Fc1c(ccc([N+]([O-])=O)c1)C(=O)O[C@@H](C(=O)N2CCCCCC2)C
*-*-[R]~*~*:[a] Fc1c(ccc([N+]([O-])=O)c1)C(=O)O[C@@H](C(=O)N2CCCCCC2)C
*!@* Fc1c(ccc([N+]([O-])=O)c1)C(=O)O[C@@H](C(=O)N2CCCCCC2)C
[#9,#17,#35,#53]-[R] Fc1c(ccc([N+]([O-])=O)c1)C(=O)O[C@@H](C(=O)N2CCCCCC2)C
[+] Fc1c(ccc([N+]([O-])=O)c1)C(=O)O[C@@H](C(=O)N2CCCCCC2)C
[CH2X4][CH2X4][CH2X4][CH2X4][NX4+,NX3+0] Fc1c(ccc([N+]([O-])=O)c1)C(=O)O[C@@H](C(=O)N2CCCCCC2)C
[F,Cl,Br,I] Fc1c(ccc([N+]([O-])=O)c1)C(=O)O[C@@H](C(=O)N2CCCCCC2)C
[#8]=[C,N] Fc1c(ccc([N+]([O-])=O)c1)C(=O)O[C@@H](C(=O)N2CCCCCC2)C
[R](-*(-*))~*~[a] Fc1c(ccc([N+]([O-])=O)c1)C(=O)O[C@@H](C(=O)N2CCCCCC2)C
*-!:aaaa-!:* Fc1c(ccc([N+]([O-])=O)c1)C(=O)O[C@@H](C(=O)N2CCCCCC2)C
[#8,#16] Fc1c(ccc([N+]([O-])=O)c1)C(=O)O[C@@H](C(=O)N2CCCCCC2)C
[#9,#17,#35,#53]~[D3] Fc1c(ccc([N+]([O-])=O)c1)C(=O)O[C@@H](C(=O)N2CCCCCC2)C
*/,\[R]=,:;@[R]/,\* Fc1c(ccc([N+]([O-])=O)c1)C(=O)O[C@@H](C(=O)N2CCCCCC2)C
C~C~O Fc1c(ccc([N+]([O-])=O)c1)C(=O)O[C@@H](C(=O)N2CCCCCC2)C
[#9,#17,#35,#53]~*(~*)~* Fc1c(ccc([N+]([O-])=O)c1)C(=O)O[C@@H](C(=O)N2CCCCCC2)C
[ND3H0](~[OD1H0])(~[OD1H0])-a Fc1c(ccc([N+]([O-])=O)c1)C(=O)O[C@@H](C(=O)N2CCCCCC2)C
*!:[a]:*:*:[a]!:* Fc1c(ccc([N+]([O-])=O)c1)C(=O)O[C@@H](C(=O)N2CCCCCC2)C
[R](-*(-*))~*~*~[a] Fc1c(ccc([N+]([O-])=O)c1)C(=O)O[C@@H](C(=O)N2CCCCCC2)C
[!R] Fc1c(ccc([N+]([O-])=O)c1)C(=O)O[C@@H](C(=O)N2CCCCCC2)C
*1*****1 Fc1c(ccc([N+]([O-])=O)c1)C(=O)O[C@@H](C(=O)N2CCCCCC2)C
N=!@O Fc1c(ccc([N+]([O-])=O)c1)C(=O)O[C@@H](C(=O)N2CCCCCC2)C
*-!@* Fc1c(ccc([N+]([O-])=O)c1)C(=O)O[C@@H](C(=O)N2CCCCCC2)C
*(!@*)(!@*) Fc1c(ccc([N+]([O-])=O)c1)C(=O)O[C@@H](C(=O)N2CCCCCC2)C
[#6][CX3](=O)[OX2H0][#6] Fc1c(ccc([N+]([O-])=O)c1)C(=O)O[C@@H](C(=O)N2CCCCCC2)C
[OD2]([#6])[#6] Fc1c(ccc([N+]([O-])=O)c1)C(=O)O[C@@H](C(=O)N2CCCCCC2)C
[N,n;+1] Fc1c(ccc([N+]([O-])=O)c1)C(=O)O[C@@H](C(=O)N2CCCCCC2)C
[OX1]=CN Fc1c(ccc([N+]([O-])=O)c1)C(=O)O[C@@H](C(=O)N2CCCCCC2)C
*-!:[a]:*:*:[a]-!:* Fc1c(ccc([N+]([O-])=O)c1)C(=O)O[C@@H](C(=O)N2CCCCCC2)C
[R](-*(-*))~*~*~*~[a] Fc1c(ccc([N+]([O-])=O)c1)C(=O)O[C@@H](C(=O)N2CCCCCC2)C
[CH3X4] Fc1c(ccc([N+]([O-])=O)c1)C(=O)O[C@@H](C(=O)N2CCCCCC2)C
C-@C Fc1c(cccc1)CN2C(=O)[C@](O)(C[NH2+]CC=3C=NN(C3)C)CCC2
[!#6]-[CH3] Fc1c(cccc1)CN2C(=O)[C@](O)(C[NH2+]CC=3C=NN(C3)C)CCC2
[#8]=[C,N] Fc1c(cccc1)CN2C(=O)[C@](O)(C[NH2+]CC=3C=NN(C3)C)CCC2
[#9,#17,#35,#53]-[a] Fc1c(cccc1)CN2C(=O)[C@](O)(C[NH2+]CC=3C=NN(C3)C)CCC2
[#9,#17,#35,#53] Fc1c(cccc1)CN2C(=O)[C@](O)(C[NH2+]CC=3C=NN(C3)C)CCC2
[R](-*(-*))~*~*~*~[a] Fc1c(cccc1)CN2C(=O)[C@](O)(C[NH2+]CC=3C=NN(C3)C)CCC2
*-*-[R]~*:[a] Fc1c(cccc1)CN2C(=O)[C@](O)(C[NH2+]CC=3C=NN(C3)C)CCC2
[#6]~!@[#8] Fc1c(cccc1)CN2C(=O)[C@](O)(C[NH2+]CC=3C=NN(C3)C)CCC2
[!H0;#7,#8,#9] Fc1c(cccc1)CN2C(=O)[C@](O)(C[NH2+]CC=3C=NN(C3)C)CCC2
[#7]~*~*~*~*~*~*~*~*~[#8] Fc1c(cccc1)CN2C(=O)[C@](O)(C[NH2+]CC=3C=NN(C3)C)CCC2
[!#6]~*~*~[R] Fc1c(cccc1)CN2C(=O)[C@](O)(C[NH2+]CC=3C=NN(C3)C)CCC2
[R]~*~*-[CH3] Fc1c(cccc1)CN2C(=O)[C@](O)(C[NH2+]CC=3C=NN(C3)C)CCC2
[!R] Fc1c(cccc1)CN2C(=O)[C@](O)(C[NH2+]CC=3C=NN(C3)C)CCC2
[C;X4;!D4]-;!@[n] Fc1c(cccc1)CN2C(=O)[C@](O)(C[NH2+]CC=3C=NN(C3)C)CCC2
[CH3X4] Fc1c(cccc1)CN2C(=O)[C@](O)(C[NH2+]CC=3C=NN(C3)C)CCC2
[CH2][NH2] Fc1c(cccc1)CN2C(=O)[C@](O)(C[NH2+]CC=3C=NN(C3)C)CCC2
n-!@C Fc1c(cccc1)CN2C(=O)[C@](O)(C[NH2+]CC=3C=NN(C3)C)CCC2
*!:[a]:*:*:[a]!:* Fc1c(cccc1)CN2C(=O)[C@](O)(C[NH2+]CC=3C=NN(C3)C)CCC2
[cR1]1[cR1][cR1][cR1][cR1][cR1]1 Fc1c(cccc1)CN2C(=O)[C@](O)(C[NH2+]CC=3C=NN(C3)C)CCC2
*-!:aaaa-!:* Fc1c(cccc1)CN2C(=O)[C@](O)(C[NH2+]CC=3C=NN(C3)C)CCC2
*-!:[a]:*:[a]-!:* Fc1c(cccc1)CN2C(=O)[C@](O)(C[NH2+]CC=3C=NN(C3)C)CCC2
*/,\[R]=,:;@[R]/,\* Fc1c(cccc1)CN2C(=O)[C@](O)(C[NH2+]CC=3C=NN(C3)C)CCC2
*-!:aa-!:* Fc1c(cccc1)CN2C(=O)[C@](O)(C[NH2+]CC=3C=NN(C3)C)CCC2
C~C~O Fc1c(cccc1)CN2C(=O)[C@](O)(C[NH2+]CC=3C=NN(C3)C)CCC2
[R](-*(-*))~*~[a] Fc1c(cccc1)CN2C(=O)[C@](O)(C[NH2+]CC=3C=NN(C3)C)CCC2
*-!:[a]:*:*:[a]-!:* Fc1c(cccc1)CN2C(=O)[C@](O)(C[NH2+]CC=3C=NN(C3)C)CCC2
C-@N Fc1c(cccc1)CN2C(=O)[C@](O)(C[NH2+]CC=3C=NN(C3)C)CCC2
[R](-*(-*))~*~*~[a] Fc1c(cccc1)CN2C(=O)[C@](O)(C[NH2+]CC=3C=NN(C3)C)CCC2
[#8,#16] Fc1c(cccc1)CN2C(=O)[C@](O)(C[NH2+]CC=3C=NN(C3)C)CCC2
[OX2H,OX1H0-] Fc1c(cccc1)CN2C(=O)[C@](O)(C[NH2+]CC=3C=NN(C3)C)CCC2
[nX2r5] Fc1c(cccc1)CN2C(=O)[C@](O)(C[NH2+]CC=3C=NN(C3)C)CCC2
[R]~[D3] Fc1c(cccc1)CN2C(=O)[C@](O)(C[NH2+]CC=3C=NN(C3)C)CCC2
N-[C,c,N]=[C,c,N,n,O,S] Fc1c(cccc1)CN2C(=O)[C@](O)(C[NH2+]CC=3C=NN(C3)C)CCC2
[#6X3v3-1,#6X3v4+0,#6X3v3+1] Fc1c(cccc1)CN2C(=O)[C@](O)(C[NH2+]CC=3C=NN(C3)C)CCC2
*-*-[R]~*~*:[a] Fc1c(cccc1)CN2C(=O)[C@](O)(C[NH2+]CC=3C=NN(C3)C)CCC2
*1*****1 Fc1c(cccc1)CN2C(=O)[C@](O)(C[NH2+]CC=3C=NN(C3)C)CCC2
[N,n;+1] Fc1c(cccc1)CN2C(=O)[C@](O)(C[NH2+]CC=3C=NN(C3)C)CCC2
a-[F] Fc1c(cccc1)CN2C(=O)[C@](O)(C[NH2+]CC=3C=NN(C3)C)CCC2
[#6][F,Cl,Br,I] Fc1c(cccc1)CN2C(=O)[C@](O)(C[NH2+]CC=3C=NN(C3)C)CCC2
*1****1 Fc1c(cccc1)CN2C(=O)[C@](O)(C[NH2+]CC=3C=NN(C3)C)CCC2
[#6][OX2H] Fc1c(cccc1)CN2C(=O)[C@](O)(C[NH2+]CC=3C=NN(C3)C)CCC2
[#9,#17,#35,#53]-[R] Fc1c(cccc1)CN2C(=O)[C@](O)(C[NH2+]CC=3C=NN(C3)C)CCC2
[#9,#17,#35,#53]~*(~*)~* Fc1c(cccc1)CN2C(=O)[C@](O)(C[NH2+]CC=3C=NN(C3)C)CCC2
[N&X4&+,N&X3&+0] Fc1c(cccc1)CN2C(=O)[C@](O)(C[NH2+]CC=3C=NN(C3)C)CCC2
*!@* Fc1c(cccc1)CN2C(=O)[C@](O)(C[NH2+]CC=3C=NN(C3)C)CCC2
[R] Fc1c(cccc1)CN2C(=O)[C@](O)(C[NH2+]CC=3C=NN(C3)C)CCC2
[#7]~[D3] Fc1c(cccc1)CN2C(=O)[C@](O)(C[NH2+]CC=3C=NN(C3)C)CCC2
C~C~C~C Fc1c(cccc1)CN2C(=O)[C@](O)(C[NH2+]CC=3C=NN(C3)C)CCC2
C-!@O Fc1c(cccc1)CN2C(=O)[C@](O)(C[NH2+]CC=3C=NN(C3)C)CCC2
[+,++,+++] Fc1c(cccc1)CN2C(=O)[C@](O)(C[NH2+]CC=3C=NN(C3)C)CCC2
[R]~*-[CH3] Fc1c(cccc1)CN2C(=O)[C@](O)(C[NH2+]CC=3C=NN(C3)C)CCC2
[F,Cl,Br,I] Fc1c(cccc1)CN2C(=O)[C@](O)(C[NH2+]CC=3C=NN(C3)C)CCC2
[NX4] Fc1c(cccc1)CN2C(=O)[C@](O)(C[NH2+]CC=3C=NN(C3)C)CCC2
c-!@C Fc1c(cccc1)CN2C(=O)[C@](O)(C[NH2+]CC=3C=NN(C3)C)CCC2
[O,N;!H0;R0] Fc1c(cccc1)CN2C(=O)[C@](O)(C[NH2+]CC=3C=NN(C3)C)CCC2
C-!@C Fc1c(cccc1)CN2C(=O)[C@](O)(C[NH2+]CC=3C=NN(C3)C)CCC2
a1aaaaa1 Fc1c(cccc1)CN2C(=O)[C@](O)(C[NH2+]CC=3C=NN(C3)C)CCC2
[CX3]=[OX1] Fc1c(cccc1)CN2C(=O)[C@](O)(C[NH2+]CC=3C=NN(C3)C)CCC2
C=!@O Fc1c(cccc1)CN2C(=O)[C@](O)(C[NH2+]CC=3C=NN(C3)C)CCC2
C-!@N Fc1c(cccc1)CN2C(=O)[C@](O)(C[NH2+]CC=3C=NN(C3)C)CCC2
[#7]~*(~*)~* Fc1c(cccc1)CN2C(=O)[C@](O)(C[NH2+]CC=3C=NN(C3)C)CCC2
*-*-[R]:[a] Fc1c(cccc1)CN2C(=O)[C@](O)(C[NH2+]CC=3C=NN(C3)C)CCC2
[NX3][CX3](=[OX1])[#6] Fc1c(cccc1)CN2C(=O)[C@](O)(C[NH2+]CC=3C=NN(C3)C)CCC2
[R0] Fc1c(cccc1)CN2C(=O)[C@](O)(C[NH2+]CC=3C=NN(C3)C)CCC2
*-!@* Fc1c(cccc1)CN2C(=O)[C@](O)(C[NH2+]CC=3C=NN(C3)C)CCC2
[+] Fc1c(cccc1)CN2C(=O)[C@](O)(C[NH2+]CC=3C=NN(C3)C)CCC2
[a]~*~*-[CH3] Fc1c(cccc1)CN2C(=O)[C@](O)(C[NH2+]CC=3C=NN(C3)C)CCC2
[NH2][CX4] Fc1c(cccc1)CN2C(=O)[C@](O)(C[NH2+]CC=3C=NN(C3)C)CCC2
[#6!H0]~@[#6!H0]~@[#6!H0]~@[#6!H0] Fc1c(cccc1)CN2C(=O)[C@](O)(C[NH2+]CC=3C=NN(C3)C)CCC2
*(!@*)(!@*) Fc1c(cccc1)CN2C(=O)[C@](O)(C[NH2+]CC=3C=NN(C3)C)CCC2
[OX1]=CN Fc1c(cccc1)CN2C(=O)[C@](O)(C[NH2+]CC=3C=NN(C3)C)CCC2
[#9,#17,#35,#53]~[D3] Fc1c(cccc1)CN2C(=O)[C@](O)(C[NH2+]CC=3C=NN(C3)C)CCC2
[#7] Fc1c(cccc1)CN2C(=O)[C@](O)(C[NH2+]CC=3C=NN(C3)C)CCC2
[CX4v4] Fc1c(cccc1)CN2C(=O)[C@](O)(C[NH2+]CC=3C=NN(C3)C)CCC2
[!#6]~*~*~*~[D3] Fc1c(cccc1)CN2C(=O)[C@](O)(C[NH2+]CC=3C=NN(C3)C)CCC2
a1aaaa1 Fc1c(cccc1)CN2C(=O)[C@](O)(C[NH2+]CC=3C=NN(C3)C)CCC2
[CX4] Fc1c(cccc1)CN2C(=O)[C@](O)(C[NH2+]CC=3C=NN(C3)C)CCC2
cC[N+] Fc1c(cccc1)CN2C(=O)[C@](O)(C[NH2+]CC=3C=NN(C3)C)CCC2
[OX2H] Fc1c(cccc1)CN2C(=O)[C@](O)(C[NH2+]CC=3C=NN(C3)C)CCC2
[#9,#17,#35,#53]!@*@* Fc1c(cccc1)CN2C(=O)[C@](O)(C[NH2+]CC=3C=NN(C3)C)CCC2
*!:[a]:*:*:[a]!:* [O-][N+](=O)c1ccc(cc1)C(=O)N2N=C(C(=O)OC)C[C@@](O)2C
N=[O,C,N,S] [O-][N+](=O)c1ccc(cc1)C(=O)N2N=C(C(=O)OC)C[C@@](O)2C
*/,\[R]=,:;@[R]/,\* [O-][N+](=O)c1ccc(cc1)C(=O)N2N=C(C(=O)OC)C[C@@](O)2C
[R](-*(-*))~*~*~*~[a] [O-][N+](=O)c1ccc(cc1)C(=O)N2N=C(C(=O)OC)C[C@@](O)2C
[cR1]1[cR1][cR1][cR1][cR1][cR1]1 [O-][N+](=O)c1ccc(cc1)C(=O)N2N=C(C(=O)OC)C[C@@](O)2C
[#7]~*(~*)~* [O-][N+](=O)c1ccc(cc1)C(=O)N2N=C(C(=O)OC)C[C@@](O)2C
[O,N;!H0;R0] [O-][N+](=O)c1ccc(cc1)C(=O)N2N=C(C(=O)OC)C[C@@](O)2C
[R](-*(-*))~*~*~[a] [O-][N+](=O)c1ccc(cc1)C(=O)N2N=C(C(=O)OC)C[C@@](O)2C
[R0] [O-][N+](=O)c1ccc(cc1)C(=O)N2N=C(C(=O)OC)C[C@@](O)2C
C-@N [O-][N+](=O)c1ccc(cc1)C(=O)N2N=C(C(=O)OC)C[C@@](O)2C
[R]~*~*-[CH3] [O-][N+](=O)c1ccc(cc1)C(=O)N2N=C(C(=O)OC)C[C@@](O)2C
N-[C,c,N]=[C,c,N,n,O,S] [O-][N+](=O)c1ccc(cc1)C(=O)N2N=C(C(=O)OC)C[C@@](O)2C
[NX3][CX3](=[OX1])[#6] [O-][N+](=O)c1ccc(cc1)C(=O)N2N=C(C(=O)OC)C[C@@](O)2C
[ND3H0](~[OD1H0])(~[OD1H0])-a [O-][N+](=O)c1ccc(cc1)C(=O)N2N=C(C(=O)OC)C[C@@](O)2C
[#6,#7;R0]=[#8] [O-][N+](=O)c1ccc(cc1)C(=O)N2N=C(C(=O)OC)C[C@@](O)2C
[R](-*(-*))~*~[a] [O-][N+](=O)c1ccc(cc1)C(=O)N2N=C(C(=O)OC)C[C@@](O)2C
[OX2H0] [O-][N+](=O)c1ccc(cc1)C(=O)N2N=C(C(=O)OC)C[C@@](O)2C
C-!@O [O-][N+](=O)c1ccc(cc1)C(=O)N2N=C(C(=O)OC)C[C@@](O)2C
c-!@C [O-][N+](=O)c1ccc(cc1)C(=O)N2N=C(C(=O)OC)C[C@@](O)2C
*(!@*)(!@*) [O-][N+](=O)c1ccc(cc1)C(=O)N2N=C(C(=O)OC)C[C@@](O)2C
[OX2H,OX1H0-] [O-][N+](=O)c1ccc(cc1)C(=O)N2N=C(C(=O)OC)C[C@@](O)2C
*!@* [O-][N+](=O)c1ccc(cc1)C(=O)N2N=C(C(=O)OC)C[C@@](O)2C
[#6]~!@[#8] [O-][N+](=O)c1ccc(cc1)C(=O)N2N=C(C(=O)OC)C[C@@](O)2C
[#6][OX2H] [O-][N+](=O)c1ccc(cc1)C(=O)N2N=C(C(=O)OC)C[C@@](O)2C
[CH3X4] [O-][N+](=O)c1ccc(cc1)C(=O)N2N=C(C(=O)OC)C[C@@](O)2C
C-!@N [O-][N+](=O)c1ccc(cc1)C(=O)N2N=C(C(=O)OC)C[C@@](O)2C
[#6X3v3-1,#6X3v4+0,#6X3v3+1] [O-][N+](=O)c1ccc(cc1)C(=O)N2N=C(C(=O)OC)C[C@@](O)2C
[!R] [O-][N+](=O)c1ccc(cc1)C(=O)N2N=C(C(=O)OC)C[C@@](O)2C
[R]~*-[CH3] [O-][N+](=O)c1ccc(cc1)C(=O)N2N=C(C(=O)OC)C[C@@](O)2C
a1aaaaa1 [O-][N+](=O)c1ccc(cc1)C(=O)N2N=C(C(=O)OC)C[C@@](O)2C
[!#6]~*~[R] [O-][N+](=O)c1ccc(cc1)C(=O)N2N=C(C(=O)OC)C[C@@](O)2C
*-*-[R]~*~*:[a] [O-][N+](=O)c1ccc(cc1)C(=O)N2N=C(C(=O)OC)C[C@@](O)2C
[CX4v4] [O-][N+](=O)c1ccc(cc1)C(=O)N2N=C(C(=O)OC)C[C@@](O)2C
[N,n;+1] [O-][N+](=O)c1ccc(cc1)C(=O)N2N=C(C(=O)OC)C[C@@](O)2C
*-!@* [O-][N+](=O)c1ccc(cc1)C(=O)N2N=C(C(=O)OC)C[C@@](O)2C
[NX3][NX2]=[*] [O-][N+](=O)c1ccc(cc1)C(=O)N2N=C(C(=O)OC)C[C@@](O)2C
C-!@C [O-][N+](=O)c1ccc(cc1)C(=O)N2N=C(C(=O)OC)C[C@@](O)2C
*1*****1 [O-][N+](=O)c1ccc(cc1)C(=O)N2N=C(C(=O)OC)C[C@@](O)2C
C~C~O [O-][N+](=O)c1ccc(cc1)C(=O)N2N=C(C(=O)OC)C[C@@](O)2C
[O,N]!-CA=A [O-][N+](=O)c1ccc(cc1)C(=O)N2N=C(C(=O)OC)C[C@@](O)2C
*-!:aaaa-!:* [O-][N+](=O)c1ccc(cc1)C(=O)N2N=C(C(=O)OC)C[C@@](O)2C
[!H0;#7,#8,#9] [O-][N+](=O)c1ccc(cc1)C(=O)N2N=C(C(=O)OC)C[C@@](O)2C
[#7]~[D3] [O-][N+](=O)c1ccc(cc1)C(=O)N2N=C(C(=O)OC)C[C@@](O)2C
C-@C [O-][N+](=O)c1ccc(cc1)C(=O)N2N=C(C(=O)OC)C[C@@](O)2C
[-,--,---] [O-][N+](=O)c1ccc(cc1)C(=O)N2N=C(C(=O)OC)C[C@@](O)2C
C=!@O [O-][N+](=O)c1ccc(cc1)C(=O)N2N=C(C(=O)OC)C[C@@](O)2C
C~C~C~C [O-][N+](=O)c1ccc(cc1)C(=O)N2N=C(C(=O)OC)C[C@@](O)2C
[OX2H] [O-][N+](=O)c1ccc(cc1)C(=O)N2N=C(C(=O)OC)C[C@@](O)2C
[!#6]~*~*~*~[D3] [O-][N+](=O)c1ccc(cc1)C(=O)N2N=C(C(=O)OC)C[C@@](O)2C
*/,\[R]=;@[R]/,\* [O-][N+](=O)c1ccc(cc1)C(=O)N2N=C(C(=O)OC)C[C@@](O)2C
[+,++,+++] [O-][N+](=O)c1ccc(cc1)C(=O)N2N=C(C(=O)OC)C[C@@](O)2C
*-!:[a]:*:*:[a]-!:* [O-][N+](=O)c1ccc(cc1)C(=O)N2N=C(C(=O)OC)C[C@@](O)2C
[N&X4&+,N&X3&+0] [O-][N+](=O)c1ccc(cc1)C(=O)N2N=C(C(=O)OC)C[C@@](O)2C
c-!@N [O-][N+](=O)c1ccc(cc1)C(=O)N2N=C(C(=O)OC)C[C@@](O)2C
[!#6]~*~*~[R] [O-][N+](=O)c1ccc(cc1)C(=O)N2N=C(C(=O)OC)C[C@@](O)2C
[CX3](=[OX1])C [O-][N+](=O)c1ccc(cc1)C(=O)N2N=C(C(=O)OC)C[C@@](O)2C
[OX1]=CN [O-][N+](=O)c1ccc(cc1)C(=O)N2N=C(C(=O)OC)C[C@@](O)2C
C=@N [O-][N+](=O)c1ccc(cc1)C(=O)N2N=C(C(=O)OC)C[C@@](O)2C
[C](=O)([C,c,O,S])[C,c,O,S] [O-][N+](=O)c1ccc(cc1)C(=O)N2N=C(C(=O)OC)C[C@@](O)2C
[OD2]([#6])[#6] [O-][N+](=O)c1ccc(cc1)C(=O)N2N=C(C(=O)OC)C[C@@](O)2C
[!#6]-[CH3] [O-][N+](=O)c1ccc(cc1)C(=O)N2N=C(C(=O)OC)C[C@@](O)2C
[#7] [O-][N+](=O)c1ccc(cc1)C(=O)N2N=C(C(=O)OC)C[C@@](O)2C
[CX4] [O-][N+](=O)c1ccc(cc1)C(=O)N2N=C(C(=O)OC)C[C@@](O)2C
*-*-[R]:[a] [O-][N+](=O)c1ccc(cc1)C(=O)N2N=C(C(=O)OC)C[C@@](O)2C
[CX3]=[OX1] [O-][N+](=O)c1ccc(cc1)C(=O)N2N=C(C(=O)OC)C[C@@](O)2C
*!@[#8]!@* [O-][N+](=O)c1ccc(cc1)C(=O)N2N=C(C(=O)OC)C[C@@](O)2C
N=!@O [O-][N+](=O)c1ccc(cc1)C(=O)N2N=C(C(=O)OC)C[C@@](O)2C
[#8]=[C,N] [O-][N+](=O)c1ccc(cc1)C(=O)N2N=C(C(=O)OC)C[C@@](O)2C
[R]~[D3] [O-][N+](=O)c1ccc(cc1)C(=O)N2N=C(C(=O)OC)C[C@@](O)2C
N-!@O [O-][N+](=O)c1ccc(cc1)C(=O)N2N=C(C(=O)OC)C[C@@](O)2C
[#6][CX3](=O)[OX2H0][#6] [O-][N+](=O)c1ccc(cc1)C(=O)N2N=C(C(=O)OC)C[C@@](O)2C
O=[C,N] [O-][N+](=O)c1ccc(cc1)C(=O)N2N=C(C(=O)OC)C[C@@](O)2C
N-@N [O-][N+](=O)c1ccc(cc1)C(=O)N2N=C(C(=O)OC)C[C@@](O)2C
[CX3](=[OX1])O [O-][N+](=O)c1ccc(cc1)C(=O)N2N=C(C(=O)OC)C[C@@](O)2C
*-*-[R]~*:[a] [O-][N+](=O)c1ccc(cc1)C(=O)N2N=C(C(=O)OC)C[C@@](O)2C
N~C~C(~O)~O [O-][N+](=O)c1ccc(cc1)C(=O)N2N=C(C(=O)OC)C[C@@](O)2C
[R] [O-][N+](=O)c1ccc(cc1)C(=O)N2N=C(C(=O)OC)C[C@@](O)2C
[#8,#16] [O-][N+](=O)c1ccc(cc1)C(=O)N2N=C(C(=O)OC)C[C@@](O)2C
C~C(~O)~O [O-][N+](=O)c1ccc(cc1)C(=O)N2N=C(C(=O)OC)C[C@@](O)2C
[+] [O-][N+](=O)c1ccc(cc1)C(=O)N2N=C(C(=O)OC)C[C@@](O)2C
[R]~[D3] [O-][N+](=O)c1cc(OC)c(NC(=O)CN2c3c(cccc3)C[C@@H]2C)cc1
C-!@N [O-][N+](=O)c1cc(OC)c(NC(=O)CN2c3c(cccc3)C[C@@H]2C)cc1
*!:[a]:*:*:[a]!:* [O-][N+](=O)c1cc(OC)c(NC(=O)CN2c3c(cccc3)C[C@@H]2C)cc1
[!#6]~*~*~[R] [O-][N+](=O)c1cc(OC)c(NC(=O)CN2c3c(cccc3)C[C@@H]2C)cc1
[+] [O-][N+](=O)c1cc(OC)c(NC(=O)CN2c3c(cccc3)C[C@@H]2C)cc1
N=!@O [O-][N+](=O)c1cc(OC)c(NC(=O)CN2c3c(cccc3)C[C@@H]2C)cc1
*-!:aaaa-!:* [O-][N+](=O)c1cc(OC)c(NC(=O)CN2c3c(cccc3)C[C@@H]2C)cc1
[#6,#7;R0]=[#8] [O-][N+](=O)c1cc(OC)c(NC(=O)CN2c3c(cccc3)C[C@@H]2C)cc1
[R]~*-[CH3] [O-][N+](=O)c1cc(OC)c(NC(=O)CN2c3c(cccc3)C[C@@H]2C)cc1
N=[O,C,N,S] [O-][N+](=O)c1cc(OC)c(NC(=O)CN2c3c(cccc3)C[C@@H]2C)cc1
[N,n;+1] [O-][N+](=O)c1cc(OC)c(NC(=O)CN2c3c(cccc3)C[C@@H]2C)cc1
[#7]~*~*~*~*~*~*~*~*~[#8] [O-][N+](=O)c1cc(OC)c(NC(=O)CN2c3c(cccc3)C[C@@H]2C)cc1
[OX2H0] [O-][N+](=O)c1cc(OC)c(NC(=O)CN2c3c(cccc3)C[C@@H]2C)cc1
*-!@* [O-][N+](=O)c1cc(OC)c(NC(=O)CN2c3c(cccc3)C[C@@H]2C)cc1
[#8]=[C,N] [O-][N+](=O)c1cc(OC)c(NC(=O)CN2c3c(cccc3)C[C@@H]2C)cc1
*/,\[R]=,:;@[R]/,\* [O-][N+](=O)c1cc(OC)c(NC(=O)CN2c3c(cccc3)C[C@@H]2C)cc1
*-!:[a]:*:[a]-!:* [O-][N+](=O)c1cc(OC)c(NC(=O)CN2c3c(cccc3)C[C@@H]2C)cc1
[#7]~[D3] [O-][N+](=O)c1cc(OC)c(NC(=O)CN2c3c(cccc3)C[C@@H]2C)cc1
[CH3X4] [O-][N+](=O)c1cc(OC)c(NC(=O)CN2c3c(cccc3)C[C@@H]2C)cc1
*!@[#8]!@* [O-][N+](=O)c1cc(OC)c(NC(=O)CN2c3c(cccc3)C[C@@H]2C)cc1
*-*-[R]~*:[a] [O-][N+](=O)c1cc(OC)c(NC(=O)CN2c3c(cccc3)C[C@@H]2C)cc1
N-[C,c,N]=[C,c,N,n,O,S] [O-][N+](=O)c1cc(OC)c(NC(=O)CN2c3c(cccc3)C[C@@H]2C)cc1
C-@C [O-][N+](=O)c1cc(OC)c(NC(=O)CN2c3c(cccc3)C[C@@H]2C)cc1
[C;X4;!D4]-;!@[C;X4;!D4;!R] [O-][N+](=O)c1cc(OC)c(NC(=O)CN2c3c(cccc3)C[C@@H]2C)cc1
[#8,#16] [O-][N+](=O)c1cc(OC)c(NC(=O)CN2c3c(cccc3)C[C@@H]2C)cc1
[cR1]1[cR1][cR1][cR1][cR1][cR1]1 [O-][N+](=O)c1cc(OC)c(NC(=O)CN2c3c(cccc3)C[C@@H]2C)cc1
[#6]~!@[#8] [O-][N+](=O)c1cc(OC)c(NC(=O)CN2c3c(cccc3)C[C@@H]2C)cc1
[!#6]~*~*~*~[D3] [O-][N+](=O)c1cc(OC)c(NC(=O)CN2c3c(cccc3)C[C@@H]2C)cc1
[!#6]-[CH3] [O-][N+](=O)c1cc(OC)c(NC(=O)CN2c3c(cccc3)C[C@@H]2C)cc1
c-@N [O-][N+](=O)c1cc(OC)c(NC(=O)CN2c3c(cccc3)C[C@@H]2C)cc1
[+,++,+++] [O-][N+](=O)c1cc(OC)c(NC(=O)CN2c3c(cccc3)C[C@@H]2C)cc1
[R0] [O-][N+](=O)c1cc(OC)c(NC(=O)CN2c3c(cccc3)C[C@@H]2C)cc1
[R] [O-][N+](=O)c1cc(OC)c(NC(=O)CN2c3c(cccc3)C[C@@H]2C)cc1
[N&X4&+,N&X3&+0] [O-][N+](=O)c1cc(OC)c(NC(=O)CN2c3c(cccc3)C[C@@H]2C)cc1
[OX2H,OX1H0-] [O-][N+](=O)c1cc(OC)c(NC(=O)CN2c3c(cccc3)C[C@@H]2C)cc1
[ND3H0](~[OD1H0])(~[OD1H0])-a [O-][N+](=O)c1cc(OC)c(NC(=O)CN2c3c(cccc3)C[C@@H]2C)cc1
*(!@*)(!@*) [O-][N+](=O)c1cc(OC)c(NC(=O)CN2c3c(cccc3)C[C@@H]2C)cc1
[CX3]=[OX1] [O-][N+](=O)c1cc(OC)c(NC(=O)CN2c3c(cccc3)C[C@@H]2C)cc1
[C;X4;!D4]-;!@[C;D3] [O-][N+](=O)c1cc(OC)c(NC(=O)CN2c3c(cccc3)C[C@@H]2C)cc1
a1aaaaa1 [O-][N+](=O)c1cc(OC)c(NC(=O)CN2c3c(cccc3)C[C@@H]2C)cc1
N-!@O [O-][N+](=O)c1cc(OC)c(NC(=O)CN2c3c(cccc3)C[C@@H]2C)cc1
N[CX4H2][CX3](=[OX1])[O,N] [O-][N+](=O)c1cc(OC)c(NC(=O)CN2c3c(cccc3)C[C@@H]2C)cc1
*-!:aaa-!:* [O-][N+](=O)c1cc(OC)c(NC(=O)CN2c3c(cccc3)C[C@@H]2C)cc1
*-!:aa-!:* [O-][N+](=O)c1cc(OC)c(NC(=O)CN2c3c(cccc3)C[C@@H]2C)cc1
[R](-*(-*))~*~*~*~[a] [O-][N+](=O)c1cc(OC)c(NC(=O)CN2c3c(cccc3)C[C@@H]2C)cc1
[R](-*(-*))~*~*~[a] [O-][N+](=O)c1cc(OC)c(NC(=O)CN2c3c(cccc3)C[C@@H]2C)cc1
[R](-*(-*))~*~[a] [O-][N+](=O)c1cc(OC)c(NC(=O)CN2c3c(cccc3)C[C@@H]2C)cc1
[-,--,---] [O-][N+](=O)c1cc(OC)c(NC(=O)CN2c3c(cccc3)C[C@@H]2C)cc1
O=[C,N] [O-][N+](=O)c1cc(OC)c(NC(=O)CN2c3c(cccc3)C[C@@H]2C)cc1
*1*****1 [O-][N+](=O)c1cc(OC)c(NC(=O)CN2c3c(cccc3)C[C@@H]2C)cc1
*-!:[a]:*:*:[a]-!:* [O-][N+](=O)c1cc(OC)c(NC(=O)CN2c3c(cccc3)C[C@@H]2C)cc1
*-*-[R]~*~*:[a] [O-][N+](=O)c1cc(OC)c(NC(=O)CN2c3c(cccc3)C[C@@H]2C)cc1
[#7]~*(~*)~* [O-][N+](=O)c1cc(OC)c(NC(=O)CN2c3c(cccc3)C[C@@H]2C)cc1
*!@* [O-][N+](=O)c1cc(OC)c(NC(=O)CN2c3c(cccc3)C[C@@H]2C)cc1
[!#6]~*~[R] [O-][N+](=O)c1cc(OC)c(NC(=O)CN2c3c(cccc3)C[C@@H]2C)cc1
[#6!H0]~@[#6!H0]~@[#6!H0]~@[#6!H0] [O-][N+](=O)c1cc(OC)c(NC(=O)CN2c3c(cccc3)C[C@@H]2C)cc1
[CX3](=[OX1])C [O-][N+](=O)c1cc(OC)c(NC(=O)CN2c3c(cccc3)C[C@@H]2C)cc1
[r;!r3;!r4;!r5;!r6;!r7] [O-][N+](=O)c1cc(OC)c(NC(=O)CN2c3c(cccc3)C[C@@H]2C)cc1
c-@C [O-][N+](=O)c1cc(OC)c(NC(=O)CN2c3c(cccc3)C[C@@H]2C)cc1
*1****1 [O-][N+](=O)c1cc(OC)c(NC(=O)CN2c3c(cccc3)C[C@@H]2C)cc1
[OX1]=CN [O-][N+](=O)c1cc(OC)c(NC(=O)CN2c3c(cccc3)C[C@@H]2C)cc1
[NX3][CX3](=[OX1])[#6] [O-][N+](=O)c1cc(OC)c(NC(=O)CN2c3c(cccc3)C[C@@H]2C)cc1
*-*-[R]:[a] [O-][N+](=O)c1cc(OC)c(NC(=O)CN2c3c(cccc3)C[C@@H]2C)cc1
[#6X3v3-1,#6X3v4+0,#6X3v3+1] [O-][N+](=O)c1cc(OC)c(NC(=O)CN2c3c(cccc3)C[C@@H]2C)cc1
[O,N;!H0;R0] [O-][N+](=O)c1cc(OC)c(NC(=O)CN2c3c(cccc3)C[C@@H]2C)cc1
C-!@O [O-][N+](=O)c1cc(OC)c(NC(=O)CN2c3c(cccc3)C[C@@H]2C)cc1
c-!@N [O-][N+](=O)c1cc(OC)c(NC(=O)CN2c3c(cccc3)C[C@@H]2C)cc1
[#7] [O-][N+](=O)c1cc(OC)c(NC(=O)CN2c3c(cccc3)C[C@@H]2C)cc1
[R]~*~*-[CH3] [O-][N+](=O)c1cc(OC)c(NC(=O)CN2c3c(cccc3)C[C@@H]2C)cc1
C-!@C [O-][N+](=O)c1cc(OC)c(NC(=O)CN2c3c(cccc3)C[C@@H]2C)cc1
c-!@O [O-][N+](=O)c1cc(OC)c(NC(=O)CN2c3c(cccc3)C[C@@H]2C)cc1
C-@N [O-][N+](=O)c1cc(OC)c(NC(=O)CN2c3c(cccc3)C[C@@H]2C)cc1
C=!@O [O-][N+](=O)c1cc(OC)c(NC(=O)CN2c3c(cccc3)C[C@@H]2C)cc1
[CX4v4] [O-][N+](=O)c1cc(OC)c(NC(=O)CN2c3c(cccc3)C[C@@H]2C)cc1
[a]~*~*-[CH3] [O-][N+](=O)c1cc(OC)c(NC(=O)CN2c3c(cccc3)C[C@@H]2C)cc1
[OD2]([#6])[#6] [O-][N+](=O)c1cc(OC)c(NC(=O)CN2c3c(cccc3)C[C@@H]2C)cc1
[!H0;#7,#8,#9] [O-][N+](=O)c1cc(OC)c(NC(=O)CN2c3c(cccc3)C[C@@H]2C)cc1
[!R] [O-][N+](=O)c1cc(OC)c(NC(=O)CN2c3c(cccc3)C[C@@H]2C)cc1
[CX4] [O-][N+](=O)c1cc(OC)c(NC(=O)CN2c3c(cccc3)C[C@@H]2C)cc1
C~C~O [O-][N+](=O)c1cc(OC)c(NC(=O)CN2c3c(cccc3)C[C@@H]2C)cc1
[CX3](=[OX1])O S1CN(C2=N/C(/C(=O)N2)=C/c3cc4OCOc4cc3)[C@H](C([O-])=O)C1
[OX2H0] S1CN(C2=N/C(/C(=O)N2)=C/c3cc4OCOc4cc3)[C@H](C([O-])=O)C1
[CX3](=[OX1])C S1CN(C2=N/C(/C(=O)N2)=C/c3cc4OCOc4cc3)[C@H](C([O-])=O)C1
C-!@C S1CN(C2=N/C(/C(=O)N2)=C/c3cc4OCOc4cc3)[C@H](C([O-])=O)C1
[OD2H0][CX4][OD2H0] S1CN(C2=N/C(/C(=O)N2)=C/c3cc4OCOc4cc3)[C@H](C([O-])=O)C1
*(!@*)(!@*) S1CN(C2=N/C(/C(=O)N2)=C/c3cc4OCOc4cc3)[C@H](C([O-])=O)C1
*-!:[a]:*:*:[a]-!:* S1CN(C2=N/C(/C(=O)N2)=C/c3cc4OCOc4cc3)[C@H](C([O-])=O)C1
[CX4] S1CN(C2=N/C(/C(=O)N2)=C/c3cc4OCOc4cc3)[C@H](C([O-])=O)C1
[OD2]([#6])[#6] S1CN(C2=N/C(/C(=O)N2)=C/c3cc4OCOc4cc3)[C@H](C([O-])=O)C1
[r;!r3;!r4;!r5;!r6;!r7] S1CN(C2=N/C(/C(=O)N2)=C/c3cc4OCOc4cc3)[C@H](C([O-])=O)C1
[#7]~[D3] S1CN(C2=N/C(/C(=O)N2)=C/c3cc4OCOc4cc3)[C@H](C([O-])=O)C1
C~C(~O)~O S1CN(C2=N/C(/C(=O)N2)=C/c3cc4OCOc4cc3)[C@H](C([O-])=O)C1
[R](-*(-*))~*~*~*~[a] S1CN(C2=N/C(/C(=O)N2)=C/c3cc4OCOc4cc3)[C@H](C([O-])=O)C1
C-@S S1CN(C2=N/C(/C(=O)N2)=C/c3cc4OCOc4cc3)[C@H](C([O-])=O)C1
[R](-*(-*))~*~*~[a] S1CN(C2=N/C(/C(=O)N2)=C/c3cc4OCOc4cc3)[C@H](C([O-])=O)C1
*!@* S1CN(C2=N/C(/C(=O)N2)=C/c3cc4OCOc4cc3)[C@H](C([O-])=O)C1
C~C~O S1CN(C2=N/C(/C(=O)N2)=C/c3cc4OCOc4cc3)[C@H](C([O-])=O)C1
[#6]~!@[#8] S1CN(C2=N/C(/C(=O)N2)=C/c3cc4OCOc4cc3)[C@H](C([O-])=O)C1
[OX1]=CN S1CN(C2=N/C(/C(=O)N2)=C/c3cc4OCOc4cc3)[C@H](C([O-])=O)C1
[#8,#16] S1CN(C2=N/C(/C(=O)N2)=C/c3cc4OCOc4cc3)[C@H](C([O-])=O)C1
[NX3,NX4+][CX4H]([*])[CX3](=[OX1])[O,N] S1CN(C2=N/C(/C(=O)N2)=C/c3cc4OCOc4cc3)[C@H](C([O-])=O)C1
[SX2] S1CN(C2=N/C(/C(=O)N2)=C/c3cc4OCOc4cc3)[C@H](C([O-])=O)C1
[C,c](=N)N S1CN(C2=N/C(/C(=O)N2)=C/c3cc4OCOc4cc3)[C@H](C([O-])=O)C1
*-*-[R]:[a] S1CN(C2=N/C(/C(=O)N2)=C/c3cc4OCOc4cc3)[C@H](C([O-])=O)C1
*-!:[a]:*:[a]-!:* S1CN(C2=N/C(/C(=O)N2)=C/c3cc4OCOc4cc3)[C@H](C([O-])=O)C1
*-*-[R]~*~*:[a] S1CN(C2=N/C(/C(=O)N2)=C/c3cc4OCOc4cc3)[C@H](C([O-])=O)C1
[CX3]=[OX1] S1CN(C2=N/C(/C(=O)N2)=C/c3cc4OCOc4cc3)[C@H](C([O-])=O)C1
C-@O S1CN(C2=N/C(/C(=O)N2)=C/c3cc4OCOc4cc3)[C@H](C([O-])=O)C1
[R0] S1CN(C2=N/C(/C(=O)N2)=C/c3cc4OCOc4cc3)[C@H](C([O-])=O)C1
[#8]=[C,N] S1CN(C2=N/C(/C(=O)N2)=C/c3cc4OCOc4cc3)[C@H](C([O-])=O)C1
[NX3][CX3](=[OX1])[#6] S1CN(C2=N/C(/C(=O)N2)=C/c3cc4OCOc4cc3)[C@H](C([O-])=O)C1
N=[O,C,N,S] S1CN(C2=N/C(/C(=O)N2)=C/c3cc4OCOc4cc3)[C@H](C([O-])=O)C1
[R]~[D3] S1CN(C2=N/C(/C(=O)N2)=C/c3cc4OCOc4cc3)[C@H](C([O-])=O)C1
*/,\[R]=;@[R]/,\* S1CN(C2=N/C(/C(=O)N2)=C/c3cc4OCOc4cc3)[C@H](C([O-])=O)C1
[#6,#7;R0]=[#8] S1CN(C2=N/C(/C(=O)N2)=C/c3cc4OCOc4cc3)[C@H](C([O-])=O)C1
*-!:aaa-!:* S1CN(C2=N/C(/C(=O)N2)=C/c3cc4OCOc4cc3)[C@H](C([O-])=O)C1
[C](=O)([C,c,O,S])[C,c,O,S] S1CN(C2=N/C(/C(=O)N2)=C/c3cc4OCOc4cc3)[C@H](C([O-])=O)C1
*-*-[R]~*:[a] S1CN(C2=N/C(/C(=O)N2)=C/c3cc4OCOc4cc3)[C@H](C([O-])=O)C1
C-@C S1CN(C2=N/C(/C(=O)N2)=C/c3cc4OCOc4cc3)[C@H](C([O-])=O)C1
[!R] S1CN(C2=N/C(/C(=O)N2)=C/c3cc4OCOc4cc3)[C@H](C([O-])=O)C1
C-!@O S1CN(C2=N/C(/C(=O)N2)=C/c3cc4OCOc4cc3)[C@H](C([O-])=O)C1
*1****1 S1CN(C2=N/C(/C(=O)N2)=C/c3cc4OCOc4cc3)[C@H](C([O-])=O)C1
*!:[a]:*:*:[a]!:* S1CN(C2=N/C(/C(=O)N2)=C/c3cc4OCOc4cc3)[C@H](C([O-])=O)C1
[#7]~*~*~*~*~*~*~*~*~[#8] S1CN(C2=N/C(/C(=O)N2)=C/c3cc4OCOc4cc3)[C@H](C([O-])=O)C1
[CX3](=O)[OX1H0-,OX2H1] S1CN(C2=N/C(/C(=O)N2)=C/c3cc4OCOc4cc3)[C@H](C([O-])=O)C1
[#6X3v3-1,#6X3v4+0,#6X3v3+1] S1CN(C2=N/C(/C(=O)N2)=C/c3cc4OCOc4cc3)[C@H](C([O-])=O)C1
C=!@C S1CN(C2=N/C(/C(=O)N2)=C/c3cc4OCOc4cc3)[C@H](C([O-])=O)C1
[CX3](=O)[O-] S1CN(C2=N/C(/C(=O)N2)=C/c3cc4OCOc4cc3)[C@H](C([O-])=O)C1
c-!@C S1CN(C2=N/C(/C(=O)N2)=C/c3cc4OCOc4cc3)[C@H](C([O-])=O)C1
[#16X2H0] S1CN(C2=N/C(/C(=O)N2)=C/c3cc4OCOc4cc3)[C@H](C([O-])=O)C1
[N&X4&+,N&X3&+0] S1CN(C2=N/C(/C(=O)N2)=C/c3cc4OCOc4cc3)[C@H](C([O-])=O)C1
[!H0;#7,#8,#9] S1CN(C2=N/C(/C(=O)N2)=C/c3cc4OCOc4cc3)[C@H](C([O-])=O)C1
c-@O S1CN(C2=N/C(/C(=O)N2)=C/c3cc4OCOc4cc3)[C@H](C([O-])=O)C1
*-!:aa-!:* S1CN(C2=N/C(/C(=O)N2)=C/c3cc4OCOc4cc3)[C@H](C([O-])=O)C1
a1aaaaa1 S1CN(C2=N/C(/C(=O)N2)=C/c3cc4OCOc4cc3)[C@H](C([O-])=O)C1
*-!:aaaa-!:* S1CN(C2=N/C(/C(=O)N2)=C/c3cc4OCOc4cc3)[C@H](C([O-])=O)C1
[R] S1CN(C2=N/C(/C(=O)N2)=C/c3cc4OCOc4cc3)[C@H](C([O-])=O)C1
[CX4v4] S1CN(C2=N/C(/C(=O)N2)=C/c3cc4OCOc4cc3)[C@H](C([O-])=O)C1
[C;X4;!D4]-;!@[C;D3] S1CN(C2=N/C(/C(=O)N2)=C/c3cc4OCOc4cc3)[C@H](C([O-])=O)C1
[OX2H,OX1H0-] S1CN(C2=N/C(/C(=O)N2)=C/c3cc4OCOc4cc3)[C@H](C([O-])=O)C1
O=[C,N] S1CN(C2=N/C(/C(=O)N2)=C/c3cc4OCOc4cc3)[C@H](C([O-])=O)C1
N-[C,c,N]=[C,c,N,n,O,S] S1CN(C2=N/C(/C(=O)N2)=C/c3cc4OCOc4cc3)[C@H](C([O-])=O)C1
[#7] S1CN(C2=N/C(/C(=O)N2)=C/c3cc4OCOc4cc3)[C@H](C([O-])=O)C1
[#16X2H0][!#16] S1CN(C2=N/C(/C(=O)N2)=C/c3cc4OCOc4cc3)[C@H](C([O-])=O)C1
*1*****1 S1CN(C2=N/C(/C(=O)N2)=C/c3cc4OCOc4cc3)[C@H](C([O-])=O)C1
N~C~C(~O)~O S1CN(C2=N/C(/C(=O)N2)=C/c3cc4OCOc4cc3)[C@H](C([O-])=O)C1
C=!@O S1CN(C2=N/C(/C(=O)N2)=C/c3cc4OCOc4cc3)[C@H](C([O-])=O)C1
[!#6]~*~[R] S1CN(C2=N/C(/C(=O)N2)=C/c3cc4OCOc4cc3)[C@H](C([O-])=O)C1
[#7]~*(~*)~* S1CN(C2=N/C(/C(=O)N2)=C/c3cc4OCOc4cc3)[C@H](C([O-])=O)C1
*-!@* S1CN(C2=N/C(/C(=O)N2)=C/c3cc4OCOc4cc3)[C@H](C([O-])=O)C1
*/,\[R]=,:;@[R]/,\* S1CN(C2=N/C(/C(=O)N2)=C/c3cc4OCOc4cc3)[C@H](C([O-])=O)C1
[C,c](=N)N[C,S](=O) S1CN(C2=N/C(/C(=O)N2)=C/c3cc4OCOc4cc3)[C@H](C([O-])=O)C1
C=@N S1CN(C2=N/C(/C(=O)N2)=C/c3cc4OCOc4cc3)[C@H](C([O-])=O)C1
[!#6]~*~*~[R] S1CN(C2=N/C(/C(=O)N2)=C/c3cc4OCOc4cc3)[C@H](C([O-])=O)C1
C-@N S1CN(C2=N/C(/C(=O)N2)=C/c3cc4OCOc4cc3)[C@H](C([O-])=O)C1
C-!@N S1CN(C2=N/C(/C(=O)N2)=C/c3cc4OCOc4cc3)[C@H](C([O-])=O)C1
[O,N]!-CA=A S1CN(C2=N/C(/C(=O)N2)=C/c3cc4OCOc4cc3)[C@H](C([O-])=O)C1
[R](-*(-*))~*~[a] S1CN(C2=N/C(/C(=O)N2)=C/c3cc4OCOc4cc3)[C@H](C([O-])=O)C1
[!#6]~*~*~*~[D3] S1CN(C2=N/C(/C(=O)N2)=C/c3cc4OCOc4cc3)[C@H](C([O-])=O)C1
[-,--,---] S1CN(C2=N/C(/C(=O)N2)=C/c3cc4OCOc4cc3)[C@H](C([O-])=O)C1
c-@O FC1(F)Oc2c(O1)ccc(NC(=O)[C@@H]([NH+]3CCC(C#N)CC3)C)c2
[!H0;#7,#8,#9] FC1(F)Oc2c(O1)ccc(NC(=O)[C@@H]([NH+]3CCC(C#N)CC3)C)c2
[#7]~*(~*)~* FC1(F)Oc2c(O1)ccc(NC(=O)[C@@H]([NH+]3CCC(C#N)CC3)C)c2
c-!@N FC1(F)Oc2c(O1)ccc(NC(=O)[C@@H]([NH+]3CCC(C#N)CC3)C)c2
[R] FC1(F)Oc2c(O1)ccc(NC(=O)[C@@H]([NH+]3CCC(C#N)CC3)C)c2
[#9,#17,#35,#53]~*(~*)~* FC1(F)Oc2c(O1)ccc(NC(=O)[C@@H]([NH+]3CCC(C#N)CC3)C)c2
C-!@N FC1(F)Oc2c(O1)ccc(NC(=O)[C@@H]([NH+]3CCC(C#N)CC3)C)c2
*/,\[R]=,:;@[R]/,\* FC1(F)Oc2c(O1)ccc(NC(=O)[C@@H]([NH+]3CCC(C#N)CC3)C)c2
[OX1]=CN FC1(F)Oc2c(O1)ccc(NC(=O)[C@@H]([NH+]3CCC(C#N)CC3)C)c2
*-*-[R]~*:[a] FC1(F)Oc2c(O1)ccc(NC(=O)[C@@H]([NH+]3CCC(C#N)CC3)C)c2
[F,Cl,Br,I] FC1(F)Oc2c(O1)ccc(NC(=O)[C@@H]([NH+]3CCC(C#N)CC3)C)c2
[#9,#17,#35,#53] FC1(F)Oc2c(O1)ccc(NC(=O)[C@@H]([NH+]3CCC(C#N)CC3)C)c2
*-!@* FC1(F)Oc2c(O1)ccc(NC(=O)[C@@H]([NH+]3CCC(C#N)CC3)C)c2
[#9,#17,#35,#53]-[R] FC1(F)Oc2c(O1)ccc(NC(=O)[C@@H]([NH+]3CCC(C#N)CC3)C)c2
[NX3,NX4+][CX4H]([*])[CX3](=[OX1])[O,N] FC1(F)Oc2c(O1)ccc(NC(=O)[C@@H]([NH+]3CCC(C#N)CC3)C)c2
[C;X4;!D4]-;!@[C;D3] FC1(F)Oc2c(O1)ccc(NC(=O)[C@@H]([NH+]3CCC(C#N)CC3)C)c2
*-!:aaa-!:* FC1(F)Oc2c(O1)ccc(NC(=O)[C@@H]([NH+]3CCC(C#N)CC3)C)c2
[#7]~[D3] FC1(F)Oc2c(O1)ccc(NC(=O)[C@@H]([NH+]3CCC(C#N)CC3)C)c2
C~C~O FC1(F)Oc2c(O1)ccc(NC(=O)[C@@H]([NH+]3CCC(C#N)CC3)C)c2
*!:[a]:*:*:[a]!:* FC1(F)Oc2c(O1)ccc(NC(=O)[C@@H]([NH+]3CCC(C#N)CC3)C)c2
[OX2H0] FC1(F)Oc2c(O1)ccc(NC(=O)[C@@H]([NH+]3CCC(C#N)CC3)C)c2
O=[C,N] FC1(F)Oc2c(O1)ccc(NC(=O)[C@@H]([NH+]3CCC(C#N)CC3)C)c2
[CH3X4] FC1(F)Oc2c(O1)ccc(NC(=O)[C@@H]([NH+]3CCC(C#N)CC3)C)c2
[NX4] FC1(F)Oc2c(O1)ccc(NC(=O)[C@@H]([NH+]3CCC(C#N)CC3)C)c2
*-!:aa-!:* FC1(F)Oc2c(O1)ccc(NC(=O)[C@@H]([NH+]3CCC(C#N)CC3)C)c2
[N&X4&+,N&X3&+0] FC1(F)Oc2c(O1)ccc(NC(=O)[C@@H]([NH+]3CCC(C#N)CC3)C)c2
C-@C FC1(F)Oc2c(O1)ccc(NC(=O)[C@@H]([NH+]3CCC(C#N)CC3)C)c2
C(=O)C[N+,n+] FC1(F)Oc2c(O1)ccc(NC(=O)[C@@H]([NH+]3CCC(C#N)CC3)C)c2
*-*-[R]~*~*:[a] FC1(F)Oc2c(O1)ccc(NC(=O)[C@@H]([NH+]3CCC(C#N)CC3)C)c2
[R](-*(-*))~*~*~*~[a] FC1(F)Oc2c(O1)ccc(NC(=O)[C@@H]([NH+]3CCC(C#N)CC3)C)c2
C~C~C~C FC1(F)Oc2c(O1)ccc(NC(=O)[C@@H]([NH+]3CCC(C#N)CC3)C)c2
[#7] FC1(F)Oc2c(O1)ccc(NC(=O)[C@@H]([NH+]3CCC(C#N)CC3)C)c2
[!#6]~*~*~[R] FC1(F)Oc2c(O1)ccc(NC(=O)[C@@H]([NH+]3CCC(C#N)CC3)C)c2
[NX3][CX3](=[OX1])[#6] FC1(F)Oc2c(O1)ccc(NC(=O)[C@@H]([NH+]3CCC(C#N)CC3)C)c2
*-!:[a]:*:*:[a]-!:* FC1(F)Oc2c(O1)ccc(NC(=O)[C@@H]([NH+]3CCC(C#N)CC3)C)c2
[NX1]#[CX2] FC1(F)Oc2c(O1)ccc(NC(=O)[C@@H]([NH+]3CCC(C#N)CC3)C)c2
[r;!r3;!r4;!r5;!r6;!r7] FC1(F)Oc2c(O1)ccc(NC(=O)[C@@H]([NH+]3CCC(C#N)CC3)C)c2
C-@O FC1(F)Oc2c(O1)ccc(NC(=O)[C@@H]([NH+]3CCC(C#N)CC3)C)c2
[!#6]~*~[R] FC1(F)Oc2c(O1)ccc(NC(=O)[C@@H]([NH+]3CCC(C#N)CC3)C)c2
C-@N FC1(F)Oc2c(O1)ccc(NC(=O)[C@@H]([NH+]3CCC(C#N)CC3)C)c2
*1****1 FC1(F)Oc2c(O1)ccc(NC(=O)[C@@H]([NH+]3CCC(C#N)CC3)C)c2
[CX3]=[OX1] FC1(F)Oc2c(O1)ccc(NC(=O)[C@@H]([NH+]3CCC(C#N)CC3)C)c2
[R](-*(-*))~*~[a] FC1(F)Oc2c(O1)ccc(NC(=O)[C@@H]([NH+]3CCC(C#N)CC3)C)c2
[CX4v4] FC1(F)Oc2c(O1)ccc(NC(=O)[C@@H]([NH+]3CCC(C#N)CC3)C)c2
[+,++,+++] FC1(F)Oc2c(O1)ccc(NC(=O)[C@@H]([NH+]3CCC(C#N)CC3)C)c2
[R]~*~*-[CH3] FC1(F)Oc2c(O1)ccc(NC(=O)[C@@H]([NH+]3CCC(C#N)CC3)C)c2
N-[C,c,N]=[C,c,N,n,O,S] FC1(F)Oc2c(O1)ccc(NC(=O)[C@@H]([NH+]3CCC(C#N)CC3)C)c2
C#!@N FC1(F)Oc2c(O1)ccc(NC(=O)[C@@H]([NH+]3CCC(C#N)CC3)C)c2
*!@* FC1(F)Oc2c(O1)ccc(NC(=O)[C@@H]([NH+]3CCC(C#N)CC3)C)c2
C-!@[F] FC1(F)Oc2c(O1)ccc(NC(=O)[C@@H]([NH+]3CCC(C#N)CC3)C)c2
[!#6]~*~*~*~[D3] FC1(F)Oc2c(O1)ccc(NC(=O)[C@@H]([NH+]3CCC(C#N)CC3)C)c2
[CX4] FC1(F)Oc2c(O1)ccc(NC(=O)[C@@H]([NH+]3CCC(C#N)CC3)C)c2
[#6X3v3-1,#6X3v4+0,#6X3v3+1] FC1(F)Oc2c(O1)ccc(NC(=O)[C@@H]([NH+]3CCC(C#N)CC3)C)c2
[#8,#16] FC1(F)Oc2c(O1)ccc(NC(=O)[C@@H]([NH+]3CCC(C#N)CC3)C)c2
[!R] FC1(F)Oc2c(O1)ccc(NC(=O)[C@@H]([NH+]3CCC(C#N)CC3)C)c2
[OD2H0][CX4][OD2H0] FC1(F)Oc2c(O1)ccc(NC(=O)[C@@H]([NH+]3CCC(C#N)CC3)C)c2
C=!@O FC1(F)Oc2c(O1)ccc(NC(=O)[C@@H]([NH+]3CCC(C#N)CC3)C)c2
*-*-[R]:[a] FC1(F)Oc2c(O1)ccc(NC(=O)[C@@H]([NH+]3CCC(C#N)CC3)C)c2
*1*****1 FC1(F)Oc2c(O1)ccc(NC(=O)[C@@H]([NH+]3CCC(C#N)CC3)C)c2
[OD2]([#6])[#6] FC1(F)Oc2c(O1)ccc(NC(=O)[C@@H]([NH+]3CCC(C#N)CC3)C)c2
[N,n;+1] FC1(F)Oc2c(O1)ccc(NC(=O)[C@@H]([NH+]3CCC(C#N)CC3)C)c2
[R]~*-[CH3] FC1(F)Oc2c(O1)ccc(NC(=O)[C@@H]([NH+]3CCC(C#N)CC3)C)c2
[R](-*(-*))~*~*~[a] FC1(F)Oc2c(O1)ccc(NC(=O)[C@@H]([NH+]3CCC(C#N)CC3)C)c2
[#8]=[C,N] FC1(F)Oc2c(O1)ccc(NC(=O)[C@@H]([NH+]3CCC(C#N)CC3)C)c2
[#9,#17,#35,#53]!@*@* FC1(F)Oc2c(O1)ccc(NC(=O)[C@@H]([NH+]3CCC(C#N)CC3)C)c2
*(!@*)(!@*) FC1(F)Oc2c(O1)ccc(NC(=O)[C@@H]([NH+]3CCC(C#N)CC3)C)c2
*-!:[a]:*:[a]-!:* FC1(F)Oc2c(O1)ccc(NC(=O)[C@@H]([NH+]3CCC(C#N)CC3)C)c2
C-!@C FC1(F)Oc2c(O1)ccc(NC(=O)[C@@H]([NH+]3CCC(C#N)CC3)C)c2
[#7]~*~*~*~*~*~*~*~*~[#8] FC1(F)Oc2c(O1)ccc(NC(=O)[C@@H]([NH+]3CCC(C#N)CC3)C)c2
[#6]~!@[#8] FC1(F)Oc2c(O1)ccc(NC(=O)[C@@H]([NH+]3CCC(C#N)CC3)C)c2
[CX3](=[OX1])C FC1(F)Oc2c(O1)ccc(NC(=O)[C@@H]([NH+]3CCC(C#N)CC3)C)c2
[#6][F,Cl,Br,I] FC1(F)Oc2c(O1)ccc(NC(=O)[C@@H]([NH+]3CCC(C#N)CC3)C)c2
[NH]([CX4])[CX4] FC1(F)Oc2c(O1)ccc(NC(=O)[C@@H]([NH+]3CCC(C#N)CC3)C)c2
[+] FC1(F)Oc2c(O1)ccc(NC(=O)[C@@H]([NH+]3CCC(C#N)CC3)C)c2
*-!:aaaa-!:* FC1(F)Oc2c(O1)ccc(NC(=O)[C@@H]([NH+]3CCC(C#N)CC3)C)c2
[R0] FC1(F)Oc2c(O1)ccc(NC(=O)[C@@H]([NH+]3CCC(C#N)CC3)C)c2
[#6!H0]~@[#6!H0]~@[#6!H0]~@[#6!H0]~@[#6!H0] FC1(F)Oc2c(O1)ccc(NC(=O)[C@@H]([NH+]3CCC(C#N)CC3)C)c2
[#6!H0]~@[#6!H0]~@[#6!H0]~@[#6!H0] FC1(F)Oc2c(O1)ccc(NC(=O)[C@@H]([NH+]3CCC(C#N)CC3)C)c2
a1aaaaa1 FC1(F)Oc2c(O1)ccc(NC(=O)[C@@H]([NH+]3CCC(C#N)CC3)C)c2
[O,N;!H0;R0] FC1(F)Oc2c(O1)ccc(NC(=O)[C@@H]([NH+]3CCC(C#N)CC3)C)c2
*!:[a]:*:*:[a]!:* Clc1c(NC(=O)[C@@H]([n+]2ccc(cc2)CC)C)ccc([N+]([O-])=O)c1
[CX3](=[OX1])C Clc1c(NC(=O)[C@@H]([n+]2ccc(cc2)CC)C)ccc([N+]([O-])=O)c1
[-,--,---] Clc1c(NC(=O)[C@@H]([n+]2ccc(cc2)CC)C)ccc([N+]([O-])=O)c1
[#8]=[C,N] Clc1c(NC(=O)[C@@H]([n+]2ccc(cc2)CC)C)ccc([N+]([O-])=O)c1
C~C~O Clc1c(NC(=O)[C@@H]([n+]2ccc(cc2)CC)C)ccc([N+]([O-])=O)c1
*-*-[R]:[a] Clc1c(NC(=O)[C@@H]([n+]2ccc(cc2)CC)C)ccc([N+]([O-])=O)c1
[CX4] Clc1c(NC(=O)[C@@H]([n+]2ccc(cc2)CC)C)ccc([N+]([O-])=O)c1
[#6][F,Cl,Br,I] Clc1c(NC(=O)[C@@H]([n+]2ccc(cc2)CC)C)ccc([N+]([O-])=O)c1
[#9,#17,#35,#53] Clc1c(NC(=O)[C@@H]([n+]2ccc(cc2)CC)C)ccc([N+]([O-])=O)c1
[CX4v4] Clc1c(NC(=O)[C@@H]([n+]2ccc(cc2)CC)C)ccc([N+]([O-])=O)c1
[C;X4;!D4]-;!@[C;D3] Clc1c(NC(=O)[C@@H]([n+]2ccc(cc2)CC)C)ccc([N+]([O-])=O)c1
[R]~*~*-[CH3] Clc1c(NC(=O)[C@@H]([n+]2ccc(cc2)CC)C)ccc([N+]([O-])=O)c1
[+] Clc1c(NC(=O)[C@@H]([n+]2ccc(cc2)CC)C)ccc([N+]([O-])=O)c1
*(!@*)(!@*) Clc1c(NC(=O)[C@@H]([n+]2ccc(cc2)CC)C)ccc([N+]([O-])=O)c1
*1*****1 Clc1c(NC(=O)[C@@H]([n+]2ccc(cc2)CC)C)ccc([N+]([O-])=O)c1
[R] Clc1c(NC(=O)[C@@H]([n+]2ccc(cc2)CC)C)ccc([N+]([O-])=O)c1
[OX2H,OX1H0-] Clc1c(NC(=O)[C@@H]([n+]2ccc(cc2)CC)C)ccc([N+]([O-])=O)c1
[NX3][CX3](=[OX1])[#6] Clc1c(NC(=O)[C@@H]([n+]2ccc(cc2)CC)C)ccc([N+]([O-])=O)c1
[!#6]~*~[R] Clc1c(NC(=O)[C@@H]([n+]2ccc(cc2)CC)C)ccc([N+]([O-])=O)c1
[R0] Clc1c(NC(=O)[C@@H]([n+]2ccc(cc2)CC)C)ccc([N+]([O-])=O)c1
[!#6]~*~*~[R] Clc1c(NC(=O)[C@@H]([n+]2ccc(cc2)CC)C)ccc([N+]([O-])=O)c1
[C;X4;!D4]-;!@[n] Clc1c(NC(=O)[C@@H]([n+]2ccc(cc2)CC)C)ccc([N+]([O-])=O)c1
[#9,#17,#35,#53]~*(~*)~* Clc1c(NC(=O)[C@@H]([n+]2ccc(cc2)CC)C)ccc([N+]([O-])=O)c1
[CX3]=[OX1] Clc1c(NC(=O)[C@@H]([n+]2ccc(cc2)CC)C)ccc([N+]([O-])=O)c1
[CH3X4] Clc1c(NC(=O)[C@@H]([n+]2ccc(cc2)CC)C)ccc([N+]([O-])=O)c1
c-!@C Clc1c(NC(=O)[C@@H]([n+]2ccc(cc2)CC)C)ccc([N+]([O-])=O)c1
*-!:aaaa-!:* Clc1c(NC(=O)[C@@H]([n+]2ccc(cc2)CC)C)ccc([N+]([O-])=O)c1
[!#6]~*~*~*~[D3] Clc1c(NC(=O)[C@@H]([n+]2ccc(cc2)CC)C)ccc([N+]([O-])=O)c1
[#8,#16] Clc1c(NC(=O)[C@@H]([n+]2ccc(cc2)CC)C)ccc([N+]([O-])=O)c1
[R](-*(-*))~*~*~*~[a] Clc1c(NC(=O)[C@@H]([n+]2ccc(cc2)CC)C)ccc([N+]([O-])=O)c1
[#9,#17,#35,#53]~[D3] Clc1c(NC(=O)[C@@H]([n+]2ccc(cc2)CC)C)ccc([N+]([O-])=O)c1
n-!@C Clc1c(NC(=O)[C@@H]([n+]2ccc(cc2)CC)C)ccc([N+]([O-])=O)c1
[OX1]=CN Clc1c(NC(=O)[C@@H]([n+]2ccc(cc2)CC)C)ccc([N+]([O-])=O)c1
[#9,#17,#35,#53]-[a] Clc1c(NC(=O)[C@@H]([n+]2ccc(cc2)CC)C)ccc([N+]([O-])=O)c1
[#8]=[C,N]-aaa[F,Cl,Br,I] Clc1c(NC(=O)[C@@H]([n+]2ccc(cc2)CC)C)ccc([N+]([O-])=O)c1
[N,n;+1] Clc1c(NC(=O)[C@@H]([n+]2ccc(cc2)CC)C)ccc([N+]([O-])=O)c1
*-!@* Clc1c(NC(=O)[C@@H]([n+]2ccc(cc2)CC)C)ccc([N+]([O-])=O)c1
C-!@N Clc1c(NC(=O)[C@@H]([n+]2ccc(cc2)CC)C)ccc([N+]([O-])=O)c1
N=[O,C,N,S] Clc1c(NC(=O)[C@@H]([n+]2ccc(cc2)CC)C)ccc([N+]([O-])=O)c1
[R]~[D3] Clc1c(NC(=O)[C@@H]([n+]2ccc(cc2)CC)C)ccc([N+]([O-])=O)c1
[N&X4&+,N&X3&+0] Clc1c(NC(=O)[C@@H]([n+]2ccc(cc2)CC)C)ccc([N+]([O-])=O)c1
[#7] Clc1c(NC(=O)[C@@H]([n+]2ccc(cc2)CC)C)ccc([N+]([O-])=O)c1
*-*-[R]~*:[a] Clc1c(NC(=O)[C@@H]([n+]2ccc(cc2)CC)C)ccc([N+]([O-])=O)c1
O=[C,N] Clc1c(NC(=O)[C@@H]([n+]2ccc(cc2)CC)C)ccc([N+]([O-])=O)c1
N=!@O Clc1c(NC(=O)[C@@H]([n+]2ccc(cc2)CC)C)ccc([N+]([O-])=O)c1
[O,N;!H0;R0] Clc1c(NC(=O)[C@@H]([n+]2ccc(cc2)CC)C)ccc([N+]([O-])=O)c1
*/,\[R]=,:;@[R]/,\* Clc1c(NC(=O)[C@@H]([n+]2ccc(cc2)CC)C)ccc([N+]([O-])=O)c1
[cR1]1[cR1][cR1][cR1][cR1][cR1]1 Clc1c(NC(=O)[C@@H]([n+]2ccc(cc2)CC)C)ccc([N+]([O-])=O)c1
[!H0;#7,#8,#9] Clc1c(NC(=O)[C@@H]([n+]2ccc(cc2)CC)C)ccc([N+]([O-])=O)c1
c-!@N Clc1c(NC(=O)[C@@H]([n+]2ccc(cc2)CC)C)ccc([N+]([O-])=O)c1
[a]~*~*-[CH3] Clc1c(NC(=O)[C@@H]([n+]2ccc(cc2)CC)C)ccc([N+]([O-])=O)c1
[R](-*(-*))~*~[a] Clc1c(NC(=O)[C@@H]([n+]2ccc(cc2)CC)C)ccc([N+]([O-])=O)c1
[#7]~[D3] Clc1c(NC(=O)[C@@H]([n+]2ccc(cc2)CC)C)ccc([N+]([O-])=O)c1
*!@* Clc1c(NC(=O)[C@@H]([n+]2ccc(cc2)CC)C)ccc([N+]([O-])=O)c1
*-!:aaa-!:* Clc1c(NC(=O)[C@@H]([n+]2ccc(cc2)CC)C)ccc([N+]([O-])=O)c1
a1aaaaa1 Clc1c(NC(=O)[C@@H]([n+]2ccc(cc2)CC)C)ccc([N+]([O-])=O)c1
C-!@C Clc1c(NC(=O)[C@@H]([n+]2ccc(cc2)CC)C)ccc([N+]([O-])=O)c1
*-!:[a]:*:*:[a]-!:* Clc1c(NC(=O)[C@@H]([n+]2ccc(cc2)CC)C)ccc([N+]([O-])=O)c1
*-*-[R]~*~*:[a] Clc1c(NC(=O)[C@@H]([n+]2ccc(cc2)CC)C)ccc([N+]([O-])=O)c1
[C;X4;!D4]-;!@[C;X4;!D4;!R] Clc1c(NC(=O)[C@@H]([n+]2ccc(cc2)CC)C)ccc([N+]([O-])=O)c1
a-[Cl] Clc1c(NC(=O)[C@@H]([n+]2ccc(cc2)CC)C)ccc([N+]([O-])=O)c1
[#9,#17,#35,#53]!@*@* Clc1c(NC(=O)[C@@H]([n+]2ccc(cc2)CC)C)ccc([N+]([O-])=O)c1
[+,++,+++] Clc1c(NC(=O)[C@@H]([n+]2ccc(cc2)CC)C)ccc([N+]([O-])=O)c1
[#6]~!@[#8] Clc1c(NC(=O)[C@@H]([n+]2ccc(cc2)CC)C)ccc([N+]([O-])=O)c1
[R]~*-[CH3] Clc1c(NC(=O)[C@@H]([n+]2ccc(cc2)CC)C)ccc([N+]([O-])=O)c1
[#6,#7;R0]=[#8] Clc1c(NC(=O)[C@@H]([n+]2ccc(cc2)CC)C)ccc([N+]([O-])=O)c1
[#9,#17,#35,#53]-[R] Clc1c(NC(=O)[C@@H]([n+]2ccc(cc2)CC)C)ccc([N+]([O-])=O)c1
N-[C,c,N]=[C,c,N,n,O,S] Clc1c(NC(=O)[C@@H]([n+]2ccc(cc2)CC)C)ccc([N+]([O-])=O)c1
[R](-*(-*))~*~*~[a] Clc1c(NC(=O)[C@@H]([n+]2ccc(cc2)CC)C)ccc([N+]([O-])=O)c1
[#7]~*(~*)~* Clc1c(NC(=O)[C@@H]([n+]2ccc(cc2)CC)C)ccc([N+]([O-])=O)c1
C=!@O Clc1c(NC(=O)[C@@H]([n+]2ccc(cc2)CC)C)ccc([N+]([O-])=O)c1
N-!@O Clc1c(NC(=O)[C@@H]([n+]2ccc(cc2)CC)C)ccc([N+]([O-])=O)c1
[!R] Clc1c(NC(=O)[C@@H]([n+]2ccc(cc2)CC)C)ccc([N+]([O-])=O)c1
[ND3H0](~[OD1H0])(~[OD1H0])-a Clc1c(NC(=O)[C@@H]([n+]2ccc(cc2)CC)C)ccc([N+]([O-])=O)c1
[F,Cl,Br,I] Clc1c(NC(=O)[C@@H]([n+]2ccc(cc2)CC)C)ccc([N+]([O-])=O)c1
*-!:[a]:*:[a]-!:* Clc1c(NC(=O)[C@@H]([n+]2ccc(cc2)CC)C)ccc([N+]([O-])=O)c1
*-!:aa-!:* Clc1c(NC(=O)[C@@H]([n+]2ccc(cc2)CC)C)ccc([N+]([O-])=O)c1
[#7]~*~*~*~*~*~*~*~*~[#8] Clc1c(NC(=O)[C@@H]([n+]2ccc(cc2)CC)C)ccc([N+]([O-])=O)c1
[#6X3v3-1,#6X3v4+0,#6X3v3+1] Clc1c(NC(=O)[C@@H]([n+]2ccc(cc2)CC)C)ccc([N+]([O-])=O)c1
C(=O)C[N+,n+] Clc1c(NC(=O)[C@@H]([n+]2ccc(cc2)CC)C)ccc([N+]([O-])=O)c1
C-!@O ClC=1SC(=CC1)C[NH+]2[C@@H](C([O-])=O)CCCC2
[CX4] ClC=1SC(=CC1)C[NH+]2[C@@H](C([O-])=O)CCCC2
[#6!H0]~@[#6!H0]~@[#6!H0]~@[#6!H0] ClC=1SC(=CC1)C[NH+]2[C@@H](C([O-])=O)CCCC2
[NX3,NX4+][CX4H]([*])[CX3](=[OX1])[O,N] ClC=1SC(=CC1)C[NH+]2[C@@H](C([O-])=O)CCCC2
c-!@C ClC=1SC(=CC1)C[NH+]2[C@@H](C([O-])=O)CCCC2
[OX2H,OX1H0-] ClC=1SC(=CC1)C[NH+]2[C@@H](C([O-])=O)CCCC2
[N&X4&+,N&X3&+0] ClC=1SC(=CC1)C[NH+]2[C@@H](C([O-])=O)CCCC2
C=!@O ClC=1SC(=CC1)C[NH+]2[C@@H](C([O-])=O)CCCC2
[C](=O)([C,c,O,S])[C,c,O,S] ClC=1SC(=CC1)C[NH+]2[C@@H](C([O-])=O)CCCC2
[!R] ClC=1SC(=CC1)C[NH+]2[C@@H](C([O-])=O)CCCC2
[+] ClC=1SC(=CC1)C[NH+]2[C@@H](C([O-])=O)CCCC2
[CX3]=[OX1] ClC=1SC(=CC1)C[NH+]2[C@@H](C([O-])=O)CCCC2
C-!@N ClC=1SC(=CC1)C[NH+]2[C@@H](C([O-])=O)CCCC2
[!#6]~*~[R] ClC=1SC(=CC1)C[NH+]2[C@@H](C([O-])=O)CCCC2
[!#6]~*~*~*~[D3] ClC=1SC(=CC1)C[NH+]2[C@@H](C([O-])=O)CCCC2
[R](-*(-*))~*~*~*~[a] ClC=1SC(=CC1)C[NH+]2[C@@H](C([O-])=O)CCCC2
[CH2X4][CH2X4][CH2X4][CH2X4][NX4+,NX3+0] ClC=1SC(=CC1)C[NH+]2[C@@H](C([O-])=O)CCCC2
C~C~C~C ClC=1SC(=CC1)C[NH+]2[C@@H](C([O-])=O)CCCC2
[#7]~[D3] ClC=1SC(=CC1)C[NH+]2[C@@H](C([O-])=O)CCCC2
[#9,#17,#35,#53]!@*@* ClC=1SC(=CC1)C[NH+]2[C@@H](C([O-])=O)CCCC2
[+1]~*~*~[-1] ClC=1SC(=CC1)C[NH+]2[C@@H](C([O-])=O)CCCC2
O=[C,N] ClC=1SC(=CC1)C[NH+]2[C@@H](C([O-])=O)CCCC2
C~C~O ClC=1SC(=CC1)C[NH+]2[C@@H](C([O-])=O)CCCC2
cC[N+] ClC=1SC(=CC1)C[NH+]2[C@@H](C([O-])=O)CCCC2
[-,--,---] ClC=1SC(=CC1)C[NH+]2[C@@H](C([O-])=O)CCCC2
[NX4] ClC=1SC(=CC1)C[NH+]2[C@@H](C([O-])=O)CCCC2
[CX3](=O)[O-] ClC=1SC(=CC1)C[NH+]2[C@@H](C([O-])=O)CCCC2
a1aaaa1 ClC=1SC(=CC1)C[NH+]2[C@@H](C([O-])=O)CCCC2
[#9,#17,#35,#53]-[a] ClC=1SC(=CC1)C[NH+]2[C@@H](C([O-])=O)CCCC2
[F,Cl,Br,I] ClC=1SC(=CC1)C[NH+]2[C@@H](C([O-])=O)CCCC2
*-*-[R]~*:[a] ClC=1SC(=CC1)C[NH+]2[C@@H](C([O-])=O)CCCC2
*(!@*)(!@*) ClC=1SC(=CC1)C[NH+]2[C@@H](C([O-])=O)CCCC2
[#9,#17,#35,#53]~[D3] ClC=1SC(=CC1)C[NH+]2[C@@H](C([O-])=O)CCCC2
*1*****1 ClC=1SC(=CC1)C[NH+]2[C@@H](C([O-])=O)CCCC2
[sX2r5] ClC=1SC(=CC1)C[NH+]2[C@@H](C([O-])=O)CCCC2
C-@N ClC=1SC(=CC1)C[NH+]2[C@@H](C([O-])=O)CCCC2
[#7]~*(~*)~* ClC=1SC(=CC1)C[NH+]2[C@@H](C([O-])=O)CCCC2
[NH]([CX4])[CX4] ClC=1SC(=CC1)C[NH+]2[C@@H](C([O-])=O)CCCC2
[#6!H0]~@[#6!H0]~@[#6!H0]~@[#6!H0]~@[#6!H0] ClC=1SC(=CC1)C[NH+]2[C@@H](C([O-])=O)CCCC2
[#9,#17,#35,#53] ClC=1SC(=CC1)C[NH+]2[C@@H](C([O-])=O)CCCC2
*-!:[a]:*:*:[a]-!:* ClC=1SC(=CC1)C[NH+]2[C@@H](C([O-])=O)CCCC2
[CX3](=[OX1])O ClC=1SC(=CC1)C[NH+]2[C@@H](C([O-])=O)CCCC2
N~C~C(~O)~O ClC=1SC(=CC1)C[NH+]2[C@@H](C([O-])=O)CCCC2
[#6]~!@[#8] ClC=1SC(=CC1)C[NH+]2[C@@H](C([O-])=O)CCCC2
[R](-*(-*))~*~[a] ClC=1SC(=CC1)C[NH+]2[C@@H](C([O-])=O)CCCC2
[+,++,+++] ClC=1SC(=CC1)C[NH+]2[C@@H](C([O-])=O)CCCC2
[CX4v4] ClC=1SC(=CC1)C[NH+]2[C@@H](C([O-])=O)CCCC2
C(=O)C[N+,n+] ClC=1SC(=CC1)C[NH+]2[C@@H](C([O-])=O)CCCC2
*-!:aaaa-!:* ClC=1SC(=CC1)C[NH+]2[C@@H](C([O-])=O)CCCC2
[CX3](=[OX1])C ClC=1SC(=CC1)C[NH+]2[C@@H](C([O-])=O)CCCC2
[#6][F,Cl,Br,I] ClC=1SC(=CC1)C[NH+]2[C@@H](C([O-])=O)CCCC2
[#16X2H0][!#16] ClC=1SC(=CC1)C[NH+]2[C@@H](C([O-])=O)CCCC2
[!H0;#7,#8,#9] ClC=1SC(=CC1)C[NH+]2[C@@H](C([O-])=O)CCCC2
[N,n;+1] ClC=1SC(=CC1)C[NH+]2[C@@H](C([O-])=O)CCCC2
a-[Cl] ClC=1SC(=CC1)C[NH+]2[C@@H](C([O-])=O)CCCC2
*-!@* ClC=1SC(=CC1)C[NH+]2[C@@H](C([O-])=O)CCCC2
*-*-[R]:[a] ClC=1SC(=CC1)C[NH+]2[C@@H](C([O-])=O)CCCC2
[#8,#16] ClC=1SC(=CC1)C[NH+]2[C@@H](C([O-])=O)CCCC2
*-!:aaa-!:* ClC=1SC(=CC1)C[NH+]2[C@@H](C([O-])=O)CCCC2
[#9,#17,#35,#53]-[R] ClC=1SC(=CC1)C[NH+]2[C@@H](C([O-])=O)CCCC2
[C;X4;!D4]-;!@[C;D3] ClC=1SC(=CC1)C[NH+]2[C@@H](C([O-])=O)CCCC2
*-*-[R]~*~*:[a] ClC=1SC(=CC1)C[NH+]2[C@@H](C([O-])=O)CCCC2
[#6X3v3-1,#6X3v4+0,#6X3v3+1] ClC=1SC(=CC1)C[NH+]2[C@@H](C([O-])=O)CCCC2
[R]~[D3] ClC=1SC(=CC1)C[NH+]2[C@@H](C([O-])=O)CCCC2
[CX3](=O)[OX1H0-,OX2H1] ClC=1SC(=CC1)C[NH+]2[C@@H](C([O-])=O)CCCC2
*1****1 ClC=1SC(=CC1)C[NH+]2[C@@H](C([O-])=O)CCCC2
C-@C ClC=1SC(=CC1)C[NH+]2[C@@H](C([O-])=O)CCCC2
*!@* ClC=1SC(=CC1)C[NH+]2[C@@H](C([O-])=O)CCCC2
[!#6]~*~*~[R] ClC=1SC(=CC1)C[NH+]2[C@@H](C([O-])=O)CCCC2
[#7] ClC=1SC(=CC1)C[NH+]2[C@@H](C([O-])=O)CCCC2
C-!@C ClC=1SC(=CC1)C[NH+]2[C@@H](C([O-])=O)CCCC2
*-!:[a]:*:[a]-!:* ClC=1SC(=CC1)C[NH+]2[C@@H](C([O-])=O)CCCC2
[#16X2H0] ClC=1SC(=CC1)C[NH+]2[C@@H](C([O-])=O)CCCC2
[#8]=[C,N] ClC=1SC(=CC1)C[NH+]2[C@@H](C([O-])=O)CCCC2
[#9,#17,#35,#53]~*(~*)~* ClC=1SC(=CC1)C[NH+]2[C@@H](C([O-])=O)CCCC2
[R0] ClC=1SC(=CC1)C[NH+]2[C@@H](C([O-])=O)CCCC2
[#6,#7;R0]=[#8] ClC=1SC(=CC1)C[NH+]2[C@@H](C([O-])=O)CCCC2
[R] ClC=1SC(=CC1)C[NH+]2[C@@H](C([O-])=O)CCCC2
C~C(~O)~O ClC=1SC(=CC1)C[NH+]2[C@@H](C([O-])=O)CCCC2
*!:[a]:*:*:[a]!:* ClC=1SC(=CC1)C[NH+]2[C@@H](C([O-])=O)CCCC2
[F,Cl,Br,I] Clc1c(NC(=O)COC(=O)CCSC)ccc(c1)C
[#6,#7;R0]=[#8] Clc1c(NC(=O)COC(=O)CCSC)ccc(c1)C
[R](-*(-*))~*~*~[a] Clc1c(NC(=O)COC(=O)CCSC)ccc(c1)C
N-[C,c,N]=[C,c,N,n,O,S] Clc1c(NC(=O)COC(=O)CCSC)ccc(c1)C
*-!:aa-!:* Clc1c(NC(=O)COC(=O)CCSC)ccc(c1)C
C~C(~O)~O Clc1c(NC(=O)COC(=O)CCSC)ccc(c1)C
[#9,#17,#35,#53]-[a] Clc1c(NC(=O)COC(=O)CCSC)ccc(c1)C
[NX3][CX3](=[OX1])[#6] Clc1c(NC(=O)COC(=O)CCSC)ccc(c1)C
O=[C,N] Clc1c(NC(=O)COC(=O)CCSC)ccc(c1)C
[#7]~[D3] Clc1c(NC(=O)COC(=O)CCSC)ccc(c1)C
[#16X2H0] Clc1c(NC(=O)COC(=O)CCSC)ccc(c1)C
[#6][CX3](=O)[OX2H0][#6] Clc1c(NC(=O)COC(=O)CCSC)ccc(c1)C
*-!@* Clc1c(NC(=O)COC(=O)CCSC)ccc(c1)C
c-!@C Clc1c(NC(=O)COC(=O)CCSC)ccc(c1)C
[R] Clc1c(NC(=O)COC(=O)CCSC)ccc(c1)C
[OD2]([#6])[#6] Clc1c(NC(=O)COC(=O)CCSC)ccc(c1)C
[!H0;#7,#8,#9] Clc1c(NC(=O)COC(=O)CCSC)ccc(c1)C
[CH2X4][CH2X4][SX2][CH3X4] Clc1c(NC(=O)COC(=O)CCSC)ccc(c1)C
*!@* Clc1c(NC(=O)COC(=O)CCSC)ccc(c1)C
[!#6]-[CH3] Clc1c(NC(=O)COC(=O)CCSC)ccc(c1)C
[CX3](=[OX1])O Clc1c(NC(=O)COC(=O)CCSC)ccc(c1)C
[OX1]=CN Clc1c(NC(=O)COC(=O)CCSC)ccc(c1)C
[#7]~*(~*)~* Clc1c(NC(=O)COC(=O)CCSC)ccc(c1)C
[N&X4&+,N&X3&+0] Clc1c(NC(=O)COC(=O)CCSC)ccc(c1)C
[CX4v4] Clc1c(NC(=O)COC(=O)CCSC)ccc(c1)C
[R](-*(-*))~*~[a] Clc1c(NC(=O)COC(=O)CCSC)ccc(c1)C
[#6X3v3-1,#6X3v4+0,#6X3v3+1] Clc1c(NC(=O)COC(=O)CCSC)ccc(c1)C
[R0] Clc1c(NC(=O)COC(=O)CCSC)ccc(c1)C
*/,\[R]=,:;@[R]/,\* Clc1c(NC(=O)COC(=O)CCSC)ccc(c1)C
*-!:aaaa-!:* Clc1c(NC(=O)COC(=O)CCSC)ccc(c1)C
*-!:[a]:*:*:[a]-!:* Clc1c(NC(=O)COC(=O)CCSC)ccc(c1)C
*-*-[R]:[a] Clc1c(NC(=O)COC(=O)CCSC)ccc(c1)C
[R]~[D3] Clc1c(NC(=O)COC(=O)CCSC)ccc(c1)C
*!:[a]:*:*:[a]!:* Clc1c(NC(=O)COC(=O)CCSC)ccc(c1)C
[C](=O)([C,c,O,S])[C,c,O,S] Clc1c(NC(=O)COC(=O)CCSC)ccc(c1)C
*-*-[R]~*:[a] Clc1c(NC(=O)COC(=O)CCSC)ccc(c1)C
[#6]~!@[#8] Clc1c(NC(=O)COC(=O)CCSC)ccc(c1)C
C~C~O Clc1c(NC(=O)COC(=O)CCSC)ccc(c1)C
[#9,#17,#35,#53]!@*@* Clc1c(NC(=O)COC(=O)CCSC)ccc(c1)C
[#9,#17,#35,#53]~[D3] Clc1c(NC(=O)COC(=O)CCSC)ccc(c1)C
[#8]=[C,N] Clc1c(NC(=O)COC(=O)CCSC)ccc(c1)C
[#7] Clc1c(NC(=O)COC(=O)CCSC)ccc(c1)C
[R]~*-[CH3] Clc1c(NC(=O)COC(=O)CCSC)ccc(c1)C
[CX3]=[OX1] Clc1c(NC(=O)COC(=O)CCSC)ccc(c1)C
a1aaaaa1 Clc1c(NC(=O)COC(=O)CCSC)ccc(c1)C
[!#6]~*~*~*~[D3] Clc1c(NC(=O)COC(=O)CCSC)ccc(c1)C
[O,N;!H0;R0] Clc1c(NC(=O)COC(=O)CCSC)ccc(c1)C
[cR1]1[cR1][cR1][cR1][cR1][cR1]1 Clc1c(NC(=O)COC(=O)CCSC)ccc(c1)C
[OX2H0] Clc1c(NC(=O)COC(=O)CCSC)ccc(c1)C
C-!@N Clc1c(NC(=O)COC(=O)CCSC)ccc(c1)C
*-!:aaa-!:* Clc1c(NC(=O)COC(=O)CCSC)ccc(c1)C
C=!@O Clc1c(NC(=O)COC(=O)CCSC)ccc(c1)C
[#6][F,Cl,Br,I] Clc1c(NC(=O)COC(=O)CCSC)ccc(c1)C
a-[Cl] Clc1c(NC(=O)COC(=O)CCSC)ccc(c1)C
[#16X2H0][!#16] Clc1c(NC(=O)COC(=O)CCSC)ccc(c1)C
[CX3](=[OX1])C Clc1c(NC(=O)COC(=O)CCSC)ccc(c1)C
*(!@*)(!@*) Clc1c(NC(=O)COC(=O)CCSC)ccc(c1)C
[C;X4;!D4]-;!@[C;X4;!D4;!R] Clc1c(NC(=O)COC(=O)CCSC)ccc(c1)C
[#8,#16] Clc1c(NC(=O)COC(=O)CCSC)ccc(c1)C
[a]~*~*-[CH3] Clc1c(NC(=O)COC(=O)CCSC)ccc(c1)C
[CX4] Clc1c(NC(=O)COC(=O)CCSC)ccc(c1)C
*!@[#8]!@* Clc1c(NC(=O)COC(=O)CCSC)ccc(c1)C
[SX2] Clc1c(NC(=O)COC(=O)CCSC)ccc(c1)C
[#9,#17,#35,#53]~*(~*)~* Clc1c(NC(=O)COC(=O)CCSC)ccc(c1)C
[R](-*(-*))~*~*~*~[a] Clc1c(NC(=O)COC(=O)CCSC)ccc(c1)C
[!#6]~*~[R] Clc1c(NC(=O)COC(=O)CCSC)ccc(c1)C
[!#6]~*~*~[R] Clc1c(NC(=O)COC(=O)CCSC)ccc(c1)C
c-!@N Clc1c(NC(=O)COC(=O)CCSC)ccc(c1)C
C-!@O Clc1c(NC(=O)COC(=O)CCSC)ccc(c1)C
[#9,#17,#35,#53]-[R] Clc1c(NC(=O)COC(=O)CCSC)ccc(c1)C
C-!@S Clc1c(NC(=O)COC(=O)CCSC)ccc(c1)C
[R]~*~*-[CH3] Clc1c(NC(=O)COC(=O)CCSC)ccc(c1)C
[#9,#17,#35,#53] Clc1c(NC(=O)COC(=O)CCSC)ccc(c1)C
C-!@C Clc1c(NC(=O)COC(=O)CCSC)ccc(c1)C
*-*-[R]~*~*:[a] Clc1c(NC(=O)COC(=O)CCSC)ccc(c1)C
*1*****1 Clc1c(NC(=O)COC(=O)CCSC)ccc(c1)C
*-!:[a]:*:[a]-!:* Clc1c(NC(=O)COC(=O)CCSC)ccc(c1)C
[C;X4;!D4]-;!@[C;D3] Clc1c(NC(=O)COC(=O)CCSC)ccc(c1)C
[AR0]~[AR0]~[AR0]~[AR0]~[AR0]~[AR0]~[AR0]~[AR0] Clc1c(NC(=O)COC(=O)CCSC)ccc(c1)C
[CH3X4] Clc1c(NC(=O)COC(=O)CCSC)ccc(c1)C
[#7]~[D3] [O-][N+](=O)c1ccc(cc1)[C@@H]2N(C(=O)C(O)=C(C(=O)C)2)CC[NH+](C)C
*!:[a]:*:*:[a]!:* [O-][N+](=O)c1ccc(cc1)[C@@H]2N(C(=O)C(O)=C(C(=O)C)2)CC[NH+](C)C
[OX1]=CN [O-][N+](=O)c1ccc(cc1)[C@@H]2N(C(=O)C(O)=C(C(=O)C)2)CC[NH+](C)C
*-*-[R]:[a] [O-][N+](=O)c1ccc(cc1)[C@@H]2N(C(=O)C(O)=C(C(=O)C)2)CC[NH+](C)C
*!@* [O-][N+](=O)c1ccc(cc1)[C@@H]2N(C(=O)C(O)=C(C(=O)C)2)CC[NH+](C)C
[ND3H0](~[OD1H0])(~[OD1H0])-a [O-][N+](=O)c1ccc(cc1)[C@@H]2N(C(=O)C(O)=C(C(=O)C)2)CC[NH+](C)C
[R](-*(-*))~*~*~*~[a] [O-][N+](=O)c1ccc(cc1)[C@@H]2N(C(=O)C(O)=C(C(=O)C)2)CC[NH+](C)C
[#7]~*~*~*~*~*~*~*~*~[#8] [O-][N+](=O)c1ccc(cc1)[C@@H]2N(C(=O)C(O)=C(C(=O)C)2)CC[NH+](C)C
[CX4v4] [O-][N+](=O)c1ccc(cc1)[C@@H]2N(C(=O)C(O)=C(C(=O)C)2)CC[NH+](C)C
C=@C [O-][N+](=O)c1ccc(cc1)[C@@H]2N(C(=O)C(O)=C(C(=O)C)2)CC[NH+](C)C
[#8,#16] [O-][N+](=O)c1ccc(cc1)[C@@H]2N(C(=O)C(O)=C(C(=O)C)2)CC[NH+](C)C
C(C)(C)=CC=[O,SX2] [O-][N+](=O)c1ccc(cc1)[C@@H]2N(C(=O)C(O)=C(C(=O)C)2)CC[NH+](C)C
[#6][OX2H] [O-][N+](=O)c1ccc(cc1)[C@@H]2N(C(=O)C(O)=C(C(=O)C)2)CC[NH+](C)C
[CX3](=[OX1])C [O-][N+](=O)c1ccc(cc1)[C@@H]2N(C(=O)C(O)=C(C(=O)C)2)CC[NH+](C)C
[CX4] [O-][N+](=O)c1ccc(cc1)[C@@H]2N(C(=O)C(O)=C(C(=O)C)2)CC[NH+](C)C
[OX2H,OX1H0-] [O-][N+](=O)c1ccc(cc1)[C@@H]2N(C(=O)C(O)=C(C(=O)C)2)CC[NH+](C)C
[C;X4;!D4]-;!@[C;D3] [O-][N+](=O)c1ccc(cc1)[C@@H]2N(C(=O)C(O)=C(C(=O)C)2)CC[NH+](C)C
[R]~*-[CH3] [O-][N+](=O)c1ccc(cc1)[C@@H]2N(C(=O)C(O)=C(C(=O)C)2)CC[NH+](C)C
[#7]~*(~*)~* [O-][N+](=O)c1ccc(cc1)[C@@H]2N(C(=O)C(O)=C(C(=O)C)2)CC[NH+](C)C
a1aaaaa1 [O-][N+](=O)c1ccc(cc1)[C@@H]2N(C(=O)C(O)=C(C(=O)C)2)CC[NH+](C)C
[NH]([CX4])[CX4] [O-][N+](=O)c1ccc(cc1)[C@@H]2N(C(=O)C(O)=C(C(=O)C)2)CC[NH+](C)C
[R](-*(-*))~*~[a] [O-][N+](=O)c1ccc(cc1)[C@@H]2N(C(=O)C(O)=C(C(=O)C)2)CC[NH+](C)C
*-*-[R]~*~*:[a] [O-][N+](=O)c1ccc(cc1)[C@@H]2N(C(=O)C(O)=C(C(=O)C)2)CC[NH+](C)C
*-!:[a]:*:*:[a]-!:* [O-][N+](=O)c1ccc(cc1)[C@@H]2N(C(=O)C(O)=C(C(=O)C)2)CC[NH+](C)C
[R](-*(-*))~*~*~[a] [O-][N+](=O)c1ccc(cc1)[C@@H]2N(C(=O)C(O)=C(C(=O)C)2)CC[NH+](C)C
*(!@*)(!@*) [O-][N+](=O)c1ccc(cc1)[C@@H]2N(C(=O)C(O)=C(C(=O)C)2)CC[NH+](C)C
[!#6]~*~*~*~[D3] [O-][N+](=O)c1ccc(cc1)[C@@H]2N(C(=O)C(O)=C(C(=O)C)2)CC[NH+](C)C
c-!@C [O-][N+](=O)c1ccc(cc1)[C@@H]2N(C(=O)C(O)=C(C(=O)C)2)CC[NH+](C)C
[C;X4;!D4]-;!@[C;X4;!D4;!R] [O-][N+](=O)c1ccc(cc1)[C@@H]2N(C(=O)C(O)=C(C(=O)C)2)CC[NH+](C)C
C-!@N [O-][N+](=O)c1ccc(cc1)[C@@H]2N(C(=O)C(O)=C(C(=O)C)2)CC[NH+](C)C
[!#6]~*~[R] [O-][N+](=O)c1ccc(cc1)[C@@H]2N(C(=O)C(O)=C(C(=O)C)2)CC[NH+](C)C
*-!@* [O-][N+](=O)c1ccc(cc1)[C@@H]2N(C(=O)C(O)=C(C(=O)C)2)CC[NH+](C)C
C~C~C~C [O-][N+](=O)c1ccc(cc1)[C@@H]2N(C(=O)C(O)=C(C(=O)C)2)CC[NH+](C)C
C~C~O [O-][N+](=O)c1ccc(cc1)[C@@H]2N(C(=O)C(O)=C(C(=O)C)2)CC[NH+](C)C
O=[C,N] [O-][N+](=O)c1ccc(cc1)[C@@H]2N(C(=O)C(O)=C(C(=O)C)2)CC[NH+](C)C
[O,N]!-CA=A [O-][N+](=O)c1ccc(cc1)[C@@H]2N(C(=O)C(O)=C(C(=O)C)2)CC[NH+](C)C
[CH3X4] [O-][N+](=O)c1ccc(cc1)[C@@H]2N(C(=O)C(O)=C(C(=O)C)2)CC[NH+](C)C
[O,N;!H0;R0] [O-][N+](=O)c1ccc(cc1)[C@@H]2N(C(=O)C(O)=C(C(=O)C)2)CC[NH+](C)C
[#6X3v3-1,#6X3v4+0,#6X3v3+1] [O-][N+](=O)c1ccc(cc1)[C@@H]2N(C(=O)C(O)=C(C(=O)C)2)CC[NH+](C)C
[CH2]N([CH3])[CH3] [O-][N+](=O)c1ccc(cc1)[C@@H]2N(C(=O)C(O)=C(C(=O)C)2)CC[NH+](C)C
[#6][CX3](=O)[#6] [O-][N+](=O)c1ccc(cc1)[C@@H]2N(C(=O)C(O)=C(C(=O)C)2)CC[NH+](C)C
[+,++,+++] [O-][N+](=O)c1ccc(cc1)[C@@H]2N(C(=O)C(O)=C(C(=O)C)2)CC[NH+](C)C
[!#6]~*~*~[R] [O-][N+](=O)c1ccc(cc1)[C@@H]2N(C(=O)C(O)=C(C(=O)C)2)CC[NH+](C)C
*1*****1 [O-][N+](=O)c1ccc(cc1)[C@@H]2N(C(=O)C(O)=C(C(=O)C)2)CC[NH+](C)C
[!R] [O-][N+](=O)c1ccc(cc1)[C@@H]2N(C(=O)C(O)=C(C(=O)C)2)CC[NH+](C)C
C-@C [O-][N+](=O)c1ccc(cc1)[C@@H]2N(C(=O)C(O)=C(C(=O)C)2)CC[NH+](C)C
[!H0;#7,#8,#9] [O-][N+](=O)c1ccc(cc1)[C@@H]2N(C(=O)C(O)=C(C(=O)C)2)CC[NH+](C)C
N=[O,C,N,S] [O-][N+](=O)c1ccc(cc1)[C@@H]2N(C(=O)C(O)=C(C(=O)C)2)CC[NH+](C)C
[#6]~!@[#8] [O-][N+](=O)c1ccc(cc1)[C@@H]2N(C(=O)C(O)=C(C(=O)C)2)CC[NH+](C)C
c-!@N [O-][N+](=O)c1ccc(cc1)[C@@H]2N(C(=O)C(O)=C(C(=O)C)2)CC[NH+](C)C
[OH1]C=C [O-][N+](=O)c1ccc(cc1)[C@@H]2N(C(=O)C(O)=C(C(=O)C)2)CC[NH+](C)C
N-[C,c,N]=[C,c,N,n,O,S] [O-][N+](=O)c1ccc(cc1)[C@@H]2N(C(=O)C(O)=C(C(=O)C)2)CC[NH+](C)C
[R]~[D3] [O-][N+](=O)c1ccc(cc1)[C@@H]2N(C(=O)C(O)=C(C(=O)C)2)CC[NH+](C)C
C-!@O [O-][N+](=O)c1ccc(cc1)[C@@H]2N(C(=O)C(O)=C(C(=O)C)2)CC[NH+](C)C
[R0] [O-][N+](=O)c1ccc(cc1)[C@@H]2N(C(=O)C(O)=C(C(=O)C)2)CC[NH+](C)C
*/,\[R]=,:;@[R]/,\* [O-][N+](=O)c1ccc(cc1)[C@@H]2N(C(=O)C(O)=C(C(=O)C)2)CC[NH+](C)C
[#6,#7;R0]=[#8] [O-][N+](=O)c1ccc(cc1)[C@@H]2N(C(=O)C(O)=C(C(=O)C)2)CC[NH+](C)C
[!#6]-[CH3] [O-][N+](=O)c1ccc(cc1)[C@@H]2N(C(=O)C(O)=C(C(=O)C)2)CC[NH+](C)C
[C](=O)([C,c,O,S])[C,c,O,S] [O-][N+](=O)c1ccc(cc1)[C@@H]2N(C(=O)C(O)=C(C(=O)C)2)CC[NH+](C)C
[#7] [O-][N+](=O)c1ccc(cc1)[C@@H]2N(C(=O)C(O)=C(C(=O)C)2)CC[NH+](C)C
[NX3][CX3](=[OX1])[#6] [O-][N+](=O)c1ccc(cc1)[C@@H]2N(C(=O)C(O)=C(C(=O)C)2)CC[NH+](C)C
[#8]=[C,N] [O-][N+](=O)c1ccc(cc1)[C@@H]2N(C(=O)C(O)=C(C(=O)C)2)CC[NH+](C)C
[OX2H][#6X3]=[#6] [O-][N+](=O)c1ccc(cc1)[C@@H]2N(C(=O)C(O)=C(C(=O)C)2)CC[NH+](C)C
[-,--,---] [O-][N+](=O)c1ccc(cc1)[C@@H]2N(C(=O)C(O)=C(C(=O)C)2)CC[NH+](C)C
[+] [O-][N+](=O)c1ccc(cc1)[C@@H]2N(C(=O)C(O)=C(C(=O)C)2)CC[NH+](C)C
*-*-[R]~*:[a] [O-][N+](=O)c1ccc(cc1)[C@@H]2N(C(=O)C(O)=C(C(=O)C)2)CC[NH+](C)C
C-@N [O-][N+](=O)c1ccc(cc1)[C@@H]2N(C(=O)C(O)=C(C(=O)C)2)CC[NH+](C)C
[R] [O-][N+](=O)c1ccc(cc1)[C@@H]2N(C(=O)C(O)=C(C(=O)C)2)CC[NH+](C)C
[OX2H] [O-][N+](=O)c1ccc(cc1)[C@@H]2N(C(=O)C(O)=C(C(=O)C)2)CC[NH+](C)C
N-!@O [O-][N+](=O)c1ccc(cc1)[C@@H]2N(C(=O)C(O)=C(C(=O)C)2)CC[NH+](C)C
N=!@O [O-][N+](=O)c1ccc(cc1)[C@@H]2N(C(=O)C(O)=C(C(=O)C)2)CC[NH+](C)C
*/,\[R]=;@[R]/,\* [O-][N+](=O)c1ccc(cc1)[C@@H]2N(C(=O)C(O)=C(C(=O)C)2)CC[NH+](C)C
C-!@C [O-][N+](=O)c1ccc(cc1)[C@@H]2N(C(=O)C(O)=C(C(=O)C)2)CC[NH+](C)C
[cR1]1[cR1][cR1][cR1][cR1][cR1]1 [O-][N+](=O)c1ccc(cc1)[C@@H]2N(C(=O)C(O)=C(C(=O)C)2)CC[NH+](C)C
[R]~*~*-[CH3] [O-][N+](=O)c1ccc(cc1)[C@@H]2N(C(=O)C(O)=C(C(=O)C)2)CC[NH+](C)C
[CX3]=[OX1] [O-][N+](=O)c1ccc(cc1)[C@@H]2N(C(=O)C(O)=C(C(=O)C)2)CC[NH+](C)C
[N,n;+1] [O-][N+](=O)c1ccc(cc1)[C@@H]2N(C(=O)C(O)=C(C(=O)C)2)CC[NH+](C)C
*-!:aaaa-!:* [O-][N+](=O)c1ccc(cc1)[C@@H]2N(C(=O)C(O)=C(C(=O)C)2)CC[NH+](C)C
[NX4] [O-][N+](=O)c1ccc(cc1)[C@@H]2N(C(=O)C(O)=C(C(=O)C)2)CC[NH+](C)C
C=!@O [O-][N+](=O)c1ccc(cc1)[C@@H]2N(C(=O)C(O)=C(C(=O)C)2)CC[NH+](C)C
n-!@C [O-]C(=O)[C@H](NC(=O)C=1C(=O)c2c(N(C1)CC)cc3OCOc3c2)CO
[R]~*~*-[CH3] [O-]C(=O)[C@H](NC(=O)C=1C(=O)c2c(N(C1)CC)cc3OCOc3c2)CO
[CH2X4][OX2H] [O-]C(=O)[C@H](NC(=O)C=1C(=O)c2c(N(C1)CC)cc3OCOc3c2)CO
[#6][OX2H] [O-]C(=O)[C@H](NC(=O)C=1C(=O)c2c(N(C1)CC)cc3OCOc3c2)CO
[nD3H0,R](~[OD1H0])(a)a [O-]C(=O)[C@H](NC(=O)C=1C(=O)c2c(N(C1)CC)cc3OCOc3c2)CO
[#8,#16] [O-]C(=O)[C@H](NC(=O)C=1C(=O)c2c(N(C1)CC)cc3OCOc3c2)CO
[O,N;!H0;R0] [O-]C(=O)[C@H](NC(=O)C=1C(=O)c2c(N(C1)CC)cc3OCOc3c2)CO
C-!@O [O-]C(=O)[C@H](NC(=O)C=1C(=O)c2c(N(C1)CC)cc3OCOc3c2)CO
C-!@N [O-]C(=O)[C@H](NC(=O)C=1C(=O)c2c(N(C1)CC)cc3OCOc3c2)CO
[CX4v4] [O-]C(=O)[C@H](NC(=O)C=1C(=O)c2c(N(C1)CC)cc3OCOc3c2)CO
C-!@C [O-]C(=O)[C@H](NC(=O)C=1C(=O)c2c(N(C1)CC)cc3OCOc3c2)CO
[OX1]=CN [O-]C(=O)[C@H](NC(=O)C=1C(=O)c2c(N(C1)CC)cc3OCOc3c2)CO
[#6,#7;R0]=[#8] [O-]C(=O)[C@H](NC(=O)C=1C(=O)c2c(N(C1)CC)cc3OCOc3c2)CO
[OX2H] [O-]C(=O)[C@H](NC(=O)C=1C(=O)c2c(N(C1)CC)cc3OCOc3c2)CO
[r;!r3;!r4;!r5;!r6;!r7] [O-]C(=O)[C@H](NC(=O)C=1C(=O)c2c(N(C1)CC)cc3OCOc3c2)CO
[C;X4;!D4]-;!@[N;X3;!D3] [O-]C(=O)[C@H](NC(=O)C=1C(=O)c2c(N(C1)CC)cc3OCOc3c2)CO
[#8]=[C,N] [O-]C(=O)[C@H](NC(=O)C=1C(=O)c2c(N(C1)CC)cc3OCOc3c2)CO
[OX2H0] [O-]C(=O)[C@H](NC(=O)C=1C(=O)c2c(N(C1)CC)cc3OCOc3c2)CO
[CX3](=[OX1])O [O-]C(=O)[C@H](NC(=O)C=1C(=O)c2c(N(C1)CC)cc3OCOc3c2)CO
[C;X4;!D4]-;!@[n] [O-]C(=O)[C@H](NC(=O)C=1C(=O)c2c(N(C1)CC)cc3OCOc3c2)CO
[CX3](=O)[O-] [O-]C(=O)[C@H](NC(=O)C=1C(=O)c2c(N(C1)CC)cc3OCOc3c2)CO
N-[C,c,N]=[C,c,N,n,O,S] [O-]C(=O)[C@H](NC(=O)C=1C(=O)c2c(N(C1)CC)cc3OCOc3c2)CO
a1aaaaa1 [O-]C(=O)[C@H](NC(=O)C=1C(=O)c2c(N(C1)CC)cc3OCOc3c2)CO
*(!@*)(!@*) [O-]C(=O)[C@H](NC(=O)C=1C(=O)c2c(N(C1)CC)cc3OCOc3c2)CO
[!#6]~*~*~[R] [O-]C(=O)[C@H](NC(=O)C=1C(=O)c2c(N(C1)CC)cc3OCOc3c2)CO
[R]~*-[CH3] [O-]C(=O)[C@H](NC(=O)C=1C(=O)c2c(N(C1)CC)cc3OCOc3c2)CO
[R](-*(-*))~*~*~[a] [O-]C(=O)[C@H](NC(=O)C=1C(=O)c2c(N(C1)CC)cc3OCOc3c2)CO
*-!:aa-!:* [O-]C(=O)[C@H](NC(=O)C=1C(=O)c2c(N(C1)CC)cc3OCOc3c2)CO
[!R] [O-]C(=O)[C@H](NC(=O)C=1C(=O)c2c(N(C1)CC)cc3OCOc3c2)CO
[R0] [O-]C(=O)[C@H](NC(=O)C=1C(=O)c2c(N(C1)CC)cc3OCOc3c2)CO
[#7] [O-]C(=O)[C@H](NC(=O)C=1C(=O)c2c(N(C1)CC)cc3OCOc3c2)CO
[#7]~[D3] [O-]C(=O)[C@H](NC(=O)C=1C(=O)c2c(N(C1)CC)cc3OCOc3c2)CO
[N&X4&+,N&X3&+0] [O-]C(=O)[C@H](NC(=O)C=1C(=O)c2c(N(C1)CC)cc3OCOc3c2)CO
[R](-*(-*))~*~[a] [O-]C(=O)[C@H](NC(=O)C=1C(=O)c2c(N(C1)CC)cc3OCOc3c2)CO
*-!:[a]:*:[a]-!:* [O-]C(=O)[C@H](NC(=O)C=1C(=O)c2c(N(C1)CC)cc3OCOc3c2)CO
O=[C,N] [O-]C(=O)[C@H](NC(=O)C=1C(=O)c2c(N(C1)CC)cc3OCOc3c2)CO
*-*-[R]~*:[a] [O-]C(=O)[C@H](NC(=O)C=1C(=O)c2c(N(C1)CC)cc3OCOc3c2)CO
C~C(~O)~O [O-]C(=O)[C@H](NC(=O)C=1C(=O)c2c(N(C1)CC)cc3OCOc3c2)CO
*-!:aaa-!:* [O-]C(=O)[C@H](NC(=O)C=1C(=O)c2c(N(C1)CC)cc3OCOc3c2)CO
*1*****1 [O-]C(=O)[C@H](NC(=O)C=1C(=O)c2c(N(C1)CC)cc3OCOc3c2)CO
[CX3](=O)[OX1H0-,OX2H1] [O-]C(=O)[C@H](NC(=O)C=1C(=O)c2c(N(C1)CC)cc3OCOc3c2)CO
c-@O [O-]C(=O)[C@H](NC(=O)C=1C(=O)c2c(N(C1)CC)cc3OCOc3c2)CO
C~C~O [O-]C(=O)[C@H](NC(=O)C=1C(=O)c2c(N(C1)CC)cc3OCOc3c2)CO
C=!@O [O-]C(=O)[C@H](NC(=O)C=1C(=O)c2c(N(C1)CC)cc3OCOc3c2)CO
[R](-*(-*))~*~*~*~[a] [O-]C(=O)[C@H](NC(=O)C=1C(=O)c2c(N(C1)CC)cc3OCOc3c2)CO
[cD3H0;r6;R2][*;r5,r6;R1][cD3H0;r6;R2] [O-]C(=O)[C@H](NC(=O)C=1C(=O)c2c(N(C1)CC)cc3OCOc3c2)CO
[#7]~*~*~*~*~*~*~*~*~[#8] [O-]C(=O)[C@H](NC(=O)C=1C(=O)c2c(N(C1)CC)cc3OCOc3c2)CO
[!#6]~*~*~*~[D3] [O-]C(=O)[C@H](NC(=O)C=1C(=O)c2c(N(C1)CC)cc3OCOc3c2)CO
*1****1 [O-]C(=O)[C@H](NC(=O)C=1C(=O)c2c(N(C1)CC)cc3OCOc3c2)CO
c-!@C [O-]C(=O)[C@H](NC(=O)C=1C(=O)c2c(N(C1)CC)cc3OCOc3c2)CO
[#6X3v3-1,#6X3v4+0,#6X3v3+1] [O-]C(=O)[C@H](NC(=O)C=1C(=O)c2c(N(C1)CC)cc3OCOc3c2)CO
*-!:aaaa-!:* [O-]C(=O)[C@H](NC(=O)C=1C(=O)c2c(N(C1)CC)cc3OCOc3c2)CO
[NX3,NX4+][CX4H]([*])[CX3](=[OX1])[O,N] [O-]C(=O)[C@H](NC(=O)C=1C(=O)c2c(N(C1)CC)cc3OCOc3c2)CO
[R]~[D3] [O-]C(=O)[C@H](NC(=O)C=1C(=O)c2c(N(C1)CC)cc3OCOc3c2)CO
N~C~C(~O)~O [O-]C(=O)[C@H](NC(=O)C=1C(=O)c2c(N(C1)CC)cc3OCOc3c2)CO
[!H0;#7,#8,#9] [O-]C(=O)[C@H](NC(=O)C=1C(=O)c2c(N(C1)CC)cc3OCOc3c2)CO
*!:[a]:*:*:[a]!:* [O-]C(=O)[C@H](NC(=O)C=1C(=O)c2c(N(C1)CC)cc3OCOc3c2)CO
*/,\[R]=,:;@[R]/,\* [O-]C(=O)[C@H](NC(=O)C=1C(=O)c2c(N(C1)CC)cc3OCOc3c2)CO
[C](=O)([C,c,O,S])[C,c,O,S] [O-]C(=O)[C@H](NC(=O)C=1C(=O)c2c(N(C1)CC)cc3OCOc3c2)CO
*-!:[a]:*:*:[a]-!:* [O-]C(=O)[C@H](NC(=O)C=1C(=O)c2c(N(C1)CC)cc3OCOc3c2)CO
[CX3]=[OX1] [O-]C(=O)[C@H](NC(=O)C=1C(=O)c2c(N(C1)CC)cc3OCOc3c2)CO
[#6]~!@[#8] [O-]C(=O)[C@H](NC(=O)C=1C(=O)c2c(N(C1)CC)cc3OCOc3c2)CO
[a]~*~*-[CH3] [O-]C(=O)[C@H](NC(=O)C=1C(=O)c2c(N(C1)CC)cc3OCOc3c2)CO
[R] [O-]C(=O)[C@H](NC(=O)C=1C(=O)c2c(N(C1)CC)cc3OCOc3c2)CO
[CX4] [O-]C(=O)[C@H](NC(=O)C=1C(=O)c2c(N(C1)CC)cc3OCOc3c2)CO
*-!@* [O-]C(=O)[C@H](NC(=O)C=1C(=O)c2c(N(C1)CC)cc3OCOc3c2)CO
*!@* [O-]C(=O)[C@H](NC(=O)C=1C(=O)c2c(N(C1)CC)cc3OCOc3c2)CO
C-@O [O-]C(=O)[C@H](NC(=O)C=1C(=O)c2c(N(C1)CC)cc3OCOc3c2)CO
[NX3][CX3](=[OX1])[#6] [O-]C(=O)[C@H](NC(=O)C=1C(=O)c2c(N(C1)CC)cc3OCOc3c2)CO
[#7]~*(~*)~* [O-]C(=O)[C@H](NC(=O)C=1C(=O)c2c(N(C1)CC)cc3OCOc3c2)CO
[OX2H,OX1H0-] [O-]C(=O)[C@H](NC(=O)C=1C(=O)c2c(N(C1)CC)cc3OCOc3c2)CO
[OD2]([#6])[#6] [O-]C(=O)[C@H](NC(=O)C=1C(=O)c2c(N(C1)CC)cc3OCOc3c2)CO
[C;X4;!D4]-;!@[C;X4;!D4;!R] [O-]C(=O)[C@H](NC(=O)C=1C(=O)c2c(N(C1)CC)cc3OCOc3c2)CO
[C;X4;!D4]-;!@[C;D3] [O-]C(=O)[C@H](NC(=O)C=1C(=O)c2c(N(C1)CC)cc3OCOc3c2)CO
[OD2H0][CX4][OD2H0] [O-]C(=O)[C@H](NC(=O)C=1C(=O)c2c(N(C1)CC)cc3OCOc3c2)CO
[CH3X4] [O-]C(=O)[C@H](NC(=O)C=1C(=O)c2c(N(C1)CC)cc3OCOc3c2)CO
[!#6]~*~[R] [O-]C(=O)[C@H](NC(=O)C=1C(=O)c2c(N(C1)CC)cc3OCOc3c2)CO
[-,--,---] [O-]C(=O)[C@H](NC(=O)C=1C(=O)c2c(N(C1)CC)cc3OCOc3c2)CO
*-*-[R]~*~*:[a] [O-]C(=O)[C@H](NC(=O)C=1C(=O)c2c(N(C1)CC)cc3OCOc3c2)CO
*-*-[R]:[a] [O-]C(=O)[C@H](NC(=O)C=1C(=O)c2c(N(C1)CC)cc3OCOc3c2)CO
c-@N S1C=2N[C@H](NC(=O)C2C3=C1C[C@H](CC3)C)c4cc(OC)c(O)cc4
*!@* S1C=2N[C@H](NC(=O)C2C3=C1C[C@H](CC3)C)c4cc(OC)c(O)cc4
[!#6]~*~*~[R] S1C=2N[C@H](NC(=O)C2C3=C1C[C@H](CC3)C)c4cc(OC)c(O)cc4
[R0] S1C=2N[C@H](NC(=O)C2C3=C1C[C@H](CC3)C)c4cc(OC)c(O)cc4
[!R] S1C=2N[C@H](NC(=O)C2C3=C1C[C@H](CC3)C)c4cc(OC)c(O)cc4
[#7]~*(~*)~* S1C=2N[C@H](NC(=O)C2C3=C1C[C@H](CC3)C)c4cc(OC)c(O)cc4
[#6][OX2H] S1C=2N[C@H](NC(=O)C2C3=C1C[C@H](CC3)C)c4cc(OC)c(O)cc4
*1****1 S1C=2N[C@H](NC(=O)C2C3=C1C[C@H](CC3)C)c4cc(OC)c(O)cc4
[O,N;!H0;R0] S1C=2N[C@H](NC(=O)C2C3=C1C[C@H](CC3)C)c4cc(OC)c(O)cc4
[CH3X4] S1C=2N[C@H](NC(=O)C2C3=C1C[C@H](CC3)C)c4cc(OC)c(O)cc4
*!@[#8]!@* S1C=2N[C@H](NC(=O)C2C3=C1C[C@H](CC3)C)c4cc(OC)c(O)cc4
*-!:aaa-!:* S1C=2N[C@H](NC(=O)C2C3=C1C[C@H](CC3)C)c4cc(OC)c(O)cc4
[#7] S1C=2N[C@H](NC(=O)C2C3=C1C[C@H](CC3)C)c4cc(OC)c(O)cc4
[R]~*-[CH3] S1C=2N[C@H](NC(=O)C2C3=C1C[C@H](CC3)C)c4cc(OC)c(O)cc4
N-[C,c,N]=[C,c,N,n,O,S] S1C=2N[C@H](NC(=O)C2C3=C1C[C@H](CC3)C)c4cc(OC)c(O)cc4
[#16X2H0][!#16] S1C=2N[C@H](NC(=O)C2C3=C1C[C@H](CC3)C)c4cc(OC)c(O)cc4
[cD3H0;r5,r6;R2](:[cD3H0;r5,r6;R2])(:[cD3H0;r5,r6;R2]) S1C=2N[C@H](NC(=O)C2C3=C1C[C@H](CC3)C)c4cc(OC)c(O)cc4
[C;X4;!D4]-;!@[C;D3] S1C=2N[C@H](NC(=O)C2C3=C1C[C@H](CC3)C)c4cc(OC)c(O)cc4
[CX4v4] S1C=2N[C@H](NC(=O)C2C3=C1C[C@H](CC3)C)c4cc(OC)c(O)cc4
[R]~[D3] S1C=2N[C@H](NC(=O)C2C3=C1C[C@H](CC3)C)c4cc(OC)c(O)cc4
*-!:[a]:*:*:[a]-!:* S1C=2N[C@H](NC(=O)C2C3=C1C[C@H](CC3)C)c4cc(OC)c(O)cc4
[cR1]1[cR1][cR1][cR1][cR1][cR1]1 S1C=2N[C@H](NC(=O)C2C3=C1C[C@H](CC3)C)c4cc(OC)c(O)cc4
[r;!r3;!r4;!r5;!r6;!r7] S1C=2N[C@H](NC(=O)C2C3=C1C[C@H](CC3)C)c4cc(OC)c(O)cc4
[NX3][CX4][NX3] S1C=2N[C@H](NC(=O)C2C3=C1C[C@H](CC3)C)c4cc(OC)c(O)cc4
*-*-[R]~*~*:[a] S1C=2N[C@H](NC(=O)C2C3=C1C[C@H](CC3)C)c4cc(OC)c(O)cc4
[!H0;#7,#8,#9] S1C=2N[C@H](NC(=O)C2C3=C1C[C@H](CC3)C)c4cc(OC)c(O)cc4
*-!:aa-!:* S1C=2N[C@H](NC(=O)C2C3=C1C[C@H](CC3)C)c4cc(OC)c(O)cc4
[#8,#16] S1C=2N[C@H](NC(=O)C2C3=C1C[C@H](CC3)C)c4cc(OC)c(O)cc4
C~C~C~C S1C=2N[C@H](NC(=O)C2C3=C1C[C@H](CC3)C)c4cc(OC)c(O)cc4
C-!@O S1C=2N[C@H](NC(=O)C2C3=C1C[C@H](CC3)C)c4cc(OC)c(O)cc4
[#7]~[D3] S1C=2N[C@H](NC(=O)C2C3=C1C[C@H](CC3)C)c4cc(OC)c(O)cc4
[#16X2H0] S1C=2N[C@H](NC(=O)C2C3=C1C[C@H](CC3)C)c4cc(OC)c(O)cc4
[!#6]-[CH3] S1C=2N[C@H](NC(=O)C2C3=C1C[C@H](CC3)C)c4cc(OC)c(O)cc4
[R]~*~*-[CH3] S1C=2N[C@H](NC(=O)C2C3=C1C[C@H](CC3)C)c4cc(OC)c(O)cc4
[sX2r5] S1C=2N[C@H](NC(=O)C2C3=C1C[C@H](CC3)C)c4cc(OC)c(O)cc4
C=!@O S1C=2N[C@H](NC(=O)C2C3=C1C[C@H](CC3)C)c4cc(OC)c(O)cc4
*-!:[a]:*:[a]-!:* S1C=2N[C@H](NC(=O)C2C3=C1C[C@H](CC3)C)c4cc(OC)c(O)cc4
c-@C S1C=2N[C@H](NC(=O)C2C3=C1C[C@H](CC3)C)c4cc(OC)c(O)cc4
[C;X4;!D4]-;!@[C;X4;!D4;!R] S1C=2N[C@H](NC(=O)C2C3=C1C[C@H](CC3)C)c4cc(OC)c(O)cc4
*!:[a]:*:*:[a]!:* S1C=2N[C@H](NC(=O)C2C3=C1C[C@H](CC3)C)c4cc(OC)c(O)cc4
[R] S1C=2N[C@H](NC(=O)C2C3=C1C[C@H](CC3)C)c4cc(OC)c(O)cc4
[NX3][CX3](=[OX1])[#6] S1C=2N[C@H](NC(=O)C2C3=C1C[C@H](CC3)C)c4cc(OC)c(O)cc4
[!#6]~*~*~*~[D3] S1C=2N[C@H](NC(=O)C2C3=C1C[C@H](CC3)C)c4cc(OC)c(O)cc4
[OX2H0] S1C=2N[C@H](NC(=O)C2C3=C1C[C@H](CC3)C)c4cc(OC)c(O)cc4
[CX4] S1C=2N[C@H](NC(=O)C2C3=C1C[C@H](CC3)C)c4cc(OC)c(O)cc4
*-*-[R]:[a] S1C=2N[C@H](NC(=O)C2C3=C1C[C@H](CC3)C)c4cc(OC)c(O)cc4
c1([OH])c(O[CH3])cccc1 S1C=2N[C@H](NC(=O)C2C3=C1C[C@H](CC3)C)c4cc(OC)c(O)cc4
[cD3H0;r6;R2][*;r5,r6;R1][cD3H0;r6;R2] S1C=2N[C@H](NC(=O)C2C3=C1C[C@H](CC3)C)c4cc(OC)c(O)cc4
[#7]~*~*~*~*~*~*~*~*~[#8] S1C=2N[C@H](NC(=O)C2C3=C1C[C@H](CC3)C)c4cc(OC)c(O)cc4
*1*****1 S1C=2N[C@H](NC(=O)C2C3=C1C[C@H](CC3)C)c4cc(OC)c(O)cc4
*-!:aaaa-!:* S1C=2N[C@H](NC(=O)C2C3=C1C[C@H](CC3)C)c4cc(OC)c(O)cc4
*-*-[R]~*:[a] S1C=2N[C@H](NC(=O)C2C3=C1C[C@H](CC3)C)c4cc(OC)c(O)cc4
*-!@* S1C=2N[C@H](NC(=O)C2C3=C1C[C@H](CC3)C)c4cc(OC)c(O)cc4
C-!@C S1C=2N[C@H](NC(=O)C2C3=C1C[C@H](CC3)C)c4cc(OC)c(O)cc4
[#6!H0]~@[#6!H0]~@[#6!H0]~@[#6!H0] S1C=2N[C@H](NC(=O)C2C3=C1C[C@H](CC3)C)c4cc(OC)c(O)cc4
c-!@O S1C=2N[C@H](NC(=O)C2C3=C1C[C@H](CC3)C)c4cc(OC)c(O)cc4
[OX1]=CN S1C=2N[C@H](NC(=O)C2C3=C1C[C@H](CC3)C)c4cc(OC)c(O)cc4
[OD2]([#6])[#6] S1C=2N[C@H](NC(=O)C2C3=C1C[C@H](CC3)C)c4cc(OC)c(O)cc4
c-!@C S1C=2N[C@H](NC(=O)C2C3=C1C[C@H](CC3)C)c4cc(OC)c(O)cc4
a1aaaa1 S1C=2N[C@H](NC(=O)C2C3=C1C[C@H](CC3)C)c4cc(OC)c(O)cc4
*/,\[R]=,:;@[R]/,\* S1C=2N[C@H](NC(=O)C2C3=C1C[C@H](CC3)C)c4cc(OC)c(O)cc4
[#6X3v3-1,#6X3v4+0,#6X3v3+1] S1C=2N[C@H](NC(=O)C2C3=C1C[C@H](CC3)C)c4cc(OC)c(O)cc4
O=[C,N] S1C=2N[C@H](NC(=O)C2C3=C1C[C@H](CC3)C)c4cc(OC)c(O)cc4
C-@N S1C=2N[C@H](NC(=O)C2C3=C1C[C@H](CC3)C)c4cc(OC)c(O)cc4
[#6]~!@[#8] S1C=2N[C@H](NC(=O)C2C3=C1C[C@H](CC3)C)c4cc(OC)c(O)cc4
[CX3]=[OX1] S1C=2N[C@H](NC(=O)C2C3=C1C[C@H](CC3)C)c4cc(OC)c(O)cc4
a1aaaaa1 S1C=2N[C@H](NC(=O)C2C3=C1C[C@H](CC3)C)c4cc(OC)c(O)cc4
[a]~*~*-[CH3] S1C=2N[C@H](NC(=O)C2C3=C1C[C@H](CC3)C)c4cc(OC)c(O)cc4
[#8]=[C,N] S1C=2N[C@H](NC(=O)C2C3=C1C[C@H](CC3)C)c4cc(OC)c(O)cc4
[OH1]c1c[c,n]ccc1 S1C=2N[C@H](NC(=O)C2C3=C1C[C@H](CC3)C)c4cc(OC)c(O)cc4
[N&X4&+,N&X3&+0] S1C=2N[C@H](NC(=O)C2C3=C1C[C@H](CC3)C)c4cc(OC)c(O)cc4
[R](-*(-*))~*~*~[a] S1C=2N[C@H](NC(=O)C2C3=C1C[C@H](CC3)C)c4cc(OC)c(O)cc4
*(!@*)(!@*) S1C=2N[C@H](NC(=O)C2C3=C1C[C@H](CC3)C)c4cc(OC)c(O)cc4
[R](-*(-*))~*~*~*~[a] S1C=2N[C@H](NC(=O)C2C3=C1C[C@H](CC3)C)c4cc(OC)c(O)cc4
[!#6]~*~[R] S1C=2N[C@H](NC(=O)C2C3=C1C[C@H](CC3)C)c4cc(OC)c(O)cc4
[OX2H][cX3]:[c] S1C=2N[C@H](NC(=O)C2C3=C1C[C@H](CC3)C)c4cc(OC)c(O)cc4
[OX2H,OX1H0-] S1C=2N[C@H](NC(=O)C2C3=C1C[C@H](CC3)C)c4cc(OC)c(O)cc4
[R](-*(-*))~*~[a] S1C=2N[C@H](NC(=O)C2C3=C1C[C@H](CC3)C)c4cc(OC)c(O)cc4
C-@C S1C=2N[C@H](NC(=O)C2C3=C1C[C@H](CC3)C)c4cc(OC)c(O)cc4
[OX2H] S1C=2N[C@H](NC(=O)C2C3=C1C[C@H](CC3)C)c4cc(OC)c(O)cc4
[OH1]c1c[c,n]ccc1 Brc1cc(c(O)cc1)[C@H]2SC[C@H](N2)C([O-])=O
*-*-[R]~*:[a] Brc1cc(c(O)cc1)[C@H]2SC[C@H](N2)C([O-])=O
[#6]~!@[#8] Brc1cc(c(O)cc1)[C@H]2SC[C@H](N2)C([O-])=O
[F,Cl,Br,I] Brc1cc(c(O)cc1)[C@H]2SC[C@H](N2)C([O-])=O
O=[C,N] Brc1cc(c(O)cc1)[C@H]2SC[C@H](N2)C([O-])=O
[R](-*(-*))~*~*~*~[a] Brc1cc(c(O)cc1)[C@H]2SC[C@H](N2)C([O-])=O
[!R] Brc1cc(c(O)cc1)[C@H]2SC[C@H](N2)C([O-])=O
[R](-*(-*))~*~[a] Brc1cc(c(O)cc1)[C@H]2SC[C@H](N2)C([O-])=O
[#9,#17,#35,#53]~[D3] Brc1cc(c(O)cc1)[C@H]2SC[C@H](N2)C([O-])=O
[OX2H] Brc1cc(c(O)cc1)[C@H]2SC[C@H](N2)C([O-])=O
[#6][F,Cl,Br,I] Brc1cc(c(O)cc1)[C@H]2SC[C@H](N2)C([O-])=O
*-!:aaa-!:* Brc1cc(c(O)cc1)[C@H]2SC[C@H](N2)C([O-])=O
[#6,#7;R0]=[#8] Brc1cc(c(O)cc1)[C@H]2SC[C@H](N2)C([O-])=O
[NX3,NX4+][CX4H]([*])[CX3](=[OX1])[O,N] Brc1cc(c(O)cc1)[C@H]2SC[C@H](N2)C([O-])=O
*-!:[a]:*:[a]-!:* Brc1cc(c(O)cc1)[C@H]2SC[C@H](N2)C([O-])=O
[C](=O)([C,c,O,S])[C,c,O,S] Brc1cc(c(O)cc1)[C@H]2SC[C@H](N2)C([O-])=O
*-*-[R]:[a] Brc1cc(c(O)cc1)[C@H]2SC[C@H](N2)C([O-])=O
[SX2] Brc1cc(c(O)cc1)[C@H]2SC[C@H](N2)C([O-])=O
[CX4v4] Brc1cc(c(O)cc1)[C@H]2SC[C@H](N2)C([O-])=O
[CX3](=[OX1])C Brc1cc(c(O)cc1)[C@H]2SC[C@H](N2)C([O-])=O
N~C~C(~O)~O Brc1cc(c(O)cc1)[C@H]2SC[C@H](N2)C([O-])=O
[CX3](=O)[O-] Brc1cc(c(O)cc1)[C@H]2SC[C@H](N2)C([O-])=O
[cR1]1[cR1][cR1][cR1][cR1][cR1]1 Brc1cc(c(O)cc1)[C@H]2SC[C@H](N2)C([O-])=O
*-!:aa-!:* Brc1cc(c(O)cc1)[C@H]2SC[C@H](N2)C([O-])=O
[C;X4;!D4]-;!@[C;D3] Brc1cc(c(O)cc1)[C@H]2SC[C@H](N2)C([O-])=O
*-!:aaaa-!:* Brc1cc(c(O)cc1)[C@H]2SC[C@H](N2)C([O-])=O
[!#6]~*~*~*~[D3] Brc1cc(c(O)cc1)[C@H]2SC[C@H](N2)C([O-])=O
[OX2H][cX3]:[c] Brc1cc(c(O)cc1)[C@H]2SC[C@H](N2)C([O-])=O
[#7] Brc1cc(c(O)cc1)[C@H]2SC[C@H](N2)C([O-])=O
[CX3]=[OX1] Brc1cc(c(O)cc1)[C@H]2SC[C@H](N2)C([O-])=O
[R] Brc1cc(c(O)cc1)[C@H]2SC[C@H](N2)C([O-])=O
[#9,#17,#35,#53]!@*@* Brc1cc(c(O)cc1)[C@H]2SC[C@H](N2)C([O-])=O
*!:[a]:*:*:[a]!:* Brc1cc(c(O)cc1)[C@H]2SC[C@H](N2)C([O-])=O
[!H0;#7,#8,#9] Brc1cc(c(O)cc1)[C@H]2SC[C@H](N2)C([O-])=O
[!#6]~*~[R] Brc1cc(c(O)cc1)[C@H]2SC[C@H](N2)C([O-])=O
[OX2H,OX1H0-] Brc1cc(c(O)cc1)[C@H]2SC[C@H](N2)C([O-])=O
[N&X4&+,N&X3&+0] Brc1cc(c(O)cc1)[C@H]2SC[C@H](N2)C([O-])=O
[NH]([CX4])[CX4] Brc1cc(c(O)cc1)[C@H]2SC[C@H](N2)C([O-])=O
[#16X2H0][!#16] Brc1cc(c(O)cc1)[C@H]2SC[C@H](N2)C([O-])=O
[#8,#16] Brc1cc(c(O)cc1)[C@H]2SC[C@H](N2)C([O-])=O
C=!@O Brc1cc(c(O)cc1)[C@H]2SC[C@H](N2)C([O-])=O
c-!@C Brc1cc(c(O)cc1)[C@H]2SC[C@H](N2)C([O-])=O
[#6X3v3-1,#6X3v4+0,#6X3v3+1] Brc1cc(c(O)cc1)[C@H]2SC[C@H](N2)C([O-])=O
c-!@O Brc1cc(c(O)cc1)[C@H]2SC[C@H](N2)C([O-])=O
[#16X2H0] Brc1cc(c(O)cc1)[C@H]2SC[C@H](N2)C([O-])=O
[-,--,---] Brc1cc(c(O)cc1)[C@H]2SC[C@H](N2)C([O-])=O
[#9,#17,#35,#53]-[R] Brc1cc(c(O)cc1)[C@H]2SC[C@H](N2)C([O-])=O
[#7]~*(~*)~* Brc1cc(c(O)cc1)[C@H]2SC[C@H](N2)C([O-])=O
C-@C Brc1cc(c(O)cc1)[C@H]2SC[C@H](N2)C([O-])=O
*1****1 Brc1cc(c(O)cc1)[C@H]2SC[C@H](N2)C([O-])=O
*!@* Brc1cc(c(O)cc1)[C@H]2SC[C@H](N2)C([O-])=O
C~C~O Brc1cc(c(O)cc1)[C@H]2SC[C@H](N2)C([O-])=O
a-[Br] Brc1cc(c(O)cc1)[C@H]2SC[C@H](N2)C([O-])=O
[!#6]~*~*~[R] Brc1cc(c(O)cc1)[C@H]2SC[C@H](N2)C([O-])=O
[CX4] Brc1cc(c(O)cc1)[C@H]2SC[C@H](N2)C([O-])=O
*(!@*)(!@*) Brc1cc(c(O)cc1)[C@H]2SC[C@H](N2)C([O-])=O
[#9,#17,#35,#53]~*(~*)~* Brc1cc(c(O)cc1)[C@H]2SC[C@H](N2)C([O-])=O
[!#1&!#6&!#7&!#8&!#9&!#16&!#17] Brc1cc(c(O)cc1)[C@H]2SC[C@H](N2)C([O-])=O
*1*****1 Brc1cc(c(O)cc1)[C@H]2SC[C@H](N2)C([O-])=O
[CX3](=[OX1])O Brc1cc(c(O)cc1)[C@H]2SC[C@H](N2)C([O-])=O
a1aaaaa1 Brc1cc(c(O)cc1)[C@H]2SC[C@H](N2)C([O-])=O
C-@N Brc1cc(c(O)cc1)[C@H]2SC[C@H](N2)C([O-])=O
[#6][OX2H] Brc1cc(c(O)cc1)[C@H]2SC[C@H](N2)C([O-])=O
*-!:[a]:*:*:[a]-!:* Brc1cc(c(O)cc1)[C@H]2SC[C@H](N2)C([O-])=O
[CX3](=O)[OX1H0-,OX2H1] Brc1cc(c(O)cc1)[C@H]2SC[C@H](N2)C([O-])=O
[R]~[D3] Brc1cc(c(O)cc1)[C@H]2SC[C@H](N2)C([O-])=O
*/,\[R]=,:;@[R]/,\* Brc1cc(c(O)cc1)[C@H]2SC[C@H](N2)C([O-])=O
C-!@O Brc1cc(c(O)cc1)[C@H]2SC[C@H](N2)C([O-])=O
[#9,#17,#35,#53] Brc1cc(c(O)cc1)[C@H]2SC[C@H](N2)C([O-])=O
C~C(~O)~O Brc1cc(c(O)cc1)[C@H]2SC[C@H](N2)C([O-])=O
[O,N;!H0;R0] Brc1cc(c(O)cc1)[C@H]2SC[C@H](N2)C([O-])=O
*-!@* Brc1cc(c(O)cc1)[C@H]2SC[C@H](N2)C([O-])=O
[#7]~[D3] Brc1cc(c(O)cc1)[C@H]2SC[C@H](N2)C([O-])=O
C-!@C Brc1cc(c(O)cc1)[C@H]2SC[C@H](N2)C([O-])=O
[#9,#17,#35,#53]-[a] Brc1cc(c(O)cc1)[C@H]2SC[C@H](N2)C([O-])=O
*-*-[R]~*~*:[a] Brc1cc(c(O)cc1)[C@H]2SC[C@H](N2)C([O-])=O
[R0] Brc1cc(c(O)cc1)[C@H]2SC[C@H](N2)C([O-])=O
C-@S Brc1cc(c(O)cc1)[C@H]2SC[C@H](N2)C([O-])=O
[#8]=[C,N] Brc1cc(c(O)cc1)[C@H]2SC[C@H](N2)C([O-])=O
[R](-*(-*))~*~*~[a] Brc1cc(c(O)cc1)[C@H]2SC[C@H](N2)C([O-])=O
O=[C,N] Clc1cc2N(CC(=O)Oc2cc1)CC(=O)N[C@H](CO)CC
*-!:aa-!:* Clc1cc2N(CC(=O)Oc2cc1)CC(=O)N[C@H](CO)CC
[C](=O)([C,c,O,S])[C,c,O,S] Clc1cc2N(CC(=O)Oc2cc1)CC(=O)N[C@H](CO)CC
[#9,#17,#35,#53]~*(~*)~* Clc1cc2N(CC(=O)Oc2cc1)CC(=O)N[C@H](CO)CC
[CX3](=[OX1])C Clc1cc2N(CC(=O)Oc2cc1)CC(=O)N[C@H](CO)CC
*-*-[R]:[a] Clc1cc2N(CC(=O)Oc2cc1)CC(=O)N[C@H](CO)CC
[C;X4;!D4]-;!@[C;D3] Clc1cc2N(CC(=O)Oc2cc1)CC(=O)N[C@H](CO)CC
[#8]=[C,N] Clc1cc2N(CC(=O)Oc2cc1)CC(=O)N[C@H](CO)CC
*/,\[R]=,:;@[R]/,\* Clc1cc2N(CC(=O)Oc2cc1)CC(=O)N[C@H](CO)CC
[CX4v4] Clc1cc2N(CC(=O)Oc2cc1)CC(=O)N[C@H](CO)CC
[#7]~*~*~*~*~*~*~*~*~[#8] Clc1cc2N(CC(=O)Oc2cc1)CC(=O)N[C@H](CO)CC
[#6,#7;R0]=[#8] Clc1cc2N(CC(=O)Oc2cc1)CC(=O)N[C@H](CO)CC
c-@O Clc1cc2N(CC(=O)Oc2cc1)CC(=O)N[C@H](CO)CC
[!#6]~*~[R] Clc1cc2N(CC(=O)Oc2cc1)CC(=O)N[C@H](CO)CC
[R](-*(-*))~*~[a] Clc1cc2N(CC(=O)Oc2cc1)CC(=O)N[C@H](CO)CC
[#6]~!@[#8] Clc1cc2N(CC(=O)Oc2cc1)CC(=O)N[C@H](CO)CC
[R](-*(-*))~*~*~*~[a] Clc1cc2N(CC(=O)Oc2cc1)CC(=O)N[C@H](CO)CC
[!H0;#7,#8,#9] Clc1cc2N(CC(=O)Oc2cc1)CC(=O)N[C@H](CO)CC
C~C(~O)~O Clc1cc2N(CC(=O)Oc2cc1)CC(=O)N[C@H](CO)CC
[#6][CX3](=O)[OX2H0][#6] Clc1cc2N(CC(=O)Oc2cc1)CC(=O)N[C@H](CO)CC
C-!@N Clc1cc2N(CC(=O)Oc2cc1)CC(=O)N[C@H](CO)CC
[#6][F,Cl,Br,I] Clc1cc2N(CC(=O)Oc2cc1)CC(=O)N[C@H](CO)CC
[F,Cl,Br,I] Clc1cc2N(CC(=O)Oc2cc1)CC(=O)N[C@H](CO)CC
*1*****1 Clc1cc2N(CC(=O)Oc2cc1)CC(=O)N[C@H](CO)CC
[CX4] Clc1cc2N(CC(=O)Oc2cc1)CC(=O)N[C@H](CO)CC
[O,N;!H0;R0] Clc1cc2N(CC(=O)Oc2cc1)CC(=O)N[C@H](CO)CC
*!:[a]:*:*:[a]!:* Clc1cc2N(CC(=O)Oc2cc1)CC(=O)N[C@H](CO)CC
[#9,#17,#35,#53]-[a] Clc1cc2N(CC(=O)Oc2cc1)CC(=O)N[C@H](CO)CC
[CH3X4] Clc1cc2N(CC(=O)Oc2cc1)CC(=O)N[C@H](CO)CC
N-[C,c,N]=[C,c,N,n,O,S] Clc1cc2N(CC(=O)Oc2cc1)CC(=O)N[C@H](CO)CC
[CX3](=[OX1])O Clc1cc2N(CC(=O)Oc2cc1)CC(=O)N[C@H](CO)CC
[NX3][CX3](=[OX1])[#6] Clc1cc2N(CC(=O)Oc2cc1)CC(=O)N[C@H](CO)CC
[#9,#17,#35,#53]-[R] Clc1cc2N(CC(=O)Oc2cc1)CC(=O)N[C@H](CO)CC
[R](-*(-*))~*~*~[a] Clc1cc2N(CC(=O)Oc2cc1)CC(=O)N[C@H](CO)CC
[#8,#16] Clc1cc2N(CC(=O)Oc2cc1)CC(=O)N[C@H](CO)CC
[R]~[D3] Clc1cc2N(CC(=O)Oc2cc1)CC(=O)N[C@H](CO)CC
[OD2]([#6])[#6] Clc1cc2N(CC(=O)Oc2cc1)CC(=O)N[C@H](CO)CC
C-@N Clc1cc2N(CC(=O)Oc2cc1)CC(=O)N[C@H](CO)CC
*-*-[R]~*:[a] Clc1cc2N(CC(=O)Oc2cc1)CC(=O)N[C@H](CO)CC
*-!@* Clc1cc2N(CC(=O)Oc2cc1)CC(=O)N[C@H](CO)CC
[R] Clc1cc2N(CC(=O)Oc2cc1)CC(=O)N[C@H](CO)CC
a-[Cl] Clc1cc2N(CC(=O)Oc2cc1)CC(=O)N[C@H](CO)CC
[#7]~*(~*)~* Clc1cc2N(CC(=O)Oc2cc1)CC(=O)N[C@H](CO)CC
[#7]~[D3] Clc1cc2N(CC(=O)Oc2cc1)CC(=O)N[C@H](CO)CC
[#6][OX2H] Clc1cc2N(CC(=O)Oc2cc1)CC(=O)N[C@H](CO)CC
*-!:[a]:*:*:[a]-!:* Clc1cc2N(CC(=O)Oc2cc1)CC(=O)N[C@H](CO)CC
[C;X4;!D4]-;!@[C;X4;!D4;!R] Clc1cc2N(CC(=O)Oc2cc1)CC(=O)N[C@H](CO)CC
N~C~C(~O)~O Clc1cc2N(CC(=O)Oc2cc1)CC(=O)N[C@H](CO)CC
*-!:[a]:*:[a]-!:* Clc1cc2N(CC(=O)Oc2cc1)CC(=O)N[C@H](CO)CC
[OX2H,OX1H0-] Clc1cc2N(CC(=O)Oc2cc1)CC(=O)N[C@H](CO)CC
[CH2X4][OX2H] Clc1cc2N(CC(=O)Oc2cc1)CC(=O)N[C@H](CO)CC
[OX2H0] Clc1cc2N(CC(=O)Oc2cc1)CC(=O)N[C@H](CO)CC
a1aaaaa1 Clc1cc2N(CC(=O)Oc2cc1)CC(=O)N[C@H](CO)CC
[CX3]=[OX1] Clc1cc2N(CC(=O)Oc2cc1)CC(=O)N[C@H](CO)CC
c-@N Clc1cc2N(CC(=O)Oc2cc1)CC(=O)N[C@H](CO)CC
*(!@*)(!@*) Clc1cc2N(CC(=O)Oc2cc1)CC(=O)N[C@H](CO)CC
*-*-[R]~*~*:[a] Clc1cc2N(CC(=O)Oc2cc1)CC(=O)N[C@H](CO)CC
[#9,#17,#35,#53] Clc1cc2N(CC(=O)Oc2cc1)CC(=O)N[C@H](CO)CC
*-!:aaa-!:* Clc1cc2N(CC(=O)Oc2cc1)CC(=O)N[C@H](CO)CC
[OX1]=CN Clc1cc2N(CC(=O)Oc2cc1)CC(=O)N[C@H](CO)CC
*!@* Clc1cc2N(CC(=O)Oc2cc1)CC(=O)N[C@H](CO)CC
C~C~C~C Clc1cc2N(CC(=O)Oc2cc1)CC(=O)N[C@H](CO)CC
C=!@O Clc1cc2N(CC(=O)Oc2cc1)CC(=O)N[C@H](CO)CC
[!R] Clc1cc2N(CC(=O)Oc2cc1)CC(=O)N[C@H](CO)CC
C-@C Clc1cc2N(CC(=O)Oc2cc1)CC(=O)N[C@H](CO)CC
[R0] Clc1cc2N(CC(=O)Oc2cc1)CC(=O)N[C@H](CO)CC
*-!:aaaa-!:* Clc1cc2N(CC(=O)Oc2cc1)CC(=O)N[C@H](CO)CC
[N&X4&+,N&X3&+0] Clc1cc2N(CC(=O)Oc2cc1)CC(=O)N[C@H](CO)CC
C-!@C Clc1cc2N(CC(=O)Oc2cc1)CC(=O)N[C@H](CO)CC
[#7] Clc1cc2N(CC(=O)Oc2cc1)CC(=O)N[C@H](CO)CC
C~C~O Clc1cc2N(CC(=O)Oc2cc1)CC(=O)N[C@H](CO)CC
[C;X4;!D4]-;!@[N;X3;!D3] Clc1cc2N(CC(=O)Oc2cc1)CC(=O)N[C@H](CO)CC
[#6X3v3-1,#6X3v4+0,#6X3v3+1] Clc1cc2N(CC(=O)Oc2cc1)CC(=O)N[C@H](CO)CC
[!#6]~*~*~[R] Clc1cc2N(CC(=O)Oc2cc1)CC(=O)N[C@H](CO)CC
C-@O Clc1cc2N(CC(=O)Oc2cc1)CC(=O)N[C@H](CO)CC
[OX2H] Clc1cc2N(CC(=O)Oc2cc1)CC(=O)N[C@H](CO)CC
[#9,#17,#35,#53]!@*@* Clc1cc2N(CC(=O)Oc2cc1)CC(=O)N[C@H](CO)CC
C-!@O Clc1cc2N(CC(=O)Oc2cc1)CC(=O)N[C@H](CO)CC
[!#6]~*~*~*~[D3] Clc1cc2N(CC(=O)Oc2cc1)CC(=O)N[C@H](CO)CC
N[CX4H2][CX3](=[OX1])[O,N] Clc1cc2N(CC(=O)Oc2cc1)CC(=O)N[C@H](CO)CC
C-@N Brc1c(O)c(OC)cc(c1)/C=C/2\SC(=O)NC(=O)2
[#6]1[#6](=[N,O,S])[#7,#8,#16][#6][#7,#8,#16]1 Brc1c(O)c(OC)cc(c1)/C=C/2\SC(=O)NC(=O)2
[SX2] Brc1c(O)c(OC)cc(c1)/C=C/2\SC(=O)NC(=O)2
*1*****1 Brc1c(O)c(OC)cc(c1)/C=C/2\SC(=O)NC(=O)2
[#9,#17,#35,#53] Brc1c(O)c(OC)cc(c1)/C=C/2\SC(=O)NC(=O)2
[!#6]~*~*~*~[D3] Brc1c(O)c(OC)cc(c1)/C=C/2\SC(=O)NC(=O)2
[#7]~[D3] Brc1c(O)c(OC)cc(c1)/C=C/2\SC(=O)NC(=O)2
[#9,#17,#35,#53]~*(~*)~* Brc1c(O)c(OC)cc(c1)/C=C/2\SC(=O)NC(=O)2
[F,Cl,Br,I] Brc1c(O)c(OC)cc(c1)/C=C/2\SC(=O)NC(=O)2
[#7]~*(~*)~* Brc1c(O)c(OC)cc(c1)/C=C/2\SC(=O)NC(=O)2
[R] Brc1c(O)c(OC)cc(c1)/C=C/2\SC(=O)NC(=O)2
[a]~*~*-[CH3] Brc1c(O)c(OC)cc(c1)/C=C/2\SC(=O)NC(=O)2
[!#6]-[CH3] Brc1c(O)c(OC)cc(c1)/C=C/2\SC(=O)NC(=O)2
[OX2H] Brc1c(O)c(OC)cc(c1)/C=C/2\SC(=O)NC(=O)2
*-!:aaaa-!:* Brc1c(O)c(OC)cc(c1)/C=C/2\SC(=O)NC(=O)2
[OD2]([#6])[#6] Brc1c(O)c(OC)cc(c1)/C=C/2\SC(=O)NC(=O)2
*-!:[a]:*:*:[a]-!:* Brc1c(O)c(OC)cc(c1)/C=C/2\SC(=O)NC(=O)2
[#6X3v3-1,#6X3v4+0,#6X3v3+1] Brc1c(O)c(OC)cc(c1)/C=C/2\SC(=O)NC(=O)2
[#6]~!@[#8] Brc1c(O)c(OC)cc(c1)/C=C/2\SC(=O)NC(=O)2
[OX2H][cX3]:[c] Brc1c(O)c(OC)cc(c1)/C=C/2\SC(=O)NC(=O)2
[#16X2H0] Brc1c(O)c(OC)cc(c1)/C=C/2\SC(=O)NC(=O)2
[#9,#17,#35,#53]!@*@* Brc1c(O)c(OC)cc(c1)/C=C/2\SC(=O)NC(=O)2
[#8,#16] Brc1c(O)c(OC)cc(c1)/C=C/2\SC(=O)NC(=O)2
[R]~*-[CH3] Brc1c(O)c(OC)cc(c1)/C=C/2\SC(=O)NC(=O)2
[#6][OX2H] Brc1c(O)c(OC)cc(c1)/C=C/2\SC(=O)NC(=O)2
[CX3](=[OX1])C Brc1c(O)c(OC)cc(c1)/C=C/2\SC(=O)NC(=O)2
C=!@O Brc1c(O)c(OC)cc(c1)/C=C/2\SC(=O)NC(=O)2
[R](-*(-*))~*~*~*~[a] Brc1c(O)c(OC)cc(c1)/C=C/2\SC(=O)NC(=O)2
[!#6]~*~*~[R] Brc1c(O)c(OC)cc(c1)/C=C/2\SC(=O)NC(=O)2
[CX3](=[OX1])[NX3H][CX3](=[OX1]) Brc1c(O)c(OC)cc(c1)/C=C/2\SC(=O)NC(=O)2
C-@S Brc1c(O)c(OC)cc(c1)/C=C/2\SC(=O)NC(=O)2
*!@* Brc1c(O)c(OC)cc(c1)/C=C/2\SC(=O)NC(=O)2
[#6][F,Cl,Br,I] Brc1c(O)c(OC)cc(c1)/C=C/2\SC(=O)NC(=O)2
[cR1]1[cR1][cR1][cR1][cR1][cR1]1 Brc1c(O)c(OC)cc(c1)/C=C/2\SC(=O)NC(=O)2
*!:[a]:*:*:[a]!:* Brc1c(O)c(OC)cc(c1)/C=C/2\SC(=O)NC(=O)2
[R]~*~*-[CH3] Brc1c(O)c(OC)cc(c1)/C=C/2\SC(=O)NC(=O)2
[NX3][CX3](=[OX1])[#6] Brc1c(O)c(OC)cc(c1)/C=C/2\SC(=O)NC(=O)2
[#9,#17,#35,#53]-[a] Brc1c(O)c(OC)cc(c1)/C=C/2\SC(=O)NC(=O)2
[#7] Brc1c(O)c(OC)cc(c1)/C=C/2\SC(=O)NC(=O)2
[R](-*(-*))~*~[a] Brc1c(O)c(OC)cc(c1)/C=C/2\SC(=O)NC(=O)2
[O,N;!H0;R0] Brc1c(O)c(OC)cc(c1)/C=C/2\SC(=O)NC(=O)2
[#9,#17,#35,#53]-[R] Brc1c(O)c(OC)cc(c1)/C=C/2\SC(=O)NC(=O)2
N-[C,c,N]=[C,c,N,n,O,S] Brc1c(O)c(OC)cc(c1)/C=C/2\SC(=O)NC(=O)2
[CX4v4] Brc1c(O)c(OC)cc(c1)/C=C/2\SC(=O)NC(=O)2
[!#6]~*~[R] Brc1c(O)c(OC)cc(c1)/C=C/2\SC(=O)NC(=O)2
*-*-[R]~*:[a] Brc1c(O)c(OC)cc(c1)/C=C/2\SC(=O)NC(=O)2
[#7]~*~*~*~*~*~*~*~*~[#8] Brc1c(O)c(OC)cc(c1)/C=C/2\SC(=O)NC(=O)2
[CH3X4] Brc1c(O)c(OC)cc(c1)/C=C/2\SC(=O)NC(=O)2
*/,\[R]=,:;@[R]/,\* Brc1c(O)c(OC)cc(c1)/C=C/2\SC(=O)NC(=O)2
*-*-[R]~*~*:[a] Brc1c(O)c(OC)cc(c1)/C=C/2\SC(=O)NC(=O)2
[CX4] Brc1c(O)c(OC)cc(c1)/C=C/2\SC(=O)NC(=O)2
*-*-[R]:[a] Brc1c(O)c(OC)cc(c1)/C=C/2\SC(=O)NC(=O)2
C=!@C Brc1c(O)c(OC)cc(c1)/C=C/2\SC(=O)NC(=O)2
[!H0;#7,#8,#9] Brc1c(O)c(OC)cc(c1)/C=C/2\SC(=O)NC(=O)2
[OX1]=CN Brc1c(O)c(OC)cc(c1)/C=C/2\SC(=O)NC(=O)2
a1aaaaa1 Brc1c(O)c(OC)cc(c1)/C=C/2\SC(=O)NC(=O)2
[#8]=[C,N] Brc1c(O)c(OC)cc(c1)/C=C/2\SC(=O)NC(=O)2
[R0] Brc1c(O)c(OC)cc(c1)/C=C/2\SC(=O)NC(=O)2
[OH1]c1c[c,n]ccc1 Brc1c(O)c(OC)cc(c1)/C=C/2\SC(=O)NC(=O)2
*(!@*)(!@*) Brc1c(O)c(OC)cc(c1)/C=C/2\SC(=O)NC(=O)2
C-!@O Brc1c(O)c(OC)cc(c1)/C=C/2\SC(=O)NC(=O)2
C(=O)-N-C=O Brc1c(O)c(OC)cc(c1)/C=C/2\SC(=O)NC(=O)2
C~C~O Brc1c(O)c(OC)cc(c1)/C=C/2\SC(=O)NC(=O)2
[#9,#17,#35,#53]~[D3] Brc1c(O)c(OC)cc(c1)/C=C/2\SC(=O)NC(=O)2
O=[C,N] Brc1c(O)c(OC)cc(c1)/C=C/2\SC(=O)NC(=O)2
[OX2H0] Brc1c(O)c(OC)cc(c1)/C=C/2\SC(=O)NC(=O)2
c-!@C Brc1c(O)c(OC)cc(c1)/C=C/2\SC(=O)NC(=O)2
[#16X2H0][!#16] Brc1c(O)c(OC)cc(c1)/C=C/2\SC(=O)NC(=O)2
[CX3]=[OX1] Brc1c(O)c(OC)cc(c1)/C=C/2\SC(=O)NC(=O)2
[!R] Brc1c(O)c(OC)cc(c1)/C=C/2\SC(=O)NC(=O)2
[R](-*(-*))~*~*~[a] Brc1c(O)c(OC)cc(c1)/C=C/2\SC(=O)NC(=O)2
[R]~[D3] Brc1c(O)c(OC)cc(c1)/C=C/2\SC(=O)NC(=O)2
[OX2H,OX1H0-] Brc1c(O)c(OC)cc(c1)/C=C/2\SC(=O)NC(=O)2
[!#1&!#6&!#7&!#8&!#9&!#16&!#17] Brc1c(O)c(OC)cc(c1)/C=C/2\SC(=O)NC(=O)2
[O,N]!-CA=A Brc1c(O)c(OC)cc(c1)/C=C/2\SC(=O)NC(=O)2
*1****1 Brc1c(O)c(OC)cc(c1)/C=C/2\SC(=O)NC(=O)2
*!@[#8]!@* Brc1c(O)c(OC)cc(c1)/C=C/2\SC(=O)NC(=O)2
*-!:[a]:*:[a]-!:* Brc1c(O)c(OC)cc(c1)/C=C/2\SC(=O)NC(=O)2
*-!:aa-!:* Brc1c(O)c(OC)cc(c1)/C=C/2\SC(=O)NC(=O)2
*-!@* Brc1c(O)c(OC)cc(c1)/C=C/2\SC(=O)NC(=O)2
*-!:[a]:*:*:[a]-!:* Clc1c(S(=O)C[C@@H]([NH3+])C([O-])=O)ccc([N+]([O-])=O)c1
[#9,#17,#35,#53]~[D3] Clc1c(S(=O)C[C@@H]([NH3+])C([O-])=O)ccc([N+]([O-])=O)c1
[#7]~*~*~*~*~*~*~*~*~[#8] Clc1c(S(=O)C[C@@H]([NH3+])C([O-])=O)ccc([N+]([O-])=O)c1
[R] Clc1c(S(=O)C[C@@H]([NH3+])C([O-])=O)ccc([N+]([O-])=O)c1
[NX3,NX4+][CX4H]([*])[CX3](=[OX1])[O,N] Clc1c(S(=O)C[C@@H]([NH3+])C([O-])=O)ccc([N+]([O-])=O)c1
[R0] Clc1c(S(=O)C[C@@H]([NH3+])C([O-])=O)ccc([N+]([O-])=O)c1
[cR1]1[cR1][cR1][cR1][cR1][cR1]1 Clc1c(S(=O)C[C@@H]([NH3+])C([O-])=O)ccc([N+]([O-])=O)c1
[#7] Clc1c(S(=O)C[C@@H]([NH3+])C([O-])=O)ccc([N+]([O-])=O)c1
*-!:aaa-!:* Clc1c(S(=O)C[C@@H]([NH3+])C([O-])=O)ccc([N+]([O-])=O)c1
[C;X4;!D4]-;!@[C;D3] Clc1c(S(=O)C[C@@H]([NH3+])C([O-])=O)ccc([N+]([O-])=O)c1
O=!@S Clc1c(S(=O)C[C@@H]([NH3+])C([O-])=O)ccc([N+]([O-])=O)c1
C-!@S Clc1c(S(=O)C[C@@H]([NH3+])C([O-])=O)ccc([N+]([O-])=O)c1
[+] Clc1c(S(=O)C[C@@H]([NH3+])C([O-])=O)ccc([N+]([O-])=O)c1
*-*-[R]:[a] Clc1c(S(=O)C[C@@H]([NH3+])C([O-])=O)ccc([N+]([O-])=O)c1
*-*-[R]~*:[a] Clc1c(S(=O)C[C@@H]([NH3+])C([O-])=O)ccc([N+]([O-])=O)c1
[ND3H0](~[OD1H0])(~[OD1H0])-a Clc1c(S(=O)C[C@@H]([NH3+])C([O-])=O)ccc([N+]([O-])=O)c1
[#6][F,Cl,Br,I] Clc1c(S(=O)C[C@@H]([NH3+])C([O-])=O)ccc([N+]([O-])=O)c1
N-!@O Clc1c(S(=O)C[C@@H]([NH3+])C([O-])=O)ccc([N+]([O-])=O)c1
[#9,#17,#35,#53]-[R] Clc1c(S(=O)C[C@@H]([NH3+])C([O-])=O)ccc([N+]([O-])=O)c1
C(=O)C[N+,n+] Clc1c(S(=O)C[C@@H]([NH3+])C([O-])=O)ccc([N+]([O-])=O)c1
C-!@O Clc1c(S(=O)C[C@@H]([NH3+])C([O-])=O)ccc([N+]([O-])=O)c1
*(!@*)(!@*) Clc1c(S(=O)C[C@@H]([NH3+])C([O-])=O)ccc([N+]([O-])=O)c1
[!#6]~*~*~[R] Clc1c(S(=O)C[C@@H]([NH3+])C([O-])=O)ccc([N+]([O-])=O)c1
[R](-*(-*))~*~*~[a] Clc1c(S(=O)C[C@@H]([NH3+])C([O-])=O)ccc([N+]([O-])=O)c1
[#9,#17,#35,#53]-[a] Clc1c(S(=O)C[C@@H]([NH3+])C([O-])=O)ccc([N+]([O-])=O)c1
*!:[a]:*:*:[a]!:* Clc1c(S(=O)C[C@@H]([NH3+])C([O-])=O)ccc([N+]([O-])=O)c1
N=!@O Clc1c(S(=O)C[C@@H]([NH3+])C([O-])=O)ccc([N+]([O-])=O)c1
[R]~[D3] Clc1c(S(=O)C[C@@H]([NH3+])C([O-])=O)ccc([N+]([O-])=O)c1
[#9,#17,#35,#53]~*(~*)~* Clc1c(S(=O)C[C@@H]([NH3+])C([O-])=O)ccc([N+]([O-])=O)c1
*1*****1 Clc1c(S(=O)C[C@@H]([NH3+])C([O-])=O)ccc([N+]([O-])=O)c1
[CX3](=O)[O-] Clc1c(S(=O)C[C@@H]([NH3+])C([O-])=O)ccc([N+]([O-])=O)c1
[+1]~*~*~[-1] Clc1c(S(=O)C[C@@H]([NH3+])C([O-])=O)ccc([N+]([O-])=O)c1
[R](-*(-*))~*~*~*~[a] Clc1c(S(=O)C[C@@H]([NH3+])C([O-])=O)ccc([N+]([O-])=O)c1
c-!@S Clc1c(S(=O)C[C@@H]([NH3+])C([O-])=O)ccc([N+]([O-])=O)c1
[CX3]=[OX1] Clc1c(S(=O)C[C@@H]([NH3+])C([O-])=O)ccc([N+]([O-])=O)c1
[C;X4;!D4]-;!@[C;X4;!D4;!R] Clc1c(S(=O)C[C@@H]([NH3+])C([O-])=O)ccc([N+]([O-])=O)c1
c-!@N Clc1c(S(=O)C[C@@H]([NH3+])C([O-])=O)ccc([N+]([O-])=O)c1
[F,Cl,Br,I] Clc1c(S(=O)C[C@@H]([NH3+])C([O-])=O)ccc([N+]([O-])=O)c1
[#6X3v3-1,#6X3v4+0,#6X3v3+1] Clc1c(S(=O)C[C@@H]([NH3+])C([O-])=O)ccc([N+]([O-])=O)c1
N~C~C(~O)~O Clc1c(S(=O)C[C@@H]([NH3+])C([O-])=O)ccc([N+]([O-])=O)c1
[!R] Clc1c(S(=O)C[C@@H]([NH3+])C([O-])=O)ccc([N+]([O-])=O)c1
*-!:aa-!:* Clc1c(S(=O)C[C@@H]([NH3+])C([O-])=O)ccc([N+]([O-])=O)c1
C~C~O Clc1c(S(=O)C[C@@H]([NH3+])C([O-])=O)ccc([N+]([O-])=O)c1
*-!:aaaa-!:* Clc1c(S(=O)C[C@@H]([NH3+])C([O-])=O)ccc([N+]([O-])=O)c1
C~C(~O)~O Clc1c(S(=O)C[C@@H]([NH3+])C([O-])=O)ccc([N+]([O-])=O)c1
*-!:[a]:*:[a]-!:* Clc1c(S(=O)C[C@@H]([NH3+])C([O-])=O)ccc([N+]([O-])=O)c1
*!@* Clc1c(S(=O)C[C@@H]([NH3+])C([O-])=O)ccc([N+]([O-])=O)c1
[!H0;#7,#8,#9] Clc1c(S(=O)C[C@@H]([NH3+])C([O-])=O)ccc([N+]([O-])=O)c1
[CX3](=O)[OX1H0-,OX2H1] Clc1c(S(=O)C[C@@H]([NH3+])C([O-])=O)ccc([N+]([O-])=O)c1
[#7]~*(~*)~* Clc1c(S(=O)C[C@@H]([NH3+])C([O-])=O)ccc([N+]([O-])=O)c1
[#6]~!@[#8] Clc1c(S(=O)C[C@@H]([NH3+])C([O-])=O)ccc([N+]([O-])=O)c1
[CX4] Clc1c(S(=O)C[C@@H]([NH3+])C([O-])=O)ccc([N+]([O-])=O)c1
*/,\[R]=,:;@[R]/,\* Clc1c(S(=O)C[C@@H]([NH3+])C([O-])=O)ccc([N+]([O-])=O)c1
[#6,#7;R0]=[#8] Clc1c(S(=O)C[C@@H]([NH3+])C([O-])=O)ccc([N+]([O-])=O)c1
[N,n;+1] Clc1c(S(=O)C[C@@H]([NH3+])C([O-])=O)ccc([N+]([O-])=O)c1
[-,--,---] Clc1c(S(=O)C[C@@H]([NH3+])C([O-])=O)ccc([N+]([O-])=O)c1
[N&X4&+,N&X3&+0] Clc1c(S(=O)C[C@@H]([NH3+])C([O-])=O)ccc([N+]([O-])=O)c1
[!#6]~*~*~*~[D3] Clc1c(S(=O)C[C@@H]([NH3+])C([O-])=O)ccc([N+]([O-])=O)c1
[#9,#17,#35,#53]!@*@* Clc1c(S(=O)C[C@@H]([NH3+])C([O-])=O)ccc([N+]([O-])=O)c1
[#8,#16] Clc1c(S(=O)C[C@@H]([NH3+])C([O-])=O)ccc([N+]([O-])=O)c1
[NX4] Clc1c(S(=O)C[C@@H]([NH3+])C([O-])=O)ccc([N+]([O-])=O)c1
[#9,#17,#35,#53] Clc1c(S(=O)C[C@@H]([NH3+])C([O-])=O)ccc([N+]([O-])=O)c1
[#7]~[D3] Clc1c(S(=O)C[C@@H]([NH3+])C([O-])=O)ccc([N+]([O-])=O)c1
a-[Cl] Clc1c(S(=O)C[C@@H]([NH3+])C([O-])=O)ccc([N+]([O-])=O)c1
[O,N;!H0;R0] Clc1c(S(=O)C[C@@H]([NH3+])C([O-])=O)ccc([N+]([O-])=O)c1
C-!@N Clc1c(S(=O)C[C@@H]([NH3+])C([O-])=O)ccc([N+]([O-])=O)c1
C=!@O Clc1c(S(=O)C[C@@H]([NH3+])C([O-])=O)ccc([N+]([O-])=O)c1
[CX4v4] Clc1c(S(=O)C[C@@H]([NH3+])C([O-])=O)ccc([N+]([O-])=O)c1
O=[C,N] Clc1c(S(=O)C[C@@H]([NH3+])C([O-])=O)ccc([N+]([O-])=O)c1
a1aaaaa1 Clc1c(S(=O)C[C@@H]([NH3+])C([O-])=O)ccc([N+]([O-])=O)c1
[OX2H,OX1H0-] Clc1c(S(=O)C[C@@H]([NH3+])C([O-])=O)ccc([N+]([O-])=O)c1
[CX3](=[OX1])C Clc1c(S(=O)C[C@@H]([NH3+])C([O-])=O)ccc([N+]([O-])=O)c1
[#8]=[C,N] Clc1c(S(=O)C[C@@H]([NH3+])C([O-])=O)ccc([N+]([O-])=O)c1
*-!@* Clc1c(S(=O)C[C@@H]([NH3+])C([O-])=O)ccc([N+]([O-])=O)c1
N=[O,C,N,S] Clc1c(S(=O)C[C@@H]([NH3+])C([O-])=O)ccc([N+]([O-])=O)c1
[!#6]~*~[R] Clc1c(S(=O)C[C@@H]([NH3+])C([O-])=O)ccc([N+]([O-])=O)c1
[#8]=[C,N]-aaa[F,Cl,Br,I] Clc1c(S(=O)C[C@@H]([NH3+])C([O-])=O)ccc([N+]([O-])=O)c1
C-!@C Clc1c(S(=O)C[C@@H]([NH3+])C([O-])=O)ccc([N+]([O-])=O)c1
[CX3](=[OX1])O Clc1c(S(=O)C[C@@H]([NH3+])C([O-])=O)ccc([N+]([O-])=O)c1
[C](=O)([C,c,O,S])[C,c,O,S] Clc1c(S(=O)C[C@@H]([NH3+])C([O-])=O)ccc([N+]([O-])=O)c1
[#7] ClC=1C=NN(C1)C[C@H](C(=O)N2N=C(C[C@](O)2C(F)(F)F)C)C
[#6X3v3-1,#6X3v4+0,#6X3v3+1] ClC=1C=NN(C1)C[C@H](C(=O)N2N=C(C[C@](O)2C(F)(F)F)C)C
*-!:aaaa-!:* ClC=1C=NN(C1)C[C@H](C(=O)N2N=C(C[C@](O)2C(F)(F)F)C)C
[C;X4;!D4]-;!@[n] ClC=1C=NN(C1)C[C@H](C(=O)N2N=C(C[C@](O)2C(F)(F)F)C)C
a1aaaa1 ClC=1C=NN(C1)C[C@H](C(=O)N2N=C(C[C@](O)2C(F)(F)F)C)C
[#6][OX2H] ClC=1C=NN(C1)C[C@H](C(=O)N2N=C(C[C@](O)2C(F)(F)F)C)C
a-[Cl] ClC=1C=NN(C1)C[C@H](C(=O)N2N=C(C[C@](O)2C(F)(F)F)C)C
[NX3][CX3](=[OX1])[#6] ClC=1C=NN(C1)C[C@H](C(=O)N2N=C(C[C@](O)2C(F)(F)F)C)C
[a]~*~*-[CH3] ClC=1C=NN(C1)C[C@H](C(=O)N2N=C(C[C@](O)2C(F)(F)F)C)C
N-@N ClC=1C=NN(C1)C[C@H](C(=O)N2N=C(C[C@](O)2C(F)(F)F)C)C
[#7]~[D3] ClC=1C=NN(C1)C[C@H](C(=O)N2N=C(C[C@](O)2C(F)(F)F)C)C
C-!@N ClC=1C=NN(C1)C[C@H](C(=O)N2N=C(C[C@](O)2C(F)(F)F)C)C
[OX2H] ClC=1C=NN(C1)C[C@H](C(=O)N2N=C(C[C@](O)2C(F)(F)F)C)C
C-!@O ClC=1C=NN(C1)C[C@H](C(=O)N2N=C(C[C@](O)2C(F)(F)F)C)C
[!#6]~*~*~*~[D3] ClC=1C=NN(C1)C[C@H](C(=O)N2N=C(C[C@](O)2C(F)(F)F)C)C
[#9,#17,#35,#53]-[a] ClC=1C=NN(C1)C[C@H](C(=O)N2N=C(C[C@](O)2C(F)(F)F)C)C
[R] ClC=1C=NN(C1)C[C@H](C(=O)N2N=C(C[C@](O)2C(F)(F)F)C)C
C-C[F] ClC=1C=NN(C1)C[C@H](C(=O)N2N=C(C[C@](O)2C(F)(F)F)C)C
[CX3](=[OX1])C ClC=1C=NN(C1)C[C@H](C(=O)N2N=C(C[C@](O)2C(F)(F)F)C)C
C-@N ClC=1C=NN(C1)C[C@H](C(=O)N2N=C(C[C@](O)2C(F)(F)F)C)C
[C;X4;!D4]-;!@[C;X4;!D4;!R] ClC=1C=NN(C1)C[C@H](C(=O)N2N=C(C[C@](O)2C(F)(F)F)C)C
[#6,#7;R0]=[#8] ClC=1C=NN(C1)C[C@H](C(=O)N2N=C(C[C@](O)2C(F)(F)F)C)C
[R](-*(-*))~*~[a] ClC=1C=NN(C1)C[C@H](C(=O)N2N=C(C[C@](O)2C(F)(F)F)C)C
N-[C,c,N]=[C,c,N,n,O,S] ClC=1C=NN(C1)C[C@H](C(=O)N2N=C(C[C@](O)2C(F)(F)F)C)C
*-*-[R]~*:[a] ClC=1C=NN(C1)C[C@H](C(=O)N2N=C(C[C@](O)2C(F)(F)F)C)C
[!#6]~*~[R] ClC=1C=NN(C1)C[C@H](C(=O)N2N=C(C[C@](O)2C(F)(F)F)C)C
[#7]~*(~*)~* ClC=1C=NN(C1)C[C@H](C(=O)N2N=C(C[C@](O)2C(F)(F)F)C)C
[CX4] ClC=1C=NN(C1)C[C@H](C(=O)N2N=C(C[C@](O)2C(F)(F)F)C)C
*-!:[a]:*:*:[a]-!:* ClC=1C=NN(C1)C[C@H](C(=O)N2N=C(C[C@](O)2C(F)(F)F)C)C
[R](-*(-*))~*~*~*~[a] ClC=1C=NN(C1)C[C@H](C(=O)N2N=C(C[C@](O)2C(F)(F)F)C)C
C~C~O ClC=1C=NN(C1)C[C@H](C(=O)N2N=C(C[C@](O)2C(F)(F)F)C)C
[!#6]~*~*~[R] ClC=1C=NN(C1)C[C@H](C(=O)N2N=C(C[C@](O)2C(F)(F)F)C)C
[#9,#17,#35,#53]-[R] ClC=1C=NN(C1)C[C@H](C(=O)N2N=C(C[C@](O)2C(F)(F)F)C)C
[#9,#17,#35,#53]~[D3] ClC=1C=NN(C1)C[C@H](C(=O)N2N=C(C[C@](O)2C(F)(F)F)C)C
*-!@* ClC=1C=NN(C1)C[C@H](C(=O)N2N=C(C[C@](O)2C(F)(F)F)C)C
[NX3][NX2]=[*] ClC=1C=NN(C1)C[C@H](C(=O)N2N=C(C[C@](O)2C(F)(F)F)C)C
[N&X4&+,N&X3&+0] ClC=1C=NN(C1)C[C@H](C(=O)N2N=C(C[C@](O)2C(F)(F)F)C)C
*(!@*)(!@*) ClC=1C=NN(C1)C[C@H](C(=O)N2N=C(C[C@](O)2C(F)(F)F)C)C
*-!:[a]:*:[a]-!:* ClC=1C=NN(C1)C[C@H](C(=O)N2N=C(C[C@](O)2C(F)(F)F)C)C
[!H0;#7,#8,#9] ClC=1C=NN(C1)C[C@H](C(=O)N2N=C(C[C@](O)2C(F)(F)F)C)C
O=[C,N] ClC=1C=NN(C1)C[C@H](C(=O)N2N=C(C[C@](O)2C(F)(F)F)C)C
N=[O,C,N,S] ClC=1C=NN(C1)C[C@H](C(=O)N2N=C(C[C@](O)2C(F)(F)F)C)C
[#7]~*~*~*~*~*~*~*~*~[#8] ClC=1C=NN(C1)C[C@H](C(=O)N2N=C(C[C@](O)2C(F)(F)F)C)C
C=!@O ClC=1C=NN(C1)C[C@H](C(=O)N2N=C(C[C@](O)2C(F)(F)F)C)C
*-!:aaa-!:* ClC=1C=NN(C1)C[C@H](C(=O)N2N=C(C[C@](O)2C(F)(F)F)C)C
[!R] ClC=1C=NN(C1)C[C@H](C(=O)N2N=C(C[C@](O)2C(F)(F)F)C)C
[#8,#16] ClC=1C=NN(C1)C[C@H](C(=O)N2N=C(C[C@](O)2C(F)(F)F)C)C
[#6][F,Cl,Br,I] ClC=1C=NN(C1)C[C@H](C(=O)N2N=C(C[C@](O)2C(F)(F)F)C)C
[CX3]=[OX1] ClC=1C=NN(C1)C[C@H](C(=O)N2N=C(C[C@](O)2C(F)(F)F)C)C
*-*-[R]:[a] ClC=1C=NN(C1)C[C@H](C(=O)N2N=C(C[C@](O)2C(F)(F)F)C)C
[O,N;!H0;R0] ClC=1C=NN(C1)C[C@H](C(=O)N2N=C(C[C@](O)2C(F)(F)F)C)C
*!:[a]:*:*:[a]!:* ClC=1C=NN(C1)C[C@H](C(=O)N2N=C(C[C@](O)2C(F)(F)F)C)C
[CX4v4] ClC=1C=NN(C1)C[C@H](C(=O)N2N=C(C[C@](O)2C(F)(F)F)C)C
C-!@C ClC=1C=NN(C1)C[C@H](C(=O)N2N=C(C[C@](O)2C(F)(F)F)C)C
[OX2H,OX1H0-] ClC=1C=NN(C1)C[C@H](C(=O)N2N=C(C[C@](O)2C(F)(F)F)C)C
*/,\[R]=,:;@[R]/,\* ClC=1C=NN(C1)C[C@H](C(=O)N2N=C(C[C@](O)2C(F)(F)F)C)C
[R0] ClC=1C=NN(C1)C[C@H](C(=O)N2N=C(C[C@](O)2C(F)(F)F)C)C
[CH3X4] ClC=1C=NN(C1)C[C@H](C(=O)N2N=C(C[C@](O)2C(F)(F)F)C)C
C-@C ClC=1C=NN(C1)C[C@H](C(=O)N2N=C(C[C@](O)2C(F)(F)F)C)C
[#9,#17,#35,#53]!@*@* ClC=1C=NN(C1)C[C@H](C(=O)N2N=C(C[C@](O)2C(F)(F)F)C)C
C-!@[F] ClC=1C=NN(C1)C[C@H](C(=O)N2N=C(C[C@](O)2C(F)(F)F)C)C
[nX2r5] ClC=1C=NN(C1)C[C@H](C(=O)N2N=C(C[C@](O)2C(F)(F)F)C)C
*!@* ClC=1C=NN(C1)C[C@H](C(=O)N2N=C(C[C@](O)2C(F)(F)F)C)C
[#8]=[C,N] ClC=1C=NN(C1)C[C@H](C(=O)N2N=C(C[C@](O)2C(F)(F)F)C)C
[F,Cl,Br,I] ClC=1C=NN(C1)C[C@H](C(=O)N2N=C(C[C@](O)2C(F)(F)F)C)C
[R](-*(-*))~*~*~[a] ClC=1C=NN(C1)C[C@H](C(=O)N2N=C(C[C@](O)2C(F)(F)F)C)C
*1****1 ClC=1C=NN(C1)C[C@H](C(=O)N2N=C(C[C@](O)2C(F)(F)F)C)C
[OX1]=CN ClC=1C=NN(C1)C[C@H](C(=O)N2N=C(C[C@](O)2C(F)(F)F)C)C
[#9,#17,#35,#53] ClC=1C=NN(C1)C[C@H](C(=O)N2N=C(C[C@](O)2C(F)(F)F)C)C
*/,\[R]=;@[R]/,\* ClC=1C=NN(C1)C[C@H](C(=O)N2N=C(C[C@](O)2C(F)(F)F)C)C
C=@N ClC=1C=NN(C1)C[C@H](C(=O)N2N=C(C[C@](O)2C(F)(F)F)C)C
[R]~*~*-[CH3] ClC=1C=NN(C1)C[C@H](C(=O)N2N=C(C[C@](O)2C(F)(F)F)C)C
[R]~[D3] ClC=1C=NN(C1)C[C@H](C(=O)N2N=C(C[C@](O)2C(F)(F)F)C)C
[#9,#17,#35,#53]~*(~*)~* ClC=1C=NN(C1)C[C@H](C(=O)N2N=C(C[C@](O)2C(F)(F)F)C)C
*-*-[R]~*~*:[a] ClC=1C=NN(C1)C[C@H](C(=O)N2N=C(C[C@](O)2C(F)(F)F)C)C
C~C~C~C ClC=1C=NN(C1)C[C@H](C(=O)N2N=C(C[C@](O)2C(F)(F)F)C)C
[#6]~!@[#8] ClC=1C=NN(C1)C[C@H](C(=O)N2N=C(C[C@](O)2C(F)(F)F)C)C
[C;X4;!D4]-;!@[C;D3] ClC=1C=NN(C1)C[C@H](C(=O)N2N=C(C[C@](O)2C(F)(F)F)C)C
n-!@C ClC=1C=NN(C1)C[C@H](C(=O)N2N=C(C[C@](O)2C(F)(F)F)C)C
[R]~*-[CH3] ClC=1C=NN(C1)C[C@H](C(=O)N2N=C(C[C@](O)2C(F)(F)F)C)C
[#6][OX2H] FC(F)(F)[C@]1(O)N(N=C(C1)C)C(=O)[C@H](N2N=CC([N+]([O-])=O)=C2)CC
[OX2H,OX1H0-] FC(F)(F)[C@]1(O)N(N=C(C1)C)C(=O)[C@H](N2N=CC([N+]([O-])=O)=C2)CC
N-@N FC(F)(F)[C@]1(O)N(N=C(C1)C)C(=O)[C@H](N2N=CC([N+]([O-])=O)=C2)CC
[CX4] FC(F)(F)[C@]1(O)N(N=C(C1)C)C(=O)[C@H](N2N=CC([N+]([O-])=O)=C2)CC
C~C~O FC(F)(F)[C@]1(O)N(N=C(C1)C)C(=O)[C@H](N2N=CC([N+]([O-])=O)=C2)CC
*-!@* FC(F)(F)[C@]1(O)N(N=C(C1)C)C(=O)[C@H](N2N=CC([N+]([O-])=O)=C2)CC
[CX4v4] FC(F)(F)[C@]1(O)N(N=C(C1)C)C(=O)[C@H](N2N=CC([N+]([O-])=O)=C2)CC
[R]~*~*-[CH3] FC(F)(F)[C@]1(O)N(N=C(C1)C)C(=O)[C@H](N2N=CC([N+]([O-])=O)=C2)CC
*-!:[a]:*:*:[a]-!:* FC(F)(F)[C@]1(O)N(N=C(C1)C)C(=O)[C@H](N2N=CC([N+]([O-])=O)=C2)CC
[-,--,---] FC(F)(F)[C@]1(O)N(N=C(C1)C)C(=O)[C@H](N2N=CC([N+]([O-])=O)=C2)CC
[#8]=[C,N] FC(F)(F)[C@]1(O)N(N=C(C1)C)C(=O)[C@H](N2N=CC([N+]([O-])=O)=C2)CC
[C;X4;!D4]-;!@[n] FC(F)(F)[C@]1(O)N(N=C(C1)C)C(=O)[C@H](N2N=CC([N+]([O-])=O)=C2)CC
[a]~*~*-[CH3] FC(F)(F)[C@]1(O)N(N=C(C1)C)C(=O)[C@H](N2N=CC([N+]([O-])=O)=C2)CC
[#6X3v3-1,#6X3v4+0,#6X3v3+1] FC(F)(F)[C@]1(O)N(N=C(C1)C)C(=O)[C@H](N2N=CC([N+]([O-])=O)=C2)CC
N=[O,C,N,S] FC(F)(F)[C@]1(O)N(N=C(C1)C)C(=O)[C@H](N2N=CC([N+]([O-])=O)=C2)CC
C-!@[F] FC(F)(F)[C@]1(O)N(N=C(C1)C)C(=O)[C@H](N2N=CC([N+]([O-])=O)=C2)CC
[R](-*(-*))~*~[a] FC(F)(F)[C@]1(O)N(N=C(C1)C)C(=O)[C@H](N2N=CC([N+]([O-])=O)=C2)CC
c-!@N FC(F)(F)[C@]1(O)N(N=C(C1)C)C(=O)[C@H](N2N=CC([N+]([O-])=O)=C2)CC
[ND3H0](~[OD1H0])(~[OD1H0])-a FC(F)(F)[C@]1(O)N(N=C(C1)C)C(=O)[C@H](N2N=CC([N+]([O-])=O)=C2)CC
N=!@O FC(F)(F)[C@]1(O)N(N=C(C1)C)C(=O)[C@H](N2N=CC([N+]([O-])=O)=C2)CC
N-!@O FC(F)(F)[C@]1(O)N(N=C(C1)C)C(=O)[C@H](N2N=CC([N+]([O-])=O)=C2)CC
C-!@O FC(F)(F)[C@]1(O)N(N=C(C1)C)C(=O)[C@H](N2N=CC([N+]([O-])=O)=C2)CC
[C;X4;!D4]-;!@[C;X4;!D4;!R] FC(F)(F)[C@]1(O)N(N=C(C1)C)C(=O)[C@H](N2N=CC([N+]([O-])=O)=C2)CC
[#7] FC(F)(F)[C@]1(O)N(N=C(C1)C)C(=O)[C@H](N2N=CC([N+]([O-])=O)=C2)CC
*-*-[R]:[a] FC(F)(F)[C@]1(O)N(N=C(C1)C)C(=O)[C@H](N2N=CC([N+]([O-])=O)=C2)CC
[CX3]=[OX1] FC(F)(F)[C@]1(O)N(N=C(C1)C)C(=O)[C@H](N2N=CC([N+]([O-])=O)=C2)CC
[OX1]=CN FC(F)(F)[C@]1(O)N(N=C(C1)C)C(=O)[C@H](N2N=CC([N+]([O-])=O)=C2)CC
*-!:aaaa-!:* FC(F)(F)[C@]1(O)N(N=C(C1)C)C(=O)[C@H](N2N=CC([N+]([O-])=O)=C2)CC
C=!@O FC(F)(F)[C@]1(O)N(N=C(C1)C)C(=O)[C@H](N2N=CC([N+]([O-])=O)=C2)CC
[#9,#17,#35,#53]~*(~*)~* FC(F)(F)[C@]1(O)N(N=C(C1)C)C(=O)[C@H](N2N=CC([N+]([O-])=O)=C2)CC
[NX3][CX3](=[OX1])[#6] FC(F)(F)[C@]1(O)N(N=C(C1)C)C(=O)[C@H](N2N=CC([N+]([O-])=O)=C2)CC
[O,N;!H0;R0] FC(F)(F)[C@]1(O)N(N=C(C1)C)C(=O)[C@H](N2N=CC([N+]([O-])=O)=C2)CC
[#7]~*(~*)~* FC(F)(F)[C@]1(O)N(N=C(C1)C)C(=O)[C@H](N2N=CC([N+]([O-])=O)=C2)CC
C-C[F] FC(F)(F)[C@]1(O)N(N=C(C1)C)C(=O)[C@H](N2N=CC([N+]([O-])=O)=C2)CC
C-!@C FC(F)(F)[C@]1(O)N(N=C(C1)C)C(=O)[C@H](N2N=CC([N+]([O-])=O)=C2)CC
C-@N FC(F)(F)[C@]1(O)N(N=C(C1)C)C(=O)[C@H](N2N=CC([N+]([O-])=O)=C2)CC
[R]~*-[CH3] FC(F)(F)[C@]1(O)N(N=C(C1)C)C(=O)[C@H](N2N=CC([N+]([O-])=O)=C2)CC
a1aaaa1 FC(F)(F)[C@]1(O)N(N=C(C1)C)C(=O)[C@H](N2N=CC([N+]([O-])=O)=C2)CC
[R0] FC(F)(F)[C@]1(O)N(N=C(C1)C)C(=O)[C@H](N2N=CC([N+]([O-])=O)=C2)CC
[!R] FC(F)(F)[C@]1(O)N(N=C(C1)C)C(=O)[C@H](N2N=CC([N+]([O-])=O)=C2)CC
n-!@C FC(F)(F)[C@]1(O)N(N=C(C1)C)C(=O)[C@H](N2N=CC([N+]([O-])=O)=C2)CC
[N,n;+1] FC(F)(F)[C@]1(O)N(N=C(C1)C)C(=O)[C@H](N2N=CC([N+]([O-])=O)=C2)CC
[!#6]~*~*~[R] FC(F)(F)[C@]1(O)N(N=C(C1)C)C(=O)[C@H](N2N=CC([N+]([O-])=O)=C2)CC
[#6]~!@[#8] FC(F)(F)[C@]1(O)N(N=C(C1)C)C(=O)[C@H](N2N=CC([N+]([O-])=O)=C2)CC
C-@C FC(F)(F)[C@]1(O)N(N=C(C1)C)C(=O)[C@H](N2N=CC([N+]([O-])=O)=C2)CC
[#6,#7;R0]=[#8] FC(F)(F)[C@]1(O)N(N=C(C1)C)C(=O)[C@H](N2N=CC([N+]([O-])=O)=C2)CC
[R](-*(-*))~*~*~[a] FC(F)(F)[C@]1(O)N(N=C(C1)C)C(=O)[C@H](N2N=CC([N+]([O-])=O)=C2)CC
*/,\[R]=,:;@[R]/,\* FC(F)(F)[C@]1(O)N(N=C(C1)C)C(=O)[C@H](N2N=CC([N+]([O-])=O)=C2)CC
C-!@N FC(F)(F)[C@]1(O)N(N=C(C1)C)C(=O)[C@H](N2N=CC([N+]([O-])=O)=C2)CC
O=[C,N] FC(F)(F)[C@]1(O)N(N=C(C1)C)C(=O)[C@H](N2N=CC([N+]([O-])=O)=C2)CC
[R](-*(-*))~*~*~*~[a] FC(F)(F)[C@]1(O)N(N=C(C1)C)C(=O)[C@H](N2N=CC([N+]([O-])=O)=C2)CC
[OX2H] FC(F)(F)[C@]1(O)N(N=C(C1)C)C(=O)[C@H](N2N=CC([N+]([O-])=O)=C2)CC
[NX3][NX2]=[*] FC(F)(F)[C@]1(O)N(N=C(C1)C)C(=O)[C@H](N2N=CC([N+]([O-])=O)=C2)CC
*!@* FC(F)(F)[C@]1(O)N(N=C(C1)C)C(=O)[C@H](N2N=CC([N+]([O-])=O)=C2)CC
[!H0;#7,#8,#9] FC(F)(F)[C@]1(O)N(N=C(C1)C)C(=O)[C@H](N2N=CC([N+]([O-])=O)=C2)CC
*-*-[R]~*:[a] FC(F)(F)[C@]1(O)N(N=C(C1)C)C(=O)[C@H](N2N=CC([N+]([O-])=O)=C2)CC
[C;X4;!D4]-;!@[C;D3] FC(F)(F)[C@]1(O)N(N=C(C1)C)C(=O)[C@H](N2N=CC([N+]([O-])=O)=C2)CC
C~C~C~C FC(F)(F)[C@]1(O)N(N=C(C1)C)C(=O)[C@H](N2N=CC([N+]([O-])=O)=C2)CC
N-[C,c,N]=[C,c,N,n,O,S] FC(F)(F)[C@]1(O)N(N=C(C1)C)C(=O)[C@H](N2N=CC([N+]([O-])=O)=C2)CC
[R] FC(F)(F)[C@]1(O)N(N=C(C1)C)C(=O)[C@H](N2N=CC([N+]([O-])=O)=C2)CC
[CX3](=[OX1])C FC(F)(F)[C@]1(O)N(N=C(C1)C)C(=O)[C@H](N2N=CC([N+]([O-])=O)=C2)CC
[#9,#17,#35,#53] FC(F)(F)[C@]1(O)N(N=C(C1)C)C(=O)[C@H](N2N=CC([N+]([O-])=O)=C2)CC
[+] FC(F)(F)[C@]1(O)N(N=C(C1)C)C(=O)[C@H](N2N=CC([N+]([O-])=O)=C2)CC
C=@N FC(F)(F)[C@]1(O)N(N=C(C1)C)C(=O)[C@H](N2N=CC([N+]([O-])=O)=C2)CC
[#7]~*~*~*~*~*~*~*~*~[#8] FC(F)(F)[C@]1(O)N(N=C(C1)C)C(=O)[C@H](N2N=CC([N+]([O-])=O)=C2)CC
*(!@*)(!@*) FC(F)(F)[C@]1(O)N(N=C(C1)C)C(=O)[C@H](N2N=CC([N+]([O-])=O)=C2)CC
[#6][F,Cl,Br,I] FC(F)(F)[C@]1(O)N(N=C(C1)C)C(=O)[C@H](N2N=CC([N+]([O-])=O)=C2)CC
[N&X4&+,N&X3&+0] FC(F)(F)[C@]1(O)N(N=C(C1)C)C(=O)[C@H](N2N=CC([N+]([O-])=O)=C2)CC
*/,\[R]=;@[R]/,\* FC(F)(F)[C@]1(O)N(N=C(C1)C)C(=O)[C@H](N2N=CC([N+]([O-])=O)=C2)CC
[+,++,+++] FC(F)(F)[C@]1(O)N(N=C(C1)C)C(=O)[C@H](N2N=CC([N+]([O-])=O)=C2)CC
[R]~[D3] FC(F)(F)[C@]1(O)N(N=C(C1)C)C(=O)[C@H](N2N=CC([N+]([O-])=O)=C2)CC
[!#6]~*~*~*~[D3] FC(F)(F)[C@]1(O)N(N=C(C1)C)C(=O)[C@H](N2N=CC([N+]([O-])=O)=C2)CC
[!#6]~*~[R] FC(F)(F)[C@]1(O)N(N=C(C1)C)C(=O)[C@H](N2N=CC([N+]([O-])=O)=C2)CC
[nX2r5] FC(F)(F)[C@]1(O)N(N=C(C1)C)C(=O)[C@H](N2N=CC([N+]([O-])=O)=C2)CC
[CH3X4] FC(F)(F)[C@]1(O)N(N=C(C1)C)C(=O)[C@H](N2N=CC([N+]([O-])=O)=C2)CC
*-!:[a]:*:[a]-!:* FC(F)(F)[C@]1(O)N(N=C(C1)C)C(=O)[C@H](N2N=CC([N+]([O-])=O)=C2)CC
[#8,#16] FC(F)(F)[C@]1(O)N(N=C(C1)C)C(=O)[C@H](N2N=CC([N+]([O-])=O)=C2)CC
*-*-[R]~*~*:[a] FC(F)(F)[C@]1(O)N(N=C(C1)C)C(=O)[C@H](N2N=CC([N+]([O-])=O)=C2)CC
*!:[a]:*:*:[a]!:* FC(F)(F)[C@]1(O)N(N=C(C1)C)C(=O)[C@H](N2N=CC([N+]([O-])=O)=C2)CC
[F,Cl,Br,I] FC(F)(F)[C@]1(O)N(N=C(C1)C)C(=O)[C@H](N2N=CC([N+]([O-])=O)=C2)CC
[#9,#17,#35,#53]!@*@* S1N=C(C(=C1NC(=O)OC)C(=O)N[C@@H](c2ccc(F)cc2)C)C
C-!@O S1N=C(C(=C1NC(=O)OC)C(=O)N[C@@H](c2ccc(F)cc2)C)C
*-!:aaaa-!:* S1N=C(C(=C1NC(=O)OC)C(=O)N[C@@H](c2ccc(F)cc2)C)C
a1aaaa1 S1N=C(C(=C1NC(=O)OC)C(=O)N[C@@H](c2ccc(F)cc2)C)C
C-!@C S1N=C(C(=C1NC(=O)OC)C(=O)N[C@@H](c2ccc(F)cc2)C)C
[#6][F,Cl,Br,I] S1N=C(C(=C1NC(=O)OC)C(=O)N[C@@H](c2ccc(F)cc2)C)C
[F,Cl,Br,I] S1N=C(C(=C1NC(=O)OC)C(=O)N[C@@H](c2ccc(F)cc2)C)C
[R0] S1N=C(C(=C1NC(=O)OC)C(=O)N[C@@H](c2ccc(F)cc2)C)C
a1aaaaa1 S1N=C(C(=C1NC(=O)OC)C(=O)N[C@@H](c2ccc(F)cc2)C)C
[#7]~*~*~*~*~*~*~*~*~[#8] S1N=C(C(=C1NC(=O)OC)C(=O)N[C@@H](c2ccc(F)cc2)C)C
[sX2r5] S1N=C(C(=C1NC(=O)OC)C(=O)N[C@@H](c2ccc(F)cc2)C)C
*-*-[R]~*~*:[a] S1N=C(C(=C1NC(=O)OC)C(=O)N[C@@H](c2ccc(F)cc2)C)C
[OD2]([#6])[#6] S1N=C(C(=C1NC(=O)OC)C(=O)N[C@@H](c2ccc(F)cc2)C)C
[#9,#17,#35,#53]-[R] S1N=C(C(=C1NC(=O)OC)C(=O)N[C@@H](c2ccc(F)cc2)C)C
[NX3][CX3](=[OX1])[OX2H0] S1N=C(C(=C1NC(=O)OC)C(=O)N[C@@H](c2ccc(F)cc2)C)C
*1*****1 S1N=C(C(=C1NC(=O)OC)C(=O)N[C@@H](c2ccc(F)cc2)C)C
[!#6]-[CH3] S1N=C(C(=C1NC(=O)OC)C(=O)N[C@@H](c2ccc(F)cc2)C)C
[!#6]~*~*~*~[D3] S1N=C(C(=C1NC(=O)OC)C(=O)N[C@@H](c2ccc(F)cc2)C)C
[NX3,NX4+][CX3](=[OX1])[OX2,OX1-] S1N=C(C(=C1NC(=O)OC)C(=O)N[C@@H](c2ccc(F)cc2)C)C
*-!:[a]:*:*:[a]-!:* S1N=C(C(=C1NC(=O)OC)C(=O)N[C@@H](c2ccc(F)cc2)C)C
[CH3X4] S1N=C(C(=C1NC(=O)OC)C(=O)N[C@@H](c2ccc(F)cc2)C)C
[#16X2H0][!#16] S1N=C(C(=C1NC(=O)OC)C(=O)N[C@@H](c2ccc(F)cc2)C)C
*!@[#8]!@* S1N=C(C(=C1NC(=O)OC)C(=O)N[C@@H](c2ccc(F)cc2)C)C
C-!@N S1N=C(C(=C1NC(=O)OC)C(=O)N[C@@H](c2ccc(F)cc2)C)C
[R] S1N=C(C(=C1NC(=O)OC)C(=O)N[C@@H](c2ccc(F)cc2)C)C
[NX3][CX3](=[OX1])[#6] S1N=C(C(=C1NC(=O)OC)C(=O)N[C@@H](c2ccc(F)cc2)C)C
[OX2H0] S1N=C(C(=C1NC(=O)OC)C(=O)N[C@@H](c2ccc(F)cc2)C)C
*-!:aaa-!:* S1N=C(C(=C1NC(=O)OC)C(=O)N[C@@H](c2ccc(F)cc2)C)C
[#9,#17,#35,#53] S1N=C(C(=C1NC(=O)OC)C(=O)N[C@@H](c2ccc(F)cc2)C)C
[#7]~[D3] S1N=C(C(=C1NC(=O)OC)C(=O)N[C@@H](c2ccc(F)cc2)C)C
a-[F] S1N=C(C(=C1NC(=O)OC)C(=O)N[C@@H](c2ccc(F)cc2)C)C
[R](-*(-*))~*~*~*~[a] S1N=C(C(=C1NC(=O)OC)C(=O)N[C@@H](c2ccc(F)cc2)C)C
[R](-*(-*))~*~[a] S1N=C(C(=C1NC(=O)OC)C(=O)N[C@@H](c2ccc(F)cc2)C)C
[#16X2H0] S1N=C(C(=C1NC(=O)OC)C(=O)N[C@@H](c2ccc(F)cc2)C)C
*-!:aa-!:* S1N=C(C(=C1NC(=O)OC)C(=O)N[C@@H](c2ccc(F)cc2)C)C
[!#6]~*~[R] S1N=C(C(=C1NC(=O)OC)C(=O)N[C@@H](c2ccc(F)cc2)C)C
[OX1]=CN S1N=C(C(=C1NC(=O)OC)C(=O)N[C@@H](c2ccc(F)cc2)C)C
[R](-*(-*))~*~*~[a] S1N=C(C(=C1NC(=O)OC)C(=O)N[C@@H](c2ccc(F)cc2)C)C
*(!@*)(!@*) S1N=C(C(=C1NC(=O)OC)C(=O)N[C@@H](c2ccc(F)cc2)C)C
[CX4] S1N=C(C(=C1NC(=O)OC)C(=O)N[C@@H](c2ccc(F)cc2)C)C
C=!@O S1N=C(C(=C1NC(=O)OC)C(=O)N[C@@H](c2ccc(F)cc2)C)C
[#8,#16] S1N=C(C(=C1NC(=O)OC)C(=O)N[C@@H](c2ccc(F)cc2)C)C
N-[C,c,N]=[C,c,N,n,O,S] S1N=C(C(=C1NC(=O)OC)C(=O)N[C@@H](c2ccc(F)cc2)C)C
[#7] S1N=C(C(=C1NC(=O)OC)C(=O)N[C@@H](c2ccc(F)cc2)C)C
*-!@* S1N=C(C(=C1NC(=O)OC)C(=O)N[C@@H](c2ccc(F)cc2)C)C
[nX2r5] S1N=C(C(=C1NC(=O)OC)C(=O)N[C@@H](c2ccc(F)cc2)C)C
[C;X4;!D4]-;!@[N;X3;!D3] S1N=C(C(=C1NC(=O)OC)C(=O)N[C@@H](c2ccc(F)cc2)C)C
*-!:[a]:*:[a]-!:* S1N=C(C(=C1NC(=O)OC)C(=O)N[C@@H](c2ccc(F)cc2)C)C
[R]~[D3] S1N=C(C(=C1NC(=O)OC)C(=O)N[C@@H](c2ccc(F)cc2)C)C
[CX3]=[OX1] S1N=C(C(=C1NC(=O)OC)C(=O)N[C@@H](c2ccc(F)cc2)C)C
c-!@N S1N=C(C(=C1NC(=O)OC)C(=O)N[C@@H](c2ccc(F)cc2)C)C
[#8]=[C,N] S1N=C(C(=C1NC(=O)OC)C(=O)N[C@@H](c2ccc(F)cc2)C)C
[!#6]~*~*~[R] S1N=C(C(=C1NC(=O)OC)C(=O)N[C@@H](c2ccc(F)cc2)C)C
[CX3](=[OX1])O S1N=C(C(=C1NC(=O)OC)C(=O)N[C@@H](c2ccc(F)cc2)C)C
c-!@C S1N=C(C(=C1NC(=O)OC)C(=O)N[C@@H](c2ccc(F)cc2)C)C
[C;X4;!D4]-;!@[C;D3] S1N=C(C(=C1NC(=O)OC)C(=O)N[C@@H](c2ccc(F)cc2)C)C
[#6,#7;R0]=[#8] S1N=C(C(=C1NC(=O)OC)C(=O)N[C@@H](c2ccc(F)cc2)C)C
[#9,#17,#35,#53]~[D3] S1N=C(C(=C1NC(=O)OC)C(=O)N[C@@H](c2ccc(F)cc2)C)C
[!R] S1N=C(C(=C1NC(=O)OC)C(=O)N[C@@H](c2ccc(F)cc2)C)C
[O,N;!H0;R0] S1N=C(C(=C1NC(=O)OC)C(=O)N[C@@H](c2ccc(F)cc2)C)C
[cR1]1[cR1][cR1][cR1][cR1][cR1]1 S1N=C(C(=C1NC(=O)OC)C(=O)N[C@@H](c2ccc(F)cc2)C)C
[!H0;#7,#8,#9] S1N=C(C(=C1NC(=O)OC)C(=O)N[C@@H](c2ccc(F)cc2)C)C
[a]~*~*-[CH3] S1N=C(C(=C1NC(=O)OC)C(=O)N[C@@H](c2ccc(F)cc2)C)C
[#9,#17,#35,#53]-[a] S1N=C(C(=C1NC(=O)OC)C(=O)N[C@@H](c2ccc(F)cc2)C)C
[CX4v4] S1N=C(C(=C1NC(=O)OC)C(=O)N[C@@H](c2ccc(F)cc2)C)C
*!:[a]:*:*:[a]!:* S1N=C(C(=C1NC(=O)OC)C(=O)N[C@@H](c2ccc(F)cc2)C)C
[#9,#17,#35,#53]~*(~*)~* S1N=C(C(=C1NC(=O)OC)C(=O)N[C@@H](c2ccc(F)cc2)C)C
[N&X4&+,N&X3&+0] S1N=C(C(=C1NC(=O)OC)C(=O)N[C@@H](c2ccc(F)cc2)C)C
*-*-[R]~*:[a] S1N=C(C(=C1NC(=O)OC)C(=O)N[C@@H](c2ccc(F)cc2)C)C
[R]~*~*-[CH3] S1N=C(C(=C1NC(=O)OC)C(=O)N[C@@H](c2ccc(F)cc2)C)C
*!@* S1N=C(C(=C1NC(=O)OC)C(=O)N[C@@H](c2ccc(F)cc2)C)C
*-*-[R]:[a] S1N=C(C(=C1NC(=O)OC)C(=O)N[C@@H](c2ccc(F)cc2)C)C
*1****1 S1N=C(C(=C1NC(=O)OC)C(=O)N[C@@H](c2ccc(F)cc2)C)C
[#6]~!@[#8] S1N=C(C(=C1NC(=O)OC)C(=O)N[C@@H](c2ccc(F)cc2)C)C
[#7]~*(~*)~* S1N=C(C(=C1NC(=O)OC)C(=O)N[C@@H](c2ccc(F)cc2)C)C
[#6X3v3-1,#6X3v4+0,#6X3v3+1] S1N=C(C(=C1NC(=O)OC)C(=O)N[C@@H](c2ccc(F)cc2)C)C
O=[C,N] S1N=C(C(=C1NC(=O)OC)C(=O)N[C@@H](c2ccc(F)cc2)C)C
[R]~*-[CH3] S1N=C(C(=C1NC(=O)OC)C(=O)N[C@@H](c2ccc(F)cc2)C)C
[C;X4;!D4]-;!@[C;X4;!D4;!R] S1N=C(C(=C1NC(=O)OC)C(=O)N[C@@H](c2ccc(F)cc2)C)C
*/,\[R]=,:;@[R]/,\* S1N=C(C(=C1NC(=O)OC)C(=O)N[C@@H](c2ccc(F)cc2)C)C
[R]~*~*-[CH3] [O-][N+](=O)c1c(NC(=O)COC(=O)/C=C/C=2OC(=CC2)C)cccc1
[R]~[D3] [O-][N+](=O)c1c(NC(=O)COC(=O)/C=C/C=2OC(=CC2)C)cccc1
*-!:aa-!:* [O-][N+](=O)c1c(NC(=O)COC(=O)/C=C/C=2OC(=CC2)C)cccc1
[#8,#16] [O-][N+](=O)c1c(NC(=O)COC(=O)/C=C/C=2OC(=CC2)C)cccc1
*-*-[R]:[a] [O-][N+](=O)c1c(NC(=O)COC(=O)/C=C/C=2OC(=CC2)C)cccc1
[#8]=[C,N] [O-][N+](=O)c1c(NC(=O)COC(=O)/C=C/C=2OC(=CC2)C)cccc1
*(!@*)(!@*) [O-][N+](=O)c1c(NC(=O)COC(=O)/C=C/C=2OC(=CC2)C)cccc1
[!#6]~*~*~*~[D3] [O-][N+](=O)c1c(NC(=O)COC(=O)/C=C/C=2OC(=CC2)C)cccc1
[!R] [O-][N+](=O)c1c(NC(=O)COC(=O)/C=C/C=2OC(=CC2)C)cccc1
C-!@O [O-][N+](=O)c1c(NC(=O)COC(=O)/C=C/C=2OC(=CC2)C)cccc1
[!#6]~*~*~[R] [O-][N+](=O)c1c(NC(=O)COC(=O)/C=C/C=2OC(=CC2)C)cccc1
C~C~O [O-][N+](=O)c1c(NC(=O)COC(=O)/C=C/C=2OC(=CC2)C)cccc1
N-[C,c,N]=[C,c,N,n,O,S] [O-][N+](=O)c1c(NC(=O)COC(=O)/C=C/C=2OC(=CC2)C)cccc1
C-!@C [O-][N+](=O)c1c(NC(=O)COC(=O)/C=C/C=2OC(=CC2)C)cccc1
[#7]~*(~*)~* [O-][N+](=O)c1c(NC(=O)COC(=O)/C=C/C=2OC(=CC2)C)cccc1
[!#6]~*~[R] [O-][N+](=O)c1c(NC(=O)COC(=O)/C=C/C=2OC(=CC2)C)cccc1
*-!@* [O-][N+](=O)c1c(NC(=O)COC(=O)/C=C/C=2OC(=CC2)C)cccc1
[OX2H,OX1H0-] [O-][N+](=O)c1c(NC(=O)COC(=O)/C=C/C=2OC(=CC2)C)cccc1
*!:[a]:*:*:[a]!:* [O-][N+](=O)c1c(NC(=O)COC(=O)/C=C/C=2OC(=CC2)C)cccc1
[ND3H0](~[OD1H0])(~[OD1H0])-a [O-][N+](=O)c1c(NC(=O)COC(=O)/C=C/C=2OC(=CC2)C)cccc1
N=!@O [O-][N+](=O)c1c(NC(=O)COC(=O)/C=C/C=2OC(=CC2)C)cccc1
[+] [O-][N+](=O)c1c(NC(=O)COC(=O)/C=C/C=2OC(=CC2)C)cccc1
[-,--,---] [O-][N+](=O)c1c(NC(=O)COC(=O)/C=C/C=2OC(=CC2)C)cccc1
[N,n;+1] [O-][N+](=O)c1c(NC(=O)COC(=O)/C=C/C=2OC(=CC2)C)cccc1
[#6]~!@[#8] [O-][N+](=O)c1c(NC(=O)COC(=O)/C=C/C=2OC(=CC2)C)cccc1
[CX4] [O-][N+](=O)c1c(NC(=O)COC(=O)/C=C/C=2OC(=CC2)C)cccc1
[R](-*(-*))~*~*~[a] [O-][N+](=O)c1c(NC(=O)COC(=O)/C=C/C=2OC(=CC2)C)cccc1
*-!:aaaa-!:* [O-][N+](=O)c1c(NC(=O)COC(=O)/C=C/C=2OC(=CC2)C)cccc1
[#7]~[D3] [O-][N+](=O)c1c(NC(=O)COC(=O)/C=C/C=2OC(=CC2)C)cccc1
*1*****1 [O-][N+](=O)c1c(NC(=O)COC(=O)/C=C/C=2OC(=CC2)C)cccc1
[#6][CX3](=O)[OX2H0][#6] [O-][N+](=O)c1c(NC(=O)COC(=O)/C=C/C=2OC(=CC2)C)cccc1
[+,++,+++] [O-][N+](=O)c1c(NC(=O)COC(=O)/C=C/C=2OC(=CC2)C)cccc1
[R](-*(-*))~*~[a] [O-][N+](=O)c1c(NC(=O)COC(=O)/C=C/C=2OC(=CC2)C)cccc1
N-!@O [O-][N+](=O)c1c(NC(=O)COC(=O)/C=C/C=2OC(=CC2)C)cccc1
[R] [O-][N+](=O)c1c(NC(=O)COC(=O)/C=C/C=2OC(=CC2)C)cccc1
[R0] [O-][N+](=O)c1c(NC(=O)COC(=O)/C=C/C=2OC(=CC2)C)cccc1
[O,N;!H0;R0] [O-][N+](=O)c1c(NC(=O)COC(=O)/C=C/C=2OC(=CC2)C)cccc1
[#6X3v3-1,#6X3v4+0,#6X3v3+1] [O-][N+](=O)c1c(NC(=O)COC(=O)/C=C/C=2OC(=CC2)C)cccc1
[CH3X4] [O-][N+](=O)c1c(NC(=O)COC(=O)/C=C/C=2OC(=CC2)C)cccc1
*-*-[R]~*:[a] [O-][N+](=O)c1c(NC(=O)COC(=O)/C=C/C=2OC(=CC2)C)cccc1
c-!@C [O-][N+](=O)c1c(NC(=O)COC(=O)/C=C/C=2OC(=CC2)C)cccc1
[OX2H0] [O-][N+](=O)c1c(NC(=O)COC(=O)/C=C/C=2OC(=CC2)C)cccc1
[R](-*(-*))~*~*~*~[a] [O-][N+](=O)c1c(NC(=O)COC(=O)/C=C/C=2OC(=CC2)C)cccc1
[a]~*~*-[CH3] [O-][N+](=O)c1c(NC(=O)COC(=O)/C=C/C=2OC(=CC2)C)cccc1
C-!@N [O-][N+](=O)c1c(NC(=O)COC(=O)/C=C/C=2OC(=CC2)C)cccc1
c-!@N [O-][N+](=O)c1c(NC(=O)COC(=O)/C=C/C=2OC(=CC2)C)cccc1
O=[C,N] [O-][N+](=O)c1c(NC(=O)COC(=O)/C=C/C=2OC(=CC2)C)cccc1
*-!:aaa-!:* [O-][N+](=O)c1c(NC(=O)COC(=O)/C=C/C=2OC(=CC2)C)cccc1
[N&X4&+,N&X3&+0] [O-][N+](=O)c1c(NC(=O)COC(=O)/C=C/C=2OC(=CC2)C)cccc1
C=!@O [O-][N+](=O)c1c(NC(=O)COC(=O)/C=C/C=2OC(=CC2)C)cccc1
[cR1]1[cR1][cR1][cR1][cR1][cR1]1 [O-][N+](=O)c1c(NC(=O)COC(=O)/C=C/C=2OC(=CC2)C)cccc1
a1aaaaa1 [O-][N+](=O)c1c(NC(=O)COC(=O)/C=C/C=2OC(=CC2)C)cccc1
*-!:[a]:*:*:[a]-!:* [O-][N+](=O)c1c(NC(=O)COC(=O)/C=C/C=2OC(=CC2)C)cccc1
[!H0;#7,#8,#9] [O-][N+](=O)c1c(NC(=O)COC(=O)/C=C/C=2OC(=CC2)C)cccc1
[oX2r5] [O-][N+](=O)c1c(NC(=O)COC(=O)/C=C/C=2OC(=CC2)C)cccc1
*-*-[R]~*~*:[a] [O-][N+](=O)c1c(NC(=O)COC(=O)/C=C/C=2OC(=CC2)C)cccc1
[C](=O)([C,c,O,S])[C,c,O,S] [O-][N+](=O)c1c(NC(=O)COC(=O)/C=C/C=2OC(=CC2)C)cccc1
[CX3]=[OX1] [O-][N+](=O)c1c(NC(=O)COC(=O)/C=C/C=2OC(=CC2)C)cccc1
[OX1]=CN [O-][N+](=O)c1c(NC(=O)COC(=O)/C=C/C=2OC(=CC2)C)cccc1
[CX3](=[OX1])C [O-][N+](=O)c1c(NC(=O)COC(=O)/C=C/C=2OC(=CC2)C)cccc1
[C;X4;!D4]-;!@[C;D3] [O-][N+](=O)c1c(NC(=O)COC(=O)/C=C/C=2OC(=CC2)C)cccc1
*/,\[R]=,:;@[R]/,\* [O-][N+](=O)c1c(NC(=O)COC(=O)/C=C/C=2OC(=CC2)C)cccc1
*!@* [O-][N+](=O)c1c(NC(=O)COC(=O)/C=C/C=2OC(=CC2)C)cccc1
[NX3][CX3](=[OX1])[#6] [O-][N+](=O)c1c(NC(=O)COC(=O)/C=C/C=2OC(=CC2)C)cccc1
*-!:[a]:*:[a]-!:* [O-][N+](=O)c1c(NC(=O)COC(=O)/C=C/C=2OC(=CC2)C)cccc1
[CX3](=[OX1])O [O-][N+](=O)c1c(NC(=O)COC(=O)/C=C/C=2OC(=CC2)C)cccc1
[OD2]([#6])[#6] [O-][N+](=O)c1c(NC(=O)COC(=O)/C=C/C=2OC(=CC2)C)cccc1
C=!@C [O-][N+](=O)c1c(NC(=O)COC(=O)/C=C/C=2OC(=CC2)C)cccc1
a1aaaa1 [O-][N+](=O)c1c(NC(=O)COC(=O)/C=C/C=2OC(=CC2)C)cccc1
[#6!H0]~@[#6!H0]~@[#6!H0]~@[#6!H0] [O-][N+](=O)c1c(NC(=O)COC(=O)/C=C/C=2OC(=CC2)C)cccc1
[O,N]!-CA=A [O-][N+](=O)c1c(NC(=O)COC(=O)/C=C/C=2OC(=CC2)C)cccc1
C~C(~O)~O [O-][N+](=O)c1c(NC(=O)COC(=O)/C=C/C=2OC(=CC2)C)cccc1
[#7] [O-][N+](=O)c1c(NC(=O)COC(=O)/C=C/C=2OC(=CC2)C)cccc1
[CX4v4] [O-][N+](=O)c1c(NC(=O)COC(=O)/C=C/C=2OC(=CC2)C)cccc1
[#6,#7;R0]=[#8] [O-][N+](=O)c1c(NC(=O)COC(=O)/C=C/C=2OC(=CC2)C)cccc1
*!@[#8]!@* [O-][N+](=O)c1c(NC(=O)COC(=O)/C=C/C=2OC(=CC2)C)cccc1
[#7]~*~*~*~*~*~*~*~*~[#8] [O-][N+](=O)c1c(NC(=O)COC(=O)/C=C/C=2OC(=CC2)C)cccc1
[R]~*-[CH3] [O-][N+](=O)c1c(NC(=O)COC(=O)/C=C/C=2OC(=CC2)C)cccc1
N=[O,C,N,S] [O-][N+](=O)c1c(NC(=O)COC(=O)/C=C/C=2OC(=CC2)C)cccc1
*1****1 [O-][N+](=O)c1c(NC(=O)COC(=O)/C=C/C=2OC(=CC2)C)cccc1
[CH2X4][CH2X4][CH2X4][CH2X4][NX4+,NX3+0] Clc1cc(c(NC(=O)C(=O)NCC[NH+]2[C@H](CCCC2)C)cc1)C
*1*****1 Clc1cc(c(NC(=O)C(=O)NCC[NH+]2[C@H](CCCC2)C)cc1)C
[!#6]~*~*~*~[D3] Clc1cc(c(NC(=O)C(=O)NCC[NH+]2[C@H](CCCC2)C)cc1)C
[#9,#17,#35,#53]~*(~*)~* Clc1cc(c(NC(=O)C(=O)NCC[NH+]2[C@H](CCCC2)C)cc1)C
[C;X4;!D4]-;!@[C;X4;!D4;!R] Clc1cc(c(NC(=O)C(=O)NCC[NH+]2[C@H](CCCC2)C)cc1)C
C-!@C Clc1cc(c(NC(=O)C(=O)NCC[NH+]2[C@H](CCCC2)C)cc1)C
[#9,#17,#35,#53]-[a] Clc1cc(c(NC(=O)C(=O)NCC[NH+]2[C@H](CCCC2)C)cc1)C
[#8,#16] Clc1cc(c(NC(=O)C(=O)NCC[NH+]2[C@H](CCCC2)C)cc1)C
*!@* Clc1cc(c(NC(=O)C(=O)NCC[NH+]2[C@H](CCCC2)C)cc1)C
[#6!H0]~@[#6!H0]~@[#6!H0]~@[#6!H0]~@[#6!H0] Clc1cc(c(NC(=O)C(=O)NCC[NH+]2[C@H](CCCC2)C)cc1)C
*!:[a]:*:*:[a]!:* Clc1cc(c(NC(=O)C(=O)NCC[NH+]2[C@H](CCCC2)C)cc1)C
[#7]~*(~*)~* Clc1cc(c(NC(=O)C(=O)NCC[NH+]2[C@H](CCCC2)C)cc1)C
*-*-[R]~*~*:[a] Clc1cc(c(NC(=O)C(=O)NCC[NH+]2[C@H](CCCC2)C)cc1)C
[R]~[D3] Clc1cc(c(NC(=O)C(=O)NCC[NH+]2[C@H](CCCC2)C)cc1)C
*-*-[R]~*:[a] Clc1cc(c(NC(=O)C(=O)NCC[NH+]2[C@H](CCCC2)C)cc1)C
[#6][F,Cl,Br,I] Clc1cc(c(NC(=O)C(=O)NCC[NH+]2[C@H](CCCC2)C)cc1)C
[+,++,+++] Clc1cc(c(NC(=O)C(=O)NCC[NH+]2[C@H](CCCC2)C)cc1)C
[CX4] Clc1cc(c(NC(=O)C(=O)NCC[NH+]2[C@H](CCCC2)C)cc1)C
[NX4] Clc1cc(c(NC(=O)C(=O)NCC[NH+]2[C@H](CCCC2)C)cc1)C
N-[C,c,N]=[C,c,N,n,O,S] Clc1cc(c(NC(=O)C(=O)NCC[NH+]2[C@H](CCCC2)C)cc1)C
[#6!H0]~@[#6!H0]~@[#6!H0]~@[#6!H0] Clc1cc(c(NC(=O)C(=O)NCC[NH+]2[C@H](CCCC2)C)cc1)C
[NX3][CX3](=[OX1])[#6] Clc1cc(c(NC(=O)C(=O)NCC[NH+]2[C@H](CCCC2)C)cc1)C
a-[Cl] Clc1cc(c(NC(=O)C(=O)NCC[NH+]2[C@H](CCCC2)C)cc1)C
[O,N;!H0;R0] Clc1cc(c(NC(=O)C(=O)NCC[NH+]2[C@H](CCCC2)C)cc1)C
c-!@C Clc1cc(c(NC(=O)C(=O)NCC[NH+]2[C@H](CCCC2)C)cc1)C
[a]~*~*-[CH3] Clc1cc(c(NC(=O)C(=O)NCC[NH+]2[C@H](CCCC2)C)cc1)C
[!#6]~*~[R] Clc1cc(c(NC(=O)C(=O)NCC[NH+]2[C@H](CCCC2)C)cc1)C
[C;X4;!D4]-;!@[N;X3;!D3] Clc1cc(c(NC(=O)C(=O)NCC[NH+]2[C@H](CCCC2)C)cc1)C
[R]~*~*-[CH3] Clc1cc(c(NC(=O)C(=O)NCC[NH+]2[C@H](CCCC2)C)cc1)C
[R](-*(-*))~*~*~*~[a] Clc1cc(c(NC(=O)C(=O)NCC[NH+]2[C@H](CCCC2)C)cc1)C
[R] Clc1cc(c(NC(=O)C(=O)NCC[NH+]2[C@H](CCCC2)C)cc1)C
[O,N]!-CA=A Clc1cc(c(NC(=O)C(=O)NCC[NH+]2[C@H](CCCC2)C)cc1)C
[!#6]~*~*~[R] Clc1cc(c(NC(=O)C(=O)NCC[NH+]2[C@H](CCCC2)C)cc1)C
*-!:aaa-!:* Clc1cc(c(NC(=O)C(=O)NCC[NH+]2[C@H](CCCC2)C)cc1)C
[#9,#17,#35,#53]!@*@* Clc1cc(c(NC(=O)C(=O)NCC[NH+]2[C@H](CCCC2)C)cc1)C
*-!:aaaa-!:* Clc1cc(c(NC(=O)C(=O)NCC[NH+]2[C@H](CCCC2)C)cc1)C
[R]~*-[CH3] Clc1cc(c(NC(=O)C(=O)NCC[NH+]2[C@H](CCCC2)C)cc1)C
*-!:[a]:*:[a]-!:* Clc1cc(c(NC(=O)C(=O)NCC[NH+]2[C@H](CCCC2)C)cc1)C
[#8]=[C,N] Clc1cc(c(NC(=O)C(=O)NCC[NH+]2[C@H](CCCC2)C)cc1)C
[N&X4&+,N&X3&+0] Clc1cc(c(NC(=O)C(=O)NCC[NH+]2[C@H](CCCC2)C)cc1)C
*-*-[R]:[a] Clc1cc(c(NC(=O)C(=O)NCC[NH+]2[C@H](CCCC2)C)cc1)C
C~C~C~C Clc1cc(c(NC(=O)C(=O)NCC[NH+]2[C@H](CCCC2)C)cc1)C
[F,Cl,Br,I] Clc1cc(c(NC(=O)C(=O)NCC[NH+]2[C@H](CCCC2)C)cc1)C
[R](-*(-*))~*~[a] Clc1cc(c(NC(=O)C(=O)NCC[NH+]2[C@H](CCCC2)C)cc1)C
[#6X3v3-1,#6X3v4+0,#6X3v3+1] Clc1cc(c(NC(=O)C(=O)NCC[NH+]2[C@H](CCCC2)C)cc1)C
c-!@N Clc1cc(c(NC(=O)C(=O)NCC[NH+]2[C@H](CCCC2)C)cc1)C
a1aaaaa1 Clc1cc(c(NC(=O)C(=O)NCC[NH+]2[C@H](CCCC2)C)cc1)C
[C;X4;!D4]-;!@[C;D3] Clc1cc(c(NC(=O)C(=O)NCC[NH+]2[C@H](CCCC2)C)cc1)C
C-@C Clc1cc(c(NC(=O)C(=O)NCC[NH+]2[C@H](CCCC2)C)cc1)C
[#6]~!@[#8] Clc1cc(c(NC(=O)C(=O)NCC[NH+]2[C@H](CCCC2)C)cc1)C
[CX4v4] Clc1cc(c(NC(=O)C(=O)NCC[NH+]2[C@H](CCCC2)C)cc1)C
C-@N Clc1cc(c(NC(=O)C(=O)NCC[NH+]2[C@H](CCCC2)C)cc1)C
C~C~O Clc1cc(c(NC(=O)C(=O)NCC[NH+]2[C@H](CCCC2)C)cc1)C
[N,n;+1] Clc1cc(c(NC(=O)C(=O)NCC[NH+]2[C@H](CCCC2)C)cc1)C
[CX3](=[OX1])C Clc1cc(c(NC(=O)C(=O)NCC[NH+]2[C@H](CCCC2)C)cc1)C
[cR1]1[cR1][cR1][cR1][cR1][cR1]1 Clc1cc(c(NC(=O)C(=O)NCC[NH+]2[C@H](CCCC2)C)cc1)C
*(!@*)(!@*) Clc1cc(c(NC(=O)C(=O)NCC[NH+]2[C@H](CCCC2)C)cc1)C
O=[C,N] Clc1cc(c(NC(=O)C(=O)NCC[NH+]2[C@H](CCCC2)C)cc1)C
[#7]~[D3] Clc1cc(c(NC(=O)C(=O)NCC[NH+]2[C@H](CCCC2)C)cc1)C
*/,\[R]=,:;@[R]/,\* Clc1cc(c(NC(=O)C(=O)NCC[NH+]2[C@H](CCCC2)C)cc1)C
[NH]([CX4])[CX4] Clc1cc(c(NC(=O)C(=O)NCC[NH+]2[C@H](CCCC2)C)cc1)C
[CH3X4] Clc1cc(c(NC(=O)C(=O)NCC[NH+]2[C@H](CCCC2)C)cc1)C
*-!:aa-!:* Clc1cc(c(NC(=O)C(=O)NCC[NH+]2[C@H](CCCC2)C)cc1)C
[R0] Clc1cc(c(NC(=O)C(=O)NCC[NH+]2[C@H](CCCC2)C)cc1)C
[OX1]=CN Clc1cc(c(NC(=O)C(=O)NCC[NH+]2[C@H](CCCC2)C)cc1)C
[#7] Clc1cc(c(NC(=O)C(=O)NCC[NH+]2[C@H](CCCC2)C)cc1)C
C=!@O Clc1cc(c(NC(=O)C(=O)NCC[NH+]2[C@H](CCCC2)C)cc1)C
[#9,#17,#35,#53] Clc1cc(c(NC(=O)C(=O)NCC[NH+]2[C@H](CCCC2)C)cc1)C
*-!:[a]:*:*:[a]-!:* Clc1cc(c(NC(=O)C(=O)NCC[NH+]2[C@H](CCCC2)C)cc1)C
*-!@* Clc1cc(c(NC(=O)C(=O)NCC[NH+]2[C@H](CCCC2)C)cc1)C
[+] Clc1cc(c(NC(=O)C(=O)NCC[NH+]2[C@H](CCCC2)C)cc1)C
C-!@N Clc1cc(c(NC(=O)C(=O)NCC[NH+]2[C@H](CCCC2)C)cc1)C
[!R] Clc1cc(c(NC(=O)C(=O)NCC[NH+]2[C@H](CCCC2)C)cc1)C
[#9,#17,#35,#53]-[R] Clc1cc(c(NC(=O)C(=O)NCC[NH+]2[C@H](CCCC2)C)cc1)C
[R](-*(-*))~*~*~[a] Clc1cc(c(NC(=O)C(=O)NCC[NH+]2[C@H](CCCC2)C)cc1)C
[!H0;#7,#8,#9] Clc1cc(c(NC(=O)C(=O)NCC[NH+]2[C@H](CCCC2)C)cc1)C
C(=O)C(=O) Clc1cc(c(NC(=O)C(=O)NCC[NH+]2[C@H](CCCC2)C)cc1)C
[#9,#17,#35,#53]~[D3] Clc1cc(c(NC(=O)C(=O)NCC[NH+]2[C@H](CCCC2)C)cc1)C
[CX3]=[OX1] Clc1cc(c(NC(=O)C(=O)NCC[NH+]2[C@H](CCCC2)C)cc1)C
[#6,#7;R0]=[#8] Clc1cc(c(NC(=O)C(=O)NCC[NH+]2[C@H](CCCC2)C)cc1)C
*!:[a]:*:*:[a]!:* Fc1c(NC(=O)C(=O)NC[C@H](O)COc2ccccc2)cc(cc1)C
*-!:aaa-!:* Fc1c(NC(=O)C(=O)NC[C@H](O)COc2ccccc2)cc(cc1)C
[#6X3v3-1,#6X3v4+0,#6X3v3+1] Fc1c(NC(=O)C(=O)NC[C@H](O)COc2ccccc2)cc(cc1)C
[O,N;!H0;R0] Fc1c(NC(=O)C(=O)NC[C@H](O)COc2ccccc2)cc(cc1)C
*!@* Fc1c(NC(=O)C(=O)NC[C@H](O)COc2ccccc2)cc(cc1)C
[R]~*-[CH3] Fc1c(NC(=O)C(=O)NC[C@H](O)COc2ccccc2)cc(cc1)C
[F,Cl,Br,I] Fc1c(NC(=O)C(=O)NC[C@H](O)COc2ccccc2)cc(cc1)C
[#8]=[C,N] Fc1c(NC(=O)C(=O)NC[C@H](O)COc2ccccc2)cc(cc1)C
[OD2]([#6])[#6] Fc1c(NC(=O)C(=O)NC[C@H](O)COc2ccccc2)cc(cc1)C
*(!@*)(!@*) Fc1c(NC(=O)C(=O)NC[C@H](O)COc2ccccc2)cc(cc1)C
[R](-*(-*))~*~*~*~[a] Fc1c(NC(=O)C(=O)NC[C@H](O)COc2ccccc2)cc(cc1)C
*-!:[a]:*:[a]-!:* Fc1c(NC(=O)C(=O)NC[C@H](O)COc2ccccc2)cc(cc1)C
*-*-[R]~*~*:[a] Fc1c(NC(=O)C(=O)NC[C@H](O)COc2ccccc2)cc(cc1)C
[CH3X4] Fc1c(NC(=O)C(=O)NC[C@H](O)COc2ccccc2)cc(cc1)C
c-!@O Fc1c(NC(=O)C(=O)NC[C@H](O)COc2ccccc2)cc(cc1)C
[CX4v4] Fc1c(NC(=O)C(=O)NC[C@H](O)COc2ccccc2)cc(cc1)C
[R]~*~*-[CH3] Fc1c(NC(=O)C(=O)NC[C@H](O)COc2ccccc2)cc(cc1)C
[OX2H0] Fc1c(NC(=O)C(=O)NC[C@H](O)COc2ccccc2)cc(cc1)C
[#6!H0]~@[#6!H0]~@[#6!H0]~@[#6!H0]~@[#6!H0] Fc1c(NC(=O)C(=O)NC[C@H](O)COc2ccccc2)cc(cc1)C
*1*****1 Fc1c(NC(=O)C(=O)NC[C@H](O)COc2ccccc2)cc(cc1)C
*-!:[a]:*:*:[a]-!:* Fc1c(NC(=O)C(=O)NC[C@H](O)COc2ccccc2)cc(cc1)C
C~C~O Fc1c(NC(=O)C(=O)NC[C@H](O)COc2ccccc2)cc(cc1)C
[#7] Fc1c(NC(=O)C(=O)NC[C@H](O)COc2ccccc2)cc(cc1)C
[#9,#17,#35,#53]-[R] Fc1c(NC(=O)C(=O)NC[C@H](O)COc2ccccc2)cc(cc1)C
[!#6]~*~*~[R] Fc1c(NC(=O)C(=O)NC[C@H](O)COc2ccccc2)cc(cc1)C
C=!@O Fc1c(NC(=O)C(=O)NC[C@H](O)COc2ccccc2)cc(cc1)C
[#9,#17,#35,#53]-[a] Fc1c(NC(=O)C(=O)NC[C@H](O)COc2ccccc2)cc(cc1)C
[R] Fc1c(NC(=O)C(=O)NC[C@H](O)COc2ccccc2)cc(cc1)C
[O,N]!-CA=A Fc1c(NC(=O)C(=O)NC[C@H](O)COc2ccccc2)cc(cc1)C
[!H0;#7,#8,#9] Fc1c(NC(=O)C(=O)NC[C@H](O)COc2ccccc2)cc(cc1)C
[NX3][CX3](=[OX1])[#6] Fc1c(NC(=O)C(=O)NC[C@H](O)COc2ccccc2)cc(cc1)C
a-[F] Fc1c(NC(=O)C(=O)NC[C@H](O)COc2ccccc2)cc(cc1)C
[#6][OX2H] Fc1c(NC(=O)C(=O)NC[C@H](O)COc2ccccc2)cc(cc1)C
[R](-*(-*))~*~[a] Fc1c(NC(=O)C(=O)NC[C@H](O)COc2ccccc2)cc(cc1)C
[C;X4;!D4]-;!@[C;D3] Fc1c(NC(=O)C(=O)NC[C@H](O)COc2ccccc2)cc(cc1)C
[C;X4;!D4]-;!@[C;X4;!D4;!R] Fc1c(NC(=O)C(=O)NC[C@H](O)COc2ccccc2)cc(cc1)C
c-!@N Fc1c(NC(=O)C(=O)NC[C@H](O)COc2ccccc2)cc(cc1)C
*-!@* Fc1c(NC(=O)C(=O)NC[C@H](O)COc2ccccc2)cc(cc1)C
[cR1]1[cR1][cR1][cR1][cR1][cR1]1 Fc1c(NC(=O)C(=O)NC[C@H](O)COc2ccccc2)cc(cc1)C
[R](-*(-*))~*~*~[a] Fc1c(NC(=O)C(=O)NC[C@H](O)COc2ccccc2)cc(cc1)C
[#6!H0]~@[#6!H0]~@[#6!H0]~@[#6!H0] Fc1c(NC(=O)C(=O)NC[C@H](O)COc2ccccc2)cc(cc1)C
*!@[#8]!@* Fc1c(NC(=O)C(=O)NC[C@H](O)COc2ccccc2)cc(cc1)C
[CX4] Fc1c(NC(=O)C(=O)NC[C@H](O)COc2ccccc2)cc(cc1)C
[#7]~*(~*)~* Fc1c(NC(=O)C(=O)NC[C@H](O)COc2ccccc2)cc(cc1)C
C-!@O Fc1c(NC(=O)C(=O)NC[C@H](O)COc2ccccc2)cc(cc1)C
[!#6]~*~*~*~[D3] Fc1c(NC(=O)C(=O)NC[C@H](O)COc2ccccc2)cc(cc1)C
[#9,#17,#35,#53]!@*@* Fc1c(NC(=O)C(=O)NC[C@H](O)COc2ccccc2)cc(cc1)C
[OX2H] Fc1c(NC(=O)C(=O)NC[C@H](O)COc2ccccc2)cc(cc1)C
[a]~*~*-[CH3] Fc1c(NC(=O)C(=O)NC[C@H](O)COc2ccccc2)cc(cc1)C
[R]~[D3] Fc1c(NC(=O)C(=O)NC[C@H](O)COc2ccccc2)cc(cc1)C
*-!:aa-!:* Fc1c(NC(=O)C(=O)NC[C@H](O)COc2ccccc2)cc(cc1)C
C-!@N Fc1c(NC(=O)C(=O)NC[C@H](O)COc2ccccc2)cc(cc1)C
a1aaaaa1 Fc1c(NC(=O)C(=O)NC[C@H](O)COc2ccccc2)cc(cc1)C
[#9,#17,#35,#53] Fc1c(NC(=O)C(=O)NC[C@H](O)COc2ccccc2)cc(cc1)C
[#6]~!@[#8] Fc1c(NC(=O)C(=O)NC[C@H](O)COc2ccccc2)cc(cc1)C
C-!@C Fc1c(NC(=O)C(=O)NC[C@H](O)COc2ccccc2)cc(cc1)C
[#7]~[D3] Fc1c(NC(=O)C(=O)NC[C@H](O)COc2ccccc2)cc(cc1)C
[CX3](=[OX1])C Fc1c(NC(=O)C(=O)NC[C@H](O)COc2ccccc2)cc(cc1)C
*-!:aaaa-!:* Fc1c(NC(=O)C(=O)NC[C@H](O)COc2ccccc2)cc(cc1)C
[OX1]=CN Fc1c(NC(=O)C(=O)NC[C@H](O)COc2ccccc2)cc(cc1)C
[OX2H,OX1H0-] Fc1c(NC(=O)C(=O)NC[C@H](O)COc2ccccc2)cc(cc1)C
[AR0]~[AR0]~[AR0]~[AR0]~[AR0]~[AR0]~[AR0]~[AR0] Fc1c(NC(=O)C(=O)NC[C@H](O)COc2ccccc2)cc(cc1)C
[#6][F,Cl,Br,I] Fc1c(NC(=O)C(=O)NC[C@H](O)COc2ccccc2)cc(cc1)C
C(=O)C(=O) Fc1c(NC(=O)C(=O)NC[C@H](O)COc2ccccc2)cc(cc1)C
O=[C,N] Fc1c(NC(=O)C(=O)NC[C@H](O)COc2ccccc2)cc(cc1)C
*-*-[R]~*:[a] Fc1c(NC(=O)C(=O)NC[C@H](O)COc2ccccc2)cc(cc1)C
[#9,#17,#35,#53]~*(~*)~* Fc1c(NC(=O)C(=O)NC[C@H](O)COc2ccccc2)cc(cc1)C
[#9,#17,#35,#53]~[D3] Fc1c(NC(=O)C(=O)NC[C@H](O)COc2ccccc2)cc(cc1)C
[CX3]=[OX1] Fc1c(NC(=O)C(=O)NC[C@H](O)COc2ccccc2)cc(cc1)C
N-[C,c,N]=[C,c,N,n,O,S] Fc1c(NC(=O)C(=O)NC[C@H](O)COc2ccccc2)cc(cc1)C
[!R] Fc1c(NC(=O)C(=O)NC[C@H](O)COc2ccccc2)cc(cc1)C
[N&X4&+,N&X3&+0] Fc1c(NC(=O)C(=O)NC[C@H](O)COc2ccccc2)cc(cc1)C
[R0] Fc1c(NC(=O)C(=O)NC[C@H](O)COc2ccccc2)cc(cc1)C
[C;X4;!D4]-;!@[N;X3;!D3] Fc1c(NC(=O)C(=O)NC[C@H](O)COc2ccccc2)cc(cc1)C
c-!@C Fc1c(NC(=O)C(=O)NC[C@H](O)COc2ccccc2)cc(cc1)C
[#6,#7;R0]=[#8] Fc1c(NC(=O)C(=O)NC[C@H](O)COc2ccccc2)cc(cc1)C
[!#6]~*~[R] Fc1c(NC(=O)C(=O)NC[C@H](O)COc2ccccc2)cc(cc1)C
[#8,#16] Fc1c(NC(=O)C(=O)NC[C@H](O)COc2ccccc2)cc(cc1)C
*-*-[R]:[a] Fc1c(NC(=O)C(=O)NC[C@H](O)COc2ccccc2)cc(cc1)C
*/,\[R]=,:;@[R]/,\* Fc1c(NC(=O)C(=O)NC[C@H](O)COc2ccccc2)cc(cc1)C
[R]~*~*-[CH3] O=C(OCC)[C@H]1[NH+](Cc2c(O)ccc(OC)c2)CCCC1
C=!@O O=C(OCC)[C@H]1[NH+](Cc2c(O)ccc(OC)c2)CCCC1
*-!@* O=C(OCC)[C@H]1[NH+](Cc2c(O)ccc(OC)c2)CCCC1
[!#6]~*~[R] O=C(OCC)[C@H]1[NH+](Cc2c(O)ccc(OC)c2)CCCC1
[#6!H0]~@[#6!H0]~@[#6!H0]~@[#6!H0] O=C(OCC)[C@H]1[NH+](Cc2c(O)ccc(OC)c2)CCCC1
[C](=O)([C,c,O,S])[C,c,O,S] O=C(OCC)[C@H]1[NH+](Cc2c(O)ccc(OC)c2)CCCC1
[cR1]1[cR1][cR1][cR1][cR1][cR1]1 O=C(OCC)[C@H]1[NH+](Cc2c(O)ccc(OC)c2)CCCC1
C~C(~O)~O O=C(OCC)[C@H]1[NH+](Cc2c(O)ccc(OC)c2)CCCC1
[#7]~*(~*)~* O=C(OCC)[C@H]1[NH+](Cc2c(O)ccc(OC)c2)CCCC1
[CH2X4][CH2X4][CH2X4][CH2X4][NX4+,NX3+0] O=C(OCC)[C@H]1[NH+](Cc2c(O)ccc(OC)c2)CCCC1
[#6!H0]~@[#6!H0]~@[#6!H0]~@[#6!H0]~@[#6!H0] O=C(OCC)[C@H]1[NH+](Cc2c(O)ccc(OC)c2)CCCC1
[R](-*(-*))~*~[a] O=C(OCC)[C@H]1[NH+](Cc2c(O)ccc(OC)c2)CCCC1
O=[C,N] O=C(OCC)[C@H]1[NH+](Cc2c(O)ccc(OC)c2)CCCC1
[CX4] O=C(OCC)[C@H]1[NH+](Cc2c(O)ccc(OC)c2)CCCC1
[R]~[D3] O=C(OCC)[C@H]1[NH+](Cc2c(O)ccc(OC)c2)CCCC1
[#6X3v3-1,#6X3v4+0,#6X3v3+1] O=C(OCC)[C@H]1[NH+](Cc2c(O)ccc(OC)c2)CCCC1
[R] O=C(OCC)[C@H]1[NH+](Cc2c(O)ccc(OC)c2)CCCC1
C-@N O=C(OCC)[C@H]1[NH+](Cc2c(O)ccc(OC)c2)CCCC1
*-*-[R]~*:[a] O=C(OCC)[C@H]1[NH+](Cc2c(O)ccc(OC)c2)CCCC1
[#6]~!@[#8] O=C(OCC)[C@H]1[NH+](Cc2c(O)ccc(OC)c2)CCCC1
[!H0;#7,#8,#9] O=C(OCC)[C@H]1[NH+](Cc2c(O)ccc(OC)c2)CCCC1
C(=O)C[N+,n+] O=C(OCC)[C@H]1[NH+](Cc2c(O)ccc(OC)c2)CCCC1
[!R] O=C(OCC)[C@H]1[NH+](Cc2c(O)ccc(OC)c2)CCCC1
c1([OH])ccc(O[CH3])cc1 O=C(OCC)[C@H]1[NH+](Cc2c(O)ccc(OC)c2)CCCC1
[C;X4;!D4]-;!@[C;D3] O=C(OCC)[C@H]1[NH+](Cc2c(O)ccc(OC)c2)CCCC1
*(!@*)(!@*) O=C(OCC)[C@H]1[NH+](Cc2c(O)ccc(OC)c2)CCCC1
*/,\[R]=,:;@[R]/,\* O=C(OCC)[C@H]1[NH+](Cc2c(O)ccc(OC)c2)CCCC1
[C;X4;!D4]-;!@[C;X4;!D4;!R] O=C(OCC)[C@H]1[NH+](Cc2c(O)ccc(OC)c2)CCCC1
[!#6]~*~*~[R] O=C(OCC)[C@H]1[NH+](Cc2c(O)ccc(OC)c2)CCCC1
N~C~C(~O)~O O=C(OCC)[C@H]1[NH+](Cc2c(O)ccc(OC)c2)CCCC1
[!#6]~*~*~*~[D3] O=C(OCC)[C@H]1[NH+](Cc2c(O)ccc(OC)c2)CCCC1
C-!@C O=C(OCC)[C@H]1[NH+](Cc2c(O)ccc(OC)c2)CCCC1
*1*****1 O=C(OCC)[C@H]1[NH+](Cc2c(O)ccc(OC)c2)CCCC1
C-!@O O=C(OCC)[C@H]1[NH+](Cc2c(O)ccc(OC)c2)CCCC1
[CX3](=[OX1])O O=C(OCC)[C@H]1[NH+](Cc2c(O)ccc(OC)c2)CCCC1
*-!:[a]:*:[a]-!:* O=C(OCC)[C@H]1[NH+](Cc2c(O)ccc(OC)c2)CCCC1
[#7] O=C(OCC)[C@H]1[NH+](Cc2c(O)ccc(OC)c2)CCCC1
[+,++,+++] O=C(OCC)[C@H]1[NH+](Cc2c(O)ccc(OC)c2)CCCC1
a1aaaaa1 O=C(OCC)[C@H]1[NH+](Cc2c(O)ccc(OC)c2)CCCC1
c-!@C O=C(OCC)[C@H]1[NH+](Cc2c(O)ccc(OC)c2)CCCC1
C-!@N O=C(OCC)[C@H]1[NH+](Cc2c(O)ccc(OC)c2)CCCC1
*-*-[R]~*~*:[a] O=C(OCC)[C@H]1[NH+](Cc2c(O)ccc(OC)c2)CCCC1
[#6,#7;R0]=[#8] O=C(OCC)[C@H]1[NH+](Cc2c(O)ccc(OC)c2)CCCC1
[O,N;!H0;R0] O=C(OCC)[C@H]1[NH+](Cc2c(O)ccc(OC)c2)CCCC1
*-!:[a]:*:*:[a]-!:* O=C(OCC)[C@H]1[NH+](Cc2c(O)ccc(OC)c2)CCCC1
*!@* O=C(OCC)[C@H]1[NH+](Cc2c(O)ccc(OC)c2)CCCC1
[R](-*(-*))~*~*~*~[a] O=C(OCC)[C@H]1[NH+](Cc2c(O)ccc(OC)c2)CCCC1
*-*-[R]:[a] O=C(OCC)[C@H]1[NH+](Cc2c(O)ccc(OC)c2)CCCC1
*-!:aaaa-!:* O=C(OCC)[C@H]1[NH+](Cc2c(O)ccc(OC)c2)CCCC1
[CH3X4] O=C(OCC)[C@H]1[NH+](Cc2c(O)ccc(OC)c2)CCCC1
[+] O=C(OCC)[C@H]1[NH+](Cc2c(O)ccc(OC)c2)CCCC1
*!@[#8]!@* O=C(OCC)[C@H]1[NH+](Cc2c(O)ccc(OC)c2)CCCC1
[#6][OX2H] O=C(OCC)[C@H]1[NH+](Cc2c(O)ccc(OC)c2)CCCC1
cC[N+] O=C(OCC)[C@H]1[NH+](Cc2c(O)ccc(OC)c2)CCCC1
[#6][CX3](=O)[OX2H0][#6] O=C(OCC)[C@H]1[NH+](Cc2c(O)ccc(OC)c2)CCCC1
[NX4] O=C(OCC)[C@H]1[NH+](Cc2c(O)ccc(OC)c2)CCCC1
[#8,#16] O=C(OCC)[C@H]1[NH+](Cc2c(O)ccc(OC)c2)CCCC1
[CX3]=[OX1] O=C(OCC)[C@H]1[NH+](Cc2c(O)ccc(OC)c2)CCCC1
*-!:aaa-!:* O=C(OCC)[C@H]1[NH+](Cc2c(O)ccc(OC)c2)CCCC1
[N,n;+1] O=C(OCC)[C@H]1[NH+](Cc2c(O)ccc(OC)c2)CCCC1
*-!:aa-!:* O=C(OCC)[C@H]1[NH+](Cc2c(O)ccc(OC)c2)CCCC1
[NH]([CX4])[CX4] O=C(OCC)[C@H]1[NH+](Cc2c(O)ccc(OC)c2)CCCC1
[NX3,NX4+][CX4H]([*])[CX3](=[OX1])[O,N] O=C(OCC)[C@H]1[NH+](Cc2c(O)ccc(OC)c2)CCCC1
c-!@O O=C(OCC)[C@H]1[NH+](Cc2c(O)ccc(OC)c2)CCCC1
[#7]~[D3] O=C(OCC)[C@H]1[NH+](Cc2c(O)ccc(OC)c2)CCCC1
[OX2H,OX1H0-] O=C(OCC)[C@H]1[NH+](Cc2c(O)ccc(OC)c2)CCCC1
[!#6]-[CH3] O=C(OCC)[C@H]1[NH+](Cc2c(O)ccc(OC)c2)CCCC1
[OX2H][cX3]:[c] O=C(OCC)[C@H]1[NH+](Cc2c(O)ccc(OC)c2)CCCC1
*!:[a]:*:*:[a]!:* O=C(OCC)[C@H]1[NH+](Cc2c(O)ccc(OC)c2)CCCC1
[#8]=[C,N] O=C(OCC)[C@H]1[NH+](Cc2c(O)ccc(OC)c2)CCCC1
[N&X4&+,N&X3&+0] O=C(OCC)[C@H]1[NH+](Cc2c(O)ccc(OC)c2)CCCC1
C~C~O O=C(OCC)[C@H]1[NH+](Cc2c(O)ccc(OC)c2)CCCC1
[CX4v4] O=C(OCC)[C@H]1[NH+](Cc2c(O)ccc(OC)c2)CCCC1
[OX2H] O=C(OCC)[C@H]1[NH+](Cc2c(O)ccc(OC)c2)CCCC1
[OD2]([#6])[#6] O=C(OCC)[C@H]1[NH+](Cc2c(O)ccc(OC)c2)CCCC1
[R0] O=C(OCC)[C@H]1[NH+](Cc2c(O)ccc(OC)c2)CCCC1
C-@C O=C(OCC)[C@H]1[NH+](Cc2c(O)ccc(OC)c2)CCCC1
[a]~*~*-[CH3] O=C(OCC)[C@H]1[NH+](Cc2c(O)ccc(OC)c2)CCCC1
[OX2H0] O=C(OCC)[C@H]1[NH+](Cc2c(O)ccc(OC)c2)CCCC1
[R](-*(-*))~*~*~[a] O=C(OCC)[C@H]1[NH+](Cc2c(O)ccc(OC)c2)CCCC1
[!R] Fc1ccc(cc1)[C@@H]2[NH2+][C@@](C(=O)OCC)([C@H]3C(=O)N(C(=O)[C@H]23)CC)C
[CX3](=[OX1])[NX3H0]([#6])[CX3](=[OX1]) Fc1ccc(cc1)[C@@H]2[NH2+][C@@](C(=O)OCC)([C@H]3C(=O)N(C(=O)[C@H]23)CC)C
*1*******1 Fc1ccc(cc1)[C@@H]2[NH2+][C@@](C(=O)OCC)([C@H]3C(=O)N(C(=O)[C@H]23)CC)C
C-!@N Fc1ccc(cc1)[C@@H]2[NH2+][C@@](C(=O)OCC)([C@H]3C(=O)N(C(=O)[C@H]23)CC)C
[R]~*~*-[CH3] Fc1ccc(cc1)[C@@H]2[NH2+][C@@](C(=O)OCC)([C@H]3C(=O)N(C(=O)[C@H]23)CC)C
[#6][CX3](=O)[OX2H0][#6] Fc1ccc(cc1)[C@@H]2[NH2+][C@@](C(=O)OCC)([C@H]3C(=O)N(C(=O)[C@H]23)CC)C
[+,++,+++] Fc1ccc(cc1)[C@@H]2[NH2+][C@@](C(=O)OCC)([C@H]3C(=O)N(C(=O)[C@H]23)CC)C
[!#6]~*~*~*~[D3] Fc1ccc(cc1)[C@@H]2[NH2+][C@@](C(=O)OCC)([C@H]3C(=O)N(C(=O)[C@H]23)CC)C
c-!@C Fc1ccc(cc1)[C@@H]2[NH2+][C@@](C(=O)OCC)([C@H]3C(=O)N(C(=O)[C@H]23)CC)C
C(=O)C[N+,n+] Fc1ccc(cc1)[C@@H]2[NH2+][C@@](C(=O)OCC)([C@H]3C(=O)N(C(=O)[C@H]23)CC)C
[#7] Fc1ccc(cc1)[C@@H]2[NH2+][C@@](C(=O)OCC)([C@H]3C(=O)N(C(=O)[C@H]23)CC)C
[#8]=[C,N] Fc1ccc(cc1)[C@@H]2[NH2+][C@@](C(=O)OCC)([C@H]3C(=O)N(C(=O)[C@H]23)CC)C
[#7]~*(~*)~* Fc1ccc(cc1)[C@@H]2[NH2+][C@@](C(=O)OCC)([C@H]3C(=O)N(C(=O)[C@H]23)CC)C
C-@C Fc1ccc(cc1)[C@@H]2[NH2+][C@@](C(=O)OCC)([C@H]3C(=O)N(C(=O)[C@H]23)CC)C
N~C~C(~O)~O Fc1ccc(cc1)[C@@H]2[NH2+][C@@](C(=O)OCC)([C@H]3C(=O)N(C(=O)[C@H]23)CC)C
[F,Cl,Br,I] Fc1ccc(cc1)[C@@H]2[NH2+][C@@](C(=O)OCC)([C@H]3C(=O)N(C(=O)[C@H]23)CC)C
[NX3][CX3](=[OX1])[#6] Fc1ccc(cc1)[C@@H]2[NH2+][C@@](C(=O)OCC)([C@H]3C(=O)N(C(=O)[C@H]23)CC)C
[#9,#17,#35,#53]-[a] Fc1ccc(cc1)[C@@H]2[NH2+][C@@](C(=O)OCC)([C@H]3C(=O)N(C(=O)[C@H]23)CC)C
*(!@*)(!@*) Fc1ccc(cc1)[C@@H]2[NH2+][C@@](C(=O)OCC)([C@H]3C(=O)N(C(=O)[C@H]23)CC)C
*!@* Fc1ccc(cc1)[C@@H]2[NH2+][C@@](C(=O)OCC)([C@H]3C(=O)N(C(=O)[C@H]23)CC)C
[NH2][CX4] Fc1ccc(cc1)[C@@H]2[NH2+][C@@](C(=O)OCC)([C@H]3C(=O)N(C(=O)[C@H]23)CC)C
*1****1 Fc1ccc(cc1)[C@@H]2[NH2+][C@@](C(=O)OCC)([C@H]3C(=O)N(C(=O)[C@H]23)CC)C
[R] Fc1ccc(cc1)[C@@H]2[NH2+][C@@](C(=O)OCC)([C@H]3C(=O)N(C(=O)[C@H]23)CC)C
[CX4] Fc1ccc(cc1)[C@@H]2[NH2+][C@@](C(=O)OCC)([C@H]3C(=O)N(C(=O)[C@H]23)CC)C
[#8,#16] Fc1ccc(cc1)[C@@H]2[NH2+][C@@](C(=O)OCC)([C@H]3C(=O)N(C(=O)[C@H]23)CC)C
[NX4] Fc1ccc(cc1)[C@@H]2[NH2+][C@@](C(=O)OCC)([C@H]3C(=O)N(C(=O)[C@H]23)CC)C
*-*-[R]~*:[a] Fc1ccc(cc1)[C@@H]2[NH2+][C@@](C(=O)OCC)([C@H]3C(=O)N(C(=O)[C@H]23)CC)C
cC[N+] Fc1ccc(cc1)[C@@H]2[NH2+][C@@](C(=O)OCC)([C@H]3C(=O)N(C(=O)[C@H]23)CC)C
[!#6]~*~*~[R] Fc1ccc(cc1)[C@@H]2[NH2+][C@@](C(=O)OCC)([C@H]3C(=O)N(C(=O)[C@H]23)CC)C
[!#6]~*~[R] Fc1ccc(cc1)[C@@H]2[NH2+][C@@](C(=O)OCC)([C@H]3C(=O)N(C(=O)[C@H]23)CC)C
[C;X4;!D4]-;!@[C;X4;!D4;!R] Fc1ccc(cc1)[C@@H]2[NH2+][C@@](C(=O)OCC)([C@H]3C(=O)N(C(=O)[C@H]23)CC)C
*-!@* Fc1ccc(cc1)[C@@H]2[NH2+][C@@](C(=O)OCC)([C@H]3C(=O)N(C(=O)[C@H]23)CC)C
[OD2]([#6])[#6] Fc1ccc(cc1)[C@@H]2[NH2+][C@@](C(=O)OCC)([C@H]3C(=O)N(C(=O)[C@H]23)CC)C
C-@N Fc1ccc(cc1)[C@@H]2[NH2+][C@@](C(=O)OCC)([C@H]3C(=O)N(C(=O)[C@H]23)CC)C
[#6]~!@[#8] Fc1ccc(cc1)[C@@H]2[NH2+][C@@](C(=O)OCC)([C@H]3C(=O)N(C(=O)[C@H]23)CC)C
*!@[#8]!@* Fc1ccc(cc1)[C@@H]2[NH2+][C@@](C(=O)OCC)([C@H]3C(=O)N(C(=O)[C@H]23)CC)C
[#6,#7;R0]=[#8] Fc1ccc(cc1)[C@@H]2[NH2+][C@@](C(=O)OCC)([C@H]3C(=O)N(C(=O)[C@H]23)CC)C
*1*****1 Fc1ccc(cc1)[C@@H]2[NH2+][C@@](C(=O)OCC)([C@H]3C(=O)N(C(=O)[C@H]23)CC)C
[#7]~*~*~*~*~*~*~*~*~[#8] Fc1ccc(cc1)[C@@H]2[NH2+][C@@](C(=O)OCC)([C@H]3C(=O)N(C(=O)[C@H]23)CC)C
[#9,#17,#35,#53]!@*@* Fc1ccc(cc1)[C@@H]2[NH2+][C@@](C(=O)OCC)([C@H]3C(=O)N(C(=O)[C@H]23)CC)C
[cR1]1[cR1][cR1][cR1][cR1][cR1]1 Fc1ccc(cc1)[C@@H]2[NH2+][C@@](C(=O)OCC)([C@H]3C(=O)N(C(=O)[C@H]23)CC)C
[N&X4&+,N&X3&+0] Fc1ccc(cc1)[C@@H]2[NH2+][C@@](C(=O)OCC)([C@H]3C(=O)N(C(=O)[C@H]23)CC)C
[CH3X4] Fc1ccc(cc1)[C@@H]2[NH2+][C@@](C(=O)OCC)([C@H]3C(=O)N(C(=O)[C@H]23)CC)C
C(=O)-N-C=O Fc1ccc(cc1)[C@@H]2[NH2+][C@@](C(=O)OCC)([C@H]3C(=O)N(C(=O)[C@H]23)CC)C
[#6X3v3-1,#6X3v4+0,#6X3v3+1] Fc1ccc(cc1)[C@@H]2[NH2+][C@@](C(=O)OCC)([C@H]3C(=O)N(C(=O)[C@H]23)CC)C
a1aaaaa1 Fc1ccc(cc1)[C@@H]2[NH2+][C@@](C(=O)OCC)([C@H]3C(=O)N(C(=O)[C@H]23)CC)C
[#9,#17,#35,#53]~[D3] Fc1ccc(cc1)[C@@H]2[NH2+][C@@](C(=O)OCC)([C@H]3C(=O)N(C(=O)[C@H]23)CC)C
[R](-*(-*))~*~*~*~[a] Fc1ccc(cc1)[C@@H]2[NH2+][C@@](C(=O)OCC)([C@H]3C(=O)N(C(=O)[C@H]23)CC)C
[CX3]=[OX1] Fc1ccc(cc1)[C@@H]2[NH2+][C@@](C(=O)OCC)([C@H]3C(=O)N(C(=O)[C@H]23)CC)C
C-!@C Fc1ccc(cc1)[C@@H]2[NH2+][C@@](C(=O)OCC)([C@H]3C(=O)N(C(=O)[C@H]23)CC)C
*!:[a]:*:*:[a]!:* Fc1ccc(cc1)[C@@H]2[NH2+][C@@](C(=O)OCC)([C@H]3C(=O)N(C(=O)[C@H]23)CC)C
C~C(~O)~O Fc1ccc(cc1)[C@@H]2[NH2+][C@@](C(=O)OCC)([C@H]3C(=O)N(C(=O)[C@H]23)CC)C
[CX4v4] Fc1ccc(cc1)[C@@H]2[NH2+][C@@](C(=O)OCC)([C@H]3C(=O)N(C(=O)[C@H]23)CC)C
O=[C,N] Fc1ccc(cc1)[C@@H]2[NH2+][C@@](C(=O)OCC)([C@H]3C(=O)N(C(=O)[C@H]23)CC)C
[#9,#17,#35,#53]-[R] Fc1ccc(cc1)[C@@H]2[NH2+][C@@](C(=O)OCC)([C@H]3C(=O)N(C(=O)[C@H]23)CC)C
C~C~C~C Fc1ccc(cc1)[C@@H]2[NH2+][C@@](C(=O)OCC)([C@H]3C(=O)N(C(=O)[C@H]23)CC)C
[#6][F,Cl,Br,I] Fc1ccc(cc1)[C@@H]2[NH2+][C@@](C(=O)OCC)([C@H]3C(=O)N(C(=O)[C@H]23)CC)C
[#7]~[D3] Fc1ccc(cc1)[C@@H]2[NH2+][C@@](C(=O)OCC)([C@H]3C(=O)N(C(=O)[C@H]23)CC)C
[CX3](=[OX1])C Fc1ccc(cc1)[C@@H]2[NH2+][C@@](C(=O)OCC)([C@H]3C(=O)N(C(=O)[C@H]23)CC)C
[#9,#17,#35,#53] Fc1ccc(cc1)[C@@H]2[NH2+][C@@](C(=O)OCC)([C@H]3C(=O)N(C(=O)[C@H]23)CC)C
N-[C,c,N]=[C,c,N,n,O,S] Fc1ccc(cc1)[C@@H]2[NH2+][C@@](C(=O)OCC)([C@H]3C(=O)N(C(=O)[C@H]23)CC)C
[N,n;+1] Fc1ccc(cc1)[C@@H]2[NH2+][C@@](C(=O)OCC)([C@H]3C(=O)N(C(=O)[C@H]23)CC)C
[R0] Fc1ccc(cc1)[C@@H]2[NH2+][C@@](C(=O)OCC)([C@H]3C(=O)N(C(=O)[C@H]23)CC)C
[OX2H0] Fc1ccc(cc1)[C@@H]2[NH2+][C@@](C(=O)OCC)([C@H]3C(=O)N(C(=O)[C@H]23)CC)C
[R]~*-[CH3] Fc1ccc(cc1)[C@@H]2[NH2+][C@@](C(=O)OCC)([C@H]3C(=O)N(C(=O)[C@H]23)CC)C
[#9,#17,#35,#53]~*(~*)~* Fc1ccc(cc1)[C@@H]2[NH2+][C@@](C(=O)OCC)([C@H]3C(=O)N(C(=O)[C@H]23)CC)C
[CX3](=[OX1])O Fc1ccc(cc1)[C@@H]2[NH2+][C@@](C(=O)OCC)([C@H]3C(=O)N(C(=O)[C@H]23)CC)C
C~C~O Fc1ccc(cc1)[C@@H]2[NH2+][C@@](C(=O)OCC)([C@H]3C(=O)N(C(=O)[C@H]23)CC)C
[C](=O)([C,c,O,S])[C,c,O,S] Fc1ccc(cc1)[C@@H]2[NH2+][C@@](C(=O)OCC)([C@H]3C(=O)N(C(=O)[C@H]23)CC)C
[R]~[D3] Fc1ccc(cc1)[C@@H]2[NH2+][C@@](C(=O)OCC)([C@H]3C(=O)N(C(=O)[C@H]23)CC)C
[OX1]=CN Fc1ccc(cc1)[C@@H]2[NH2+][C@@](C(=O)OCC)([C@H]3C(=O)N(C(=O)[C@H]23)CC)C
*-!:[a]:*:*:[a]-!:* Fc1ccc(cc1)[C@@H]2[NH2+][C@@](C(=O)OCC)([C@H]3C(=O)N(C(=O)[C@H]23)CC)C
[+] Fc1ccc(cc1)[C@@H]2[NH2+][C@@](C(=O)OCC)([C@H]3C(=O)N(C(=O)[C@H]23)CC)C
*-!:aaaa-!:* Fc1ccc(cc1)[C@@H]2[NH2+][C@@](C(=O)OCC)([C@H]3C(=O)N(C(=O)[C@H]23)CC)C
C-!@O Fc1ccc(cc1)[C@@H]2[NH2+][C@@](C(=O)OCC)([C@H]3C(=O)N(C(=O)[C@H]23)CC)C
*-*-[R]:[a] Fc1ccc(cc1)[C@@H]2[NH2+][C@@](C(=O)OCC)([C@H]3C(=O)N(C(=O)[C@H]23)CC)C
C=!@O Fc1ccc(cc1)[C@@H]2[NH2+][C@@](C(=O)OCC)([C@H]3C(=O)N(C(=O)[C@H]23)CC)C
[!H0;#7,#8,#9] Fc1ccc(cc1)[C@@H]2[NH2+][C@@](C(=O)OCC)([C@H]3C(=O)N(C(=O)[C@H]23)CC)C
*-*-[R]~*~*:[a] Fc1ccc(cc1)[C@@H]2[NH2+][C@@](C(=O)OCC)([C@H]3C(=O)N(C(=O)[C@H]23)CC)C
a-[F] Fc1ccc(cc1)[C@@H]2[NH2+][C@@](C(=O)OCC)([C@H]3C(=O)N(C(=O)[C@H]23)CC)C
*/,\[R]=;@[R]/,\* S1C(=NC(=C1)C)NC(=O)C=2C(Oc3c(OC)cccc3C2)=[NH2+]
[+,++,+++] S1C(=NC(=C1)C)NC(=O)C=2C(Oc3c(OC)cccc3C2)=[NH2+]
[+] S1C(=NC(=C1)C)NC(=O)C=2C(Oc3c(OC)cccc3C2)=[NH2+]
[#16X2H0] S1C(=NC(=C1)C)NC(=O)C=2C(Oc3c(OC)cccc3C2)=[NH2+]
[!H0;#7,#8,#9] S1C(=NC(=C1)C)NC(=O)C=2C(Oc3c(OC)cccc3C2)=[NH2+]
[R] S1C(=NC(=C1)C)NC(=O)C=2C(Oc3c(OC)cccc3C2)=[NH2+]
c-@C S1C(=NC(=C1)C)NC(=O)C=2C(Oc3c(OC)cccc3C2)=[NH2+]
*-!:aaa-!:* S1C(=NC(=C1)C)NC(=O)C=2C(Oc3c(OC)cccc3C2)=[NH2+]
[nX2r5] S1C(=NC(=C1)C)NC(=O)C=2C(Oc3c(OC)cccc3C2)=[NH2+]
[#16X2H0][!#16] S1C(=NC(=C1)C)NC(=O)C=2C(Oc3c(OC)cccc3C2)=[NH2+]
*-*-[R]~*:[a] S1C(=NC(=C1)C)NC(=O)C=2C(Oc3c(OC)cccc3C2)=[NH2+]
*-*-[R]:[a] S1C(=NC(=C1)C)NC(=O)C=2C(Oc3c(OC)cccc3C2)=[NH2+]
C-!@C S1C(=NC(=C1)C)NC(=O)C=2C(Oc3c(OC)cccc3C2)=[NH2+]
c-!@O S1C(=NC(=C1)C)NC(=O)C=2C(Oc3c(OC)cccc3C2)=[NH2+]
N=[O,C,N,S] S1C(=NC(=C1)C)NC(=O)C=2C(Oc3c(OC)cccc3C2)=[NH2+]
[R](-*(-*))~*~*~*~[a] S1C(=NC(=C1)C)NC(=O)C=2C(Oc3c(OC)cccc3C2)=[NH2+]
[!#6]~*~*~[R] S1C(=NC(=C1)C)NC(=O)C=2C(Oc3c(OC)cccc3C2)=[NH2+]
[R]~*-[CH3] S1C(=NC(=C1)C)NC(=O)C=2C(Oc3c(OC)cccc3C2)=[NH2+]
*!:[a]:*:*:[a]!:* S1C(=NC(=C1)C)NC(=O)C=2C(Oc3c(OC)cccc3C2)=[NH2+]
[#8,#16] S1C(=NC(=C1)C)NC(=O)C=2C(Oc3c(OC)cccc3C2)=[NH2+]
*!@* S1C(=NC(=C1)C)NC(=O)C=2C(Oc3c(OC)cccc3C2)=[NH2+]
C=!@N S1C(=NC(=C1)C)NC(=O)C=2C(Oc3c(OC)cccc3C2)=[NH2+]
*(!@*)(!@*) S1C(=NC(=C1)C)NC(=O)C=2C(Oc3c(OC)cccc3C2)=[NH2+]
[#7]~*~*~*~*~*~*~*~*~[#8] S1C(=NC(=C1)C)NC(=O)C=2C(Oc3c(OC)cccc3C2)=[NH2+]
C-!@O S1C(=NC(=C1)C)NC(=O)C=2C(Oc3c(OC)cccc3C2)=[NH2+]
[CX3]=[OX1] S1C(=NC(=C1)C)NC(=O)C=2C(Oc3c(OC)cccc3C2)=[NH2+]
[OX1]=CN S1C(=NC(=C1)C)NC(=O)C=2C(Oc3c(OC)cccc3C2)=[NH2+]
[OD2]([#6])[#6] S1C(=NC(=C1)C)NC(=O)C=2C(Oc3c(OC)cccc3C2)=[NH2+]
C=@C S1C(=NC(=C1)C)NC(=O)C=2C(Oc3c(OC)cccc3C2)=[NH2+]
*-!:aa-!:* S1C(=NC(=C1)C)NC(=O)C=2C(Oc3c(OC)cccc3C2)=[NH2+]
*-!:[a]:*:*:[a]-!:* S1C(=NC(=C1)C)NC(=O)C=2C(Oc3c(OC)cccc3C2)=[NH2+]
[!#6]-[CH3] S1C(=NC(=C1)C)NC(=O)C=2C(Oc3c(OC)cccc3C2)=[NH2+]
*!@[#8]!@* S1C(=NC(=C1)C)NC(=O)C=2C(Oc3c(OC)cccc3C2)=[NH2+]
*-!:aaaa-!:* S1C(=NC(=C1)C)NC(=O)C=2C(Oc3c(OC)cccc3C2)=[NH2+]
*1*****1 S1C(=NC(=C1)C)NC(=O)C=2C(Oc3c(OC)cccc3C2)=[NH2+]
O=[C,N] S1C(=NC(=C1)C)NC(=O)C=2C(Oc3c(OC)cccc3C2)=[NH2+]
[R]~*~*-[CH3] S1C(=NC(=C1)C)NC(=O)C=2C(Oc3c(OC)cccc3C2)=[NH2+]
[#7]~*(~*)~* S1C(=NC(=C1)C)NC(=O)C=2C(Oc3c(OC)cccc3C2)=[NH2+]
C-!@N S1C(=NC(=C1)C)NC(=O)C=2C(Oc3c(OC)cccc3C2)=[NH2+]
[CH3X4] S1C(=NC(=C1)C)NC(=O)C=2C(Oc3c(OC)cccc3C2)=[NH2+]
[O,N]!-CA=A S1C(=NC(=C1)C)NC(=O)C=2C(Oc3c(OC)cccc3C2)=[NH2+]
[NX3][CX3](=[OX1])[#6] S1C(=NC(=C1)C)NC(=O)C=2C(Oc3c(OC)cccc3C2)=[NH2+]
[a]~*~*-[CH3] S1C(=NC(=C1)C)NC(=O)C=2C(Oc3c(OC)cccc3C2)=[NH2+]
c-!@C S1C(=NC(=C1)C)NC(=O)C=2C(Oc3c(OC)cccc3C2)=[NH2+]
a1aaaaa1 S1C(=NC(=C1)C)NC(=O)C=2C(Oc3c(OC)cccc3C2)=[NH2+]
[!R] S1C(=NC(=C1)C)NC(=O)C=2C(Oc3c(OC)cccc3C2)=[NH2+]
[!#6]~*~*~*~[D3] S1C(=NC(=C1)C)NC(=O)C=2C(Oc3c(OC)cccc3C2)=[NH2+]
c-@O S1C(=NC(=C1)C)NC(=O)C=2C(Oc3c(OC)cccc3C2)=[NH2+]
[N&X4&+,N&X3&+0] S1C(=NC(=C1)C)NC(=O)C=2C(Oc3c(OC)cccc3C2)=[NH2+]
[O,N;!H0;R0] S1C(=NC(=C1)C)NC(=O)C=2C(Oc3c(OC)cccc3C2)=[NH2+]
[R](-*(-*))~*~[a] S1C(=NC(=C1)C)NC(=O)C=2C(Oc3c(OC)cccc3C2)=[NH2+]
[sX2r5] S1C(=NC(=C1)C)NC(=O)C=2C(Oc3c(OC)cccc3C2)=[NH2+]
[#6]~!@[#8] S1C(=NC(=C1)C)NC(=O)C=2C(Oc3c(OC)cccc3C2)=[NH2+]
C=!@O S1C(=NC(=C1)C)NC(=O)C=2C(Oc3c(OC)cccc3C2)=[NH2+]
*1****1 S1C(=NC(=C1)C)NC(=O)C=2C(Oc3c(OC)cccc3C2)=[NH2+]
[R](-*(-*))~*~*~[a] S1C(=NC(=C1)C)NC(=O)C=2C(Oc3c(OC)cccc3C2)=[NH2+]
[OX2H0] S1C(=NC(=C1)C)NC(=O)C=2C(Oc3c(OC)cccc3C2)=[NH2+]
[R0] S1C(=NC(=C1)C)NC(=O)C=2C(Oc3c(OC)cccc3C2)=[NH2+]
*/,\[R]=,:;@[R]/,\* S1C(=NC(=C1)C)NC(=O)C=2C(Oc3c(OC)cccc3C2)=[NH2+]
[#7]~[D3] S1C(=NC(=C1)C)NC(=O)C=2C(Oc3c(OC)cccc3C2)=[NH2+]
N-[C,c,N]=[C,c,N,n,O,S] S1C(=NC(=C1)C)NC(=O)C=2C(Oc3c(OC)cccc3C2)=[NH2+]
[!#6]~*~[R] S1C(=NC(=C1)C)NC(=O)C=2C(Oc3c(OC)cccc3C2)=[NH2+]
a1aaaa1 S1C(=NC(=C1)C)NC(=O)C=2C(Oc3c(OC)cccc3C2)=[NH2+]
[N,n;+1] S1C(=NC(=C1)C)NC(=O)C=2C(Oc3c(OC)cccc3C2)=[NH2+]
[NX3+]=[CX3] S1C(=NC(=C1)C)NC(=O)C=2C(Oc3c(OC)cccc3C2)=[NH2+]
[#6X3v3-1,#6X3v4+0,#6X3v3+1] S1C(=NC(=C1)C)NC(=O)C=2C(Oc3c(OC)cccc3C2)=[NH2+]
*-*-[R]~*~*:[a] S1C(=NC(=C1)C)NC(=O)C=2C(Oc3c(OC)cccc3C2)=[NH2+]
C-@C S1C(=NC(=C1)C)NC(=O)C=2C(Oc3c(OC)cccc3C2)=[NH2+]
C~C~O S1C(=NC(=C1)C)NC(=O)C=2C(Oc3c(OC)cccc3C2)=[NH2+]
[CX4v4] S1C(=NC(=C1)C)NC(=O)C=2C(Oc3c(OC)cccc3C2)=[NH2+]
*-!@* S1C(=NC(=C1)C)NC(=O)C=2C(Oc3c(OC)cccc3C2)=[NH2+]
[#8]=[C,N] S1C(=NC(=C1)C)NC(=O)C=2C(Oc3c(OC)cccc3C2)=[NH2+]
[#7] S1C(=NC(=C1)C)NC(=O)C=2C(Oc3c(OC)cccc3C2)=[NH2+]
[R]~[D3] S1C(=NC(=C1)C)NC(=O)C=2C(Oc3c(OC)cccc3C2)=[NH2+]
*-!:[a]:*:[a]-!:* S1C(=NC(=C1)C)NC(=O)C=2C(Oc3c(OC)cccc3C2)=[NH2+]
[#6,#7;R0]=[#8] S1C(=NC(=C1)C)NC(=O)C=2C(Oc3c(OC)cccc3C2)=[NH2+]
C-@O S1C(=NC(=C1)C)NC(=O)C=2C(Oc3c(OC)cccc3C2)=[NH2+]
c-!@N S1C(=NC(=C1)C)NC(=O)C=2C(Oc3c(OC)cccc3C2)=[NH2+]
[CX4] S1C(=NC(=C1)C)NC(=O)C=2C(Oc3c(OC)cccc3C2)=[NH2+]
[CX3](=[OX1])C S1C(=NC(=C1)C)NC(=O)C=2C(Oc3c(OC)cccc3C2)=[NH2+]
*!@* ClC1=CC[C@@H](C([O-])=O)[C@@H](C(=O)Nc2ccc(cc2)C)C1
[#7]~*(~*)~* ClC1=CC[C@@H](C([O-])=O)[C@@H](C(=O)Nc2ccc(cc2)C)C1
C~C(~O)~O ClC1=CC[C@@H](C([O-])=O)[C@@H](C(=O)Nc2ccc(cc2)C)C1
C-!@O ClC1=CC[C@@H](C([O-])=O)[C@@H](C(=O)Nc2ccc(cc2)C)C1
[#8,#16] ClC1=CC[C@@H](C([O-])=O)[C@@H](C(=O)Nc2ccc(cc2)C)C1
[#7] ClC1=CC[C@@H](C([O-])=O)[C@@H](C(=O)Nc2ccc(cc2)C)C1
[#7]~[D3] ClC1=CC[C@@H](C([O-])=O)[C@@H](C(=O)Nc2ccc(cc2)C)C1
[OX2H,OX1H0-] ClC1=CC[C@@H](C([O-])=O)[C@@H](C(=O)Nc2ccc(cc2)C)C1
[NX3][CX3](=[OX1])[#6] ClC1=CC[C@@H](C([O-])=O)[C@@H](C(=O)Nc2ccc(cc2)C)C1
[CH3X4] ClC1=CC[C@@H](C([O-])=O)[C@@H](C(=O)Nc2ccc(cc2)C)C1
[-,--,---] ClC1=CC[C@@H](C([O-])=O)[C@@H](C(=O)Nc2ccc(cc2)C)C1
C~C~O ClC1=CC[C@@H](C([O-])=O)[C@@H](C(=O)Nc2ccc(cc2)C)C1
[CX4v4] ClC1=CC[C@@H](C([O-])=O)[C@@H](C(=O)Nc2ccc(cc2)C)C1
[#9,#17,#35,#53]~[D3] ClC1=CC[C@@H](C([O-])=O)[C@@H](C(=O)Nc2ccc(cc2)C)C1
[!#6]~*~*~*~[D3] ClC1=CC[C@@H](C([O-])=O)[C@@H](C(=O)Nc2ccc(cc2)C)C1
[CX3](=O)[O-] ClC1=CC[C@@H](C([O-])=O)[C@@H](C(=O)Nc2ccc(cc2)C)C1
[a]~*~*-[CH3] ClC1=CC[C@@H](C([O-])=O)[C@@H](C(=O)Nc2ccc(cc2)C)C1
[#6!H0]~@[#6!H0]~@[#6!H0]~@[#6!H0] ClC1=CC[C@@H](C([O-])=O)[C@@H](C(=O)Nc2ccc(cc2)C)C1
*-*-[R]~*~*:[a] ClC1=CC[C@@H](C([O-])=O)[C@@H](C(=O)Nc2ccc(cc2)C)C1
[#6,#7;R0]=[#8] ClC1=CC[C@@H](C([O-])=O)[C@@H](C(=O)Nc2ccc(cc2)C)C1
[#9,#17,#35,#53]-[R] ClC1=CC[C@@H](C([O-])=O)[C@@H](C(=O)Nc2ccc(cc2)C)C1
[!R] ClC1=CC[C@@H](C([O-])=O)[C@@H](C(=O)Nc2ccc(cc2)C)C1
C~C~C~C ClC1=CC[C@@H](C([O-])=O)[C@@H](C(=O)Nc2ccc(cc2)C)C1
[C;X4;!D4]-;!@[C;D3] ClC1=CC[C@@H](C([O-])=O)[C@@H](C(=O)Nc2ccc(cc2)C)C1
C-!@C ClC1=CC[C@@H](C([O-])=O)[C@@H](C(=O)Nc2ccc(cc2)C)C1
[C](=O)([C,c,O,S])[C,c,O,S] ClC1=CC[C@@H](C([O-])=O)[C@@H](C(=O)Nc2ccc(cc2)C)C1
*!:[a]:*:*:[a]!:* ClC1=CC[C@@H](C([O-])=O)[C@@H](C(=O)Nc2ccc(cc2)C)C1
C-!@[Cl] ClC1=CC[C@@H](C([O-])=O)[C@@H](C(=O)Nc2ccc(cc2)C)C1
C=@C ClC1=CC[C@@H](C([O-])=O)[C@@H](C(=O)Nc2ccc(cc2)C)C1
[CX3](=[OX1])C ClC1=CC[C@@H](C([O-])=O)[C@@H](C(=O)Nc2ccc(cc2)C)C1
*-!:aaaa-!:* ClC1=CC[C@@H](C([O-])=O)[C@@H](C(=O)Nc2ccc(cc2)C)C1
[R](-*(-*))~*~*~[a] ClC1=CC[C@@H](C([O-])=O)[C@@H](C(=O)Nc2ccc(cc2)C)C1
[N&X4&+,N&X3&+0] ClC1=CC[C@@H](C([O-])=O)[C@@H](C(=O)Nc2ccc(cc2)C)C1
A-[Cl,Br,I] ClC1=CC[C@@H](C([O-])=O)[C@@H](C(=O)Nc2ccc(cc2)C)C1
C-@A[Cl] ClC1=CC[C@@H](C([O-])=O)[C@@H](C(=O)Nc2ccc(cc2)C)C1
C-@C ClC1=CC[C@@H](C([O-])=O)[C@@H](C(=O)Nc2ccc(cc2)C)C1
[CX3](=[OX1])O ClC1=CC[C@@H](C([O-])=O)[C@@H](C(=O)Nc2ccc(cc2)C)C1
[#6][F,Cl,Br,I] ClC1=CC[C@@H](C([O-])=O)[C@@H](C(=O)Nc2ccc(cc2)C)C1
[#7]~*~*~*~*~*~*~*~*~[#8] ClC1=CC[C@@H](C([O-])=O)[C@@H](C(=O)Nc2ccc(cc2)C)C1
[CX3](=O)[OX1H0-,OX2H1] ClC1=CC[C@@H](C([O-])=O)[C@@H](C(=O)Nc2ccc(cc2)C)C1
[R]~[D3] ClC1=CC[C@@H](C([O-])=O)[C@@H](C(=O)Nc2ccc(cc2)C)C1
c-!@C ClC1=CC[C@@H](C([O-])=O)[C@@H](C(=O)Nc2ccc(cc2)C)C1
*-!:[a]:*:*:[a]-!:* ClC1=CC[C@@H](C([O-])=O)[C@@H](C(=O)Nc2ccc(cc2)C)C1
c-!@N ClC1=CC[C@@H](C([O-])=O)[C@@H](C(=O)Nc2ccc(cc2)C)C1
[CX4] ClC1=CC[C@@H](C([O-])=O)[C@@H](C(=O)Nc2ccc(cc2)C)C1
[#6!H0]~@[#6!H0]~@[#6!H0]~@[#6!H0]~@[#6!H0] ClC1=CC[C@@H](C([O-])=O)[C@@H](C(=O)Nc2ccc(cc2)C)C1
[R](-*(-*))~*~*~*~[a] ClC1=CC[C@@H](C([O-])=O)[C@@H](C(=O)Nc2ccc(cc2)C)C1
*-*-[R]:[a] ClC1=CC[C@@H](C([O-])=O)[C@@H](C(=O)Nc2ccc(cc2)C)C1
[#9,#17,#35,#53]~*(~*)~* ClC1=CC[C@@H](C([O-])=O)[C@@H](C(=O)Nc2ccc(cc2)C)C1
[#6X3v3-1,#6X3v4+0,#6X3v3+1] ClC1=CC[C@@H](C([O-])=O)[C@@H](C(=O)Nc2ccc(cc2)C)C1
C-C[Cl] ClC1=CC[C@@H](C([O-])=O)[C@@H](C(=O)Nc2ccc(cc2)C)C1
[F,Cl,Br,I] ClC1=CC[C@@H](C([O-])=O)[C@@H](C(=O)Nc2ccc(cc2)C)C1
[CX3]=[OX1] ClC1=CC[C@@H](C([O-])=O)[C@@H](C(=O)Nc2ccc(cc2)C)C1
C-!@N ClC1=CC[C@@H](C([O-])=O)[C@@H](C(=O)Nc2ccc(cc2)C)C1
[R] ClC1=CC[C@@H](C([O-])=O)[C@@H](C(=O)Nc2ccc(cc2)C)C1
*/,\[R]=,:;@[R]/,\* ClC1=CC[C@@H](C([O-])=O)[C@@H](C(=O)Nc2ccc(cc2)C)C1
C=C[Cl] ClC1=CC[C@@H](C([O-])=O)[C@@H](C(=O)Nc2ccc(cc2)C)C1
[R](-*(-*))~*~[a] ClC1=CC[C@@H](C([O-])=O)[C@@H](C(=O)Nc2ccc(cc2)C)C1
O=[C,N] ClC1=CC[C@@H](C([O-])=O)[C@@H](C(=O)Nc2ccc(cc2)C)C1
[O,N;!H0;R0] ClC1=CC[C@@H](C([O-])=O)[C@@H](C(=O)Nc2ccc(cc2)C)C1
[#8]=[C,N] ClC1=CC[C@@H](C([O-])=O)[C@@H](C(=O)Nc2ccc(cc2)C)C1
[cR1]1[cR1][cR1][cR1][cR1][cR1]1 ClC1=CC[C@@H](C([O-])=O)[C@@H](C(=O)Nc2ccc(cc2)C)C1
*(!@*)(!@*) ClC1=CC[C@@H](C([O-])=O)[C@@H](C(=O)Nc2ccc(cc2)C)C1
[!#6]~*~[R] ClC1=CC[C@@H](C([O-])=O)[C@@H](C(=O)Nc2ccc(cc2)C)C1
*1*****1 ClC1=CC[C@@H](C([O-])=O)[C@@H](C(=O)Nc2ccc(cc2)C)C1
a1aaaaa1 ClC1=CC[C@@H](C([O-])=O)[C@@H](C(=O)Nc2ccc(cc2)C)C1
[R]~*~*-[CH3] ClC1=CC[C@@H](C([O-])=O)[C@@H](C(=O)Nc2ccc(cc2)C)C1
[#9,#17,#35,#53] ClC1=CC[C@@H](C([O-])=O)[C@@H](C(=O)Nc2ccc(cc2)C)C1
C=!@O ClC1=CC[C@@H](C([O-])=O)[C@@H](C(=O)Nc2ccc(cc2)C)C1
[R0] ClC1=CC[C@@H](C([O-])=O)[C@@H](C(=O)Nc2ccc(cc2)C)C1
*-*-[R]~*:[a] ClC1=CC[C@@H](C([O-])=O)[C@@H](C(=O)Nc2ccc(cc2)C)C1
*-!@* ClC1=CC[C@@H](C([O-])=O)[C@@H](C(=O)Nc2ccc(cc2)C)C1
[R]~*-[CH3] ClC1=CC[C@@H](C([O-])=O)[C@@H](C(=O)Nc2ccc(cc2)C)C1
[!H0;#7,#8,#9] ClC1=CC[C@@H](C([O-])=O)[C@@H](C(=O)Nc2ccc(cc2)C)C1
[!#6]~*~*~[R] ClC1=CC[C@@H](C([O-])=O)[C@@H](C(=O)Nc2ccc(cc2)C)C1
N-[C,c,N]=[C,c,N,n,O,S] ClC1=CC[C@@H](C([O-])=O)[C@@H](C(=O)Nc2ccc(cc2)C)C1
*/,\[R]=;@[R]/,\* ClC1=CC[C@@H](C([O-])=O)[C@@H](C(=O)Nc2ccc(cc2)C)C1
[#9,#17,#35,#53]!@*@* ClC1=CC[C@@H](C([O-])=O)[C@@H](C(=O)Nc2ccc(cc2)C)C1
[OX1]=CN ClC1=CC[C@@H](C([O-])=O)[C@@H](C(=O)Nc2ccc(cc2)C)C1
[#6]~!@[#8] ClC1=CC[C@@H](C([O-])=O)[C@@H](C(=O)Nc2ccc(cc2)C)C1
[#6X3v3-1,#6X3v4+0,#6X3v3+1] Clc1c(cccc1)/C=C\2/SC(=S)N(C(=O)2)[C@@H](C([O-])=O)C
C-!@C Clc1c(cccc1)/C=C\2/SC(=S)N(C(=O)2)[C@@H](C([O-])=O)C
C-@C Clc1c(cccc1)/C=C\2/SC(=S)N(C(=O)2)[C@@H](C([O-])=O)C
[CX4] Clc1c(cccc1)/C=C\2/SC(=S)N(C(=O)2)[C@@H](C([O-])=O)C
O=[C,N] Clc1c(cccc1)/C=C\2/SC(=S)N(C(=O)2)[C@@H](C([O-])=O)C
*-!@* Clc1c(cccc1)/C=C\2/SC(=S)N(C(=O)2)[C@@H](C([O-])=O)C
[#9,#17,#35,#53]!@*@* Clc1c(cccc1)/C=C\2/SC(=S)N(C(=O)2)[C@@H](C([O-])=O)C
[!#6]~*~*~*~[D3] Clc1c(cccc1)/C=C\2/SC(=S)N(C(=O)2)[C@@H](C([O-])=O)C
[CX3](=O)[OX1H0-,OX2H1] Clc1c(cccc1)/C=C\2/SC(=S)N(C(=O)2)[C@@H](C([O-])=O)C
C-@N Clc1c(cccc1)/C=C\2/SC(=S)N(C(=O)2)[C@@H](C([O-])=O)C
[R]~*~*-[CH3] Clc1c(cccc1)/C=C\2/SC(=S)N(C(=O)2)[C@@H](C([O-])=O)C
[SX2] Clc1c(cccc1)/C=C\2/SC(=S)N(C(=O)2)[C@@H](C([O-])=O)C
[!#6]~*~[R] Clc1c(cccc1)/C=C\2/SC(=S)N(C(=O)2)[C@@H](C([O-])=O)C
C~C(~O)~O Clc1c(cccc1)/C=C\2/SC(=S)N(C(=O)2)[C@@H](C([O-])=O)C
[#9,#17,#35,#53]~*(~*)~* Clc1c(cccc1)/C=C\2/SC(=S)N(C(=O)2)[C@@H](C([O-])=O)C
[#9,#17,#35,#53]~[D3] Clc1c(cccc1)/C=C\2/SC(=S)N(C(=O)2)[C@@H](C([O-])=O)C
C=!@O Clc1c(cccc1)/C=C\2/SC(=S)N(C(=O)2)[C@@H](C([O-])=O)C
[CX3](=[OX1])O Clc1c(cccc1)/C=C\2/SC(=S)N(C(=O)2)[C@@H](C([O-])=O)C
C-@S Clc1c(cccc1)/C=C\2/SC(=S)N(C(=O)2)[C@@H](C([O-])=O)C
a1aaaaa1 Clc1c(cccc1)/C=C\2/SC(=S)N(C(=O)2)[C@@H](C([O-])=O)C
*1****1 Clc1c(cccc1)/C=C\2/SC(=S)N(C(=O)2)[C@@H](C([O-])=O)C
[!R] Clc1c(cccc1)/C=C\2/SC(=S)N(C(=O)2)[C@@H](C([O-])=O)C
[CX3](=O)[O-] Clc1c(cccc1)/C=C\2/SC(=S)N(C(=O)2)[C@@H](C([O-])=O)C
[R](-*(-*))~*~*~[a] Clc1c(cccc1)/C=C\2/SC(=S)N(C(=O)2)[C@@H](C([O-])=O)C
[CX4v4] Clc1c(cccc1)/C=C\2/SC(=S)N(C(=O)2)[C@@H](C([O-])=O)C
[R] Clc1c(cccc1)/C=C\2/SC(=S)N(C(=O)2)[C@@H](C([O-])=O)C
[#6][F,Cl,Br,I] Clc1c(cccc1)/C=C\2/SC(=S)N(C(=O)2)[C@@H](C([O-])=O)C
[C;X4;!D4]-;!@[C;D3] Clc1c(cccc1)/C=C\2/SC(=S)N(C(=O)2)[C@@H](C([O-])=O)C
[#9,#17,#35,#53] Clc1c(cccc1)/C=C\2/SC(=S)N(C(=O)2)[C@@H](C([O-])=O)C
[F,Cl,Br,I] Clc1c(cccc1)/C=C\2/SC(=S)N(C(=O)2)[C@@H](C([O-])=O)C
[NX3][CX3](=[OX1])[#6] Clc1c(cccc1)/C=C\2/SC(=S)N(C(=O)2)[C@@H](C([O-])=O)C
[R](-*(-*))~*~[a] Clc1c(cccc1)/C=C\2/SC(=S)N(C(=O)2)[C@@H](C([O-])=O)C
[cR1]1[cR1][cR1][cR1][cR1][cR1]1 Clc1c(cccc1)/C=C\2/SC(=S)N(C(=O)2)[C@@H](C([O-])=O)C
C=[SD1H0] Clc1c(cccc1)/C=C\2/SC(=S)N(C(=O)2)[C@@H](C([O-])=O)C
[NX3,NX4+][CX4H]([*])[CX3](=[OX1])[O,N] Clc1c(cccc1)/C=C\2/SC(=S)N(C(=O)2)[C@@H](C([O-])=O)C
[#8]=[C,N] Clc1c(cccc1)/C=C\2/SC(=S)N(C(=O)2)[C@@H](C([O-])=O)C
[#7]~*(~*)~* Clc1c(cccc1)/C=C\2/SC(=S)N(C(=O)2)[C@@H](C([O-])=O)C
[NX3][CX3]=[SX1] Clc1c(cccc1)/C=C\2/SC(=S)N(C(=O)2)[C@@H](C([O-])=O)C
[#7]~[D3] Clc1c(cccc1)/C=C\2/SC(=S)N(C(=O)2)[C@@H](C([O-])=O)C
[#6!H0]~@[#6!H0]~@[#6!H0]~@[#6!H0] Clc1c(cccc1)/C=C\2/SC(=S)N(C(=O)2)[C@@H](C([O-])=O)C
[CH3X4] Clc1c(cccc1)/C=C\2/SC(=S)N(C(=O)2)[C@@H](C([O-])=O)C
[R]~*-[CH3] Clc1c(cccc1)/C=C\2/SC(=S)N(C(=O)2)[C@@H](C([O-])=O)C
[OX2H,OX1H0-] Clc1c(cccc1)/C=C\2/SC(=S)N(C(=O)2)[C@@H](C([O-])=O)C
*(!@*)(!@*) Clc1c(cccc1)/C=C\2/SC(=S)N(C(=O)2)[C@@H](C([O-])=O)C
[#6,#7;R0]=[#8] Clc1c(cccc1)/C=C\2/SC(=S)N(C(=O)2)[C@@H](C([O-])=O)C
[#7] Clc1c(cccc1)/C=C\2/SC(=S)N(C(=O)2)[C@@H](C([O-])=O)C
[R0] Clc1c(cccc1)/C=C\2/SC(=S)N(C(=O)2)[C@@H](C([O-])=O)C
C~C~O Clc1c(cccc1)/C=C\2/SC(=S)N(C(=O)2)[C@@H](C([O-])=O)C
*/,\[R]=,:;@[R]/,\* Clc1c(cccc1)/C=C\2/SC(=S)N(C(=O)2)[C@@H](C([O-])=O)C
[R]~[D3] Clc1c(cccc1)/C=C\2/SC(=S)N(C(=O)2)[C@@H](C([O-])=O)C
[#9,#17,#35,#53]-[a] Clc1c(cccc1)/C=C\2/SC(=S)N(C(=O)2)[C@@H](C([O-])=O)C
C=!@C Clc1c(cccc1)/C=C\2/SC(=S)N(C(=O)2)[C@@H](C([O-])=O)C
*1*****1 Clc1c(cccc1)/C=C\2/SC(=S)N(C(=O)2)[C@@H](C([O-])=O)C
*-!:aa-!:* Clc1c(cccc1)/C=C\2/SC(=S)N(C(=O)2)[C@@H](C([O-])=O)C
N~C~C(~O)~O Clc1c(cccc1)/C=C\2/SC(=S)N(C(=O)2)[C@@H](C([O-])=O)C
[!#6]~*~*~[R] Clc1c(cccc1)/C=C\2/SC(=S)N(C(=O)2)[C@@H](C([O-])=O)C
C-!@N Clc1c(cccc1)/C=C\2/SC(=S)N(C(=O)2)[C@@H](C([O-])=O)C
[C](=O)([C,c,O,S])[C,c,O,S] Clc1c(cccc1)/C=C\2/SC(=S)N(C(=O)2)[C@@H](C([O-])=O)C
[CD3H0,R](=[SD1H0])([ND2H1,R])([ND2H1,R]) Clc1c(cccc1)/C=C\2/SC(=S)N(C(=O)2)[C@@H](C([O-])=O)C
[#16X2H0] Clc1c(cccc1)/C=C\2/SC(=S)N(C(=O)2)[C@@H](C([O-])=O)C
[N&X4&+,N&X3&+0] Clc1c(cccc1)/C=C\2/SC(=S)N(C(=O)2)[C@@H](C([O-])=O)C
[#8,#16] Clc1c(cccc1)/C=C\2/SC(=S)N(C(=O)2)[C@@H](C([O-])=O)C
[C;X4;!D4]-;!@[C;X4;!D4;!R] Clc1c(cccc1)/C=C\2/SC(=S)N(C(=O)2)[C@@H](C([O-])=O)C
[CX3]=[OX1] Clc1c(cccc1)/C=C\2/SC(=S)N(C(=O)2)[C@@H](C([O-])=O)C
C=!@S Clc1c(cccc1)/C=C\2/SC(=S)N(C(=O)2)[C@@H](C([O-])=O)C
[#9,#17,#35,#53]-[R] Clc1c(cccc1)/C=C\2/SC(=S)N(C(=O)2)[C@@H](C([O-])=O)C
N-[C,c,N]=[C,c,N,n,O,S] Clc1c(cccc1)/C=C\2/SC(=S)N(C(=O)2)[C@@H](C([O-])=O)C
c-!@C Clc1c(cccc1)/C=C\2/SC(=S)N(C(=O)2)[C@@H](C([O-])=O)C
C-!@O Clc1c(cccc1)/C=C\2/SC(=S)N(C(=O)2)[C@@H](C([O-])=O)C
[#6]~!@[#8] Clc1c(cccc1)/C=C\2/SC(=S)N(C(=O)2)[C@@H](C([O-])=O)C
[OX1]=CN Clc1c(cccc1)/C=C\2/SC(=S)N(C(=O)2)[C@@H](C([O-])=O)C
a-[Cl] Clc1c(cccc1)/C=C\2/SC(=S)N(C(=O)2)[C@@H](C([O-])=O)C
[O,N]!-CA=A Clc1c(cccc1)/C=C\2/SC(=S)N(C(=O)2)[C@@H](C([O-])=O)C
*-*-[R]~*~*:[a] Clc1c(cccc1)/C=C\2/SC(=S)N(C(=O)2)[C@@H](C([O-])=O)C
[-,--,---] Clc1c(cccc1)/C=C\2/SC(=S)N(C(=O)2)[C@@H](C([O-])=O)C
[R](-*(-*))~*~*~*~[a] Clc1c(cccc1)/C=C\2/SC(=S)N(C(=O)2)[C@@H](C([O-])=O)C
[#16X2H0][!#16] Clc1c(cccc1)/C=C\2/SC(=S)N(C(=O)2)[C@@H](C([O-])=O)C
[CX3](=[OX1])C Clc1c(cccc1)/C=C\2/SC(=S)N(C(=O)2)[C@@H](C([O-])=O)C
*!@* Clc1c(cccc1)/C=C\2/SC(=S)N(C(=O)2)[C@@H](C([O-])=O)C
[#6]1[#6](=[N,O,S])[#7,#8,#16][#6][#7,#8,#16]1 Clc1c(cccc1)/C=C\2/SC(=S)N(C(=O)2)[C@@H](C([O-])=O)C
[#7]~[D3] Clc1c(ccc([N+]([O-])=O)c1)C(=O)OCC(=O)N2C(=O)CCC2
*1*****1 Clc1c(ccc([N+]([O-])=O)c1)C(=O)OCC(=O)N2C(=O)CCC2
c-!@C Clc1c(ccc([N+]([O-])=O)c1)C(=O)OCC(=O)N2C(=O)CCC2
[R](-*(-*))~*~*~*~[a] Clc1c(ccc([N+]([O-])=O)c1)C(=O)OCC(=O)N2C(=O)CCC2
*!@* Clc1c(ccc([N+]([O-])=O)c1)C(=O)OCC(=O)N2C(=O)CCC2
[R]~[D3] Clc1c(ccc([N+]([O-])=O)c1)C(=O)OCC(=O)N2C(=O)CCC2
[#6X3v3-1,#6X3v4+0,#6X3v3+1] Clc1c(ccc([N+]([O-])=O)c1)C(=O)OCC(=O)N2C(=O)CCC2
[!#6]~*~[R] Clc1c(ccc([N+]([O-])=O)c1)C(=O)OCC(=O)N2C(=O)CCC2
C-@N Clc1c(ccc([N+]([O-])=O)c1)C(=O)OCC(=O)N2C(=O)CCC2
[C](=O)([C,c,O,S])[C,c,O,S] Clc1c(ccc([N+]([O-])=O)c1)C(=O)OCC(=O)N2C(=O)CCC2
*-*-[R]:[a] Clc1c(ccc([N+]([O-])=O)c1)C(=O)OCC(=O)N2C(=O)CCC2
*!:[a]:*:*:[a]!:* Clc1c(ccc([N+]([O-])=O)c1)C(=O)OCC(=O)N2C(=O)CCC2
[!R] Clc1c(ccc([N+]([O-])=O)c1)C(=O)OCC(=O)N2C(=O)CCC2
*-*-[R]~*~*:[a] Clc1c(ccc([N+]([O-])=O)c1)C(=O)OCC(=O)N2C(=O)CCC2
N-!@O Clc1c(ccc([N+]([O-])=O)c1)C(=O)OCC(=O)N2C(=O)CCC2
C=!@O Clc1c(ccc([N+]([O-])=O)c1)C(=O)OCC(=O)N2C(=O)CCC2
N=!@O Clc1c(ccc([N+]([O-])=O)c1)C(=O)OCC(=O)N2C(=O)CCC2
[#6][F,Cl,Br,I] Clc1c(ccc([N+]([O-])=O)c1)C(=O)OCC(=O)N2C(=O)CCC2
[#6][CX3](=O)[OX2H0][#6] Clc1c(ccc([N+]([O-])=O)c1)C(=O)OCC(=O)N2C(=O)CCC2
[#8,#16] Clc1c(ccc([N+]([O-])=O)c1)C(=O)OCC(=O)N2C(=O)CCC2
[CX3]=[OX1] Clc1c(ccc([N+]([O-])=O)c1)C(=O)OCC(=O)N2C(=O)CCC2
[R] Clc1c(ccc([N+]([O-])=O)c1)C(=O)OCC(=O)N2C(=O)CCC2
[!#6]~*~*~[R] Clc1c(ccc([N+]([O-])=O)c1)C(=O)OCC(=O)N2C(=O)CCC2
*(!@*)(!@*) Clc1c(ccc([N+]([O-])=O)c1)C(=O)OCC(=O)N2C(=O)CCC2
[#9,#17,#35,#53]!@*@* Clc1c(ccc([N+]([O-])=O)c1)C(=O)OCC(=O)N2C(=O)CCC2
*-!:aaa-!:* Clc1c(ccc([N+]([O-])=O)c1)C(=O)OCC(=O)N2C(=O)CCC2
[R](-*(-*))~*~[a] Clc1c(ccc([N+]([O-])=O)c1)C(=O)OCC(=O)N2C(=O)CCC2
[-,--,---] Clc1c(ccc([N+]([O-])=O)c1)C(=O)OCC(=O)N2C(=O)CCC2
a1aaaaa1 Clc1c(ccc([N+]([O-])=O)c1)C(=O)OCC(=O)N2C(=O)CCC2
N-[C,c,N]=[C,c,N,n,O,S] Clc1c(ccc([N+]([O-])=O)c1)C(=O)OCC(=O)N2C(=O)CCC2
[#6]~!@[#8] Clc1c(ccc([N+]([O-])=O)c1)C(=O)OCC(=O)N2C(=O)CCC2
C(=O)-N-C=O Clc1c(ccc([N+]([O-])=O)c1)C(=O)OCC(=O)N2C(=O)CCC2
c-!@N Clc1c(ccc([N+]([O-])=O)c1)C(=O)OCC(=O)N2C(=O)CCC2
a-[Cl] Clc1c(ccc([N+]([O-])=O)c1)C(=O)OCC(=O)N2C(=O)CCC2
[ND3H0](~[OD1H0])(~[OD1H0])-a Clc1c(ccc([N+]([O-])=O)c1)C(=O)OCC(=O)N2C(=O)CCC2
[#9,#17,#35,#53]-[R] Clc1c(ccc([N+]([O-])=O)c1)C(=O)OCC(=O)N2C(=O)CCC2
[#9,#17,#35,#53]-[a] Clc1c(ccc([N+]([O-])=O)c1)C(=O)OCC(=O)N2C(=O)CCC2
[N,n;+1] Clc1c(ccc([N+]([O-])=O)c1)C(=O)OCC(=O)N2C(=O)CCC2
[OD2]([#6])[#6] Clc1c(ccc([N+]([O-])=O)c1)C(=O)OCC(=O)N2C(=O)CCC2
*-*-[R]~*:[a] Clc1c(ccc([N+]([O-])=O)c1)C(=O)OCC(=O)N2C(=O)CCC2
*!@[#8]!@* Clc1c(ccc([N+]([O-])=O)c1)C(=O)OCC(=O)N2C(=O)CCC2
[#7]~*~*~*~*~*~*~*~*~[#8] Clc1c(ccc([N+]([O-])=O)c1)C(=O)OCC(=O)N2C(=O)CCC2
[NX3][CX3](=[OX1])[#6] Clc1c(ccc([N+]([O-])=O)c1)C(=O)OCC(=O)N2C(=O)CCC2
[CX4] Clc1c(ccc([N+]([O-])=O)c1)C(=O)OCC(=O)N2C(=O)CCC2
[C;X4;!D4]-;!@[C;D3] Clc1c(ccc([N+]([O-])=O)c1)C(=O)OCC(=O)N2C(=O)CCC2
[CX3](=[OX1])C Clc1c(ccc([N+]([O-])=O)c1)C(=O)OCC(=O)N2C(=O)CCC2
[+] Clc1c(ccc([N+]([O-])=O)c1)C(=O)OCC(=O)N2C(=O)CCC2
[CX3](=[OX1])O Clc1c(ccc([N+]([O-])=O)c1)C(=O)OCC(=O)N2C(=O)CCC2
[CX3](=[OX1])[NX3H0]([#6])[CX3](=[OX1]) Clc1c(ccc([N+]([O-])=O)c1)C(=O)OCC(=O)N2C(=O)CCC2
N=[O,C,N,S] Clc1c(ccc([N+]([O-])=O)c1)C(=O)OCC(=O)N2C(=O)CCC2
[cR1]1[cR1][cR1][cR1][cR1][cR1]1 Clc1c(ccc([N+]([O-])=O)c1)C(=O)OCC(=O)N2C(=O)CCC2
[OX2H,OX1H0-] Clc1c(ccc([N+]([O-])=O)c1)C(=O)OCC(=O)N2C(=O)CCC2
*-!:aa-!:* Clc1c(ccc([N+]([O-])=O)c1)C(=O)OCC(=O)N2C(=O)CCC2
*-!@* Clc1c(ccc([N+]([O-])=O)c1)C(=O)OCC(=O)N2C(=O)CCC2
C-!@C Clc1c(ccc([N+]([O-])=O)c1)C(=O)OCC(=O)N2C(=O)CCC2
[+,++,+++] Clc1c(ccc([N+]([O-])=O)c1)C(=O)OCC(=O)N2C(=O)CCC2
[#9,#17,#35,#53]~[D3] Clc1c(ccc([N+]([O-])=O)c1)C(=O)OCC(=O)N2C(=O)CCC2
C-@C Clc1c(ccc([N+]([O-])=O)c1)C(=O)OCC(=O)N2C(=O)CCC2
[#8]=[C,N] Clc1c(ccc([N+]([O-])=O)c1)C(=O)OCC(=O)N2C(=O)CCC2
[#6,#7;R0]=[#8] Clc1c(ccc([N+]([O-])=O)c1)C(=O)OCC(=O)N2C(=O)CCC2
[OX2H0] Clc1c(ccc([N+]([O-])=O)c1)C(=O)OCC(=O)N2C(=O)CCC2
C-!@N Clc1c(ccc([N+]([O-])=O)c1)C(=O)OCC(=O)N2C(=O)CCC2
[#8]=[C,N]-aaa[F,Cl,Br,I] Clc1c(ccc([N+]([O-])=O)c1)C(=O)OCC(=O)N2C(=O)CCC2
*/,\[R]=,:;@[R]/,\* Clc1c(ccc([N+]([O-])=O)c1)C(=O)OCC(=O)N2C(=O)CCC2
*1****1 Clc1c(ccc([N+]([O-])=O)c1)C(=O)OCC(=O)N2C(=O)CCC2
[#9,#17,#35,#53]~*(~*)~* Clc1c(ccc([N+]([O-])=O)c1)C(=O)OCC(=O)N2C(=O)CCC2
[!#6]~*~*~*~[D3] Clc1c(ccc([N+]([O-])=O)c1)C(=O)OCC(=O)N2C(=O)CCC2
[R0] Clc1c(ccc([N+]([O-])=O)c1)C(=O)OCC(=O)N2C(=O)CCC2
[#9,#17,#35,#53] Clc1c(ccc([N+]([O-])=O)c1)C(=O)OCC(=O)N2C(=O)CCC2
O=[C,N] Clc1c(ccc([N+]([O-])=O)c1)C(=O)OCC(=O)N2C(=O)CCC2
[OX1]=CN Clc1c(ccc([N+]([O-])=O)c1)C(=O)OCC(=O)N2C(=O)CCC2
[#7] Clc1c(ccc([N+]([O-])=O)c1)C(=O)OCC(=O)N2C(=O)CCC2
[F,Cl,Br,I] Clc1c(ccc([N+]([O-])=O)c1)C(=O)OCC(=O)N2C(=O)CCC2
C~C~C~C Clc1c(ccc([N+]([O-])=O)c1)C(=O)OCC(=O)N2C(=O)CCC2
*-!:[a]:*:[a]-!:* Clc1c(ccc([N+]([O-])=O)c1)C(=O)OCC(=O)N2C(=O)CCC2
[R](-*(-*))~*~*~[a] Clc1c(ccc([N+]([O-])=O)c1)C(=O)OCC(=O)N2C(=O)CCC2
C-!@O Clc1c(ccc([N+]([O-])=O)c1)C(=O)OCC(=O)N2C(=O)CCC2
C~C~O Clc1c(ccc([N+]([O-])=O)c1)C(=O)OCC(=O)N2C(=O)CCC2
[CX4v4] Clc1c(ccc([N+]([O-])=O)c1)C(=O)OCC(=O)N2C(=O)CCC2
*-!:[a]:*:*:[a]-!:* Clc1c(ccc([N+]([O-])=O)c1)C(=O)OCC(=O)N2C(=O)CCC2
C-@N Brc1cnc(OCC2CC[NH2+]CC2)c(c1)C([O-])=O
C-!@C Brc1cnc(OCC2CC[NH2+]CC2)c(c1)C([O-])=O
[CX4v4] Brc1cnc(OCC2CC[NH2+]CC2)c(c1)C([O-])=O
c-!@C Brc1cnc(OCC2CC[NH2+]CC2)c(c1)C([O-])=O
*-!:[a]:*:[a]-!:* Brc1cnc(OCC2CC[NH2+]CC2)c(c1)C([O-])=O
[-,--,---] Brc1cnc(OCC2CC[NH2+]CC2)c(c1)C([O-])=O
[N&X4&+,N&X3&+0] Brc1cnc(OCC2CC[NH2+]CC2)c(c1)C([O-])=O
C=!@O Brc1cnc(OCC2CC[NH2+]CC2)c(c1)C([O-])=O
*1*****1 Brc1cnc(OCC2CC[NH2+]CC2)c(c1)C([O-])=O
[!R] Brc1cnc(OCC2CC[NH2+]CC2)c(c1)C([O-])=O
[OX2H,OX1H0-] Brc1cnc(OCC2CC[NH2+]CC2)c(c1)C([O-])=O
*(!@*)(!@*) Brc1cnc(OCC2CC[NH2+]CC2)c(c1)C([O-])=O
[#6!H0]~@[#6!H0]~@[#6!H0]~@[#6!H0] Brc1cnc(OCC2CC[NH2+]CC2)c(c1)C([O-])=O
[CX3](=O)[OX1H0-,OX2H1] Brc1cnc(OCC2CC[NH2+]CC2)c(c1)C([O-])=O
[#7]~*(~*)~* Brc1cnc(OCC2CC[NH2+]CC2)c(c1)C([O-])=O
c-!@O Brc1cnc(OCC2CC[NH2+]CC2)c(c1)C([O-])=O
*!@[#8]!@* Brc1cnc(OCC2CC[NH2+]CC2)c(c1)C([O-])=O
[+] Brc1cnc(OCC2CC[NH2+]CC2)c(c1)C([O-])=O
[#9,#17,#35,#53] Brc1cnc(OCC2CC[NH2+]CC2)c(c1)C([O-])=O
[R]~[D3] Brc1cnc(OCC2CC[NH2+]CC2)c(c1)C([O-])=O
*-!@* Brc1cnc(OCC2CC[NH2+]CC2)c(c1)C([O-])=O
*/,\[R]=,:;@[R]/,\* Brc1cnc(OCC2CC[NH2+]CC2)c(c1)C([O-])=O
*-!:aa-!:* Brc1cnc(OCC2CC[NH2+]CC2)c(c1)C([O-])=O
C-!@O Brc1cnc(OCC2CC[NH2+]CC2)c(c1)C([O-])=O
*-*-[R]~*:[a] Brc1cnc(OCC2CC[NH2+]CC2)c(c1)C([O-])=O
*-*-[R]:[a] Brc1cnc(OCC2CC[NH2+]CC2)c(c1)C([O-])=O
[+,++,+++] Brc1cnc(OCC2CC[NH2+]CC2)c(c1)C([O-])=O
[R](-*(-*))~*~*~*~[a] Brc1cnc(OCC2CC[NH2+]CC2)c(c1)C([O-])=O
[#9,#17,#35,#53]-[R] Brc1cnc(OCC2CC[NH2+]CC2)c(c1)C([O-])=O
[CX3](=[OX1])O Brc1cnc(OCC2CC[NH2+]CC2)c(c1)C([O-])=O
[F,Cl,Br,I] Brc1cnc(OCC2CC[NH2+]CC2)c(c1)C([O-])=O
[#8]=[C,N]-aaa[F,Cl,Br,I] Brc1cnc(OCC2CC[NH2+]CC2)c(c1)C([O-])=O
[C;X4;!D4]-;!@[C;X4;!D4;!R] Brc1cnc(OCC2CC[NH2+]CC2)c(c1)C([O-])=O
[OX2H0] Brc1cnc(OCC2CC[NH2+]CC2)c(c1)C([O-])=O
[#7]~*~*~*~*~*~*~*~*~[#8] Brc1cnc(OCC2CC[NH2+]CC2)c(c1)C([O-])=O
[!H0;#7,#8,#9] Brc1cnc(OCC2CC[NH2+]CC2)c(c1)C([O-])=O
n@a[#8] Brc1cnc(OCC2CC[NH2+]CC2)c(c1)C([O-])=O
O=[C,N] Brc1cnc(OCC2CC[NH2+]CC2)c(c1)C([O-])=O
[CX3](=O)[O-] Brc1cnc(OCC2CC[NH2+]CC2)c(c1)C([O-])=O
*!:[a]:*:*:[a]!:* Brc1cnc(OCC2CC[NH2+]CC2)c(c1)C([O-])=O
[CX4] Brc1cnc(OCC2CC[NH2+]CC2)c(c1)C([O-])=O
[!#6]~*~*~*~[D3] Brc1cnc(OCC2CC[NH2+]CC2)c(c1)C([O-])=O
[R](-*(-*))~*~[a] Brc1cnc(OCC2CC[NH2+]CC2)c(c1)C([O-])=O
*-!:aaa-!:* Brc1cnc(OCC2CC[NH2+]CC2)c(c1)C([O-])=O
*-!:[a]:*:*:[a]-!:* Brc1cnc(OCC2CC[NH2+]CC2)c(c1)C([O-])=O
C~C~O Brc1cnc(OCC2CC[NH2+]CC2)c(c1)C([O-])=O
[CH2][NH2] Brc1cnc(OCC2CC[NH2+]CC2)c(c1)C([O-])=O
[NX4] Brc1cnc(OCC2CC[NH2+]CC2)c(c1)C([O-])=O
[#6,#7;R0]=[#8] Brc1cnc(OCC2CC[NH2+]CC2)c(c1)C([O-])=O
[#9,#17,#35,#53]~*(~*)~* Brc1cnc(OCC2CC[NH2+]CC2)c(c1)C([O-])=O
[!#6]~*~[R] Brc1cnc(OCC2CC[NH2+]CC2)c(c1)C([O-])=O
[CX3]=[OX1] Brc1cnc(OCC2CC[NH2+]CC2)c(c1)C([O-])=O
*!@* Brc1cnc(OCC2CC[NH2+]CC2)c(c1)C([O-])=O
[#7]~[D3] Brc1cnc(OCC2CC[NH2+]CC2)c(c1)C([O-])=O
[R] Brc1cnc(OCC2CC[NH2+]CC2)c(c1)C([O-])=O
[#6!H0]~@[#6!H0]~@[#6!H0]~@[#6!H0]~@[#6!H0] Brc1cnc(OCC2CC[NH2+]CC2)c(c1)C([O-])=O
[#8,#16] Brc1cnc(OCC2CC[NH2+]CC2)c(c1)C([O-])=O
[#9,#17,#35,#53]!@*@* Brc1cnc(OCC2CC[NH2+]CC2)c(c1)C([O-])=O
C-@C Brc1cnc(OCC2CC[NH2+]CC2)c(c1)C([O-])=O
C~C~C~C Brc1cnc(OCC2CC[NH2+]CC2)c(c1)C([O-])=O
*-*-[R]~*~*:[a] Brc1cnc(OCC2CC[NH2+]CC2)c(c1)C([O-])=O
a-[Br] Brc1cnc(OCC2CC[NH2+]CC2)c(c1)C([O-])=O
[C;X4;!D4]-;!@[C;D3] Brc1cnc(OCC2CC[NH2+]CC2)c(c1)C([O-])=O
[!#6]~*~*~[R] Brc1cnc(OCC2CC[NH2+]CC2)c(c1)C([O-])=O
a1aaaaa1 Brc1cnc(OCC2CC[NH2+]CC2)c(c1)C([O-])=O
[C](=O)([C,c,O,S])[C,c,O,S] Brc1cnc(OCC2CC[NH2+]CC2)c(c1)C([O-])=O
[#9,#17,#35,#53]~[D3] Brc1cnc(OCC2CC[NH2+]CC2)c(c1)C([O-])=O
[#7] Brc1cnc(OCC2CC[NH2+]CC2)c(c1)C([O-])=O
[R0] Brc1cnc(OCC2CC[NH2+]CC2)c(c1)C([O-])=O
[N,n;+1] Brc1cnc(OCC2CC[NH2+]CC2)c(c1)C([O-])=O
[#6][F,Cl,Br,I] Brc1cnc(OCC2CC[NH2+]CC2)c(c1)C([O-])=O
[#6]~!@[#8] Brc1cnc(OCC2CC[NH2+]CC2)c(c1)C([O-])=O
*-!:aaaa-!:* Brc1cnc(OCC2CC[NH2+]CC2)c(c1)C([O-])=O
[R](-*(-*))~*~*~[a] Brc1cnc(OCC2CC[NH2+]CC2)c(c1)C([O-])=O
[OD2]([#6])[#6] Brc1cnc(OCC2CC[NH2+]CC2)c(c1)C([O-])=O
[NH2][CX4] Brc1cnc(OCC2CC[NH2+]CC2)c(c1)C([O-])=O
[#9,#17,#35,#53]-[a] Brc1cnc(OCC2CC[NH2+]CC2)c(c1)C([O-])=O
[!#1&!#6&!#7&!#8&!#9&!#16&!#17] Brc1cnc(OCC2CC[NH2+]CC2)c(c1)C([O-])=O
[#8]=[C,N] Brc1cnc(OCC2CC[NH2+]CC2)c(c1)C([O-])=O
[#6X3v3-1,#6X3v4+0,#6X3v3+1] Brc1cnc(OCC2CC[NH2+]CC2)c(c1)C([O-])=O
[O,N]!-CA=A Clc1c(OCC#N)ccc(c1)/C=C/2\SC(=S)N(C(=O)2)C
[#9,#17,#35,#53]~*(~*)~* Clc1c(OCC#N)ccc(c1)/C=C/2\SC(=S)N(C(=O)2)C
[#9,#17,#35,#53]-[R] Clc1c(OCC#N)ccc(c1)/C=C/2\SC(=S)N(C(=O)2)C
C-!@N Clc1c(OCC#N)ccc(c1)/C=C/2\SC(=S)N(C(=O)2)C
[#9,#17,#35,#53]!@*@* Clc1c(OCC#N)ccc(c1)/C=C/2\SC(=S)N(C(=O)2)C
C=!@O Clc1c(OCC#N)ccc(c1)/C=C/2\SC(=S)N(C(=O)2)C
*-!:[a]:*:[a]-!:* Clc1c(OCC#N)ccc(c1)/C=C/2\SC(=S)N(C(=O)2)C
[R]~[D3] Clc1c(OCC#N)ccc(c1)/C=C/2\SC(=S)N(C(=O)2)C
[#7]~[D3] Clc1c(OCC#N)ccc(c1)/C=C/2\SC(=S)N(C(=O)2)C
*-!@* Clc1c(OCC#N)ccc(c1)/C=C/2\SC(=S)N(C(=O)2)C
[#6]~!@[#8] Clc1c(OCC#N)ccc(c1)/C=C/2\SC(=S)N(C(=O)2)C
[#8,#16] Clc1c(OCC#N)ccc(c1)/C=C/2\SC(=S)N(C(=O)2)C
[cR1]1[cR1][cR1][cR1][cR1][cR1]1 Clc1c(OCC#N)ccc(c1)/C=C/2\SC(=S)N(C(=O)2)C
[CX3](=[OX1])C Clc1c(OCC#N)ccc(c1)/C=C/2\SC(=S)N(C(=O)2)C
[#6][F,Cl,Br,I] Clc1c(OCC#N)ccc(c1)/C=C/2\SC(=S)N(C(=O)2)C
[#7]~*~*~*~*~*~*~*~*~[#8] Clc1c(OCC#N)ccc(c1)/C=C/2\SC(=S)N(C(=O)2)C
*-!:aaa-!:* Clc1c(OCC#N)ccc(c1)/C=C/2\SC(=S)N(C(=O)2)C
*-*-[R]~*:[a] Clc1c(OCC#N)ccc(c1)/C=C/2\SC(=S)N(C(=O)2)C
[#16X2H0] Clc1c(OCC#N)ccc(c1)/C=C/2\SC(=S)N(C(=O)2)C
*!:[a]:*:*:[a]!:* Clc1c(OCC#N)ccc(c1)/C=C/2\SC(=S)N(C(=O)2)C
[R]~*-[CH3] Clc1c(OCC#N)ccc(c1)/C=C/2\SC(=S)N(C(=O)2)C
a1aaaaa1 Clc1c(OCC#N)ccc(c1)/C=C/2\SC(=S)N(C(=O)2)C
[CH3X4] Clc1c(OCC#N)ccc(c1)/C=C/2\SC(=S)N(C(=O)2)C
[CX4v4] Clc1c(OCC#N)ccc(c1)/C=C/2\SC(=S)N(C(=O)2)C
[#9,#17,#35,#53]~[D3] Clc1c(OCC#N)ccc(c1)/C=C/2\SC(=S)N(C(=O)2)C
c-!@C Clc1c(OCC#N)ccc(c1)/C=C/2\SC(=S)N(C(=O)2)C
[!#6]~*~*~*~[D3] Clc1c(OCC#N)ccc(c1)/C=C/2\SC(=S)N(C(=O)2)C
[!#6]~*~[R] Clc1c(OCC#N)ccc(c1)/C=C/2\SC(=S)N(C(=O)2)C
c-!@O Clc1c(OCC#N)ccc(c1)/C=C/2\SC(=S)N(C(=O)2)C
[CX4] Clc1c(OCC#N)ccc(c1)/C=C/2\SC(=S)N(C(=O)2)C
*(!@*)(!@*) Clc1c(OCC#N)ccc(c1)/C=C/2\SC(=S)N(C(=O)2)C
[NX3][CX3]=[SX1] Clc1c(OCC#N)ccc(c1)/C=C/2\SC(=S)N(C(=O)2)C
[OX1]=CN Clc1c(OCC#N)ccc(c1)/C=C/2\SC(=S)N(C(=O)2)C
*-!:[a]:*:*:[a]-!:* Clc1c(OCC#N)ccc(c1)/C=C/2\SC(=S)N(C(=O)2)C
C-!@O Clc1c(OCC#N)ccc(c1)/C=C/2\SC(=S)N(C(=O)2)C
[R](-*(-*))~*~*~*~[a] Clc1c(OCC#N)ccc(c1)/C=C/2\SC(=S)N(C(=O)2)C
[F,Cl,Br,I] Clc1c(OCC#N)ccc(c1)/C=C/2\SC(=S)N(C(=O)2)C
C~C~O Clc1c(OCC#N)ccc(c1)/C=C/2\SC(=S)N(C(=O)2)C
N-[C,c,N]=[C,c,N,n,O,S] Clc1c(OCC#N)ccc(c1)/C=C/2\SC(=S)N(C(=O)2)C
[CD3H0,R](=[SD1H0])([ND2H1,R])([ND2H1,R]) Clc1c(OCC#N)ccc(c1)/C=C/2\SC(=S)N(C(=O)2)C
*-!:aa-!:* Clc1c(OCC#N)ccc(c1)/C=C/2\SC(=S)N(C(=O)2)C
*-*-[R]~*~*:[a] Clc1c(OCC#N)ccc(c1)/C=C/2\SC(=S)N(C(=O)2)C
[CX3]=[OX1] Clc1c(OCC#N)ccc(c1)/C=C/2\SC(=S)N(C(=O)2)C
[!#6]~*~*~[R] Clc1c(OCC#N)ccc(c1)/C=C/2\SC(=S)N(C(=O)2)C
C-@S Clc1c(OCC#N)ccc(c1)/C=C/2\SC(=S)N(C(=O)2)C
[SX2] Clc1c(OCC#N)ccc(c1)/C=C/2\SC(=S)N(C(=O)2)C
[NX1]#[CX2] Clc1c(OCC#N)ccc(c1)/C=C/2\SC(=S)N(C(=O)2)C
*-!:aaaa-!:* Clc1c(OCC#N)ccc(c1)/C=C/2\SC(=S)N(C(=O)2)C
[!#6]-[CH3] Clc1c(OCC#N)ccc(c1)/C=C/2\SC(=S)N(C(=O)2)C
[#6]1[#6](=[N,O,S])[#7,#8,#16][#6][#7,#8,#16]1 Clc1c(OCC#N)ccc(c1)/C=C/2\SC(=S)N(C(=O)2)C
[#7]~*(~*)~* Clc1c(OCC#N)ccc(c1)/C=C/2\SC(=S)N(C(=O)2)C
C-@C Clc1c(OCC#N)ccc(c1)/C=C/2\SC(=S)N(C(=O)2)C
[!R] Clc1c(OCC#N)ccc(c1)/C=C/2\SC(=S)N(C(=O)2)C
[NX3][CX3](=[OX1])[#6] Clc1c(OCC#N)ccc(c1)/C=C/2\SC(=S)N(C(=O)2)C
[R]~*~*-[CH3] Clc1c(OCC#N)ccc(c1)/C=C/2\SC(=S)N(C(=O)2)C
[#16X2H0][!#16] Clc1c(OCC#N)ccc(c1)/C=C/2\SC(=S)N(C(=O)2)C
[#7] Clc1c(OCC#N)ccc(c1)/C=C/2\SC(=S)N(C(=O)2)C
*/,\[R]=,:;@[R]/,\* Clc1c(OCC#N)ccc(c1)/C=C/2\SC(=S)N(C(=O)2)C
[#9,#17,#35,#53] Clc1c(OCC#N)ccc(c1)/C=C/2\SC(=S)N(C(=O)2)C
C=!@S Clc1c(OCC#N)ccc(c1)/C=C/2\SC(=S)N(C(=O)2)C
[R](-*(-*))~*~[a] Clc1c(OCC#N)ccc(c1)/C=C/2\SC(=S)N(C(=O)2)C
[R] Clc1c(OCC#N)ccc(c1)/C=C/2\SC(=S)N(C(=O)2)C
[OD2]([#6])[#6] Clc1c(OCC#N)ccc(c1)/C=C/2\SC(=S)N(C(=O)2)C
*-*-[R]:[a] Clc1c(OCC#N)ccc(c1)/C=C/2\SC(=S)N(C(=O)2)C
O=[C,N] Clc1c(OCC#N)ccc(c1)/C=C/2\SC(=S)N(C(=O)2)C
[#9,#17,#35,#53]-[a] Clc1c(OCC#N)ccc(c1)/C=C/2\SC(=S)N(C(=O)2)C
C#!@N Clc1c(OCC#N)ccc(c1)/C=C/2\SC(=S)N(C(=O)2)C
[#8]=[C,N] Clc1c(OCC#N)ccc(c1)/C=C/2\SC(=S)N(C(=O)2)C
*1****1 Clc1c(OCC#N)ccc(c1)/C=C/2\SC(=S)N(C(=O)2)C
[#6X3v3-1,#6X3v4+0,#6X3v3+1] Clc1c(OCC#N)ccc(c1)/C=C/2\SC(=S)N(C(=O)2)C
*!@* Clc1c(OCC#N)ccc(c1)/C=C/2\SC(=S)N(C(=O)2)C
*!@[#8]!@* Clc1c(OCC#N)ccc(c1)/C=C/2\SC(=S)N(C(=O)2)C
C=!@C Clc1c(OCC#N)ccc(c1)/C=C/2\SC(=S)N(C(=O)2)C
*1*****1 Clc1c(OCC#N)ccc(c1)/C=C/2\SC(=S)N(C(=O)2)C
C=[SD1H0] Clc1c(OCC#N)ccc(c1)/C=C/2\SC(=S)N(C(=O)2)C
[R0] Clc1c(OCC#N)ccc(c1)/C=C/2\SC(=S)N(C(=O)2)C
[OX2H0] Clc1c(OCC#N)ccc(c1)/C=C/2\SC(=S)N(C(=O)2)C
[N&X4&+,N&X3&+0] Clc1c(OCC#N)ccc(c1)/C=C/2\SC(=S)N(C(=O)2)C
C-!@C Clc1c(OCC#N)ccc(c1)/C=C/2\SC(=S)N(C(=O)2)C
C-@N Clc1c(OCC#N)ccc(c1)/C=C/2\SC(=S)N(C(=O)2)C
*1****1 S(C1=NN=NN1C)CC2=C(N3C(=O)[C@H]([NH3+])[C@H](SC2)3)C([O-])=O
*(!@*)(!@*) S(C1=NN=NN1C)CC2=C(N3C(=O)[C@H]([NH3+])[C@H](SC2)3)C([O-])=O
[#7]~[D3] S(C1=NN=NN1C)CC2=C(N3C(=O)[C@H]([NH3+])[C@H](SC2)3)C([O-])=O
[R] S(C1=NN=NN1C)CC2=C(N3C(=O)[C@H]([NH3+])[C@H](SC2)3)C([O-])=O
C=@C S(C1=NN=NN1C)CC2=C(N3C(=O)[C@H]([NH3+])[C@H](SC2)3)C([O-])=O
[OX2H,OX1H0-] S(C1=NN=NN1C)CC2=C(N3C(=O)[C@H]([NH3+])[C@H](SC2)3)C([O-])=O
[#6]~!@[#8] S(C1=NN=NN1C)CC2=C(N3C(=O)[C@H]([NH3+])[C@H](SC2)3)C([O-])=O
[!#6]~*~[R] S(C1=NN=NN1C)CC2=C(N3C(=O)[C@H]([NH3+])[C@H](SC2)3)C([O-])=O
[#6X3v3-1,#6X3v4+0,#6X3v3+1] S(C1=NN=NN1C)CC2=C(N3C(=O)[C@H]([NH3+])[C@H](SC2)3)C([O-])=O
[CX3](=[OX1])C S(C1=NN=NN1C)CC2=C(N3C(=O)[C@H]([NH3+])[C@H](SC2)3)C([O-])=O
C-@C S(C1=NN=NN1C)CC2=C(N3C(=O)[C@H]([NH3+])[C@H](SC2)3)C([O-])=O
C-!@S S(C1=NN=NN1C)CC2=C(N3C(=O)[C@H]([NH3+])[C@H](SC2)3)C([O-])=O
[R]~*-[CH3] S(C1=NN=NN1C)CC2=C(N3C(=O)[C@H]([NH3+])[C@H](SC2)3)C([O-])=O
[!R] S(C1=NN=NN1C)CC2=C(N3C(=O)[C@H]([NH3+])[C@H](SC2)3)C([O-])=O
*-*-[R]~*~*:[a] S(C1=NN=NN1C)CC2=C(N3C(=O)[C@H]([NH3+])[C@H](SC2)3)C([O-])=O
*-*-[R]~*:[a] S(C1=NN=NN1C)CC2=C(N3C(=O)[C@H]([NH3+])[C@H](SC2)3)C([O-])=O
C~C(~O)~O S(C1=NN=NN1C)CC2=C(N3C(=O)[C@H]([NH3+])[C@H](SC2)3)C([O-])=O
[#6]1C(=[O,S])[O,N,S][#6]1 S(C1=NN=NN1C)CC2=C(N3C(=O)[C@H]([NH3+])[C@H](SC2)3)C([O-])=O
[NX3][CX3](=[OX1])[#6] S(C1=NN=NN1C)CC2=C(N3C(=O)[C@H]([NH3+])[C@H](SC2)3)C([O-])=O
[R](-*(-*))~*~*~*~[a] S(C1=NN=NN1C)CC2=C(N3C(=O)[C@H]([NH3+])[C@H](SC2)3)C([O-])=O
[!#6]~*~*~[R] S(C1=NN=NN1C)CC2=C(N3C(=O)[C@H]([NH3+])[C@H](SC2)3)C([O-])=O
[!#6]~*~*~*~[D3] S(C1=NN=NN1C)CC2=C(N3C(=O)[C@H]([NH3+])[C@H](SC2)3)C([O-])=O
[CX3](=O)[OX1H0-,OX2H1] S(C1=NN=NN1C)CC2=C(N3C(=O)[C@H]([NH3+])[C@H](SC2)3)C([O-])=O
[#7]~*~*~*~*~*~*~*~*~[#8] S(C1=NN=NN1C)CC2=C(N3C(=O)[C@H]([NH3+])[C@H](SC2)3)C([O-])=O
[#7] S(C1=NN=NN1C)CC2=C(N3C(=O)[C@H]([NH3+])[C@H](SC2)3)C([O-])=O
*-*-[R]:[a] S(C1=NN=NN1C)CC2=C(N3C(=O)[C@H]([NH3+])[C@H](SC2)3)C([O-])=O
[CX3](=[OX1])O S(C1=NN=NN1C)CC2=C(N3C(=O)[C@H]([NH3+])[C@H](SC2)3)C([O-])=O
[R](-*(-*))~*~[a] S(C1=NN=NN1C)CC2=C(N3C(=O)[C@H]([NH3+])[C@H](SC2)3)C([O-])=O
[SX2] S(C1=NN=NN1C)CC2=C(N3C(=O)[C@H]([NH3+])[C@H](SC2)3)C([O-])=O
*1***1 S(C1=NN=NN1C)CC2=C(N3C(=O)[C@H]([NH3+])[C@H](SC2)3)C([O-])=O
[CH3X4] S(C1=NN=NN1C)CC2=C(N3C(=O)[C@H]([NH3+])[C@H](SC2)3)C([O-])=O
*-!@* S(C1=NN=NN1C)CC2=C(N3C(=O)[C@H]([NH3+])[C@H](SC2)3)C([O-])=O
[#8]=[C,N] S(C1=NN=NN1C)CC2=C(N3C(=O)[C@H]([NH3+])[C@H](SC2)3)C([O-])=O
[O,N;!H0;R0] S(C1=NN=NN1C)CC2=C(N3C(=O)[C@H]([NH3+])[C@H](SC2)3)C([O-])=O
[!#6]-[CH3] S(C1=NN=NN1C)CC2=C(N3C(=O)[C@H]([NH3+])[C@H](SC2)3)C([O-])=O
[C](=O)([C,c,O,S])[C,c,O,S] S(C1=NN=NN1C)CC2=C(N3C(=O)[C@H]([NH3+])[C@H](SC2)3)C([O-])=O
[N&X4&+,N&X3&+0] S(C1=NN=NN1C)CC2=C(N3C(=O)[C@H]([NH3+])[C@H](SC2)3)C([O-])=O
[R]~[D3] S(C1=NN=NN1C)CC2=C(N3C(=O)[C@H]([NH3+])[C@H](SC2)3)C([O-])=O
[OX1]=CN S(C1=NN=NN1C)CC2=C(N3C(=O)[C@H]([NH3+])[C@H](SC2)3)C([O-])=O
[R0] S(C1=NN=NN1C)CC2=C(N3C(=O)[C@H]([NH3+])[C@H](SC2)3)C([O-])=O
[N,n;+1] S(C1=NN=NN1C)CC2=C(N3C(=O)[C@H]([NH3+])[C@H](SC2)3)C([O-])=O
C-@N S(C1=NN=NN1C)CC2=C(N3C(=O)[C@H]([NH3+])[C@H](SC2)3)C([O-])=O
C(C)(C)=CC=[O,SX2] S(C1=NN=NN1C)CC2=C(N3C(=O)[C@H]([NH3+])[C@H](SC2)3)C([O-])=O
[CX3](=O)[O-] S(C1=NN=NN1C)CC2=C(N3C(=O)[C@H]([NH3+])[C@H](SC2)3)C([O-])=O
[r;!r3;!r4;!r5;!r6;!r7] S(C1=NN=NN1C)CC2=C(N3C(=O)[C@H]([NH3+])[C@H](SC2)3)C([O-])=O
C~C~O S(C1=NN=NN1C)CC2=C(N3C(=O)[C@H]([NH3+])[C@H](SC2)3)C([O-])=O
[#6,#7;R0]=[#8] S(C1=NN=NN1C)CC2=C(N3C(=O)[C@H]([NH3+])[C@H](SC2)3)C([O-])=O
C-@S S(C1=NN=NN1C)CC2=C(N3C(=O)[C@H]([NH3+])[C@H](SC2)3)C([O-])=O
[#16X2H0] S(C1=NN=NN1C)CC2=C(N3C(=O)[C@H]([NH3+])[C@H](SC2)3)C([O-])=O
[R]~*~*-[CH3] S(C1=NN=NN1C)CC2=C(N3C(=O)[C@H]([NH3+])[C@H](SC2)3)C([O-])=O
n-!@C S(C1=NN=NN1C)CC2=C(N3C(=O)[C@H]([NH3+])[C@H](SC2)3)C([O-])=O
[nX2r5] S(C1=NN=NN1C)CC2=C(N3C(=O)[C@H]([NH3+])[C@H](SC2)3)C([O-])=O
C=!@O S(C1=NN=NN1C)CC2=C(N3C(=O)[C@H]([NH3+])[C@H](SC2)3)C([O-])=O
[+] S(C1=NN=NN1C)CC2=C(N3C(=O)[C@H]([NH3+])[C@H](SC2)3)C([O-])=O
c-!@S S(C1=NN=NN1C)CC2=C(N3C(=O)[C@H]([NH3+])[C@H](SC2)3)C([O-])=O
[C;X4;!D4]-;!@[n] S(C1=NN=NN1C)CC2=C(N3C(=O)[C@H]([NH3+])[C@H](SC2)3)C([O-])=O
[a]~*~*-[CH3] S(C1=NN=NN1C)CC2=C(N3C(=O)[C@H]([NH3+])[C@H](SC2)3)C([O-])=O
[#16X2H0][!#16] S(C1=NN=NN1C)CC2=C(N3C(=O)[C@H]([NH3+])[C@H](SC2)3)C([O-])=O
N1CCC1=O S(C1=NN=NN1C)CC2=C(N3C(=O)[C@H]([NH3+])[C@H](SC2)3)C([O-])=O
C(=O)C[N+,n+] S(C1=NN=NN1C)CC2=C(N3C(=O)[C@H]([NH3+])[C@H](SC2)3)C([O-])=O
C-!@N S(C1=NN=NN1C)CC2=C(N3C(=O)[C@H]([NH3+])[C@H](SC2)3)C([O-])=O
[NX3,NX4+][CX4H]([*])[CX3](=[OX1])[O,N] S(C1=NN=NN1C)CC2=C(N3C(=O)[C@H]([NH3+])[C@H](SC2)3)C([O-])=O
[NX4] S(C1=NN=NN1C)CC2=C(N3C(=O)[C@H]([NH3+])[C@H](SC2)3)C([O-])=O
[CX4v4] S(C1=NN=NN1C)CC2=C(N3C(=O)[C@H]([NH3+])[C@H](SC2)3)C([O-])=O
N-[C,c,N]=[C,c,N,n,O,S] S(C1=NN=NN1C)CC2=C(N3C(=O)[C@H]([NH3+])[C@H](SC2)3)C([O-])=O
a1aaaa1 S(C1=NN=NN1C)CC2=C(N3C(=O)[C@H]([NH3+])[C@H](SC2)3)C([O-])=O
[-,--,---] S(C1=NN=NN1C)CC2=C(N3C(=O)[C@H]([NH3+])[C@H](SC2)3)C([O-])=O
[NX3][CX3]=[CX3] S(C1=NN=NN1C)CC2=C(N3C(=O)[C@H]([NH3+])[C@H](SC2)3)C([O-])=O
*!@* S(C1=NN=NN1C)CC2=C(N3C(=O)[C@H]([NH3+])[C@H](SC2)3)C([O-])=O
[R](-*(-*))~*~*~[a] S(C1=NN=NN1C)CC2=C(N3C(=O)[C@H]([NH3+])[C@H](SC2)3)C([O-])=O
O=[C,N] S(C1=NN=NN1C)CC2=C(N3C(=O)[C@H]([NH3+])[C@H](SC2)3)C([O-])=O
[+,++,+++] S(C1=NN=NN1C)CC2=C(N3C(=O)[C@H]([NH3+])[C@H](SC2)3)C([O-])=O
[#8,#16] S(C1=NN=NN1C)CC2=C(N3C(=O)[C@H]([NH3+])[C@H](SC2)3)C([O-])=O
[CX4] S(C1=NN=NN1C)CC2=C(N3C(=O)[C@H]([NH3+])[C@H](SC2)3)C([O-])=O
C~C~C~C S(C1=NN=NN1C)CC2=C(N3C(=O)[C@H]([NH3+])[C@H](SC2)3)C([O-])=O
[!H0;#7,#8,#9] S(C1=NN=NN1C)CC2=C(N3C(=O)[C@H]([NH3+])[C@H](SC2)3)C([O-])=O
[C;X4;!D4]-;!@[C;D3] S(C1=NN=NN1C)CC2=C(N3C(=O)[C@H]([NH3+])[C@H](SC2)3)C([O-])=O
*-!:aa-!:* S(C1=NN=NN1C)CC2=C(N3C(=O)[C@H]([NH3+])[C@H](SC2)3)C([O-])=O
N~C~C(~O)~O S(C1=NN=NN1C)CC2=C(N3C(=O)[C@H]([NH3+])[C@H](SC2)3)C([O-])=O
C-!@O S(C1=NN=NN1C)CC2=C(N3C(=O)[C@H]([NH3+])[C@H](SC2)3)C([O-])=O
*1****1 Clc1cc2c(NC3=C2CN(C(=O)CSCCOC)CC3)cc1
*-!:[a]:*:*:[a]-!:* Clc1cc2c(NC3=C2CN(C(=O)CSCCOC)CC3)cc1
[#9,#17,#35,#53]~[D3] Clc1cc2c(NC3=C2CN(C(=O)CSCCOC)CC3)cc1
[R](-*(-*))~*~[a] Clc1cc2c(NC3=C2CN(C(=O)CSCCOC)CC3)cc1
*-*-[R]~*:[a] Clc1cc2c(NC3=C2CN(C(=O)CSCCOC)CC3)cc1
[CX3]=[OX1] Clc1cc2c(NC3=C2CN(C(=O)CSCCOC)CC3)cc1
c1cncc1 Clc1cc2c(NC3=C2CN(C(=O)CSCCOC)CC3)cc1
[#7]~*(~*)~* Clc1cc2c(NC3=C2CN(C(=O)CSCCOC)CC3)cc1
[#9,#17,#35,#53]-[R] Clc1cc2c(NC3=C2CN(C(=O)CSCCOC)CC3)cc1
[R0] Clc1cc2c(NC3=C2CN(C(=O)CSCCOC)CC3)cc1
[SX2] Clc1cc2c(NC3=C2CN(C(=O)CSCCOC)CC3)cc1
N-[C,c,N]=[C,c,N,n,O,S] Clc1cc2c(NC3=C2CN(C(=O)CSCCOC)CC3)cc1
C=!@O Clc1cc2c(NC3=C2CN(C(=O)CSCCOC)CC3)cc1
[C;X4;!D4]-;!@[C;D3] Clc1cc2c(NC3=C2CN(C(=O)CSCCOC)CC3)cc1
*!:[a]:*:*:[a]!:* Clc1cc2c(NC3=C2CN(C(=O)CSCCOC)CC3)cc1
[CX3](=[OX1])C Clc1cc2c(NC3=C2CN(C(=O)CSCCOC)CC3)cc1
[cD3H0;r5,r6;R2](:[cD3H0;r5,r6;R2])(:[cD3H0;r5,r6;R2]) Clc1cc2c(NC3=C2CN(C(=O)CSCCOC)CC3)cc1
[!H0;#7,#8,#9] Clc1cc2c(NC3=C2CN(C(=O)CSCCOC)CC3)cc1
[#7]~[D3] Clc1cc2c(NC3=C2CN(C(=O)CSCCOC)CC3)cc1
[#6X3v3-1,#6X3v4+0,#6X3v3+1] Clc1cc2c(NC3=C2CN(C(=O)CSCCOC)CC3)cc1
*/,\[R]=,:;@[R]/,\* Clc1cc2c(NC3=C2CN(C(=O)CSCCOC)CC3)cc1
[#8,#16] Clc1cc2c(NC3=C2CN(C(=O)CSCCOC)CC3)cc1
[#8]=[C,N] Clc1cc2c(NC3=C2CN(C(=O)CSCCOC)CC3)cc1
[#6][F,Cl,Br,I] Clc1cc2c(NC3=C2CN(C(=O)CSCCOC)CC3)cc1
c-@C Clc1cc2c(NC3=C2CN(C(=O)CSCCOC)CC3)cc1
C-!@N Clc1cc2c(NC3=C2CN(C(=O)CSCCOC)CC3)cc1
c12ccccc1ccn2 Clc1cc2c(NC3=C2CN(C(=O)CSCCOC)CC3)cc1
[#9,#17,#35,#53]-[a] Clc1cc2c(NC3=C2CN(C(=O)CSCCOC)CC3)cc1
*!@* Clc1cc2c(NC3=C2CN(C(=O)CSCCOC)CC3)cc1
[CX4] Clc1cc2c(NC3=C2CN(C(=O)CSCCOC)CC3)cc1
a1aaaaa1 Clc1cc2c(NC3=C2CN(C(=O)CSCCOC)CC3)cc1
[C;X4;!D4]-;!@[C;X4;!D4;!R] Clc1cc2c(NC3=C2CN(C(=O)CSCCOC)CC3)cc1
[CX4v4] Clc1cc2c(NC3=C2CN(C(=O)CSCCOC)CC3)cc1
C-!@O Clc1cc2c(NC3=C2CN(C(=O)CSCCOC)CC3)cc1
[#9,#17,#35,#53]~*(~*)~* Clc1cc2c(NC3=C2CN(C(=O)CSCCOC)CC3)cc1
[!R] Clc1cc2c(NC3=C2CN(C(=O)CSCCOC)CC3)cc1
[OD2]([#6])[#6] Clc1cc2c(NC3=C2CN(C(=O)CSCCOC)CC3)cc1
[OX1]=CN Clc1cc2c(NC3=C2CN(C(=O)CSCCOC)CC3)cc1
[AR0]~[AR0]~[AR0]~[AR0]~[AR0]~[AR0]~[AR0]~[AR0] Clc1cc2c(NC3=C2CN(C(=O)CSCCOC)CC3)cc1
a-[Cl] Clc1cc2c(NC3=C2CN(C(=O)CSCCOC)CC3)cc1
[#6]~!@[#8] Clc1cc2c(NC3=C2CN(C(=O)CSCCOC)CC3)cc1
C~C~O Clc1cc2c(NC3=C2CN(C(=O)CSCCOC)CC3)cc1
[#16X2H0] Clc1cc2c(NC3=C2CN(C(=O)CSCCOC)CC3)cc1
[#6,#7;R0]=[#8] Clc1cc2c(NC3=C2CN(C(=O)CSCCOC)CC3)cc1
[CH3X4] Clc1cc2c(NC3=C2CN(C(=O)CSCCOC)CC3)cc1
[R] Clc1cc2c(NC3=C2CN(C(=O)CSCCOC)CC3)cc1
[#16X2H0][!#16] Clc1cc2c(NC3=C2CN(C(=O)CSCCOC)CC3)cc1
*1*****1 Clc1cc2c(NC3=C2CN(C(=O)CSCCOC)CC3)cc1
[R](-*(-*))~*~*~*~[a] Clc1cc2c(NC3=C2CN(C(=O)CSCCOC)CC3)cc1
*-*-[R]:[a] Clc1cc2c(NC3=C2CN(C(=O)CSCCOC)CC3)cc1
*-!:aaaa-!:* Clc1cc2c(NC3=C2CN(C(=O)CSCCOC)CC3)cc1
[R0;D2][R0;D2][R0;D2][R0;D2] Clc1cc2c(NC3=C2CN(C(=O)CSCCOC)CC3)cc1
[!#6]~*~*~[R] Clc1cc2c(NC3=C2CN(C(=O)CSCCOC)CC3)cc1
[r;!r3;!r4;!r5;!r6;!r7] Clc1cc2c(NC3=C2CN(C(=O)CSCCOC)CC3)cc1
*-*-[R]~*~*:[a] Clc1cc2c(NC3=C2CN(C(=O)CSCCOC)CC3)cc1
[#9,#17,#35,#53]!@*@* Clc1cc2c(NC3=C2CN(C(=O)CSCCOC)CC3)cc1
C-!@C Clc1cc2c(NC3=C2CN(C(=O)CSCCOC)CC3)cc1
[N&X4&+,N&X3&+0] Clc1cc2c(NC3=C2CN(C(=O)CSCCOC)CC3)cc1
*!@[#8]!@* Clc1cc2c(NC3=C2CN(C(=O)CSCCOC)CC3)cc1
C-@N Clc1cc2c(NC3=C2CN(C(=O)CSCCOC)CC3)cc1
C-!@S Clc1cc2c(NC3=C2CN(C(=O)CSCCOC)CC3)cc1
[R]~[D3] Clc1cc2c(NC3=C2CN(C(=O)CSCCOC)CC3)cc1
[OX2H0] Clc1cc2c(NC3=C2CN(C(=O)CSCCOC)CC3)cc1
[NX3][CX3](=[OX1])[#6] Clc1cc2c(NC3=C2CN(C(=O)CSCCOC)CC3)cc1
[R](-*(-*))~*~*~[a] Clc1cc2c(NC3=C2CN(C(=O)CSCCOC)CC3)cc1
[#7]~*~*~*~*~*~*~*~*~[#8] Clc1cc2c(NC3=C2CN(C(=O)CSCCOC)CC3)cc1
[!#6]~*~*~*~[D3] Clc1cc2c(NC3=C2CN(C(=O)CSCCOC)CC3)cc1
[R0;D2]~[R0;D2]~[R0;D2]~[R0;D2] Clc1cc2c(NC3=C2CN(C(=O)CSCCOC)CC3)cc1
O=[C,N] Clc1cc2c(NC3=C2CN(C(=O)CSCCOC)CC3)cc1
*(!@*)(!@*) Clc1cc2c(NC3=C2CN(C(=O)CSCCOC)CC3)cc1
a1aaaa1 Clc1cc2c(NC3=C2CN(C(=O)CSCCOC)CC3)cc1
C-@C Clc1cc2c(NC3=C2CN(C(=O)CSCCOC)CC3)cc1
*-!@* Clc1cc2c(NC3=C2CN(C(=O)CSCCOC)CC3)cc1
[!#6]~*~[R] Clc1cc2c(NC3=C2CN(C(=O)CSCCOC)CC3)cc1
[!#6]-[CH3] Clc1cc2c(NC3=C2CN(C(=O)CSCCOC)CC3)cc1
[F,Cl,Br,I] Clc1cc2c(NC3=C2CN(C(=O)CSCCOC)CC3)cc1
[#9,#17,#35,#53] Clc1cc2c(NC3=C2CN(C(=O)CSCCOC)CC3)cc1
[cD3H0;r6;R2][*;r5,r6;R1][cD3H0;r6;R2] Clc1cc2c(NC3=C2CN(C(=O)CSCCOC)CC3)cc1
[#7] Clc1cc2c(NC3=C2CN(C(=O)CSCCOC)CC3)cc1
*-!:aa-!:* Clc1cc2c(NC3=C2CN(C(=O)CSCCOC)CC3)cc1
[N&X4&+,N&X3&+0] Fc1c(ccc([N+]([O-])=O)c1)C(=O)OCC(=O)N2[C@H](CCC[C@@H]2C)C
[R]~[D3] Fc1c(ccc([N+]([O-])=O)c1)C(=O)OCC(=O)N2[C@H](CCC[C@@H]2C)C
[OX2H0] Fc1c(ccc([N+]([O-])=O)c1)C(=O)OCC(=O)N2[C@H](CCC[C@@H]2C)C
*-*-[R]~*:[a] Fc1c(ccc([N+]([O-])=O)c1)C(=O)OCC(=O)N2[C@H](CCC[C@@H]2C)C
*-!@* Fc1c(ccc([N+]([O-])=O)c1)C(=O)OCC(=O)N2[C@H](CCC[C@@H]2C)C
C-!@C Fc1c(ccc([N+]([O-])=O)c1)C(=O)OCC(=O)N2[C@H](CCC[C@@H]2C)C
[OD2]([#6])[#6] Fc1c(ccc([N+]([O-])=O)c1)C(=O)OCC(=O)N2[C@H](CCC[C@@H]2C)C
C~C~C~C Fc1c(ccc([N+]([O-])=O)c1)C(=O)OCC(=O)N2[C@H](CCC[C@@H]2C)C
[!#6]~*~*~[R] Fc1c(ccc([N+]([O-])=O)c1)C(=O)OCC(=O)N2[C@H](CCC[C@@H]2C)C
O=[C,N] Fc1c(ccc([N+]([O-])=O)c1)C(=O)OCC(=O)N2[C@H](CCC[C@@H]2C)C
[#6!H0]~@[#6!H0]~@[#6!H0]~@[#6!H0]~@[#6!H0] Fc1c(ccc([N+]([O-])=O)c1)C(=O)OCC(=O)N2[C@H](CCC[C@@H]2C)C
[R](-*(-*))~*~*~[a] Fc1c(ccc([N+]([O-])=O)c1)C(=O)OCC(=O)N2[C@H](CCC[C@@H]2C)C
[#7]~*~*~*~*~*~*~*~*~[#8] Fc1c(ccc([N+]([O-])=O)c1)C(=O)OCC(=O)N2[C@H](CCC[C@@H]2C)C
[#9,#17,#35,#53]~[D3] Fc1c(ccc([N+]([O-])=O)c1)C(=O)OCC(=O)N2[C@H](CCC[C@@H]2C)C
*!:[a]:*:*:[a]!:* Fc1c(ccc([N+]([O-])=O)c1)C(=O)OCC(=O)N2[C@H](CCC[C@@H]2C)C
[OX1]=CN Fc1c(ccc([N+]([O-])=O)c1)C(=O)OCC(=O)N2[C@H](CCC[C@@H]2C)C
*-!:aa-!:* Fc1c(ccc([N+]([O-])=O)c1)C(=O)OCC(=O)N2[C@H](CCC[C@@H]2C)C
*-!:aaa-!:* Fc1c(ccc([N+]([O-])=O)c1)C(=O)OCC(=O)N2[C@H](CCC[C@@H]2C)C
[R0] Fc1c(ccc([N+]([O-])=O)c1)C(=O)OCC(=O)N2[C@H](CCC[C@@H]2C)C
*!@[#8]!@* Fc1c(ccc([N+]([O-])=O)c1)C(=O)OCC(=O)N2[C@H](CCC[C@@H]2C)C
*-*-[R]~*~*:[a] Fc1c(ccc([N+]([O-])=O)c1)C(=O)OCC(=O)N2[C@H](CCC[C@@H]2C)C
C-!@N Fc1c(ccc([N+]([O-])=O)c1)C(=O)OCC(=O)N2[C@H](CCC[C@@H]2C)C
*/,\[R]=,:;@[R]/,\* Fc1c(ccc([N+]([O-])=O)c1)C(=O)OCC(=O)N2[C@H](CCC[C@@H]2C)C
[#6!H0]~@[#6!H0]~@[#6!H0]~@[#6!H0] Fc1c(ccc([N+]([O-])=O)c1)C(=O)OCC(=O)N2[C@H](CCC[C@@H]2C)C
C-@C Fc1c(ccc([N+]([O-])=O)c1)C(=O)OCC(=O)N2[C@H](CCC[C@@H]2C)C
[#9,#17,#35,#53]-[a] Fc1c(ccc([N+]([O-])=O)c1)C(=O)OCC(=O)N2[C@H](CCC[C@@H]2C)C
[R] Fc1c(ccc([N+]([O-])=O)c1)C(=O)OCC(=O)N2[C@H](CCC[C@@H]2C)C
C-!@O Fc1c(ccc([N+]([O-])=O)c1)C(=O)OCC(=O)N2[C@H](CCC[C@@H]2C)C
[#8,#16] Fc1c(ccc([N+]([O-])=O)c1)C(=O)OCC(=O)N2[C@H](CCC[C@@H]2C)C
C=!@O Fc1c(ccc([N+]([O-])=O)c1)C(=O)OCC(=O)N2[C@H](CCC[C@@H]2C)C
[C;X4;!D4]-;!@[C;X4;!D4;!R] Fc1c(ccc([N+]([O-])=O)c1)C(=O)OCC(=O)N2[C@H](CCC[C@@H]2C)C
[#9,#17,#35,#53]!@*@* Fc1c(ccc([N+]([O-])=O)c1)C(=O)OCC(=O)N2[C@H](CCC[C@@H]2C)C
[CX4] Fc1c(ccc([N+]([O-])=O)c1)C(=O)OCC(=O)N2[C@H](CCC[C@@H]2C)C
[N,n;+1] Fc1c(ccc([N+]([O-])=O)c1)C(=O)OCC(=O)N2[C@H](CCC[C@@H]2C)C
[CX3](=[OX1])C Fc1c(ccc([N+]([O-])=O)c1)C(=O)OCC(=O)N2[C@H](CCC[C@@H]2C)C
*(!@*)(!@*) Fc1c(ccc([N+]([O-])=O)c1)C(=O)OCC(=O)N2[C@H](CCC[C@@H]2C)C
[C;X4;!D4]-;!@[C;D3] Fc1c(ccc([N+]([O-])=O)c1)C(=O)OCC(=O)N2[C@H](CCC[C@@H]2C)C
[R]~*-[CH3] Fc1c(ccc([N+]([O-])=O)c1)C(=O)OCC(=O)N2[C@H](CCC[C@@H]2C)C
[#7] Fc1c(ccc([N+]([O-])=O)c1)C(=O)OCC(=O)N2[C@H](CCC[C@@H]2C)C
[!R] Fc1c(ccc([N+]([O-])=O)c1)C(=O)OCC(=O)N2[C@H](CCC[C@@H]2C)C
[#6][CX3](=O)[OX2H0][#6] Fc1c(ccc([N+]([O-])=O)c1)C(=O)OCC(=O)N2[C@H](CCC[C@@H]2C)C
N-[C,c,N]=[C,c,N,n,O,S] Fc1c(ccc([N+]([O-])=O)c1)C(=O)OCC(=O)N2[C@H](CCC[C@@H]2C)C
*1*****1 Fc1c(ccc([N+]([O-])=O)c1)C(=O)OCC(=O)N2[C@H](CCC[C@@H]2C)C
[#9,#17,#35,#53] Fc1c(ccc([N+]([O-])=O)c1)C(=O)OCC(=O)N2[C@H](CCC[C@@H]2C)C
a-[F] Fc1c(ccc([N+]([O-])=O)c1)C(=O)OCC(=O)N2[C@H](CCC[C@@H]2C)C
[CX4v4] Fc1c(ccc([N+]([O-])=O)c1)C(=O)OCC(=O)N2[C@H](CCC[C@@H]2C)C
[!#6]~*~*~*~[D3] Fc1c(ccc([N+]([O-])=O)c1)C(=O)OCC(=O)N2[C@H](CCC[C@@H]2C)C
c-!@C Fc1c(ccc([N+]([O-])=O)c1)C(=O)OCC(=O)N2[C@H](CCC[C@@H]2C)C
[#8]=[C,N]-aaa[F,Cl,Br,I] Fc1c(ccc([N+]([O-])=O)c1)C(=O)OCC(=O)N2[C@H](CCC[C@@H]2C)C
[-,--,---] Fc1c(ccc([N+]([O-])=O)c1)C(=O)OCC(=O)N2[C@H](CCC[C@@H]2C)C
N=[O,C,N,S] Fc1c(ccc([N+]([O-])=O)c1)C(=O)OCC(=O)N2[C@H](CCC[C@@H]2C)C
*-!:aaaa-!:* Fc1c(ccc([N+]([O-])=O)c1)C(=O)OCC(=O)N2[C@H](CCC[C@@H]2C)C
*!@* Fc1c(ccc([N+]([O-])=O)c1)C(=O)OCC(=O)N2[C@H](CCC[C@@H]2C)C
[CH3X4] Fc1c(ccc([N+]([O-])=O)c1)C(=O)OCC(=O)N2[C@H](CCC[C@@H]2C)C
[#6,#7;R0]=[#8] Fc1c(ccc([N+]([O-])=O)c1)C(=O)OCC(=O)N2[C@H](CCC[C@@H]2C)C
[cR1]1[cR1][cR1][cR1][cR1][cR1]1 Fc1c(ccc([N+]([O-])=O)c1)C(=O)OCC(=O)N2[C@H](CCC[C@@H]2C)C
[#6X3v3-1,#6X3v4+0,#6X3v3+1] Fc1c(ccc([N+]([O-])=O)c1)C(=O)OCC(=O)N2[C@H](CCC[C@@H]2C)C
[F,Cl,Br,I] Fc1c(ccc([N+]([O-])=O)c1)C(=O)OCC(=O)N2[C@H](CCC[C@@H]2C)C
*-!:[a]:*:*:[a]-!:* Fc1c(ccc([N+]([O-])=O)c1)C(=O)OCC(=O)N2[C@H](CCC[C@@H]2C)C
C-@N Fc1c(ccc([N+]([O-])=O)c1)C(=O)OCC(=O)N2[C@H](CCC[C@@H]2C)C
[R](-*(-*))~*~[a] Fc1c(ccc([N+]([O-])=O)c1)C(=O)OCC(=O)N2[C@H](CCC[C@@H]2C)C
[OX2H,OX1H0-] Fc1c(ccc([N+]([O-])=O)c1)C(=O)OCC(=O)N2[C@H](CCC[C@@H]2C)C
[+] Fc1c(ccc([N+]([O-])=O)c1)C(=O)OCC(=O)N2[C@H](CCC[C@@H]2C)C
[CX3](=[OX1])O Fc1c(ccc([N+]([O-])=O)c1)C(=O)OCC(=O)N2[C@H](CCC[C@@H]2C)C
[#7]~*(~*)~* Fc1c(ccc([N+]([O-])=O)c1)C(=O)OCC(=O)N2[C@H](CCC[C@@H]2C)C
[NX3][CX3](=[OX1])[#6] Fc1c(ccc([N+]([O-])=O)c1)C(=O)OCC(=O)N2[C@H](CCC[C@@H]2C)C
c-!@N Fc1c(ccc([N+]([O-])=O)c1)C(=O)OCC(=O)N2[C@H](CCC[C@@H]2C)C
[#6]~!@[#8] Fc1c(ccc([N+]([O-])=O)c1)C(=O)OCC(=O)N2[C@H](CCC[C@@H]2C)C
[#7]~[D3] Fc1c(ccc([N+]([O-])=O)c1)C(=O)OCC(=O)N2[C@H](CCC[C@@H]2C)C
[#9,#17,#35,#53]~*(~*)~* Fc1c(ccc([N+]([O-])=O)c1)C(=O)OCC(=O)N2[C@H](CCC[C@@H]2C)C
[ND3H0](~[OD1H0])(~[OD1H0])-a Fc1c(ccc([N+]([O-])=O)c1)C(=O)OCC(=O)N2[C@H](CCC[C@@H]2C)C
[#9,#17,#35,#53]-[R] Fc1c(ccc([N+]([O-])=O)c1)C(=O)OCC(=O)N2[C@H](CCC[C@@H]2C)C
*-!:[a]:*:[a]-!:* Fc1c(ccc([N+]([O-])=O)c1)C(=O)OCC(=O)N2[C@H](CCC[C@@H]2C)C
[C](=O)([C,c,O,S])[C,c,O,S] Fc1c(ccc([N+]([O-])=O)c1)C(=O)OCC(=O)N2[C@H](CCC[C@@H]2C)C
a1aaaaa1 Fc1c(ccc([N+]([O-])=O)c1)C(=O)OCC(=O)N2[C@H](CCC[C@@H]2C)C
[#6][F,Cl,Br,I] Fc1c(ccc([N+]([O-])=O)c1)C(=O)OCC(=O)N2[C@H](CCC[C@@H]2C)C
*-*-[R]:[a] Fc1c(ccc([N+]([O-])=O)c1)C(=O)OCC(=O)N2[C@H](CCC[C@@H]2C)C
[CX3]=[OX1] Fc1c(ccc([N+]([O-])=O)c1)C(=O)OCC(=O)N2[C@H](CCC[C@@H]2C)C
[R](-*(-*))~*~*~*~[a] Fc1c(ccc([N+]([O-])=O)c1)C(=O)OCC(=O)N2[C@H](CCC[C@@H]2C)C
[!#6]~*~[R] Fc1c(ccc([N+]([O-])=O)c1)C(=O)OCC(=O)N2[C@H](CCC[C@@H]2C)C
[N,n;+1] [S-]C1=N/C(/C(=O)N1)=C/c2cc(OCC)c(O)c([N+]([O-])=O)c2
[!#6]~*~*~[R] [S-]C1=N/C(/C(=O)N1)=C/c2cc(OCC)c(O)c([N+]([O-])=O)c2
C-!@C [S-]C1=N/C(/C(=O)N1)=C/c2cc(OCC)c(O)c([N+]([O-])=O)c2
[!R] [S-]C1=N/C(/C(=O)N1)=C/c2cc(OCC)c(O)c([N+]([O-])=O)c2
[CH3X4] [S-]C1=N/C(/C(=O)N1)=C/c2cc(OCC)c(O)c([N+]([O-])=O)c2
[O,N;!H0;R0] [S-]C1=N/C(/C(=O)N1)=C/c2cc(OCC)c(O)c([N+]([O-])=O)c2
[#6][OX2H] [S-]C1=N/C(/C(=O)N1)=C/c2cc(OCC)c(O)c([N+]([O-])=O)c2
c-!@C [S-]C1=N/C(/C(=O)N1)=C/c2cc(OCC)c(O)c([N+]([O-])=O)c2
*-*-[R]~*~*:[a] [S-]C1=N/C(/C(=O)N1)=C/c2cc(OCC)c(O)c([N+]([O-])=O)c2
[R](-*(-*))~*~*~*~[a] [S-]C1=N/C(/C(=O)N1)=C/c2cc(OCC)c(O)c([N+]([O-])=O)c2
[CX4v4] [S-]C1=N/C(/C(=O)N1)=C/c2cc(OCC)c(O)c([N+]([O-])=O)c2
*/,\[R]=,:;@[R]/,\* [S-]C1=N/C(/C(=O)N1)=C/c2cc(OCC)c(O)c([N+]([O-])=O)c2
a1aaaaa1 [S-]C1=N/C(/C(=O)N1)=C/c2cc(OCC)c(O)c([N+]([O-])=O)c2
[!#6]~*~[R] [S-]C1=N/C(/C(=O)N1)=C/c2cc(OCC)c(O)c([N+]([O-])=O)c2
[#6,#7;R0]=[#8] [S-]C1=N/C(/C(=O)N1)=C/c2cc(OCC)c(O)c([N+]([O-])=O)c2
C-@N [S-]C1=N/C(/C(=O)N1)=C/c2cc(OCC)c(O)c([N+]([O-])=O)c2
[#8]=[C,N] [S-]C1=N/C(/C(=O)N1)=C/c2cc(OCC)c(O)c([N+]([O-])=O)c2
[CX3](=[OX1])C [S-]C1=N/C(/C(=O)N1)=C/c2cc(OCC)c(O)c([N+]([O-])=O)c2
[OX2H] [S-]C1=N/C(/C(=O)N1)=C/c2cc(OCC)c(O)c([N+]([O-])=O)c2
C-@C [S-]C1=N/C(/C(=O)N1)=C/c2cc(OCC)c(O)c([N+]([O-])=O)c2
[ND3H0](~[OD1H0])(~[OD1H0])-a [S-]C1=N/C(/C(=O)N1)=C/c2cc(OCC)c(O)c([N+]([O-])=O)c2
[#7]~*~*~*~*~*~*~*~*~[#8] [S-]C1=N/C(/C(=O)N1)=C/c2cc(OCC)c(O)c([N+]([O-])=O)c2
*!:[a]:*:*:[a]!:* [S-]C1=N/C(/C(=O)N1)=C/c2cc(OCC)c(O)c([N+]([O-])=O)c2
O=[C,N] [S-]C1=N/C(/C(=O)N1)=C/c2cc(OCC)c(O)c([N+]([O-])=O)c2
[#7]~[D3] [S-]C1=N/C(/C(=O)N1)=C/c2cc(OCC)c(O)c([N+]([O-])=O)c2
[OX2H,OX1H0-] [S-]C1=N/C(/C(=O)N1)=C/c2cc(OCC)c(O)c([N+]([O-])=O)c2
[#7] [S-]C1=N/C(/C(=O)N1)=C/c2cc(OCC)c(O)c([N+]([O-])=O)c2
N-!@O [S-]C1=N/C(/C(=O)N1)=C/c2cc(OCC)c(O)c([N+]([O-])=O)c2
[R](-*(-*))~*~[a] [S-]C1=N/C(/C(=O)N1)=C/c2cc(OCC)c(O)c([N+]([O-])=O)c2
[!#6]~*~*~*~[D3] [S-]C1=N/C(/C(=O)N1)=C/c2cc(OCC)c(O)c([N+]([O-])=O)c2
*-!:aa-!:* [S-]C1=N/C(/C(=O)N1)=C/c2cc(OCC)c(O)c([N+]([O-])=O)c2
N-[C,c,N]=[C,c,N,n,O,S] [S-]C1=N/C(/C(=O)N1)=C/c2cc(OCC)c(O)c([N+]([O-])=O)c2
C=!@C [S-]C1=N/C(/C(=O)N1)=C/c2cc(OCC)c(O)c([N+]([O-])=O)c2
[R]~*~*-[CH3] [S-]C1=N/C(/C(=O)N1)=C/c2cc(OCC)c(O)c([N+]([O-])=O)c2
[R]~[D3] [S-]C1=N/C(/C(=O)N1)=C/c2cc(OCC)c(O)c([N+]([O-])=O)c2
C=!@O [S-]C1=N/C(/C(=O)N1)=C/c2cc(OCC)c(O)c([N+]([O-])=O)c2
[+] [S-]C1=N/C(/C(=O)N1)=C/c2cc(OCC)c(O)c([N+]([O-])=O)c2
[NX3][CX3](=[OX1])[#6] [S-]C1=N/C(/C(=O)N1)=C/c2cc(OCC)c(O)c([N+]([O-])=O)c2
[CX3]=[OX1] [S-]C1=N/C(/C(=O)N1)=C/c2cc(OCC)c(O)c([N+]([O-])=O)c2
[OD2]([#6])[#6] [S-]C1=N/C(/C(=O)N1)=C/c2cc(OCC)c(O)c([N+]([O-])=O)c2
[O,N]!-CA=A [S-]C1=N/C(/C(=O)N1)=C/c2cc(OCC)c(O)c([N+]([O-])=O)c2
[C;X4;!D4]-;!@[C;X4;!D4;!R] [S-]C1=N/C(/C(=O)N1)=C/c2cc(OCC)c(O)c([N+]([O-])=O)c2
[R0] [S-]C1=N/C(/C(=O)N1)=C/c2cc(OCC)c(O)c([N+]([O-])=O)c2
[#6]~!@[#8] [S-]C1=N/C(/C(=O)N1)=C/c2cc(OCC)c(O)c([N+]([O-])=O)c2
[C,c](=N)N [S-]C1=N/C(/C(=O)N1)=C/c2cc(OCC)c(O)c([N+]([O-])=O)c2
[#7]~*(~*)~* [S-]C1=N/C(/C(=O)N1)=C/c2cc(OCC)c(O)c([N+]([O-])=O)c2
[+,++,+++] [S-]C1=N/C(/C(=O)N1)=C/c2cc(OCC)c(O)c([N+]([O-])=O)c2
C~C~O [S-]C1=N/C(/C(=O)N1)=C/c2cc(OCC)c(O)c([N+]([O-])=O)c2
[#6X3v3-1,#6X3v4+0,#6X3v3+1] [S-]C1=N/C(/C(=O)N1)=C/c2cc(OCC)c(O)c([N+]([O-])=O)c2
*-!:aaa-!:* [S-]C1=N/C(/C(=O)N1)=C/c2cc(OCC)c(O)c([N+]([O-])=O)c2
[OH1]c1c[c,n]ccc1 [S-]C1=N/C(/C(=O)N1)=C/c2cc(OCC)c(O)c([N+]([O-])=O)c2
*-!:[a]:*:*:[a]-!:* [S-]C1=N/C(/C(=O)N1)=C/c2cc(OCC)c(O)c([N+]([O-])=O)c2
C-!@S [S-]C1=N/C(/C(=O)N1)=C/c2cc(OCC)c(O)c([N+]([O-])=O)c2
[CX4] [S-]C1=N/C(/C(=O)N1)=C/c2cc(OCC)c(O)c([N+]([O-])=O)c2
*!@[#8]!@* [S-]C1=N/C(/C(=O)N1)=C/c2cc(OCC)c(O)c([N+]([O-])=O)c2
*-!@* [S-]C1=N/C(/C(=O)N1)=C/c2cc(OCC)c(O)c([N+]([O-])=O)c2
*/,\[R]=;@[R]/,\* [S-]C1=N/C(/C(=O)N1)=C/c2cc(OCC)c(O)c([N+]([O-])=O)c2
[OX1]=CN [S-]C1=N/C(/C(=O)N1)=C/c2cc(OCC)c(O)c([N+]([O-])=O)c2
*-*-[R]:[a] [S-]C1=N/C(/C(=O)N1)=C/c2cc(OCC)c(O)c([N+]([O-])=O)c2
[-,--,---] [S-]C1=N/C(/C(=O)N1)=C/c2cc(OCC)c(O)c([N+]([O-])=O)c2
C-!@O [S-]C1=N/C(/C(=O)N1)=C/c2cc(OCC)c(O)c([N+]([O-])=O)c2
[R](-*(-*))~*~*~[a] [S-]C1=N/C(/C(=O)N1)=C/c2cc(OCC)c(O)c([N+]([O-])=O)c2
[R] [S-]C1=N/C(/C(=O)N1)=C/c2cc(OCC)c(O)c([N+]([O-])=O)c2
*-!:aaaa-!:* [S-]C1=N/C(/C(=O)N1)=C/c2cc(OCC)c(O)c([N+]([O-])=O)c2
*-!:[a]:*:[a]-!:* [S-]C1=N/C(/C(=O)N1)=C/c2cc(OCC)c(O)c([N+]([O-])=O)c2
C=@N [S-]C1=N/C(/C(=O)N1)=C/c2cc(OCC)c(O)c([N+]([O-])=O)c2
[#8,#16] [S-]C1=N/C(/C(=O)N1)=C/c2cc(OCC)c(O)c([N+]([O-])=O)c2
*-*-[R]~*:[a] [S-]C1=N/C(/C(=O)N1)=C/c2cc(OCC)c(O)c([N+]([O-])=O)c2
*1*****1 [S-]C1=N/C(/C(=O)N1)=C/c2cc(OCC)c(O)c([N+]([O-])=O)c2
[N&X4&+,N&X3&+0] [S-]C1=N/C(/C(=O)N1)=C/c2cc(OCC)c(O)c([N+]([O-])=O)c2
c-!@N [S-]C1=N/C(/C(=O)N1)=C/c2cc(OCC)c(O)c([N+]([O-])=O)c2
[OX2H0] [S-]C1=N/C(/C(=O)N1)=C/c2cc(OCC)c(O)c([N+]([O-])=O)c2
[a]~*~*-[CH3] [S-]C1=N/C(/C(=O)N1)=C/c2cc(OCC)c(O)c([N+]([O-])=O)c2
[!H0;#7,#8,#9] [S-]C1=N/C(/C(=O)N1)=C/c2cc(OCC)c(O)c([N+]([O-])=O)c2
[OX2H][cX3]:[c] [S-]C1=N/C(/C(=O)N1)=C/c2cc(OCC)c(O)c([N+]([O-])=O)c2
N=!@O [S-]C1=N/C(/C(=O)N1)=C/c2cc(OCC)c(O)c([N+]([O-])=O)c2
[C,c](=N)N[C,S](=O) [S-]C1=N/C(/C(=O)N1)=C/c2cc(OCC)c(O)c([N+]([O-])=O)c2
N=[O,C,N,S] [S-]C1=N/C(/C(=O)N1)=C/c2cc(OCC)c(O)c([N+]([O-])=O)c2
*(!@*)(!@*) [S-]C1=N/C(/C(=O)N1)=C/c2cc(OCC)c(O)c([N+]([O-])=O)c2
c-!@O [S-]C1=N/C(/C(=O)N1)=C/c2cc(OCC)c(O)c([N+]([O-])=O)c2
[R0] ClC=1SC(C2=NO[C@H](C(=O)/C(/C#N)=C(\[O-])/NC)C2)=CC1
C~C~O ClC=1SC(C2=NO[C@H](C(=O)/C(/C#N)=C(\[O-])/NC)C2)=CC1
*-*-[R]~*:[a] ClC=1SC(C2=NO[C@H](C(=O)/C(/C#N)=C(\[O-])/NC)C2)=CC1
[#7]~*(~*)~* ClC=1SC(C2=NO[C@H](C(=O)/C(/C#N)=C(\[O-])/NC)C2)=CC1
[#16X2H0] ClC=1SC(C2=NO[C@H](C(=O)/C(/C#N)=C(\[O-])/NC)C2)=CC1
C=!@O ClC=1SC(C2=NO[C@H](C(=O)/C(/C#N)=C(\[O-])/NC)C2)=CC1
[N&X4&+,N&X3&+0] ClC=1SC(C2=NO[C@H](C(=O)/C(/C#N)=C(\[O-])/NC)C2)=CC1
C-!@O ClC=1SC(C2=NO[C@H](C(=O)/C(/C#N)=C(\[O-])/NC)C2)=CC1
*!@* ClC=1SC(C2=NO[C@H](C(=O)/C(/C#N)=C(\[O-])/NC)C2)=CC1
[#9,#17,#35,#53]!@*@* ClC=1SC(C2=NO[C@H](C(=O)/C(/C#N)=C(\[O-])/NC)C2)=CC1
*-!:[a]:*:*:[a]-!:* ClC=1SC(C2=NO[C@H](C(=O)/C(/C#N)=C(\[O-])/NC)C2)=CC1
[R] ClC=1SC(C2=NO[C@H](C(=O)/C(/C#N)=C(\[O-])/NC)C2)=CC1
[#8,#16] ClC=1SC(C2=NO[C@H](C(=O)/C(/C#N)=C(\[O-])/NC)C2)=CC1
[NX1]#[CX2] ClC=1SC(C2=NO[C@H](C(=O)/C(/C#N)=C(\[O-])/NC)C2)=CC1
[!#6]~*~*~[R] ClC=1SC(C2=NO[C@H](C(=O)/C(/C#N)=C(\[O-])/NC)C2)=CC1
[#8]=[C,N] ClC=1SC(C2=NO[C@H](C(=O)/C(/C#N)=C(\[O-])/NC)C2)=CC1
[#9,#17,#35,#53]-[R] ClC=1SC(C2=NO[C@H](C(=O)/C(/C#N)=C(\[O-])/NC)C2)=CC1
N-[C,c,N]=[C,c,N,n,O,S] ClC=1SC(C2=NO[C@H](C(=O)/C(/C#N)=C(\[O-])/NC)C2)=CC1
*/,\[R]=;@[R]/,\* ClC=1SC(C2=NO[C@H](C(=O)/C(/C#N)=C(\[O-])/NC)C2)=CC1
C=!@C ClC=1SC(C2=NO[C@H](C(=O)/C(/C#N)=C(\[O-])/NC)C2)=CC1
*-*-[R]~*~*:[a] ClC=1SC(C2=NO[C@H](C(=O)/C(/C#N)=C(\[O-])/NC)C2)=CC1
[#16X2H0][!#16] ClC=1SC(C2=NO[C@H](C(=O)/C(/C#N)=C(\[O-])/NC)C2)=CC1
[CX4] ClC=1SC(C2=NO[C@H](C(=O)/C(/C#N)=C(\[O-])/NC)C2)=CC1
[CX4v4] ClC=1SC(C2=NO[C@H](C(=O)/C(/C#N)=C(\[O-])/NC)C2)=CC1
*-*-[R]:[a] ClC=1SC(C2=NO[C@H](C(=O)/C(/C#N)=C(\[O-])/NC)C2)=CC1
[C;X4;!D4]-;!@[C;D3] ClC=1SC(C2=NO[C@H](C(=O)/C(/C#N)=C(\[O-])/NC)C2)=CC1
[OX2H0] ClC=1SC(C2=NO[C@H](C(=O)/C(/C#N)=C(\[O-])/NC)C2)=CC1
C~C~C~C ClC=1SC(C2=NO[C@H](C(=O)/C(/C#N)=C(\[O-])/NC)C2)=CC1
[#9,#17,#35,#53]-[a] ClC=1SC(C2=NO[C@H](C(=O)/C(/C#N)=C(\[O-])/NC)C2)=CC1
*-!:aaa-!:* ClC=1SC(C2=NO[C@H](C(=O)/C(/C#N)=C(\[O-])/NC)C2)=CC1
*1****1 ClC=1SC(C2=NO[C@H](C(=O)/C(/C#N)=C(\[O-])/NC)C2)=CC1
*!:[a]:*:*:[a]!:* ClC=1SC(C2=NO[C@H](C(=O)/C(/C#N)=C(\[O-])/NC)C2)=CC1
c-!@C ClC=1SC(C2=NO[C@H](C(=O)/C(/C#N)=C(\[O-])/NC)C2)=CC1
[#9,#17,#35,#53] ClC=1SC(C2=NO[C@H](C(=O)/C(/C#N)=C(\[O-])/NC)C2)=CC1
a1aaaa1 ClC=1SC(C2=NO[C@H](C(=O)/C(/C#N)=C(\[O-])/NC)C2)=CC1
a-[Cl] ClC=1SC(C2=NO[C@H](C(=O)/C(/C#N)=C(\[O-])/NC)C2)=CC1
[R](-*(-*))~*~*~[a] ClC=1SC(C2=NO[C@H](C(=O)/C(/C#N)=C(\[O-])/NC)C2)=CC1
[R](-*(-*))~*~[a] ClC=1SC(C2=NO[C@H](C(=O)/C(/C#N)=C(\[O-])/NC)C2)=CC1
[O,N;!H0;R0] ClC=1SC(C2=NO[C@H](C(=O)/C(/C#N)=C(\[O-])/NC)C2)=CC1
N-@O ClC=1SC(C2=NO[C@H](C(=O)/C(/C#N)=C(\[O-])/NC)C2)=CC1
C#!@N ClC=1SC(C2=NO[C@H](C(=O)/C(/C#N)=C(\[O-])/NC)C2)=CC1
C-@C ClC=1SC(C2=NO[C@H](C(=O)/C(/C#N)=C(\[O-])/NC)C2)=CC1
*-!@* ClC=1SC(C2=NO[C@H](C(=O)/C(/C#N)=C(\[O-])/NC)C2)=CC1
[C;X4;!D4]-;!@[N;X3;!D3] ClC=1SC(C2=NO[C@H](C(=O)/C(/C#N)=C(\[O-])/NC)C2)=CC1
[#6]~!@[#8] ClC=1SC(C2=NO[C@H](C(=O)/C(/C#N)=C(\[O-])/NC)C2)=CC1
*-!:aaaa-!:* ClC=1SC(C2=NO[C@H](C(=O)/C(/C#N)=C(\[O-])/NC)C2)=CC1
C-@O ClC=1SC(C2=NO[C@H](C(=O)/C(/C#N)=C(\[O-])/NC)C2)=CC1
[#7]~[D3] ClC=1SC(C2=NO[C@H](C(=O)/C(/C#N)=C(\[O-])/NC)C2)=CC1
C-!@N ClC=1SC(C2=NO[C@H](C(=O)/C(/C#N)=C(\[O-])/NC)C2)=CC1
[CH3X4] ClC=1SC(C2=NO[C@H](C(=O)/C(/C#N)=C(\[O-])/NC)C2)=CC1
[R]~[D3] ClC=1SC(C2=NO[C@H](C(=O)/C(/C#N)=C(\[O-])/NC)C2)=CC1
N=[O,C,N,S] ClC=1SC(C2=NO[C@H](C(=O)/C(/C#N)=C(\[O-])/NC)C2)=CC1
*/,\[R]=,:;@[R]/,\* ClC=1SC(C2=NO[C@H](C(=O)/C(/C#N)=C(\[O-])/NC)C2)=CC1
[#6][F,Cl,Br,I] ClC=1SC(C2=NO[C@H](C(=O)/C(/C#N)=C(\[O-])/NC)C2)=CC1
*-!:[a]:*:[a]-!:* ClC=1SC(C2=NO[C@H](C(=O)/C(/C#N)=C(\[O-])/NC)C2)=CC1
[#7] ClC=1SC(C2=NO[C@H](C(=O)/C(/C#N)=C(\[O-])/NC)C2)=CC1
C-!@C ClC=1SC(C2=NO[C@H](C(=O)/C(/C#N)=C(\[O-])/NC)C2)=CC1
[!H0;#7,#8,#9] ClC=1SC(C2=NO[C@H](C(=O)/C(/C#N)=C(\[O-])/NC)C2)=CC1
[sX2r5] ClC=1SC(C2=NO[C@H](C(=O)/C(/C#N)=C(\[O-])/NC)C2)=CC1
*(!@*)(!@*) ClC=1SC(C2=NO[C@H](C(=O)/C(/C#N)=C(\[O-])/NC)C2)=CC1
[!R] ClC=1SC(C2=NO[C@H](C(=O)/C(/C#N)=C(\[O-])/NC)C2)=CC1
O=[C,N] ClC=1SC(C2=NO[C@H](C(=O)/C(/C#N)=C(\[O-])/NC)C2)=CC1
[CX3](=[OX1])C ClC=1SC(C2=NO[C@H](C(=O)/C(/C#N)=C(\[O-])/NC)C2)=CC1
[CX3]=[OX1] ClC=1SC(C2=NO[C@H](C(=O)/C(/C#N)=C(\[O-])/NC)C2)=CC1
[#9,#17,#35,#53]~[D3] ClC=1SC(C2=NO[C@H](C(=O)/C(/C#N)=C(\[O-])/NC)C2)=CC1
[O,N]!-CA=A ClC=1SC(C2=NO[C@H](C(=O)/C(/C#N)=C(\[O-])/NC)C2)=CC1
[#6,#7;R0]=[#8] ClC=1SC(C2=NO[C@H](C(=O)/C(/C#N)=C(\[O-])/NC)C2)=CC1
[!#6]-[CH3] ClC=1SC(C2=NO[C@H](C(=O)/C(/C#N)=C(\[O-])/NC)C2)=CC1
[C](=O)([C,c,O,S])[C,c,O,S] ClC=1SC(C2=NO[C@H](C(=O)/C(/C#N)=C(\[O-])/NC)C2)=CC1
[#6][CX3](=O)[#6] ClC=1SC(C2=NO[C@H](C(=O)/C(/C#N)=C(\[O-])/NC)C2)=CC1
[F,Cl,Br,I] ClC=1SC(C2=NO[C@H](C(=O)/C(/C#N)=C(\[O-])/NC)C2)=CC1
[!#6]~*~*~*~[D3] ClC=1SC(C2=NO[C@H](C(=O)/C(/C#N)=C(\[O-])/NC)C2)=CC1
[#9,#17,#35,#53]~*(~*)~* ClC=1SC(C2=NO[C@H](C(=O)/C(/C#N)=C(\[O-])/NC)C2)=CC1
[#6X3v3-1,#6X3v4+0,#6X3v3+1] ClC=1SC(C2=NO[C@H](C(=O)/C(/C#N)=C(\[O-])/NC)C2)=CC1
[NX3][CX3]=[CX3] ClC=1SC(C2=NO[C@H](C(=O)/C(/C#N)=C(\[O-])/NC)C2)=CC1
[R](-*(-*))~*~*~*~[a] ClC=1SC(C2=NO[C@H](C(=O)/C(/C#N)=C(\[O-])/NC)C2)=CC1
[-,--,---] ClC=1SC(C2=NO[C@H](C(=O)/C(/C#N)=C(\[O-])/NC)C2)=CC1
[OX2H,OX1H0-] ClC=1SC(C2=NO[C@H](C(=O)/C(/C#N)=C(\[O-])/NC)C2)=CC1
C=@N ClC=1SC(C2=NO[C@H](C(=O)/C(/C#N)=C(\[O-])/NC)C2)=CC1
[!#6]~*~[R] ClC=1SC(C2=NO[C@H](C(=O)/C(/C#N)=C(\[O-])/NC)C2)=CC1
C-@C S1C(=Nc2ccccc2)N(N=Cc3cc(O)c(OC)cc3)C(=O)C1
[SX2] S1C(=Nc2ccccc2)N(N=Cc3cc(O)c(OC)cc3)C(=O)C1
c-!@O S1C(=Nc2ccccc2)N(N=Cc3cc(O)c(OC)cc3)C(=O)C1
[OX2H][cX3]:[c] S1C(=Nc2ccccc2)N(N=Cc3cc(O)c(OC)cc3)C(=O)C1
O=[C,N] S1C(=Nc2ccccc2)N(N=Cc3cc(O)c(OC)cc3)C(=O)C1
[!H0;#7,#8,#9] S1C(=Nc2ccccc2)N(N=Cc3cc(O)c(OC)cc3)C(=O)C1
[!R] S1C(=Nc2ccccc2)N(N=Cc3cc(O)c(OC)cc3)C(=O)C1
*-!:aaaa-!:* S1C(=Nc2ccccc2)N(N=Cc3cc(O)c(OC)cc3)C(=O)C1
[R](-*(-*))~*~*~*~[a] S1C(=Nc2ccccc2)N(N=Cc3cc(O)c(OC)cc3)C(=O)C1
[R0] S1C(=Nc2ccccc2)N(N=Cc3cc(O)c(OC)cc3)C(=O)C1
[OX2H,OX1H0-] S1C(=Nc2ccccc2)N(N=Cc3cc(O)c(OC)cc3)C(=O)C1
C-@S S1C(=Nc2ccccc2)N(N=Cc3cc(O)c(OC)cc3)C(=O)C1
[OD2]([#6])[#6] S1C(=Nc2ccccc2)N(N=Cc3cc(O)c(OC)cc3)C(=O)C1
[CH3X4] S1C(=Nc2ccccc2)N(N=Cc3cc(O)c(OC)cc3)C(=O)C1
[#7] S1C(=Nc2ccccc2)N(N=Cc3cc(O)c(OC)cc3)C(=O)C1
c-!@C S1C(=Nc2ccccc2)N(N=Cc3cc(O)c(OC)cc3)C(=O)C1
[R](-*(-*))~*~[a] S1C(=Nc2ccccc2)N(N=Cc3cc(O)c(OC)cc3)C(=O)C1
[#6!H0]~@[#6!H0]~@[#6!H0]~@[#6!H0]~@[#6!H0] S1C(=Nc2ccccc2)N(N=Cc3cc(O)c(OC)cc3)C(=O)C1
[C,c](=N)N[C,S](=O) S1C(=Nc2ccccc2)N(N=Cc3cc(O)c(OC)cc3)C(=O)C1
[R]~[D3] S1C(=Nc2ccccc2)N(N=Cc3cc(O)c(OC)cc3)C(=O)C1
c1([OH])c(O[CH3])cccc1 S1C(=Nc2ccccc2)N(N=Cc3cc(O)c(OC)cc3)C(=O)C1
*-*-[R]:[a] S1C(=Nc2ccccc2)N(N=Cc3cc(O)c(OC)cc3)C(=O)C1
*-*-[R]~*:[a] S1C(=Nc2ccccc2)N(N=Cc3cc(O)c(OC)cc3)C(=O)C1
[#6!H0]~@[#6!H0]~@[#6!H0]~@[#6!H0] S1C(=Nc2ccccc2)N(N=Cc3cc(O)c(OC)cc3)C(=O)C1
[#7]~*~*~*~*~*~*~*~*~[#8] S1C(=Nc2ccccc2)N(N=Cc3cc(O)c(OC)cc3)C(=O)C1
C-@N S1C(=Nc2ccccc2)N(N=Cc3cc(O)c(OC)cc3)C(=O)C1
*(!@*)(!@*) S1C(=Nc2ccccc2)N(N=Cc3cc(O)c(OC)cc3)C(=O)C1
N=[O,C,N,S] S1C(=Nc2ccccc2)N(N=Cc3cc(O)c(OC)cc3)C(=O)C1
[CX3]=[OX1] S1C(=Nc2ccccc2)N(N=Cc3cc(O)c(OC)cc3)C(=O)C1
[#6]~!@[#8] S1C(=Nc2ccccc2)N(N=Cc3cc(O)c(OC)cc3)C(=O)C1
c-!@N S1C(=Nc2ccccc2)N(N=Cc3cc(O)c(OC)cc3)C(=O)C1
[CX4] S1C(=Nc2ccccc2)N(N=Cc3cc(O)c(OC)cc3)C(=O)C1
[#6][OX2H] S1C(=Nc2ccccc2)N(N=Cc3cc(O)c(OC)cc3)C(=O)C1
[!#6]-[CH3] S1C(=Nc2ccccc2)N(N=Cc3cc(O)c(OC)cc3)C(=O)C1
[cR1]1[cR1][cR1][cR1][cR1][cR1]1 S1C(=Nc2ccccc2)N(N=Cc3cc(O)c(OC)cc3)C(=O)C1
C~C~O S1C(=Nc2ccccc2)N(N=Cc3cc(O)c(OC)cc3)C(=O)C1
[#16X2H0] S1C(=Nc2ccccc2)N(N=Cc3cc(O)c(OC)cc3)C(=O)C1
[OX2H] S1C(=Nc2ccccc2)N(N=Cc3cc(O)c(OC)cc3)C(=O)C1
[OX1]=CN S1C(=Nc2ccccc2)N(N=Cc3cc(O)c(OC)cc3)C(=O)C1
a1aaaaa1 S1C(=Nc2ccccc2)N(N=Cc3cc(O)c(OC)cc3)C(=O)C1
[#7]~[D3] S1C(=Nc2ccccc2)N(N=Cc3cc(O)c(OC)cc3)C(=O)C1
[#6X3v3-1,#6X3v4+0,#6X3v3+1] S1C(=Nc2ccccc2)N(N=Cc3cc(O)c(OC)cc3)C(=O)C1
[R]~*~*-[CH3] S1C(=Nc2ccccc2)N(N=Cc3cc(O)c(OC)cc3)C(=O)C1
[N&X4&+,N&X3&+0] S1C(=Nc2ccccc2)N(N=Cc3cc(O)c(OC)cc3)C(=O)C1
[OH1]c1c[c,n]ccc1 S1C(=Nc2ccccc2)N(N=Cc3cc(O)c(OC)cc3)C(=O)C1
[R] S1C(=Nc2ccccc2)N(N=Cc3cc(O)c(OC)cc3)C(=O)C1
[#7]~*(~*)~* S1C(=Nc2ccccc2)N(N=Cc3cc(O)c(OC)cc3)C(=O)C1
*-!:aaa-!:* S1C(=Nc2ccccc2)N(N=Cc3cc(O)c(OC)cc3)C(=O)C1
*!:[a]:*:*:[a]!:* S1C(=Nc2ccccc2)N(N=Cc3cc(O)c(OC)cc3)C(=O)C1
C-!@O S1C(=Nc2ccccc2)N(N=Cc3cc(O)c(OC)cc3)C(=O)C1
[!#6]~*~*~*~[D3] S1C(=Nc2ccccc2)N(N=Cc3cc(O)c(OC)cc3)C(=O)C1
[R]~*-[CH3] S1C(=Nc2ccccc2)N(N=Cc3cc(O)c(OC)cc3)C(=O)C1
[#6]1[#6](=[N,O,S])[#7,#8,#16][#6][#7,#8,#16]1 S1C(=Nc2ccccc2)N(N=Cc3cc(O)c(OC)cc3)C(=O)C1
*1*****1 S1C(=Nc2ccccc2)N(N=Cc3cc(O)c(OC)cc3)C(=O)C1
[#16X2H0][!#16] S1C(=Nc2ccccc2)N(N=Cc3cc(O)c(OC)cc3)C(=O)C1
[NX3][NX2]=[*] S1C(=Nc2ccccc2)N(N=Cc3cc(O)c(OC)cc3)C(=O)C1
[#8]=[C,N] S1C(=Nc2ccccc2)N(N=Cc3cc(O)c(OC)cc3)C(=O)C1
[CX3](=[OX1])C S1C(=Nc2ccccc2)N(N=Cc3cc(O)c(OC)cc3)C(=O)C1
[O,N;!H0;R0] S1C(=Nc2ccccc2)N(N=Cc3cc(O)c(OC)cc3)C(=O)C1
*-!:aa-!:* S1C(=Nc2ccccc2)N(N=Cc3cc(O)c(OC)cc3)C(=O)C1
C=!@O S1C(=Nc2ccccc2)N(N=Cc3cc(O)c(OC)cc3)C(=O)C1
*-*-[R]~*~*:[a] S1C(=Nc2ccccc2)N(N=Cc3cc(O)c(OC)cc3)C(=O)C1
*/,\[R]=,:;@[R]/,\* S1C(=Nc2ccccc2)N(N=Cc3cc(O)c(OC)cc3)C(=O)C1
*1****1 S1C(=Nc2ccccc2)N(N=Cc3cc(O)c(OC)cc3)C(=O)C1
*-!:[a]:*:[a]-!:* S1C(=Nc2ccccc2)N(N=Cc3cc(O)c(OC)cc3)C(=O)C1
*!@* S1C(=Nc2ccccc2)N(N=Cc3cc(O)c(OC)cc3)C(=O)C1
N-[C,c,N]=[C,c,N,n,O,S] S1C(=Nc2ccccc2)N(N=Cc3cc(O)c(OC)cc3)C(=O)C1
*-!@* S1C(=Nc2ccccc2)N(N=Cc3cc(O)c(OC)cc3)C(=O)C1
[!#6]~*~*~[R] S1C(=Nc2ccccc2)N(N=Cc3cc(O)c(OC)cc3)C(=O)C1
[#8,#16] S1C(=Nc2ccccc2)N(N=Cc3cc(O)c(OC)cc3)C(=O)C1
*-!:[a]:*:*:[a]-!:* S1C(=Nc2ccccc2)N(N=Cc3cc(O)c(OC)cc3)C(=O)C1
N-!@N S1C(=Nc2ccccc2)N(N=Cc3cc(O)c(OC)cc3)C(=O)C1
[C,c](=N)N S1C(=Nc2ccccc2)N(N=Cc3cc(O)c(OC)cc3)C(=O)C1
[NX3][CX3](=[OX1])[#6] S1C(=Nc2ccccc2)N(N=Cc3cc(O)c(OC)cc3)C(=O)C1
[R](-*(-*))~*~*~[a] S1C(=Nc2ccccc2)N(N=Cc3cc(O)c(OC)cc3)C(=O)C1
[CX4v4] S1C(=Nc2ccccc2)N(N=Cc3cc(O)c(OC)cc3)C(=O)C1
*!@[#8]!@* S1C(=Nc2ccccc2)N(N=Cc3cc(O)c(OC)cc3)C(=O)C1
C=!@N S1C(=Nc2ccccc2)N(N=Cc3cc(O)c(OC)cc3)C(=O)C1
[OX2H0] S1C(=Nc2ccccc2)N(N=Cc3cc(O)c(OC)cc3)C(=O)C1
[a]~*~*-[CH3] S1C(=Nc2ccccc2)N(N=Cc3cc(O)c(OC)cc3)C(=O)C1
[R](-*(-*))~*~*~[a] Fc1cc(c(NC(=O)[C@H]2[C@H]3C=C[C@@H]([C@H](C([O-])=O)2)C3)cc1)C
[CX3](=O)[OX1H0-,OX2H1] Fc1cc(c(NC(=O)[C@H]2[C@H]3C=C[C@@H]([C@H](C([O-])=O)2)C3)cc1)C
[#8,#16] Fc1cc(c(NC(=O)[C@H]2[C@H]3C=C[C@@H]([C@H](C([O-])=O)2)C3)cc1)C
C~C~C~C Fc1cc(c(NC(=O)[C@H]2[C@H]3C=C[C@@H]([C@H](C([O-])=O)2)C3)cc1)C
[!#6]~*~*~*~[D3] Fc1cc(c(NC(=O)[C@H]2[C@H]3C=C[C@@H]([C@H](C([O-])=O)2)C3)cc1)C
[F,Cl,Br,I] Fc1cc(c(NC(=O)[C@H]2[C@H]3C=C[C@@H]([C@H](C([O-])=O)2)C3)cc1)C
[R](-*(-*))~*~[a] Fc1cc(c(NC(=O)[C@H]2[C@H]3C=C[C@@H]([C@H](C([O-])=O)2)C3)cc1)C
*1****1 Fc1cc(c(NC(=O)[C@H]2[C@H]3C=C[C@@H]([C@H](C([O-])=O)2)C3)cc1)C
[#9,#17,#35,#53]~[D3] Fc1cc(c(NC(=O)[C@H]2[C@H]3C=C[C@@H]([C@H](C([O-])=O)2)C3)cc1)C
[O,N;!H0;R0] Fc1cc(c(NC(=O)[C@H]2[C@H]3C=C[C@@H]([C@H](C([O-])=O)2)C3)cc1)C
[R](-*(-*))~*~*~*~[a] Fc1cc(c(NC(=O)[C@H]2[C@H]3C=C[C@@H]([C@H](C([O-])=O)2)C3)cc1)C
*-!:[a]:*:*:[a]-!:* Fc1cc(c(NC(=O)[C@H]2[C@H]3C=C[C@@H]([C@H](C([O-])=O)2)C3)cc1)C
[#8]=[C,N] Fc1cc(c(NC(=O)[C@H]2[C@H]3C=C[C@@H]([C@H](C([O-])=O)2)C3)cc1)C
[-,--,---] Fc1cc(c(NC(=O)[C@H]2[C@H]3C=C[C@@H]([C@H](C([O-])=O)2)C3)cc1)C
*-!:aaa-!:* Fc1cc(c(NC(=O)[C@H]2[C@H]3C=C[C@@H]([C@H](C([O-])=O)2)C3)cc1)C
[#6,#7;R0]=[#8] Fc1cc(c(NC(=O)[C@H]2[C@H]3C=C[C@@H]([C@H](C([O-])=O)2)C3)cc1)C
[R0] Fc1cc(c(NC(=O)[C@H]2[C@H]3C=C[C@@H]([C@H](C([O-])=O)2)C3)cc1)C
C~C(~O)~O Fc1cc(c(NC(=O)[C@H]2[C@H]3C=C[C@@H]([C@H](C([O-])=O)2)C3)cc1)C
C=!@O Fc1cc(c(NC(=O)[C@H]2[C@H]3C=C[C@@H]([C@H](C([O-])=O)2)C3)cc1)C
*(!@*)(!@*) Fc1cc(c(NC(=O)[C@H]2[C@H]3C=C[C@@H]([C@H](C([O-])=O)2)C3)cc1)C
[R]~[D3] Fc1cc(c(NC(=O)[C@H]2[C@H]3C=C[C@@H]([C@H](C([O-])=O)2)C3)cc1)C
C-!@O Fc1cc(c(NC(=O)[C@H]2[C@H]3C=C[C@@H]([C@H](C([O-])=O)2)C3)cc1)C
C-!@C Fc1cc(c(NC(=O)[C@H]2[C@H]3C=C[C@@H]([C@H](C([O-])=O)2)C3)cc1)C
[cR1]1[cR1][cR1][cR1][cR1][cR1]1 Fc1cc(c(NC(=O)[C@H]2[C@H]3C=C[C@@H]([C@H](C([O-])=O)2)C3)cc1)C
C-!@N Fc1cc(c(NC(=O)[C@H]2[C@H]3C=C[C@@H]([C@H](C([O-])=O)2)C3)cc1)C
[!#6]~*~[R] Fc1cc(c(NC(=O)[C@H]2[C@H]3C=C[C@@H]([C@H](C([O-])=O)2)C3)cc1)C
[CX3](=[OX1])O Fc1cc(c(NC(=O)[C@H]2[C@H]3C=C[C@@H]([C@H](C([O-])=O)2)C3)cc1)C
[#9,#17,#35,#53] Fc1cc(c(NC(=O)[C@H]2[C@H]3C=C[C@@H]([C@H](C([O-])=O)2)C3)cc1)C
[N&X4&+,N&X3&+0] Fc1cc(c(NC(=O)[C@H]2[C@H]3C=C[C@@H]([C@H](C([O-])=O)2)C3)cc1)C
[!H0;#7,#8,#9] Fc1cc(c(NC(=O)[C@H]2[C@H]3C=C[C@@H]([C@H](C([O-])=O)2)C3)cc1)C
[!#6]~*~*~[R] Fc1cc(c(NC(=O)[C@H]2[C@H]3C=C[C@@H]([C@H](C([O-])=O)2)C3)cc1)C
[R] Fc1cc(c(NC(=O)[C@H]2[C@H]3C=C[C@@H]([C@H](C([O-])=O)2)C3)cc1)C
[OX2H,OX1H0-] Fc1cc(c(NC(=O)[C@H]2[C@H]3C=C[C@@H]([C@H](C([O-])=O)2)C3)cc1)C
[CX3](=[OX1])C Fc1cc(c(NC(=O)[C@H]2[C@H]3C=C[C@@H]([C@H](C([O-])=O)2)C3)cc1)C
*-!:aaaa-!:* Fc1cc(c(NC(=O)[C@H]2[C@H]3C=C[C@@H]([C@H](C([O-])=O)2)C3)cc1)C
[#6!H0]~@[#6!H0]~@[#6!H0]~@[#6!H0] Fc1cc(c(NC(=O)[C@H]2[C@H]3C=C[C@@H]([C@H](C([O-])=O)2)C3)cc1)C
[!R] Fc1cc(c(NC(=O)[C@H]2[C@H]3C=C[C@@H]([C@H](C([O-])=O)2)C3)cc1)C
*/,\[R]=,:;@[R]/,\* Fc1cc(c(NC(=O)[C@H]2[C@H]3C=C[C@@H]([C@H](C([O-])=O)2)C3)cc1)C
[C](=O)([C,c,O,S])[C,c,O,S] Fc1cc(c(NC(=O)[C@H]2[C@H]3C=C[C@@H]([C@H](C([O-])=O)2)C3)cc1)C
*-!:aa-!:* Fc1cc(c(NC(=O)[C@H]2[C@H]3C=C[C@@H]([C@H](C([O-])=O)2)C3)cc1)C
[CX4] Fc1cc(c(NC(=O)[C@H]2[C@H]3C=C[C@@H]([C@H](C([O-])=O)2)C3)cc1)C
*/,\[R]=;@[R]/,\* Fc1cc(c(NC(=O)[C@H]2[C@H]3C=C[C@@H]([C@H](C([O-])=O)2)C3)cc1)C
C~C~O Fc1cc(c(NC(=O)[C@H]2[C@H]3C=C[C@@H]([C@H](C([O-])=O)2)C3)cc1)C
[#6]~!@[#8] Fc1cc(c(NC(=O)[C@H]2[C@H]3C=C[C@@H]([C@H](C([O-])=O)2)C3)cc1)C
*-*-[R]:[a] Fc1cc(c(NC(=O)[C@H]2[C@H]3C=C[C@@H]([C@H](C([O-])=O)2)C3)cc1)C
*1*****1 Fc1cc(c(NC(=O)[C@H]2[C@H]3C=C[C@@H]([C@H](C([O-])=O)2)C3)cc1)C
[R]~*-[CH3] Fc1cc(c(NC(=O)[C@H]2[C@H]3C=C[C@@H]([C@H](C([O-])=O)2)C3)cc1)C
[#6X3v3-1,#6X3v4+0,#6X3v3+1] Fc1cc(c(NC(=O)[C@H]2[C@H]3C=C[C@@H]([C@H](C([O-])=O)2)C3)cc1)C
*!@* Fc1cc(c(NC(=O)[C@H]2[C@H]3C=C[C@@H]([C@H](C([O-])=O)2)C3)cc1)C
[#6][F,Cl,Br,I] Fc1cc(c(NC(=O)[C@H]2[C@H]3C=C[C@@H]([C@H](C([O-])=O)2)C3)cc1)C
[#9,#17,#35,#53]~*(~*)~* Fc1cc(c(NC(=O)[C@H]2[C@H]3C=C[C@@H]([C@H](C([O-])=O)2)C3)cc1)C
[a]~*~*-[CH3] Fc1cc(c(NC(=O)[C@H]2[C@H]3C=C[C@@H]([C@H](C([O-])=O)2)C3)cc1)C
*-!@* Fc1cc(c(NC(=O)[C@H]2[C@H]3C=C[C@@H]([C@H](C([O-])=O)2)C3)cc1)C
[CX3](=O)[O-] Fc1cc(c(NC(=O)[C@H]2[C@H]3C=C[C@@H]([C@H](C([O-])=O)2)C3)cc1)C
[CX3]=[OX1] Fc1cc(c(NC(=O)[C@H]2[C@H]3C=C[C@@H]([C@H](C([O-])=O)2)C3)cc1)C
[OX1]=CN Fc1cc(c(NC(=O)[C@H]2[C@H]3C=C[C@@H]([C@H](C([O-])=O)2)C3)cc1)C
[#7] Fc1cc(c(NC(=O)[C@H]2[C@H]3C=C[C@@H]([C@H](C([O-])=O)2)C3)cc1)C
c-!@N Fc1cc(c(NC(=O)[C@H]2[C@H]3C=C[C@@H]([C@H](C([O-])=O)2)C3)cc1)C
[NX3][CX3](=[OX1])[#6] Fc1cc(c(NC(=O)[C@H]2[C@H]3C=C[C@@H]([C@H](C([O-])=O)2)C3)cc1)C
[CX4v4] Fc1cc(c(NC(=O)[C@H]2[C@H]3C=C[C@@H]([C@H](C([O-])=O)2)C3)cc1)C
[#9,#17,#35,#53]!@*@* Fc1cc(c(NC(=O)[C@H]2[C@H]3C=C[C@@H]([C@H](C([O-])=O)2)C3)cc1)C
*-*-[R]~*~*:[a] Fc1cc(c(NC(=O)[C@H]2[C@H]3C=C[C@@H]([C@H](C([O-])=O)2)C3)cc1)C
[CH3X4] Fc1cc(c(NC(=O)[C@H]2[C@H]3C=C[C@@H]([C@H](C([O-])=O)2)C3)cc1)C
*-*-[R]~*:[a] Fc1cc(c(NC(=O)[C@H]2[C@H]3C=C[C@@H]([C@H](C([O-])=O)2)C3)cc1)C
c-!@C Fc1cc(c(NC(=O)[C@H]2[C@H]3C=C[C@@H]([C@H](C([O-])=O)2)C3)cc1)C
C-@C Fc1cc(c(NC(=O)[C@H]2[C@H]3C=C[C@@H]([C@H](C([O-])=O)2)C3)cc1)C
[#7]~[D3] Fc1cc(c(NC(=O)[C@H]2[C@H]3C=C[C@@H]([C@H](C([O-])=O)2)C3)cc1)C
O=[C,N] Fc1cc(c(NC(=O)[C@H]2[C@H]3C=C[C@@H]([C@H](C([O-])=O)2)C3)cc1)C
[R]~*~*-[CH3] Fc1cc(c(NC(=O)[C@H]2[C@H]3C=C[C@@H]([C@H](C([O-])=O)2)C3)cc1)C
[#9,#17,#35,#53]-[a] Fc1cc(c(NC(=O)[C@H]2[C@H]3C=C[C@@H]([C@H](C([O-])=O)2)C3)cc1)C
a-[F] Fc1cc(c(NC(=O)[C@H]2[C@H]3C=C[C@@H]([C@H](C([O-])=O)2)C3)cc1)C
*!:[a]:*:*:[a]!:* Fc1cc(c(NC(=O)[C@H]2[C@H]3C=C[C@@H]([C@H](C([O-])=O)2)C3)cc1)C
[#9,#17,#35,#53]-[R] Fc1cc(c(NC(=O)[C@H]2[C@H]3C=C[C@@H]([C@H](C([O-])=O)2)C3)cc1)C
[#7]~*~*~*~*~*~*~*~*~[#8] Fc1cc(c(NC(=O)[C@H]2[C@H]3C=C[C@@H]([C@H](C([O-])=O)2)C3)cc1)C
[#6!H0]~@[#6!H0]~@[#6!H0]~@[#6!H0]~@[#6!H0] Fc1cc(c(NC(=O)[C@H]2[C@H]3C=C[C@@H]([C@H](C([O-])=O)2)C3)cc1)C
a1aaaaa1 Fc1cc(c(NC(=O)[C@H]2[C@H]3C=C[C@@H]([C@H](C([O-])=O)2)C3)cc1)C
C=@C Fc1cc(c(NC(=O)[C@H]2[C@H]3C=C[C@@H]([C@H](C([O-])=O)2)C3)cc1)C
*-!:[a]:*:[a]-!:* Fc1cc(c(NC(=O)[C@H]2[C@H]3C=C[C@@H]([C@H](C([O-])=O)2)C3)cc1)C
[C;X4;!D4]-;!@[C;D3] Fc1cc(c(NC(=O)[C@H]2[C@H]3C=C[C@@H]([C@H](C([O-])=O)2)C3)cc1)C
[#7]~*(~*)~* Fc1cc(c(NC(=O)[C@H]2[C@H]3C=C[C@@H]([C@H](C([O-])=O)2)C3)cc1)C
*(!@*)(!@*) S=C1S/C(/C(=O)N1[C@H](C(=O)OC)C)=C\c2c(F)cccc2
[#7]~[D3] S=C1S/C(/C(=O)N1[C@H](C(=O)OC)C)=C\c2c(F)cccc2
[R]~*-[CH3] S=C1S/C(/C(=O)N1[C@H](C(=O)OC)C)=C\c2c(F)cccc2
[#9,#17,#35,#53]-[R] S=C1S/C(/C(=O)N1[C@H](C(=O)OC)C)=C\c2c(F)cccc2
[#7]~*(~*)~* S=C1S/C(/C(=O)N1[C@H](C(=O)OC)C)=C\c2c(F)cccc2
[#9,#17,#35,#53]~*(~*)~* S=C1S/C(/C(=O)N1[C@H](C(=O)OC)C)=C\c2c(F)cccc2
C=!@S S=C1S/C(/C(=O)N1[C@H](C(=O)OC)C)=C\c2c(F)cccc2
[cR1]1[cR1][cR1][cR1][cR1][cR1]1 S=C1S/C(/C(=O)N1[C@H](C(=O)OC)C)=C\c2c(F)cccc2
[#9,#17,#35,#53]!@*@* S=C1S/C(/C(=O)N1[C@H](C(=O)OC)C)=C\c2c(F)cccc2
[#6][F,Cl,Br,I] S=C1S/C(/C(=O)N1[C@H](C(=O)OC)C)=C\c2c(F)cccc2
*!@[#8]!@* S=C1S/C(/C(=O)N1[C@H](C(=O)OC)C)=C\c2c(F)cccc2
[R0] S=C1S/C(/C(=O)N1[C@H](C(=O)OC)C)=C\c2c(F)cccc2
*-!@* S=C1S/C(/C(=O)N1[C@H](C(=O)OC)C)=C\c2c(F)cccc2
C=!@C S=C1S/C(/C(=O)N1[C@H](C(=O)OC)C)=C\c2c(F)cccc2
[NX3,NX4+][CX4H]([*])[CX3](=[OX1])[O,N] S=C1S/C(/C(=O)N1[C@H](C(=O)OC)C)=C\c2c(F)cccc2
[NX3][CX3](=[OX1])[#6] S=C1S/C(/C(=O)N1[C@H](C(=O)OC)C)=C\c2c(F)cccc2
[!#6]-[CH3] S=C1S/C(/C(=O)N1[C@H](C(=O)OC)C)=C\c2c(F)cccc2
*1*****1 S=C1S/C(/C(=O)N1[C@H](C(=O)OC)C)=C\c2c(F)cccc2
*-*-[R]~*~*:[a] S=C1S/C(/C(=O)N1[C@H](C(=O)OC)C)=C\c2c(F)cccc2
[#8]=[C,N] S=C1S/C(/C(=O)N1[C@H](C(=O)OC)C)=C\c2c(F)cccc2
[R]~[D3] S=C1S/C(/C(=O)N1[C@H](C(=O)OC)C)=C\c2c(F)cccc2
[CX4v4] S=C1S/C(/C(=O)N1[C@H](C(=O)OC)C)=C\c2c(F)cccc2
*1****1 S=C1S/C(/C(=O)N1[C@H](C(=O)OC)C)=C\c2c(F)cccc2
[R](-*(-*))~*~*~[a] S=C1S/C(/C(=O)N1[C@H](C(=O)OC)C)=C\c2c(F)cccc2
[#9,#17,#35,#53]~[D3] S=C1S/C(/C(=O)N1[C@H](C(=O)OC)C)=C\c2c(F)cccc2
a1aaaaa1 S=C1S/C(/C(=O)N1[C@H](C(=O)OC)C)=C\c2c(F)cccc2
[#6!H0]~@[#6!H0]~@[#6!H0]~@[#6!H0] S=C1S/C(/C(=O)N1[C@H](C(=O)OC)C)=C\c2c(F)cccc2
[O,N]!-CA=A S=C1S/C(/C(=O)N1[C@H](C(=O)OC)C)=C\c2c(F)cccc2
a-[F] S=C1S/C(/C(=O)N1[C@H](C(=O)OC)C)=C\c2c(F)cccc2
[R]~*~*-[CH3] S=C1S/C(/C(=O)N1[C@H](C(=O)OC)C)=C\c2c(F)cccc2
[!#6]~*~[R] S=C1S/C(/C(=O)N1[C@H](C(=O)OC)C)=C\c2c(F)cccc2
[NX3][CX3]=[SX1] S=C1S/C(/C(=O)N1[C@H](C(=O)OC)C)=C\c2c(F)cccc2
[#9,#17,#35,#53] S=C1S/C(/C(=O)N1[C@H](C(=O)OC)C)=C\c2c(F)cccc2
[CH3X4] S=C1S/C(/C(=O)N1[C@H](C(=O)OC)C)=C\c2c(F)cccc2
[F,Cl,Br,I] S=C1S/C(/C(=O)N1[C@H](C(=O)OC)C)=C\c2c(F)cccc2
[R](-*(-*))~*~*~*~[a] S=C1S/C(/C(=O)N1[C@H](C(=O)OC)C)=C\c2c(F)cccc2
[!#6]~*~*~[R] S=C1S/C(/C(=O)N1[C@H](C(=O)OC)C)=C\c2c(F)cccc2
C~C(~O)~O S=C1S/C(/C(=O)N1[C@H](C(=O)OC)C)=C\c2c(F)cccc2
[R](-*(-*))~*~[a] S=C1S/C(/C(=O)N1[C@H](C(=O)OC)C)=C\c2c(F)cccc2
C-@N S=C1S/C(/C(=O)N1[C@H](C(=O)OC)C)=C\c2c(F)cccc2
[CX4] S=C1S/C(/C(=O)N1[C@H](C(=O)OC)C)=C\c2c(F)cccc2
[#6,#7;R0]=[#8] S=C1S/C(/C(=O)N1[C@H](C(=O)OC)C)=C\c2c(F)cccc2
[R] S=C1S/C(/C(=O)N1[C@H](C(=O)OC)C)=C\c2c(F)cccc2
[#7] S=C1S/C(/C(=O)N1[C@H](C(=O)OC)C)=C\c2c(F)cccc2
[#6]~!@[#8] S=C1S/C(/C(=O)N1[C@H](C(=O)OC)C)=C\c2c(F)cccc2
[#8,#16] S=C1S/C(/C(=O)N1[C@H](C(=O)OC)C)=C\c2c(F)cccc2
[C;X4;!D4]-;!@[C;X4;!D4;!R] S=C1S/C(/C(=O)N1[C@H](C(=O)OC)C)=C\c2c(F)cccc2
[#6]1[#6](=[N,O,S])[#7,#8,#16][#6][#7,#8,#16]1 S=C1S/C(/C(=O)N1[C@H](C(=O)OC)C)=C\c2c(F)cccc2
C-!@C S=C1S/C(/C(=O)N1[C@H](C(=O)OC)C)=C\c2c(F)cccc2
*!@* S=C1S/C(/C(=O)N1[C@H](C(=O)OC)C)=C\c2c(F)cccc2
[C](=O)([C,c,O,S])[C,c,O,S] S=C1S/C(/C(=O)N1[C@H](C(=O)OC)C)=C\c2c(F)cccc2
*/,\[R]=,:;@[R]/,\* S=C1S/C(/C(=O)N1[C@H](C(=O)OC)C)=C\c2c(F)cccc2
[OX1]=CN S=C1S/C(/C(=O)N1[C@H](C(=O)OC)C)=C\c2c(F)cccc2
c-!@C S=C1S/C(/C(=O)N1[C@H](C(=O)OC)C)=C\c2c(F)cccc2
[C;X4;!D4]-;!@[C;D3] S=C1S/C(/C(=O)N1[C@H](C(=O)OC)C)=C\c2c(F)cccc2
N~C~C(~O)~O S=C1S/C(/C(=O)N1[C@H](C(=O)OC)C)=C\c2c(F)cccc2
[CX3](=[OX1])C S=C1S/C(/C(=O)N1[C@H](C(=O)OC)C)=C\c2c(F)cccc2
[#6X3v3-1,#6X3v4+0,#6X3v3+1] S=C1S/C(/C(=O)N1[C@H](C(=O)OC)C)=C\c2c(F)cccc2
C=!@O S=C1S/C(/C(=O)N1[C@H](C(=O)OC)C)=C\c2c(F)cccc2
[CX3](=[OX1])O S=C1S/C(/C(=O)N1[C@H](C(=O)OC)C)=C\c2c(F)cccc2
N-[C,c,N]=[C,c,N,n,O,S] S=C1S/C(/C(=O)N1[C@H](C(=O)OC)C)=C\c2c(F)cccc2
[#16X2H0][!#16] S=C1S/C(/C(=O)N1[C@H](C(=O)OC)C)=C\c2c(F)cccc2
[#9,#17,#35,#53]-[a] S=C1S/C(/C(=O)N1[C@H](C(=O)OC)C)=C\c2c(F)cccc2
C-@C S=C1S/C(/C(=O)N1[C@H](C(=O)OC)C)=C\c2c(F)cccc2
C-!@N S=C1S/C(/C(=O)N1[C@H](C(=O)OC)C)=C\c2c(F)cccc2
[#6][CX3](=O)[OX2H0][#6] S=C1S/C(/C(=O)N1[C@H](C(=O)OC)C)=C\c2c(F)cccc2
O=[C,N] S=C1S/C(/C(=O)N1[C@H](C(=O)OC)C)=C\c2c(F)cccc2
*-!:aa-!:* S=C1S/C(/C(=O)N1[C@H](C(=O)OC)C)=C\c2c(F)cccc2
[CD3H0,R](=[SD1H0])([ND2H1,R])([ND2H1,R]) S=C1S/C(/C(=O)N1[C@H](C(=O)OC)C)=C\c2c(F)cccc2
C-@S S=C1S/C(/C(=O)N1[C@H](C(=O)OC)C)=C\c2c(F)cccc2
[OX2H0] S=C1S/C(/C(=O)N1[C@H](C(=O)OC)C)=C\c2c(F)cccc2
[CX3]=[OX1] S=C1S/C(/C(=O)N1[C@H](C(=O)OC)C)=C\c2c(F)cccc2
[#16X2H0] S=C1S/C(/C(=O)N1[C@H](C(=O)OC)C)=C\c2c(F)cccc2
C~C~O S=C1S/C(/C(=O)N1[C@H](C(=O)OC)C)=C\c2c(F)cccc2
C-!@O S=C1S/C(/C(=O)N1[C@H](C(=O)OC)C)=C\c2c(F)cccc2
[!R] S=C1S/C(/C(=O)N1[C@H](C(=O)OC)C)=C\c2c(F)cccc2
[N&X4&+,N&X3&+0] S=C1S/C(/C(=O)N1[C@H](C(=O)OC)C)=C\c2c(F)cccc2
C=[SD1H0] S=C1S/C(/C(=O)N1[C@H](C(=O)OC)C)=C\c2c(F)cccc2
[OD2]([#6])[#6] S=C1S/C(/C(=O)N1[C@H](C(=O)OC)C)=C\c2c(F)cccc2
[!#6]~*~*~*~[D3] S=C1S/C(/C(=O)N1[C@H](C(=O)OC)C)=C\c2c(F)cccc2
[CX4v4] Fc1cc(OCC)c(NC(=O)[C@H]2[C@@H](C([O-])=O)CC=CC2)cc1
*/,\[R]=;@[R]/,\* Fc1cc(OCC)c(NC(=O)[C@H]2[C@@H](C([O-])=O)CC=CC2)cc1
C=@C Fc1cc(OCC)c(NC(=O)[C@H]2[C@@H](C([O-])=O)CC=CC2)cc1
[cR1]1[cR1][cR1][cR1][cR1][cR1]1 Fc1cc(OCC)c(NC(=O)[C@H]2[C@@H](C([O-])=O)CC=CC2)cc1
C-@C Fc1cc(OCC)c(NC(=O)[C@H]2[C@@H](C([O-])=O)CC=CC2)cc1
[#6]~!@[#8] Fc1cc(OCC)c(NC(=O)[C@H]2[C@@H](C([O-])=O)CC=CC2)cc1
[OX2H,OX1H0-] Fc1cc(OCC)c(NC(=O)[C@H]2[C@@H](C([O-])=O)CC=CC2)cc1
[C;X4;!D4]-;!@[C;D3] Fc1cc(OCC)c(NC(=O)[C@H]2[C@@H](C([O-])=O)CC=CC2)cc1
[#9,#17,#35,#53]!@*@* Fc1cc(OCC)c(NC(=O)[C@H]2[C@@H](C([O-])=O)CC=CC2)cc1
[NX3][CX3](=[OX1])[#6] Fc1cc(OCC)c(NC(=O)[C@H]2[C@@H](C([O-])=O)CC=CC2)cc1
*-*-[R]:[a] Fc1cc(OCC)c(NC(=O)[C@H]2[C@@H](C([O-])=O)CC=CC2)cc1
C-!@N Fc1cc(OCC)c(NC(=O)[C@H]2[C@@H](C([O-])=O)CC=CC2)cc1
[#6!H0]~@[#6!H0]~@[#6!H0]~@[#6!H0]~@[#6!H0] Fc1cc(OCC)c(NC(=O)[C@H]2[C@@H](C([O-])=O)CC=CC2)cc1
[#7]~[D3] Fc1cc(OCC)c(NC(=O)[C@H]2[C@@H](C([O-])=O)CC=CC2)cc1
[#6X3v3-1,#6X3v4+0,#6X3v3+1] Fc1cc(OCC)c(NC(=O)[C@H]2[C@@H](C([O-])=O)CC=CC2)cc1
*-*-[R]~*:[a] Fc1cc(OCC)c(NC(=O)[C@H]2[C@@H](C([O-])=O)CC=CC2)cc1
C~C(~O)~O Fc1cc(OCC)c(NC(=O)[C@H]2[C@@H](C([O-])=O)CC=CC2)cc1
[#7]~*(~*)~* Fc1cc(OCC)c(NC(=O)[C@H]2[C@@H](C([O-])=O)CC=CC2)cc1
N-[C,c,N]=[C,c,N,n,O,S] Fc1cc(OCC)c(NC(=O)[C@H]2[C@@H](C([O-])=O)CC=CC2)cc1
[R](-*(-*))~*~*~[a] Fc1cc(OCC)c(NC(=O)[C@H]2[C@@H](C([O-])=O)CC=CC2)cc1
[#8]=[C,N] Fc1cc(OCC)c(NC(=O)[C@H]2[C@@H](C([O-])=O)CC=CC2)cc1
[#9,#17,#35,#53]~[D3] Fc1cc(OCC)c(NC(=O)[C@H]2[C@@H](C([O-])=O)CC=CC2)cc1
[R](-*(-*))~*~[a] Fc1cc(OCC)c(NC(=O)[C@H]2[C@@H](C([O-])=O)CC=CC2)cc1
C~C~C~C Fc1cc(OCC)c(NC(=O)[C@H]2[C@@H](C([O-])=O)CC=CC2)cc1
[R]~[D3] Fc1cc(OCC)c(NC(=O)[C@H]2[C@@H](C([O-])=O)CC=CC2)cc1
[R]~*~*-[CH3] Fc1cc(OCC)c(NC(=O)[C@H]2[C@@H](C([O-])=O)CC=CC2)cc1
[#6,#7;R0]=[#8] Fc1cc(OCC)c(NC(=O)[C@H]2[C@@H](C([O-])=O)CC=CC2)cc1
[-,--,---] Fc1cc(OCC)c(NC(=O)[C@H]2[C@@H](C([O-])=O)CC=CC2)cc1
[R](-*(-*))~*~*~*~[a] Fc1cc(OCC)c(NC(=O)[C@H]2[C@@H](C([O-])=O)CC=CC2)cc1
[#9,#17,#35,#53]-[a] Fc1cc(OCC)c(NC(=O)[C@H]2[C@@H](C([O-])=O)CC=CC2)cc1
c-!@O Fc1cc(OCC)c(NC(=O)[C@H]2[C@@H](C([O-])=O)CC=CC2)cc1
[CX3](=O)[OX1H0-,OX2H1] Fc1cc(OCC)c(NC(=O)[C@H]2[C@@H](C([O-])=O)CC=CC2)cc1
O=[C,N] Fc1cc(OCC)c(NC(=O)[C@H]2[C@@H](C([O-])=O)CC=CC2)cc1
[CX4] Fc1cc(OCC)c(NC(=O)[C@H]2[C@@H](C([O-])=O)CC=CC2)cc1
[#6][F,Cl,Br,I] Fc1cc(OCC)c(NC(=O)[C@H]2[C@@H](C([O-])=O)CC=CC2)cc1
*!:[a]:*:*:[a]!:* Fc1cc(OCC)c(NC(=O)[C@H]2[C@@H](C([O-])=O)CC=CC2)cc1
*-!:[a]:*:[a]-!:* Fc1cc(OCC)c(NC(=O)[C@H]2[C@@H](C([O-])=O)CC=CC2)cc1
[CH3X4] Fc1cc(OCC)c(NC(=O)[C@H]2[C@@H](C([O-])=O)CC=CC2)cc1
C=!@O Fc1cc(OCC)c(NC(=O)[C@H]2[C@@H](C([O-])=O)CC=CC2)cc1
*-!:aaa-!:* Fc1cc(OCC)c(NC(=O)[C@H]2[C@@H](C([O-])=O)CC=CC2)cc1
[!H0;#7,#8,#9] Fc1cc(OCC)c(NC(=O)[C@H]2[C@@H](C([O-])=O)CC=CC2)cc1
[R] Fc1cc(OCC)c(NC(=O)[C@H]2[C@@H](C([O-])=O)CC=CC2)cc1
*(!@*)(!@*) Fc1cc(OCC)c(NC(=O)[C@H]2[C@@H](C([O-])=O)CC=CC2)cc1
*-*-[R]~*~*:[a] Fc1cc(OCC)c(NC(=O)[C@H]2[C@@H](C([O-])=O)CC=CC2)cc1
a-[F] Fc1cc(OCC)c(NC(=O)[C@H]2[C@@H](C([O-])=O)CC=CC2)cc1
C-!@O Fc1cc(OCC)c(NC(=O)[C@H]2[C@@H](C([O-])=O)CC=CC2)cc1
[#8,#16] Fc1cc(OCC)c(NC(=O)[C@H]2[C@@H](C([O-])=O)CC=CC2)cc1
[O,N;!H0;R0] Fc1cc(OCC)c(NC(=O)[C@H]2[C@@H](C([O-])=O)CC=CC2)cc1
[CX3]=[OX1] Fc1cc(OCC)c(NC(=O)[C@H]2[C@@H](C([O-])=O)CC=CC2)cc1
[!#6]~*~*~*~[D3] Fc1cc(OCC)c(NC(=O)[C@H]2[C@@H](C([O-])=O)CC=CC2)cc1
[#7]~*~*~*~*~*~*~*~*~[#8] Fc1cc(OCC)c(NC(=O)[C@H]2[C@@H](C([O-])=O)CC=CC2)cc1
[N&X4&+,N&X3&+0] Fc1cc(OCC)c(NC(=O)[C@H]2[C@@H](C([O-])=O)CC=CC2)cc1
[CX3](=[OX1])C Fc1cc(OCC)c(NC(=O)[C@H]2[C@@H](C([O-])=O)CC=CC2)cc1
[a]~*~*-[CH3] Fc1cc(OCC)c(NC(=O)[C@H]2[C@@H](C([O-])=O)CC=CC2)cc1
*!@[#8]!@* Fc1cc(OCC)c(NC(=O)[C@H]2[C@@H](C([O-])=O)CC=CC2)cc1
[CX3](=[OX1])O Fc1cc(OCC)c(NC(=O)[C@H]2[C@@H](C([O-])=O)CC=CC2)cc1
[C](=O)([C,c,O,S])[C,c,O,S] Fc1cc(OCC)c(NC(=O)[C@H]2[C@@H](C([O-])=O)CC=CC2)cc1
[C;X4;!D4]-;!@[C;X4;!D4;!R] Fc1cc(OCC)c(NC(=O)[C@H]2[C@@H](C([O-])=O)CC=CC2)cc1
*-!@* Fc1cc(OCC)c(NC(=O)[C@H]2[C@@H](C([O-])=O)CC=CC2)cc1
*/,\[R]=,:;@[R]/,\* Fc1cc(OCC)c(NC(=O)[C@H]2[C@@H](C([O-])=O)CC=CC2)cc1
[#9,#17,#35,#53]-[R] Fc1cc(OCC)c(NC(=O)[C@H]2[C@@H](C([O-])=O)CC=CC2)cc1
C-!@C Fc1cc(OCC)c(NC(=O)[C@H]2[C@@H](C([O-])=O)CC=CC2)cc1
[OX1]=CN Fc1cc(OCC)c(NC(=O)[C@H]2[C@@H](C([O-])=O)CC=CC2)cc1
[#9,#17,#35,#53]~*(~*)~* Fc1cc(OCC)c(NC(=O)[C@H]2[C@@H](C([O-])=O)CC=CC2)cc1
c-!@N Fc1cc(OCC)c(NC(=O)[C@H]2[C@@H](C([O-])=O)CC=CC2)cc1
*-!:aa-!:* Fc1cc(OCC)c(NC(=O)[C@H]2[C@@H](C([O-])=O)CC=CC2)cc1
*!@* Fc1cc(OCC)c(NC(=O)[C@H]2[C@@H](C([O-])=O)CC=CC2)cc1
[CX3](=O)[O-] Fc1cc(OCC)c(NC(=O)[C@H]2[C@@H](C([O-])=O)CC=CC2)cc1
[R0] Fc1cc(OCC)c(NC(=O)[C@H]2[C@@H](C([O-])=O)CC=CC2)cc1
[!#6]~*~*~[R] Fc1cc(OCC)c(NC(=O)[C@H]2[C@@H](C([O-])=O)CC=CC2)cc1
[#7] Fc1cc(OCC)c(NC(=O)[C@H]2[C@@H](C([O-])=O)CC=CC2)cc1
*-!:aaaa-!:* Fc1cc(OCC)c(NC(=O)[C@H]2[C@@H](C([O-])=O)CC=CC2)cc1
*1*****1 Fc1cc(OCC)c(NC(=O)[C@H]2[C@@H](C([O-])=O)CC=CC2)cc1
[OD2]([#6])[#6] Fc1cc(OCC)c(NC(=O)[C@H]2[C@@H](C([O-])=O)CC=CC2)cc1
[#6!H0]~@[#6!H0]~@[#6!H0]~@[#6!H0] Fc1cc(OCC)c(NC(=O)[C@H]2[C@@H](C([O-])=O)CC=CC2)cc1
[!R] Fc1cc(OCC)c(NC(=O)[C@H]2[C@@H](C([O-])=O)CC=CC2)cc1
[#9,#17,#35,#53] Fc1cc(OCC)c(NC(=O)[C@H]2[C@@H](C([O-])=O)CC=CC2)cc1
[OX2H0] Fc1cc(OCC)c(NC(=O)[C@H]2[C@@H](C([O-])=O)CC=CC2)cc1
[!#6]~*~[R] Fc1cc(OCC)c(NC(=O)[C@H]2[C@@H](C([O-])=O)CC=CC2)cc1
*-!:[a]:*:*:[a]-!:* Fc1cc(OCC)c(NC(=O)[C@H]2[C@@H](C([O-])=O)CC=CC2)cc1
[cR1]1[cR1][cR1][cR1][cR1][cR1]1 S=C1N(c2cc(c(OCC)cc2)CO)C(=O)[C@H](N1)CCSC
[NX3][CX3](=[OX1])[#6] S=C1N(c2cc(c(OCC)cc2)CO)C(=O)[C@H](N1)CCSC
[#8,#16] S=C1N(c2cc(c(OCC)cc2)CO)C(=O)[C@H](N1)CCSC
*1****1 S=C1N(c2cc(c(OCC)cc2)CO)C(=O)[C@H](N1)CCSC
[!H0;#7,#8,#9] S=C1N(c2cc(c(OCC)cc2)CO)C(=O)[C@H](N1)CCSC
C=!@O S=C1N(c2cc(c(OCC)cc2)CO)C(=O)[C@H](N1)CCSC
[#7]~*~*~*~*~*~*~*~*~[#8] S=C1N(c2cc(c(OCC)cc2)CO)C(=O)[C@H](N1)CCSC
[CX4] S=C1N(c2cc(c(OCC)cc2)CO)C(=O)[C@H](N1)CCSC
*-!:[a]:*:*:[a]-!:* S=C1N(c2cc(c(OCC)cc2)CO)C(=O)[C@H](N1)CCSC
[SX2] S=C1N(c2cc(c(OCC)cc2)CO)C(=O)[C@H](N1)CCSC
a1aaaaa1 S=C1N(c2cc(c(OCC)cc2)CO)C(=O)[C@H](N1)CCSC
[R0] S=C1N(c2cc(c(OCC)cc2)CO)C(=O)[C@H](N1)CCSC
[O,N;!H0;R0] S=C1N(c2cc(c(OCC)cc2)CO)C(=O)[C@H](N1)CCSC
C-!@O S=C1N(c2cc(c(OCC)cc2)CO)C(=O)[C@H](N1)CCSC
[R](-*(-*))~*~*~*~[a] S=C1N(c2cc(c(OCC)cc2)CO)C(=O)[C@H](N1)CCSC
C=[SD1H0] S=C1N(c2cc(c(OCC)cc2)CO)C(=O)[C@H](N1)CCSC
[CD3H0,R](=[SD1H0])([ND2H1,R])([ND2H1,R]) S=C1N(c2cc(c(OCC)cc2)CO)C(=O)[C@H](N1)CCSC
[OX1]=CN S=C1N(c2cc(c(OCC)cc2)CO)C(=O)[C@H](N1)CCSC
N-[C,c,N]=[C,c,N,n,O,S] S=C1N(c2cc(c(OCC)cc2)CO)C(=O)[C@H](N1)CCSC
[OX2H,OX1H0-] S=C1N(c2cc(c(OCC)cc2)CO)C(=O)[C@H](N1)CCSC
[CX4v4] S=C1N(c2cc(c(OCC)cc2)CO)C(=O)[C@H](N1)CCSC
[!R] S=C1N(c2cc(c(OCC)cc2)CO)C(=O)[C@H](N1)CCSC
C=!@S S=C1N(c2cc(c(OCC)cc2)CO)C(=O)[C@H](N1)CCSC
[R](-*(-*))~*~[a] S=C1N(c2cc(c(OCC)cc2)CO)C(=O)[C@H](N1)CCSC
*-*-[R]~*~*:[a] S=C1N(c2cc(c(OCC)cc2)CO)C(=O)[C@H](N1)CCSC
*-!:aa-!:* S=C1N(c2cc(c(OCC)cc2)CO)C(=O)[C@H](N1)CCSC
[!#6]-[CH3] S=C1N(c2cc(c(OCC)cc2)CO)C(=O)[C@H](N1)CCSC
[#6X3v3-1,#6X3v4+0,#6X3v3+1] S=C1N(c2cc(c(OCC)cc2)CO)C(=O)[C@H](N1)CCSC
[CD3H0](-[NX3])(-[NX3])=[SD1H0] S=C1N(c2cc(c(OCC)cc2)CO)C(=O)[C@H](N1)CCSC
[#16X2H0] S=C1N(c2cc(c(OCC)cc2)CO)C(=O)[C@H](N1)CCSC
*-*-[R]:[a] S=C1N(c2cc(c(OCC)cc2)CO)C(=O)[C@H](N1)CCSC
c-!@O S=C1N(c2cc(c(OCC)cc2)CO)C(=O)[C@H](N1)CCSC
[C;X4;!D4]-;!@[C;X4;!D4;!R] S=C1N(c2cc(c(OCC)cc2)CO)C(=O)[C@H](N1)CCSC
[R] S=C1N(c2cc(c(OCC)cc2)CO)C(=O)[C@H](N1)CCSC
C-@C S=C1N(c2cc(c(OCC)cc2)CO)C(=O)[C@H](N1)CCSC
[CX3](=[OX1])C S=C1N(c2cc(c(OCC)cc2)CO)C(=O)[C@H](N1)CCSC
O=[C,N] S=C1N(c2cc(c(OCC)cc2)CO)C(=O)[C@H](N1)CCSC
C-@N S=C1N(c2cc(c(OCC)cc2)CO)C(=O)[C@H](N1)CCSC
[OX2H0] S=C1N(c2cc(c(OCC)cc2)CO)C(=O)[C@H](N1)CCSC
[OX2H] S=C1N(c2cc(c(OCC)cc2)CO)C(=O)[C@H](N1)CCSC
*!@* S=C1N(c2cc(c(OCC)cc2)CO)C(=O)[C@H](N1)CCSC
[N&X4&+,N&X3&+0] S=C1N(c2cc(c(OCC)cc2)CO)C(=O)[C@H](N1)CCSC
*-!:aaaa-!:* S=C1N(c2cc(c(OCC)cc2)CO)C(=O)[C@H](N1)CCSC
*/,\[R]=,:;@[R]/,\* S=C1N(c2cc(c(OCC)cc2)CO)C(=O)[C@H](N1)CCSC
*-!:[a]:*:[a]-!:* S=C1N(c2cc(c(OCC)cc2)CO)C(=O)[C@H](N1)CCSC
[#7] S=C1N(c2cc(c(OCC)cc2)CO)C(=O)[C@H](N1)CCSC
[R]~[D3] S=C1N(c2cc(c(OCC)cc2)CO)C(=O)[C@H](N1)CCSC
[CH2X4][CH2X4][SX2][CH3X4] S=C1N(c2cc(c(OCC)cc2)CO)C(=O)[C@H](N1)CCSC
[!#6]~*~*~[R] S=C1N(c2cc(c(OCC)cc2)CO)C(=O)[C@H](N1)CCSC
*!:[a]:*:*:[a]!:* S=C1N(c2cc(c(OCC)cc2)CO)C(=O)[C@H](N1)CCSC
[OD2]([#6])[#6] S=C1N(c2cc(c(OCC)cc2)CO)C(=O)[C@H](N1)CCSC
[#6]1[#6](=[N,O,S])[#7,#8,#16][#6][#7,#8,#16]1 S=C1N(c2cc(c(OCC)cc2)CO)C(=O)[C@H](N1)CCSC
C-!@S S=C1N(c2cc(c(OCC)cc2)CO)C(=O)[C@H](N1)CCSC
[CH2X4][OX2H] S=C1N(c2cc(c(OCC)cc2)CO)C(=O)[C@H](N1)CCSC
C-!@C S=C1N(c2cc(c(OCC)cc2)CO)C(=O)[C@H](N1)CCSC
[NX3,NX4+][CX4H]([*])[CX3](=[OX1])[O,N] S=C1N(c2cc(c(OCC)cc2)CO)C(=O)[C@H](N1)CCSC
[!#6]~*~[R] S=C1N(c2cc(c(OCC)cc2)CO)C(=O)[C@H](N1)CCSC
c-!@C S=C1N(c2cc(c(OCC)cc2)CO)C(=O)[C@H](N1)CCSC
[#8]=[C,N] S=C1N(c2cc(c(OCC)cc2)CO)C(=O)[C@H](N1)CCSC
*-!@* S=C1N(c2cc(c(OCC)cc2)CO)C(=O)[C@H](N1)CCSC
[!#6]~*~*~*~[D3] S=C1N(c2cc(c(OCC)cc2)CO)C(=O)[C@H](N1)CCSC
*!@[#8]!@* S=C1N(c2cc(c(OCC)cc2)CO)C(=O)[C@H](N1)CCSC
[#16X2H0][!#16] S=C1N(c2cc(c(OCC)cc2)CO)C(=O)[C@H](N1)CCSC
[CX3]=[OX1] S=C1N(c2cc(c(OCC)cc2)CO)C(=O)[C@H](N1)CCSC
*-*-[R]~*:[a] S=C1N(c2cc(c(OCC)cc2)CO)C(=O)[C@H](N1)CCSC
*(!@*)(!@*) S=C1N(c2cc(c(OCC)cc2)CO)C(=O)[C@H](N1)CCSC
[C;X4;!D4]-;!@[C;D3] S=C1N(c2cc(c(OCC)cc2)CO)C(=O)[C@H](N1)CCSC
*-!:aaa-!:* S=C1N(c2cc(c(OCC)cc2)CO)C(=O)[C@H](N1)CCSC
c-!@N S=C1N(c2cc(c(OCC)cc2)CO)C(=O)[C@H](N1)CCSC
[#6]~!@[#8] S=C1N(c2cc(c(OCC)cc2)CO)C(=O)[C@H](N1)CCSC
*1*****1 S=C1N(c2cc(c(OCC)cc2)CO)C(=O)[C@H](N1)CCSC
[#6][OX2H] S=C1N(c2cc(c(OCC)cc2)CO)C(=O)[C@H](N1)CCSC
C~C~C~C S=C1N(c2cc(c(OCC)cc2)CO)C(=O)[C@H](N1)CCSC
[CH3X4] S=C1N(c2cc(c(OCC)cc2)CO)C(=O)[C@H](N1)CCSC
[a]~*~*-[CH3] S=C1N(c2cc(c(OCC)cc2)CO)C(=O)[C@H](N1)CCSC
[#7]~[D3] S=C1N(c2cc(c(OCC)cc2)CO)C(=O)[C@H](N1)CCSC
[R](-*(-*))~*~*~[a] S=C1N(c2cc(c(OCC)cc2)CO)C(=O)[C@H](N1)CCSC
[R]~*~*-[CH3] S=C1N(c2cc(c(OCC)cc2)CO)C(=O)[C@H](N1)CCSC
[NX3][CX3]=[SX1] S=C1N(c2cc(c(OCC)cc2)CO)C(=O)[C@H](N1)CCSC
[#7]~*(~*)~* S=C1N(c2cc(c(OCC)cc2)CO)C(=O)[C@H](N1)CCSC
*-!:[a]:*:*:[a]-!:* Clc1c([N+]([O-])=O)c2c(N[C@@H](C([O-])=O)[C@H]3[C@H]2C=CC3)c(O)c1
*-!:aaaa-!:* Clc1c([N+]([O-])=O)c2c(N[C@@H](C([O-])=O)[C@H]3[C@H]2C=CC3)c(O)c1
C-@N Clc1c([N+]([O-])=O)c2c(N[C@@H](C([O-])=O)[C@H]3[C@H]2C=CC3)c(O)c1
*-!:aaa-!:* Clc1c([N+]([O-])=O)c2c(N[C@@H](C([O-])=O)[C@H]3[C@H]2C=CC3)c(O)c1
c-!@O Clc1c([N+]([O-])=O)c2c(N[C@@H](C([O-])=O)[C@H]3[C@H]2C=CC3)c(O)c1
C~C~O Clc1c([N+]([O-])=O)c2c(N[C@@H](C([O-])=O)[C@H]3[C@H]2C=CC3)c(O)c1
[CX3](=[OX1])C Clc1c([N+]([O-])=O)c2c(N[C@@H](C([O-])=O)[C@H]3[C@H]2C=CC3)c(O)c1
[#6]~!@[#8] Clc1c([N+]([O-])=O)c2c(N[C@@H](C([O-])=O)[C@H]3[C@H]2C=CC3)c(O)c1
C-@C Clc1c([N+]([O-])=O)c2c(N[C@@H](C([O-])=O)[C@H]3[C@H]2C=CC3)c(O)c1
C~C~C~C Clc1c([N+]([O-])=O)c2c(N[C@@H](C([O-])=O)[C@H]3[C@H]2C=CC3)c(O)c1
*!@* Clc1c([N+]([O-])=O)c2c(N[C@@H](C([O-])=O)[C@H]3[C@H]2C=CC3)c(O)c1
[#6][F,Cl,Br,I] Clc1c([N+]([O-])=O)c2c(N[C@@H](C([O-])=O)[C@H]3[C@H]2C=CC3)c(O)c1
[CX3](=O)[O-] Clc1c([N+]([O-])=O)c2c(N[C@@H](C([O-])=O)[C@H]3[C@H]2C=CC3)c(O)c1
N~C~C(~O)~O Clc1c([N+]([O-])=O)c2c(N[C@@H](C([O-])=O)[C@H]3[C@H]2C=CC3)c(O)c1
*-!:[a]:*:[a]-!:* Clc1c([N+]([O-])=O)c2c(N[C@@H](C([O-])=O)[C@H]3[C@H]2C=CC3)c(O)c1
*-*-[R]~*:[a] Clc1c([N+]([O-])=O)c2c(N[C@@H](C([O-])=O)[C@H]3[C@H]2C=CC3)c(O)c1
[CX4v4] Clc1c([N+]([O-])=O)c2c(N[C@@H](C([O-])=O)[C@H]3[C@H]2C=CC3)c(O)c1
[O,N;!H0;R0] Clc1c([N+]([O-])=O)c2c(N[C@@H](C([O-])=O)[C@H]3[C@H]2C=CC3)c(O)c1
c-!@N Clc1c([N+]([O-])=O)c2c(N[C@@H](C([O-])=O)[C@H]3[C@H]2C=CC3)c(O)c1
[#6][OX2H] Clc1c([N+]([O-])=O)c2c(N[C@@H](C([O-])=O)[C@H]3[C@H]2C=CC3)c(O)c1
C=@C Clc1c([N+]([O-])=O)c2c(N[C@@H](C([O-])=O)[C@H]3[C@H]2C=CC3)c(O)c1
C~C(~O)~O Clc1c([N+]([O-])=O)c2c(N[C@@H](C([O-])=O)[C@H]3[C@H]2C=CC3)c(O)c1
*-*-[R]~*~*:[a] Clc1c([N+]([O-])=O)c2c(N[C@@H](C([O-])=O)[C@H]3[C@H]2C=CC3)c(O)c1
[!H0;#7,#8,#9] Clc1c([N+]([O-])=O)c2c(N[C@@H](C([O-])=O)[C@H]3[C@H]2C=CC3)c(O)c1
[r;!r3;!r4;!r5;!r6;!r7] Clc1c([N+]([O-])=O)c2c(N[C@@H](C([O-])=O)[C@H]3[C@H]2C=CC3)c(O)c1
[CX3](=O)[OX1H0-,OX2H1] Clc1c([N+]([O-])=O)c2c(N[C@@H](C([O-])=O)[C@H]3[C@H]2C=CC3)c(O)c1
[R](-*(-*))~*~*~*~[a] Clc1c([N+]([O-])=O)c2c(N[C@@H](C([O-])=O)[C@H]3[C@H]2C=CC3)c(O)c1
[!#6]~*~*~*~[D3] Clc1c([N+]([O-])=O)c2c(N[C@@H](C([O-])=O)[C@H]3[C@H]2C=CC3)c(O)c1
*/,\[R]=,:;@[R]/,\* Clc1c([N+]([O-])=O)c2c(N[C@@H](C([O-])=O)[C@H]3[C@H]2C=CC3)c(O)c1
O=[C,N] Clc1c([N+]([O-])=O)c2c(N[C@@H](C([O-])=O)[C@H]3[C@H]2C=CC3)c(O)c1
[OX2H][cX3]:[c] Clc1c([N+]([O-])=O)c2c(N[C@@H](C([O-])=O)[C@H]3[C@H]2C=CC3)c(O)c1
*-!:aa-!:* Clc1c([N+]([O-])=O)c2c(N[C@@H](C([O-])=O)[C@H]3[C@H]2C=CC3)c(O)c1
[#7]~*~*~*~*~*~*~*~*~[#8] Clc1c([N+]([O-])=O)c2c(N[C@@H](C([O-])=O)[C@H]3[C@H]2C=CC3)c(O)c1
[#9,#17,#35,#53] Clc1c([N+]([O-])=O)c2c(N[C@@H](C([O-])=O)[C@H]3[C@H]2C=CC3)c(O)c1
*(!@*)(!@*) Clc1c([N+]([O-])=O)c2c(N[C@@H](C([O-])=O)[C@H]3[C@H]2C=CC3)c(O)c1
[R]~[D3] Clc1c([N+]([O-])=O)c2c(N[C@@H](C([O-])=O)[C@H]3[C@H]2C=CC3)c(O)c1
N-!@O Clc1c([N+]([O-])=O)c2c(N[C@@H](C([O-])=O)[C@H]3[C@H]2C=CC3)c(O)c1
[R] Clc1c([N+]([O-])=O)c2c(N[C@@H](C([O-])=O)[C@H]3[C@H]2C=CC3)c(O)c1
[#9,#17,#35,#53]!@*@* Clc1c([N+]([O-])=O)c2c(N[C@@H](C([O-])=O)[C@H]3[C@H]2C=CC3)c(O)c1
[OX2H,OX1H0-] Clc1c([N+]([O-])=O)c2c(N[C@@H](C([O-])=O)[C@H]3[C@H]2C=CC3)c(O)c1
*/,\[R]=;@[R]/,\* Clc1c([N+]([O-])=O)c2c(N[C@@H](C([O-])=O)[C@H]3[C@H]2C=CC3)c(O)c1
[#7] Clc1c([N+]([O-])=O)c2c(N[C@@H](C([O-])=O)[C@H]3[C@H]2C=CC3)c(O)c1
[#6!H0]~@[#6!H0]~@[#6!H0]~@[#6!H0]~@[#6!H0] Clc1c([N+]([O-])=O)c2c(N[C@@H](C([O-])=O)[C@H]3[C@H]2C=CC3)c(O)c1
a-[Cl] Clc1c([N+]([O-])=O)c2c(N[C@@H](C([O-])=O)[C@H]3[C@H]2C=CC3)c(O)c1
[N&X4&+,N&X3&+0] Clc1c([N+]([O-])=O)c2c(N[C@@H](C([O-])=O)[C@H]3[C@H]2C=CC3)c(O)c1
C-!@C Clc1c([N+]([O-])=O)c2c(N[C@@H](C([O-])=O)[C@H]3[C@H]2C=CC3)c(O)c1
[C](=O)([C,c,O,S])[C,c,O,S] Clc1c([N+]([O-])=O)c2c(N[C@@H](C([O-])=O)[C@H]3[C@H]2C=CC3)c(O)c1
[!#6]~*~[R] Clc1c([N+]([O-])=O)c2c(N[C@@H](C([O-])=O)[C@H]3[C@H]2C=CC3)c(O)c1
[#7]~[D3] Clc1c([N+]([O-])=O)c2c(N[C@@H](C([O-])=O)[C@H]3[C@H]2C=CC3)c(O)c1
[ND3H0](~[OD1H0])(~[OD1H0])-a Clc1c([N+]([O-])=O)c2c(N[C@@H](C([O-])=O)[C@H]3[C@H]2C=CC3)c(O)c1
[R](-*(-*))~*~*~[a] Clc1c([N+]([O-])=O)c2c(N[C@@H](C([O-])=O)[C@H]3[C@H]2C=CC3)c(O)c1
[+] Clc1c([N+]([O-])=O)c2c(N[C@@H](C([O-])=O)[C@H]3[C@H]2C=CC3)c(O)c1
[#8,#16] Clc1c([N+]([O-])=O)c2c(N[C@@H](C([O-])=O)[C@H]3[C@H]2C=CC3)c(O)c1
[!#6]~*~*~[R] Clc1c([N+]([O-])=O)c2c(N[C@@H](C([O-])=O)[C@H]3[C@H]2C=CC3)c(O)c1
[CX4] Clc1c([N+]([O-])=O)c2c(N[C@@H](C([O-])=O)[C@H]3[C@H]2C=CC3)c(O)c1
[!R] Clc1c([N+]([O-])=O)c2c(N[C@@H](C([O-])=O)[C@H]3[C@H]2C=CC3)c(O)c1
*-!@* Clc1c([N+]([O-])=O)c2c(N[C@@H](C([O-])=O)[C@H]3[C@H]2C=CC3)c(O)c1
*!:[a]:*:*:[a]!:* Clc1c([N+]([O-])=O)c2c(N[C@@H](C([O-])=O)[C@H]3[C@H]2C=CC3)c(O)c1
*1*****1 Clc1c([N+]([O-])=O)c2c(N[C@@H](C([O-])=O)[C@H]3[C@H]2C=CC3)c(O)c1
[#7]~*(~*)~* Clc1c([N+]([O-])=O)c2c(N[C@@H](C([O-])=O)[C@H]3[C@H]2C=CC3)c(O)c1
[#8]=[C,N] Clc1c([N+]([O-])=O)c2c(N[C@@H](C([O-])=O)[C@H]3[C@H]2C=CC3)c(O)c1
[CX3]=[OX1] Clc1c([N+]([O-])=O)c2c(N[C@@H](C([O-])=O)[C@H]3[C@H]2C=CC3)c(O)c1
[#9,#17,#35,#53]~[D3] Clc1c([N+]([O-])=O)c2c(N[C@@H](C([O-])=O)[C@H]3[C@H]2C=CC3)c(O)c1
*-*-[R]:[a] Clc1c([N+]([O-])=O)c2c(N[C@@H](C([O-])=O)[C@H]3[C@H]2C=CC3)c(O)c1
[#6!H0]~@[#6!H0]~@[#6!H0]~@[#6!H0] Clc1c([N+]([O-])=O)c2c(N[C@@H](C([O-])=O)[C@H]3[C@H]2C=CC3)c(O)c1
[OX2H] Clc1c([N+]([O-])=O)c2c(N[C@@H](C([O-])=O)[C@H]3[C@H]2C=CC3)c(O)c1
[C;X4;!D4]-;!@[C;D3] Clc1c([N+]([O-])=O)c2c(N[C@@H](C([O-])=O)[C@H]3[C@H]2C=CC3)c(O)c1
N=[O,C,N,S] Clc1c([N+]([O-])=O)c2c(N[C@@H](C([O-])=O)[C@H]3[C@H]2C=CC3)c(O)c1
c-@N Clc1c([N+]([O-])=O)c2c(N[C@@H](C([O-])=O)[C@H]3[C@H]2C=CC3)c(O)c1
[+,++,+++] Clc1c([N+]([O-])=O)c2c(N[C@@H](C([O-])=O)[C@H]3[C@H]2C=CC3)c(O)c1
N=!@O Clc1c([N+]([O-])=O)c2c(N[C@@H](C([O-])=O)[C@H]3[C@H]2C=CC3)c(O)c1
[#9,#17,#35,#53]-[R] Clc1c([N+]([O-])=O)c2c(N[C@@H](C([O-])=O)[C@H]3[C@H]2C=CC3)c(O)c1
[CX3](=[OX1])O Clc1c([N+]([O-])=O)c2c(N[C@@H](C([O-])=O)[C@H]3[C@H]2C=CC3)c(O)c1
[R](-*(-*))~*~[a] Clc1c([N+]([O-])=O)c2c(N[C@@H](C([O-])=O)[C@H]3[C@H]2C=CC3)c(O)c1
[N,n;+1] Clc1c([N+]([O-])=O)c2c(N[C@@H](C([O-])=O)[C@H]3[C@H]2C=CC3)c(O)c1
C-!@O Clc1c([N+]([O-])=O)c2c(N[C@@H](C([O-])=O)[C@H]3[C@H]2C=CC3)c(O)c1
[#9,#17,#35,#53]~*(~*)~* Clc1c([N+]([O-])=O)c2c(N[C@@H](C([O-])=O)[C@H]3[C@H]2C=CC3)c(O)c1
[#6X3v3-1,#6X3v4+0,#6X3v3+1] Clc1c([N+]([O-])=O)c2c(N[C@@H](C([O-])=O)[C@H]3[C@H]2C=CC3)c(O)c1
[#6,#7;R0]=[#8] Clc1c([N+]([O-])=O)c2c(N[C@@H](C([O-])=O)[C@H]3[C@H]2C=CC3)c(O)c1
[F,Cl,Br,I] Clc1c([N+]([O-])=O)c2c(N[C@@H](C([O-])=O)[C@H]3[C@H]2C=CC3)c(O)c1
[!H0;#7,#8,#9] Fc1ccc(OCC(=O)NNC(=O)N[C@@H](C2=C(N(N=C2)C)C)C)cc1
[N;R0][N;R0]C(=O) Fc1ccc(OCC(=O)NNC(=O)N[C@@H](C2=C(N(N=C2)C)C)C)cc1
c-!@O Fc1ccc(OCC(=O)NNC(=O)N[C@@H](C2=C(N(N=C2)C)C)C)cc1
[CX4v4] Fc1ccc(OCC(=O)NNC(=O)N[C@@H](C2=C(N(N=C2)C)C)C)cc1
N-!@N Fc1ccc(OCC(=O)NNC(=O)N[C@@H](C2=C(N(N=C2)C)C)C)cc1
[!#6]-[CH3] Fc1ccc(OCC(=O)NNC(=O)N[C@@H](C2=C(N(N=C2)C)C)C)cc1
[NX3][NX3] Fc1ccc(OCC(=O)NNC(=O)N[C@@H](C2=C(N(N=C2)C)C)C)cc1
[R](-*(-*))~*~[a] Fc1ccc(OCC(=O)NNC(=O)N[C@@H](C2=C(N(N=C2)C)C)C)cc1
[a]~*~*-[CH3] Fc1ccc(OCC(=O)NNC(=O)N[C@@H](C2=C(N(N=C2)C)C)C)cc1
[F,Cl,Br,I] Fc1ccc(OCC(=O)NNC(=O)N[C@@H](C2=C(N(N=C2)C)C)C)cc1
*1*****1 Fc1ccc(OCC(=O)NNC(=O)N[C@@H](C2=C(N(N=C2)C)C)C)cc1
*-*-[R]:[a] Fc1ccc(OCC(=O)NNC(=O)N[C@@H](C2=C(N(N=C2)C)C)C)cc1
[R]~[D3] Fc1ccc(OCC(=O)NNC(=O)N[C@@H](C2=C(N(N=C2)C)C)C)cc1
N-[C,c,N]=[C,c,N,n,O,S] Fc1ccc(OCC(=O)NNC(=O)N[C@@H](C2=C(N(N=C2)C)C)C)cc1
[#9,#17,#35,#53]-[a] Fc1ccc(OCC(=O)NNC(=O)N[C@@H](C2=C(N(N=C2)C)C)C)cc1
[NX3][CX3](=[OX1])[#6] Fc1ccc(OCC(=O)NNC(=O)N[C@@H](C2=C(N(N=C2)C)C)C)cc1
[R] Fc1ccc(OCC(=O)NNC(=O)N[C@@H](C2=C(N(N=C2)C)C)C)cc1
[R0] Fc1ccc(OCC(=O)NNC(=O)N[C@@H](C2=C(N(N=C2)C)C)C)cc1
[nX2r5] Fc1ccc(OCC(=O)NNC(=O)N[C@@H](C2=C(N(N=C2)C)C)C)cc1
[R]~*-[CH3] Fc1ccc(OCC(=O)NNC(=O)N[C@@H](C2=C(N(N=C2)C)C)C)cc1
[#7]~*~*~*~*~*~*~*~*~[#8] Fc1ccc(OCC(=O)NNC(=O)N[C@@H](C2=C(N(N=C2)C)C)C)cc1
C-!@C Fc1ccc(OCC(=O)NNC(=O)N[C@@H](C2=C(N(N=C2)C)C)C)cc1
[#7]~[D3] Fc1ccc(OCC(=O)NNC(=O)N[C@@H](C2=C(N(N=C2)C)C)C)cc1
[O,N;!H0;R0] Fc1ccc(OCC(=O)NNC(=O)N[C@@H](C2=C(N(N=C2)C)C)C)cc1
[C;X4;!D4]-;!@[C;D3] Fc1ccc(OCC(=O)NNC(=O)N[C@@H](C2=C(N(N=C2)C)C)C)cc1
C-!@N Fc1ccc(OCC(=O)NNC(=O)N[C@@H](C2=C(N(N=C2)C)C)C)cc1
[#9,#17,#35,#53]~*(~*)~* Fc1ccc(OCC(=O)NNC(=O)N[C@@H](C2=C(N(N=C2)C)C)C)cc1
C=!@O Fc1ccc(OCC(=O)NNC(=O)N[C@@H](C2=C(N(N=C2)C)C)C)cc1
[#7]~*(~*)~* Fc1ccc(OCC(=O)NNC(=O)N[C@@H](C2=C(N(N=C2)C)C)C)cc1
[OX1]=CN Fc1ccc(OCC(=O)NNC(=O)N[C@@H](C2=C(N(N=C2)C)C)C)cc1
*-!@* Fc1ccc(OCC(=O)NNC(=O)N[C@@H](C2=C(N(N=C2)C)C)C)cc1
[!#6]~*~[R] Fc1ccc(OCC(=O)NNC(=O)N[C@@H](C2=C(N(N=C2)C)C)C)cc1
[C;X4;!D4]-;!@[n] Fc1ccc(OCC(=O)NNC(=O)N[C@@H](C2=C(N(N=C2)C)C)C)cc1
O=[C,N] Fc1ccc(OCC(=O)NNC(=O)N[C@@H](C2=C(N(N=C2)C)C)C)cc1
*-!:[a]:*:*:[a]-!:* Fc1ccc(OCC(=O)NNC(=O)N[C@@H](C2=C(N(N=C2)C)C)C)cc1
*-!:aaa-!:* Fc1ccc(OCC(=O)NNC(=O)N[C@@H](C2=C(N(N=C2)C)C)C)cc1
C-!@O Fc1ccc(OCC(=O)NNC(=O)N[C@@H](C2=C(N(N=C2)C)C)C)cc1
a1aaaa1 Fc1ccc(OCC(=O)NNC(=O)N[C@@H](C2=C(N(N=C2)C)C)C)cc1
[#9,#17,#35,#53]-[R] Fc1ccc(OCC(=O)NNC(=O)N[C@@H](C2=C(N(N=C2)C)C)C)cc1
*1****1 Fc1ccc(OCC(=O)NNC(=O)N[C@@H](C2=C(N(N=C2)C)C)C)cc1
[#6X3v3-1,#6X3v4+0,#6X3v3+1] Fc1ccc(OCC(=O)NNC(=O)N[C@@H](C2=C(N(N=C2)C)C)C)cc1
[#6]~!@[#8] Fc1ccc(OCC(=O)NNC(=O)N[C@@H](C2=C(N(N=C2)C)C)C)cc1
[OX2H0] Fc1ccc(OCC(=O)NNC(=O)N[C@@H](C2=C(N(N=C2)C)C)C)cc1
*!@[#8]!@* Fc1ccc(OCC(=O)NNC(=O)N[C@@H](C2=C(N(N=C2)C)C)C)cc1
[AR0]~[AR0]~[AR0]~[AR0]~[AR0]~[AR0]~[AR0]~[AR0] Fc1ccc(OCC(=O)NNC(=O)N[C@@H](C2=C(N(N=C2)C)C)C)cc1
[OD2]([#6])[#6] Fc1ccc(OCC(=O)NNC(=O)N[C@@H](C2=C(N(N=C2)C)C)C)cc1
*-!:aa-!:* Fc1ccc(OCC(=O)NNC(=O)N[C@@H](C2=C(N(N=C2)C)C)C)cc1
*-*-[R]~*:[a] Fc1ccc(OCC(=O)NNC(=O)N[C@@H](C2=C(N(N=C2)C)C)C)cc1
*!@* Fc1ccc(OCC(=O)NNC(=O)N[C@@H](C2=C(N(N=C2)C)C)C)cc1
[#9,#17,#35,#53]~[D3] Fc1ccc(OCC(=O)NNC(=O)N[C@@H](C2=C(N(N=C2)C)C)C)cc1
[#8]=[C,N] Fc1ccc(OCC(=O)NNC(=O)N[C@@H](C2=C(N(N=C2)C)C)C)cc1
*-*-[R]~*~*:[a] Fc1ccc(OCC(=O)NNC(=O)N[C@@H](C2=C(N(N=C2)C)C)C)cc1
C~C~O Fc1ccc(OCC(=O)NNC(=O)N[C@@H](C2=C(N(N=C2)C)C)C)cc1
[N&X4&+,N&X3&+0] Fc1ccc(OCC(=O)NNC(=O)N[C@@H](C2=C(N(N=C2)C)C)C)cc1
[#7] Fc1ccc(OCC(=O)NNC(=O)N[C@@H](C2=C(N(N=C2)C)C)C)cc1
[#9,#17,#35,#53]!@*@* Fc1ccc(OCC(=O)NNC(=O)N[C@@H](C2=C(N(N=C2)C)C)C)cc1
[cR1]1[cR1][cR1][cR1][cR1][cR1]1 Fc1ccc(OCC(=O)NNC(=O)N[C@@H](C2=C(N(N=C2)C)C)C)cc1
[#6,#7;R0]=[#8] Fc1ccc(OCC(=O)NNC(=O)N[C@@H](C2=C(N(N=C2)C)C)C)cc1
*-!:aaaa-!:* Fc1ccc(OCC(=O)NNC(=O)N[C@@H](C2=C(N(N=C2)C)C)C)cc1
[!R] Fc1ccc(OCC(=O)NNC(=O)N[C@@H](C2=C(N(N=C2)C)C)C)cc1
[C;X4;!D4]-;!@[C;X4;!D4;!R] Fc1ccc(OCC(=O)NNC(=O)N[C@@H](C2=C(N(N=C2)C)C)C)cc1
[CX3](=[OX1])C Fc1ccc(OCC(=O)NNC(=O)N[C@@H](C2=C(N(N=C2)C)C)C)cc1
c-!@C Fc1ccc(OCC(=O)NNC(=O)N[C@@H](C2=C(N(N=C2)C)C)C)cc1
N~C(~O)~N Fc1ccc(OCC(=O)NNC(=O)N[C@@H](C2=C(N(N=C2)C)C)C)cc1
[R]~*~*-[CH3] Fc1ccc(OCC(=O)NNC(=O)N[C@@H](C2=C(N(N=C2)C)C)C)cc1
[!#6]~*~*~*~[D3] Fc1ccc(OCC(=O)NNC(=O)N[C@@H](C2=C(N(N=C2)C)C)C)cc1
[C;X4;!D4]-;!@[N;X3;!D3] Fc1ccc(OCC(=O)NNC(=O)N[C@@H](C2=C(N(N=C2)C)C)C)cc1
n-!@C Fc1ccc(OCC(=O)NNC(=O)N[C@@H](C2=C(N(N=C2)C)C)C)cc1
[CX4] Fc1ccc(OCC(=O)NNC(=O)N[C@@H](C2=C(N(N=C2)C)C)C)cc1
[#9,#17,#35,#53] Fc1ccc(OCC(=O)NNC(=O)N[C@@H](C2=C(N(N=C2)C)C)C)cc1
*!:[a]:*:*:[a]!:* Fc1ccc(OCC(=O)NNC(=O)N[C@@H](C2=C(N(N=C2)C)C)C)cc1
*-!:[a]:*:[a]-!:* Fc1ccc(OCC(=O)NNC(=O)N[C@@H](C2=C(N(N=C2)C)C)C)cc1
[CH3X4] Fc1ccc(OCC(=O)NNC(=O)N[C@@H](C2=C(N(N=C2)C)C)C)cc1
[CX3]=[OX1] Fc1ccc(OCC(=O)NNC(=O)N[C@@H](C2=C(N(N=C2)C)C)C)cc1
a1aaaaa1 Fc1ccc(OCC(=O)NNC(=O)N[C@@H](C2=C(N(N=C2)C)C)C)cc1
[#8,#16] Fc1ccc(OCC(=O)NNC(=O)N[C@@H](C2=C(N(N=C2)C)C)C)cc1
*/,\[R]=,:;@[R]/,\* Fc1ccc(OCC(=O)NNC(=O)N[C@@H](C2=C(N(N=C2)C)C)C)cc1
a-[F] Fc1ccc(OCC(=O)NNC(=O)N[C@@H](C2=C(N(N=C2)C)C)C)cc1
[!#6]~*~*~[R] Fc1ccc(OCC(=O)NNC(=O)N[C@@H](C2=C(N(N=C2)C)C)C)cc1
[R](-*(-*))~*~*~*~[a] Fc1ccc(OCC(=O)NNC(=O)N[C@@H](C2=C(N(N=C2)C)C)C)cc1
[+] ClC1=CNC(C(=O)OCC(=O)NCc2c([N+]([O-])=O)cccc2)=C1
[C](=O)([C,c,O,S])[C,c,O,S] ClC1=CNC(C(=O)OCC(=O)NCc2c([N+]([O-])=O)cccc2)=C1
[R0] ClC1=CNC(C(=O)OCC(=O)NCc2c([N+]([O-])=O)cccc2)=C1
*-!:[a]:*:*:[a]-!:* ClC1=CNC(C(=O)OCC(=O)NCc2c([N+]([O-])=O)cccc2)=C1
N-!@O ClC1=CNC(C(=O)OCC(=O)NCc2c([N+]([O-])=O)cccc2)=C1
N=!@O ClC1=CNC(C(=O)OCC(=O)NCc2c([N+]([O-])=O)cccc2)=C1
[F,Cl,Br,I] ClC1=CNC(C(=O)OCC(=O)NCc2c([N+]([O-])=O)cccc2)=C1
[#6][F,Cl,Br,I] ClC1=CNC(C(=O)OCC(=O)NCc2c([N+]([O-])=O)cccc2)=C1
*-*-[R]~*:[a] ClC1=CNC(C(=O)OCC(=O)NCc2c([N+]([O-])=O)cccc2)=C1
[#6][CX3](=O)[OX2H0][#6] ClC1=CNC(C(=O)OCC(=O)NCc2c([N+]([O-])=O)cccc2)=C1
*-!@* ClC1=CNC(C(=O)OCC(=O)NCc2c([N+]([O-])=O)cccc2)=C1
*-*-[R]~*~*:[a] ClC1=CNC(C(=O)OCC(=O)NCc2c([N+]([O-])=O)cccc2)=C1
C-!@N ClC1=CNC(C(=O)OCC(=O)NCc2c([N+]([O-])=O)cccc2)=C1
N=[O,C,N,S] ClC1=CNC(C(=O)OCC(=O)NCc2c([N+]([O-])=O)cccc2)=C1
C~C~O ClC1=CNC(C(=O)OCC(=O)NCc2c([N+]([O-])=O)cccc2)=C1
*/,\[R]=,:;@[R]/,\* ClC1=CNC(C(=O)OCC(=O)NCc2c([N+]([O-])=O)cccc2)=C1
O=[C,N] ClC1=CNC(C(=O)OCC(=O)NCc2c([N+]([O-])=O)cccc2)=C1
[#9,#17,#35,#53]-[a] ClC1=CNC(C(=O)OCC(=O)NCc2c([N+]([O-])=O)cccc2)=C1
[#9,#17,#35,#53] ClC1=CNC(C(=O)OCC(=O)NCc2c([N+]([O-])=O)cccc2)=C1
[!H0;#7,#8,#9] ClC1=CNC(C(=O)OCC(=O)NCc2c([N+]([O-])=O)cccc2)=C1
[CX4] ClC1=CNC(C(=O)OCC(=O)NCc2c([N+]([O-])=O)cccc2)=C1
*(!@*)(!@*) ClC1=CNC(C(=O)OCC(=O)NCc2c([N+]([O-])=O)cccc2)=C1
[#7]~[D3] ClC1=CNC(C(=O)OCC(=O)NCc2c([N+]([O-])=O)cccc2)=C1
N-[C,c,N]=[C,c,N,n,O,S] ClC1=CNC(C(=O)OCC(=O)NCc2c([N+]([O-])=O)cccc2)=C1
[!R] ClC1=CNC(C(=O)OCC(=O)NCc2c([N+]([O-])=O)cccc2)=C1
[#9,#17,#35,#53]~[D3] ClC1=CNC(C(=O)OCC(=O)NCc2c([N+]([O-])=O)cccc2)=C1
[#6,#7;R0]=[#8] ClC1=CNC(C(=O)OCC(=O)NCc2c([N+]([O-])=O)cccc2)=C1
*-!:aaaa-!:* ClC1=CNC(C(=O)OCC(=O)NCc2c([N+]([O-])=O)cccc2)=C1
[N&X4&+,N&X3&+0] ClC1=CNC(C(=O)OCC(=O)NCc2c([N+]([O-])=O)cccc2)=C1
*!:[a]:*:*:[a]!:* ClC1=CNC(C(=O)OCC(=O)NCc2c([N+]([O-])=O)cccc2)=C1
c-!@C ClC1=CNC(C(=O)OCC(=O)NCc2c([N+]([O-])=O)cccc2)=C1
[OX2H0] ClC1=CNC(C(=O)OCC(=O)NCc2c([N+]([O-])=O)cccc2)=C1
[C;X4;!D4]-;!@[C;D3] ClC1=CNC(C(=O)OCC(=O)NCc2c([N+]([O-])=O)cccc2)=C1
[#6X3v3-1,#6X3v4+0,#6X3v3+1] ClC1=CNC(C(=O)OCC(=O)NCc2c([N+]([O-])=O)cccc2)=C1
[CX3]=[OX1] ClC1=CNC(C(=O)OCC(=O)NCc2c([N+]([O-])=O)cccc2)=C1
[R](-*(-*))~*~*~*~[a] ClC1=CNC(C(=O)OCC(=O)NCc2c([N+]([O-])=O)cccc2)=C1
[#8]=[C,N]-aaa[F,Cl,Br,I] ClC1=CNC(C(=O)OCC(=O)NCc2c([N+]([O-])=O)cccc2)=C1
[R]~[D3] ClC1=CNC(C(=O)OCC(=O)NCc2c([N+]([O-])=O)cccc2)=C1
[O,N;!H0;R0] ClC1=CNC(C(=O)OCC(=O)NCc2c([N+]([O-])=O)cccc2)=C1
[CX3](=[OX1])C ClC1=CNC(C(=O)OCC(=O)NCc2c([N+]([O-])=O)cccc2)=C1
[#8]=[C,N] ClC1=CNC(C(=O)OCC(=O)NCc2c([N+]([O-])=O)cccc2)=C1
[-,--,---] ClC1=CNC(C(=O)OCC(=O)NCc2c([N+]([O-])=O)cccc2)=C1
[OX1]=CN ClC1=CNC(C(=O)OCC(=O)NCc2c([N+]([O-])=O)cccc2)=C1
C=!@O ClC1=CNC(C(=O)OCC(=O)NCc2c([N+]([O-])=O)cccc2)=C1
C-!@C ClC1=CNC(C(=O)OCC(=O)NCc2c([N+]([O-])=O)cccc2)=C1
[CX4v4] ClC1=CNC(C(=O)OCC(=O)NCc2c([N+]([O-])=O)cccc2)=C1
[#9,#17,#35,#53]-[R] ClC1=CNC(C(=O)OCC(=O)NCc2c([N+]([O-])=O)cccc2)=C1
[!#6]~*~*~[R] ClC1=CNC(C(=O)OCC(=O)NCc2c([N+]([O-])=O)cccc2)=C1
[!#6]~*~*~*~[D3] ClC1=CNC(C(=O)OCC(=O)NCc2c([N+]([O-])=O)cccc2)=C1
[#9,#17,#35,#53]!@*@* ClC1=CNC(C(=O)OCC(=O)NCc2c([N+]([O-])=O)cccc2)=C1
[#8,#16] ClC1=CNC(C(=O)OCC(=O)NCc2c([N+]([O-])=O)cccc2)=C1
C-!@O ClC1=CNC(C(=O)OCC(=O)NCc2c([N+]([O-])=O)cccc2)=C1
*-!:aa-!:* ClC1=CNC(C(=O)OCC(=O)NCc2c([N+]([O-])=O)cccc2)=C1
[R](-*(-*))~*~*~[a] ClC1=CNC(C(=O)OCC(=O)NCc2c([N+]([O-])=O)cccc2)=C1
*-!:[a]:*:[a]-!:* ClC1=CNC(C(=O)OCC(=O)NCc2c([N+]([O-])=O)cccc2)=C1
[R] ClC1=CNC(C(=O)OCC(=O)NCc2c([N+]([O-])=O)cccc2)=C1
[#7]~*~*~*~*~*~*~*~*~[#8] ClC1=CNC(C(=O)OCC(=O)NCc2c([N+]([O-])=O)cccc2)=C1
[#9,#17,#35,#53]~*(~*)~* ClC1=CNC(C(=O)OCC(=O)NCc2c([N+]([O-])=O)cccc2)=C1
[N,n;+1] ClC1=CNC(C(=O)OCC(=O)NCc2c([N+]([O-])=O)cccc2)=C1
a1aaaaa1 ClC1=CNC(C(=O)OCC(=O)NCc2c([N+]([O-])=O)cccc2)=C1
*1*****1 ClC1=CNC(C(=O)OCC(=O)NCc2c([N+]([O-])=O)cccc2)=C1
[NX3][CX3](=[OX1])[#6] ClC1=CNC(C(=O)OCC(=O)NCc2c([N+]([O-])=O)cccc2)=C1
[C;X4;!D4]-;!@[N;X3;!D3] ClC1=CNC(C(=O)OCC(=O)NCc2c([N+]([O-])=O)cccc2)=C1
[#6!H0]~@[#6!H0]~@[#6!H0]~@[#6!H0] ClC1=CNC(C(=O)OCC(=O)NCc2c([N+]([O-])=O)cccc2)=C1
[cR1]1[cR1][cR1][cR1][cR1][cR1]1 ClC1=CNC(C(=O)OCC(=O)NCc2c([N+]([O-])=O)cccc2)=C1
[ND3H0](~[OD1H0])(~[OD1H0])-a ClC1=CNC(C(=O)OCC(=O)NCc2c([N+]([O-])=O)cccc2)=C1
c-!@N ClC1=CNC(C(=O)OCC(=O)NCc2c([N+]([O-])=O)cccc2)=C1
[OD2]([#6])[#6] ClC1=CNC(C(=O)OCC(=O)NCc2c([N+]([O-])=O)cccc2)=C1
[+,++,+++] ClC1=CNC(C(=O)OCC(=O)NCc2c([N+]([O-])=O)cccc2)=C1
*!@[#8]!@* ClC1=CNC(C(=O)OCC(=O)NCc2c([N+]([O-])=O)cccc2)=C1
*1****1 ClC1=CNC(C(=O)OCC(=O)NCc2c([N+]([O-])=O)cccc2)=C1
[CX3](=[OX1])O ClC1=CNC(C(=O)OCC(=O)NCc2c([N+]([O-])=O)cccc2)=C1
a1aaaa1 ClC1=CNC(C(=O)OCC(=O)NCc2c([N+]([O-])=O)cccc2)=C1
[!#6]~*~[R] ClC1=CNC(C(=O)OCC(=O)NCc2c([N+]([O-])=O)cccc2)=C1
c1cncc1 ClC1=CNC(C(=O)OCC(=O)NCc2c([N+]([O-])=O)cccc2)=C1
[OX2H,OX1H0-] ClC1=CNC(C(=O)OCC(=O)NCc2c([N+]([O-])=O)cccc2)=C1
*-*-[R]:[a] ClC1=CNC(C(=O)OCC(=O)NCc2c([N+]([O-])=O)cccc2)=C1
a-[Cl] ClC1=CNC(C(=O)OCC(=O)NCc2c([N+]([O-])=O)cccc2)=C1
[#7] ClC1=CNC(C(=O)OCC(=O)NCc2c([N+]([O-])=O)cccc2)=C1
*-!:aaa-!:* ClC1=CNC(C(=O)OCC(=O)NCc2c([N+]([O-])=O)cccc2)=C1
C~C(~O)~O Clc1cc(NC(=O)[C@H]2C(C(=O)OC)=C(NC(=O)C2)C)c(cc1)C
[#6X3v3-1,#6X3v4+0,#6X3v3+1] Clc1cc(NC(=O)[C@H]2C(C(=O)OC)=C(NC(=O)C2)C)c(cc1)C
[CX3](=[OX1])C Clc1cc(NC(=O)[C@H]2C(C(=O)OC)=C(NC(=O)C2)C)c(cc1)C
[CH3X4] Clc1cc(NC(=O)[C@H]2C(C(=O)OC)=C(NC(=O)C2)C)c(cc1)C
[R] Clc1cc(NC(=O)[C@H]2C(C(=O)OC)=C(NC(=O)C2)C)c(cc1)C
[#7] Clc1cc(NC(=O)[C@H]2C(C(=O)OC)=C(NC(=O)C2)C)c(cc1)C
[R](-*(-*))~*~*~[a] Clc1cc(NC(=O)[C@H]2C(C(=O)OC)=C(NC(=O)C2)C)c(cc1)C
C~C~O Clc1cc(NC(=O)[C@H]2C(C(=O)OC)=C(NC(=O)C2)C)c(cc1)C
[OX1]=CN Clc1cc(NC(=O)[C@H]2C(C(=O)OC)=C(NC(=O)C2)C)c(cc1)C
c-!@C Clc1cc(NC(=O)[C@H]2C(C(=O)OC)=C(NC(=O)C2)C)c(cc1)C
[R](-*(-*))~*~[a] Clc1cc(NC(=O)[C@H]2C(C(=O)OC)=C(NC(=O)C2)C)c(cc1)C
a-[Cl] Clc1cc(NC(=O)[C@H]2C(C(=O)OC)=C(NC(=O)C2)C)c(cc1)C
[#8,#16] Clc1cc(NC(=O)[C@H]2C(C(=O)OC)=C(NC(=O)C2)C)c(cc1)C
*-!:[a]:*:*:[a]-!:* Clc1cc(NC(=O)[C@H]2C(C(=O)OC)=C(NC(=O)C2)C)c(cc1)C
[NX3][CX3](=[OX1])[#6] Clc1cc(NC(=O)[C@H]2C(C(=O)OC)=C(NC(=O)C2)C)c(cc1)C
[#6][F,Cl,Br,I] Clc1cc(NC(=O)[C@H]2C(C(=O)OC)=C(NC(=O)C2)C)c(cc1)C
[OD2]([#6])[#6] Clc1cc(NC(=O)[C@H]2C(C(=O)OC)=C(NC(=O)C2)C)c(cc1)C
[cR1]1[cR1][cR1][cR1][cR1][cR1]1 Clc1cc(NC(=O)[C@H]2C(C(=O)OC)=C(NC(=O)C2)C)c(cc1)C
C=!@O Clc1cc(NC(=O)[C@H]2C(C(=O)OC)=C(NC(=O)C2)C)c(cc1)C
[!R] Clc1cc(NC(=O)[C@H]2C(C(=O)OC)=C(NC(=O)C2)C)c(cc1)C
C=@C Clc1cc(NC(=O)[C@H]2C(C(=O)OC)=C(NC(=O)C2)C)c(cc1)C
[#6]~!@[#8] Clc1cc(NC(=O)[C@H]2C(C(=O)OC)=C(NC(=O)C2)C)c(cc1)C
[#9,#17,#35,#53]-[a] Clc1cc(NC(=O)[C@H]2C(C(=O)OC)=C(NC(=O)C2)C)c(cc1)C
[!#6]~*~*~*~[D3] Clc1cc(NC(=O)[C@H]2C(C(=O)OC)=C(NC(=O)C2)C)c(cc1)C
*/,\[R]=,:;@[R]/,\* Clc1cc(NC(=O)[C@H]2C(C(=O)OC)=C(NC(=O)C2)C)c(cc1)C
[#9,#17,#35,#53]~*(~*)~* Clc1cc(NC(=O)[C@H]2C(C(=O)OC)=C(NC(=O)C2)C)c(cc1)C
[R0] Clc1cc(NC(=O)[C@H]2C(C(=O)OC)=C(NC(=O)C2)C)c(cc1)C
C-!@O Clc1cc(NC(=O)[C@H]2C(C(=O)OC)=C(NC(=O)C2)C)c(cc1)C
C-@N Clc1cc(NC(=O)[C@H]2C(C(=O)OC)=C(NC(=O)C2)C)c(cc1)C
[C](=O)([C,c,O,S])[C,c,O,S] Clc1cc(NC(=O)[C@H]2C(C(=O)OC)=C(NC(=O)C2)C)c(cc1)C
[O,N]!-CA=A Clc1cc(NC(=O)[C@H]2C(C(=O)OC)=C(NC(=O)C2)C)c(cc1)C
[R]~[D3] Clc1cc(NC(=O)[C@H]2C(C(=O)OC)=C(NC(=O)C2)C)c(cc1)C
a1aaaaa1 Clc1cc(NC(=O)[C@H]2C(C(=O)OC)=C(NC(=O)C2)C)c(cc1)C
[N&X4&+,N&X3&+0] Clc1cc(NC(=O)[C@H]2C(C(=O)OC)=C(NC(=O)C2)C)c(cc1)C
*-!:aa-!:* Clc1cc(NC(=O)[C@H]2C(C(=O)OC)=C(NC(=O)C2)C)c(cc1)C
C-!@N Clc1cc(NC(=O)[C@H]2C(C(=O)OC)=C(NC(=O)C2)C)c(cc1)C
[#9,#17,#35,#53]-[R] Clc1cc(NC(=O)[C@H]2C(C(=O)OC)=C(NC(=O)C2)C)c(cc1)C
C~C~C~C Clc1cc(NC(=O)[C@H]2C(C(=O)OC)=C(NC(=O)C2)C)c(cc1)C
*-!@* Clc1cc(NC(=O)[C@H]2C(C(=O)OC)=C(NC(=O)C2)C)c(cc1)C
O=[C,N] Clc1cc(NC(=O)[C@H]2C(C(=O)OC)=C(NC(=O)C2)C)c(cc1)C
C-@C Clc1cc(NC(=O)[C@H]2C(C(=O)OC)=C(NC(=O)C2)C)c(cc1)C
[#7]~*~*~*~*~*~*~*~*~[#8] Clc1cc(NC(=O)[C@H]2C(C(=O)OC)=C(NC(=O)C2)C)c(cc1)C
[#6][CX3](=O)[OX2H0][#6] Clc1cc(NC(=O)[C@H]2C(C(=O)OC)=C(NC(=O)C2)C)c(cc1)C
[#7]~[D3] Clc1cc(NC(=O)[C@H]2C(C(=O)OC)=C(NC(=O)C2)C)c(cc1)C
[#9,#17,#35,#53]!@*@* Clc1cc(NC(=O)[C@H]2C(C(=O)OC)=C(NC(=O)C2)C)c(cc1)C
c-!@N Clc1cc(NC(=O)[C@H]2C(C(=O)OC)=C(NC(=O)C2)C)c(cc1)C
*1*****1 Clc1cc(NC(=O)[C@H]2C(C(=O)OC)=C(NC(=O)C2)C)c(cc1)C
*/,\[R]=;@[R]/,\* Clc1cc(NC(=O)[C@H]2C(C(=O)OC)=C(NC(=O)C2)C)c(cc1)C
[R]~*~*-[CH3] Clc1cc(NC(=O)[C@H]2C(C(=O)OC)=C(NC(=O)C2)C)c(cc1)C
[C;X4;!D4]-;!@[C;D3] Clc1cc(NC(=O)[C@H]2C(C(=O)OC)=C(NC(=O)C2)C)c(cc1)C
[a]~*~*-[CH3] Clc1cc(NC(=O)[C@H]2C(C(=O)OC)=C(NC(=O)C2)C)c(cc1)C
[#9,#17,#35,#53] Clc1cc(NC(=O)[C@H]2C(C(=O)OC)=C(NC(=O)C2)C)c(cc1)C
[!H0;#7,#8,#9] Clc1cc(NC(=O)[C@H]2C(C(=O)OC)=C(NC(=O)C2)C)c(cc1)C
[O,N;!H0;R0] Clc1cc(NC(=O)[C@H]2C(C(=O)OC)=C(NC(=O)C2)C)c(cc1)C
[#8]=[C,N] Clc1cc(NC(=O)[C@H]2C(C(=O)OC)=C(NC(=O)C2)C)c(cc1)C
*!@* Clc1cc(NC(=O)[C@H]2C(C(=O)OC)=C(NC(=O)C2)C)c(cc1)C
[!#6]~*~*~[R] Clc1cc(NC(=O)[C@H]2C(C(=O)OC)=C(NC(=O)C2)C)c(cc1)C
[#9,#17,#35,#53]~[D3] Clc1cc(NC(=O)[C@H]2C(C(=O)OC)=C(NC(=O)C2)C)c(cc1)C
[!#6]-[CH3] Clc1cc(NC(=O)[C@H]2C(C(=O)OC)=C(NC(=O)C2)C)c(cc1)C
*-!:aaa-!:* Clc1cc(NC(=O)[C@H]2C(C(=O)OC)=C(NC(=O)C2)C)c(cc1)C
[CX3]=[OX1] Clc1cc(NC(=O)[C@H]2C(C(=O)OC)=C(NC(=O)C2)C)c(cc1)C
[NX3][CX3]=[CX3] Clc1cc(NC(=O)[C@H]2C(C(=O)OC)=C(NC(=O)C2)C)c(cc1)C
[!#6]~*~[R] Clc1cc(NC(=O)[C@H]2C(C(=O)OC)=C(NC(=O)C2)C)c(cc1)C
*!@[#8]!@* Clc1cc(NC(=O)[C@H]2C(C(=O)OC)=C(NC(=O)C2)C)c(cc1)C
*-*-[R]~*~*:[a] Clc1cc(NC(=O)[C@H]2C(C(=O)OC)=C(NC(=O)C2)C)c(cc1)C
[CX3](=[OX1])O Clc1cc(NC(=O)[C@H]2C(C(=O)OC)=C(NC(=O)C2)C)c(cc1)C
*(!@*)(!@*) Clc1cc(NC(=O)[C@H]2C(C(=O)OC)=C(NC(=O)C2)C)c(cc1)C
*-!:aaaa-!:* Clc1cc(NC(=O)[C@H]2C(C(=O)OC)=C(NC(=O)C2)C)c(cc1)C
*-*-[R]:[a] Clc1cc(NC(=O)[C@H]2C(C(=O)OC)=C(NC(=O)C2)C)c(cc1)C
[F,Cl,Br,I] Clc1cc(NC(=O)[C@H]2C(C(=O)OC)=C(NC(=O)C2)C)c(cc1)C
N-[C,c,N]=[C,c,N,n,O,S] Clc1cc(NC(=O)[C@H]2C(C(=O)OC)=C(NC(=O)C2)C)c(cc1)C
[OX2H0] Clc1cc(NC(=O)[C@H]2C(C(=O)OC)=C(NC(=O)C2)C)c(cc1)C
[R]~*-[CH3] Clc1cc(NC(=O)[C@H]2C(C(=O)OC)=C(NC(=O)C2)C)c(cc1)C
[CX4] Clc1cc(NC(=O)[C@H]2C(C(=O)OC)=C(NC(=O)C2)C)c(cc1)C
[#6,#7;R0]=[#8] Clc1cc(NC(=O)[C@H]2C(C(=O)OC)=C(NC(=O)C2)C)c(cc1)C
*!:[a]:*:*:[a]!:* Clc1cc(NC(=O)[C@H]2C(C(=O)OC)=C(NC(=O)C2)C)c(cc1)C
[R](-*(-*))~*~*~*~[a] Clc1cc(NC(=O)[C@H]2C(C(=O)OC)=C(NC(=O)C2)C)c(cc1)C
[CX4v4] Clc1cc(NC(=O)[C@H]2C(C(=O)OC)=C(NC(=O)C2)C)c(cc1)C
*-!:[a]:*:[a]-!:* Clc1cc(NC(=O)[C@H]2C(C(=O)OC)=C(NC(=O)C2)C)c(cc1)C
[#7]~*(~*)~* Clc1cc(NC(=O)[C@H]2C(C(=O)OC)=C(NC(=O)C2)C)c(cc1)C
[!H0;#7,#8,#9] Clc1c(ccc(NC(=O)[C@H](OC(=O)CCC=2C=NN(C2)C)C)c1)C
[#7]~[D3] Clc1c(ccc(NC(=O)[C@H](OC(=O)CCC=2C=NN(C2)C)C)c1)C
[!R] Clc1c(ccc(NC(=O)[C@H](OC(=O)CCC=2C=NN(C2)C)C)c1)C
[R]~*-[CH3] Clc1c(ccc(NC(=O)[C@H](OC(=O)CCC=2C=NN(C2)C)C)c1)C
[cR1]1[cR1][cR1][cR1][cR1][cR1]1 Clc1c(ccc(NC(=O)[C@H](OC(=O)CCC=2C=NN(C2)C)C)c1)C
*-!:aaa-!:* Clc1c(ccc(NC(=O)[C@H](OC(=O)CCC=2C=NN(C2)C)C)c1)C
C=!@O Clc1c(ccc(NC(=O)[C@H](OC(=O)CCC=2C=NN(C2)C)C)c1)C
[#7]~*~*~*~*~*~*~*~*~[#8] Clc1c(ccc(NC(=O)[C@H](OC(=O)CCC=2C=NN(C2)C)C)c1)C
[#9,#17,#35,#53]!@*@* Clc1c(ccc(NC(=O)[C@H](OC(=O)CCC=2C=NN(C2)C)C)c1)C
*-*-[R]~*:[a] Clc1c(ccc(NC(=O)[C@H](OC(=O)CCC=2C=NN(C2)C)C)c1)C
[#8]=[C,N] Clc1c(ccc(NC(=O)[C@H](OC(=O)CCC=2C=NN(C2)C)C)c1)C
a1aaaaa1 Clc1c(ccc(NC(=O)[C@H](OC(=O)CCC=2C=NN(C2)C)C)c1)C
[CX4] Clc1c(ccc(NC(=O)[C@H](OC(=O)CCC=2C=NN(C2)C)C)c1)C
[CX3]=[OX1] Clc1c(ccc(NC(=O)[C@H](OC(=O)CCC=2C=NN(C2)C)C)c1)C
[!#6]-[CH3] Clc1c(ccc(NC(=O)[C@H](OC(=O)CCC=2C=NN(C2)C)C)c1)C
[CX3](=[OX1])C Clc1c(ccc(NC(=O)[C@H](OC(=O)CCC=2C=NN(C2)C)C)c1)C
[!#6]~*~*~*~[D3] Clc1c(ccc(NC(=O)[C@H](OC(=O)CCC=2C=NN(C2)C)C)c1)C
[OD2]([#6])[#6] Clc1c(ccc(NC(=O)[C@H](OC(=O)CCC=2C=NN(C2)C)C)c1)C
*1****1 Clc1c(ccc(NC(=O)[C@H](OC(=O)CCC=2C=NN(C2)C)C)c1)C
[CX3](=[OX1])O Clc1c(ccc(NC(=O)[C@H](OC(=O)CCC=2C=NN(C2)C)C)c1)C
[#8,#16] Clc1c(ccc(NC(=O)[C@H](OC(=O)CCC=2C=NN(C2)C)C)c1)C
*1*****1 Clc1c(ccc(NC(=O)[C@H](OC(=O)CCC=2C=NN(C2)C)C)c1)C
*(!@*)(!@*) Clc1c(ccc(NC(=O)[C@H](OC(=O)CCC=2C=NN(C2)C)C)c1)C
*/,\[R]=,:;@[R]/,\* Clc1c(ccc(NC(=O)[C@H](OC(=O)CCC=2C=NN(C2)C)C)c1)C
[C;X4;!D4]-;!@[C;D3] Clc1c(ccc(NC(=O)[C@H](OC(=O)CCC=2C=NN(C2)C)C)c1)C
*!@[#8]!@* Clc1c(ccc(NC(=O)[C@H](OC(=O)CCC=2C=NN(C2)C)C)c1)C
*-*-[R]~*~*:[a] Clc1c(ccc(NC(=O)[C@H](OC(=O)CCC=2C=NN(C2)C)C)c1)C
[#6][CX3](=O)[OX2H0][#6] Clc1c(ccc(NC(=O)[C@H](OC(=O)CCC=2C=NN(C2)C)C)c1)C
[#6]~!@[#8] Clc1c(ccc(NC(=O)[C@H](OC(=O)CCC=2C=NN(C2)C)C)c1)C
C-!@N Clc1c(ccc(NC(=O)[C@H](OC(=O)CCC=2C=NN(C2)C)C)c1)C
[OX1]=CN Clc1c(ccc(NC(=O)[C@H](OC(=O)CCC=2C=NN(C2)C)C)c1)C
*!:[a]:*:*:[a]!:* Clc1c(ccc(NC(=O)[C@H](OC(=O)CCC=2C=NN(C2)C)C)c1)C
[R]~[D3] Clc1c(ccc(NC(=O)[C@H](OC(=O)CCC=2C=NN(C2)C)C)c1)C
[#6,#7;R0]=[#8] Clc1c(ccc(NC(=O)[C@H](OC(=O)CCC=2C=NN(C2)C)C)c1)C
c-!@N Clc1c(ccc(NC(=O)[C@H](OC(=O)CCC=2C=NN(C2)C)C)c1)C
[N&X4&+,N&X3&+0] Clc1c(ccc(NC(=O)[C@H](OC(=O)CCC=2C=NN(C2)C)C)c1)C
[NX3][CX3](=[OX1])[#6] Clc1c(ccc(NC(=O)[C@H](OC(=O)CCC=2C=NN(C2)C)C)c1)C
*!@* Clc1c(ccc(NC(=O)[C@H](OC(=O)CCC=2C=NN(C2)C)C)c1)C
[#7]~*(~*)~* Clc1c(ccc(NC(=O)[C@H](OC(=O)CCC=2C=NN(C2)C)C)c1)C
[R](-*(-*))~*~*~[a] Clc1c(ccc(NC(=O)[C@H](OC(=O)CCC=2C=NN(C2)C)C)c1)C
[!#6]~*~[R] Clc1c(ccc(NC(=O)[C@H](OC(=O)CCC=2C=NN(C2)C)C)c1)C
[#9,#17,#35,#53] Clc1c(ccc(NC(=O)[C@H](OC(=O)CCC=2C=NN(C2)C)C)c1)C
[a]~*~*-[CH3] Clc1c(ccc(NC(=O)[C@H](OC(=O)CCC=2C=NN(C2)C)C)c1)C
[OX2H0] Clc1c(ccc(NC(=O)[C@H](OC(=O)CCC=2C=NN(C2)C)C)c1)C
[R] Clc1c(ccc(NC(=O)[C@H](OC(=O)CCC=2C=NN(C2)C)C)c1)C
[#6][F,Cl,Br,I] Clc1c(ccc(NC(=O)[C@H](OC(=O)CCC=2C=NN(C2)C)C)c1)C
[#9,#17,#35,#53]-[R] Clc1c(ccc(NC(=O)[C@H](OC(=O)CCC=2C=NN(C2)C)C)c1)C
[nX2r5] Clc1c(ccc(NC(=O)[C@H](OC(=O)CCC=2C=NN(C2)C)C)c1)C
a-[Cl] Clc1c(ccc(NC(=O)[C@H](OC(=O)CCC=2C=NN(C2)C)C)c1)C
[#9,#17,#35,#53]-[a] Clc1c(ccc(NC(=O)[C@H](OC(=O)CCC=2C=NN(C2)C)C)c1)C
[CH3X4] Clc1c(ccc(NC(=O)[C@H](OC(=O)CCC=2C=NN(C2)C)C)c1)C
*-*-[R]:[a] Clc1c(ccc(NC(=O)[C@H](OC(=O)CCC=2C=NN(C2)C)C)c1)C
[R0] Clc1c(ccc(NC(=O)[C@H](OC(=O)CCC=2C=NN(C2)C)C)c1)C
c-!@C Clc1c(ccc(NC(=O)[C@H](OC(=O)CCC=2C=NN(C2)C)C)c1)C
[#6X3v3-1,#6X3v4+0,#6X3v3+1] Clc1c(ccc(NC(=O)[C@H](OC(=O)CCC=2C=NN(C2)C)C)c1)C
O=[C,N] Clc1c(ccc(NC(=O)[C@H](OC(=O)CCC=2C=NN(C2)C)C)c1)C
[CX4v4] Clc1c(ccc(NC(=O)[C@H](OC(=O)CCC=2C=NN(C2)C)C)c1)C
C-!@C Clc1c(ccc(NC(=O)[C@H](OC(=O)CCC=2C=NN(C2)C)C)c1)C
*-!:aaaa-!:* Clc1c(ccc(NC(=O)[C@H](OC(=O)CCC=2C=NN(C2)C)C)c1)C
[R](-*(-*))~*~[a] Clc1c(ccc(NC(=O)[C@H](OC(=O)CCC=2C=NN(C2)C)C)c1)C
*-!:[a]:*:[a]-!:* Clc1c(ccc(NC(=O)[C@H](OC(=O)CCC=2C=NN(C2)C)C)c1)C
[R]~*~*-[CH3] Clc1c(ccc(NC(=O)[C@H](OC(=O)CCC=2C=NN(C2)C)C)c1)C
C~C~O Clc1c(ccc(NC(=O)[C@H](OC(=O)CCC=2C=NN(C2)C)C)c1)C
C~C(~O)~O Clc1c(ccc(NC(=O)[C@H](OC(=O)CCC=2C=NN(C2)C)C)c1)C
C-!@O Clc1c(ccc(NC(=O)[C@H](OC(=O)CCC=2C=NN(C2)C)C)c1)C
[C;X4;!D4]-;!@[n] Clc1c(ccc(NC(=O)[C@H](OC(=O)CCC=2C=NN(C2)C)C)c1)C
*-!:[a]:*:*:[a]-!:* Clc1c(ccc(NC(=O)[C@H](OC(=O)CCC=2C=NN(C2)C)C)c1)C
*-!@* Clc1c(ccc(NC(=O)[C@H](OC(=O)CCC=2C=NN(C2)C)C)c1)C
[!#6]~*~*~[R] Clc1c(ccc(NC(=O)[C@H](OC(=O)CCC=2C=NN(C2)C)C)c1)C
[R](-*(-*))~*~*~*~[a] Clc1c(ccc(NC(=O)[C@H](OC(=O)CCC=2C=NN(C2)C)C)c1)C
n-!@C Clc1c(ccc(NC(=O)[C@H](OC(=O)CCC=2C=NN(C2)C)C)c1)C
[O,N;!H0;R0] Clc1c(ccc(NC(=O)[C@H](OC(=O)CCC=2C=NN(C2)C)C)c1)C
[C;X4;!D4]-;!@[C;X4;!D4;!R] Clc1c(ccc(NC(=O)[C@H](OC(=O)CCC=2C=NN(C2)C)C)c1)C
[F,Cl,Br,I] Clc1c(ccc(NC(=O)[C@H](OC(=O)CCC=2C=NN(C2)C)C)c1)C
[#9,#17,#35,#53]~*(~*)~* Clc1c(ccc(NC(=O)[C@H](OC(=O)CCC=2C=NN(C2)C)C)c1)C
a1aaaa1 Clc1c(ccc(NC(=O)[C@H](OC(=O)CCC=2C=NN(C2)C)C)c1)C
*-!:aa-!:* Clc1c(ccc(NC(=O)[C@H](OC(=O)CCC=2C=NN(C2)C)C)c1)C
[#9,#17,#35,#53]~[D3] Clc1c(ccc(NC(=O)[C@H](OC(=O)CCC=2C=NN(C2)C)C)c1)C
[C](=O)([C,c,O,S])[C,c,O,S] Clc1c(ccc(NC(=O)[C@H](OC(=O)CCC=2C=NN(C2)C)C)c1)C
[#7] Clc1c(ccc(NC(=O)[C@H](OC(=O)CCC=2C=NN(C2)C)C)c1)C
[#9,#17,#35,#53]-[R] Fc1c(cccc1)C(=O)N[C@@H](C(=O)Oc2ccc(OC)cc2)C(C)C
[#9,#17,#35,#53] Fc1c(cccc1)C(=O)N[C@@H](C(=O)Oc2ccc(OC)cc2)C(C)C
[NX3][CX3](=[OX1])[#6] Fc1c(cccc1)C(=O)N[C@@H](C(=O)Oc2ccc(OC)cc2)C(C)C
[R0] Fc1c(cccc1)C(=O)N[C@@H](C(=O)Oc2ccc(OC)cc2)C(C)C
[N&X4&+,N&X3&+0] Fc1c(cccc1)C(=O)N[C@@H](C(=O)Oc2ccc(OC)cc2)C(C)C
[CH3X4] Fc1c(cccc1)C(=O)N[C@@H](C(=O)Oc2ccc(OC)cc2)C(C)C
[CX4] Fc1c(cccc1)C(=O)N[C@@H](C(=O)Oc2ccc(OC)cc2)C(C)C
[R](-*(-*))~*~[a] Fc1c(cccc1)C(=O)N[C@@H](C(=O)Oc2ccc(OC)cc2)C(C)C
[CX3](=[OX1])C Fc1c(cccc1)C(=O)N[C@@H](C(=O)Oc2ccc(OC)cc2)C(C)C
C~C(~O)~O Fc1c(cccc1)C(=O)N[C@@H](C(=O)Oc2ccc(OC)cc2)C(C)C
[R]~*-[CH3] Fc1c(cccc1)C(=O)N[C@@H](C(=O)Oc2ccc(OC)cc2)C(C)C
[CX3](=[OX1])O Fc1c(cccc1)C(=O)N[C@@H](C(=O)Oc2ccc(OC)cc2)C(C)C
[#9,#17,#35,#53]~*(~*)~* Fc1c(cccc1)C(=O)N[C@@H](C(=O)Oc2ccc(OC)cc2)C(C)C
[C;X4;!D4]-;!@[N;X3;!D3] Fc1c(cccc1)C(=O)N[C@@H](C(=O)Oc2ccc(OC)cc2)C(C)C
[#7] Fc1c(cccc1)C(=O)N[C@@H](C(=O)Oc2ccc(OC)cc2)C(C)C
a1aaaaa1 Fc1c(cccc1)C(=O)N[C@@H](C(=O)Oc2ccc(OC)cc2)C(C)C
[OD2]([#6])[#6] Fc1c(cccc1)C(=O)N[C@@H](C(=O)Oc2ccc(OC)cc2)C(C)C
*-!:aaaa-!:* Fc1c(cccc1)C(=O)N[C@@H](C(=O)Oc2ccc(OC)cc2)C(C)C
C~C~O Fc1c(cccc1)C(=O)N[C@@H](C(=O)Oc2ccc(OC)cc2)C(C)C
[!H0;#7,#8,#9] Fc1c(cccc1)C(=O)N[C@@H](C(=O)Oc2ccc(OC)cc2)C(C)C
N-[C,c,N]=[C,c,N,n,O,S] Fc1c(cccc1)C(=O)N[C@@H](C(=O)Oc2ccc(OC)cc2)C(C)C
c-!@C Fc1c(cccc1)C(=O)N[C@@H](C(=O)Oc2ccc(OC)cc2)C(C)C
*-!:[a]:*:*:[a]-!:* Fc1c(cccc1)C(=O)N[C@@H](C(=O)Oc2ccc(OC)cc2)C(C)C
O=[C,N] Fc1c(cccc1)C(=O)N[C@@H](C(=O)Oc2ccc(OC)cc2)C(C)C
[OX2H0] Fc1c(cccc1)C(=O)N[C@@H](C(=O)Oc2ccc(OC)cc2)C(C)C
[C;X4;!D4]-;!@[C;X4;!D4;!R] Fc1c(cccc1)C(=O)N[C@@H](C(=O)Oc2ccc(OC)cc2)C(C)C
*-*-[R]:[a] Fc1c(cccc1)C(=O)N[C@@H](C(=O)Oc2ccc(OC)cc2)C(C)C
[#9,#17,#35,#53]-[a] Fc1c(cccc1)C(=O)N[C@@H](C(=O)Oc2ccc(OC)cc2)C(C)C
C-!@N Fc1c(cccc1)C(=O)N[C@@H](C(=O)Oc2ccc(OC)cc2)C(C)C
[#7]~*(~*)~* Fc1c(cccc1)C(=O)N[C@@H](C(=O)Oc2ccc(OC)cc2)C(C)C
[#6X3v3-1,#6X3v4+0,#6X3v3+1] Fc1c(cccc1)C(=O)N[C@@H](C(=O)Oc2ccc(OC)cc2)C(C)C
*-*-[R]~*:[a] Fc1c(cccc1)C(=O)N[C@@H](C(=O)Oc2ccc(OC)cc2)C(C)C
C-!@C Fc1c(cccc1)C(=O)N[C@@H](C(=O)Oc2ccc(OC)cc2)C(C)C
c-!@O Fc1c(cccc1)C(=O)N[C@@H](C(=O)Oc2ccc(OC)cc2)C(C)C
[#8]=[C,N] Fc1c(cccc1)C(=O)N[C@@H](C(=O)Oc2ccc(OC)cc2)C(C)C
[R]~*~*-[CH3] Fc1c(cccc1)C(=O)N[C@@H](C(=O)Oc2ccc(OC)cc2)C(C)C
[a]~*~*-[CH3] Fc1c(cccc1)C(=O)N[C@@H](C(=O)Oc2ccc(OC)cc2)C(C)C
*!@[#8]!@* Fc1c(cccc1)C(=O)N[C@@H](C(=O)Oc2ccc(OC)cc2)C(C)C
C~C~C~C Fc1c(cccc1)C(=O)N[C@@H](C(=O)Oc2ccc(OC)cc2)C(C)C
C-!@O Fc1c(cccc1)C(=O)N[C@@H](C(=O)Oc2ccc(OC)cc2)C(C)C
[#6]~!@[#8] Fc1c(cccc1)C(=O)N[C@@H](C(=O)Oc2ccc(OC)cc2)C(C)C
N~C~C(~O)~O Fc1c(cccc1)C(=O)N[C@@H](C(=O)Oc2ccc(OC)cc2)C(C)C
*(!@*)(!@*) Fc1c(cccc1)C(=O)N[C@@H](C(=O)Oc2ccc(OC)cc2)C(C)C
[#6][F,Cl,Br,I] Fc1c(cccc1)C(=O)N[C@@H](C(=O)Oc2ccc(OC)cc2)C(C)C
C=!@O Fc1c(cccc1)C(=O)N[C@@H](C(=O)Oc2ccc(OC)cc2)C(C)C
[NX3,NX4+][CX4H]([*])[CX3](=[OX1])[O,N] Fc1c(cccc1)C(=O)N[C@@H](C(=O)Oc2ccc(OC)cc2)C(C)C
[#8,#16] Fc1c(cccc1)C(=O)N[C@@H](C(=O)Oc2ccc(OC)cc2)C(C)C
[O,N;!H0;R0] Fc1c(cccc1)C(=O)N[C@@H](C(=O)Oc2ccc(OC)cc2)C(C)C
[!#6]-[CH3] Fc1c(cccc1)C(=O)N[C@@H](C(=O)Oc2ccc(OC)cc2)C(C)C
[CX4v4] Fc1c(cccc1)C(=O)N[C@@H](C(=O)Oc2ccc(OC)cc2)C(C)C
[#6!H0]~@[#6!H0]~@[#6!H0]~@[#6!H0] Fc1c(cccc1)C(=O)N[C@@H](C(=O)Oc2ccc(OC)cc2)C(C)C
[C;X4;!D4]-;!@[C;D3] Fc1c(cccc1)C(=O)N[C@@H](C(=O)Oc2ccc(OC)cc2)C(C)C
[!#6]~*~[R] Fc1c(cccc1)C(=O)N[C@@H](C(=O)Oc2ccc(OC)cc2)C(C)C
[#6,#7;R0]=[#8] Fc1c(cccc1)C(=O)N[C@@H](C(=O)Oc2ccc(OC)cc2)C(C)C
[CHX4]([CH3X4])[CH3X4] Fc1c(cccc1)C(=O)N[C@@H](C(=O)Oc2ccc(OC)cc2)C(C)C
[#9,#17,#35,#53]~[D3] Fc1c(cccc1)C(=O)N[C@@H](C(=O)Oc2ccc(OC)cc2)C(C)C
[c,n;R][O;!R][C;!R](=O)[#6,#7,#8;!R] Fc1c(cccc1)C(=O)N[C@@H](C(=O)Oc2ccc(OC)cc2)C(C)C
[R](-*(-*))~*~*~*~[a] Fc1c(cccc1)C(=O)N[C@@H](C(=O)Oc2ccc(OC)cc2)C(C)C
*/,\[R]=,:;@[R]/,\* Fc1c(cccc1)C(=O)N[C@@H](C(=O)Oc2ccc(OC)cc2)C(C)C
[OX1]=CN Fc1c(cccc1)C(=O)N[C@@H](C(=O)Oc2ccc(OC)cc2)C(C)C
*!@* Fc1c(cccc1)C(=O)N[C@@H](C(=O)Oc2ccc(OC)cc2)C(C)C
a-[F] Fc1c(cccc1)C(=O)N[C@@H](C(=O)Oc2ccc(OC)cc2)C(C)C
[CX3]=[OX1] Fc1c(cccc1)C(=O)N[C@@H](C(=O)Oc2ccc(OC)cc2)C(C)C
[!#6]~*~*~[R] Fc1c(cccc1)C(=O)N[C@@H](C(=O)Oc2ccc(OC)cc2)C(C)C
[#9,#17,#35,#53]!@*@* Fc1c(cccc1)C(=O)N[C@@H](C(=O)Oc2ccc(OC)cc2)C(C)C
[#7]~[D3] Fc1c(cccc1)C(=O)N[C@@H](C(=O)Oc2ccc(OC)cc2)C(C)C
*-!:aa-!:* Fc1c(cccc1)C(=O)N[C@@H](C(=O)Oc2ccc(OC)cc2)C(C)C
*!:[a]:*:*:[a]!:* Fc1c(cccc1)C(=O)N[C@@H](C(=O)Oc2ccc(OC)cc2)C(C)C
*1*****1 Fc1c(cccc1)C(=O)N[C@@H](C(=O)Oc2ccc(OC)cc2)C(C)C
[F,Cl,Br,I] Fc1c(cccc1)C(=O)N[C@@H](C(=O)Oc2ccc(OC)cc2)C(C)C
[!R] Fc1c(cccc1)C(=O)N[C@@H](C(=O)Oc2ccc(OC)cc2)C(C)C
[cR1]1[cR1][cR1][cR1][cR1][cR1]1 Fc1c(cccc1)C(=O)N[C@@H](C(=O)Oc2ccc(OC)cc2)C(C)C
*-*-[R]~*~*:[a] Fc1c(cccc1)C(=O)N[C@@H](C(=O)Oc2ccc(OC)cc2)C(C)C
*-!@* Fc1c(cccc1)C(=O)N[C@@H](C(=O)Oc2ccc(OC)cc2)C(C)C
[R] Fc1c(cccc1)C(=O)N[C@@H](C(=O)Oc2ccc(OC)cc2)C(C)C
[!#6]~*~*~*~[D3] Fc1c(cccc1)C(=O)N[C@@H](C(=O)Oc2ccc(OC)cc2)C(C)C
[R](-*(-*))~*~*~[a] Fc1c(cccc1)C(=O)N[C@@H](C(=O)Oc2ccc(OC)cc2)C(C)C
[C](=O)([C,c,O,S])[C,c,O,S] Fc1c(cccc1)C(=O)N[C@@H](C(=O)Oc2ccc(OC)cc2)C(C)C
[#6][CX3](=O)[OX2H0][#6] Fc1c(cccc1)C(=O)N[C@@H](C(=O)Oc2ccc(OC)cc2)C(C)C
[R]~[D3] Fc1c(cccc1)C(=O)N[C@@H](C(=O)Oc2ccc(OC)cc2)C(C)C
[R]~[D3] ClCC(=O)NC=1SC=C(N1)c2c(O)cc(OC)cc2
[#6][F,Cl,Br,I] ClCC(=O)NC=1SC=C(N1)c2c(O)cc(OC)cc2
[R0] ClCC(=O)NC=1SC=C(N1)c2c(O)cc(OC)cc2
[F,Cl,Br,I] ClCC(=O)NC=1SC=C(N1)c2c(O)cc(OC)cc2
[OH1]c1c[c,n]ccc1 ClCC(=O)NC=1SC=C(N1)c2c(O)cc(OC)cc2
[!#6]-[CH3] ClCC(=O)NC=1SC=C(N1)c2c(O)cc(OC)cc2
C~C~O ClCC(=O)NC=1SC=C(N1)c2c(O)cc(OC)cc2
[#9,#17,#35,#53] ClCC(=O)NC=1SC=C(N1)c2c(O)cc(OC)cc2
[#6]~!@[#8] ClCC(=O)NC=1SC=C(N1)c2c(O)cc(OC)cc2
c-!@N ClCC(=O)NC=1SC=C(N1)c2c(O)cc(OC)cc2
a1aaaa1 ClCC(=O)NC=1SC=C(N1)c2c(O)cc(OC)cc2
[#7]~*~*~*~*~*~*~*~*~[#8] ClCC(=O)NC=1SC=C(N1)c2c(O)cc(OC)cc2
[#16X2H0] ClCC(=O)NC=1SC=C(N1)c2c(O)cc(OC)cc2
[OX1]=CN ClCC(=O)NC=1SC=C(N1)c2c(O)cc(OC)cc2
N-[C,c,N]=[C,c,N,n,O,S] ClCC(=O)NC=1SC=C(N1)c2c(O)cc(OC)cc2
*-!:[a]:*:*:[a]-!:* ClCC(=O)NC=1SC=C(N1)c2c(O)cc(OC)cc2
[!H0;#7,#8,#9] ClCC(=O)NC=1SC=C(N1)c2c(O)cc(OC)cc2
*1*****1 ClCC(=O)NC=1SC=C(N1)c2c(O)cc(OC)cc2
C-!@C ClCC(=O)NC=1SC=C(N1)c2c(O)cc(OC)cc2
[Cl,Br,I][CH2] ClCC(=O)NC=1SC=C(N1)c2c(O)cc(OC)cc2
*-!@* ClCC(=O)NC=1SC=C(N1)c2c(O)cc(OC)cc2
[!#6]~*~*~[R] ClCC(=O)NC=1SC=C(N1)c2c(O)cc(OC)cc2
[Br,Cl,I][CX4,CH,CH2] ClCC(=O)NC=1SC=C(N1)c2c(O)cc(OC)cc2
*-*-[R]~*~*:[a] ClCC(=O)NC=1SC=C(N1)c2c(O)cc(OC)cc2
C-!@[Cl] ClCC(=O)NC=1SC=C(N1)c2c(O)cc(OC)cc2
*-!:aa-!:* ClCC(=O)NC=1SC=C(N1)c2c(O)cc(OC)cc2
[nX2r5] ClCC(=O)NC=1SC=C(N1)c2c(O)cc(OC)cc2
[CX3]=[OX1] ClCC(=O)NC=1SC=C(N1)c2c(O)cc(OC)cc2
[a]~*~*-[CH3] ClCC(=O)NC=1SC=C(N1)c2c(O)cc(OC)cc2
[N&X4&+,N&X3&+0] ClCC(=O)NC=1SC=C(N1)c2c(O)cc(OC)cc2
[O,N;!H0;R0] ClCC(=O)NC=1SC=C(N1)c2c(O)cc(OC)cc2
[NX3][CX3](=[OX1])[#6] ClCC(=O)NC=1SC=C(N1)c2c(O)cc(OC)cc2
[#16X2H0][!#16] ClCC(=O)NC=1SC=C(N1)c2c(O)cc(OC)cc2
*(!@*)(!@*) ClCC(=O)NC=1SC=C(N1)c2c(O)cc(OC)cc2
[#6X3v3-1,#6X3v4+0,#6X3v3+1] ClCC(=O)NC=1SC=C(N1)c2c(O)cc(OC)cc2
*-*-[R]:[a] ClCC(=O)NC=1SC=C(N1)c2c(O)cc(OC)cc2
*/,\[R]=,:;@[R]/,\* ClCC(=O)NC=1SC=C(N1)c2c(O)cc(OC)cc2
[CH3X4] ClCC(=O)NC=1SC=C(N1)c2c(O)cc(OC)cc2
O=[C,N] ClCC(=O)NC=1SC=C(N1)c2c(O)cc(OC)cc2
[R] ClCC(=O)NC=1SC=C(N1)c2c(O)cc(OC)cc2
[#8,#16] ClCC(=O)NC=1SC=C(N1)c2c(O)cc(OC)cc2
[cR1]1[cR1][cR1][cR1][cR1][cR1]1 ClCC(=O)NC=1SC=C(N1)c2c(O)cc(OC)cc2
[#7] ClCC(=O)NC=1SC=C(N1)c2c(O)cc(OC)cc2
[R](-*(-*))~*~[a] ClCC(=O)NC=1SC=C(N1)c2c(O)cc(OC)cc2
[OX2H][cX3]:[c] ClCC(=O)NC=1SC=C(N1)c2c(O)cc(OC)cc2
[R]~*~*-[CH3] ClCC(=O)NC=1SC=C(N1)c2c(O)cc(OC)cc2
*-!:aaaa-!:* ClCC(=O)NC=1SC=C(N1)c2c(O)cc(OC)cc2
[#6][OX2H] ClCC(=O)NC=1SC=C(N1)c2c(O)cc(OC)cc2
C-!@N ClCC(=O)NC=1SC=C(N1)c2c(O)cc(OC)cc2
*-*-[R]~*:[a] ClCC(=O)NC=1SC=C(N1)c2c(O)cc(OC)cc2
[CX3](=[OX1])C ClCC(=O)NC=1SC=C(N1)c2c(O)cc(OC)cc2
[R](-*(-*))~*~*~*~[a] ClCC(=O)NC=1SC=C(N1)c2c(O)cc(OC)cc2
[OX2H0] ClCC(=O)NC=1SC=C(N1)c2c(O)cc(OC)cc2
[#6,#7;R0]=[#8] ClCC(=O)NC=1SC=C(N1)c2c(O)cc(OC)cc2
*1****1 ClCC(=O)NC=1SC=C(N1)c2c(O)cc(OC)cc2
C=!@O ClCC(=O)NC=1SC=C(N1)c2c(O)cc(OC)cc2
A-[Cl,Br,I] ClCC(=O)NC=1SC=C(N1)c2c(O)cc(OC)cc2
[C;X4;!D4]-;!@[C;D3] ClCC(=O)NC=1SC=C(N1)c2c(O)cc(OC)cc2
[!#6]~*~[R] ClCC(=O)NC=1SC=C(N1)c2c(O)cc(OC)cc2
[#7]~[D3] ClCC(=O)NC=1SC=C(N1)c2c(O)cc(OC)cc2
*!@[#8]!@* ClCC(=O)NC=1SC=C(N1)c2c(O)cc(OC)cc2
c-!@O ClCC(=O)NC=1SC=C(N1)c2c(O)cc(OC)cc2
[CX4] ClCC(=O)NC=1SC=C(N1)c2c(O)cc(OC)cc2
*-!:aaa-!:* ClCC(=O)NC=1SC=C(N1)c2c(O)cc(OC)cc2
a1aaaaa1 ClCC(=O)NC=1SC=C(N1)c2c(O)cc(OC)cc2
[!#6]~*~*~*~[D3] ClCC(=O)NC=1SC=C(N1)c2c(O)cc(OC)cc2
[#7]~*(~*)~* ClCC(=O)NC=1SC=C(N1)c2c(O)cc(OC)cc2
*!@* ClCC(=O)NC=1SC=C(N1)c2c(O)cc(OC)cc2
C-C[Cl] ClCC(=O)NC=1SC=C(N1)c2c(O)cc(OC)cc2
[OD2]([#6])[#6] ClCC(=O)NC=1SC=C(N1)c2c(O)cc(OC)cc2
*-!:[a]:*:[a]-!:* ClCC(=O)NC=1SC=C(N1)c2c(O)cc(OC)cc2
[CX4v4] ClCC(=O)NC=1SC=C(N1)c2c(O)cc(OC)cc2
*!:[a]:*:*:[a]!:* ClCC(=O)NC=1SC=C(N1)c2c(O)cc(OC)cc2
[sX2r5] ClCC(=O)NC=1SC=C(N1)c2c(O)cc(OC)cc2
[OX2H,OX1H0-] ClCC(=O)NC=1SC=C(N1)c2c(O)cc(OC)cc2
[#8]=[C,N] ClCC(=O)NC=1SC=C(N1)c2c(O)cc(OC)cc2
[OX2H] ClCC(=O)NC=1SC=C(N1)c2c(O)cc(OC)cc2
[!R] ClCC(=O)NC=1SC=C(N1)c2c(O)cc(OC)cc2
[R]~*-[CH3] ClCC(=O)NC=1SC=C(N1)c2c(O)cc(OC)cc2
[R](-*(-*))~*~*~[a] ClCC(=O)NC=1SC=C(N1)c2c(O)cc(OC)cc2
[CD2H1]=[ND2H0][ND2H1] S1C([N+]([O-])=O)=CC(=C1)C=NNC(=O)COc2c(OC)cccc2
[cR1]1[cR1][cR1][cR1][cR1][cR1]1 S1C([N+]([O-])=O)=CC(=C1)C=NNC(=O)COc2c(OC)cccc2
[!H0;#7,#8,#9] S1C([N+]([O-])=O)=CC(=C1)C=NNC(=O)COc2c(OC)cccc2
N-!@O S1C([N+]([O-])=O)=CC(=C1)C=NNC(=O)COc2c(OC)cccc2
[R](-*(-*))~*~*~[a] S1C([N+]([O-])=O)=CC(=C1)C=NNC(=O)COc2c(OC)cccc2
O=[C,N] S1C([N+]([O-])=O)=CC(=C1)C=NNC(=O)COc2c(OC)cccc2
N=!@O S1C([N+]([O-])=O)=CC(=C1)C=NNC(=O)COc2c(OC)cccc2
a1aaaa1 S1C([N+]([O-])=O)=CC(=C1)C=NNC(=O)COc2c(OC)cccc2
[CX4v4] S1C([N+]([O-])=O)=CC(=C1)C=NNC(=O)COc2c(OC)cccc2
[a]~*~*-[CH3] S1C([N+]([O-])=O)=CC(=C1)C=NNC(=O)COc2c(OC)cccc2
N-!@N S1C([N+]([O-])=O)=CC(=C1)C=NNC(=O)COc2c(OC)cccc2
[+,++,+++] S1C([N+]([O-])=O)=CC(=C1)C=NNC(=O)COc2c(OC)cccc2
[NX3][CX3](=[OX1])[#6] S1C([N+]([O-])=O)=CC(=C1)C=NNC(=O)COc2c(OC)cccc2
[sX2r5] S1C([N+]([O-])=O)=CC(=C1)C=NNC(=O)COc2c(OC)cccc2
[R]~[D3] S1C([N+]([O-])=O)=CC(=C1)C=NNC(=O)COc2c(OC)cccc2
*-*-[R]~*:[a] S1C([N+]([O-])=O)=CC(=C1)C=NNC(=O)COc2c(OC)cccc2
*!@* S1C([N+]([O-])=O)=CC(=C1)C=NNC(=O)COc2c(OC)cccc2
[N&X4&+,N&X3&+0] S1C([N+]([O-])=O)=CC(=C1)C=NNC(=O)COc2c(OC)cccc2
C-!@C S1C([N+]([O-])=O)=CC(=C1)C=NNC(=O)COc2c(OC)cccc2
[!#6]~*~*~*~[D3] S1C([N+]([O-])=O)=CC(=C1)C=NNC(=O)COc2c(OC)cccc2
[N,n;+1] S1C([N+]([O-])=O)=CC(=C1)C=NNC(=O)COc2c(OC)cccc2
[R](-*(-*))~*~*~*~[a] S1C([N+]([O-])=O)=CC(=C1)C=NNC(=O)COc2c(OC)cccc2
[N;R0][N;R0]C(=O) S1C([N+]([O-])=O)=CC(=C1)C=NNC(=O)COc2c(OC)cccc2
*!@[#8]!@* S1C([N+]([O-])=O)=CC(=C1)C=NNC(=O)COc2c(OC)cccc2
[#6!H0]~@[#6!H0]~@[#6!H0]~@[#6!H0] S1C([N+]([O-])=O)=CC(=C1)C=NNC(=O)COc2c(OC)cccc2
[R0] S1C([N+]([O-])=O)=CC(=C1)C=NNC(=O)COc2c(OC)cccc2
[!#6]~*~[R] S1C([N+]([O-])=O)=CC(=C1)C=NNC(=O)COc2c(OC)cccc2
*-!:aaa-!:* S1C([N+]([O-])=O)=CC(=C1)C=NNC(=O)COc2c(OC)cccc2
c-!@C S1C([N+]([O-])=O)=CC(=C1)C=NNC(=O)COc2c(OC)cccc2
[NX3][NX2]=[*] S1C([N+]([O-])=O)=CC(=C1)C=NNC(=O)COc2c(OC)cccc2
C=!@N S1C([N+]([O-])=O)=CC(=C1)C=NNC(=O)COc2c(OC)cccc2
[#8,#16] S1C([N+]([O-])=O)=CC(=C1)C=NNC(=O)COc2c(OC)cccc2
C-!@N S1C([N+]([O-])=O)=CC(=C1)C=NNC(=O)COc2c(OC)cccc2
[#8]=[C,N] S1C([N+]([O-])=O)=CC(=C1)C=NNC(=O)COc2c(OC)cccc2
[!#6]-[CH3] S1C([N+]([O-])=O)=CC(=C1)C=NNC(=O)COc2c(OC)cccc2
*-!:aa-!:* S1C([N+]([O-])=O)=CC(=C1)C=NNC(=O)COc2c(OC)cccc2
[-,--,---] S1C([N+]([O-])=O)=CC(=C1)C=NNC(=O)COc2c(OC)cccc2
*1*****1 S1C([N+]([O-])=O)=CC(=C1)C=NNC(=O)COc2c(OC)cccc2
[#7]~[D3] S1C([N+]([O-])=O)=CC(=C1)C=NNC(=O)COc2c(OC)cccc2
c-!@N S1C([N+]([O-])=O)=CC(=C1)C=NNC(=O)COc2c(OC)cccc2
*-!:[a]:*:*:[a]-!:* S1C([N+]([O-])=O)=CC(=C1)C=NNC(=O)COc2c(OC)cccc2
*1****1 S1C([N+]([O-])=O)=CC(=C1)C=NNC(=O)COc2c(OC)cccc2
[OX1]=CN S1C([N+]([O-])=O)=CC(=C1)C=NNC(=O)COc2c(OC)cccc2
[ND3H0](~[OD1H0])(~[OD1H0])-a S1C([N+]([O-])=O)=CC(=C1)C=NNC(=O)COc2c(OC)cccc2
N-[C,c,N]=[C,c,N,n,O,S] S1C([N+]([O-])=O)=CC(=C1)C=NNC(=O)COc2c(OC)cccc2
*!:[a]:*:*:[a]!:* S1C([N+]([O-])=O)=CC(=C1)C=NNC(=O)COc2c(OC)cccc2
[#7]~*~*~*~*~*~*~*~*~[#8] S1C([N+]([O-])=O)=CC(=C1)C=NNC(=O)COc2c(OC)cccc2
[CX3](=[OX1])C S1C([N+]([O-])=O)=CC(=C1)C=NNC(=O)COc2c(OC)cccc2
[#6,#7;R0]=[#8] S1C([N+]([O-])=O)=CC(=C1)C=NNC(=O)COc2c(OC)cccc2
*-!:[a]:*:[a]-!:* S1C([N+]([O-])=O)=CC(=C1)C=NNC(=O)COc2c(OC)cccc2
*-!:aaaa-!:* S1C([N+]([O-])=O)=CC(=C1)C=NNC(=O)COc2c(OC)cccc2
[R](-*(-*))~*~[a] S1C([N+]([O-])=O)=CC(=C1)C=NNC(=O)COc2c(OC)cccc2
*-*-[R]~*~*:[a] S1C([N+]([O-])=O)=CC(=C1)C=NNC(=O)COc2c(OC)cccc2
[CH3X4] S1C([N+]([O-])=O)=CC(=C1)C=NNC(=O)COc2c(OC)cccc2
[C;X4;!D4]-;!@[C;D3] S1C([N+]([O-])=O)=CC(=C1)C=NNC(=O)COc2c(OC)cccc2
[CX3]=[OX1] S1C([N+]([O-])=O)=CC(=C1)C=NNC(=O)COc2c(OC)cccc2
*-*-[R]:[a] S1C([N+]([O-])=O)=CC(=C1)C=NNC(=O)COc2c(OC)cccc2
[!#6]~*~*~[R] S1C([N+]([O-])=O)=CC(=C1)C=NNC(=O)COc2c(OC)cccc2
[R]~*-[CH3] S1C([N+]([O-])=O)=CC(=C1)C=NNC(=O)COc2c(OC)cccc2
N=[O,C,N,S] S1C([N+]([O-])=O)=CC(=C1)C=NNC(=O)COc2c(OC)cccc2
[R] S1C([N+]([O-])=O)=CC(=C1)C=NNC(=O)COc2c(OC)cccc2
[R]~*~*-[CH3] S1C([N+]([O-])=O)=CC(=C1)C=NNC(=O)COc2c(OC)cccc2
[OX2H,OX1H0-] S1C([N+]([O-])=O)=CC(=C1)C=NNC(=O)COc2c(OC)cccc2
[OD2]([#6])[#6] S1C([N+]([O-])=O)=CC(=C1)C=NNC(=O)COc2c(OC)cccc2
[#7]~*(~*)~* S1C([N+]([O-])=O)=CC(=C1)C=NNC(=O)COc2c(OC)cccc2
a1aaaaa1 S1C([N+]([O-])=O)=CC(=C1)C=NNC(=O)COc2c(OC)cccc2
*-!@* S1C([N+]([O-])=O)=CC(=C1)C=NNC(=O)COc2c(OC)cccc2
[+] S1C([N+]([O-])=O)=CC(=C1)C=NNC(=O)COc2c(OC)cccc2
[O,N;!H0;R0] S1C([N+]([O-])=O)=CC(=C1)C=NNC(=O)COc2c(OC)cccc2
[#16X2H0][!#16] S1C([N+]([O-])=O)=CC(=C1)C=NNC(=O)COc2c(OC)cccc2
*(!@*)(!@*) S1C([N+]([O-])=O)=CC(=C1)C=NNC(=O)COc2c(OC)cccc2
[OX2H0] S1C([N+]([O-])=O)=CC(=C1)C=NNC(=O)COc2c(OC)cccc2
C-!@O S1C([N+]([O-])=O)=CC(=C1)C=NNC(=O)COc2c(OC)cccc2
C=!@O S1C([N+]([O-])=O)=CC(=C1)C=NNC(=O)COc2c(OC)cccc2
[#7] S1C([N+]([O-])=O)=CC(=C1)C=NNC(=O)COc2c(OC)cccc2
[!R] S1C([N+]([O-])=O)=CC(=C1)C=NNC(=O)COc2c(OC)cccc2
[#16X2H0] S1C([N+]([O-])=O)=CC(=C1)C=NNC(=O)COc2c(OC)cccc2
[#6X3v3-1,#6X3v4+0,#6X3v3+1] S1C([N+]([O-])=O)=CC(=C1)C=NNC(=O)COc2c(OC)cccc2
*/,\[R]=,:;@[R]/,\* S1C([N+]([O-])=O)=CC(=C1)C=NNC(=O)COc2c(OC)cccc2
c-!@O S1C([N+]([O-])=O)=CC(=C1)C=NNC(=O)COc2c(OC)cccc2
*(!@*)(!@*) [O-][N+](=O)c1c(O)c(OC)cc(c1)/C=C(\C#N)/C(=O)C(C)C
[C;X4;!D4]-;!@[C;D3] [O-][N+](=O)c1c(O)c(OC)cc(c1)/C=C(\C#N)/C(=O)C(C)C
[OX2H,OX1H0-] [O-][N+](=O)c1c(O)c(OC)cc(c1)/C=C(\C#N)/C(=O)C(C)C
[#7] [O-][N+](=O)c1c(O)c(OC)cc(c1)/C=C(\C#N)/C(=O)C(C)C
[R](-*(-*))~*~*~[a] [O-][N+](=O)c1c(O)c(OC)cc(c1)/C=C(\C#N)/C(=O)C(C)C
[R0] [O-][N+](=O)c1c(O)c(OC)cc(c1)/C=C(\C#N)/C(=O)C(C)C
[+] [O-][N+](=O)c1c(O)c(OC)cc(c1)/C=C(\C#N)/C(=O)C(C)C
[OD2]([#6])[#6] [O-][N+](=O)c1c(O)c(OC)cc(c1)/C=C(\C#N)/C(=O)C(C)C
O=[C,N] [O-][N+](=O)c1c(O)c(OC)cc(c1)/C=C(\C#N)/C(=O)C(C)C
[OX2H][cX3]:[c] [O-][N+](=O)c1c(O)c(OC)cc(c1)/C=C(\C#N)/C(=O)C(C)C
C-!@C [O-][N+](=O)c1c(O)c(OC)cc(c1)/C=C(\C#N)/C(=O)C(C)C
[OX2H] [O-][N+](=O)c1c(O)c(OC)cc(c1)/C=C(\C#N)/C(=O)C(C)C
[NX1]#[CX2] [O-][N+](=O)c1c(O)c(OC)cc(c1)/C=C(\C#N)/C(=O)C(C)C
[R](-*(-*))~*~*~*~[a] [O-][N+](=O)c1c(O)c(OC)cc(c1)/C=C(\C#N)/C(=O)C(C)C
c-!@N [O-][N+](=O)c1c(O)c(OC)cc(c1)/C=C(\C#N)/C(=O)C(C)C
[#6][CX3](=O)[#6] [O-][N+](=O)c1c(O)c(OC)cc(c1)/C=C(\C#N)/C(=O)C(C)C
[cR1]1[cR1][cR1][cR1][cR1][cR1]1 [O-][N+](=O)c1c(O)c(OC)cc(c1)/C=C(\C#N)/C(=O)C(C)C
[CX4v4] [O-][N+](=O)c1c(O)c(OC)cc(c1)/C=C(\C#N)/C(=O)C(C)C
[CHX4]([CH3X4])[CH3X4] [O-][N+](=O)c1c(O)c(OC)cc(c1)/C=C(\C#N)/C(=O)C(C)C
[!#6]~*~*~*~[D3] [O-][N+](=O)c1c(O)c(OC)cc(c1)/C=C(\C#N)/C(=O)C(C)C
[#6][OX2H] [O-][N+](=O)c1c(O)c(OC)cc(c1)/C=C(\C#N)/C(=O)C(C)C
[OX2H0] [O-][N+](=O)c1c(O)c(OC)cc(c1)/C=C(\C#N)/C(=O)C(C)C
[R]~*~*-[CH3] [O-][N+](=O)c1c(O)c(OC)cc(c1)/C=C(\C#N)/C(=O)C(C)C
*1*****1 [O-][N+](=O)c1c(O)c(OC)cc(c1)/C=C(\C#N)/C(=O)C(C)C
[a]~*~*-[CH3] [O-][N+](=O)c1c(O)c(OC)cc(c1)/C=C(\C#N)/C(=O)C(C)C
C~C~O [O-][N+](=O)c1c(O)c(OC)cc(c1)/C=C(\C#N)/C(=O)C(C)C
[O,N]!-CA=A [O-][N+](=O)c1c(O)c(OC)cc(c1)/C=C(\C#N)/C(=O)C(C)C
C#!@N [O-][N+](=O)c1c(O)c(OC)cc(c1)/C=C(\C#N)/C(=O)C(C)C
[#7]~*~*~*~*~*~*~*~*~[#8] [O-][N+](=O)c1c(O)c(OC)cc(c1)/C=C(\C#N)/C(=O)C(C)C
*!:[a]:*:*:[a]!:* [O-][N+](=O)c1c(O)c(OC)cc(c1)/C=C(\C#N)/C(=O)C(C)C
[O,N;!H0;R0] [O-][N+](=O)c1c(O)c(OC)cc(c1)/C=C(\C#N)/C(=O)C(C)C
c-!@C [O-][N+](=O)c1c(O)c(OC)cc(c1)/C=C(\C#N)/C(=O)C(C)C
*-*-[R]:[a] [O-][N+](=O)c1c(O)c(OC)cc(c1)/C=C(\C#N)/C(=O)C(C)C
[C](=O)([C,c,O,S])[C,c,O,S] [O-][N+](=O)c1c(O)c(OC)cc(c1)/C=C(\C#N)/C(=O)C(C)C
[CH3X4] [O-][N+](=O)c1c(O)c(OC)cc(c1)/C=C(\C#N)/C(=O)C(C)C
[R]~*-[CH3] [O-][N+](=O)c1c(O)c(OC)cc(c1)/C=C(\C#N)/C(=O)C(C)C
[R](-*(-*))~*~[a] [O-][N+](=O)c1c(O)c(OC)cc(c1)/C=C(\C#N)/C(=O)C(C)C
[CX3]=[OX1] [O-][N+](=O)c1c(O)c(OC)cc(c1)/C=C(\C#N)/C(=O)C(C)C
[-,--,---] [O-][N+](=O)c1c(O)c(OC)cc(c1)/C=C(\C#N)/C(=O)C(C)C
[OH1]c1c[c,n]ccc1 [O-][N+](=O)c1c(O)c(OC)cc(c1)/C=C(\C#N)/C(=O)C(C)C
*-!:aaaa-!:* [O-][N+](=O)c1c(O)c(OC)cc(c1)/C=C(\C#N)/C(=O)C(C)C
[N,n;+1] [O-][N+](=O)c1c(O)c(OC)cc(c1)/C=C(\C#N)/C(=O)C(C)C
c-!@O [O-][N+](=O)c1c(O)c(OC)cc(c1)/C=C(\C#N)/C(=O)C(C)C
a1aaaaa1 [O-][N+](=O)c1c(O)c(OC)cc(c1)/C=C(\C#N)/C(=O)C(C)C
C~C~C~C [O-][N+](=O)c1c(O)c(OC)cc(c1)/C=C(\C#N)/C(=O)C(C)C
[#6,#7;R0]=[#8] [O-][N+](=O)c1c(O)c(OC)cc(c1)/C=C(\C#N)/C(=O)C(C)C
*-!:[a]:*:*:[a]-!:* [O-][N+](=O)c1c(O)c(OC)cc(c1)/C=C(\C#N)/C(=O)C(C)C
*-!:aa-!:* [O-][N+](=O)c1c(O)c(OC)cc(c1)/C=C(\C#N)/C(=O)C(C)C
[R]~[D3] [O-][N+](=O)c1c(O)c(OC)cc(c1)/C=C(\C#N)/C(=O)C(C)C
[CX4] [O-][N+](=O)c1c(O)c(OC)cc(c1)/C=C(\C#N)/C(=O)C(C)C
[#7]~*(~*)~* [O-][N+](=O)c1c(O)c(OC)cc(c1)/C=C(\C#N)/C(=O)C(C)C
*!@[#8]!@* [O-][N+](=O)c1c(O)c(OC)cc(c1)/C=C(\C#N)/C(=O)C(C)C
N=!@O [O-][N+](=O)c1c(O)c(OC)cc(c1)/C=C(\C#N)/C(=O)C(C)C
[!H0;#7,#8,#9] [O-][N+](=O)c1c(O)c(OC)cc(c1)/C=C(\C#N)/C(=O)C(C)C
C-!@O [O-][N+](=O)c1c(O)c(OC)cc(c1)/C=C(\C#N)/C(=O)C(C)C
[R] [O-][N+](=O)c1c(O)c(OC)cc(c1)/C=C(\C#N)/C(=O)C(C)C
[ND3H0](~[OD1H0])(~[OD1H0])-a [O-][N+](=O)c1c(O)c(OC)cc(c1)/C=C(\C#N)/C(=O)C(C)C
[#6]~!@[#8] [O-][N+](=O)c1c(O)c(OC)cc(c1)/C=C(\C#N)/C(=O)C(C)C
N=[O,C,N,S] [O-][N+](=O)c1c(O)c(OC)cc(c1)/C=C(\C#N)/C(=O)C(C)C
[!#6]~*~[R] [O-][N+](=O)c1c(O)c(OC)cc(c1)/C=C(\C#N)/C(=O)C(C)C
C=!@O [O-][N+](=O)c1c(O)c(OC)cc(c1)/C=C(\C#N)/C(=O)C(C)C
[#8,#16] [O-][N+](=O)c1c(O)c(OC)cc(c1)/C=C(\C#N)/C(=O)C(C)C
[C;X4;!D4]-;!@[C;X4;!D4;!R] [O-][N+](=O)c1c(O)c(OC)cc(c1)/C=C(\C#N)/C(=O)C(C)C
[!R] [O-][N+](=O)c1c(O)c(OC)cc(c1)/C=C(\C#N)/C(=O)C(C)C
[+,++,+++] [O-][N+](=O)c1c(O)c(OC)cc(c1)/C=C(\C#N)/C(=O)C(C)C
*-!@* [O-][N+](=O)c1c(O)c(OC)cc(c1)/C=C(\C#N)/C(=O)C(C)C
*-*-[R]~*:[a] [O-][N+](=O)c1c(O)c(OC)cc(c1)/C=C(\C#N)/C(=O)C(C)C
[!#6]-[CH3] [O-][N+](=O)c1c(O)c(OC)cc(c1)/C=C(\C#N)/C(=O)C(C)C
*/,\[R]=,:;@[R]/,\* [O-][N+](=O)c1c(O)c(OC)cc(c1)/C=C(\C#N)/C(=O)C(C)C
[!#6]~*~*~[R] [O-][N+](=O)c1c(O)c(OC)cc(c1)/C=C(\C#N)/C(=O)C(C)C
[CX3](=[OX1])C [O-][N+](=O)c1c(O)c(OC)cc(c1)/C=C(\C#N)/C(=O)C(C)C
C=!@C [O-][N+](=O)c1c(O)c(OC)cc(c1)/C=C(\C#N)/C(=O)C(C)C
[#8]=[C,N] [O-][N+](=O)c1c(O)c(OC)cc(c1)/C=C(\C#N)/C(=O)C(C)C
*!@* [O-][N+](=O)c1c(O)c(OC)cc(c1)/C=C(\C#N)/C(=O)C(C)C
[#6X3v3-1,#6X3v4+0,#6X3v3+1] [O-][N+](=O)c1c(O)c(OC)cc(c1)/C=C(\C#N)/C(=O)C(C)C
*-!:aaa-!:* [O-][N+](=O)c1c(O)c(OC)cc(c1)/C=C(\C#N)/C(=O)C(C)C
*-*-[R]~*~*:[a] [O-][N+](=O)c1c(O)c(OC)cc(c1)/C=C(\C#N)/C(=O)C(C)C
[#7]~[D3] [O-][N+](=O)c1c(O)c(OC)cc(c1)/C=C(\C#N)/C(=O)C(C)C
*-!:[a]:*:[a]-!:* [O-][N+](=O)c1c(O)c(OC)cc(c1)/C=C(\C#N)/C(=O)C(C)C
N-!@O [O-][N+](=O)c1c(O)c(OC)cc(c1)/C=C(\C#N)/C(=O)C(C)C
C=!@N Fc1c(F)ccc(NC(=O)[C@H](ON=CC=2OC([N+]([O-])=O)=CC2)C)c1
[CH3X4] Fc1c(F)ccc(NC(=O)[C@H](ON=CC=2OC([N+]([O-])=O)=CC2)C)c1
*!@* Fc1c(F)ccc(NC(=O)[C@H](ON=CC=2OC([N+]([O-])=O)=CC2)C)c1
[CX3](=[OX1])C Fc1c(F)ccc(NC(=O)[C@H](ON=CC=2OC([N+]([O-])=O)=CC2)C)c1
O=[C,N] Fc1c(F)ccc(NC(=O)[C@H](ON=CC=2OC([N+]([O-])=O)=CC2)C)c1
[R](-*(-*))~*~*~[a] Fc1c(F)ccc(NC(=O)[C@H](ON=CC=2OC([N+]([O-])=O)=CC2)C)c1
[#6X3v3-1,#6X3v4+0,#6X3v3+1] Fc1c(F)ccc(NC(=O)[C@H](ON=CC=2OC([N+]([O-])=O)=CC2)C)c1
[NX3][CX3](=[OX1])[#6] Fc1c(F)ccc(NC(=O)[C@H](ON=CC=2OC([N+]([O-])=O)=CC2)C)c1
[#8]=[C,N] Fc1c(F)ccc(NC(=O)[C@H](ON=CC=2OC([N+]([O-])=O)=CC2)C)c1
[N,n;+1] Fc1c(F)ccc(NC(=O)[C@H](ON=CC=2OC([N+]([O-])=O)=CC2)C)c1
[ND3H0](~[OD1H0])(~[OD1H0])-a Fc1c(F)ccc(NC(=O)[C@H](ON=CC=2OC([N+]([O-])=O)=CC2)C)c1
*-*-[R]:[a] Fc1c(F)ccc(NC(=O)[C@H](ON=CC=2OC([N+]([O-])=O)=CC2)C)c1
[+,++,+++] Fc1c(F)ccc(NC(=O)[C@H](ON=CC=2OC([N+]([O-])=O)=CC2)C)c1
*-*-[R]~*:[a] Fc1c(F)ccc(NC(=O)[C@H](ON=CC=2OC([N+]([O-])=O)=CC2)C)c1
a-[F] Fc1c(F)ccc(NC(=O)[C@H](ON=CC=2OC([N+]([O-])=O)=CC2)C)c1
[#7]~*~*~*~*~*~*~*~*~[#8] Fc1c(F)ccc(NC(=O)[C@H](ON=CC=2OC([N+]([O-])=O)=CC2)C)c1
*!@[#8]!@* Fc1c(F)ccc(NC(=O)[C@H](ON=CC=2OC([N+]([O-])=O)=CC2)C)c1
[R] Fc1c(F)ccc(NC(=O)[C@H](ON=CC=2OC([N+]([O-])=O)=CC2)C)c1
[OX2H0] Fc1c(F)ccc(NC(=O)[C@H](ON=CC=2OC([N+]([O-])=O)=CC2)C)c1
*!:[a]:*:*:[a]!:* Fc1c(F)ccc(NC(=O)[C@H](ON=CC=2OC([N+]([O-])=O)=CC2)C)c1
[CX3]=[OX1] Fc1c(F)ccc(NC(=O)[C@H](ON=CC=2OC([N+]([O-])=O)=CC2)C)c1
*-!@* Fc1c(F)ccc(NC(=O)[C@H](ON=CC=2OC([N+]([O-])=O)=CC2)C)c1
[OX2H,OX1H0-] Fc1c(F)ccc(NC(=O)[C@H](ON=CC=2OC([N+]([O-])=O)=CC2)C)c1
[C;X4;!D4]-;!@[C;X4;!D4;!R] Fc1c(F)ccc(NC(=O)[C@H](ON=CC=2OC([N+]([O-])=O)=CC2)C)c1
[R](-*(-*))~*~*~*~[a] Fc1c(F)ccc(NC(=O)[C@H](ON=CC=2OC([N+]([O-])=O)=CC2)C)c1
[OX1]=CN Fc1c(F)ccc(NC(=O)[C@H](ON=CC=2OC([N+]([O-])=O)=CC2)C)c1
[N&X4&+,N&X3&+0] Fc1c(F)ccc(NC(=O)[C@H](ON=CC=2OC([N+]([O-])=O)=CC2)C)c1
*-!:[a]:*:[a]-!:* Fc1c(F)ccc(NC(=O)[C@H](ON=CC=2OC([N+]([O-])=O)=CC2)C)c1
c-!@N Fc1c(F)ccc(NC(=O)[C@H](ON=CC=2OC([N+]([O-])=O)=CC2)C)c1
[+] Fc1c(F)ccc(NC(=O)[C@H](ON=CC=2OC([N+]([O-])=O)=CC2)C)c1
N-!@O Fc1c(F)ccc(NC(=O)[C@H](ON=CC=2OC([N+]([O-])=O)=CC2)C)c1
[#7]~*(~*)~* Fc1c(F)ccc(NC(=O)[C@H](ON=CC=2OC([N+]([O-])=O)=CC2)C)c1
[CX4v4] Fc1c(F)ccc(NC(=O)[C@H](ON=CC=2OC([N+]([O-])=O)=CC2)C)c1
[oX2r5] Fc1c(F)ccc(NC(=O)[C@H](ON=CC=2OC([N+]([O-])=O)=CC2)C)c1
*-!:aaa-!:* Fc1c(F)ccc(NC(=O)[C@H](ON=CC=2OC([N+]([O-])=O)=CC2)C)c1
[#6,#7;R0]=[#8] Fc1c(F)ccc(NC(=O)[C@H](ON=CC=2OC([N+]([O-])=O)=CC2)C)c1
[cR1]1[cR1][cR1][cR1][cR1][cR1]1 Fc1c(F)ccc(NC(=O)[C@H](ON=CC=2OC([N+]([O-])=O)=CC2)C)c1
[#7] Fc1c(F)ccc(NC(=O)[C@H](ON=CC=2OC([N+]([O-])=O)=CC2)C)c1
[!H0;#7,#8,#9] Fc1c(F)ccc(NC(=O)[C@H](ON=CC=2OC([N+]([O-])=O)=CC2)C)c1
*-!:aaaa-!:* Fc1c(F)ccc(NC(=O)[C@H](ON=CC=2OC([N+]([O-])=O)=CC2)C)c1
*/,\[R]=,:;@[R]/,\* Fc1c(F)ccc(NC(=O)[C@H](ON=CC=2OC([N+]([O-])=O)=CC2)C)c1
[#6][F,Cl,Br,I] Fc1c(F)ccc(NC(=O)[C@H](ON=CC=2OC([N+]([O-])=O)=CC2)C)c1
N=!@O Fc1c(F)ccc(NC(=O)[C@H](ON=CC=2OC([N+]([O-])=O)=CC2)C)c1
*-!:[a]:*:*:[a]-!:* Fc1c(F)ccc(NC(=O)[C@H](ON=CC=2OC([N+]([O-])=O)=CC2)C)c1
C-!@N Fc1c(F)ccc(NC(=O)[C@H](ON=CC=2OC([N+]([O-])=O)=CC2)C)c1
[#9,#17,#35,#53]-[a] Fc1c(F)ccc(NC(=O)[C@H](ON=CC=2OC([N+]([O-])=O)=CC2)C)c1
[#9,#17,#35,#53]-[R] Fc1c(F)ccc(NC(=O)[C@H](ON=CC=2OC([N+]([O-])=O)=CC2)C)c1
[!#6]~*~*~*~[D3] Fc1c(F)ccc(NC(=O)[C@H](ON=CC=2OC([N+]([O-])=O)=CC2)C)c1
[!#6]~*~*~[R] Fc1c(F)ccc(NC(=O)[C@H](ON=CC=2OC([N+]([O-])=O)=CC2)C)c1
*(!@*)(!@*) Fc1c(F)ccc(NC(=O)[C@H](ON=CC=2OC([N+]([O-])=O)=CC2)C)c1
*1****1 Fc1c(F)ccc(NC(=O)[C@H](ON=CC=2OC([N+]([O-])=O)=CC2)C)c1
*-!:aa-!:* Fc1c(F)ccc(NC(=O)[C@H](ON=CC=2OC([N+]([O-])=O)=CC2)C)c1
[!#6]~*~[R] Fc1c(F)ccc(NC(=O)[C@H](ON=CC=2OC([N+]([O-])=O)=CC2)C)c1
[CX4] Fc1c(F)ccc(NC(=O)[C@H](ON=CC=2OC([N+]([O-])=O)=CC2)C)c1
[#9,#17,#35,#53]!@*@* Fc1c(F)ccc(NC(=O)[C@H](ON=CC=2OC([N+]([O-])=O)=CC2)C)c1
[R](-*(-*))~*~[a] Fc1c(F)ccc(NC(=O)[C@H](ON=CC=2OC([N+]([O-])=O)=CC2)C)c1
*-*-[R]~*~*:[a] Fc1c(F)ccc(NC(=O)[C@H](ON=CC=2OC([N+]([O-])=O)=CC2)C)c1
[#9,#17,#35,#53]~*(~*)~* Fc1c(F)ccc(NC(=O)[C@H](ON=CC=2OC([N+]([O-])=O)=CC2)C)c1
[#7]~[D3] Fc1c(F)ccc(NC(=O)[C@H](ON=CC=2OC([N+]([O-])=O)=CC2)C)c1
[F,Cl,Br,I] Fc1c(F)ccc(NC(=O)[C@H](ON=CC=2OC([N+]([O-])=O)=CC2)C)c1
C-!@C Fc1c(F)ccc(NC(=O)[C@H](ON=CC=2OC([N+]([O-])=O)=CC2)C)c1
[-,--,---] Fc1c(F)ccc(NC(=O)[C@H](ON=CC=2OC([N+]([O-])=O)=CC2)C)c1
[#6]~!@[#8] Fc1c(F)ccc(NC(=O)[C@H](ON=CC=2OC([N+]([O-])=O)=CC2)C)c1
c-!@C Fc1c(F)ccc(NC(=O)[C@H](ON=CC=2OC([N+]([O-])=O)=CC2)C)c1
N=[O,C,N,S] Fc1c(F)ccc(NC(=O)[C@H](ON=CC=2OC([N+]([O-])=O)=CC2)C)c1
a1aaaa1 Fc1c(F)ccc(NC(=O)[C@H](ON=CC=2OC([N+]([O-])=O)=CC2)C)c1
[#9,#17,#35,#53]~[D3] Fc1c(F)ccc(NC(=O)[C@H](ON=CC=2OC([N+]([O-])=O)=CC2)C)c1
[CD2H1]=[ND2H0][OX2] Fc1c(F)ccc(NC(=O)[C@H](ON=CC=2OC([N+]([O-])=O)=CC2)C)c1
[R]~[D3] Fc1c(F)ccc(NC(=O)[C@H](ON=CC=2OC([N+]([O-])=O)=CC2)C)c1
N-[C,c,N]=[C,c,N,n,O,S] Fc1c(F)ccc(NC(=O)[C@H](ON=CC=2OC([N+]([O-])=O)=CC2)C)c1
C=!@O Fc1c(F)ccc(NC(=O)[C@H](ON=CC=2OC([N+]([O-])=O)=CC2)C)c1
[#8,#16] Fc1c(F)ccc(NC(=O)[C@H](ON=CC=2OC([N+]([O-])=O)=CC2)C)c1
[C;X4;!D4]-;!@[C;D3] Fc1c(F)ccc(NC(=O)[C@H](ON=CC=2OC([N+]([O-])=O)=CC2)C)c1
a1aaaaa1 Fc1c(F)ccc(NC(=O)[C@H](ON=CC=2OC([N+]([O-])=O)=CC2)C)c1
*1*****1 Fc1c(F)ccc(NC(=O)[C@H](ON=CC=2OC([N+]([O-])=O)=CC2)C)c1
[R0] Fc1c(F)ccc(NC(=O)[C@H](ON=CC=2OC([N+]([O-])=O)=CC2)C)c1
[#9,#17,#35,#53] Fc1c(F)ccc(NC(=O)[C@H](ON=CC=2OC([N+]([O-])=O)=CC2)C)c1
C~C~O Fc1c(F)ccc(NC(=O)[C@H](ON=CC=2OC([N+]([O-])=O)=CC2)C)c1
[!R] Fc1c(F)ccc(NC(=O)[C@H](ON=CC=2OC([N+]([O-])=O)=CC2)C)c1
C-!@O Fc1c(F)ccc(NC(=O)[C@H](ON=CC=2OC([N+]([O-])=O)=CC2)C)c1
c-!@N S1C(C(=O)N[C@@H](C(=O)Oc2c(c([N+]([O-])=O)ccc2)C)C)=CC=C1
[#16X2H0][!#16] S1C(C(=O)N[C@@H](C(=O)Oc2c(c([N+]([O-])=O)ccc2)C)C)=CC=C1
[c,n;R][O;!R][C;!R](=O)[#6,#7,#8;!R] S1C(C(=O)N[C@@H](C(=O)Oc2c(c([N+]([O-])=O)ccc2)C)C)=CC=C1
[#8]=[C,N] S1C(C(=O)N[C@@H](C(=O)Oc2c(c([N+]([O-])=O)ccc2)C)C)=CC=C1
*-*-[R]:[a] S1C(C(=O)N[C@@H](C(=O)Oc2c(c([N+]([O-])=O)ccc2)C)C)=CC=C1
[#7] S1C(C(=O)N[C@@H](C(=O)Oc2c(c([N+]([O-])=O)ccc2)C)C)=CC=C1
[C](=O)([C,c,O,S])[C,c,O,S] S1C(C(=O)N[C@@H](C(=O)Oc2c(c([N+]([O-])=O)ccc2)C)C)=CC=C1
[#6][CX3](=O)[OX2H0][#6] S1C(C(=O)N[C@@H](C(=O)Oc2c(c([N+]([O-])=O)ccc2)C)C)=CC=C1
N=!@O S1C(C(=O)N[C@@H](C(=O)Oc2c(c([N+]([O-])=O)ccc2)C)C)=CC=C1
a1aaaa1 S1C(C(=O)N[C@@H](C(=O)Oc2c(c([N+]([O-])=O)ccc2)C)C)=CC=C1
C~C(~O)~O S1C(C(=O)N[C@@H](C(=O)Oc2c(c([N+]([O-])=O)ccc2)C)C)=CC=C1
*-!:aaa-!:* S1C(C(=O)N[C@@H](C(=O)Oc2c(c([N+]([O-])=O)ccc2)C)C)=CC=C1
*/,\[R]=,:;@[R]/,\* S1C(C(=O)N[C@@H](C(=O)Oc2c(c([N+]([O-])=O)ccc2)C)C)=CC=C1
c-!@O S1C(C(=O)N[C@@H](C(=O)Oc2c(c([N+]([O-])=O)ccc2)C)C)=CC=C1
[R0] S1C(C(=O)N[C@@H](C(=O)Oc2c(c([N+]([O-])=O)ccc2)C)C)=CC=C1
[N&X4&+,N&X3&+0] S1C(C(=O)N[C@@H](C(=O)Oc2c(c([N+]([O-])=O)ccc2)C)C)=CC=C1
N~C~C(~O)~O S1C(C(=O)N[C@@H](C(=O)Oc2c(c([N+]([O-])=O)ccc2)C)C)=CC=C1
[#7]~*(~*)~* S1C(C(=O)N[C@@H](C(=O)Oc2c(c([N+]([O-])=O)ccc2)C)C)=CC=C1
[#16X2H0] S1C(C(=O)N[C@@H](C(=O)Oc2c(c([N+]([O-])=O)ccc2)C)C)=CC=C1
*(!@*)(!@*) S1C(C(=O)N[C@@H](C(=O)Oc2c(c([N+]([O-])=O)ccc2)C)C)=CC=C1
[#8,#16] S1C(C(=O)N[C@@H](C(=O)Oc2c(c([N+]([O-])=O)ccc2)C)C)=CC=C1
[R](-*(-*))~*~*~[a] S1C(C(=O)N[C@@H](C(=O)Oc2c(c([N+]([O-])=O)ccc2)C)C)=CC=C1
[C;X4;!D4]-;!@[C;D3] S1C(C(=O)N[C@@H](C(=O)Oc2c(c([N+]([O-])=O)ccc2)C)C)=CC=C1
[R](-*(-*))~*~*~*~[a] S1C(C(=O)N[C@@H](C(=O)Oc2c(c([N+]([O-])=O)ccc2)C)C)=CC=C1
C-!@N S1C(C(=O)N[C@@H](C(=O)Oc2c(c([N+]([O-])=O)ccc2)C)C)=CC=C1
C-!@C S1C(C(=O)N[C@@H](C(=O)Oc2c(c([N+]([O-])=O)ccc2)C)C)=CC=C1
*-*-[R]~*~*:[a] S1C(C(=O)N[C@@H](C(=O)Oc2c(c([N+]([O-])=O)ccc2)C)C)=CC=C1
[CH3X4] S1C(C(=O)N[C@@H](C(=O)Oc2c(c([N+]([O-])=O)ccc2)C)C)=CC=C1
*-!@* S1C(C(=O)N[C@@H](C(=O)Oc2c(c([N+]([O-])=O)ccc2)C)C)=CC=C1
O=[C,N] S1C(C(=O)N[C@@H](C(=O)Oc2c(c([N+]([O-])=O)ccc2)C)C)=CC=C1
[CX3]=[OX1] S1C(C(=O)N[C@@H](C(=O)Oc2c(c([N+]([O-])=O)ccc2)C)C)=CC=C1
[CX3](=[OX1])O S1C(C(=O)N[C@@H](C(=O)Oc2c(c([N+]([O-])=O)ccc2)C)C)=CC=C1
[CX4v4] S1C(C(=O)N[C@@H](C(=O)Oc2c(c([N+]([O-])=O)ccc2)C)C)=CC=C1
*-*-[R]~*:[a] S1C(C(=O)N[C@@H](C(=O)Oc2c(c([N+]([O-])=O)ccc2)C)C)=CC=C1
N-[C,c,N]=[C,c,N,n,O,S] S1C(C(=O)N[C@@H](C(=O)Oc2c(c([N+]([O-])=O)ccc2)C)C)=CC=C1
C~C~O S1C(C(=O)N[C@@H](C(=O)Oc2c(c([N+]([O-])=O)ccc2)C)C)=CC=C1
[N,n;+1] S1C(C(=O)N[C@@H](C(=O)Oc2c(c([N+]([O-])=O)ccc2)C)C)=CC=C1
[CX4] S1C(C(=O)N[C@@H](C(=O)Oc2c(c([N+]([O-])=O)ccc2)C)C)=CC=C1
[NX3][CX3](=[OX1])[#6] S1C(C(=O)N[C@@H](C(=O)Oc2c(c([N+]([O-])=O)ccc2)C)C)=CC=C1
[ND3H0](~[OD1H0])(~[OD1H0])-a S1C(C(=O)N[C@@H](C(=O)Oc2c(c([N+]([O-])=O)ccc2)C)C)=CC=C1
[!#6]~*~*~[R] S1C(C(=O)N[C@@H](C(=O)Oc2c(c([N+]([O-])=O)ccc2)C)C)=CC=C1
[R]~[D3] S1C(C(=O)N[C@@H](C(=O)Oc2c(c([N+]([O-])=O)ccc2)C)C)=CC=C1
[OX2H0] S1C(C(=O)N[C@@H](C(=O)Oc2c(c([N+]([O-])=O)ccc2)C)C)=CC=C1
[-,--,---] S1C(C(=O)N[C@@H](C(=O)Oc2c(c([N+]([O-])=O)ccc2)C)C)=CC=C1
[a]~*~*-[CH3] S1C(C(=O)N[C@@H](C(=O)Oc2c(c([N+]([O-])=O)ccc2)C)C)=CC=C1
c-!@C S1C(C(=O)N[C@@H](C(=O)Oc2c(c([N+]([O-])=O)ccc2)C)C)=CC=C1
[NX3,NX4+][CX4H]([*])[CX3](=[OX1])[O,N] S1C(C(=O)N[C@@H](C(=O)Oc2c(c([N+]([O-])=O)ccc2)C)C)=CC=C1
*-!:aa-!:* S1C(C(=O)N[C@@H](C(=O)Oc2c(c([N+]([O-])=O)ccc2)C)C)=CC=C1
[!#6]~*~[R] S1C(C(=O)N[C@@H](C(=O)Oc2c(c([N+]([O-])=O)ccc2)C)C)=CC=C1
N=[O,C,N,S] S1C(C(=O)N[C@@H](C(=O)Oc2c(c([N+]([O-])=O)ccc2)C)C)=CC=C1
[C;X4;!D4]-;!@[N;X3;!D3] S1C(C(=O)N[C@@H](C(=O)Oc2c(c([N+]([O-])=O)ccc2)C)C)=CC=C1
[cR1]1[cR1][cR1][cR1][cR1][cR1]1 S1C(C(=O)N[C@@H](C(=O)Oc2c(c([N+]([O-])=O)ccc2)C)C)=CC=C1
[#7]~*~*~*~*~*~*~*~*~[#8] S1C(C(=O)N[C@@H](C(=O)Oc2c(c([N+]([O-])=O)ccc2)C)C)=CC=C1
[#6]~!@[#8] S1C(C(=O)N[C@@H](C(=O)Oc2c(c([N+]([O-])=O)ccc2)C)C)=CC=C1
*!@[#8]!@* S1C(C(=O)N[C@@H](C(=O)Oc2c(c([N+]([O-])=O)ccc2)C)C)=CC=C1
[R]~*~*-[CH3] S1C(C(=O)N[C@@H](C(=O)Oc2c(c([N+]([O-])=O)ccc2)C)C)=CC=C1
[sX2r5] S1C(C(=O)N[C@@H](C(=O)Oc2c(c([N+]([O-])=O)ccc2)C)C)=CC=C1
[#6,#7;R0]=[#8] S1C(C(=O)N[C@@H](C(=O)Oc2c(c([N+]([O-])=O)ccc2)C)C)=CC=C1
[CX3](=[OX1])C S1C(C(=O)N[C@@H](C(=O)Oc2c(c([N+]([O-])=O)ccc2)C)C)=CC=C1
[R]~*-[CH3] S1C(C(=O)N[C@@H](C(=O)Oc2c(c([N+]([O-])=O)ccc2)C)C)=CC=C1
a1aaaaa1 S1C(C(=O)N[C@@H](C(=O)Oc2c(c([N+]([O-])=O)ccc2)C)C)=CC=C1
[#6X3v3-1,#6X3v4+0,#6X3v3+1] S1C(C(=O)N[C@@H](C(=O)Oc2c(c([N+]([O-])=O)ccc2)C)C)=CC=C1
*!@* S1C(C(=O)N[C@@H](C(=O)Oc2c(c([N+]([O-])=O)ccc2)C)C)=CC=C1
[+,++,+++] S1C(C(=O)N[C@@H](C(=O)Oc2c(c([N+]([O-])=O)ccc2)C)C)=CC=C1
[R](-*(-*))~*~[a] S1C(C(=O)N[C@@H](C(=O)Oc2c(c([N+]([O-])=O)ccc2)C)C)=CC=C1
N-!@O S1C(C(=O)N[C@@H](C(=O)Oc2c(c([N+]([O-])=O)ccc2)C)C)=CC=C1
[!#6]~*~*~*~[D3] S1C(C(=O)N[C@@H](C(=O)Oc2c(c([N+]([O-])=O)ccc2)C)C)=CC=C1
*1****1 S1C(C(=O)N[C@@H](C(=O)Oc2c(c([N+]([O-])=O)ccc2)C)C)=CC=C1
[C;X4;!D4]-;!@[C;X4;!D4;!R] S1C(C(=O)N[C@@H](C(=O)Oc2c(c([N+]([O-])=O)ccc2)C)C)=CC=C1
[O,N;!H0;R0] S1C(C(=O)N[C@@H](C(=O)Oc2c(c([N+]([O-])=O)ccc2)C)C)=CC=C1
[R] S1C(C(=O)N[C@@H](C(=O)Oc2c(c([N+]([O-])=O)ccc2)C)C)=CC=C1
[#7]~[D3] S1C(C(=O)N[C@@H](C(=O)Oc2c(c([N+]([O-])=O)ccc2)C)C)=CC=C1
C=!@O S1C(C(=O)N[C@@H](C(=O)Oc2c(c([N+]([O-])=O)ccc2)C)C)=CC=C1
[OX1]=CN S1C(C(=O)N[C@@H](C(=O)Oc2c(c([N+]([O-])=O)ccc2)C)C)=CC=C1
[OD2]([#6])[#6] S1C(C(=O)N[C@@H](C(=O)Oc2c(c([N+]([O-])=O)ccc2)C)C)=CC=C1
C-!@O S1C(C(=O)N[C@@H](C(=O)Oc2c(c([N+]([O-])=O)ccc2)C)C)=CC=C1
[OX2H,OX1H0-] S1C(C(=O)N[C@@H](C(=O)Oc2c(c([N+]([O-])=O)ccc2)C)C)=CC=C1
*-!:[a]:*:[a]-!:* S1C(C(=O)N[C@@H](C(=O)Oc2c(c([N+]([O-])=O)ccc2)C)C)=CC=C1
[!H0;#7,#8,#9] S1C(C(=O)N[C@@H](C(=O)Oc2c(c([N+]([O-])=O)ccc2)C)C)=CC=C1
[+] S1C(C(=O)N[C@@H](C(=O)Oc2c(c([N+]([O-])=O)ccc2)C)C)=CC=C1
O=[C,N] Fc1c(F)ccc(c1)C(=O)COC(=O)[C@@H](NC(=O)C)C2CCCC2
[!H0;#7,#8,#9] Fc1c(F)ccc(c1)C(=O)COC(=O)[C@@H](NC(=O)C)C2CCCC2
[NX3,NX4+][CX4H]([*])[CX3](=[OX1])[O,N] Fc1c(F)ccc(c1)C(=O)COC(=O)[C@@H](NC(=O)C)C2CCCC2
[R](-*(-*))~*~*~*~[a] Fc1c(F)ccc(c1)C(=O)COC(=O)[C@@H](NC(=O)C)C2CCCC2
[R]~[D3] Fc1c(F)ccc(c1)C(=O)COC(=O)[C@@H](NC(=O)C)C2CCCC2
[#9,#17,#35,#53]~[D3] Fc1c(F)ccc(c1)C(=O)COC(=O)[C@@H](NC(=O)C)C2CCCC2
*!@* Fc1c(F)ccc(c1)C(=O)COC(=O)[C@@H](NC(=O)C)C2CCCC2
*-*-[R]:[a] Fc1c(F)ccc(c1)C(=O)COC(=O)[C@@H](NC(=O)C)C2CCCC2
C=!@O Fc1c(F)ccc(c1)C(=O)COC(=O)[C@@H](NC(=O)C)C2CCCC2
C-@C Fc1c(F)ccc(c1)C(=O)COC(=O)[C@@H](NC(=O)C)C2CCCC2
[#9,#17,#35,#53] Fc1c(F)ccc(c1)C(=O)COC(=O)[C@@H](NC(=O)C)C2CCCC2
[C](=O)([C,c,O,S])[C,c,O,S] Fc1c(F)ccc(c1)C(=O)COC(=O)[C@@H](NC(=O)C)C2CCCC2
[#6,#7;R0]=[#8] Fc1c(F)ccc(c1)C(=O)COC(=O)[C@@H](NC(=O)C)C2CCCC2
*-!@* Fc1c(F)ccc(c1)C(=O)COC(=O)[C@@H](NC(=O)C)C2CCCC2
[R0] Fc1c(F)ccc(c1)C(=O)COC(=O)[C@@H](NC(=O)C)C2CCCC2
[C;X4;!D4]-;!@[C;D3] Fc1c(F)ccc(c1)C(=O)COC(=O)[C@@H](NC(=O)C)C2CCCC2
[R] Fc1c(F)ccc(c1)C(=O)COC(=O)[C@@H](NC(=O)C)C2CCCC2
[NX3][CX3](=[OX1])[#6] Fc1c(F)ccc(c1)C(=O)COC(=O)[C@@H](NC(=O)C)C2CCCC2
[#6][CX3](=O)[OX2H0][#6] Fc1c(F)ccc(c1)C(=O)COC(=O)[C@@H](NC(=O)C)C2CCCC2
[OX1]=CN Fc1c(F)ccc(c1)C(=O)COC(=O)[C@@H](NC(=O)C)C2CCCC2
[!#6]~*~*~[R] Fc1c(F)ccc(c1)C(=O)COC(=O)[C@@H](NC(=O)C)C2CCCC2
[#8]=[C,N] Fc1c(F)ccc(c1)C(=O)COC(=O)[C@@H](NC(=O)C)C2CCCC2
[#6!H0]~@[#6!H0]~@[#6!H0]~@[#6!H0] Fc1c(F)ccc(c1)C(=O)COC(=O)[C@@H](NC(=O)C)C2CCCC2
*-!:[a]:*:[a]-!:* Fc1c(F)ccc(c1)C(=O)COC(=O)[C@@H](NC(=O)C)C2CCCC2
[#6]~!@[#8] Fc1c(F)ccc(c1)C(=O)COC(=O)[C@@H](NC(=O)C)C2CCCC2
[#7]~*(~*)~* Fc1c(F)ccc(c1)C(=O)COC(=O)[C@@H](NC(=O)C)C2CCCC2
[!#6]~*~*~*~[D3] Fc1c(F)ccc(c1)C(=O)COC(=O)[C@@H](NC(=O)C)C2CCCC2
[#9,#17,#35,#53]-[R] Fc1c(F)ccc(c1)C(=O)COC(=O)[C@@H](NC(=O)C)C2CCCC2
[C;X4;!D4]-;!@[C;X4;!D4;!R] Fc1c(F)ccc(c1)C(=O)COC(=O)[C@@H](NC(=O)C)C2CCCC2
C~C(~O)~O Fc1c(F)ccc(c1)C(=O)COC(=O)[C@@H](NC(=O)C)C2CCCC2
[#7]~[D3] Fc1c(F)ccc(c1)C(=O)COC(=O)[C@@H](NC(=O)C)C2CCCC2
[CH3X4] Fc1c(F)ccc(c1)C(=O)COC(=O)[C@@H](NC(=O)C)C2CCCC2
a-[F] Fc1c(F)ccc(c1)C(=O)COC(=O)[C@@H](NC(=O)C)C2CCCC2
*!@[#8]!@* Fc1c(F)ccc(c1)C(=O)COC(=O)[C@@H](NC(=O)C)C2CCCC2
[CX3](=[OX1])C Fc1c(F)ccc(c1)C(=O)COC(=O)[C@@H](NC(=O)C)C2CCCC2
c-!@C Fc1c(F)ccc(c1)C(=O)COC(=O)[C@@H](NC(=O)C)C2CCCC2
*(!@*)(!@*) Fc1c(F)ccc(c1)C(=O)COC(=O)[C@@H](NC(=O)C)C2CCCC2
[R](-*(-*))~*~[a] Fc1c(F)ccc(c1)C(=O)COC(=O)[C@@H](NC(=O)C)C2CCCC2
*/,\[R]=,:;@[R]/,\* Fc1c(F)ccc(c1)C(=O)COC(=O)[C@@H](NC(=O)C)C2CCCC2
[#8,#16] Fc1c(F)ccc(c1)C(=O)COC(=O)[C@@H](NC(=O)C)C2CCCC2
C~C~O Fc1c(F)ccc(c1)C(=O)COC(=O)[C@@H](NC(=O)C)C2CCCC2
[!R] Fc1c(F)ccc(c1)C(=O)COC(=O)[C@@H](NC(=O)C)C2CCCC2
[N&X4&+,N&X3&+0] Fc1c(F)ccc(c1)C(=O)COC(=O)[C@@H](NC(=O)C)C2CCCC2
[#9,#17,#35,#53]!@*@* Fc1c(F)ccc(c1)C(=O)COC(=O)[C@@H](NC(=O)C)C2CCCC2
[#6!H0]~@[#6!H0]~@[#6!H0]~@[#6!H0]~@[#6!H0] Fc1c(F)ccc(c1)C(=O)COC(=O)[C@@H](NC(=O)C)C2CCCC2
[F,Cl,Br,I] Fc1c(F)ccc(c1)C(=O)COC(=O)[C@@H](NC(=O)C)C2CCCC2
a1aaaaa1 Fc1c(F)ccc(c1)C(=O)COC(=O)[C@@H](NC(=O)C)C2CCCC2
[O,N;!H0;R0] Fc1c(F)ccc(c1)C(=O)COC(=O)[C@@H](NC(=O)C)C2CCCC2
C-!@N Fc1c(F)ccc(c1)C(=O)COC(=O)[C@@H](NC(=O)C)C2CCCC2
[#6][CX3](=O)[#6] Fc1c(F)ccc(c1)C(=O)COC(=O)[C@@H](NC(=O)C)C2CCCC2
*-!:aaaa-!:* Fc1c(F)ccc(c1)C(=O)COC(=O)[C@@H](NC(=O)C)C2CCCC2
[#6X3v3-1,#6X3v4+0,#6X3v3+1] Fc1c(F)ccc(c1)C(=O)COC(=O)[C@@H](NC(=O)C)C2CCCC2
C-!@C Fc1c(F)ccc(c1)C(=O)COC(=O)[C@@H](NC(=O)C)C2CCCC2
[AR0]~[AR0]~[AR0]~[AR0]~[AR0]~[AR0]~[AR0]~[AR0] Fc1c(F)ccc(c1)C(=O)COC(=O)[C@@H](NC(=O)C)C2CCCC2
*1*****1 Fc1c(F)ccc(c1)C(=O)COC(=O)[C@@H](NC(=O)C)C2CCCC2
[cR1]1[cR1][cR1][cR1][cR1][cR1]1 Fc1c(F)ccc(c1)C(=O)COC(=O)[C@@H](NC(=O)C)C2CCCC2
*-*-[R]~*~*:[a] Fc1c(F)ccc(c1)C(=O)COC(=O)[C@@H](NC(=O)C)C2CCCC2
[!#6]~*~[R] Fc1c(F)ccc(c1)C(=O)COC(=O)[C@@H](NC(=O)C)C2CCCC2
[R](-*(-*))~*~*~[a] Fc1c(F)ccc(c1)C(=O)COC(=O)[C@@H](NC(=O)C)C2CCCC2
[#6][F,Cl,Br,I] Fc1c(F)ccc(c1)C(=O)COC(=O)[C@@H](NC(=O)C)C2CCCC2
[#8]=[C,N]-aaa[F,Cl,Br,I] Fc1c(F)ccc(c1)C(=O)COC(=O)[C@@H](NC(=O)C)C2CCCC2
*-!:[a]:*:*:[a]-!:* Fc1c(F)ccc(c1)C(=O)COC(=O)[C@@H](NC(=O)C)C2CCCC2
[#7] Fc1c(F)ccc(c1)C(=O)COC(=O)[C@@H](NC(=O)C)C2CCCC2
C~C~C~C Fc1c(F)ccc(c1)C(=O)COC(=O)[C@@H](NC(=O)C)C2CCCC2
*-!:aaa-!:* Fc1c(F)ccc(c1)C(=O)COC(=O)[C@@H](NC(=O)C)C2CCCC2
C-!@O Fc1c(F)ccc(c1)C(=O)COC(=O)[C@@H](NC(=O)C)C2CCCC2
[CX4] Fc1c(F)ccc(c1)C(=O)COC(=O)[C@@H](NC(=O)C)C2CCCC2
*-*-[R]~*:[a] Fc1c(F)ccc(c1)C(=O)COC(=O)[C@@H](NC(=O)C)C2CCCC2
[CX3]=[OX1] Fc1c(F)ccc(c1)C(=O)COC(=O)[C@@H](NC(=O)C)C2CCCC2
[OD2]([#6])[#6] Fc1c(F)ccc(c1)C(=O)COC(=O)[C@@H](NC(=O)C)C2CCCC2
*-!:aa-!:* Fc1c(F)ccc(c1)C(=O)COC(=O)[C@@H](NC(=O)C)C2CCCC2
[C;X4;!D4]-;!@[N;X3;!D3] Fc1c(F)ccc(c1)C(=O)COC(=O)[C@@H](NC(=O)C)C2CCCC2
N~C~C(~O)~O Fc1c(F)ccc(c1)C(=O)COC(=O)[C@@H](NC(=O)C)C2CCCC2
[OX2H0] Fc1c(F)ccc(c1)C(=O)COC(=O)[C@@H](NC(=O)C)C2CCCC2
N-[C,c,N]=[C,c,N,n,O,S] Fc1c(F)ccc(c1)C(=O)COC(=O)[C@@H](NC(=O)C)C2CCCC2
*1****1 Fc1c(F)ccc(c1)C(=O)COC(=O)[C@@H](NC(=O)C)C2CCCC2
[#9,#17,#35,#53]-[a] Fc1c(F)ccc(c1)C(=O)COC(=O)[C@@H](NC(=O)C)C2CCCC2
[#9,#17,#35,#53]~*(~*)~* Fc1c(F)ccc(c1)C(=O)COC(=O)[C@@H](NC(=O)C)C2CCCC2
[CX4v4] Fc1c(F)ccc(c1)C(=O)COC(=O)[C@@H](NC(=O)C)C2CCCC2
*!:[a]:*:*:[a]!:* Fc1c(F)ccc(c1)C(=O)COC(=O)[C@@H](NC(=O)C)C2CCCC2
[#7]~*(~*)~* Clc1ccc(OCCNC=2N(C=NC([N+]([O-])=O)2)C)cc1
[C;X4;!D4]-;!@[C;X4;!D4;!R] Clc1ccc(OCCNC=2N(C=NC([N+]([O-])=O)2)C)cc1
[!R] Clc1ccc(OCCNC=2N(C=NC([N+]([O-])=O)2)C)cc1
[OX2H0] Clc1ccc(OCCNC=2N(C=NC([N+]([O-])=O)2)C)cc1
[#6,#7;R0]=[#8] Clc1ccc(OCCNC=2N(C=NC([N+]([O-])=O)2)C)cc1
[R] Clc1ccc(OCCNC=2N(C=NC([N+]([O-])=O)2)C)cc1
*(!@*)(!@*) Clc1ccc(OCCNC=2N(C=NC([N+]([O-])=O)2)C)cc1
[+,++,+++] Clc1ccc(OCCNC=2N(C=NC([N+]([O-])=O)2)C)cc1
[#9,#17,#35,#53]~*(~*)~* Clc1ccc(OCCNC=2N(C=NC([N+]([O-])=O)2)C)cc1
[cR1]1[cR1][cR1][cR1][cR1][cR1]1 Clc1ccc(OCCNC=2N(C=NC([N+]([O-])=O)2)C)cc1
N-!@O Clc1ccc(OCCNC=2N(C=NC([N+]([O-])=O)2)C)cc1
[R](-*(-*))~*~[a] Clc1ccc(OCCNC=2N(C=NC([N+]([O-])=O)2)C)cc1
[R]~*~*-[CH3] Clc1ccc(OCCNC=2N(C=NC([N+]([O-])=O)2)C)cc1
[#9,#17,#35,#53]~[D3] Clc1ccc(OCCNC=2N(C=NC([N+]([O-])=O)2)C)cc1
c-!@O Clc1ccc(OCCNC=2N(C=NC([N+]([O-])=O)2)C)cc1
[CH3X4] Clc1ccc(OCCNC=2N(C=NC([N+]([O-])=O)2)C)cc1
[N,n;+1] Clc1ccc(OCCNC=2N(C=NC([N+]([O-])=O)2)C)cc1
[R0;D2][R0;D2][R0;D2][R0;D2] Clc1ccc(OCCNC=2N(C=NC([N+]([O-])=O)2)C)cc1
[#7]~[D3] Clc1ccc(OCCNC=2N(C=NC([N+]([O-])=O)2)C)cc1
N=!@O Clc1ccc(OCCNC=2N(C=NC([N+]([O-])=O)2)C)cc1
[!H0;#7,#8,#9] Clc1ccc(OCCNC=2N(C=NC([N+]([O-])=O)2)C)cc1
c-!@N Clc1ccc(OCCNC=2N(C=NC([N+]([O-])=O)2)C)cc1
*-!:[a]:*:[a]-!:* Clc1ccc(OCCNC=2N(C=NC([N+]([O-])=O)2)C)cc1
*-!:aaa-!:* Clc1ccc(OCCNC=2N(C=NC([N+]([O-])=O)2)C)cc1
[#9,#17,#35,#53]-[R] Clc1ccc(OCCNC=2N(C=NC([N+]([O-])=O)2)C)cc1
[nX2r5] Clc1ccc(OCCNC=2N(C=NC([N+]([O-])=O)2)C)cc1
[#9,#17,#35,#53]!@*@* Clc1ccc(OCCNC=2N(C=NC([N+]([O-])=O)2)C)cc1
a1aaaa1 Clc1ccc(OCCNC=2N(C=NC([N+]([O-])=O)2)C)cc1
*-!:[a]:*:*:[a]-!:* Clc1ccc(OCCNC=2N(C=NC([N+]([O-])=O)2)C)cc1
C~C~O Clc1ccc(OCCNC=2N(C=NC([N+]([O-])=O)2)C)cc1
[#7]~*~*~*~*~*~*~*~*~[#8] Clc1ccc(OCCNC=2N(C=NC([N+]([O-])=O)2)C)cc1
*-!:aa-!:* Clc1ccc(OCCNC=2N(C=NC([N+]([O-])=O)2)C)cc1
[a]~*~*-[CH3] Clc1ccc(OCCNC=2N(C=NC([N+]([O-])=O)2)C)cc1
[#6]~!@[#8] Clc1ccc(OCCNC=2N(C=NC([N+]([O-])=O)2)C)cc1
[!#6]-[CH3] Clc1ccc(OCCNC=2N(C=NC([N+]([O-])=O)2)C)cc1
[#8,#16] Clc1ccc(OCCNC=2N(C=NC([N+]([O-])=O)2)C)cc1
[F,Cl,Br,I] Clc1ccc(OCCNC=2N(C=NC([N+]([O-])=O)2)C)cc1
C-!@C Clc1ccc(OCCNC=2N(C=NC([N+]([O-])=O)2)C)cc1
a1aaaaa1 Clc1ccc(OCCNC=2N(C=NC([N+]([O-])=O)2)C)cc1
C-!@O Clc1ccc(OCCNC=2N(C=NC([N+]([O-])=O)2)C)cc1
[R](-*(-*))~*~*~*~[a] Clc1ccc(OCCNC=2N(C=NC([N+]([O-])=O)2)C)cc1
[#6X3v3-1,#6X3v4+0,#6X3v3+1] Clc1ccc(OCCNC=2N(C=NC([N+]([O-])=O)2)C)cc1
[CX4v4] Clc1ccc(OCCNC=2N(C=NC([N+]([O-])=O)2)C)cc1
*!:[a]:*:*:[a]!:* Clc1ccc(OCCNC=2N(C=NC([N+]([O-])=O)2)C)cc1
[C;X4;!D4]-;!@[n] Clc1ccc(OCCNC=2N(C=NC([N+]([O-])=O)2)C)cc1
a-[Cl] Clc1ccc(OCCNC=2N(C=NC([N+]([O-])=O)2)C)cc1
*-*-[R]~*:[a] Clc1ccc(OCCNC=2N(C=NC([N+]([O-])=O)2)C)cc1
[CX4] Clc1ccc(OCCNC=2N(C=NC([N+]([O-])=O)2)C)cc1
*-*-[R]~*~*:[a] Clc1ccc(OCCNC=2N(C=NC([N+]([O-])=O)2)C)cc1
[R0;D2]~[R0;D2]~[R0;D2]~[R0;D2] Clc1ccc(OCCNC=2N(C=NC([N+]([O-])=O)2)C)cc1
[#6][F,Cl,Br,I] Clc1ccc(OCCNC=2N(C=NC([N+]([O-])=O)2)C)cc1
[#9,#17,#35,#53]-[a] Clc1ccc(OCCNC=2N(C=NC([N+]([O-])=O)2)C)cc1
[#7] Clc1ccc(OCCNC=2N(C=NC([N+]([O-])=O)2)C)cc1
[#9,#17,#35,#53] Clc1ccc(OCCNC=2N(C=NC([N+]([O-])=O)2)C)cc1
[OD2]([#6])[#6] Clc1ccc(OCCNC=2N(C=NC([N+]([O-])=O)2)C)cc1
*!@[#8]!@* Clc1ccc(OCCNC=2N(C=NC([N+]([O-])=O)2)C)cc1
n-!@C Clc1ccc(OCCNC=2N(C=NC([N+]([O-])=O)2)C)cc1
*/,\[R]=,:;@[R]/,\* Clc1ccc(OCCNC=2N(C=NC([N+]([O-])=O)2)C)cc1
[-,--,---] Clc1ccc(OCCNC=2N(C=NC([N+]([O-])=O)2)C)cc1
*-!:aaaa-!:* Clc1ccc(OCCNC=2N(C=NC([N+]([O-])=O)2)C)cc1
*1*****1 Clc1ccc(OCCNC=2N(C=NC([N+]([O-])=O)2)C)cc1
O=[C,N] Clc1ccc(OCCNC=2N(C=NC([N+]([O-])=O)2)C)cc1
[#8]=[C,N] Clc1ccc(OCCNC=2N(C=NC([N+]([O-])=O)2)C)cc1
*1****1 Clc1ccc(OCCNC=2N(C=NC([N+]([O-])=O)2)C)cc1
C-!@N Clc1ccc(OCCNC=2N(C=NC([N+]([O-])=O)2)C)cc1
[R](-*(-*))~*~*~[a] Clc1ccc(OCCNC=2N(C=NC([N+]([O-])=O)2)C)cc1
[N&X4&+,N&X3&+0] Clc1ccc(OCCNC=2N(C=NC([N+]([O-])=O)2)C)cc1
*!@* Clc1ccc(OCCNC=2N(C=NC([N+]([O-])=O)2)C)cc1
*-*-[R]:[a] Clc1ccc(OCCNC=2N(C=NC([N+]([O-])=O)2)C)cc1
[R]~[D3] Clc1ccc(OCCNC=2N(C=NC([N+]([O-])=O)2)C)cc1
[ND3H0](~[OD1H0])(~[OD1H0])-a Clc1ccc(OCCNC=2N(C=NC([N+]([O-])=O)2)C)cc1
[+] Clc1ccc(OCCNC=2N(C=NC([N+]([O-])=O)2)C)cc1
[C;X4;!D4]-;!@[N;X3;!D3] Clc1ccc(OCCNC=2N(C=NC([N+]([O-])=O)2)C)cc1
[R]~*-[CH3] Clc1ccc(OCCNC=2N(C=NC([N+]([O-])=O)2)C)cc1
[R0] Clc1ccc(OCCNC=2N(C=NC([N+]([O-])=O)2)C)cc1
[O,N;!H0;R0] Clc1ccc(OCCNC=2N(C=NC([N+]([O-])=O)2)C)cc1
[OX2H,OX1H0-] Clc1ccc(OCCNC=2N(C=NC([N+]([O-])=O)2)C)cc1
N=[O,C,N,S] Clc1ccc(OCCNC=2N(C=NC([N+]([O-])=O)2)C)cc1
[!#6]~*~[R] Clc1ccc(OCCNC=2N(C=NC([N+]([O-])=O)2)C)cc1
*-!@* Clc1ccc(OCCNC=2N(C=NC([N+]([O-])=O)2)C)cc1
C-!@C Fc1ccc(cc1)[C@H]2C(C#N)=C(OC(=C(C(=O)OCCOC)2)C)N
*!@[#8]!@* Fc1ccc(cc1)[C@H]2C(C#N)=C(OC(=C(C(=O)OCCOC)2)C)N
[R]~*-[CH3] Fc1ccc(cc1)[C@H]2C(C#N)=C(OC(=C(C(=O)OCCOC)2)C)N
[R] Fc1ccc(cc1)[C@H]2C(C#N)=C(OC(=C(C(=O)OCCOC)2)C)N
[#7] Fc1ccc(cc1)[C@H]2C(C#N)=C(OC(=C(C(=O)OCCOC)2)C)N
*1*****1 Fc1ccc(cc1)[C@H]2C(C#N)=C(OC(=C(C(=O)OCCOC)2)C)N
C-!@N Fc1ccc(cc1)[C@H]2C(C#N)=C(OC(=C(C(=O)OCCOC)2)C)N
[#6][F,Cl,Br,I] Fc1ccc(cc1)[C@H]2C(C#N)=C(OC(=C(C(=O)OCCOC)2)C)N
[#9,#17,#35,#53]~[D3] Fc1ccc(cc1)[C@H]2C(C#N)=C(OC(=C(C(=O)OCCOC)2)C)N
[#8,#16] Fc1ccc(cc1)[C@H]2C(C#N)=C(OC(=C(C(=O)OCCOC)2)C)N
c-!@C Fc1ccc(cc1)[C@H]2C(C#N)=C(OC(=C(C(=O)OCCOC)2)C)N
[OD2]([#6])[#6] Fc1ccc(cc1)[C@H]2C(C#N)=C(OC(=C(C(=O)OCCOC)2)C)N
[C;X4;!D4]-;!@[C;X4;!D4;!R] Fc1ccc(cc1)[C@H]2C(C#N)=C(OC(=C(C(=O)OCCOC)2)C)N
[CX4v4] Fc1ccc(cc1)[C@H]2C(C#N)=C(OC(=C(C(=O)OCCOC)2)C)N
[cR1]1[cR1][cR1][cR1][cR1][cR1]1 Fc1ccc(cc1)[C@H]2C(C#N)=C(OC(=C(C(=O)OCCOC)2)C)N
*(!@*)(!@*) Fc1ccc(cc1)[C@H]2C(C#N)=C(OC(=C(C(=O)OCCOC)2)C)N
[CX4] Fc1ccc(cc1)[C@H]2C(C#N)=C(OC(=C(C(=O)OCCOC)2)C)N
[#6][CX3](=O)[OX2H0][#6] Fc1ccc(cc1)[C@H]2C(C#N)=C(OC(=C(C(=O)OCCOC)2)C)N
C~C~O Fc1ccc(cc1)[C@H]2C(C#N)=C(OC(=C(C(=O)OCCOC)2)C)N
[!R] Fc1ccc(cc1)[C@H]2C(C#N)=C(OC(=C(C(=O)OCCOC)2)C)N
[#9,#17,#35,#53]~*(~*)~* Fc1ccc(cc1)[C@H]2C(C#N)=C(OC(=C(C(=O)OCCOC)2)C)N
O=[C,N] Fc1ccc(cc1)[C@H]2C(C#N)=C(OC(=C(C(=O)OCCOC)2)C)N
*-!:[a]:*:*:[a]-!:* Fc1ccc(cc1)[C@H]2C(C#N)=C(OC(=C(C(=O)OCCOC)2)C)N
[CX3]=[OX1] Fc1ccc(cc1)[C@H]2C(C#N)=C(OC(=C(C(=O)OCCOC)2)C)N
*!@* Fc1ccc(cc1)[C@H]2C(C#N)=C(OC(=C(C(=O)OCCOC)2)C)N
[C;X4;!D4]-;!@[C;D3] Fc1ccc(cc1)[C@H]2C(C#N)=C(OC(=C(C(=O)OCCOC)2)C)N
[#6,#7;R0]=[#8] Fc1ccc(cc1)[C@H]2C(C#N)=C(OC(=C(C(=O)OCCOC)2)C)N
C~C(~O)~O Fc1ccc(cc1)[C@H]2C(C#N)=C(OC(=C(C(=O)OCCOC)2)C)N
*-*-[R]~*~*:[a] Fc1ccc(cc1)[C@H]2C(C#N)=C(OC(=C(C(=O)OCCOC)2)C)N
[#9,#17,#35,#53]!@*@* Fc1ccc(cc1)[C@H]2C(C#N)=C(OC(=C(C(=O)OCCOC)2)C)N
[#7]~[D3] Fc1ccc(cc1)[C@H]2C(C#N)=C(OC(=C(C(=O)OCCOC)2)C)N
[#7]~*~*~*~*~*~*~*~*~[#8] Fc1ccc(cc1)[C@H]2C(C#N)=C(OC(=C(C(=O)OCCOC)2)C)N
[#9,#17,#35,#53]-[R] Fc1ccc(cc1)[C@H]2C(C#N)=C(OC(=C(C(=O)OCCOC)2)C)N
*/,\[R]=;@[R]/,\* Fc1ccc(cc1)[C@H]2C(C#N)=C(OC(=C(C(=O)OCCOC)2)C)N
C-@O Fc1ccc(cc1)[C@H]2C(C#N)=C(OC(=C(C(=O)OCCOC)2)C)N
a1aaaaa1 Fc1ccc(cc1)[C@H]2C(C#N)=C(OC(=C(C(=O)OCCOC)2)C)N
[#9,#17,#35,#53] Fc1ccc(cc1)[C@H]2C(C#N)=C(OC(=C(C(=O)OCCOC)2)C)N
[#8]=[C,N] Fc1ccc(cc1)[C@H]2C(C#N)=C(OC(=C(C(=O)OCCOC)2)C)N
[C](=O)([C,c,O,S])[C,c,O,S] Fc1ccc(cc1)[C@H]2C(C#N)=C(OC(=C(C(=O)OCCOC)2)C)N
C~C~C~C Fc1ccc(cc1)[C@H]2C(C#N)=C(OC(=C(C(=O)OCCOC)2)C)N
[NX1]#[CX2] Fc1ccc(cc1)[C@H]2C(C#N)=C(OC(=C(C(=O)OCCOC)2)C)N
*-!@* Fc1ccc(cc1)[C@H]2C(C#N)=C(OC(=C(C(=O)OCCOC)2)C)N
[R](-*(-*))~*~[a] Fc1ccc(cc1)[C@H]2C(C#N)=C(OC(=C(C(=O)OCCOC)2)C)N
[R](-*(-*))~*~*~[a] Fc1ccc(cc1)[C@H]2C(C#N)=C(OC(=C(C(=O)OCCOC)2)C)N
*!:[a]:*:*:[a]!:* Fc1ccc(cc1)[C@H]2C(C#N)=C(OC(=C(C(=O)OCCOC)2)C)N
C-@C Fc1ccc(cc1)[C@H]2C(C#N)=C(OC(=C(C(=O)OCCOC)2)C)N
N-[C,c,N]=[C,c,N,n,O,S] Fc1ccc(cc1)[C@H]2C(C#N)=C(OC(=C(C(=O)OCCOC)2)C)N
*-!:aaaa-!:* Fc1ccc(cc1)[C@H]2C(C#N)=C(OC(=C(C(=O)OCCOC)2)C)N
a-[F] Fc1ccc(cc1)[C@H]2C(C#N)=C(OC(=C(C(=O)OCCOC)2)C)N
[R]~*~*-[CH3] Fc1ccc(cc1)[C@H]2C(C#N)=C(OC(=C(C(=O)OCCOC)2)C)N
*-*-[R]:[a] Fc1ccc(cc1)[C@H]2C(C#N)=C(OC(=C(C(=O)OCCOC)2)C)N
[#6]~!@[#8] Fc1ccc(cc1)[C@H]2C(C#N)=C(OC(=C(C(=O)OCCOC)2)C)N
[F,Cl,Br,I] Fc1ccc(cc1)[C@H]2C(C#N)=C(OC(=C(C(=O)OCCOC)2)C)N
[!H0;#7,#8,#9] Fc1ccc(cc1)[C@H]2C(C#N)=C(OC(=C(C(=O)OCCOC)2)C)N
[!#6]~*~*~[R] Fc1ccc(cc1)[C@H]2C(C#N)=C(OC(=C(C(=O)OCCOC)2)C)N
C#!@N Fc1ccc(cc1)[C@H]2C(C#N)=C(OC(=C(C(=O)OCCOC)2)C)N
[OX2H0] Fc1ccc(cc1)[C@H]2C(C#N)=C(OC(=C(C(=O)OCCOC)2)C)N
C=!@O Fc1ccc(cc1)[C@H]2C(C#N)=C(OC(=C(C(=O)OCCOC)2)C)N
[CX3](=[OX1])C Fc1ccc(cc1)[C@H]2C(C#N)=C(OC(=C(C(=O)OCCOC)2)C)N
[R](-*(-*))~*~*~*~[a] Fc1ccc(cc1)[C@H]2C(C#N)=C(OC(=C(C(=O)OCCOC)2)C)N
[R0] Fc1ccc(cc1)[C@H]2C(C#N)=C(OC(=C(C(=O)OCCOC)2)C)N
[NX3][CX3]=[CX3] Fc1ccc(cc1)[C@H]2C(C#N)=C(OC(=C(C(=O)OCCOC)2)C)N
*/,\[R]=,:;@[R]/,\* Fc1ccc(cc1)[C@H]2C(C#N)=C(OC(=C(C(=O)OCCOC)2)C)N
[R]~[D3] Fc1ccc(cc1)[C@H]2C(C#N)=C(OC(=C(C(=O)OCCOC)2)C)N
[!#6]-[CH3] Fc1ccc(cc1)[C@H]2C(C#N)=C(OC(=C(C(=O)OCCOC)2)C)N
[R0;D2][R0;D2][R0;D2][R0;D2] Fc1ccc(cc1)[C@H]2C(C#N)=C(OC(=C(C(=O)OCCOC)2)C)N
[CH3X4] Fc1ccc(cc1)[C@H]2C(C#N)=C(OC(=C(C(=O)OCCOC)2)C)N
C=@C Fc1ccc(cc1)[C@H]2C(C#N)=C(OC(=C(C(=O)OCCOC)2)C)N
[#6X3v3-1,#6X3v4+0,#6X3v3+1] Fc1ccc(cc1)[C@H]2C(C#N)=C(OC(=C(C(=O)OCCOC)2)C)N
[#9,#17,#35,#53]-[a] Fc1ccc(cc1)[C@H]2C(C#N)=C(OC(=C(C(=O)OCCOC)2)C)N
[N&X4&+,N&X3&+0] Fc1ccc(cc1)[C@H]2C(C#N)=C(OC(=C(C(=O)OCCOC)2)C)N
[#7]~*(~*)~* Fc1ccc(cc1)[C@H]2C(C#N)=C(OC(=C(C(=O)OCCOC)2)C)N
[CX3](=[OX1])O Fc1ccc(cc1)[C@H]2C(C#N)=C(OC(=C(C(=O)OCCOC)2)C)N
C-!@O Fc1ccc(cc1)[C@H]2C(C#N)=C(OC(=C(C(=O)OCCOC)2)C)N
[!#6]~*~[R] Fc1ccc(cc1)[C@H]2C(C#N)=C(OC(=C(C(=O)OCCOC)2)C)N
[!#6]~*~*~*~[D3] Fc1ccc(cc1)[C@H]2C(C#N)=C(OC(=C(C(=O)OCCOC)2)C)N
[R0;D2]~[R0;D2]~[R0;D2]~[R0;D2] Fc1ccc(cc1)[C@H]2C(C#N)=C(OC(=C(C(=O)OCCOC)2)C)N
*-*-[R]~*:[a] Fc1ccc(cc1)[C@H]2C(C#N)=C(OC(=C(C(=O)OCCOC)2)C)N
[O,N]!-CA=A Fc1ccc(cc1)[C@H]2C(C#N)=C(OC(=C(C(=O)OCCOC)2)C)N
[O,N;!H0;R0] Fc1ccc(cc1)[C@H]2C(C#N)=C(OC(=C(C(=O)OCCOC)2)C)N
[!#6]~*~[R] S/1/C(/N(C(=O)\C1=C\c2cc(OC)c(O)cc2)C)=C\C(=O)C(C)(C)C
*-*-[R]~*:[a] S/1/C(/N(C(=O)\C1=C\c2cc(OC)c(O)cc2)C)=C\C(=O)C(C)(C)C
[#7] S/1/C(/N(C(=O)\C1=C\c2cc(OC)c(O)cc2)C)=C\C(=O)C(C)(C)C
[R] S/1/C(/N(C(=O)\C1=C\c2cc(OC)c(O)cc2)C)=C\C(=O)C(C)(C)C
[O,N]!-CA=A S/1/C(/N(C(=O)\C1=C\c2cc(OC)c(O)cc2)C)=C\C(=O)C(C)(C)C
[#8,#16] S/1/C(/N(C(=O)\C1=C\c2cc(OC)c(O)cc2)C)=C\C(=O)C(C)(C)C
a1aaaaa1 S/1/C(/N(C(=O)\C1=C\c2cc(OC)c(O)cc2)C)=C\C(=O)C(C)(C)C
[SX2] S/1/C(/N(C(=O)\C1=C\c2cc(OC)c(O)cc2)C)=C\C(=O)C(C)(C)C
[OX2H0] S/1/C(/N(C(=O)\C1=C\c2cc(OC)c(O)cc2)C)=C\C(=O)C(C)(C)C
*/,\[R]=,:;@[R]/,\* S/1/C(/N(C(=O)\C1=C\c2cc(OC)c(O)cc2)C)=C\C(=O)C(C)(C)C
N-[C,c,N]=[C,c,N,n,O,S] S/1/C(/N(C(=O)\C1=C\c2cc(OC)c(O)cc2)C)=C\C(=O)C(C)(C)C
[NX3][CX3](=[OX1])[#6] S/1/C(/N(C(=O)\C1=C\c2cc(OC)c(O)cc2)C)=C\C(=O)C(C)(C)C
*-!:[a]:*:*:[a]-!:* S/1/C(/N(C(=O)\C1=C\c2cc(OC)c(O)cc2)C)=C\C(=O)C(C)(C)C
[CX3]=[OX1] S/1/C(/N(C(=O)\C1=C\c2cc(OC)c(O)cc2)C)=C\C(=O)C(C)(C)C
c-!@C S/1/C(/N(C(=O)\C1=C\c2cc(OC)c(O)cc2)C)=C\C(=O)C(C)(C)C
[#7]~*~*~*~*~*~*~*~*~[#8] S/1/C(/N(C(=O)\C1=C\c2cc(OC)c(O)cc2)C)=C\C(=O)C(C)(C)C
[#6][OX2H] S/1/C(/N(C(=O)\C1=C\c2cc(OC)c(O)cc2)C)=C\C(=O)C(C)(C)C
*-*-[R]~*~*:[a] S/1/C(/N(C(=O)\C1=C\c2cc(OC)c(O)cc2)C)=C\C(=O)C(C)(C)C
[NX3][CX3]=[CX3] S/1/C(/N(C(=O)\C1=C\c2cc(OC)c(O)cc2)C)=C\C(=O)C(C)(C)C
[!H0;#7,#8,#9] S/1/C(/N(C(=O)\C1=C\c2cc(OC)c(O)cc2)C)=C\C(=O)C(C)(C)C
*(!@*)(!@*) S/1/C(/N(C(=O)\C1=C\c2cc(OC)c(O)cc2)C)=C\C(=O)C(C)(C)C
[CH3X4] S/1/C(/N(C(=O)\C1=C\c2cc(OC)c(O)cc2)C)=C\C(=O)C(C)(C)C
[!#6]~*~*~*~[D3] S/1/C(/N(C(=O)\C1=C\c2cc(OC)c(O)cc2)C)=C\C(=O)C(C)(C)C
C-@C S/1/C(/N(C(=O)\C1=C\c2cc(OC)c(O)cc2)C)=C\C(=O)C(C)(C)C
*1*****1 S/1/C(/N(C(=O)\C1=C\c2cc(OC)c(O)cc2)C)=C\C(=O)C(C)(C)C
*-!:[a]:*:[a]-!:* S/1/C(/N(C(=O)\C1=C\c2cc(OC)c(O)cc2)C)=C\C(=O)C(C)(C)C
[#6,#7;R0]=[#8] S/1/C(/N(C(=O)\C1=C\c2cc(OC)c(O)cc2)C)=C\C(=O)C(C)(C)C
[cR1]1[cR1][cR1][cR1][cR1][cR1]1 S/1/C(/N(C(=O)\C1=C\c2cc(OC)c(O)cc2)C)=C\C(=O)C(C)(C)C
C=!@O S/1/C(/N(C(=O)\C1=C\c2cc(OC)c(O)cc2)C)=C\C(=O)C(C)(C)C
C-@S S/1/C(/N(C(=O)\C1=C\c2cc(OC)c(O)cc2)C)=C\C(=O)C(C)(C)C
[R](-*(-*))~*~[a] S/1/C(/N(C(=O)\C1=C\c2cc(OC)c(O)cc2)C)=C\C(=O)C(C)(C)C
[R0] S/1/C(/N(C(=O)\C1=C\c2cc(OC)c(O)cc2)C)=C\C(=O)C(C)(C)C
[CX3](=[OX1])C S/1/C(/N(C(=O)\C1=C\c2cc(OC)c(O)cc2)C)=C\C(=O)C(C)(C)C
*1****1 S/1/C(/N(C(=O)\C1=C\c2cc(OC)c(O)cc2)C)=C\C(=O)C(C)(C)C
[#6][CX3](=O)[#6] S/1/C(/N(C(=O)\C1=C\c2cc(OC)c(O)cc2)C)=C\C(=O)C(C)(C)C
C-@N S/1/C(/N(C(=O)\C1=C\c2cc(OC)c(O)cc2)C)=C\C(=O)C(C)(C)C
[CX4v4] S/1/C(/N(C(=O)\C1=C\c2cc(OC)c(O)cc2)C)=C\C(=O)C(C)(C)C
[R](-*(-*))~*~*~[a] S/1/C(/N(C(=O)\C1=C\c2cc(OC)c(O)cc2)C)=C\C(=O)C(C)(C)C
*-!:aaaa-!:* S/1/C(/N(C(=O)\C1=C\c2cc(OC)c(O)cc2)C)=C\C(=O)C(C)(C)C
[N&X4&+,N&X3&+0] S/1/C(/N(C(=O)\C1=C\c2cc(OC)c(O)cc2)C)=C\C(=O)C(C)(C)C
*-!:aaa-!:* S/1/C(/N(C(=O)\C1=C\c2cc(OC)c(O)cc2)C)=C\C(=O)C(C)(C)C
c-!@O S/1/C(/N(C(=O)\C1=C\c2cc(OC)c(O)cc2)C)=C\C(=O)C(C)(C)C
[OX2H] S/1/C(/N(C(=O)\C1=C\c2cc(OC)c(O)cc2)C)=C\C(=O)C(C)(C)C
[OX1]=CN S/1/C(/N(C(=O)\C1=C\c2cc(OC)c(O)cc2)C)=C\C(=O)C(C)(C)C
[R]~[D3] S/1/C(/N(C(=O)\C1=C\c2cc(OC)c(O)cc2)C)=C\C(=O)C(C)(C)C
[C](=O)([C,c,O,S])[C,c,O,S] S/1/C(/N(C(=O)\C1=C\c2cc(OC)c(O)cc2)C)=C\C(=O)C(C)(C)C
[#6]1[#6](=[N,O,S])[#7,#8,#16][#6][#7,#8,#16]1 S/1/C(/N(C(=O)\C1=C\c2cc(OC)c(O)cc2)C)=C\C(=O)C(C)(C)C
*-!:aa-!:* S/1/C(/N(C(=O)\C1=C\c2cc(OC)c(O)cc2)C)=C\C(=O)C(C)(C)C
[!#6]~*~*~[R] S/1/C(/N(C(=O)\C1=C\c2cc(OC)c(O)cc2)C)=C\C(=O)C(C)(C)C
C-!@N S/1/C(/N(C(=O)\C1=C\c2cc(OC)c(O)cc2)C)=C\C(=O)C(C)(C)C
*!:[a]:*:*:[a]!:* S/1/C(/N(C(=O)\C1=C\c2cc(OC)c(O)cc2)C)=C\C(=O)C(C)(C)C
[R]~*-[CH3] S/1/C(/N(C(=O)\C1=C\c2cc(OC)c(O)cc2)C)=C\C(=O)C(C)(C)C
[#8]=[C,N] S/1/C(/N(C(=O)\C1=C\c2cc(OC)c(O)cc2)C)=C\C(=O)C(C)(C)C
C-!@C S/1/C(/N(C(=O)\C1=C\c2cc(OC)c(O)cc2)C)=C\C(=O)C(C)(C)C
[OD2]([#6])[#6] S/1/C(/N(C(=O)\C1=C\c2cc(OC)c(O)cc2)C)=C\C(=O)C(C)(C)C
[#6X3v3-1,#6X3v4+0,#6X3v3+1] S/1/C(/N(C(=O)\C1=C\c2cc(OC)c(O)cc2)C)=C\C(=O)C(C)(C)C
C-!@O S/1/C(/N(C(=O)\C1=C\c2cc(OC)c(O)cc2)C)=C\C(=O)C(C)(C)C
[R]~*~*-[CH3] S/1/C(/N(C(=O)\C1=C\c2cc(OC)c(O)cc2)C)=C\C(=O)C(C)(C)C
C=!@C S/1/C(/N(C(=O)\C1=C\c2cc(OC)c(O)cc2)C)=C\C(=O)C(C)(C)C
c1([OH])c(O[CH3])cccc1 S/1/C(/N(C(=O)\C1=C\c2cc(OC)c(O)cc2)C)=C\C(=O)C(C)(C)C
*!@[#8]!@* S/1/C(/N(C(=O)\C1=C\c2cc(OC)c(O)cc2)C)=C\C(=O)C(C)(C)C
O=[C,N] S/1/C(/N(C(=O)\C1=C\c2cc(OC)c(O)cc2)C)=C\C(=O)C(C)(C)C
[#7]~*(~*)~* S/1/C(/N(C(=O)\C1=C\c2cc(OC)c(O)cc2)C)=C\C(=O)C(C)(C)C
[#7]~[D3] S/1/C(/N(C(=O)\C1=C\c2cc(OC)c(O)cc2)C)=C\C(=O)C(C)(C)C
*-!@* S/1/C(/N(C(=O)\C1=C\c2cc(OC)c(O)cc2)C)=C\C(=O)C(C)(C)C
[OX2H][cX3]:[c] S/1/C(/N(C(=O)\C1=C\c2cc(OC)c(O)cc2)C)=C\C(=O)C(C)(C)C
[!#6]-[CH3] S/1/C(/N(C(=O)\C1=C\c2cc(OC)c(O)cc2)C)=C\C(=O)C(C)(C)C
[O,N;!H0;R0] S/1/C(/N(C(=O)\C1=C\c2cc(OC)c(O)cc2)C)=C\C(=O)C(C)(C)C
*!@* S/1/C(/N(C(=O)\C1=C\c2cc(OC)c(O)cc2)C)=C\C(=O)C(C)(C)C
[CX4] S/1/C(/N(C(=O)\C1=C\c2cc(OC)c(O)cc2)C)=C\C(=O)C(C)(C)C
[a]~*~*-[CH3] S/1/C(/N(C(=O)\C1=C\c2cc(OC)c(O)cc2)C)=C\C(=O)C(C)(C)C
[R](-*(-*))~*~*~*~[a] S/1/C(/N(C(=O)\C1=C\c2cc(OC)c(O)cc2)C)=C\C(=O)C(C)(C)C
*-*-[R]:[a] S/1/C(/N(C(=O)\C1=C\c2cc(OC)c(O)cc2)C)=C\C(=O)C(C)(C)C
C~C~C~C S/1/C(/N(C(=O)\C1=C\c2cc(OC)c(O)cc2)C)=C\C(=O)C(C)(C)C
[!R] S/1/C(/N(C(=O)\C1=C\c2cc(OC)c(O)cc2)C)=C\C(=O)C(C)(C)C
[#16X2H0] S/1/C(/N(C(=O)\C1=C\c2cc(OC)c(O)cc2)C)=C\C(=O)C(C)(C)C
[OX2H,OX1H0-] S/1/C(/N(C(=O)\C1=C\c2cc(OC)c(O)cc2)C)=C\C(=O)C(C)(C)C
C~C~O S/1/C(/N(C(=O)\C1=C\c2cc(OC)c(O)cc2)C)=C\C(=O)C(C)(C)C
[OH1]c1c[c,n]ccc1 S/1/C(/N(C(=O)\C1=C\c2cc(OC)c(O)cc2)C)=C\C(=O)C(C)(C)C
[#6]~!@[#8] S/1/C(/N(C(=O)\C1=C\c2cc(OC)c(O)cc2)C)=C\C(=O)C(C)(C)C
[#7]~*(~*)~* Clc1cc(NC[C@@H](OC2=NON=C(OC)2)C)c([N+]([O-])=O)cc1
[N&X4&+,N&X3&+0] Clc1cc(NC[C@@H](OC2=NON=C(OC)2)C)c([N+]([O-])=O)cc1
[R]~*-[CH3] Clc1cc(NC[C@@H](OC2=NON=C(OC)2)C)c([N+]([O-])=O)cc1
*!@[#8]!@* Clc1cc(NC[C@@H](OC2=NON=C(OC)2)C)c([N+]([O-])=O)cc1
*-!:[a]:*:*:[a]-!:* Clc1cc(NC[C@@H](OC2=NON=C(OC)2)C)c([N+]([O-])=O)cc1
[!#6]~*~[R] Clc1cc(NC[C@@H](OC2=NON=C(OC)2)C)c([N+]([O-])=O)cc1
[ND3H0](~[OD1H0])(~[OD1H0])-a Clc1cc(NC[C@@H](OC2=NON=C(OC)2)C)c([N+]([O-])=O)cc1
[#9,#17,#35,#53]-[a] Clc1cc(NC[C@@H](OC2=NON=C(OC)2)C)c([N+]([O-])=O)cc1
[C;X4;!D4]-;!@[C;D3] Clc1cc(NC[C@@H](OC2=NON=C(OC)2)C)c([N+]([O-])=O)cc1
*!@* Clc1cc(NC[C@@H](OC2=NON=C(OC)2)C)c([N+]([O-])=O)cc1
[#6][F,Cl,Br,I] Clc1cc(NC[C@@H](OC2=NON=C(OC)2)C)c([N+]([O-])=O)cc1
[#6,#7;R0]=[#8] Clc1cc(NC[C@@H](OC2=NON=C(OC)2)C)c([N+]([O-])=O)cc1
[#7] Clc1cc(NC[C@@H](OC2=NON=C(OC)2)C)c([N+]([O-])=O)cc1
C-!@C Clc1cc(NC[C@@H](OC2=NON=C(OC)2)C)c([N+]([O-])=O)cc1
[+] Clc1cc(NC[C@@H](OC2=NON=C(OC)2)C)c([N+]([O-])=O)cc1
C-!@N Clc1cc(NC[C@@H](OC2=NON=C(OC)2)C)c([N+]([O-])=O)cc1
c-!@O Clc1cc(NC[C@@H](OC2=NON=C(OC)2)C)c([N+]([O-])=O)cc1
*/,\[R]=,:;@[R]/,\* Clc1cc(NC[C@@H](OC2=NON=C(OC)2)C)c([N+]([O-])=O)cc1
[#9,#17,#35,#53] Clc1cc(NC[C@@H](OC2=NON=C(OC)2)C)c([N+]([O-])=O)cc1
[CH3X4] Clc1cc(NC[C@@H](OC2=NON=C(OC)2)C)c([N+]([O-])=O)cc1
a1aaaaa1 Clc1cc(NC[C@@H](OC2=NON=C(OC)2)C)c([N+]([O-])=O)cc1
[#8]=[C,N] Clc1cc(NC[C@@H](OC2=NON=C(OC)2)C)c([N+]([O-])=O)cc1
*1*****1 Clc1cc(NC[C@@H](OC2=NON=C(OC)2)C)c([N+]([O-])=O)cc1
C~C~O Clc1cc(NC[C@@H](OC2=NON=C(OC)2)C)c([N+]([O-])=O)cc1
[R](-*(-*))~*~[a] Clc1cc(NC[C@@H](OC2=NON=C(OC)2)C)c([N+]([O-])=O)cc1
N-!@O Clc1cc(NC[C@@H](OC2=NON=C(OC)2)C)c([N+]([O-])=O)cc1
*-!:aaaa-!:* Clc1cc(NC[C@@H](OC2=NON=C(OC)2)C)c([N+]([O-])=O)cc1
[F,Cl,Br,I] Clc1cc(NC[C@@H](OC2=NON=C(OC)2)C)c([N+]([O-])=O)cc1
[-,--,---] Clc1cc(NC[C@@H](OC2=NON=C(OC)2)C)c([N+]([O-])=O)cc1
[OX2H,OX1H0-] Clc1cc(NC[C@@H](OC2=NON=C(OC)2)C)c([N+]([O-])=O)cc1
*(!@*)(!@*) Clc1cc(NC[C@@H](OC2=NON=C(OC)2)C)c([N+]([O-])=O)cc1
c-!@N Clc1cc(NC[C@@H](OC2=NON=C(OC)2)C)c([N+]([O-])=O)cc1
*-*-[R]:[a] Clc1cc(NC[C@@H](OC2=NON=C(OC)2)C)c([N+]([O-])=O)cc1
[CX4v4] Clc1cc(NC[C@@H](OC2=NON=C(OC)2)C)c([N+]([O-])=O)cc1
[+,++,+++] Clc1cc(NC[C@@H](OC2=NON=C(OC)2)C)c([N+]([O-])=O)cc1
*!:[a]:*:*:[a]!:* Clc1cc(NC[C@@H](OC2=NON=C(OC)2)C)c([N+]([O-])=O)cc1
[C;X4;!D4]-;!@[N;X3;!D3] Clc1cc(NC[C@@H](OC2=NON=C(OC)2)C)c([N+]([O-])=O)cc1
n@a[#8] Clc1cc(NC[C@@H](OC2=NON=C(OC)2)C)c([N+]([O-])=O)cc1
[R]~*~*-[CH3] Clc1cc(NC[C@@H](OC2=NON=C(OC)2)C)c([N+]([O-])=O)cc1
[R](-*(-*))~*~*~*~[a] Clc1cc(NC[C@@H](OC2=NON=C(OC)2)C)c([N+]([O-])=O)cc1
[#7]~*~*~*~*~*~*~*~*~[#8] Clc1cc(NC[C@@H](OC2=NON=C(OC)2)C)c([N+]([O-])=O)cc1
[!#6]-[CH3] Clc1cc(NC[C@@H](OC2=NON=C(OC)2)C)c([N+]([O-])=O)cc1
[R]~[D3] Clc1cc(NC[C@@H](OC2=NON=C(OC)2)C)c([N+]([O-])=O)cc1
[OX2H0] Clc1cc(NC[C@@H](OC2=NON=C(OC)2)C)c([N+]([O-])=O)cc1
*-*-[R]~*~*:[a] Clc1cc(NC[C@@H](OC2=NON=C(OC)2)C)c([N+]([O-])=O)cc1
[R] Clc1cc(NC[C@@H](OC2=NON=C(OC)2)C)c([N+]([O-])=O)cc1
N=!@O Clc1cc(NC[C@@H](OC2=NON=C(OC)2)C)c([N+]([O-])=O)cc1
[!H0;#7,#8,#9] Clc1cc(NC[C@@H](OC2=NON=C(OC)2)C)c([N+]([O-])=O)cc1
[#9,#17,#35,#53]!@*@* Clc1cc(NC[C@@H](OC2=NON=C(OC)2)C)c([N+]([O-])=O)cc1
[oX2r5] Clc1cc(NC[C@@H](OC2=NON=C(OC)2)C)c([N+]([O-])=O)cc1
*-*-[R]~*:[a] Clc1cc(NC[C@@H](OC2=NON=C(OC)2)C)c([N+]([O-])=O)cc1
[#6]~!@[#8] Clc1cc(NC[C@@H](OC2=NON=C(OC)2)C)c([N+]([O-])=O)cc1
*-!:aaa-!:* Clc1cc(NC[C@@H](OC2=NON=C(OC)2)C)c([N+]([O-])=O)cc1
[R](-*(-*))~*~*~[a] Clc1cc(NC[C@@H](OC2=NON=C(OC)2)C)c([N+]([O-])=O)cc1
[#6X3v3-1,#6X3v4+0,#6X3v3+1] Clc1cc(NC[C@@H](OC2=NON=C(OC)2)C)c([N+]([O-])=O)cc1
*1****1 Clc1cc(NC[C@@H](OC2=NON=C(OC)2)C)c([N+]([O-])=O)cc1
a-[Cl] Clc1cc(NC[C@@H](OC2=NON=C(OC)2)C)c([N+]([O-])=O)cc1
C-!@O Clc1cc(NC[C@@H](OC2=NON=C(OC)2)C)c([N+]([O-])=O)cc1
*-!:[a]:*:[a]-!:* Clc1cc(NC[C@@H](OC2=NON=C(OC)2)C)c([N+]([O-])=O)cc1
*-!:aa-!:* Clc1cc(NC[C@@H](OC2=NON=C(OC)2)C)c([N+]([O-])=O)cc1
[!#6]~*~*~[R] Clc1cc(NC[C@@H](OC2=NON=C(OC)2)C)c([N+]([O-])=O)cc1
*-!@* Clc1cc(NC[C@@H](OC2=NON=C(OC)2)C)c([N+]([O-])=O)cc1
[!#6]~*~*~*~[D3] Clc1cc(NC[C@@H](OC2=NON=C(OC)2)C)c([N+]([O-])=O)cc1
N=[O,C,N,S] Clc1cc(NC[C@@H](OC2=NON=C(OC)2)C)c([N+]([O-])=O)cc1
[#8,#16] Clc1cc(NC[C@@H](OC2=NON=C(OC)2)C)c([N+]([O-])=O)cc1
O=[C,N] Clc1cc(NC[C@@H](OC2=NON=C(OC)2)C)c([N+]([O-])=O)cc1
[CX4] Clc1cc(NC[C@@H](OC2=NON=C(OC)2)C)c([N+]([O-])=O)cc1
[OD2]([#6])[#6] Clc1cc(NC[C@@H](OC2=NON=C(OC)2)C)c([N+]([O-])=O)cc1
[#9,#17,#35,#53]~*(~*)~* Clc1cc(NC[C@@H](OC2=NON=C(OC)2)C)c([N+]([O-])=O)cc1
[N,n;+1] Clc1cc(NC[C@@H](OC2=NON=C(OC)2)C)c([N+]([O-])=O)cc1
[C;X4;!D4]-;!@[C;X4;!D4;!R] Clc1cc(NC[C@@H](OC2=NON=C(OC)2)C)c([N+]([O-])=O)cc1
[cR1]1[cR1][cR1][cR1][cR1][cR1]1 Clc1cc(NC[C@@H](OC2=NON=C(OC)2)C)c([N+]([O-])=O)cc1
[#9,#17,#35,#53]-[R] Clc1cc(NC[C@@H](OC2=NON=C(OC)2)C)c([N+]([O-])=O)cc1
a1aaaa1 Clc1cc(NC[C@@H](OC2=NON=C(OC)2)C)c([N+]([O-])=O)cc1
[a]~*~*-[CH3] Clc1cc(NC[C@@H](OC2=NON=C(OC)2)C)c([N+]([O-])=O)cc1
[#9,#17,#35,#53]~[D3] Clc1cc(NC[C@@H](OC2=NON=C(OC)2)C)c([N+]([O-])=O)cc1
[nX2r5] Clc1cc(NC[C@@H](OC2=NON=C(OC)2)C)c([N+]([O-])=O)cc1
[!R] Clc1cc(NC[C@@H](OC2=NON=C(OC)2)C)c([N+]([O-])=O)cc1
[O,N;!H0;R0] Clc1cc(NC[C@@H](OC2=NON=C(OC)2)C)c([N+]([O-])=O)cc1
[#7]~[D3] Clc1cc(NC[C@@H](OC2=NON=C(OC)2)C)c([N+]([O-])=O)cc1
N=[O,C,N,S] [O-][N+](=O)C1=C(N(N=C1)CCC(=O)N2CCC(C(=O)OCC)CC2)C
*-!:[a]:*:[a]-!:* [O-][N+](=O)C1=C(N(N=C1)CCC(=O)N2CCC(C(=O)OCC)CC2)C
C-!@O [O-][N+](=O)C1=C(N(N=C1)CCC(=O)N2CCC(C(=O)OCC)CC2)C
n-!@C [O-][N+](=O)C1=C(N(N=C1)CCC(=O)N2CCC(C(=O)OCC)CC2)C
[R](-*(-*))~*~*~[a] [O-][N+](=O)C1=C(N(N=C1)CCC(=O)N2CCC(C(=O)OCC)CC2)C
[C;X4;!D4]-;!@[C;X4;!D4;!R] [O-][N+](=O)C1=C(N(N=C1)CCC(=O)N2CCC(C(=O)OCC)CC2)C
[ND3H0](~[OD1H0])(~[OD1H0])-a [O-][N+](=O)C1=C(N(N=C1)CCC(=O)N2CCC(C(=O)OCC)CC2)C
[#7]~*~*~*~*~*~*~*~*~[#8] [O-][N+](=O)C1=C(N(N=C1)CCC(=O)N2CCC(C(=O)OCC)CC2)C
C~C(~O)~O [O-][N+](=O)C1=C(N(N=C1)CCC(=O)N2CCC(C(=O)OCC)CC2)C
[+] [O-][N+](=O)C1=C(N(N=C1)CCC(=O)N2CCC(C(=O)OCC)CC2)C
[#6,#7;R0]=[#8] [O-][N+](=O)C1=C(N(N=C1)CCC(=O)N2CCC(C(=O)OCC)CC2)C
[R0] [O-][N+](=O)C1=C(N(N=C1)CCC(=O)N2CCC(C(=O)OCC)CC2)C
[#6X3v3-1,#6X3v4+0,#6X3v3+1] [O-][N+](=O)C1=C(N(N=C1)CCC(=O)N2CCC(C(=O)OCC)CC2)C
[!#6]~*~[R] [O-][N+](=O)C1=C(N(N=C1)CCC(=O)N2CCC(C(=O)OCC)CC2)C
[OX2H,OX1H0-] [O-][N+](=O)C1=C(N(N=C1)CCC(=O)N2CCC(C(=O)OCC)CC2)C
*!@* [O-][N+](=O)C1=C(N(N=C1)CCC(=O)N2CCC(C(=O)OCC)CC2)C
[#8,#16] [O-][N+](=O)C1=C(N(N=C1)CCC(=O)N2CCC(C(=O)OCC)CC2)C
[N&X4&+,N&X3&+0] [O-][N+](=O)C1=C(N(N=C1)CCC(=O)N2CCC(C(=O)OCC)CC2)C
*(!@*)(!@*) [O-][N+](=O)C1=C(N(N=C1)CCC(=O)N2CCC(C(=O)OCC)CC2)C
*1*****1 [O-][N+](=O)C1=C(N(N=C1)CCC(=O)N2CCC(C(=O)OCC)CC2)C
N-!@O [O-][N+](=O)C1=C(N(N=C1)CCC(=O)N2CCC(C(=O)OCC)CC2)C
c-!@N [O-][N+](=O)C1=C(N(N=C1)CCC(=O)N2CCC(C(=O)OCC)CC2)C
[R](-*(-*))~*~*~*~[a] [O-][N+](=O)C1=C(N(N=C1)CCC(=O)N2CCC(C(=O)OCC)CC2)C
[!R] [O-][N+](=O)C1=C(N(N=C1)CCC(=O)N2CCC(C(=O)OCC)CC2)C
[!#6]~*~*~[R] [O-][N+](=O)C1=C(N(N=C1)CCC(=O)N2CCC(C(=O)OCC)CC2)C
C~C~O [O-][N+](=O)C1=C(N(N=C1)CCC(=O)N2CCC(C(=O)OCC)CC2)C
*1****1 [O-][N+](=O)C1=C(N(N=C1)CCC(=O)N2CCC(C(=O)OCC)CC2)C
[-,--,---] [O-][N+](=O)C1=C(N(N=C1)CCC(=O)N2CCC(C(=O)OCC)CC2)C
*-!@* [O-][N+](=O)C1=C(N(N=C1)CCC(=O)N2CCC(C(=O)OCC)CC2)C
C-!@N [O-][N+](=O)C1=C(N(N=C1)CCC(=O)N2CCC(C(=O)OCC)CC2)C
[#7]~[D3] [O-][N+](=O)C1=C(N(N=C1)CCC(=O)N2CCC(C(=O)OCC)CC2)C
*/,\[R]=,:;@[R]/,\* [O-][N+](=O)C1=C(N(N=C1)CCC(=O)N2CCC(C(=O)OCC)CC2)C
[CX4] [O-][N+](=O)C1=C(N(N=C1)CCC(=O)N2CCC(C(=O)OCC)CC2)C
C=!@O [O-][N+](=O)C1=C(N(N=C1)CCC(=O)N2CCC(C(=O)OCC)CC2)C
*-*-[R]:[a] [O-][N+](=O)C1=C(N(N=C1)CCC(=O)N2CCC(C(=O)OCC)CC2)C
c-!@C [O-][N+](=O)C1=C(N(N=C1)CCC(=O)N2CCC(C(=O)OCC)CC2)C
[OX1]=CN [O-][N+](=O)C1=C(N(N=C1)CCC(=O)N2CCC(C(=O)OCC)CC2)C
[+,++,+++] [O-][N+](=O)C1=C(N(N=C1)CCC(=O)N2CCC(C(=O)OCC)CC2)C
[OD2]([#6])[#6] [O-][N+](=O)C1=C(N(N=C1)CCC(=O)N2CCC(C(=O)OCC)CC2)C
C-!@C [O-][N+](=O)C1=C(N(N=C1)CCC(=O)N2CCC(C(=O)OCC)CC2)C
*-*-[R]~*:[a] [O-][N+](=O)C1=C(N(N=C1)CCC(=O)N2CCC(C(=O)OCC)CC2)C
*-!:[a]:*:*:[a]-!:* [O-][N+](=O)C1=C(N(N=C1)CCC(=O)N2CCC(C(=O)OCC)CC2)C
[CH3X4] [O-][N+](=O)C1=C(N(N=C1)CCC(=O)N2CCC(C(=O)OCC)CC2)C
[NX3][CX3](=[OX1])[#6] [O-][N+](=O)C1=C(N(N=C1)CCC(=O)N2CCC(C(=O)OCC)CC2)C
N=!@O [O-][N+](=O)C1=C(N(N=C1)CCC(=O)N2CCC(C(=O)OCC)CC2)C
[#8]=[C,N] [O-][N+](=O)C1=C(N(N=C1)CCC(=O)N2CCC(C(=O)OCC)CC2)C
*-!:aa-!:* [O-][N+](=O)C1=C(N(N=C1)CCC(=O)N2CCC(C(=O)OCC)CC2)C
[CX4v4] [O-][N+](=O)C1=C(N(N=C1)CCC(=O)N2CCC(C(=O)OCC)CC2)C
[R]~*~*-[CH3] [O-][N+](=O)C1=C(N(N=C1)CCC(=O)N2CCC(C(=O)OCC)CC2)C
[CX3]=[OX1] [O-][N+](=O)C1=C(N(N=C1)CCC(=O)N2CCC(C(=O)OCC)CC2)C
[N,n;+1] [O-][N+](=O)C1=C(N(N=C1)CCC(=O)N2CCC(C(=O)OCC)CC2)C
a1aaaa1 [O-][N+](=O)C1=C(N(N=C1)CCC(=O)N2CCC(C(=O)OCC)CC2)C
[R] [O-][N+](=O)C1=C(N(N=C1)CCC(=O)N2CCC(C(=O)OCC)CC2)C
[R](-*(-*))~*~[a] [O-][N+](=O)C1=C(N(N=C1)CCC(=O)N2CCC(C(=O)OCC)CC2)C
O=[C,N] [O-][N+](=O)C1=C(N(N=C1)CCC(=O)N2CCC(C(=O)OCC)CC2)C
[#6!H0]~@[#6!H0]~@[#6!H0]~@[#6!H0] [O-][N+](=O)C1=C(N(N=C1)CCC(=O)N2CCC(C(=O)OCC)CC2)C
[nX2r5] [O-][N+](=O)C1=C(N(N=C1)CCC(=O)N2CCC(C(=O)OCC)CC2)C
*-!:aaaa-!:* [O-][N+](=O)C1=C(N(N=C1)CCC(=O)N2CCC(C(=O)OCC)CC2)C
[a]~*~*-[CH3] [O-][N+](=O)C1=C(N(N=C1)CCC(=O)N2CCC(C(=O)OCC)CC2)C
[R]~[D3] [O-][N+](=O)C1=C(N(N=C1)CCC(=O)N2CCC(C(=O)OCC)CC2)C
N-[C,c,N]=[C,c,N,n,O,S] [O-][N+](=O)C1=C(N(N=C1)CCC(=O)N2CCC(C(=O)OCC)CC2)C
*-!:aaa-!:* [O-][N+](=O)C1=C(N(N=C1)CCC(=O)N2CCC(C(=O)OCC)CC2)C
[#6][CX3](=O)[OX2H0][#6] [O-][N+](=O)C1=C(N(N=C1)CCC(=O)N2CCC(C(=O)OCC)CC2)C
[C;X4;!D4]-;!@[C;D3] [O-][N+](=O)C1=C(N(N=C1)CCC(=O)N2CCC(C(=O)OCC)CC2)C
[C;X4;!D4]-;!@[n] [O-][N+](=O)C1=C(N(N=C1)CCC(=O)N2CCC(C(=O)OCC)CC2)C
*!:[a]:*:*:[a]!:* [O-][N+](=O)C1=C(N(N=C1)CCC(=O)N2CCC(C(=O)OCC)CC2)C
*!@[#8]!@* [O-][N+](=O)C1=C(N(N=C1)CCC(=O)N2CCC(C(=O)OCC)CC2)C
*-*-[R]~*~*:[a] [O-][N+](=O)C1=C(N(N=C1)CCC(=O)N2CCC(C(=O)OCC)CC2)C
[#7]~*(~*)~* [O-][N+](=O)C1=C(N(N=C1)CCC(=O)N2CCC(C(=O)OCC)CC2)C
[CX3](=[OX1])C [O-][N+](=O)C1=C(N(N=C1)CCC(=O)N2CCC(C(=O)OCC)CC2)C
[OX2H0] [O-][N+](=O)C1=C(N(N=C1)CCC(=O)N2CCC(C(=O)OCC)CC2)C
[#6!H0]~@[#6!H0]~@[#6!H0]~@[#6!H0]~@[#6!H0] [O-][N+](=O)C1=C(N(N=C1)CCC(=O)N2CCC(C(=O)OCC)CC2)C
C-@C [O-][N+](=O)C1=C(N(N=C1)CCC(=O)N2CCC(C(=O)OCC)CC2)C
[!#6]~*~*~*~[D3] [O-][N+](=O)C1=C(N(N=C1)CCC(=O)N2CCC(C(=O)OCC)CC2)C
C~C~C~C [O-][N+](=O)C1=C(N(N=C1)CCC(=O)N2CCC(C(=O)OCC)CC2)C
[#6]~!@[#8] [O-][N+](=O)C1=C(N(N=C1)CCC(=O)N2CCC(C(=O)OCC)CC2)C
[#7] [O-][N+](=O)C1=C(N(N=C1)CCC(=O)N2CCC(C(=O)OCC)CC2)C
[R]~*-[CH3] [O-][N+](=O)C1=C(N(N=C1)CCC(=O)N2CCC(C(=O)OCC)CC2)C
C-@N [O-][N+](=O)C1=C(N(N=C1)CCC(=O)N2CCC(C(=O)OCC)CC2)C
[C](=O)([C,c,O,S])[C,c,O,S] [O-][N+](=O)C1=C(N(N=C1)CCC(=O)N2CCC(C(=O)OCC)CC2)C
[#8,#16] S=C1S/C(/C(=O)N1CC([O-])=O)=C/c2cc(OC)c(OC)cc2
[SX2] S=C1S/C(/C(=O)N1CC([O-])=O)=C/c2cc(OC)c(OC)cc2
[CH3X4] S=C1S/C(/C(=O)N1CC([O-])=O)=C/c2cc(OC)c(OC)cc2
[!#6]-[CH3] S=C1S/C(/C(=O)N1CC([O-])=O)=C/c2cc(OC)c(OC)cc2
[R] S=C1S/C(/C(=O)N1CC([O-])=O)=C/c2cc(OC)c(OC)cc2
*-*-[R]:[a] S=C1S/C(/C(=O)N1CC([O-])=O)=C/c2cc(OC)c(OC)cc2
a1aaaaa1 S=C1S/C(/C(=O)N1CC([O-])=O)=C/c2cc(OC)c(OC)cc2
[#16X2H0] S=C1S/C(/C(=O)N1CC([O-])=O)=C/c2cc(OC)c(OC)cc2
[#7]~[D3] S=C1S/C(/C(=O)N1CC([O-])=O)=C/c2cc(OC)c(OC)cc2
[R](-*(-*))~*~*~*~[a] S=C1S/C(/C(=O)N1CC([O-])=O)=C/c2cc(OC)c(OC)cc2
[#7]~*(~*)~* S=C1S/C(/C(=O)N1CC([O-])=O)=C/c2cc(OC)c(OC)cc2
[-,--,---] S=C1S/C(/C(=O)N1CC([O-])=O)=C/c2cc(OC)c(OC)cc2
[R0] S=C1S/C(/C(=O)N1CC([O-])=O)=C/c2cc(OC)c(OC)cc2
C-@C S=C1S/C(/C(=O)N1CC([O-])=O)=C/c2cc(OC)c(OC)cc2
*/,\[R]=,:;@[R]/,\* S=C1S/C(/C(=O)N1CC([O-])=O)=C/c2cc(OC)c(OC)cc2
[#7]~*~*~*~*~*~*~*~*~[#8] S=C1S/C(/C(=O)N1CC([O-])=O)=C/c2cc(OC)c(OC)cc2
c-!@C S=C1S/C(/C(=O)N1CC([O-])=O)=C/c2cc(OC)c(OC)cc2
C~C~O S=C1S/C(/C(=O)N1CC([O-])=O)=C/c2cc(OC)c(OC)cc2
*-!:aaa-!:* S=C1S/C(/C(=O)N1CC([O-])=O)=C/c2cc(OC)c(OC)cc2
[#8]=[C,N] S=C1S/C(/C(=O)N1CC([O-])=O)=C/c2cc(OC)c(OC)cc2
[CX3](=O)[O-] S=C1S/C(/C(=O)N1CC([O-])=O)=C/c2cc(OC)c(OC)cc2
C-!@O S=C1S/C(/C(=O)N1CC([O-])=O)=C/c2cc(OC)c(OC)cc2
C-!@C S=C1S/C(/C(=O)N1CC([O-])=O)=C/c2cc(OC)c(OC)cc2
*1*****1 S=C1S/C(/C(=O)N1CC([O-])=O)=C/c2cc(OC)c(OC)cc2
*-*-[R]~*:[a] S=C1S/C(/C(=O)N1CC([O-])=O)=C/c2cc(OC)c(OC)cc2
O=[C,N] S=C1S/C(/C(=O)N1CC([O-])=O)=C/c2cc(OC)c(OC)cc2
[CH2X4][CX3](=[OX1])[OH0-,OH] S=C1S/C(/C(=O)N1CC([O-])=O)=C/c2cc(OC)c(OC)cc2
[#7] S=C1S/C(/C(=O)N1CC([O-])=O)=C/c2cc(OC)c(OC)cc2
[CX4v4] S=C1S/C(/C(=O)N1CC([O-])=O)=C/c2cc(OC)c(OC)cc2
[R]~*-[CH3] S=C1S/C(/C(=O)N1CC([O-])=O)=C/c2cc(OC)c(OC)cc2
N[CX4H2][CX3](=[OX1])[O,N] S=C1S/C(/C(=O)N1CC([O-])=O)=C/c2cc(OC)c(OC)cc2
[C;X4;!D4]-;!@[C;D3] S=C1S/C(/C(=O)N1CC([O-])=O)=C/c2cc(OC)c(OC)cc2
*!@[#8]!@* S=C1S/C(/C(=O)N1CC([O-])=O)=C/c2cc(OC)c(OC)cc2
[R]~[D3] S=C1S/C(/C(=O)N1CC([O-])=O)=C/c2cc(OC)c(OC)cc2
*-!:aaaa-!:* S=C1S/C(/C(=O)N1CC([O-])=O)=C/c2cc(OC)c(OC)cc2
[#6]1[#6](=[N,O,S])[#7,#8,#16][#6][#7,#8,#16]1 S=C1S/C(/C(=O)N1CC([O-])=O)=C/c2cc(OC)c(OC)cc2
[!#6]~*~*~[R] S=C1S/C(/C(=O)N1CC([O-])=O)=C/c2cc(OC)c(OC)cc2
[R](-*(-*))~*~*~[a] S=C1S/C(/C(=O)N1CC([O-])=O)=C/c2cc(OC)c(OC)cc2
[#6]~!@[#8] S=C1S/C(/C(=O)N1CC([O-])=O)=C/c2cc(OC)c(OC)cc2
[C](=O)([C,c,O,S])[C,c,O,S] S=C1S/C(/C(=O)N1CC([O-])=O)=C/c2cc(OC)c(OC)cc2
[!#6]~*~*~*~[D3] S=C1S/C(/C(=O)N1CC([O-])=O)=C/c2cc(OC)c(OC)cc2
[CX3](=[OX1])O S=C1S/C(/C(=O)N1CC([O-])=O)=C/c2cc(OC)c(OC)cc2
C=[SD1H0] S=C1S/C(/C(=O)N1CC([O-])=O)=C/c2cc(OC)c(OC)cc2
[NX3][CX3]=[SX1] S=C1S/C(/C(=O)N1CC([O-])=O)=C/c2cc(OC)c(OC)cc2
C-!@N S=C1S/C(/C(=O)N1CC([O-])=O)=C/c2cc(OC)c(OC)cc2
[CX3]=[OX1] S=C1S/C(/C(=O)N1CC([O-])=O)=C/c2cc(OC)c(OC)cc2
[CX3](=O)[OX1H0-,OX2H1] S=C1S/C(/C(=O)N1CC([O-])=O)=C/c2cc(OC)c(OC)cc2
C-@S S=C1S/C(/C(=O)N1CC([O-])=O)=C/c2cc(OC)c(OC)cc2
[CX4] S=C1S/C(/C(=O)N1CC([O-])=O)=C/c2cc(OC)c(OC)cc2
[NX3][CX3](=[OX1])[#6] S=C1S/C(/C(=O)N1CC([O-])=O)=C/c2cc(OC)c(OC)cc2
[OX2H0] S=C1S/C(/C(=O)N1CC([O-])=O)=C/c2cc(OC)c(OC)cc2
[OX2H,OX1H0-] S=C1S/C(/C(=O)N1CC([O-])=O)=C/c2cc(OC)c(OC)cc2
[CX3](=[OX1])C S=C1S/C(/C(=O)N1CC([O-])=O)=C/c2cc(OC)c(OC)cc2
*1****1 S=C1S/C(/C(=O)N1CC([O-])=O)=C/c2cc(OC)c(OC)cc2
*-!:[a]:*:*:[a]-!:* S=C1S/C(/C(=O)N1CC([O-])=O)=C/c2cc(OC)c(OC)cc2
*-!:[a]:*:[a]-!:* S=C1S/C(/C(=O)N1CC([O-])=O)=C/c2cc(OC)c(OC)cc2
*-*-[R]~*~*:[a] S=C1S/C(/C(=O)N1CC([O-])=O)=C/c2cc(OC)c(OC)cc2
[R](-*(-*))~*~[a] S=C1S/C(/C(=O)N1CC([O-])=O)=C/c2cc(OC)c(OC)cc2
c-!@O S=C1S/C(/C(=O)N1CC([O-])=O)=C/c2cc(OC)c(OC)cc2
[O,N]!-CA=A S=C1S/C(/C(=O)N1CC([O-])=O)=C/c2cc(OC)c(OC)cc2
N-[C,c,N]=[C,c,N,n,O,S] S=C1S/C(/C(=O)N1CC([O-])=O)=C/c2cc(OC)c(OC)cc2
[!R] S=C1S/C(/C(=O)N1CC([O-])=O)=C/c2cc(OC)c(OC)cc2
C~C(~O)~O S=C1S/C(/C(=O)N1CC([O-])=O)=C/c2cc(OC)c(OC)cc2
N~C~C(~O)~O S=C1S/C(/C(=O)N1CC([O-])=O)=C/c2cc(OC)c(OC)cc2
[#6X3v3-1,#6X3v4+0,#6X3v3+1] S=C1S/C(/C(=O)N1CC([O-])=O)=C/c2cc(OC)c(OC)cc2
[OD2]([#6])[#6] S=C1S/C(/C(=O)N1CC([O-])=O)=C/c2cc(OC)c(OC)cc2
[R]~*~*-[CH3] S=C1S/C(/C(=O)N1CC([O-])=O)=C/c2cc(OC)c(OC)cc2
C-@N S=C1S/C(/C(=O)N1CC([O-])=O)=C/c2cc(OC)c(OC)cc2
[a]~*~*-[CH3] S=C1S/C(/C(=O)N1CC([O-])=O)=C/c2cc(OC)c(OC)cc2
*-!:aa-!:* S=C1S/C(/C(=O)N1CC([O-])=O)=C/c2cc(OC)c(OC)cc2
[cR1]1[cR1][cR1][cR1][cR1][cR1]1 S=C1S/C(/C(=O)N1CC([O-])=O)=C/c2cc(OC)c(OC)cc2
[#6,#7;R0]=[#8] S=C1S/C(/C(=O)N1CC([O-])=O)=C/c2cc(OC)c(OC)cc2
C=!@O S=C1S/C(/C(=O)N1CC([O-])=O)=C/c2cc(OC)c(OC)cc2
C=!@S S=C1S/C(/C(=O)N1CC([O-])=O)=C/c2cc(OC)c(OC)cc2
*(!@*)(!@*) S=C1S/C(/C(=O)N1CC([O-])=O)=C/c2cc(OC)c(OC)cc2
*!:[a]:*:*:[a]!:* S=C1S/C(/C(=O)N1CC([O-])=O)=C/c2cc(OC)c(OC)cc2
[!#6]~*~[R] S=C1S/C(/C(=O)N1CC([O-])=O)=C/c2cc(OC)c(OC)cc2
[OX1]=CN S=C1S/C(/C(=O)N1CC([O-])=O)=C/c2cc(OC)c(OC)cc2
[#16X2H0][!#16] S=C1S/C(/C(=O)N1CC([O-])=O)=C/c2cc(OC)c(OC)cc2
[N&X4&+,N&X3&+0] S=C1S/C(/C(=O)N1CC([O-])=O)=C/c2cc(OC)c(OC)cc2
O=[C,N] O=C(NN=C(c1c(O)cc(OC)cc1)C)C=2OC(=CC2)C[NH+](C)C
[R](-*(-*))~*~*~*~[a] O=C(NN=C(c1c(O)cc(OC)cc1)C)C=2OC(=CC2)C[NH+](C)C
N=[O,C,N,S] O=C(NN=C(c1c(O)cc(OC)cc1)C)C=2OC(=CC2)C[NH+](C)C
[#6][OX2H] O=C(NN=C(c1c(O)cc(OC)cc1)C)C=2OC(=CC2)C[NH+](C)C
[cR1]1[cR1][cR1][cR1][cR1][cR1]1 O=C(NN=C(c1c(O)cc(OC)cc1)C)C=2OC(=CC2)C[NH+](C)C
*-!:aaa-!:* O=C(NN=C(c1c(O)cc(OC)cc1)C)C=2OC(=CC2)C[NH+](C)C
*-*-[R]~*:[a] O=C(NN=C(c1c(O)cc(OC)cc1)C)C=2OC(=CC2)C[NH+](C)C
[!#6]~*~*~*~[D3] O=C(NN=C(c1c(O)cc(OC)cc1)C)C=2OC(=CC2)C[NH+](C)C
*-!@* O=C(NN=C(c1c(O)cc(OC)cc1)C)C=2OC(=CC2)C[NH+](C)C
[OX2H0] O=C(NN=C(c1c(O)cc(OC)cc1)C)C=2OC(=CC2)C[NH+](C)C
N-!@N O=C(NN=C(c1c(O)cc(OC)cc1)C)C=2OC(=CC2)C[NH+](C)C
*/,\[R]=,:;@[R]/,\* O=C(NN=C(c1c(O)cc(OC)cc1)C)C=2OC(=CC2)C[NH+](C)C
[OX2H] O=C(NN=C(c1c(O)cc(OC)cc1)C)C=2OC(=CC2)C[NH+](C)C
[NX3][NX2]=[*] O=C(NN=C(c1c(O)cc(OC)cc1)C)C=2OC(=CC2)C[NH+](C)C
[+,++,+++] O=C(NN=C(c1c(O)cc(OC)cc1)C)C=2OC(=CC2)C[NH+](C)C
[OX1]=CN O=C(NN=C(c1c(O)cc(OC)cc1)C)C=2OC(=CC2)C[NH+](C)C
[N&X4&+,N&X3&+0] O=C(NN=C(c1c(O)cc(OC)cc1)C)C=2OC(=CC2)C[NH+](C)C
[O,N;!H0;R0] O=C(NN=C(c1c(O)cc(OC)cc1)C)C=2OC(=CC2)C[NH+](C)C
*-!:[a]:*:*:[a]-!:* O=C(NN=C(c1c(O)cc(OC)cc1)C)C=2OC(=CC2)C[NH+](C)C
[OX2H,OX1H0-] O=C(NN=C(c1c(O)cc(OC)cc1)C)C=2OC(=CC2)C[NH+](C)C
[NX3][CX3](=[OX1])[#6] O=C(NN=C(c1c(O)cc(OC)cc1)C)C=2OC(=CC2)C[NH+](C)C
C-!@C O=C(NN=C(c1c(O)cc(OC)cc1)C)C=2OC(=CC2)C[NH+](C)C
[R] O=C(NN=C(c1c(O)cc(OC)cc1)C)C=2OC(=CC2)C[NH+](C)C
[OD2]([#6])[#6] O=C(NN=C(c1c(O)cc(OC)cc1)C)C=2OC(=CC2)C[NH+](C)C
[CX4v4] O=C(NN=C(c1c(O)cc(OC)cc1)C)C=2OC(=CC2)C[NH+](C)C
[R]~*~*-[CH3] O=C(NN=C(c1c(O)cc(OC)cc1)C)C=2OC(=CC2)C[NH+](C)C
[!R] O=C(NN=C(c1c(O)cc(OC)cc1)C)C=2OC(=CC2)C[NH+](C)C
*1*****1 O=C(NN=C(c1c(O)cc(OC)cc1)C)C=2OC(=CC2)C[NH+](C)C
cC[N+] O=C(NN=C(c1c(O)cc(OC)cc1)C)C=2OC(=CC2)C[NH+](C)C
[+] O=C(NN=C(c1c(O)cc(OC)cc1)C)C=2OC(=CC2)C[NH+](C)C
*-!:aaaa-!:* O=C(NN=C(c1c(O)cc(OC)cc1)C)C=2OC(=CC2)C[NH+](C)C
[oX2r5] O=C(NN=C(c1c(O)cc(OC)cc1)C)C=2OC(=CC2)C[NH+](C)C
c-!@O O=C(NN=C(c1c(O)cc(OC)cc1)C)C=2OC(=CC2)C[NH+](C)C
a1aaaa1 O=C(NN=C(c1c(O)cc(OC)cc1)C)C=2OC(=CC2)C[NH+](C)C
*1****1 O=C(NN=C(c1c(O)cc(OC)cc1)C)C=2OC(=CC2)C[NH+](C)C
[CX4] O=C(NN=C(c1c(O)cc(OC)cc1)C)C=2OC(=CC2)C[NH+](C)C
C=!@N O=C(NN=C(c1c(O)cc(OC)cc1)C)C=2OC(=CC2)C[NH+](C)C
[C;X4;!D4]-;!@[C;D3] O=C(NN=C(c1c(O)cc(OC)cc1)C)C=2OC(=CC2)C[NH+](C)C
[N,n;+1] O=C(NN=C(c1c(O)cc(OC)cc1)C)C=2OC(=CC2)C[NH+](C)C
[!H0;#7,#8,#9] O=C(NN=C(c1c(O)cc(OC)cc1)C)C=2OC(=CC2)C[NH+](C)C
[!#6]~*~*~[R] O=C(NN=C(c1c(O)cc(OC)cc1)C)C=2OC(=CC2)C[NH+](C)C
a1aaaaa1 O=C(NN=C(c1c(O)cc(OC)cc1)C)C=2OC(=CC2)C[NH+](C)C
[OX2H][cX3]:[c] O=C(NN=C(c1c(O)cc(OC)cc1)C)C=2OC(=CC2)C[NH+](C)C
[#6X3v3-1,#6X3v4+0,#6X3v3+1] O=C(NN=C(c1c(O)cc(OC)cc1)C)C=2OC(=CC2)C[NH+](C)C
*!:[a]:*:*:[a]!:* O=C(NN=C(c1c(O)cc(OC)cc1)C)C=2OC(=CC2)C[NH+](C)C
N-[C,c,N]=[C,c,N,n,O,S] O=C(NN=C(c1c(O)cc(OC)cc1)C)C=2OC(=CC2)C[NH+](C)C
*(!@*)(!@*) O=C(NN=C(c1c(O)cc(OC)cc1)C)C=2OC(=CC2)C[NH+](C)C
[CH3X4] O=C(NN=C(c1c(O)cc(OC)cc1)C)C=2OC(=CC2)C[NH+](C)C
[R0] O=C(NN=C(c1c(O)cc(OC)cc1)C)C=2OC(=CC2)C[NH+](C)C
*!@[#8]!@* O=C(NN=C(c1c(O)cc(OC)cc1)C)C=2OC(=CC2)C[NH+](C)C
[#8]=[C,N] O=C(NN=C(c1c(O)cc(OC)cc1)C)C=2OC(=CC2)C[NH+](C)C
*-*-[R]:[a] O=C(NN=C(c1c(O)cc(OC)cc1)C)C=2OC(=CC2)C[NH+](C)C
[CX3]=[OX1] O=C(NN=C(c1c(O)cc(OC)cc1)C)C=2OC(=CC2)C[NH+](C)C
[#7]~*(~*)~* O=C(NN=C(c1c(O)cc(OC)cc1)C)C=2OC(=CC2)C[NH+](C)C
[#6,#7;R0]=[#8] O=C(NN=C(c1c(O)cc(OC)cc1)C)C=2OC(=CC2)C[NH+](C)C
[a]~*~*-[CH3] O=C(NN=C(c1c(O)cc(OC)cc1)C)C=2OC(=CC2)C[NH+](C)C
C-!@N O=C(NN=C(c1c(O)cc(OC)cc1)C)C=2OC(=CC2)C[NH+](C)C
[#7]~[D3] O=C(NN=C(c1c(O)cc(OC)cc1)C)C=2OC(=CC2)C[NH+](C)C
*-!:aa-!:* O=C(NN=C(c1c(O)cc(OC)cc1)C)C=2OC(=CC2)C[NH+](C)C
[CH2]N([CH3])[CH3] O=C(NN=C(c1c(O)cc(OC)cc1)C)C=2OC(=CC2)C[NH+](C)C
[#7]~*~*~*~*~*~*~*~*~[#8] O=C(NN=C(c1c(O)cc(OC)cc1)C)C=2OC(=CC2)C[NH+](C)C
*!@* O=C(NN=C(c1c(O)cc(OC)cc1)C)C=2OC(=CC2)C[NH+](C)C
[R](-*(-*))~*~*~[a] O=C(NN=C(c1c(O)cc(OC)cc1)C)C=2OC(=CC2)C[NH+](C)C
[R](-*(-*))~*~[a] O=C(NN=C(c1c(O)cc(OC)cc1)C)C=2OC(=CC2)C[NH+](C)C
C-!@O O=C(NN=C(c1c(O)cc(OC)cc1)C)C=2OC(=CC2)C[NH+](C)C
[R]~*-[CH3] O=C(NN=C(c1c(O)cc(OC)cc1)C)C=2OC(=CC2)C[NH+](C)C
*-!:[a]:*:[a]-!:* O=C(NN=C(c1c(O)cc(OC)cc1)C)C=2OC(=CC2)C[NH+](C)C
[NH]([CX4])[CX4] O=C(NN=C(c1c(O)cc(OC)cc1)C)C=2OC(=CC2)C[NH+](C)C
[N;R0][N;R0]C(=O) O=C(NN=C(c1c(O)cc(OC)cc1)C)C=2OC(=CC2)C[NH+](C)C
[#7] O=C(NN=C(c1c(O)cc(OC)cc1)C)C=2OC(=CC2)C[NH+](C)C
[!#6]-[CH3] O=C(NN=C(c1c(O)cc(OC)cc1)C)C=2OC(=CC2)C[NH+](C)C
[OH1]c1c[c,n]ccc1 O=C(NN=C(c1c(O)cc(OC)cc1)C)C=2OC(=CC2)C[NH+](C)C
[!#6]~*~[R] O=C(NN=C(c1c(O)cc(OC)cc1)C)C=2OC(=CC2)C[NH+](C)C
[R]~[D3] O=C(NN=C(c1c(O)cc(OC)cc1)C)C=2OC(=CC2)C[NH+](C)C
[NX4] O=C(NN=C(c1c(O)cc(OC)cc1)C)C=2OC(=CC2)C[NH+](C)C
[#8,#16] O=C(NN=C(c1c(O)cc(OC)cc1)C)C=2OC(=CC2)C[NH+](C)C
*-*-[R]~*~*:[a] O=C(NN=C(c1c(O)cc(OC)cc1)C)C=2OC(=CC2)C[NH+](C)C
C=!@O O=C(NN=C(c1c(O)cc(OC)cc1)C)C=2OC(=CC2)C[NH+](C)C
[#6]~!@[#8] O=C(NN=C(c1c(O)cc(OC)cc1)C)C=2OC(=CC2)C[NH+](C)C
c-!@C O=C(NN=C(c1c(O)cc(OC)cc1)C)C=2OC(=CC2)C[NH+](C)C
*-!:aaaa-!:* O=C(NN=Cc1cc2OCOc2c(OC)c1)C[NH+]3CCN(CC3)C
[CX3](=[OX1])C O=C(NN=Cc1cc2OCOc2c(OC)c1)C[NH+]3CCN(CC3)C
[#7]~[D3] O=C(NN=Cc1cc2OCOc2c(OC)c1)C[NH+]3CCN(CC3)C
[N,n;+1] O=C(NN=Cc1cc2OCOc2c(OC)c1)C[NH+]3CCN(CC3)C
C-@N O=C(NN=Cc1cc2OCOc2c(OC)c1)C[NH+]3CCN(CC3)C
[!#6]~*~[R] O=C(NN=Cc1cc2OCOc2c(OC)c1)C[NH+]3CCN(CC3)C
C=!@N O=C(NN=Cc1cc2OCOc2c(OC)c1)C[NH+]3CCN(CC3)C
*!@[#8]!@* O=C(NN=Cc1cc2OCOc2c(OC)c1)C[NH+]3CCN(CC3)C
*1*****1 O=C(NN=Cc1cc2OCOc2c(OC)c1)C[NH+]3CCN(CC3)C
[#7] O=C(NN=Cc1cc2OCOc2c(OC)c1)C[NH+]3CCN(CC3)C
*(!@*)(!@*) O=C(NN=Cc1cc2OCOc2c(OC)c1)C[NH+]3CCN(CC3)C
[NX3][NX2]=[*] O=C(NN=Cc1cc2OCOc2c(OC)c1)C[NH+]3CCN(CC3)C
[CX3]=[OX1] O=C(NN=Cc1cc2OCOc2c(OC)c1)C[NH+]3CCN(CC3)C
*-*-[R]~*:[a] O=C(NN=Cc1cc2OCOc2c(OC)c1)C[NH+]3CCN(CC3)C
[#6X3v3-1,#6X3v4+0,#6X3v3+1] O=C(NN=Cc1cc2OCOc2c(OC)c1)C[NH+]3CCN(CC3)C
[#7]~*(~*)~* O=C(NN=Cc1cc2OCOc2c(OC)c1)C[NH+]3CCN(CC3)C
*!@* O=C(NN=Cc1cc2OCOc2c(OC)c1)C[NH+]3CCN(CC3)C
*-!:[a]:*:[a]-!:* O=C(NN=Cc1cc2OCOc2c(OC)c1)C[NH+]3CCN(CC3)C
[CH3X4] O=C(NN=Cc1cc2OCOc2c(OC)c1)C[NH+]3CCN(CC3)C
[#8,#16] O=C(NN=Cc1cc2OCOc2c(OC)c1)C[NH+]3CCN(CC3)C
C=!@O O=C(NN=Cc1cc2OCOc2c(OC)c1)C[NH+]3CCN(CC3)C
[N&X4&+,N&X3&+0] O=C(NN=Cc1cc2OCOc2c(OC)c1)C[NH+]3CCN(CC3)C
*-!:[a]:*:*:[a]-!:* O=C(NN=Cc1cc2OCOc2c(OC)c1)C[NH+]3CCN(CC3)C
N-[C,c,N]=[C,c,N,n,O,S] O=C(NN=Cc1cc2OCOc2c(OC)c1)C[NH+]3CCN(CC3)C
[!H0;#7,#8,#9] O=C(NN=Cc1cc2OCOc2c(OC)c1)C[NH+]3CCN(CC3)C
*-!@* O=C(NN=Cc1cc2OCOc2c(OC)c1)C[NH+]3CCN(CC3)C
[NX4] O=C(NN=Cc1cc2OCOc2c(OC)c1)C[NH+]3CCN(CC3)C
C-@O O=C(NN=Cc1cc2OCOc2c(OC)c1)C[NH+]3CCN(CC3)C
[+] O=C(NN=Cc1cc2OCOc2c(OC)c1)C[NH+]3CCN(CC3)C
[r;!r3;!r4;!r5;!r6;!r7] O=C(NN=Cc1cc2OCOc2c(OC)c1)C[NH+]3CCN(CC3)C
[CD2H1]=[ND2H0][ND2H1] O=C(NN=Cc1cc2OCOc2c(OC)c1)C[NH+]3CCN(CC3)C
[!#6]~*~*~*~[D3] O=C(NN=Cc1cc2OCOc2c(OC)c1)C[NH+]3CCN(CC3)C
*-!:aa-!:* O=C(NN=Cc1cc2OCOc2c(OC)c1)C[NH+]3CCN(CC3)C
C-!@N O=C(NN=Cc1cc2OCOc2c(OC)c1)C[NH+]3CCN(CC3)C
N-!@N O=C(NN=Cc1cc2OCOc2c(OC)c1)C[NH+]3CCN(CC3)C
[#6]~!@[#8] O=C(NN=Cc1cc2OCOc2c(OC)c1)C[NH+]3CCN(CC3)C
[CX4] O=C(NN=Cc1cc2OCOc2c(OC)c1)C[NH+]3CCN(CC3)C
*-!:aaa-!:* O=C(NN=Cc1cc2OCOc2c(OC)c1)C[NH+]3CCN(CC3)C
c-@O O=C(NN=Cc1cc2OCOc2c(OC)c1)C[NH+]3CCN(CC3)C
[R] O=C(NN=Cc1cc2OCOc2c(OC)c1)C[NH+]3CCN(CC3)C
O=[C,N] O=C(NN=Cc1cc2OCOc2c(OC)c1)C[NH+]3CCN(CC3)C
[!#6]~*~*~[R] O=C(NN=Cc1cc2OCOc2c(OC)c1)C[NH+]3CCN(CC3)C
[R](-*(-*))~*~*~[a] O=C(NN=Cc1cc2OCOc2c(OC)c1)C[NH+]3CCN(CC3)C
a1aaaaa1 O=C(NN=Cc1cc2OCOc2c(OC)c1)C[NH+]3CCN(CC3)C
[OX2H0] O=C(NN=Cc1cc2OCOc2c(OC)c1)C[NH+]3CCN(CC3)C
[O,N;!H0;R0] O=C(NN=Cc1cc2OCOc2c(OC)c1)C[NH+]3CCN(CC3)C
[+,++,+++] O=C(NN=Cc1cc2OCOc2c(OC)c1)C[NH+]3CCN(CC3)C
[R]~[D3] O=C(NN=Cc1cc2OCOc2c(OC)c1)C[NH+]3CCN(CC3)C
[OD2H0][CX4][OD2H0] O=C(NN=Cc1cc2OCOc2c(OC)c1)C[NH+]3CCN(CC3)C
*1****1 O=C(NN=Cc1cc2OCOc2c(OC)c1)C[NH+]3CCN(CC3)C
*-*-[R]~*~*:[a] O=C(NN=Cc1cc2OCOc2c(OC)c1)C[NH+]3CCN(CC3)C
[C;X4;!D4]-;!@[C;D3] O=C(NN=Cc1cc2OCOc2c(OC)c1)C[NH+]3CCN(CC3)C
[R]~*-[CH3] O=C(NN=Cc1cc2OCOc2c(OC)c1)C[NH+]3CCN(CC3)C
[#7]~*~*~*~*~*~*~*~*~[#8] O=C(NN=Cc1cc2OCOc2c(OC)c1)C[NH+]3CCN(CC3)C
N=[O,C,N,S] O=C(NN=Cc1cc2OCOc2c(OC)c1)C[NH+]3CCN(CC3)C
*/,\[R]=,:;@[R]/,\* O=C(NN=Cc1cc2OCOc2c(OC)c1)C[NH+]3CCN(CC3)C
*!:[a]:*:*:[a]!:* O=C(NN=Cc1cc2OCOc2c(OC)c1)C[NH+]3CCN(CC3)C
[R0] O=C(NN=Cc1cc2OCOc2c(OC)c1)C[NH+]3CCN(CC3)C
C-!@O O=C(NN=Cc1cc2OCOc2c(OC)c1)C[NH+]3CCN(CC3)C
[R](-*(-*))~*~*~*~[a] O=C(NN=Cc1cc2OCOc2c(OC)c1)C[NH+]3CCN(CC3)C
C(=O)C[N+,n+] O=C(NN=Cc1cc2OCOc2c(OC)c1)C[NH+]3CCN(CC3)C
[#6,#7;R0]=[#8] O=C(NN=Cc1cc2OCOc2c(OC)c1)C[NH+]3CCN(CC3)C
[!R] O=C(NN=Cc1cc2OCOc2c(OC)c1)C[NH+]3CCN(CC3)C
N[CX4H2][CX3](=[OX1])[O,N] O=C(NN=Cc1cc2OCOc2c(OC)c1)C[NH+]3CCN(CC3)C
[OD2]([#6])[#6] O=C(NN=Cc1cc2OCOc2c(OC)c1)C[NH+]3CCN(CC3)C
[#8]=[C,N] O=C(NN=Cc1cc2OCOc2c(OC)c1)C[NH+]3CCN(CC3)C
[a]~*~*-[CH3] O=C(NN=Cc1cc2OCOc2c(OC)c1)C[NH+]3CCN(CC3)C
[CX4v4] O=C(NN=Cc1cc2OCOc2c(OC)c1)C[NH+]3CCN(CC3)C
C~C~O O=C(NN=Cc1cc2OCOc2c(OC)c1)C[NH+]3CCN(CC3)C
c-!@O O=C(NN=Cc1cc2OCOc2c(OC)c1)C[NH+]3CCN(CC3)C
c-!@C O=C(NN=Cc1cc2OCOc2c(OC)c1)C[NH+]3CCN(CC3)C
[!#6]-[CH3] O=C(NN=Cc1cc2OCOc2c(OC)c1)C[NH+]3CCN(CC3)C
C-@C O=C(NN=Cc1cc2OCOc2c(OC)c1)C[NH+]3CCN(CC3)C
[NX3]([CX4])([CX4])[CX4] O=C(NN=Cc1cc2OCOc2c(OC)c1)C[NH+]3CCN(CC3)C
C-!@C O=C(NN=Cc1cc2OCOc2c(OC)c1)C[NH+]3CCN(CC3)C
[R]~*~*-[CH3] O=C(NN=Cc1cc2OCOc2c(OC)c1)C[NH+]3CCN(CC3)C
[R](-*(-*))~*~[a] O=C(NN=Cc1cc2OCOc2c(OC)c1)C[NH+]3CCN(CC3)C
[NX3][CX3](=[OX1])[#6] O=C(NN=Cc1cc2OCOc2c(OC)c1)C[NH+]3CCN(CC3)C
[NH]([CX4])[CX4] O=C(NN=Cc1cc2OCOc2c(OC)c1)C[NH+]3CCN(CC3)C
[OX1]=CN O=C(NN=Cc1cc2OCOc2c(OC)c1)C[NH+]3CCN(CC3)C
c-!@N Clc1c([N+]([O-])=O)cc(cc1)C=2NNC(=O)CC2C
*-!:aa-!:* Clc1c([N+]([O-])=O)cc(cc1)C=2NNC(=O)CC2C
[!#6]~*~[R] Clc1c([N+]([O-])=O)cc(cc1)C=2NNC(=O)CC2C
C~C~C~C Clc1c([N+]([O-])=O)cc(cc1)C=2NNC(=O)CC2C
[#8,#16] Clc1c([N+]([O-])=O)cc(cc1)C=2NNC(=O)CC2C
[+,++,+++] Clc1c([N+]([O-])=O)cc(cc1)C=2NNC(=O)CC2C
[#6][F,Cl,Br,I] Clc1c([N+]([O-])=O)cc(cc1)C=2NNC(=O)CC2C
*!:[a]:*:*:[a]!:* Clc1c([N+]([O-])=O)cc(cc1)C=2NNC(=O)CC2C
[#6X3v3-1,#6X3v4+0,#6X3v3+1] Clc1c([N+]([O-])=O)cc(cc1)C=2NNC(=O)CC2C
[!H0;#7,#8,#9] Clc1c([N+]([O-])=O)cc(cc1)C=2NNC(=O)CC2C
[F,Cl,Br,I] Clc1c([N+]([O-])=O)cc(cc1)C=2NNC(=O)CC2C
*-!:aaa-!:* Clc1c([N+]([O-])=O)cc(cc1)C=2NNC(=O)CC2C
[#6]~!@[#8] Clc1c([N+]([O-])=O)cc(cc1)C=2NNC(=O)CC2C
a-[Cl] Clc1c([N+]([O-])=O)cc(cc1)C=2NNC(=O)CC2C
N-[C,c,N]=[C,c,N,n,O,S] Clc1c([N+]([O-])=O)cc(cc1)C=2NNC(=O)CC2C
[C;X4;!D4]-;!@[C;D3] Clc1c([N+]([O-])=O)cc(cc1)C=2NNC(=O)CC2C
*/,\[R]=;@[R]/,\* Clc1c([N+]([O-])=O)cc(cc1)C=2NNC(=O)CC2C
N=[O,C,N,S] Clc1c([N+]([O-])=O)cc(cc1)C=2NNC(=O)CC2C
N-@N Clc1c([N+]([O-])=O)cc(cc1)C=2NNC(=O)CC2C
[!R] Clc1c([N+]([O-])=O)cc(cc1)C=2NNC(=O)CC2C
[cR1]1[cR1][cR1][cR1][cR1][cR1]1 Clc1c([N+]([O-])=O)cc(cc1)C=2NNC(=O)CC2C
[R]~*~*-[CH3] Clc1c([N+]([O-])=O)cc(cc1)C=2NNC(=O)CC2C
C=@C Clc1c([N+]([O-])=O)cc(cc1)C=2NNC(=O)CC2C
*-!:[a]:*:[a]-!:* Clc1c([N+]([O-])=O)cc(cc1)C=2NNC(=O)CC2C
[!#6]~*~*~[R] Clc1c([N+]([O-])=O)cc(cc1)C=2NNC(=O)CC2C
[OX1]=CN Clc1c([N+]([O-])=O)cc(cc1)C=2NNC(=O)CC2C
[N&X4&+,N&X3&+0] Clc1c([N+]([O-])=O)cc(cc1)C=2NNC(=O)CC2C
[NX3][CX3]=[CX3] Clc1c([N+]([O-])=O)cc(cc1)C=2NNC(=O)CC2C
[NX3][NX3] Clc1c([N+]([O-])=O)cc(cc1)C=2NNC(=O)CC2C
[NX3][CX3](=[OX1])[#6] Clc1c([N+]([O-])=O)cc(cc1)C=2NNC(=O)CC2C
[#9,#17,#35,#53]~[D3] Clc1c([N+]([O-])=O)cc(cc1)C=2NNC(=O)CC2C
*-!:[a]:*:*:[a]-!:* Clc1c([N+]([O-])=O)cc(cc1)C=2NNC(=O)CC2C
[-,--,---] Clc1c([N+]([O-])=O)cc(cc1)C=2NNC(=O)CC2C
[#6,#7;R0]=[#8] Clc1c([N+]([O-])=O)cc(cc1)C=2NNC(=O)CC2C
*!@* Clc1c([N+]([O-])=O)cc(cc1)C=2NNC(=O)CC2C
C=!@O Clc1c([N+]([O-])=O)cc(cc1)C=2NNC(=O)CC2C
N=!@O Clc1c([N+]([O-])=O)cc(cc1)C=2NNC(=O)CC2C
[CX4v4] Clc1c([N+]([O-])=O)cc(cc1)C=2NNC(=O)CC2C
N-!@O Clc1c([N+]([O-])=O)cc(cc1)C=2NNC(=O)CC2C
[R] Clc1c([N+]([O-])=O)cc(cc1)C=2NNC(=O)CC2C
a1aaaaa1 Clc1c([N+]([O-])=O)cc(cc1)C=2NNC(=O)CC2C
[N,n;+1] Clc1c([N+]([O-])=O)cc(cc1)C=2NNC(=O)CC2C
*-*-[R]~*~*:[a] Clc1c([N+]([O-])=O)cc(cc1)C=2NNC(=O)CC2C
[#7]~*(~*)~* Clc1c([N+]([O-])=O)cc(cc1)C=2NNC(=O)CC2C
*-!:aaaa-!:* Clc1c([N+]([O-])=O)cc(cc1)C=2NNC(=O)CC2C
[#7]~*~*~*~*~*~*~*~*~[#8] Clc1c([N+]([O-])=O)cc(cc1)C=2NNC(=O)CC2C
O=[C,N] Clc1c([N+]([O-])=O)cc(cc1)C=2NNC(=O)CC2C
[#9,#17,#35,#53]-[R] Clc1c([N+]([O-])=O)cc(cc1)C=2NNC(=O)CC2C
[R](-*(-*))~*~*~*~[a] Clc1c([N+]([O-])=O)cc(cc1)C=2NNC(=O)CC2C
[+] Clc1c([N+]([O-])=O)cc(cc1)C=2NNC(=O)CC2C
[a]~*~*-[CH3] Clc1c([N+]([O-])=O)cc(cc1)C=2NNC(=O)CC2C
[#9,#17,#35,#53]!@*@* Clc1c([N+]([O-])=O)cc(cc1)C=2NNC(=O)CC2C
[#9,#17,#35,#53]~*(~*)~* Clc1c([N+]([O-])=O)cc(cc1)C=2NNC(=O)CC2C
C-!@C Clc1c([N+]([O-])=O)cc(cc1)C=2NNC(=O)CC2C
C~C~O Clc1c([N+]([O-])=O)cc(cc1)C=2NNC(=O)CC2C
[CX3]=[OX1] Clc1c([N+]([O-])=O)cc(cc1)C=2NNC(=O)CC2C
[R0] Clc1c([N+]([O-])=O)cc(cc1)C=2NNC(=O)CC2C
[R](-*(-*))~*~[a] Clc1c([N+]([O-])=O)cc(cc1)C=2NNC(=O)CC2C
[CH3X4] Clc1c([N+]([O-])=O)cc(cc1)C=2NNC(=O)CC2C
*/,\[R]=,:;@[R]/,\* Clc1c([N+]([O-])=O)cc(cc1)C=2NNC(=O)CC2C
C-@C Clc1c([N+]([O-])=O)cc(cc1)C=2NNC(=O)CC2C
[#9,#17,#35,#53] Clc1c([N+]([O-])=O)cc(cc1)C=2NNC(=O)CC2C
*-*-[R]:[a] Clc1c([N+]([O-])=O)cc(cc1)C=2NNC(=O)CC2C
[R]~*-[CH3] Clc1c([N+]([O-])=O)cc(cc1)C=2NNC(=O)CC2C
[OX2H,OX1H0-] Clc1c([N+]([O-])=O)cc(cc1)C=2NNC(=O)CC2C
[ND3H0](~[OD1H0])(~[OD1H0])-a Clc1c([N+]([O-])=O)cc(cc1)C=2NNC(=O)CC2C
[#7] Clc1c([N+]([O-])=O)cc(cc1)C=2NNC(=O)CC2C
[#7]~[D3] Clc1c([N+]([O-])=O)cc(cc1)C=2NNC(=O)CC2C
*-!@* Clc1c([N+]([O-])=O)cc(cc1)C=2NNC(=O)CC2C
[!#6]~*~*~*~[D3] Clc1c([N+]([O-])=O)cc(cc1)C=2NNC(=O)CC2C
[R]~[D3] Clc1c([N+]([O-])=O)cc(cc1)C=2NNC(=O)CC2C
*-*-[R]~*:[a] Clc1c([N+]([O-])=O)cc(cc1)C=2NNC(=O)CC2C
[R](-*(-*))~*~*~[a] Clc1c([N+]([O-])=O)cc(cc1)C=2NNC(=O)CC2C
[#8]=[C,N] Clc1c([N+]([O-])=O)cc(cc1)C=2NNC(=O)CC2C
C-@N Clc1c([N+]([O-])=O)cc(cc1)C=2NNC(=O)CC2C
*1*****1 Clc1c([N+]([O-])=O)cc(cc1)C=2NNC(=O)CC2C
[CX4] Clc1c([N+]([O-])=O)cc(cc1)C=2NNC(=O)CC2C
[#9,#17,#35,#53]-[a] Clc1c([N+]([O-])=O)cc(cc1)C=2NNC(=O)CC2C
c-!@C Clc1c([N+]([O-])=O)cc(cc1)C=2NNC(=O)CC2C
[CX3](=[OX1])C Clc1c([N+]([O-])=O)cc(cc1)C=2NNC(=O)CC2C
[#9,#17,#35,#53]-[R] Clc1c(NC(=O)[C@H]([n+]2cc([O-])ccc2)C)ccc([N+]([O-])=O)c1
[R](-*(-*))~*~*~*~[a] Clc1c(NC(=O)[C@H]([n+]2cc([O-])ccc2)C)ccc([N+]([O-])=O)c1
[-,--,---] Clc1c(NC(=O)[C@H]([n+]2cc([O-])ccc2)C)ccc([N+]([O-])=O)c1
[C;X4;!D4]-;!@[n] Clc1c(NC(=O)[C@H]([n+]2cc([O-])ccc2)C)ccc([N+]([O-])=O)c1
[#6][F,Cl,Br,I] Clc1c(NC(=O)[C@H]([n+]2cc([O-])ccc2)C)ccc([N+]([O-])=O)c1
c-!@O Clc1c(NC(=O)[C@H]([n+]2cc([O-])ccc2)C)ccc([N+]([O-])=O)c1
*1*****1 Clc1c(NC(=O)[C@H]([n+]2cc([O-])ccc2)C)ccc([N+]([O-])=O)c1
[!R] Clc1c(NC(=O)[C@H]([n+]2cc([O-])ccc2)C)ccc([N+]([O-])=O)c1
[#9,#17,#35,#53]!@*@* Clc1c(NC(=O)[C@H]([n+]2cc([O-])ccc2)C)ccc([N+]([O-])=O)c1
[#6]~!@[#8] Clc1c(NC(=O)[C@H]([n+]2cc([O-])ccc2)C)ccc([N+]([O-])=O)c1
*(!@*)(!@*) Clc1c(NC(=O)[C@H]([n+]2cc([O-])ccc2)C)ccc([N+]([O-])=O)c1
[#8]=[C,N]-aaa[F,Cl,Br,I] Clc1c(NC(=O)[C@H]([n+]2cc([O-])ccc2)C)ccc([N+]([O-])=O)c1
C-!@C Clc1c(NC(=O)[C@H]([n+]2cc([O-])ccc2)C)ccc([N+]([O-])=O)c1
[CX3]=[OX1] Clc1c(NC(=O)[C@H]([n+]2cc([O-])ccc2)C)ccc([N+]([O-])=O)c1
*/,\[R]=,:;@[R]/,\* Clc1c(NC(=O)[C@H]([n+]2cc([O-])ccc2)C)ccc([N+]([O-])=O)c1
[+1]~*~*~[-1] Clc1c(NC(=O)[C@H]([n+]2cc([O-])ccc2)C)ccc([N+]([O-])=O)c1
*!@* Clc1c(NC(=O)[C@H]([n+]2cc([O-])ccc2)C)ccc([N+]([O-])=O)c1
[R](-*(-*))~*~[a] Clc1c(NC(=O)[C@H]([n+]2cc([O-])ccc2)C)ccc([N+]([O-])=O)c1
[R]~[D3] Clc1c(NC(=O)[C@H]([n+]2cc([O-])ccc2)C)ccc([N+]([O-])=O)c1
[R](-*(-*))~*~*~[a] Clc1c(NC(=O)[C@H]([n+]2cc([O-])ccc2)C)ccc([N+]([O-])=O)c1
a1aaaaa1 Clc1c(NC(=O)[C@H]([n+]2cc([O-])ccc2)C)ccc([N+]([O-])=O)c1
*-!@* Clc1c(NC(=O)[C@H]([n+]2cc([O-])ccc2)C)ccc([N+]([O-])=O)c1
[!#6]~*~[R] Clc1c(NC(=O)[C@H]([n+]2cc([O-])ccc2)C)ccc([N+]([O-])=O)c1
[#7] Clc1c(NC(=O)[C@H]([n+]2cc([O-])ccc2)C)ccc([N+]([O-])=O)c1
[#6,#7;R0]=[#8] Clc1c(NC(=O)[C@H]([n+]2cc([O-])ccc2)C)ccc([N+]([O-])=O)c1
C~C~O Clc1c(NC(=O)[C@H]([n+]2cc([O-])ccc2)C)ccc([N+]([O-])=O)c1
N-[C,c,N]=[C,c,N,n,O,S] Clc1c(NC(=O)[C@H]([n+]2cc([O-])ccc2)C)ccc([N+]([O-])=O)c1
[#9,#17,#35,#53] Clc1c(NC(=O)[C@H]([n+]2cc([O-])ccc2)C)ccc([N+]([O-])=O)c1
[O,N;!H0;R0] Clc1c(NC(=O)[C@H]([n+]2cc([O-])ccc2)C)ccc([N+]([O-])=O)c1
*!:[a]:*:*:[a]!:* Clc1c(NC(=O)[C@H]([n+]2cc([O-])ccc2)C)ccc([N+]([O-])=O)c1
[CX4v4] Clc1c(NC(=O)[C@H]([n+]2cc([O-])ccc2)C)ccc([N+]([O-])=O)c1
*-!:aaaa-!:* Clc1c(NC(=O)[C@H]([n+]2cc([O-])ccc2)C)ccc([N+]([O-])=O)c1
[+,++,+++] Clc1c(NC(=O)[C@H]([n+]2cc([O-])ccc2)C)ccc([N+]([O-])=O)c1
[#9,#17,#35,#53]~*(~*)~* Clc1c(NC(=O)[C@H]([n+]2cc([O-])ccc2)C)ccc([N+]([O-])=O)c1
*-*-[R]:[a] Clc1c(NC(=O)[C@H]([n+]2cc([O-])ccc2)C)ccc([N+]([O-])=O)c1
C=!@O Clc1c(NC(=O)[C@H]([n+]2cc([O-])ccc2)C)ccc([N+]([O-])=O)c1
*-!:[a]:*:[a]-!:* Clc1c(NC(=O)[C@H]([n+]2cc([O-])ccc2)C)ccc([N+]([O-])=O)c1
C(=O)C[N+,n+] Clc1c(NC(=O)[C@H]([n+]2cc([O-])ccc2)C)ccc([N+]([O-])=O)c1
[#8,#16] Clc1c(NC(=O)[C@H]([n+]2cc([O-])ccc2)C)ccc([N+]([O-])=O)c1
[C;X4;!D4]-;!@[C;D3] Clc1c(NC(=O)[C@H]([n+]2cc([O-])ccc2)C)ccc([N+]([O-])=O)c1
[CX3](=[OX1])C Clc1c(NC(=O)[C@H]([n+]2cc([O-])ccc2)C)ccc([N+]([O-])=O)c1
*-*-[R]~*:[a] Clc1c(NC(=O)[C@H]([n+]2cc([O-])ccc2)C)ccc([N+]([O-])=O)c1
*-!:[a]:*:*:[a]-!:* Clc1c(NC(=O)[C@H]([n+]2cc([O-])ccc2)C)ccc([N+]([O-])=O)c1
[R0] Clc1c(NC(=O)[C@H]([n+]2cc([O-])ccc2)C)ccc([N+]([O-])=O)c1
[CX4] Clc1c(NC(=O)[C@H]([n+]2cc([O-])ccc2)C)ccc([N+]([O-])=O)c1
[!#6]~*~*~[R] Clc1c(NC(=O)[C@H]([n+]2cc([O-])ccc2)C)ccc([N+]([O-])=O)c1
[ND3H0](~[OD1H0])(~[OD1H0])-a Clc1c(NC(=O)[C@H]([n+]2cc([O-])ccc2)C)ccc([N+]([O-])=O)c1
[N,n;+1] Clc1c(NC(=O)[C@H]([n+]2cc([O-])ccc2)C)ccc([N+]([O-])=O)c1
*-!:aa-!:* Clc1c(NC(=O)[C@H]([n+]2cc([O-])ccc2)C)ccc([N+]([O-])=O)c1
N=[O,C,N,S] Clc1c(NC(=O)[C@H]([n+]2cc([O-])ccc2)C)ccc([N+]([O-])=O)c1
N=!@O Clc1c(NC(=O)[C@H]([n+]2cc([O-])ccc2)C)ccc([N+]([O-])=O)c1
N-!@O Clc1c(NC(=O)[C@H]([n+]2cc([O-])ccc2)C)ccc([N+]([O-])=O)c1
[C;X4;!D4]-;!@[C;X4;!D4;!R] Clc1c(NC(=O)[C@H]([n+]2cc([O-])ccc2)C)ccc([N+]([O-])=O)c1
[R] Clc1c(NC(=O)[C@H]([n+]2cc([O-])ccc2)C)ccc([N+]([O-])=O)c1
[nD3H0,R](~[OD1H0])(a)a Clc1c(NC(=O)[C@H]([n+]2cc([O-])ccc2)C)ccc([N+]([O-])=O)c1
[#7]~[D3] Clc1c(NC(=O)[C@H]([n+]2cc([O-])ccc2)C)ccc([N+]([O-])=O)c1
[OX2H,OX1H0-] Clc1c(NC(=O)[C@H]([n+]2cc([O-])ccc2)C)ccc([N+]([O-])=O)c1
[truncated: 115,575 more chars]
