# Supplementary material for: Systematic benchmark of substructure search in molecular graphs - From Ullmann to VF2
Source: J Cheminform. 2012 Jul 31;4:13. doi: 10.1186/1758-2946-4-13 (PMC3586954; doi:10.1186/1758-2946-4-13)
Supplement: Additional file 3 — Supplementary Information (Additional file3). Figure S1. Depiction of SMARTS pattern with no explicit hydrogens and no recursion (top-left), explicit hydrogens and no recursion (top-right), no explicit hydrogens and recursion (bottom-left), and with explicit hydrogens and recursive atom environments (bottom-right). Depictions are created by SMARTSViewer [42]. Figure S2. Visual dipiction of PAINS patterns 1-4 created with SMARTSViewer [42]. Figure S3. Visual dipiction of PAINS patterns 5-8 created with SMARTSViewer [42]. Figure S4. Visual dipiction of PAINS patterns 9-12 created with SMARTSViewer [42]. Figure S5. Visual dipiction of PAINS patterns 13-16 created with SMARTSViewer [42]. [file 1758-2946-4-13-S3.zip › additional_data/datasets/smarts/literature_noHs_rec.smarts]

[$([NH2]-c),NQ1H3,NQ2H2,NQ3H1,NQ2H1,$(Cl-*),$(Br-*),$(I-*)]   abolmaali.smarts_1
[$([NH2]-C),$([OH]-*)]   abolmaali.smarts_3
[CH3,cH3,CQ1H2,cQ1H2,CQ1H1,cQ1H1]~*~[$([NH2]-A),$([OH]-*);!+;!-]   abolmaali.smarts_27
[CH3,cH3,CQ1H2,cQ1H2,CQ1H1,cQ1H1]~*(~[OQ1X1,oQ1X1,OQ2-X2,oQ2X2,NQ3X3,nQ3X3,NQ2X2,nQ2X2,NQ1X1,nQ1X1])~[$([NH2]-A),$([OH]-*);!+;!-]   abolmaali.smarts_28
[$([NH2]-A),$([OH]-*);!+;!-]~*(~[OQ1X1,oQ1X1,OQ2X2,oQ2X2,NQ3X3,nQ3X3,NQ2X2,nQ2X2,NQ1X1,nQ1X1;!+;!-])~[$([NH2]-A),$([OH]-*);!+;!-]   abolmaali.smarts_29
*(~[OQ1X1,oQ1X1,OQ2X2,oQ2X2,NQ3X3,nQ3X3,NQ2X2,nQ2X2,NQ1X1,nQ1X1])(~[$([NH2]-A),$([OH]-*);!+;!-])~*~[$([NH2]-A),$([OH]-*);!+;!-]   abolmaali.smarts_30
a1a[$([NH2]-a),NQ1H3,NQ2H2,NQ3H1,NQ2H1,nQ1H3,nQ2H2,nQ3H1,   abolmaali.smarts_31
a12aaaaa1aa[$([NH2]-a),NQ1H3,NQ2H2,NQ3H1,NQ2H1,nQ1H3,nQ2H2,nQ3H1,nQ2H1,$(Cl-*),$(Br-*),$(I-*);!+]2   abolmaali.smarts_32
[OH;!$([OH][C,S,P])=O)]   agrafiotis.smarts_0
[N;!H0;!$([N;!H0]#C);!$([NH](C(F)(F)(F))S(=O)=O);!$([nH]1nnnc1);!$([nH]1nncn1);!$([nH]1ncnn1)]   agrafiotis.smarts_3
[#7,#8,#16;-0,-1;!$([o,s,nX3]);!$([Nv5,Pv4,Pv5,Sv4,Sv6])]   agrafiotis.smarts_4
[+;!$([+]~[-])]   agrafiotis.smarts_5
[-;!$([-]~[+])]   agrafiotis.smarts_6
[#7]:[#16$(a1aaaaa1)]   bajorath.smarts_1
[#16]:[#16$(a1aaaa1)]   bajorath.smarts_16
[#6]:[#6$(a1aaaa1)]   bajorath.smarts_18
[#16]:[#16$(a1aaaaa1)]   bajorath.smarts_19
[#6]:[#6$(a1aaaaa1)]   bajorath.smarts_21
[#16]:[#15$(a1aaaa1)]   bajorath.smarts_31
[#16]:[#15$(a1aaaaa1)]   bajorath.smarts_34
[#6]:[#7$(a1aaaa1)]   bajorath.smarts_39
[#6]:[#7$(a1aaaaa1)]   bajorath.smarts_42
[#15]:[#15$(a1aaaa1)]   bajorath.smarts_49
[#15]:[#15$(a1aaaaa1)]   bajorath.smarts_52
[#6]:[#8$(a1aaaa1)]   bajorath.smarts_54
[#6]:[#8$(a1aaaaa1)]   bajorath.smarts_57
[#6]:[#16$(a1aaaa1)]   bajorath.smarts_69
[#6]:[#16$(a1aaaaa1)]   bajorath.smarts_72
[#6]:[#15$(a1aaaa1)]   bajorath.smarts_84
[#6]:[#15$(a1aaaaa1)]   bajorath.smarts_87
[#7]:[#8$(a1aaaa1)]   bajorath.smarts_102
[#7]:[#8$(a1aaaaa1)]   bajorath.smarts_105
C!@[C$(C@*)]   bajorath.smarts_109
C!@[N$(N@*)]   bajorath.smarts_112
N!@[C$(C@*)]   bajorath.smarts_115
N!@[N$(N@*)]   bajorath.smarts_118
O!@[C$(C@*)]   bajorath.smarts_121
C!@[N$(C@*)]   bajorath.smarts_124
C!@[N$(O@*)]   bajorath.smarts_126
C!@[N$(S@*)]   bajorath.smarts_128
[#7]:[#7$(a1aaaa1)]   bajorath.smarts_137
[#7]:[#7$(a1aaaaa1)]   bajorath.smarts_139
[#7]:[#15$(a1aaaa1)]   bajorath.smarts_147
[C;!D4;!D1;!R;!$(C=[C,O,S,N]);$(C([#6;R])!=[#6;!D1]~[!D1]);!$(C[O,S,N;!R])]-;!@[C;D3;R;$([C]@[N,n,S,s,O,o])]   Brics.smarts_4
[C;!D4;!D1;!R;!$(C=[C,O,S,N]);$(C([#6;R])!=[#6;!D1]~[!D1]);!$(C[O,S,N;!R])]-;!@[c;X3;R;$([c]@[N,n,S,s,O,o])]   Brics.smarts_5
[C;!D4;!D1;!R;!$(C=[C,O,S,N]);$(C([#6;R])!=[#6;!D1]~[!D1]);!$(C[O,S,N;!R])]-;!@[C;D3;R;!$([C]@[N,n,S,s,O,o])]   Brics.smarts_6
[C;!D4;!D1;!R;!$(C=[C,O,S,N]);$(C([#6;R])!=[#6;!D1]~[!D1]);!$(C[O,S,N;!R])]-;!@[c;X3;R;!$([c]@[N,n,S,s,O,o])]   Brics.smarts_7
[C;D3;R;$([C]@[N,n,S,s,O,o])]-;!@[C;D3;R;$([C]@[N,n,S,s,O,o])]   Brics.smarts_8
[C;D3;R;$([C]@[N,n,S,s,O,o])]-;!@[c;X3;R;$([c]@[N,n,S,s,O,o])]   Brics.smarts_9
[C;D3;R;$([C]@[N,n,S,s,O,o])]-;!@[C;D3;R;!$([C]@[N,n,S,s,O,o])]   Brics.smarts_10
[C;D3;R;$([C]@[N,n,S,s,O,o])]-;!@[c;X3;R;!$([c]@[N,n,S,s,O,o])]   Brics.smarts_11
[c;X3;R;$([c]@[N,n,S,s,O,o])]-;!@[c;X3;R;$([c]@[N,n,S,s,O,o])]   Brics.smarts_12
[c;X3;R;$([c]@[N,n,S,s,O,o])]-;!@[C;D3;R;!$([C]@[N,n,S,s,O,o])]   Brics.smarts_13
[c;X3;R;$([c]@[N,n,S,s,O,o])]-;!@[c;X3;R;!$([c]@[N,n,S,s,O,o])]   Brics.smarts_14
[C;D3;R;!$([C]@[N,n,S,s,O,o])]-;!@[C;D3;R;!$([C]@[N,n,S,s,O,o])]   Brics.smarts_15
[C;D3;R;!$([C]@[N,n,S,s,O,o])]-;!@[c;X3;R;!$([c]@[N,n,S,s,O,o])]   Brics.smarts_16
[c;X3;R;!$([c]@[N,n,S,s,O,o])]-;!@[c;X3;R;!$([c]@[N,n,S,s,O,o])]   Brics.smarts_17
[C;D3;!R;$(C(=O)([#6;R])!=[#6;!D1]~[!D1]);!$(C[O,S,N;!R])]-;!@[C;D3;R;$([C]@[N,n,S,s,O,o])]   Brics.smarts_18
[C;D3;!R;$(C(=O)([#6;R])!=[#6;!D1]~[!D1]);!$(C[O,S,N;!R])]-;!@[c;X3;R;$([c]@[N,n,S,s,O,o])]   Brics.smarts_19
[C;D3;!R;$(C(=O)([#6;R])!=[#6;!D1]~[!D1]);!$(C[O,S,N;!R])]-;!@[C;D3;R;!$([C]@[N,n,S,s,O,o])]   Brics.smarts_20
[C;D3;!R;$(C(=O)([#6;R])!=[#6;!D1]~[!D1]);!$(C[O,S,N;!R])]-;!@[c;X3;R;!$([c]@[N,n,S,s,O,o])]   Brics.smarts_21
[#6;!D1;!$([#6]-;!@[#6]=;!@[C,O,S;!@]);$([#6][!H;!D1]!=[!H;!D1])]=;!@[#6;!D1;!$([#6]-;!@[#6]=;!@[C,O,S;!@]);$([#6][!H;!D1]!=[!H;!D1])]   Brics.smarts_22
[C;!D4;!D1;!R;!$(C(=O));$(C([O;D2])[#6;!D1]~[!D1])]-;!@[O;D2;$(O([C;!D1;!R])[#6;!D1][!D1]);!$(OCO);!$(OC=*);!$(O[P,S])]   Brics.smarts_23
[C;D3;R;$([C]@[N,n,S,s,O,o])]-;!@[O;D2;$(O([#6;!D1;R])[#6;!D1;R][!D1]);!$(OCO);!$(OC=;!@*);!$(O[P,S])]   Brics.smarts_24
[c;X3;R;$([c]@[N,n,S,s,O,o])]-;!@[O;D2;$(O([#6;!D1;R])[#6;!D1;R][!D1]);!$(OCO);!$(OC=;!@*);!$(O[P,S])]   Brics.smarts_25
[C;D3;R;!$([C]@[N,n,S,s,O,o])]-;!@[O;D2;$(O([#6;!D1;R])[#6;!D1;R][!D1]);!$(OCO);!$(OC=;!@*);!$(O[P,S])]   Brics.smarts_26
[c;X3;R;!$([c]@[N,n,S,s,O,o])]-;!@[O;D2;$(O([#6;!D1;R])[#6;!D1;R][!D1]);!$(OCO);!$(OC=;!@*);!$(O[P,S])]   Brics.smarts_27
[C;!D4;!D1;!R;$(C(=O));$(C([O;D2])[#6;!D1]!=[!D1])]-;!@[O;D2;$(O(C(=O))[#6;!D1][#6;!D1]);!$(OCO);!$(O[P,S])]   Brics.smarts_28
[P,S]-;!@[O;D2;$(O([P,S])[#6;!D1][!D1]);!$(OCO);!$(OC=*)]   Brics.smarts_29
[C;!D4;!D1;!R;$(C(=O));$(C([N;!D1])[!S;!D1][!D1])]-;!@[N;!D1;!$(N(C=O)(C=O));$(N(C(=O))[!S;!D1][!D1])]   Brics.smarts_30
[S;X4;$(S(=O)(=O))]-;!@[#7;X3;!D1;$([#7](S(=O)(=O))[#6;!D1][!D1]);!$([#7]C(=O))]   Brics.smarts_31
[C;!D4;!D1;!R;$(C(=O));$(C([n])[!S;!D1][!D1])]-;!@[n;!$(n@[#6](=O))]   Brics.smarts_32
[C;!D4;!D1;!R;!$(C(=O));$(C([N;X3;!D1])[#6;!D1][!D1])]-;!@[N;X3;!D1;!$(NC=;!@[N,O,S]);$(N([C;!D1;!R])[#6;!D1]!=[!D1])]   Brics.smarts_33
[C;D3;R;$([C]@[N,n,S,s,O,o])]-;!@[N;X3;!D1;!$(NC=;!@[N,O,S]);$(N([#6;!D1;R])[#6;!D1;R]!=,@[!D1])]   Brics.smarts_34
[c;X3;R;$([c]@[N,n,S,s,O,o])]-;!@[N;X3;!D1;!$(NC=;!@[N,O,S]);$(N([#6;!D1;R])[#6;!D1;R]!=,@[!D1])]   Brics.smarts_35
[C;D3;R;!$([C]@[N,n,S,s,O,o])]-;!@[N;X3;!D1;!$(NC=;!@[N,O,S]);$(N([#6;!D1;R])[#6;!D1;R]!=,@[!D1])]   Brics.smarts_36
[c;X3;R;!$([c]@[N,n,S,s,O,o])]-;!@[N;X3;!D1;!$(NC=;!@[N,O,S]);$(N([#6;!D1;R])[#6;!D1;R]!=,@[!D1])]   Brics.smarts_37
[C;!D4;!D1;!R;!$(C=[C,O,S,N]);!$(C[O,S,N;!R]);$(C([n])!=[#6;!D1]~[!D1])]-;!@[n;!$(n@[#6](=O))]   Brics.smarts_38
[C;D3;R;$([C]@[N,n,S,s,O,o])]-;!@[n;!$(n@[#6](=O))]   Brics.smarts_39
[c;X3;R;$([c]@[N,n,S,s,O,o])]-;!@[n;!$(n@[#6](=O))]   Brics.smarts_40
[C;D3;R;!$([C]@[N,n,S,s,O,o])]-;!@[n;!$(n@[#6](=O))]   Brics.smarts_41
[c;X3;R;!$([c]@[N,n,S,s,O,o])]-;!@[n;!$(n@[#6](=O))]   Brics.smarts_42
[C;!D4;!D1;!R;!$(C=[C,O,S,N]);!$(C[O,S,N;!R]);$(C([#7;R;D3])!=[#6;!D1]~[!D1])]-;!@[#7;R;D3;$([#7]@[#6](=O))]   Brics.smarts_43
[C;D3;R;$([C]@[N,n,S,s,O,o])]-;!@[#7;R;D3;$([#7]@[#6](=O))]   Brics.smarts_44
[c;X3;R;$([c]@[N,n,S,s,O,o])]-;!@[#7;R;D3;$([#7]@[#6](=O))]   Brics.smarts_45
[C;D3;R;!$([C]@[N,n,S,s,O,o])]-;!@[#7;R;D3;$([#7]@[#6](=O))]   Brics.smarts_46
[c;X3;R;!$([c]@[N,n,S,s,O,o])]-;!@[#7;R;D3;$([#7]@[#6](=O))]   Brics.smarts_47
[C;!D4;!D1;!R;$(C(=O));$(C([#7;R;D3])[!S;!D1][!D1])]-;!@[#7;R;D3;$([#7]@[#6](=O))]   Brics.smarts_48
[C;!D4;!D1;!R;!$(C(=S));$(C([S;D2])[#6;!D1]~[!D1])]-;!@[S;D2;$(S([C;!D1;!R])[#6;!D1][!D1]);!$(SCS);!$(SC=*);!$(S[P,S])]   Brics.smarts_49
[C;D3;R;$([C]@[N,n,S,s,O,o])]-;!@[S;D2;$(S([#6;!D1;R])[#6;!D1;R][!D1]);!$(SCS);!$(SC=;!@*);!$(S[P,S])]   Brics.smarts_50
[c;X3;R;$([c]@[N,n,S,s,O,o])]-;!@[S;D2;$(S([#6;!D1;R])[#6;!D1;R][!D1]);!$(SCS);!$(SC=;!@*);!$(S[P,S])]   Brics.smarts_51
[C;D3;R;!$([C]@[N,n,S,s,O,o])]-;!@[S;D2;$(S([#6;!D1;R])[#6;!D1;R][!D1]);!$(SCS);!$(SC=;!@*);!$(S[P,S])]   Brics.smarts_52
[c;X3;R;!$([c]@[N,n,S,s,O,o])]-;!@[S;D2;$(S([#6;!D1;R])[#6;!D1;R][!D1]);!$(SCS);!$(SC=;!@*);!$(S[P,S])]   Brics.smarts_53
[C;!D4;!D1;!R;$(C(S=O)[#6;!D1][!D1])]-;!@[S;$(S(=O)([C;!D1;!R])[#6;!D1][!D1])]   Brics.smarts_54
[C;D3;R;$([C]@[N,n,S,s,O,o])]-;!@[S;$(S(=O)([#6;!D1;R])[#6;!D1;R][!D1])]   Brics.smarts_55
[c;X3;R;$([c]@[N,n,S,s,O,o])]-;!@[S;$(S(=O)([#6;!D1;R])[#6;!D1;R][!D1])]   Brics.smarts_56
[C;D3;R;!$([C]@[N,n,S,s,O,o])]-;!@[S;$(S(=O)([#6;!D1;R])[#6;!D1;R][!D1])]   Brics.smarts_57
[c;X3;R;!$([c]@[N,n,S,s,O,o])]-;!@[S;$(S(=O)([#6;!D1;R])[#6;!D1;R][!D1])]   Brics.smarts_58
[C;!D4;!D1;!R;$(C(=O));$(C([N;!D1])[!N;!D1][!D1])]-;!@[N;!D1;!$(N(C=O)(C=O));$(N(C(=O))[!N;!D1][!D1])]   Brics.smarts_59
[C;!D4;!D1;!R;$(C(=O));$(C([n])[!N;!D1][!D1])]-;!@[n;!$(n@[#6](=O));!$((C=O)(n)([#7]))]   Brics.smarts_60
[C;!D4;!D1;!R;$(C(=O));$(C([O;D2])[#6;!D1]!=[!D1])]-;!@[O;D2;$(O(C(=O))[#6;!D1][#6;!D1]);!$(OCO);!$(O[P,S])]   Brics.smarts_61
[C;!D4;!D1;!R;!$(C(=O));$(C([N;X3;!D1])[#6;!D1][!D1])]-;!@[N;X3;!D1;!$(NC=;!@[N,O,S]);$(N([C;!D1;!R])[#6;!D1]!=[!D1])]   Brics.smarts_62
[C;D3;R;$([C]@[N,n,S,s,O,o])]-;!@[N;X3;!D1;!$(NC=;!@[N,O,S]);$(N([#6;!D1])[#6;!D1;R]!=,@[!D1])]   Brics.smarts_63
[c;X3;R;$([c]@[N,n,S,s,O,o])]-;!@[N;X3;!D1;!$(NC=;!@[N,O,S]);$(N([#6;!D1])[#6;!D1;R]!=,@[!D1])]   Brics.smarts_64
[C;D3;R;!$([C]@[N,n,S,s,O,o])]-;!@[N;X3;!D1;!$(NC=;!@[N,O,S]);$(N([#6;!D1])[#6;!D1;R]!=,@[!D1])]   Brics.smarts_65
[c;X3;R;!$([c]@[N,n,S,s,O,o])]-;!@[N;X3;!D1;!$(NC=;!@[N,O,S]);$(N([#6;!D1])[#6;!D1;R]!=,@[!D1])]   Brics.smarts_66
[N;!D1;!$(N(C=O)(C=O));$(N(C(=O))[!D1][!D1])]-;!@[C;!D4;!D1;!R;$(C(=O));$(C([N;!D1])[N;!D1][!D1])]   Brics.smarts_67
[C;!D4;!D1;!R;!$(C(=O));$(C([O;D2])[#6;!D1]~[!D1])]-;!@[O;D2;$(O([C;!D1;!R])[#6;!D1][!D1]);!$(OCO);!$(OC=*);!$(O[P,S])]   Brics.smarts_68
[C;D3;R;$([C]@[N,n,S,s,O,o])]-;!@[O;D2;$(O([#6;!D1;R])[#6;!D1][!D1]);!$(OCO);!$(OC=;!@*);!$(O[P,S])]   Brics.smarts_69
[c;X3;R;$([c]@[N,n,S,s,O,o])]-;!@[O;D2;$(O([#6;!D1;R])[#6;!D1][!D1]);!$(OCO);!$(OC=;!@*);!$(O[P,S])]   Brics.smarts_70
[C;D3;R;!$([C]@[N,n,S,s,O,o])]-;!@[O;D2;$(O([#6;!D1;R])[#6;!D1][!D1]);!$(OCO);!$(OC=;!@*);!$(O[P,S])]   Brics.smarts_71
[c;X3;R;!$([c]@[N,n,S,s,O,o])]-;!@[O;D2;$(O([#6;!D1;R])[#6;!D1][!D1]);!$(OCO);!$(OC=;!@*);!$(O[P,S])]   Brics.smarts_72
[#6;!D1;!$([#6]-;!@[#6]=;!@[C,O,S;!@]);$([#6][!H;!D1]!=[!H;!D1])]=;!@[#6;!D1;!$([#6]-;!@[#6]=;!@[C,O,S;!@]);$([#6][!H;!D1]!=[!H;!D1])]   Brics.smarts_73
[N;X4]-;!@[C;!D4;!D1;!R;!$(C(=O));$(C([N;X4;!D1])[#6;!D1][!D1])]   Brics.smarts_74
[N;X4]-;!@[C;D3;R;$([C]@[N,n,S,s,O,o])]   Brics.smarts_75
[N;X4]-;!@[c;X3;R;$([c]@[N,n,S,s,O,o])]   Brics.smarts_76
[N;X4]-;!@[C;D3;R;!$([C]@[N,n,S,s,O,o])]   Brics.smarts_77
[N;X4]-;!@[c;X3;R;!$([c]@[N,n,S,s,O,o])]   Brics.smarts_78
[C;!D4;!D1;!R;!$(C=[C,O,S,N]);!$(C[O,S,N;!R]);$(C([n])!=[#6;!D1]~[!D1])]-;!@[n;!$(n@[#6](=O))]   Brics.smarts_79
[C;D3;R;$([C]@[N,n,S,s,O,o])]-;!@[n;!$(n@[#6](=O))]   Brics.smarts_80
[C;D3;R;!$([C]@[N,n,S,s,O,o])]-;!@[n;!$(n@[#6](=O))]   Brics.smarts_81
[C;!D4;!D1;!R;!$(C=[C,O,S,N]);!$(C[O,S,N;!R]);$(C([#7;R;D3])!=[#6;!D1]~[!D1])]-;!@[#7;R;D3;$([#7]@[#6](=O))]   Brics.smarts_82
[C;D3;R;$([C]@[N,n,S,s,O,o])]-;!@[#7;R;D3;$([#7]@[#6](=O))]   Brics.smarts_83
[C;D3;R;!$([C]@[N,n,S,s,O,o])]-;!@[#7;R;D3;$([#7]@[#6](=O))]   Brics.smarts_84
[C;!D4;!D1;!R;$(C(=O));$(C([#7;R;D3])[!S;!D1][!D1])]-;!@[#7;R;D3;$([#7]@[#6](=O))]   Brics.smarts_85
[c;X3;R;$([c]@[N,n,S,s,O,o])]-;!@[c;X3;R;!$([c]@[N,n,S,s,O,o])]   Brics.smarts_86
[c;X3;R;!$([c]@[N,n,S,s,O,o])]-;!@[c;X3;R;!$([c]@[N,n,S,s,O,o])]   Brics.smarts_87
[S;X4;$(S(=O)(=O))]-;!@[#7;X3;!D1;$([#7](S(=O)(=O))[#6;!D1][!D1]);!$([#7]C(=O))]   Brics.smarts_88
[CD1H2,CD2H1,CD3H0;!$(C=,#*)]   Brics.smarts_120
[$([CX2](=C)=C)]   daylight_examples.smarts_1
[$([CX3]=[CX3])]   daylight_examples.smarts_2
[$([CX2]#C)]   daylight_examples.smarts_3
[$([CX3]=[OX1]),$([CX3+]-[OX1-])]   daylight_examples.smarts_5
[NX3;H2,H1;!$(NC=O)]   daylight_examples.smarts_36
[NX3;H2;!$(NC=[!#6]);!$(NC#[!#6])][#6]   daylight_examples.smarts_38
[NX3;H2,H1;!$(NC=O)].[NX3;H2,H1;!$(NC=O)]   daylight_examples.smarts_39
[NX3][$(C=C),$(cc)]   daylight_examples.smarts_40
[$([NX3H2,NX4H3+]),$([NX3H](C)(C))][CX4H]([*])[CX3](=[OX1])[OX2H,OX1-,N]   daylight_examples.smarts_43
[$([NX3H2,NX4H3+]),$([NX3H](C)(C))][CX4H]([   daylight_examples.smarts_44
[$([$([NX3H2,NX4H3+]),$([NX3H](C)(C))][CX4H2][CX3](=[OX1])[OX2H,OX1-,N])]   daylight_examples.smarts_51
[CH2X4][#6X3]1:[$([#7X3H+,#7X2H0+0]:[#6X3H]:[#7X3H]),$([#7X3H])]:[#6X3H]:[$([#7X3H+,#7X2H0+0]:[#6X3H]:[#7X3H]),$([#7X3H])]:[#6X3H]1   daylight_examples.smarts_52
[$([NX3H,NX4H2+]),$([NX3](C)(C)(C))]1[CX4H]([CH2][CH2][CH2]1)[CX3](=[OX1])[OX2H,OX1-,N]   daylight_examples.smarts_58
[CH2X4][#6X3]1:[$([#7X3H+,#7X2H0+0]:[#6X3H]:[#7X3H]),$([#7X3H])]:[#6X3H]:[$([#7X3H+,#7X2H0+0]:[#6X3H]:[#7X3H]),$([#7X3H])]:[#6X3H]1   daylight_examples.smarts_72
[$(*-[NX2-]-[NX2+]#[NX1]),$(*-[NX2]=[NX2+]=[NX1-])]   daylight_examples.smarts_84
[$([NX1-]=[NX2+]=[NX1-]),$([NX1]#[NX2+]-[NX1-2])]   daylight_examples.smarts_85
[$([NX2]=[NX3+]([O-])[#6]),$([NX2]=[NX3+0](=[O])[#6])]   daylight_examples.smarts_89
[$([#6]=[N+]=[N-]),$([#6-]-[N+]#[N])]   daylight_examples.smarts_90
[$([nr5]:[nr5,or5,sr5]),$([nr5]:[cr5]:[nr5,or5,sr5])]   daylight_examples.smarts_91
[CX3;$([C]([#6])[#6]),$([CH][#6])]=[NX2][#6]   daylight_examples.smarts_94
[$([CX3]([#6])[#6]),$([CX3H][#6])]=[$([NX2][#6]),$([NX2H])]   daylight_examples.smarts_95
[$([NX3](=[OX1])(=[OX1])O),$([NX3+]([OX1-])(=[OX1])O)]   daylight_examples.smarts_100
[$([OX1]=[NX3](=[OX1])[OX1-]),$([OX1]=[NX3+]([OX1-])[OX1-])]   daylight_examples.smarts_101
[$([NX3](=O)=O),$([NX3+](=O)[O-])][!#8]   daylight_examples.smarts_104
[$([NX3](=O)=O),$([NX3+](=O)[O-])][!#8].[$([NX3](=O)=O),$([NX3+](=O)[O-])][!#8]   daylight_examples.smarts_105
[$([#7+][OX1-]),$([#7v5]=[OX1]);!$([#7](~[O])~[O]);!$([#7]=[#7])]   daylight_examples.smarts_107
[OX2H][$(C=C),$(cc)]   daylight_examples.smarts_114
[$([OH]-*=[!#6])]   daylight_examples.smarts_115
[$(P(=[OX1])([$([OX2H]),$([OX1-]),$([OX2]P)])([$([OX2H]),$([OX1-]),$([OX2]P)])[$([OX2H]),$([OX1-]),$([OX2]P)]),$([P+]([OX1-])([$([OX2H]),$([OX1-]),$([OX2]P)])([$([OX2H]),$([OX1-]),$([OX2]P)])[$([OX2H]),$([OX1-]),$([OX2]P)])]   daylight_examples.smarts_117
[$(P(=[OX1])([OX2][#6])([$([OX2H]),$([OX1-]),$([OX2][#6])])[$([OX2H]),$([OX1-]),$([OX2][#6]),$([OX2]P)]),$([P+]([OX1-])([OX2][#6])([$([OX2H]),$([OX1-]),$([OX2][#6])])[$([OX2H]),$([OX1-]),$([OX2][#6]),$([OX2]P)])]   daylight_examples.smarts_118
[$([#16X3](=[OX1])[OX2H0]),$([#16X3+]([OX1-])[OX2H0])]   daylight_examples.smarts_130
[$([#16X3](=[OX1])[OX2H,OX1H0-]),$([#16X3+]([OX1-])[OX2H,OX1H0-])]   daylight_examples.smarts_131
[$([#16X4](=[OX1])=[OX1]),$([#16X4+2]([OX1-])[OX1-])]   daylight_examples.smarts_132
[$([#16X4](=[OX1])(=[OX1])([#6])[#6]),$([#16X4+2]([OX1-])([OX1-])([#6])[#6])]   daylight_examples.smarts_133
[$([#16X4](=[OX1])(=[OX1])([#6])[OX2H,OX1H0-]),$([#16X4+2]([OX1-])([OX1-])([#6])[OX2H,OX1H0-])]   daylight_examples.smarts_134
[$([#16X4](=[OX1])(=[OX1])([#6])[OX2H0]),$([#16X4+2]([OX1-])([OX1-])([#6])[OX2H0])]   daylight_examples.smarts_135
[$([#16X4]([NX3])(=[OX1])(=[OX1])[#6]),$([#16X4+2]([NX3])([OX1-])([OX1-])[#6])]   daylight_examples.smarts_136
[$([SX4](=[OX1])(=[OX1])([!O])[NX3]),$([SX4+2]([OX1-])([OX1-])([!O])[NX3])]   daylight_examples.smarts_138
[$([#16X3]=[OX1]),$([#16X3+][OX1-])]   daylight_examples.smarts_139
[$([#16X3](=[OX1])([#6])[#6]),$([#16X3+]([OX1-])([#6])[#6])]   daylight_examples.smarts_140
[$([#16X4](=[OX1])(=[OX1])([OX2H,OX1H0-])[OX2][#6]),$([#16X4+2]([OX1-])([OX1-])([OX2H,OX1H0-])[OX2][#6])]   daylight_examples.smarts_141
[$([SX4](=O)(=O)(O)O),$([SX4+2]([O-])([O-])(O)O)]   daylight_examples.smarts_142
[$([#16X4](=[OX1])(=[OX1])([OX2][#6])[OX2][#6]),$([#16X4](=[OX1])(=[OX1])([OX2][#6])[OX2][#6])]   daylight_examples.smarts_143
[$([#16X4]([NX3])(=[OX1])(=[OX1])[OX2][#6]),$([#16X4+2]([NX3])([OX1-])([OX1-])[OX2][#6])]   daylight_examples.smarts_144
[$([#16X4]([NX3])(=[OX1])(=[OX1])[OX2H,OX1H0-]),$([#16X4+2]([NX3])([OX1-])([OX1-])[OX2H,OX1H0-])]   daylight_examples.smarts_145
[$([#6X4@](*)(*)(*)*),$([#6X4@H](*)(*)*)]   daylight_examples.smarts_152
[$([cX2+](:*):*)]   daylight_examples.smarts_155
[$([cX3](:*):*),$([cX2+](:*):*)]   daylight_examples.smarts_156
[$([cX3](:*):*),$([cX2+](:*):*),$([CX3]=*),$([CX2+]=*)]   daylight_examples.smarts_157
[$([nX3](:*):*),$([nX2](:*):*),$([#7X2]=*),$([NX3](=*)=*),$([#7X3+](-*)=*),$([#7X3+H]=*)]   daylight_examples.smarts_158
[$([NX4+]),$([NX3]);!$(*=*)&!$(*:*)]   daylight_examples.smarts_160
[$([$([NX3]=O),$([NX3+][O-])])]   daylight_examples.smarts_162
[$([$([NX4]=O),$([NX4+][O-])])]   daylight_examples.smarts_163
[$([$([NX4]=O),$([NX4+][O-,#0])])]   daylight_examples.smarts_164
[$([NX4+]),$([NX4]=*)]   daylight_examples.smarts_165
[$([SX3]=N)]   daylight_examples.smarts_166
[$([SX1]=[#6])]   daylight_examples.smarts_167
[$([NX1]#*)]   daylight_examples.smarts_168
[$([OX2])]   daylight_examples.smarts_169
[!$([#6+0]);!$(C(F)(F)F);!$(c(:[!c]):[!c])!$([#6]=,#[!#6])]   daylight_examples.smarts_173
[$([#6+0]);!$(C(F)(F)F);!$(c(:[!c]):[!c])!$([#6]=,#[!#6])]   daylight_examples.smarts_174
[$([SX1]~P)]   daylight_examples.smarts_175
[$([NX3]C=N)]   daylight_examples.smarts_176
[$([NX3]N=C)]   daylight_examples.smarts_177
[$([NX3]N=N)]   daylight_examples.smarts_178
[$([OX2]C=N)]   daylight_examples.smarts_179
[!$(*#*)&!D1]-!@[!$(*#*)&!D1]   daylight_examples.smarts_180
[$([*R2]([*R])([*R])([*R]))].[$([*R2]([*R])([*R])([*R]))]   daylight_examples.smarts_181
[$([nX2r5]:[a-]),$([nX2r5]:[a]:[a-])]   daylight_examples.smarts_194
[$([$([NX3H,NX4H2+]),$([NX3](C)(C)(C))]1[CX4H]([CH2][CH2][CH2]1)[CX3](=[OX1])[OX2H,OX1-,N]),$([$([NX3H2,NX4H3+]),$([NX3H](C)(C))][CX4H2][CX3](=[OX1])[OX2H,OX1-,N]),$([$([NX3H2,NX4H3+]),$([NX3H](C)(C))][CX4H]([*])[CX3](=[OX1])[OX2H,OX1-,N])]   daylight_examples.smarts_201
[$([NX3H,NX4H2+]),$([NX3](C)(C)(C))]1[CX4H]([CH2][CH2][CH2]1)[CX3](=[OX1])[OX2H,OX1-,N]   daylight_examples.smarts_202
[$([$([NX3H2,NX4H3+]),$([NX3H](C)(C))][CX4H2][CX3](=[OX1])[OX2H,OX1-,N])]   daylight_examples.smarts_203
[$([NX3H2,NX4H3+]),$([NX3H](C)(C))][CX4H]([*])[CX3](=[OX1])[OX2H,OX1-,N]   daylight_examples.smarts_204
[$([NX3H2,NX4H3+]),$([NX3H](C)(C))][CX4H]([CH3X4])[CX3](=[OX1])[OX2H,OX1-,N]([$([CH3X4]),$([CH2X4][CH2X4][CH2X4][NHX3][CH0X3](=[NH2X3+,NHX2+0])[NH2X3]),$([CH2X4][CX3](=[OX1])[NX3H2]),$([CH2X4][CX3](=[OX1])[OH0-,OH]),$([CH2X4][SX2H,SX1H0-]),$([CH2X4][CH2X4][CX3](=[OX1])[OH0-,OH]),$([CH2X4][#6X3]1:[$([#7X3H+,#7X2H0+0]:[#6X3H]:[#7X3H]),$([#7X3H])]:[#6X3H]:[$([#7X3H+,#7X2H0+0]:[#6X3H]:[#7X3H]),$([#7X3H])]:[#6X3H]1),$([CHX4]([CH3X4])[CH2X4][CH3X4]),$([CH2X4][CHX4]([CH3X4])[CH3X4]),$([CH2X4][CH2X4][CH2X4][CH2X4][NX4+,NX3+0]),$([CH2X4][CH2X4][SX2][CH3X4]),$([CH2X4][cX3]1[cX3H][cX3H][cX3H][cX3H][cX3H]1),$([CH2X4][OX2H]),$([CHX4]([CH3X4])[OX2H]),$([CH2X4][cX3]1[cX3H][nX3H][cX3]2[cX3H][cX3H][cX3H][cX3H][cX3]12),$([CH2X4][cX3]1[cX3H][cX3H][cX3]([OHX2,OH0X1-])[cX3H][cX3H]1),$([CHX4]([CH3X4])[CH3X4])])   daylight_examples.smarts_206
[$([$([NX3H,NX4H2+]),$([NX3](C)(C)(C))]1[CX4H]([CH2][CH2][CH2]1)[CX3](=[OX1])[OX2H,OX1-,N]),$([$([NX3H2,NX4H3+]),$([NX3H](C)(C))][CX4H2][CX3](=[OX1])[OX2H,OX1-,N]),$([$([NX3H2,NX4H3+]),$([NX3H](C)(C))][CX4H]([$([CH3X4]),$([CH2X4][CH2X4][CH2X4][NHX3][CH0X3](=[NH2X3+,NHX2+0])[NH2X3]),$([CH2X4][CX3](=[OX1])[NX3H2]),$([CH2X4][CX3](=[OX1])[OH0-,OH]),$([CH2X4][SX2H,SX1H0-]),$([CH2X4][CH2X4][CX3](=[OX1])[OH0-,OH]),$([CH2X4][#6X3]1:[$([#7X3H+,#7X2H0+0]:[#6X3H]:[#7X3H]),$([#7X3H])]:[#6X3H]:[$([#7X3H+,#7X2H0+0]:[#6X3H]:[#7X3H]),$([#7X3H])]:[#6X3H]1),$([CHX4]([CH3X4])[CH2X4][CH3X4]),$([CH2X4][CHX4]([CH3X4])[CH3X4]),$([CH2X4][CH2X4][CH2X4][CH2X4][NX4+,NX3+0]),$([CH2X4][CH2X4][SX2][CH3X4]),$([CH2X4][cX3]1[cX3H][cX3H][cX3H][cX3H][cX3H]1),$([CH2X4][OX2H]),$([CHX4]([CH3X4])[OX2H]),$([CH2X4][cX3]1[cX3H][nX3H][cX3]2[cX3H][cX3H][cX3H][cX3H][cX3]12),$([CH2X4][cX3]1[cX3H][cX3H][cX3]([OHX2,OH0X1-])[cX3H][cX3H]1),$([CHX4]([CH3X4])[CH3X4])])[CX3](=[OX1])[OX2H,OX1-,N])]   daylight_examples.smarts_207
[$([NX3,NX4+][CX4H]([*])[CX3](=[OX1])[O,N]);!$([$([$([NX3H,NX4H2+]),$([NX3](C)(C)(C))]1[CX4H]([CH2][CH2][CH2]1)[CX3](=[OX1])[OX2H,OX1-,N]),$([$([NX3H2,NX4H3+]),$([NX3H](C)(C))][CX4H2][CX3](=[OX1])[OX2H,OX1-,N]),$([$([NX3H2,NX4H3+]),$([NX3H](C)(C))][CX4H]([$([CH3X4]),$([CH2X4][CH2X4][CH2X4][NHX3][CH0X3](=[NH2X3+,NHX2+0])[NH2X3]),$([CH2X4][CX3](=[OX1])[NX3H2]),$([CH2X4][CX3](=[OX1])[OH0-,OH]),$([CH2X4][SX2H,SX1H0-]),$([CH2X4][CH2X4][CX3](=[OX1])[OH0-,OH]),$([CH2X4][#6X3]1:[$([#7X3H+,#7X2H0+0]:[#6X3H]:[#7X3H]),$([#7X3H])]:[#6X3H]:[$([#7X3H+,#7X2H0+0]:[#6X3H]:[#7X3H]),$([#7X3H])]:[#6X3H]1),$([CHX4]([CH3X4])[CH2X4][CH3X4]),$([CH2X4][CHX4]([CH3X4])[CH3X4]),$([CH2X4][CH2X4][CH2X4][CH2X4][NX4+,NX3+0]),$([CH2X4][CH2X4][SX2][CH3X4]),$([CH2X4][cX3]1[cX3H][cX3H][cX3H][cX3H][cX3H]1),$([CH2X4][OX2H]),$([CHX4]([CH3X4])[OX2H]),$([CH2X4][cX3]1[cX3H][nX3H][cX3]2[cX3H][cX3H][cX3H][cX3H][cX3]12),$([CH2X4][cX3]1[cX3H][cX3H][cX3]([OHX2,OH0X1-])[cX3H][cX3H]1),$([CHX4]([CH3X4])[CH3X4])])[CX3](=[OX1])[OX2H,OX1-,N])])]   daylight_examples.smarts_208
[$(*-[NX2-]-[NX2+]#[NX1]),$(*-[NX2]=[NX2+]=[NX1-])]   daylight_examples.smarts_209
[$([NX1-]=[NX2+]=[NX1-]),$([NX1]#[NX2+]-[NX1-2])]   daylight_examples.smarts_210
[$([$(*-[NX2-]-[NX2+]#[NX1]),$(*-[NX2]=[NX2+]=[NX1-])]),$([$([NX1-]=[NX2+]=[NX1-]),$(   daylight_examples.smarts_211
[$([CX3]=[OX1])]   daylight_examples.smarts_212
[$([OX1]=[CX3])]   daylight_examples.smarts_213
([Cl!$(Cl~c)].[c!$(c~Cl)])   daylight_examples.smarts_221
[NX3;H2,H1;!$(NC=O)].[NX3;H2,H1;!$(NC=O)]   daylight_examples.smarts_224
[!H0;F,Cl,Br,I,N+,$([OH]-*=[!#6]),+]   daylight_examples.smarts_231
[$([OH]-*=[!#6])]   daylight_examples.smarts_234
[$(P(=[OX1])([$([OX2H]),$([OX1-]),$([OX2]P)])([$([OX2H]),$([OX1-]),$([OX2]P)])[$([OX2H]),$([OX1-]),$([OX2]P)]),$([P+]([OX1-])([$([OX2H]),$([OX1-]),$([OX2]P)])([$([OX2H]),$([OX1-]),$([OX2]P)])[$([OX2H]),$([OX1-]),$([OX2]P)])]   daylight_examples.smarts_235
[$([#16X4](=[OX1])(=[OX1])([#6])[OX2H,OX1H0-]),$([#16X4+2]([OX1-])([OX1-])([#6])[OX2H,OX1H0-])]   daylight_examples.smarts_236
[$([cX2+](:*):*)]   daylight_examples.smarts_242
[$([NX1-]=[NX2+]=[NX1-]),$([NX1]#[NX2+]-[NX1-2])]   daylight_examples.smarts_243
[$([!-0!-1!-2!-3!-4]~*~[!+0!+1!+2!+3!+4]),$([!-0!-1!-2!-3!-4]~*~*~[!+0!+1!+2!+3!+4]),$([!-0!-1!-2!-3!-4]~*~*~*~[!+0!+1!+2!+3!+4]),$([!-0!-1!-2!-3!-4]~*~*~*~*~[!+0!+1!+2!+3!+4]),$([!-0!-1!-2!-3!-4]~*~*~*~*~*~[!+0!+1!+2!+3!+4]),$([!-0!-1!-2!-3!-4]~*~*~*~*~*~*~[!+0!+1!+2!+3!+4]),$([!-0!-1!-2!-3!-4]~*~*~*~*~*~*~*~[!+0!+1!+2!+3!+4]),$([!-0!-1!-2!-3!-4]~*~*~*~*~*~*~*~*~[!+0!+1!+2!+3!+4]),$([!-0!-1!-2!-3!-4]~*~*~*~*~*~*~*~*~*~[!+0!+1!+2!+3!+4])]   daylight_examples.smarts_245
[!$([#6,F,Cl,Br,I,o,s,nX3,#7v5,#15v5,#16v4,#16v6,*+1,*+2,*+3])]   daylight_examples.smarts_248
[!$([#6,H0,-,-2,-3])]   daylight_examples.smarts_249
[O,N;!H0]-*~*-*=[$([C,N;R0]=O)]   daylight_examples.smarts_251
A[#6;!$(C(F)(F)F)]   daylight_examples.smarts_258
[$(c:cCl),$(c:c:cCl),$(c:c:c:cCl)]-[$(c:cCl),$(c:c:cCl),$(c:c:c:cCl)]   daylight_examples.smarts_259
[c;$([*Cl]),$([*H1])]1ccc(O)c(C)c1   daylight_examples.smarts_261
Cc1:c(O):c:c:[$(cCl),$([cH])]:c1   daylight_examples.smarts_262
c1([F,Cl,Br,I,$(N(=O)~O)])c([F,Cl,Br,I,$(N(=O)~O),$(C#N),$(C=O),$(C(F)(F)F),$(S=O)])cc([F,Cl,Br,I,$(N(=O)~O),$(C#N),$(C=O),$(C(F)(F)F),$(S=O)])cc1   enoch.smarts_0
c1([F,Cl,Br,I,$(N(=O)~O)])c([F,Cl,Br,I,$(N(=O)~O),$(C#N),$(C=O),$(C(F)(F)F),$(S=O)])cccc1([F,Cl,Br,I,$(N(=O)~O),$(C#N),$(C=O),$(C(F)(F)F),$(S=O)])   enoch.smarts_1
c1([F,Cl,Br,I,$(N(=O)~O)])ncc([F,Cl,Br,I,$(N(=O)~O),$(C#N),$(C=O),$(C(F)(F)F),$(S=O)])cc1   enoch.smarts_2
c1([F,Cl,Br,I,$(N(=O)~O)])ncccc1([F,Cl,Br,I,$(N(=O)~O),$(C#N),$(C=O),$(C(F)(F)F),$(S=O)])   enoch.smarts_3
c1([F,Cl,Br,I,$(N(=O)~O)])ncccn1   enoch.smarts_4
c1([F,Cl,Br,I,$(N(=O)~O)])ncncc1   enoch.smarts_5
c1([F,Cl,Br,I,$(N(=O)~O)])ncc([F,Cl,Br,I,$(N(=O)~O),$(C#N),$(C=O),$(C(F)(F)F),$(S=O)])nc1   enoch.smarts_6
c1nc([F,Cl,Br,I,$(N(=O)~O)])ncn1   enoch.smarts_7
[#6][$([NX2]=O),$(N=C=O),$(OC#N),$(SC#N),$(N=C=S)]   enoch.smarts_15
[CH2,CH]=[CH][$(N(=O)~O),$(C=O),$(C#N),$(S=O),$(C(=O)N),$(a)]   enoch.smarts_20
[CH2]=C[$(N(=O)~O),$(C=O),$(C#N),$(S=O),$(C(=O)N),$(a)]   enoch.smarts_21
aC=C[$(N(=O)~O),$(C=O),$(C#N),$(S=O),$(C(=O)N),$(a)]   enoch.smarts_22
C#C[$(N(=O)~O),$(C=O),$(C#N),$(S=O),$(C(=O)N),$(a)]   enoch.smarts_23
[CH2,CH]=[CH]C=C[$(N(=O)~O),$(C=O),$(C#N),$(S=O),$(C(=O)N),$(a)]   enoch.smarts_24
[CHR]=[CR][$(N(=O)~O),$(C=O),$(C#N),$(S=O),$(C(=O)N),$(a)]   enoch.smarts_25
C1=[C,N][$(S(=O)(=O)),$(C=[N,O]),$(S=O)][C,N]=C1c2ccccc2   enoch.smarts_29
c1c([OH,NH2,NH])c([OH,NH2,NH,$(N=N),$(N(C)C)])ccc1   enoch.smarts_31
c1c([OH,NH2,NH])ccc([OH,NH2,NH,$(N=N),$(N(C)C)])c1   enoch.smarts_32
c1c([OH,NH2,NH])cc([OH,NH2,NH,$(N(C)C)])cc1   enoch.smarts_36
C([F,Cl,Br,I])[CH2,CH][$(N(=O)~O),$(C=O),$(C#N),$(S=O),$(C(=O)N),$(a)]   enoch.smarts_37
[$([CH]=[CH2,CH]),$(C(C)=[CH2,CH]),$(C#C);!$(C(C)=CC)][CH2][OH]   enoch.smarts_38
F[CH2,CH]C(F)[$(N(=O)~O),$(C=O),$(C#N),$(S=O),$(C(=O)N),$(a)]   enoch.smarts_42
Cl[CH2,CH]C(Cl)[$(N(=O)~O),$(C=O),$(C#N),$(S=O),$(C(=O)N),$(a)]   enoch.smarts_43
Br[CH2,CH]C(Br)[$(N(=O)~O),$(C=O),$(C#N),$(S=O),$(C(=O)N),$(a)]   enoch.smarts_44
I[CH2,CH]C(I)[$(N(=O)~O),$(C=O),$(C#N),$(S=O),$(C(=O)N),$(a)]   enoch.smarts_45
[$(C=C),$(C#C),a][CH2,CH][O,S][$([CH]=O),$([CH]=S),$(C(C)=O),$(C(C)=S),[a]]   enoch.smarts_49
[#6][O,SX2,N][O,SX2,N][$([CH]=O),$([CH]=S),$(C(C)=O),$(C(C)=S),[a]]   enoch.smarts_51
[!$(C=C);!$(C#C)]C(=[O,SX1,N])[F,Cl,Br,I]   enoch.smarts_55
[!$(C=C);!$(C#C)]C(=[O,SX1,N])[O,S,N][a]   enoch.smarts_56
[!$(C=C);!$(C#C)]C(=[O,SX1,N])[O,S,N]C(=[O,SX1,N])   enoch.smarts_57
[!$(C=C);!$(C#C)]C(=[O,S,N])[O,S][$(C=C),$(C=N),$(C#C),$(C#N)]   enoch.smarts_58
[!$(C=C);!$(C#C)]C(=[O,SX1,N])[O,S,N][CX4,O,S][$(C=O),a,$(C=C),$(C#C),$(C=N),$(C#N)]   enoch.smarts_63
[nH0;!$(n-C);!$(n(:c)(:c):a)]1ccccc1   hann.smarts_94
[$(NH2)!:c],$([NH1]([CX4])!:c),$([NH0]([CX4])([CX4])!:c)]   hann.smarts_96
[$(P(=O)[O,S]);!$(P[OH1])]   hann.smarts_106
[$(c1(=O)ccn([C,c])cc1),$(c1(=O)n([C,c])cccc1)]   hann.smarts_108
[$(C(=O)(~c)~c);!$([$(c1(=O)ccn([C,c])cc1),$(c1(=O)n([C,c])cccc1)])]   hann.smarts_109
[OH1][C,c,N;!$(C=O)]   hann.smarts_115
[$([NH2]!:c),$([NH1]([CX4])!:c),$([NH0]([CX4])([CX4])!:c)]   hann.smarts_118
[C;X4;!D4]-;!@[c;$(c[n&H0,cH,S,O])]   maas_recore.smarts_1
[c;$(c[n&H0,cH,S,O])]-;!@[c;$(c[n&H0,cH,S,O])]   maas_recore.smarts_2
[c;$(c([cH])([cH,n&H0,O]))][F,Cl,Br,I]   maas_recore.smarts_7
[C;$(C(=O))]-;!@[N;!$(N(C=O)(C=O));!$(N[N,O,S])]   maas_recore.smarts_8
[c;$(c([n&H0,cH,S,O]))]-;!@[N;X3;!$(N[N,O,S])]   maas_recore.smarts_10
[S;X4;$(S(=O)(=O))]-;!@[N;X3;!$(N[N,O,S])]   maas_recore.smarts_11
[c;$(c[n&H0,cH,S,O])]-;!@[n]   maas_recore.smarts_12
[C;$(C(=O))]-;!@[n]   maas_recore.smarts_14
[C;X4;!D4]-;!@[O;D2;$(O[C,c]);!$(OCO);!$(OC=*)]   maas_recore.smarts_15
[P,S]-;!@[O;D2;$(O[C,c]);!$(OCO);!$(OC=*)]   maas_recore.smarts_16
[C;$(C(=O))]-;!@[O;D2;$(O[C,c]);!$(OCO);!$(OC=*)]   maas_recore.smarts_17
[!$(*#*)&!D1]-!@[!$(*#*)&!D1]   olah_testset.smarts_3
[$([#6]-!@[A!C!H]-!@[#6])]   olah_testset.smarts_12
[$([#8X2v2]([#6])[#6])]   olah_testset.smarts_31
[N;+0,+1;$(N(=O)~[O;H0;-0,-1])]   walters.smarts_1
