# Supplementary material for: Systematic benchmark of substructure search in molecular graphs - From Ullmann to VF2
Source: J Cheminform. 2012 Jul 31;4:13. doi: 10.1186/1758-2946-4-13 (PMC3586954; doi:10.1186/1758-2946-4-13)
Supplement: Additional file 3 — Supplementary Information (Additional file3). Figure S1. Depiction of SMARTS pattern with no explicit hydrogens and no recursion (top-left), explicit hydrogens and no recursion (top-right), no explicit hydrogens and recursion (bottom-left), and with explicit hydrogens and recursive atom environments (bottom-right). Depictions are created by SMARTSViewer [42]. Figure S2. Visual dipiction of PAINS patterns 1-4 created with SMARTSViewer [42]. Figure S3. Visual dipiction of PAINS patterns 5-8 created with SMARTSViewer [42]. Figure S4. Visual dipiction of PAINS patterns 9-12 created with SMARTSViewer [42]. Figure S5. Visual dipiction of PAINS patterns 13-16 created with SMARTSViewer [42]. [file 1758-2946-4-13-S3.zip › additional_data/datasets/smarts/pains_p_m150_antioptimized.txt]

[#1]-[#6;!R]=[#6]-1(-[#6](~[!#6&!#1]~[#6]-[!#6&!#1]-[#6]-1=[!#6&!#1])~[!#6&!#1])
c:1:c:c(:c(:c:c:1)-[#6]=[#7]-[#7])-[#8]-[#1]
[$([#1]),$([#6](-[#1])-[#1]),$([#8]-[#6](-[#1])(-[#1])-[#6](-[#1])-[#1])]-c:1:c:c(:c:c(:c:1-[#7])-[#1])-[#7](-[#6](-[#1])(-[#1]))(-[#6](-[#1])-[#1])
[$([#1]),$([#6](-[#1])-[#1])]-n:1(c(c(c:2:c:1:c:c:c:c:2-[#1])-[#6;X4]-[#1])-[$([#6](-[#1])-[#1]),$([#6]=,:[!#6&!#1]),$([#6](-[#1])-[#7]),$([#6](-[#1])(-[#6](-[#1])-[#1])-[#6](-[#1])(-[#1])-[#7](-[#1])-[#6](-[#1])-[#1])])
[#6]-1=,:[#6]-[#6](=[!#6&!#1])-[#6]=,:[#6]-[#6](=[!#6&!#1])-1
[#7]=[#7;!R]
[$([#6]),$([#16](=[#8])=[#8])]-[#6](=[!#6&!#1;!R])-[#6](-[#6])(=[!#6&!#1;!R])
c:1:c:c:c:c(:c:1-[#6;X4]-[#7])-[#8]-[#1]
c:1:c:c(:c:c:c:1-[#7](-[#6;X4])-[#6;X4])-[#6]=[#6]
c:1:c:c(:c:c:c:1-[#8]-[#6;X4])-[#7](-[#6;X4])-[$([#1]),$([#6;X4])]
[#6]-1(=[#6])-[#6](=[#8])-[#7]-[#6](=[#16])-[#16]-1
c:1(:c:c:c(:c:c:1)-[#6]=[#7]-[#7])-[#8]-[#1]
[#6]-1(=[#6])-[#6]=[#7]-[!#6&!#1]-[#6]-1=[#8]
c:1:c:c(:c:c:c:1-[#7](-[#6;X4])-[#6;X4])-[#6;X4]-[$([#8]-[#1]),$([#6]=[#6]-[#1]),$([#7]-[#6;X4])]
c:1:c:c:c:c-2:c:1-[#6](-[#6](=[#8])-[#7]-2)=!@[#7]-[#7]
[$([#1]),$([#6]-[#1])]-[#6](-[#1])c:1:c(-[$([#1]),$([#6](-[#1])-[#1])]):c(-[#1]):c(-[#7]([#6]-[#1])[#6](-[#1])-[#1]):c(-[#1]):c(-[#1]):1
