# Supplementary material for: Systematic benchmark of substructure search in molecular graphs - From Ullmann to VF2
Source: J Cheminform. 2012 Jul 31;4:13. doi: 10.1186/1758-2946-4-13 (PMC3586954; doi:10.1186/1758-2946-4-13)
Supplement: Additional file 3 — Supplementary Information (Additional file3). Figure S1. Depiction of SMARTS pattern with no explicit hydrogens and no recursion (top-left), explicit hydrogens and no recursion (top-right), no explicit hydrogens and recursion (bottom-left), and with explicit hydrogens and recursive atom environments (bottom-right). Depictions are created by SMARTSViewer [42]. Figure S2. Visual dipiction of PAINS patterns 1-4 created with SMARTSViewer [42]. Figure S3. Visual dipiction of PAINS patterns 5-8 created with SMARTSViewer [42]. Figure S4. Visual dipiction of PAINS patterns 9-12 created with SMARTSViewer [42]. Figure S5. Visual dipiction of PAINS patterns 13-16 created with SMARTSViewer [42]. [file 1758-2946-4-13-S3.zip › additional_data/datasets/smarts/pains_p_m150_optimized.txt]

[#6;!R](-[#1])=[#6]-1(-[#6](~[!#6&!#1]~[#6]-[!#6&!#1]-[#6]-1=[!#6&!#1])~[!#6&!#1])
[#8](-[#1])-c:1:c(-[#6]=[#7]-[#7]):c:c:c:c:1
[#7](-[#6](-[#1])-[#1])(-[#6](-[#1])(-[#1]))-c:1:c:c(:c(:c(:c:1)-[$([#1]),$([#6](-[#1])-[#1]),$([#8]-[#6](-[#1])(-[#1])-[#6](-[#1])-[#1])])-[#7])-[#1]
n:1(c(c(c:2:c:1:c:c:c:c:2-[#1])-[#6;X4]-[#1])-[$([#6](-[#1])-[#1]),$([#6]=,:[!#6&!#1]),$([#6](-[#1])-[#7]),$([#6](-[#1])(-[#6](-[#1])-[#1])-[#6](-[#1])(-[#1])-[#7](-[#1])-[#6](-[#1])-[#1])])-[$([#1]),$([#6](-[#1])-[#1])]
[!#6&!#1]=[#6]-1-[#6]=,:[#6]-[#6](=[!#6&!#1])-[#6]=,:[#6]-1
[#7;!R]=[#7]
[!#6&!#1;!R]=[#6](-[#6])-[#6](=[!#6&!#1;!R])-[$([#6]),$([#16](=[#8])=[#8])]
[#8](-[#1])-c:1:c:c:c:c:c:1-[#6;X4]-[#7]
[#7](-[#6;X4])(-[#6;X4])c:1:c:c:c(-[#6]=[#6]):c:c:1
[#8](-[#6;X4])-c:1:c:c:c(-[#7](-[#6;X4])-[$([#1]),$([#6;X4])]):c:c:1
[#16]=[#6](-[#7]-1)-[#16]-[#6](=[#6])-[#6]-1=[#8]
[#8](-[#1])c:1:c:c:c(-[#6]=[#7]-[#7]):c:c:1
[#8]=[#6]-1-[!#6&!#1]-[#7]=[#6]-[#6]-1=[#6]
[#7](-[#6;X4])(-[#6;X4])-c:1:c:c:c(-[#6;X4]-[$([#8]-[#1]),$([#6]=[#6]-[#1]),$([#7]-[#6;X4])]):c:c:1
[#8]=[#6]-1-[#7]-c:2:c:c:c:c:c:2-[#6]-1=!@[#7]-[#7]
[#7](-[#6]-[#1])(-[#6](-[#1])-[#1])-c:1:c(:c(:c(:c(:c:1-[#1])-[$([#1]),$([#6](-[#1])-[#1])])-[#6](-[#1])-[$([#1]),$([#6]-[#1])])-[#1])-[#1]
