# Supplementary material for: Systematic benchmark of substructure search in molecular graphs - From Ullmann to VF2
Source: J Cheminform. 2012 Jul 31;4:13. doi: 10.1186/1758-2946-4-13 (PMC3586954; doi:10.1186/1758-2946-4-13)
Supplement: Additional file 3 — Supplementary Information (Additional file3). Figure S1. Depiction of SMARTS pattern with no explicit hydrogens and no recursion (top-left), explicit hydrogens and no recursion (top-right), no explicit hydrogens and recursion (bottom-left), and with explicit hydrogens and recursive atom environments (bottom-right). Depictions are created by SMARTSViewer [42]. Figure S2. Visual dipiction of PAINS patterns 1-4 created with SMARTSViewer [42]. Figure S3. Visual dipiction of PAINS patterns 5-8 created with SMARTSViewer [42]. Figure S4. Visual dipiction of PAINS patterns 9-12 created with SMARTSViewer [42]. Figure S5. Visual dipiction of PAINS patterns 13-16 created with SMARTSViewer [42]. [file 1758-2946-4-13-S3.zip › additional_data/datasets/substructure_search_set/literature_Hs_noRec.smarts.everything.benchmarkset]

[!#1] [O-][N+](=O)c1c(N2CCN(c3c(O)cccc3)CC2)ccc(c1)C(=O)NCC(=O)OC
[!#1] [O-][N+](=O)c1ccc(cc1)C(=NNC(=O)C=2N=NN(C3=NON=C(N)3)C(c4cc5OCOc5cc4)2)C
[!#1] [O-][N+](=O)c1ccc(cc1)C=2OC(=NN2)c3cc4OCOc4cc3
[!#1] [O-]C(=O)[C@@H](NC(=O)[C@H](NC(=O)[C@H]([NH3+])Cc1ccccc1)CCCC[NH3+])CC(C)C
[!#1] [S-]C1=NN=C(N(N=CC=2c3c(NC2)cccc3)1)c4ccccc4
[!#1] Brc1c(Br)cc(OC)c([O-])c1C=Nc2cc(OC)c(NC(=O)CCCC)cc2
[!#1] Brc1c(NC(=O)C[NH+](Cc2cc(OC)ccc2)C)ccc([N+]([O-])=O)c1
[!#1] Brc1c(NCc2c(F)cccc2)cc3NC(=O)Nc3c1
[!#1] Brc1c(O)c(OCC)cc(c1)/C=C\2/C(=O)c3c(cccc3)C2
[!#1] Brc1cc(ccc1)C=NNC(=O)c2c3c(nc(c4ncccc4)c2)cccc3
[!#1] Brc1cc(ccc1)C2(C(=O)OCC(=O)NC3CC3)CCOCC2
[!#1] Brc1ccc(cc1)C2=NN(c3ccccc3)C=C2C=NNC(=S)N[C@H]4CS(=O)(=O)CC4
[!#1] Brc1ccc(N2N=CC(C(=O)NCCC(=O)OC)=C2CC)cc1
[!#1] Clc1c(cccc1)[C@@H](NC(=O)COc2ccc(cc2)CC)CC(=O)OCC
[!#1] Clc1c(cccc1)CNC(=O)CCN2C(=O)N3[C@H](C(=O)2)Cc4c(cccc4)C3
[!#1] Clc1c(Cl)cccc1CCC(=O)Nc2c(S(=O)(=O)C(F)F)cccc2
[!#1] Clc1c(NC(=O)CN[C@H](c2ccc(Cl)cc2)C)c(Cl)cc(Cl)c1
[!#1] Clc1cc(c(OCC(=O)Nc2c(ccc(c2)C=3SC4=NN=C(N(N3)4)C)C)cc1)C
[!#1] Clc1cc(N(S(=O)(=O)C)[C@H](C(=O)N[C@H](c2ccc(cc2)C)C)CC)ccc1
[!#1] Clc1cc(NC=2NC(=O)NC(=O)C2)ccc1
[!#1] Clc1cc2nc(nc([O-])c2cc1)[C@@H](C#N)C(=O)C=3[N-]c4c([N+]([O-])=O)cccc4C3
[!#1] Clc1cc2OC(=O)N(c2cc1)CCC(=O)N(Cc3cc4OCOc4cc3)C
[!#1] Clc1ccc(cc1)C[NH+]2CCC(NC(=O)CCCOc3cc(ccc3)C(=O)C)CC2
[!#1] FC(F)(F)COc1ncc(N[C@@H](C(=O)NC(=O)NCC=C)C)cc1
[!#1] Fc1c(N2C[C@H](O[C@@H](C2)C)C)ccc(NC(=O)C(=O)NCCNC(=O)C)c1
[!#1] Fc1c2N(C=C(C(=O)Nc3ncc(cc3)C)C(=O)c2ccc1)C
[!#1] Fc1cc(N2c3c(N=C2C)cc(cc3)C(=O)NC[C@@H]4OCCC4)ccc1
[!#1] Fc1ccc(cc1)[C@H](O)c2cc(OC)c(OC)cc2
[!#1] Fc1ccc(cc1)C[C@H](C(=O)NCC2(O)CCCC2)C
[!#1] Fc1ccc(cc1)CCNC(=O)[C@H](OC(=O)c2cc3OCOc3cc2)C(C)C
[!#1] Fc1ccc(cc1)CN2C(=C3C(=O)N(N=CC(=C2C)3)CC(=O)Nc4cc5OCCOc5cc4)C
[!#1] Fc1ccc(cc1)CNC(=O)C2=C(ON=C2CC)C
[!#1] Ic1c(O)c(OC)cc(c1)C=NNC(=O)COc2c(cc(cc2)C)C
[!#1] O(c1c(OC)cc(cc(OC)1)C=NN(c2ccccc2)c3ccccc3)C
[!#1] O(c1ccccc1)C[C@H](O)C[NH2+]CCCCCC[NH2+]C[C@@H](O)COc2ccccc2
[!#1] O=C(c1cc(O)c(O)cc1)C[N+]2=CN(C=C2)C
[!#1] O=C(N([C@H](c1ccc(N2N=CN=C2)cc1)C)C)C=3N(N=C(C3)C4CC4)c5ccccc5
[!#1] O=C(N[C@@H](c1cc(OC)c(OCCOC)cc1)C)NCCNc2nccnc2
[!#1] O=C(N[C@@H](c1ccc(cc1)C)C2CC2)NCC=3Oc4c(cccc4)C3
[!#1] O=C(N1[C@H](c2c(OC)cc(OC)cc2)CCC1)C(=O)Nc3c(OCCOC)cc(cc3)C
[!#1] O=C(N1C[C@@H](C(=O)O[C@@H]2C(=O)OCC2)CCC1)c3cc(cc(c3)C)C
[!#1] O=C(N1C[C@H](C[C@@H](C1)C)C)c2cc(NC(=O)C3=NN(C(=O)CC3)C)c(cc2)C
[!#1] O=C(N1CCC2(Oc3c(cccc3)[C@@H]4N(N=C(c5cc6c(cc5)cccc6)C4)2)CC1)C7CC7
[!#1] O=C(N1CCCC1)N[C@@H](c2ccc(OCC)cc2)C
[!#1] O=C(NC[C@@H](N1CCOCC1)c2cc(OC)c(OC)cc2)Cc3ccc(c4ccccc4)cc3
[!#1] O=C(Nc1c(cc(OCC)cc1)C)NCCCNC(=O)C
[!#1] O=C(Nc1cc(OC)c(OC)c(OC)c1)C=2C=NN(c3ccccc3)C2
[!#1] O=C(Nc1ccc(cc1)C)C(=O)NCC2(c3c(OC)cccc3)CCOCC2
[!#1] O=C(Nc1ccc(NC(=O)COC)cc1)C=2C(=NN(C2C)C(C)(C)C)C
[!#1] O=C(NCc1cnccc1)C[C@H](C(C)C)CCC(C)C
[!#1] O=C(NNC(=O)Cc1cc2c(cc1)cccc2)[C@@H](N3c4c(N=C3)cccc4)C
[!#1] O=C(NNC(=O)CCc1ccccc1)[C@H](Oc2ccccc2)C
[!#1] O=C(O[C@H](C(=O)NC(=O)Nc1ccc(cc1)C)C)c2ccccc2
[!#1] O=C(OC)c1cc(NC(=O)CN2C(=O)N[C@@](c3cc4c(cc3)CCC4)(C(=O)2)C)c(cc1)C
[!#1] O=C(OCC(=O)C12CC3CC(C1)CC(C2)C3)c4nccnc(N)4
[!#1] O=C(OCC(=O)N(CC1CC1)C)c2cc(NC(=O)[C@@H]3[C@H](C3)C)ccc2
[!#1] O=C1N(C(=O)[C@]2(N1)[C@@H](CCCC2)C)CC(=O)NCCCOc3cc(ccc3)C
[!#1] O=C1N(C(=O)[C@@]2(N1)CC(C[C@H](C2)C)(C)C)CC(=O)Nc3cc(OC)ccc3
[!#1] O=C1N(N=C(C=2C(=NN(c3ccc(cc3)C)C2C)1)C)[C@H](C(=O)NCc4c(OC)cccc4)C
[!#1] O=C1O[C@@]2([C@H](C(=O)N[C@@H](CC[C@@H]3c4c(N(CC(OC)=C)C3)cccc4)C)C1)CC(OCC2)(C)C
[!#1] S(=O)(=O)(CC(=O)N1CCCCCC1)CC=2N=C(OC2C)c3cc(OC)ccc3
[!#1] S(=O)(=O)(N(C)C)c1cc(ccc1)C(=O)NNC(=O)C[C@@H]2C=CCC2
[!#1] S(=O)(=O)(N(c1cc(ccc1)C)C[C@@H](O)C[NH+](CC(C)C)CC(C)C)c2ccc(cc2)C
[!#1] S(=O)(=O)(N[C@@H](CC)C)c1c(OC)ccc(S(=O)(=O)C)c1
[!#1] S(=O)(=O)(N[C@H](C(=O)OC)CC(=O)OC)C1=CN(C(C(=O)N)=C1)C
[!#1] S(=O)(=O)(N1C[C@H](C[C@@H](C1)C)C)c2cc(ccc2)C(=O)NNC(=O)C34CC5CC(C3)CC(C4)C5
[!#1] S(=O)(=O)(N1CCN(C(=O)CSCC([O-])=O)CC1)c2ccc(cc2)C
[!#1] S(=O)(=O)(N1CCOCC1)c2c(cccc2)C(=O)Oc3cc(ccc3)C(=O)N
[!#1] S(=O)(=O)(N1N=C(N=C1NCC=2SC=CC2)c3ccccc3)c4ccccc4
[!#1] S(=O)(=O)(NNC(=O)[C@@H](Oc1ccc(OCC)cc1)C)c2ccc(F)cc2
[!#1] S(C1=NC=2NC3=C(C(=O)CCC3)[C@H](c4cc5OCOc5cc4)C(C(=O)N1)2)[C@H](CC)C
[!#1] S(C1=NC=NN1)CC=2c3c(OC(C(=O)NCCCNC(=O)CCN4C(=O)N[C@](C(=O)4)(CC)C)2)cccc3
[!#1] S(C1=Nc2c(cccc2)C(=O)N1[C@H](COC)C)[C@H](C(=O)Nc3c(F)c(F)c(F)cc3)C
[!#1] S(C1=NN=C(N1C)c2c(cccc2)C)CC(=O)N[C@@H](c3cc([N+]([O-])=O)ccc3)C
[!#1] S(C1=NN=C2N(c3c(cccc3)C(=O)N2CC=C)1)[C@@H](C(=O)Nc4c(cccc4)[C@H](CC)C)C
[!#1] S(C1=NN=CN1C)Cc2ccc(cc2)C(=O)NNC=3c4c(O[C@H](c5ccccc5)C3)cccc4
[!#1] S(C1=NN=CN1CC=2OC=CC2)[C@H](C(=O)Nc3c(OC)cccc3)C(C)C
[!#1] S(c1c(cccc1)C(=O)NCc2c(cccc2)C[NH+]3CCCC3)CC(=O)Nc4ccc(cc4)C
[!#1] S(c1ccc(F)cc1)CC(=O)NNC(=O)CN2C(=O)CCCCC2
[!#1] S(c1nc2N(N=Cc2c(n1)NCCC)CCNC(=O)/C=C\C)CC
[!#1] S(CC(=O)N[C@@H](c1ccc(OCCCC)cc1)C)CC=2N=C(OC2C)c3c(F)cccc3
[!#1] S(CC[C@@H](NC(=O)CC=1c2c(NC1)cccc2)C3=NN=C4N3C=CC=C4)C
[!#1] S=C(NC(C)C)NCC=1N=C2N(C1)C=CC=C2
[!#1] S=C(NC=1SC2=C(C(C#N)1)CCC2)NC(=O)c3ccc(OCCOC)cc3
[!#1] S=C(Nc1c(cccc1)COC)Nc2ccc(OCC)cc2
[!#1] S=C(NN=C(c1c2c(ccc1)cccc2)C)NCC=C
[!#1] S1(=O)(=O)C[C@H](N2C(=C(C(=O)CSC3=NN=C(N3C)[C@@H]4CS(=O)(=O)CC4)C=C2C)C)CC1
[!#1] S1/C(/C(=O)N(c2cc(c(cc2)C)C)C1=C(C#N)C#N)=C\C=3C=NN(C3)C(C)(C)C
[!#1] S1/C(/C(=O)N=C1N2CCN(C(=O)C)CC2)=C/c3ccccc3
[!#1] S1C(=C(C=C1)C)CN(C(=O)C[C@@H](NC(=O)N)C=2SC=CC2)C
[!#1] S1C(=NC(=C1)CSC2=NN=NN2CCSC)CC(=O)NCC[NH+](C[C@@H]3OCCC3)CC
[!#1] S1C(=NC(c2ccc(cc2)C)=C1)NC(=O)c3ncccc3
[!#1] S1C(=NN=C1CCCCC)NC(=O)CSC2=NN=NN2C3CCCC3
[!#1] S1C=2N=C(NC(=O)C2C(=C1C)C)[C@H](OC(=O)c3cc(N4C(=O)NCC4)ccc3)C
[!#1] S1C2=C(C=C1CN3C(=O)C[C@@H](C([O-])=O)C3)CCCC2
[!#1] S1C2=NC(=CC(=O)N2C=C1)CSCC(=O)N3[C@@H](CCCC3)CC
[!#1] S1c2c(N=C1[C@@H](C#N)C(=O)[C@H](NC(=O)C=3OC=CC3)C)cc(cc2)C(F)(F)F
[!#1] S1c2c(N=C1N(C(=O)/C=C/c3ccc([N+]([O-])=O)cc3)CCN4CCOCC4)ccc(c2)C
[!#1] S1c2c(N=C1N3CCOCC3)ccc(NC(=O)[C@H]4COc5c(cccc5)C4)c2
[!#1] S1c2c(N=C1NC(=O)NCCCOC)cccc2
[!H] [NH+]1(C[C@@]2(c3c(cccc3)CCC2)CCC1)C
[!H] [NH3+]CC12CCC(CC1)(CC2)C
[!H] [O-][N+](=O)c1c2c(ccc1)C(=O)N(C(=O)2)CC(=O)N(Cc3ccc(OCC)cc3)C
[!H] [O-]C1=NC(=O)[C@@]2(C#N)[C@@](C#N)1[C@@H](c3cc(OC)c(OC)c(OC)c3)2
[!H] Brc1c(cc(NC(=S)Nc2c(Cl)ccc([N+]([O-])=O)c2)cc1)C
[!H] Brc1c(OCC=2OC(C(=O)N[C@H]3c4c(cccc4)CCC3)=CC2)cccc1
[!H] Brc1cc(ccc1)C=2N=C(SC2)SCC=3OC(C(=O)N4CCCC4)=CC3
[!H] BrCC=1C(=O)c2c(cccc2)C(=O)C1CBr
[!H] ClC=1C(=O)NN=CC(NC2CCN(C(=O)C=3OC=CC3)CC2)1
[!H] ClC=1N(N=C(C(C(=O)O[C@@H](C(=O)N[C@@H](CCC)C)C)1)C)c2ccccc2
[!H] ClC=1N(N=C(C1C(=O)O[C@@H](C(=O)Nc2c(F)cc(cc2)C)C)C)C
[!H] Clc1c(ccc(NNC(=O)COc2cc(ccc2)C)c1)C
[!H] Clc1c(cccc1)[C@H](N2CCOCC2)CNC(=O)/C=C/c3c(OC(F)F)cccc3
[!H] Clc1c(cccc1)CC=2SC(=NC2C)NC(=O)C=3N=NN(c4ccc(F)cc4)C3C
[!H] Clc1c(cccc1)CN2N=Nc3c(nc(nc(NCC=4OC=CC4)3)C(C)(C)C)2
[!H] Clc1c(OC)cc(OC)c(NC(=O)c2c(N3N=NN=C3)ccc(F)c2)c1
[!H] Clc1c(OCCCON2C(=N)NC(=N)NC2(C)C)c(Cl)cc(Cl)c1
[!H] Clc1c(S[C@H](C(=O)OCC(=O)N(CCC#N)C)C)cc(Cl)cc1
[!H] Clc1c(Sc2ccc(NC(=O)N3CCC(N4C=CC=C4)CC3)cc2)cccc1
[!H] Clc1cc(N2CCN(CN3N=C(c4ccc(F)cc4)CCC(=O)3)CC2)ccc1
[!H] Clc1cc(NC(=O)[C@H]2C[NH+](CC=3ON=C(N3)c4cc(Cl)ccc4)CCC2)c(Oc5ccccc5)cc1
[!H] Clc1ccc(cc1)[C@@H](NC(=O)C)CC(=O)NCCC(=O)N2CCCC2
[!H] Clc1ccc(cc1)C=2OC(=NN2)COC(=O)/C=C/c3cc(OC)c(OCC=C)cc3
[!H] Clc1ccc(cc1)CN2CCN(C(=O)CCC3=C(ON=C3C)C)CC2
[!H] FC(F)(F)c1ccc(cc1)CC(=O)N([C@@H](C2=Nc3c(cccc3)C(=O)N(c4ccc(C#N)cc4)2)C)Cc5cnccc5
[!H] Fc1c(ccc(c1)C(=[NH2+])N)C(=O)N[C@H](C(C(=O)N2CCC(CC(=O)OCC)CC2)(C)C)CC
[!H] Fc1c(ccc(c1)C(=O)C2=C(O)C(=O)N([C@H](c3ccc(OCCCCC)cc3)2)Cc4ccncc4)C
[!H] Fc1c(F)ccc(NC(=O)CNC(=O)N[C@H](C2=C(N(N=C2)C)C)C)c1
[!H] Fc1c(N2CCN(C(=O)C=3OC=CC3)CC2)cc4N(C=C(C(=O)NCC[NH+](CC)CC)C(=O)c4c1)CC
[!H] Fc1c(N2CCN(C(=O)NCCNc3c([N+]([O-])=O)cccc3)CC2)cccc1
[!H] Fc1c(N2N=CC=C2)ccc(NC(=O)[C@@H]3CN(C(=O)C)CCC3)c1
[!H] Fc1c(NC(=O)[C@H](OC(=O)CNC(=O)c2c(F)cc(F)cc2)C)cc(F)cc1
[!H] Fc1cc2c(cc1)[C@@H]([NH+]3CCN(CCO)CC3)C[C@H]2c4ccc(F)cc4
[!H] Fc1ccc(cc1)[C@H](N2CCOCC2)CNC(=O)Nc3ccc(OCCOC)cc3
[!H] Fc1ccc(cc1)C(=O)N[C@H](C(=O)NCC[NH+](C(C)C)C(C)C)C(C)C
[!H] O=C(C=1NC(=C(C(=O)C)C1C)C)[C@H]([NH2+][C@H]2c3c(cccc3)CCC2)C
[!H] O=C(N(CCOc1ccc(OC)cc1)C)Cc2cc3OCCOc3cc2
[!H] O=C(N)c1ccc(cc1)C=2N=NN(N2)C[C@@H](O)COc3cc(ccc3)C
[!H] O=C(N1C[C@@H](COCC#C)CCC1)C=2C(=O)NC=CC2
[!H] O=C(N1CCCC1)Nc2c(N3C[C@@H](O[C@H](C3)C)C)cccc2
[!H] O=C(NC(C(=O)NCCCN1c2c(N=C1C)cccc2)(C)C)NCCC
[!H] O=C(Nc1c(cccc1)CC(=O)NC)N[C@H]2[C@@H](C(C)C)CC[C@H](C2)C
[!H] O=C(Nc1c(OCC)cccc1)c2cc(c(OC)cc2)C
[!H] O=C(Nc1cc(ccc1)C2=NN=NN2C)C(=O)NCCC(C)C
[!H] O=C(Nc1cc(N2C(=O)CCCC2)c(cc1)C)c3c(OC)c(OC)ccc3
[!H] O=C(Nc1cc(OC)c(N=Cc2ccc(C#Cc3ccccc3)cc2)cc1)c4ccccc4
[!H] O=C(NCCC[NH+]1CCOCC1)C=2C(=NN(c3ccccc3)C2)c4ccccc4
[!H] O=C(NNC(=O)CC1=Nc2c(N1C)cccc2)/C=C/c3cc(OC)c(OCC)cc3
[!H] O=C(OC(C)(C)C)NNC(=O)NCCCOc1cc(ccc1)C
[!H] O=C(OC1([C@@]2(OC(O[C@]2(C(O)([C@]3(OC(O[C@@]13C)(C)C)C)C)C)(C)C)C)C)c4ccccc4
[!H] O=C(Oc1cc2OC(=O)C=C(c2cc1)CCCC)c3cc(OC)ccc3
[!H] O=C(OCC(=O)c1ccc(OC)cc1)CN2N=NC(=N2)c3ccc(OCCCC)cc3
[!H] O=C(OCC(=O)N[C@H](C(=O)N1CCCCC1)C)C=C(C)C
[!H] O=C(OCC(=O)Nc1cc(C#N)ccc1)CN2N=Nc3c(cccc3)C(=O)2
[!H] O=C(OCC)/C(/C(=O)C)=C/C=1C(=O)c2c(OC1)cccc2
[!H] O=C(OCC)C=1c2c(NC1C)ccc(OC(=O)CC3=NN4C(=N3)N=CC=C4)c2
[!H] O=C(OCC)CCNC(=O)N1CC[NH+](CC(CC)CC)CC1
[!H] O=C(OCC)COc1cc(ccc1)C(=O)/C=C/C=2C=NN(C2)C
[!H] O=C(OCC=1OC(=NN1)C)c2c3c(nc4c2C[C@H](C(C)(C)C)CC4)cccc3
[!H] O=C1N([C@@H](CC)C)C[C@H](C(=O)NCc2cc3OCOc3cc2)C1
[!H] O=C1N(C(=O)C[C@@H](OC)C(=O)1)C
[!H] O=C1N(c2c(cccc2)C(=O)N1)CCC(=O)Nc3ccc(N4CCCCCC4)cc3
[!H] O=C1NN=C(N1)C(=O)NCc2c(OC)nccc2
[!H] O=C1Oc2c(N1)cc(N3CCN(C(=O)c4cc(C#N)ccc4)CC3)cc2
[!H] O1c2c(ccc(OCc3ccccc3)c2)[C@H](C(C#N)=C1N)[C@@H]4CC=CCC4
[!H] O1c2c(OC1)cc(c(OCCC)c2)[C@H](c3ccc(OC)cc3)C
[!H] P([O-])([O-])(=O)OC[C@]1(O[C@@H](O)[C@](O)([C@](O)([C@](O)1C)C)C)C
[!H] S(=O)(=O)(N(c1ccccc1)CC2=NN=C(SCC3=Nc4c(cccc4)C(=O)N3)N2C)C
[!H] S(=O)(=O)(N)c1ccc(N2N=C(c3c(O)cccc3)C[C@@H]2c4ccc(F)cc4)cc1
[!H] S(=O)(=O)(N1C[C@@H](C(=O)OCC)CCC1)c2ccc(S(=O)(=O)N)cc2
[!H] S(=O)(=O)(N1C[C@@H](C[C@@H](C1)C)C)c2cc3c(NC=C(C(=O)NCCC4=CCCCC4)C(=O)3)cc2
[!H] S(=O)(=O)(N1CCN(CC1)CCN2C(=CC=C2C)C)C=3C(=O)N(C(=O)N(C3)C)C
[!H] S(=O)(=O)(NC[C@H]1Oc2c(N(C(=O)1)C)cccc2)c3ccc(OC(C)C)cc3
[!H] S(C(SCCCC)=O)CCCC
[!H] S(C1=Nc2c(cccc2)C(=O)N(c3ccc(OCC)cc3)1)CC(=O)N4c5c(cccc5)C[C@H]4C
[!H] S(C1=NN=C(N1C2CC2)N)CC(=O)N[C@@H](c3ccccc3)C4CCCCC4
[!H] S=C(N(CCOc1c(F)cccc1)C)NCc2ccccc2
[!H] S=C(NC=1SC2=C(C1C(=O)OC)CCC2)NCC=3OC=CC3
[!H] S=C(Nc1c(ccc(c1)C=2Sc3c(N2)cccc3)C)NC(=O)c4c(OC)c(ccc4)C
[!H] S=C(Nc1c(cccc1)C(=O)Nc2cc(c(cc2)C)C)NC(=O)C(C)C
[!H] S=C1N(C(=S)c2c(cccc2)1)[C@@H](C(=O)OC)CCC(=O)OC
[!H] S1/C(/C(=O)N(C1=C(C#N)C#N)CC)=C/c2cc(c(F)cc2)C=3SC=CC3
[!H] S1/C(/C(=O)N(N(C)C)C1=Nc2ccccc2)=C\c3ccc(N(CC)CC)cc3
[!H] S1/C(/C(=O)N2N=C(N=C12)c3ccc(OC)cc3)=C\C=4C(=NN(c5ccccc5)C4)c6ccccc6
[!H] S1C(=CC=C1)CNC(=O)C=2N=NN(c3ccc(OC)cc3)C(c4cnccc4)2
[!H] S1C(=NC(=C1)CN2/C(/C(=O)N(C(=O)2)CCSC)=C\C=3N(C(=NC3)CCCC)Cc4ccc(cc4)C(=O)OC)C
[!H] S1C(=NC(=C1C(=O)Nc2cc(c(O)cc2)C([O-])=O)C)c3c(F)cccc(F)3
[!H] S1C(=NC(c2cnccc2)=C1)NC(=O)CC=3N=C(SC3)NC(=O)c4cc5OCOc5cc4
[!H] S1C(C(=O)NCCCC(=O)Nc2cc(ccc2)CN3N=C4N(C(=O)3)C=CC=C4)=CC=C1
[!H] S1C(C=2OC(=C(N2)\C(\[O-])=C(/C#N)\C(=O)Nc3c(cccc3)C(F)(F)F)C)=CC=C1
[!H] S1C(SCC(=O)N)=NN=C1NC(=O)C=2OC=CC2
[!H] S1C=2C(N=C(C(S[C@@]1(OCCCC)Cc3ccccc3)2)C)=NC
[!H] S1C=2N=C3N(C(=O)C2C(=C1C(=O)NC[C@@H]([NH+]4CCC(CC4)C)C(C)C)C)CCC3
[!H] S1C=C(C=2N=C3N=CC=CN3C(NC4CCCCC4)2)C=C1
[!H] S1C=C(C=C1)[C@@H](N2CCOCC2)CNC(=O)C(=O)Nc3c(OC)cc(OC)cc3
[!H] S1C=C(C=C1)CN2CCN(C(=O)N[C@@H]3c4c(OC3)cccc4)CC2
[!H] S1C2=NC(=CN2C=C1)CC(=O)N3[C@H](c4ccc(OC)cc4)CCCCC3
[!H] S1C2=NC=NN2C([O-])=C1[C@@H]([NH+](CC)CC)c3cc(OCC)c(OC)cc3
[!H] S1c2c(N=C1C=3SC(C(=O)OCC(=O)NC(c4ccccc4)c5ccccc5)=CC3)cccc2
[!H] S1c2c(N=C1N(C(=O)[C@@H]3Oc4c(O[C@H]3C)cccc4)CC[NH+](CC)CC)ccc(OC)c2
[H] [NH3+]C1C[C@@H]2N([C@H](C1)CC2)Cc3ccccc3
[H] [O-][N+](=O)C=1C(=NN(C1C)[C@@H](C(=O)c2ccc(cc2)C(C)(C)C)C)C
[H] [O-][N+](=O)c1cc(c(N2C(=O)[C@H]3[C@H]([NH+]4C=Cc5c(cccc5)[C@H]4[C@@H](C(=O)2)3)C(=O)C=6OC=CC6)cc1)C
[H] [O-][N+](=O)c1ccc(OCCCOC(=O)c2c(O)cc(O)cc2)cc1
[H] [O-]C(=O)[C@@H]([NH+](CCC1CCOCC1)C)c2c(OC)ccc(c2)C
[H] [O-]C=1C(=O)N([C@H](c2cc(OCC)ccc2)C1C(=O)c3ccc(OCC)cc3)Cc4cnccc4
[H] BrC1=CSC(C(=O)Nc2nc(ccc2)C)=C1
[H] Brc1c(OCC(=O)N[C@H](C2CC2)C)ccc(c1)C([O-])=O
[H] Brc1cc2c(NC=3c4c(cccc4)CCCC23)cc1
[H] Brc1ccc(N2N=CC(C=O)=C2)cc1
[H] Brc1ccc(NC(=O)[C@@H]2C=3C(=O)NC(=NC(NC(=O)C2)3)N4CCOCC4)cc1
[H] ClC=1C=NN(C1)Cc2cc(ccc2)C(=O)NC=3SC=C(N3)c4cc5c(cc4)cccc5
[H] Clc1c(cc(NC(=O)[C@@H](NC(=O)Nc2ccccc2)C)cc1)C(=O)OC
[H] Clc1c(ccc(S(=O)(=O)Nc2ccc([N-]S(=O)(=O)CC)cc2)c1)C
[H] Clc1c(F)cc(NC(=O)C(=O)NC[C@H]([NH+]2CCCC2)c3ccccc3)cc1
[H] Clc1c(NC(=O)C[NH+](CC(=O)NCCC)CCC)c(ccc1)C(F)(F)F
[H] Clc1c(O)c(cc(Cl)c1)[C@H]2Nc3c(c(ccc3C)C)[C@H]4C=CC[C@@H]24
[H] Clc1c(OC(=O)c2cc(S(=O)(=O)NC)cc(c2)C(=O)OP([O-])([O-])=O)cccc1
[H] Clc1c(OCc2cnccc2)ccc(NC(=O)CCC(=O)NC=3SC=CN3)c1
[H] Clc1c2N=C(Nc2ccc1)c3nc4c(nc3)cccc4
[H] Clc1cc(c(OC[C@@H](O)C[NH+]2C[C@H](O[C@@H](C2)C)C)cc1)C
[H] Clc1cc(ccc1)[C@@H]2C(C(=O)OCCOc3ccccc3)=C(NC4=C(C(=O)CCC4)2)C
[H] Clc1cc2c(N3C(=C(N=C3)C4=NOC(=N4)C(C)C)CN=C2c5ccccc5)cc1
[H] Clc1ccc(cc1)C(=O)N[C@@H]2C[C@](CNC(=O)c3ccc(Cl)cc3)(CC(C2)(C)C)C
[H] Clc1ccc(N2CCN(S(=O)(=O)C3=C(SC=C3)C(=O)NCc4cnccc4)CC2)cc1
[H] FC(F)(C(F)F)CO[C@@H](C(=O)N[C@@H](C([O-])=O)CCC([O-])=O)C
[H] Fc1c(ccc(OC)c1)C2=NN(c3ccccc3)C=C2C[NH+](CCC=4C=NNC4)C
[H] Fc1c(N(C)C)ccc(c1)CNC(=O)C(=O)Nc2c3c(nccc3)c(cc2)C
[H] Fc1cc2NC(=Nc2cc1)CCCCCC[NH3+]
[H] Fc1ccc(cc1)[C@@H](NC(=O)c2c(nccc2)NC(=O)NCC[C@@H]3[NH2+]CCCC3)CCCC
[H] Fc1ccc(cc1)[C@@H](NC(=O)NCCc2c(OC)cccc2)C3=NC=CN3C
[H] Fc1ccc(cc1)C(=O)N2C(=O)[C@@H](OC(=O)C3=NN(C(=O)c4c(cccc4)3)C)CCCC2
[H] Fc1ccc(O[C@@H](C(=O)NNC(=O)N[C@H](c2ccccc2)C(C)C)C)cc1
[H] Ic1c(ccc(NC(=S)Nc2ccc(OCC)cc2)c1)C
[H] N=1N(C=C(C1C)[C@@H]([NH2+]CC=2C=NN(C2)C)C)CC
[H] O(c1cc2c([nH+]c3c(c(N)2)cc(NCCCCNc4cc5c([nH+]c6c(c(N)5)cc(OC)cc6)cc4)cc3)cc1)C
[H] O=C(c1c2OC(C=Cc2c(OC)c(c(O)1)Cc3c(OC)c(c(O)c(c(OC)3)C)C(=O)C)(C)C)CCC
[H] O=C(c1ccc(cc1)CC)/C=C/O/C=C/C(=O)c2ccc(cc2)CC
[H] O=C(N(c1ccccc1)C)Cc2ccc(cc2)CC
[H] O=C(N(CC(C)C)CC[NH+](C)C)NCc1ccc(C#N)cc1
[H] O=C(N1[C@@H](C[NH+]2CCCCC2)CCCC1)Cc3c(OC)ccc(c3)C(=O)C
[H] O=C(N1CCN([C@H](C(=O)Nc2c(cc(cc2)C)C)C)CC1)C[NH+](C)C
[H] O=C(N1CCN(CCO)CC1)CCC=2C(=NN(c3ncnc(N4CCOCC4)c3)C2C)C
[H] O=C(Nc1ccc(cc1)C(=O)NC(C)C)NCc2c(OCC)cc3c(O[C@H](C3)C)c2
[H] O=C(Nc1ccc(cc1)C)CCC=2OC(=NN2)c3ccc(cc3)C
[H] O=C(NC1CCCCC1)CNC(=O)Cc2ccc(cc2)CCCC
[H] O=C(NC1CCCCCC1)C2CCN(c3nnc(c4cc5OCOc5cc4)cc3)CC2
[H] O=C(Nc1ncccc1C2=Nc3c(N2)cccc3)c4c(O)c(O)ccc4
[H] O=C(NCc1ncccc1)c2c3c(c(nc2)Nc4c(OC)cccc4)cccc3
[H] O=C(NCCC(=O)O[C@@H](C(=O)c1cc2NC(=O)COc2cc1)C)C3=COC=C3
[H] O=C(NCCCC[NH+]1CCCC1)CC(C)(C)C
[H] O=C(NN=CC=1C(=O)c2c(OC1)ccc(c2)C)c3cc(OC)cc(OC)c3
[H] O=C(O[C@@H](C(=O)c1ccc(OC)cc1)C)C=2N=NN(c3cc(OC)ccc3)C2C
[H] O=C(O[C@@H](C(=O)N[C@@H](c1c(OC)cccc1)C)C)/C=C/c2c(OC)cccc2
[H] O=C(OC)C=1NN=C(C1)C(C)C
[H] O=C(OCC(=O)N(CC(=O)NC1=NOC(=C1)C)C)c2ccc(N(C(C)C)CC)cc2
[H] O=C(OCC(=O)Nc1ccc(NC(=O)C)cc1)Cc2cc(OC)c(OC)c(OC)c2
[H] O=C(OCC)C=1NC(=C(C(=O)OCC(=O)N2C[C@@H]3[C@@H](CC2)CCCC3)C1C)C
[H] O=C1N(CC(=O)NCC=2C(C#N)=C3N(C2)C=CC=C3)C[C@@H](C(=O)NCC(=O)N[C@@H]4C[NH2+]CC4)C1
[H] O1c2c(cccc2)[C@H]3O[C@](C#CC[NH+]4CCCC4)(CC[C@H](C1(C)C)3)C
[H] P([O-])(=O)(OC/C=C(/CCC=C(C)C)\C)OC[C@@H](OC=O)COC=O
[H] P(=O)(OCC)(OCC)N[C@H](CP(=O)(OCCCC)OCCCC)CCc1ccccc1
[H] S(=O)(=O)(c1ccccc1)[C@H](C=2OC=CC2)CNC(=O)C
[H] S(=O)(=O)(c1ccccc1)CCN2C[C@H]3N(C(=O)N(c4c(c5ccccc5)cccc4)C(=O)3)CC2
[H] S(=O)(=O)(N(C)C)c1c(ccc(NC(=O)C[NH+](CC(=O)Nc2c(cccc2)C)CCC)c1)C
[H] S(=O)(=O)(N(c1c(OC)cccc1)C)c2ccc(cc2)C(=O)OCc3ccccc3
[H] S(=O)(=O)(N[C@@H](CCc1ccccc1)C)C=2C(=O)NC(=O)NC2C
[H] S(=O)(=O)(N1[C@H](C(=O)Nc2cc(OC)c(OC)cc2)CCC1)c3ccc(cc3)C
[H] S(=O)(=O)(N1CCCC1)c2c(OCC)ccc(NS(=O)(=O)c3ccc(cc3)CC(C)C)c2
[H] S(=O)(=O)(N1CCCC1)c2cc(c(O)cc2)C(=O)OCC(=O)NCCc3ccc(OC)cc3
[H] S(=O)(=O)(N1CCCCC1)c2cc3c(N(C=C3)[C@H](C(=O)NCc4ccc(cc4)CC)C)cc2
[H] S(=O)(=O)(N1CCN([C@@H]2CS(=O)(=O)CC2)CC1)c3cc4c(N(C(=O)C)CCC4)cc3
[H] S(=O)(=O)(Nc1cc(ccc1)C(=O)Nc2cc(ccc2)C3=NN=C4N3CCCCC4)c5ccccc5
[H] S(C1=NN=C(N1C)c2ccncc2)Cc3ccc(cc3)C([O-])=O
[H] S(C1=NN=C(N1C2CC2)N3CCOCC3)Cc4nc5c(c(c4C(=O)OCC)C)cccc5
[H] S(C1=NN=NN1C2CC2)[C@H](C(=O)N([C@@H](c3cc4c(cc3)cccc4)C)C5CC5)C
[H] S(c1c(ccc(c1)C)C)CC(=O)O[C@H](C(=O)Nc2cc(ccc2)C(=O)NC)C
[H] S(c1cc2c(cc1)cccc2)CC(=O)N[C@@H]3C(=O)N4C(C([O-])=O)=C(/C=C/CNC(=O)c5cnccc5)CS[C@@H]43
[H] S(c1ccc(NC(=O)COC(=O)[C@H]2[C@H](c3ccc(F)cc3)C2)cc1)C(F)F
[H] S(c1nc(nc(c(C#N)1)C)c2ccccc2)CC(=O)N3CCOCC3
[H] S(c1nc2c(c(c1)C)cccc2)CC(=O)NC(=O)C=3N(C=CC3)C
[H] S(CC[C@H](NC(=O)[C@@H]([NH3+])CCCC[NH3+])C(=O)N[C@H](C([O-])=O)C)C
[H] S(Cc1ccc(C#N)cc1)CC(=O)N2[C@@H](CCC[C@@H]2C)C
[H] S=C(N(CC=1C(=O)Nc2c(c(cc(c2)C)C)C1)CCC[NH+](CC)CC)NCCC[NH+](C)C
[H] S=C(Nc1c(cccc1)CC)NCc2ccc(cc2)COCC(F)(F)F
[H] S=C1S/C(/C(=O)N1C)=C\C=2c3c(N(C2)CCOc4c(cccc4)CC=C)cccc3
[H] S=C1SC(SCC2=CC3=NSN=C3C=C2)=NN(c4ccccc4)1
[H] S1(=O)(=O)C[C@@H]2N=C(SCC(=O)N(C)C)N(c3cc(OC)c(OC)cc3)[C@H]2C1
[H] S1(=O)(=O)C[C@H](NC(=O)C[NH+]2[C@H](c3ccc(OC)cc3)CCC2)CC1
[H] S1(=O)(=O)N(CC(=O)N2c3c(ccc(F)c3)CC2)CCC1
[H] S1(=O)(=O)N=C(Nc2cc(OC)ccc2)c3c1cc([N+]([O-])=O)cc3
[H] S1C(=CC=C1)CNC2=NC3=NON=C(N=C(N(C[C@H]4OCCOC4)C)2)3
[H] S1C(=CC=C1C)[C@@H](N(C(=O)Nc2cc(ccc2)C(=O)N(CC)CC)C)C
[H] S1C(=NC(=C1)COc2cc(ccc2)/C=C/C(=O)N3CCC(C(=O)OCC)CC3)C
[H] S1C(=NC(C(=O)N2Cc3c(cccc3)CC2)=C1)Nc4ncccn4
[H] S1C(=NN=C1N2CCCCCC2)N3C(C(=O)NCCCN4CC[NH+](CC4)C)=CC=C3
[H] S1C(NC(=O)/C(/C#N)=C/c2cc(OC)c(OCc3ccccc3)cc2)=C(C(=O)OCC)C4=C1CCCC4
[H] S1C=C(C=C1)CNC(=O)C2=NOC(=C2)C
[H] S1c2c(N=C1C)ccc(NC=3N(C=NC([N+]([O-])=O)3)C)c2
[H] S1N=C(C(=O)N)C(N)=C1C(=O)N([C@@H](C(=O)NC[C@H]2OCCC2)C=3OC(=CC3)C)Cc4cnccc4
[H1,H0-] [NH+]12[C@H](C=3Nc4c(cccc4)C3C[C@@H]1C)[C@H]5[C@@H](C2)CC=CC5
[H1,H0-] [O-][N+](=O)c1ccc(cc1)C2=NN(C=N2)C[C@@H](O)C[NH+]3Cc4c(cccc4)CC3
[H1,H0-] [O-]C(=O)[C@H]1[C@H](C([O-])=O)C1[C@H]([NH3+])C([O-])=O
[H1,H0-] [O-]C(=O)c1c(c2c(cccc2)C([O-])=O)cccc1C([O-])=O
[H1,H0-] [O-]C=1Oc2c(cccc2)C(=O)C1[C@@H](c3cc(ccc3)C(=O)N[C@H]4c5c(cccc5)C[C@@H](O)4)CC
[H1,H0-] Br[C@@H](C(=O)c1ccc(cc1)C)C(C)(C)C
[H1,H0-] Br[C@H](c1c2c(ncc1)cccc2)[C@H](Br)C(=O)c3ccc([N+]([O-])=O)cc3
[H1,H0-] BrC=1C=NN(c2c(NC(=O)c3cnc(cc3)C)cccc2)C1
[H1,H0-] Brc1c(ccc(F)c1)C([O-])=NS(=O)(=O)CC=2ON=C(c3ccccc3)C2
[H1,H0-] ClC(Cl)(Cl)[C@H](Nc1c(cccc1)C(F)(F)F)NC(=O)c2c([N+]([O-])=O)cccc2
[H1,H0-] ClC=1SC(C(=O)COC(=O)c2cc3c(cc2)C(=O)N(C(=O)3)Cc4ccccc4)=CC1
[H1,H0-] ClC=1SC(S(=O)(=O)N2[C@@H](C(=O)NC=3OC(=NN3)c4c(OC)ccc(OC)c4)CCC2)=CC1
[H1,H0-] Clc1c(cccc1)CNC(=O)C(=O)Nc2ccc(cc2)C(=O)Nc3c(OC)cccc3
[H1,H0-] Clc1c(Cl)ccc(OCCC(=O)Nc2c(NC(=O)N(C)C)cccc2)c1
[H1,H0-] Clc1c(Cl)cccc(OCC=2OC(S(=O)(=O)N(C)C)=CC2)1
[H1,H0-] Clc1c(N(C(=O)COC)[C@@H](c2c(O)cccc2)C(=O)NCCCC)cccc1
[H1,H0-] Clc1c(Oc2ccc(cc2)C(=[NH+]C)N(CC)CC)ccc([N+]([O-])=O)c1
[H1,H0-] Clc1cc(N(C(=O)C=2OC=CC2)[C@@H](c3ccc(Cl)cc3)C(=O)NC(CC(C)(C)C)(C)C)ccc1
[H1,H0-] Clc1cc(NC(=O)Nc2cc(ccc2)C)ccc1
[H1,H0-] Clc1ccc(cc1)[C@@H](NC(=O)CNC(=O)CC(C)(C)C)CC
[H1,H0-] Clc1ccc(cc1)[C@H](NC(=O)Nc2c(c(ccc2)C(=O)NC)C)CC
[H1,H0-] Clc1ccc(cc1)CN2C(=O)N/C(/C(=O)2)=C\c3ccc(F)cc3
[H1,H0-] Fc1c(cccc1)CNC(=O)[C@H](OC(=O)CCN2N=Nc3c(cccc3)C(=O)2)C
[H1,H0-] Fc1c(NC(=O)[C@H]([NH2+][C@H](c2cc(OC)c(OCCC)cc2)C)C)c(F)ccc1
[H1,H0-] Fc1cc(F)cc(NC(=O)N[C@@H](C2=Nc3c(N2)cccc3)C)c1
[H1,H0-] Fc1cc(NC(=O)C)c(cc1)C(=O)O[C@H](c2ccccc2)C(=O)N3CCCC3
[H1,H0-] Fc1ccc(cc1)[C@H]2CC(=O)C3=C(NC(=C(C(=O)OC)[C@H](c4ccc(O)cc4)3)C)C2
[H1,H0-] Fc1ccc(cc1)C(=O)NCC[NH+]2CCN(C(=O)/C=C/c3ccc([N+]([O-])=O)cc3)CC2
[H1,H0-] Fc1ccc(Oc2cc(ccc2)CNC(=O)c3ccc(N(C)C)cc3)cc1
[H1,H0-] Ic1ccc(NN=C2C(=O)C(Cl)=CC(Br)=C2)cc1
[H1,H0-] n1c(nccc1C=2C=NN(c3ccccc3)C2)N[C@H](Cc4ccncc4)C
[H1,H0-] n1c(nccc1c2cc(c(cc2)C)C)NCc3ccc(N(C)C)cc3
[H1,H0-] O(c1c(cc(cc1)[C@H]([NH3+])CC)C)CC
[H1,H0-] O(c1c(OC)cc(cc(OC)1)[C@@H]([NH+]2CCOCC2)C#N)C
[H1,H0-] O(c1ccc(cc1)C=2OC(c3ccccc3)=CC2C4=Nc5c(N4)cccc5)C
[H1,H0-] O(c1ccccc1)CCC2(CO)CC[NH+](C/C=C/c3c(OC)cccc3)CC2
[H1,H0-] O=C(N([C@H](c1c(OC)ccc2c1cccc2)C(=O)NCCCC)C)C(=C)C
[H1,H0-] O=C(N(c1ccccc1)[C@@H](C(=O)NC(CC(C)(C)C)(C)C)[C@H](c2ccccc2)C)c3ccc(O)cc3
[H1,H0-] O=C(N1C[C@@H](CCC1)C)CN2N=NC(=N2)c3ccc(OCCC)cc3
[H1,H0-] O=C(NC(=O)CN[C@H](c1ccc(cc1)C(C)C)C)N[C@H](COC)C
[H1,H0-] O=C(NC12C[NH+]3CN(CN(C3)C2)C1)NCCCC(=O)NCCCC(=O)NC4=NOc5nc(ccc54)C
[H1,H0-] O=C(Nc1c(OC)ccc(c1)[C@@H](O)C)c2cc(OC)ccc2
[H1,H0-] O=C(NC1CCCCC1)[C@@H](N(c2ccc(OC)cc2)C(=O)CN3N=Nc4c3cccc4)c5cc(O)c(O)cc5
[H1,H0-] O=C(NCC(O)(CC)CC)NCCCc1ccc(N(C)C)cc1
[H1,H0-] O=C(O[C@@H](C(=O)NCCC1=CCCCC1)C)c2ccc(cc2)CC
[H1,H0-] O=C(O[C@@H]1[C@@H](C(C)C)CC[C@@H](C1)C)C[N+]2=C3N(C(c4ccc(OC)cc4)=C2)CCCCC3
[H1,H0-] O=C(O[C@H](C(=O)Nc1ccc(OCc2ccccc2)cc1)C)CCNc3ncccn3
[H1,H0-] O=C(OC)Nc1ccc(cc1)CNC(=O)N(CC(C)C)CC[NH+](CC)CC
[H1,H0-] O=C(OCC(=O)NC(C)C)C1=C2N=CC=C(N(N=C1)2)c3ccccc3
[H1,H0-] O=C(OCC)/C=C/c1ccc(NC(=O)[C@@H]2[C@@H](c3ccncc3)C2)cc1
[H1,H0-] O=C(OCC)N(CC(=O)OCC1=NN=C2N(c3c(cccc3)C(=O)N2C)1)C
[H1,H0-] O=C1N([C@@H](c2cc(OC)ccc2)\C(=C(\O)/C)\C(=O)1)CCC[NH+]3CCOCC3
[H1,H0-] O=C1N(C[C@H](C2=Nc3c(N2CC)cccc3)C1)CC(C)C
[H1,H0-] O=C1N(c2c(cccc2)C(=NNC(=O)C(=O)Nc3cc(ccc3)C)1)C
[H1,H0-] O=C1NC(=Nc2c(cc(OC)c(OC)c2)1)CN(c3ncccn3)CC
[H1,H0-] O=C1NC(C(=O)O[C@@H](c2ccccc2)C(=O)NC(C)C)=Cc3c(cccc3)1
[H1,H0-] O=C1Nc2c(cc(OC)cc2)C=C1[C@H](N3CC[NH+](CC3)CCC)C4=NN=NN4C5CCCCC5
[H1,H0-] O=C1Nc2c(ccc(OC)c2)C=C1CN([C@H](C3=NN=NN3C4CCCCC4)CC)Cc5ccccc5
[H1,H0-] O=C1Nc2c(cccc2)[C@]3(N(C[C@H](c4ccc(OC)cc4)[C@]5(C(=O)CC[NH+](C5)C)3)C)1
[H1,H0-] O=C1O[C@H](c2ccccc2)C(C(OC(=O)CCC(=O)OC3=C(C(=O)O[C@@H](c4ccccc4)C3(C)C)C)=C1C)(C)C
[H1,H0-] O1c2c(OCC1)ccc(Nc3ncnc4ncccc43)c2
[H1,H0-] O1N=C(N=C1COc2c(OC)cc(cc2)C[NH2+]C[C@@H](O)C)C
[H1,H0-] OC1([C@@H]([C@@H]([NH2+][C@@H](c2ccccc2)[C@@H]1C)c3ccccc3)C)CCCCCC
[H1,H0-] Oc1cc(N2[C@@H](c3c(cc(O)cc3)CC2)c4ccc(N5CC[NH+](CC5)C)cc4)ccc1
[H1,H0-] S(=O)(=O)([N-]c1ncccn1)c2ccc(NC(=O)c3cc(F)c(F)cc3)cc2
[H1,H0-] S(=O)(=O)(c1ccc(cc1)C)CNC(=O)[C@@H](N(C(=O)c2ccc(F)cc2)C3CCCCC3)C=4OC=CC4
[H1,H0-] S(=O)(=O)(CC(=O)N[C@H]1C(=O)NCCCC1)CC
[H1,H0-] S(=O)(=O)(N(C(C)C)C(C)C)c1cnc(N[C@@H]2CS(=O)(=O)CC2)cc1
[H1,H0-] S(=O)(=O)(N(C)C)C=1SC(=CC1)CNC(=O)Nc2cc(NC(=O)C)c(F)cc2
[H1,H0-] S(=O)(=O)(N(CC)CC)c1ccc(cc1)C(=O)N=C2Sc3c(N2CC=C)ccc(F)c3
[H1,H0-] S(=O)(=O)(N[C@H]1[C@H]([C@H](CCC1)C)C)c2c(c([N-]S(=O)(=O)C)c(cc2C)C)C
[H1,H0-] S(=O)(=O)(Nc1ccccc1)c2c(ccc(c2)C(=O)NC[C@H]3OCCC3)C
[H1,H0-] S(=O)(=O)(Nc1nc2c(nc(Nc3ccc(Nc4ccccc4)cc3)1)cccc2)c5cc([N+]([O-])=O)ccc5
[H1,H0-] S(=O)(=O)(NCc1ncc(c(OC)c1C)C)c2ccc(OCCOC)cc2
[H1,H0-] S(C1=NC=C(N1CC(=O)OCC)COC(=O)c2cc(OCC=3OC(=NN3)[C@H]4[NH2+]CCC4)ccc2)Cc5cc(F)ccc5
[H1,H0-] S(C1=NN=C(N1C)C2CC2)CC(=O)N3CC[NH+](CC(=O)N4CCCC4)CC3
[H1,H0-] S(C1=NNC(=N1)N)CC(=O)Nc2cc(ccc2)COc3cc(F)ccc3
[H1,H0-] S(c1ccc(NC(=O)N2CCN(CC=3N=C(SC3)C)CC2)cc1)C4CCCC4
[H1,H0-] S(c1ccccc1)CC(=O)Nc2c(cc(cc2)C)C
[H1,H0-] S(Cc1c(C#N)cccc1)CCNC(=O)NCC2=Nc3c(N2)cccc3
[H1,H0-] S=C(NC[C@H]1CN(c2ccccc2)CC1)NCC[NH+](C)C
[H1,H0-] S=C(Nc1ccc(cc1)C(=O)NCC)NC(=O)c2cc(OCC(C)C)ccc2
[H1,H0-] S=C1N(C(=NN1)c2ccc(cc2)C)CC(=O)NC=3SC=C(N3)C
[H1,H0-] S=C1S/C(/C(=O)N1CCCC(=O)NNC(=O)c2ccc(F)cc2)=C\C=C\c3ccccc3
[H1,H0-] S1[C@H](c2cc3OCOc3cc2)C=4C(O)=NN(C(NC(=O)C1)4)[C@H]5CC(OCC5)(C)C
[H1,H0-] S1C(=[NH+]N=C(C2=C(N(C(=C2)C)C)C)C1)Nc3ccccc3
[H1,H0-] S1C(=CC=C1)[C@H]2CC(=O)C3=C(N=C(C(C(=O)OC[C@@H]4OCCC4)[C@@H](c5cc([N+]([O-])=O)ccc5)3)C)C2
[H1,H0-] S1C(=CC=C1)CCCC(=O)NCC=C
[H1,H0-] S1C(=CC=C1)CN2N=NN=C(SCC=3N(N=C(C(C#N)3)C)c4ccccc4)2
[H1,H0-] S1C(=NC(C(=O)Nc2c(cccc2)C(=O)N)=C1)NC(=O)Nc3ccc(F)cc3
[H1,H0-] S1C(=NC=C1Cc2ccc(OC)cc2)NC(=O)CSC3=NC(=NN3)C
[H1,H0-] S1C(=NN=C1)NC(=O)c2c([N+]([O-])=O)ccc(OC)c2
[H1,H0-] S1C(NC(=O)[C@@H](OC(=O)c2cc([N+]([O-])=O)c(cc2)C)C(C)C)=C(C(=O)N)C=C1
[H1,H0-] S1C=C(C=C1)C[C@@]2(NC(=O)CC2)CCC(=O)N3C[C@H](COc4c(F)cccc4)CCC3
[H1,H0-] S1c2c(N(C1=NC(=O)CN3C(=O)c4c(cccc4)C(=O)3)CC(=O)OCC)c(cc(c2)C)C
[H1,H0-] S1c2c(N[C@@]1(CCc3ncc(c(OC)c3C)C)C)cc(cc2)C(F)(F)F
[H1,H0-] S1c2c(N=C1c3ccc(NC(=O)NCC=4OC=CC4)cc3)cccc2
[H1,H0-] S1c2c(N=C1N(C(=O)c3cc(OCC)c(OCC)cc3)Cc4cnccc4)c(c(cc2)C)C
[H1,H0-] S1c2c(N=C1N3CCN(C(=O)C4c5c(Oc6c(cccc6)4)cccc5)CC3)c(c(cc2)C)C
[H1,H0-] S1c2c(N=C1NC(=O)CSC3=NN=C(N3C)[C@@H](NC(=O)C=4SC=CC4)C(C)C)cccc2
[#6]-[#6](=[#16])-[#6] [S+](=C1C=C(SC(=C1)C)C)C
[#6]-[#6](=[#16])-[#6] [S+]=1c2c(cccc2)[C@@H]3Nc4c(cccc4)[C@H](C1C)3
[#6]-[#6](=[#16])-[#6] [S+]=1c2c(cccc2)[C@H]3Nc4c(cccc4)[C@@H](C1C)3
[#6]-[#6](=[#16])-[#6] [S+]1=C2C=C3SC(=CC4=[S+]C(=CC=5SC(C=C1C=C2)=CC5)C=C4)C=C3
[#6]-[#6](=[#16])-[#6] Clc1c(ccc(Cl)c1)C(=O)N2c3c(cc(c(c3)C)C)C(=C4SC(C(=O)OC)=C(S4)C(=O)OC)C(=S)C2(C)C
[#6]-[#6](=[#16])-[#6] Clc1c(cccc1)C(=O)N2c3c(cc(OC)cc3)C(=C4SC(C(=O)OC)=C(S4)C(=O)OC)C(=S)C2(C)C
[#6]-[#6](=[#16])-[#6] Clc1c(cccc1)C(=O)N2c3c(cccc3)C(=C4SC(C(=O)OC)=C(S4)C(=O)OC)C(=S)C2(C)C
[#6]-[#6](=[#16])-[#6] Clc1c(cccc1)CC(=S)C([O-])=O
[#6]-[#6](=[#16])-[#6] Clc1ccc(cc1)[C@@H]2[C@H](C#N)C(=S)C[C@](O)(c3ccccc3)[C@H]([n+]4cc(ccc4)C)2
[#6]-[#6](=[#16])-[#6] Clc1ccc(cc1)[C@H]2[C@H](C#N)C(=S)C[C@](O)(c3ccccc3)[C@@H]([n+]4cc(ccc4)C)2
[#6]-[#6](=[#16])-[#6] Clc1ccc(OCC(=O)N2c3c(cc(cc3)C)C(=C4SC(C(=O)OC)=C(S4)C(=O)OC)C(=S)C2(C)C)cc1
[#6]-[#6](=[#16])-[#6] S(=C(/C(/c1ccccc1)=C/C(=O)c2ccccc2)C(=O)c3ccccc3)(C)C
[#6]-[#6](=[#16])-[#6] S(=C1C(=O)N(C(=O)NC(=O)1)CCc2ccc(F)cc2)(CCCC)CCCC
[#6]-[#6](=[#16])-[#6] S(=C1C(=O)N(c2c(F)cccc2)C(=O)NC(=O)1)(CCCC)CCCC
[#6]-[#6](=[#16])-[#6] S(=C1C(=O)N(c2c3c(ccc2)cccc3)C(=O)NC(=O)1)(CC)CC
[#6]-[#6](=[#16])-[#6] S(=C1C(=O)N(c2cc(ccc2)C(F)(F)F)C(=O)NC(=O)1)(C)C
[#6]-[#6](=[#16])-[#6] S(=C1C(=O)N(c2ccc(F)cc2)C(=O)NC(=O)1)(CCCC)CCCC
[#6]-[#6](=[#16])-[#6] S(=C1C(=O)OC(OC(=O)1)(C)C)(Cc2ccccc2)Cc3ccccc3
[#6]-[#6](=[#16])-[#6] S=C(C([O-])=O)CC=1Sc2c(cccc2)C1
[#6]-[#6](=[#16])-[#6] S=C(C(c1ccccc1)(c2ccccc2)c3ccccc3)Cc4ccc(cc4)C(=O)OC
[#6]-[#6](=[#16])-[#6] S=C(C=1N2C(=CC1C)C=C(C=C2)C)C
[#6]-[#6](=[#16])-[#6] S=C(C=1OC=CC1)CC(=NCCCC)c2ccccc2
[#6]-[#6](=[#16])-[#6] S=C(C=1SC=CC1)CC(=O)c2ccncc2
[#6]-[#6](=[#16])-[#6] S=C(c1c(F)cccc(F)1)C=2N3C(=NC(N)2)C=CC(C(=O)c4c(F)cccc(F)4)=C3
[#6]-[#6](=[#16])-[#6] S=C(c1c(O)cc2c(c1)C(CCC2(C)C)(C)C)C
[#6]-[#6](=[#16])-[#6] S=C(c1c[nH+]c(N(C)C)cc1)c2c[nH+]c(N(C)C)cc2
[#6]-[#6](=[#16])-[#6] S=C(c1ccc(N(CC)CC)cc1)c2ccc(N(CC)CC)cc2
[#6]-[#6](=[#16])-[#6] S=C(c1ccc(OC)cc1)/C=C/2\SC(C([O-])=O)=CS2
[#6]-[#6](=[#16])-[#6] S=C(c1ccc(OC)cc1)C=C2SC(C(=O)OC)=C(S2)C(=O)OC
[#6]-[#6](=[#16])-[#6] S=C(c1ccc(OC)cc1)c2ccc(OC)cc2
[#6]-[#6](=[#16])-[#6] S=C(C1CCCC1)C[NH2+]Cc2cc3OCOc3cc2
[#6]-[#6](=[#16])-[#6] S=C(c1ccccc1)C=C2Sc3c(S2)cccc3
[#6]-[#6](=[#16])-[#6] S=C(c1ccccc1)C2SC(c3ccccc3)=C[C@H](c4ccccc4)[C@@H](c5ccccc5)2
[#6]-[#6](=[#16])-[#6] S=C(N)[C@H]1C(=S)CC[NH+](C1)C
[#6]-[#6](=[#16])-[#6] S=C1[C@@H](OCC1)C
[#6]-[#6](=[#16])-[#6] S=C1[C@H](S)[C@H]2NC=3C(=O)NC(=NC(N[C@H](O[C@H]1COP([O-])([O-])=O)2)3)N
[#6]-[#6](=[#16])-[#6] S=C1/C(/c2c(N(C(=O)C)C1(C)C)cc(cc2)C)=C/3\SC(c4ccccc4)=C(S3)C(=O)OC
[#6]-[#6](=[#16])-[#6] S=C1/C(/c2c(N(C(=O)C)C1(C)C)cc(OC)cc2)=C\3/SC(c4ccccc4)=C(S3)C(=O)OCC
[#6]-[#6](=[#16])-[#6] S=C1/C(/c2c(N(C(=O)C)C1(C)C)ccc(OC)c2)=C\3/SC(c4ccccc4)=C(S3)C(=O)OCC
[#6]-[#6](=[#16])-[#6] S=C1/C(/c2c(N(C(=O)c3ccccc3)C1(C)C)ccc(OCC)c2)=C\4/SC(c5ccccc5)=C(S4)C(=O)OCC
[#6]-[#6](=[#16])-[#6] S=C1/C(/c2c(N(C(=O)CCC)C1(C)C)ccc(OC)c2)=C\3/SC(c4ccccc4)=C(S3)C(=O)C
[#6]-[#6](=[#16])-[#6] S=C1/C(/c2c(N(C1(C)C)C)cccc2)=C\3/SC(c4ccccc4)=C(S3)C(=O)OC
[#6]-[#6](=[#16])-[#6] S=C1/C(/c2c(NC1(C)C)cc(cc2)C)=C/3\SC(C(=O)OCC)=CS3
[#6]-[#6](=[#16])-[#6] S=C1/C(/c2c(NC1(C)C)cc(cc2)C)=C/3\SC(c4ccccc4)=C(S3)C(=O)OC
[#6]-[#6](=[#16])-[#6] S=C1/C(/c2c(NC1(C)C)ccc(c2)C)=C\3/SC(c4ccccc4)=C(S3)C(=O)OCC
[#6]-[#6](=[#16])-[#6] S=C1C(=CC=CC1)COC(=O)c2cnccc2
[#6]-[#6](=[#16])-[#6] S=C1C(=O)CC[C@@]2([C@H]1CC[C@H]3[C@@H]4[C@](C(=O)CC4)(CC[C@H]23)C)C
[#6]-[#6](=[#16])-[#6] S=C1C(=O)CC[C@@]2([C@H]3[C@H]([C@@H]4[C@@](C(=O)CC4)(CC3)C)CC[C@H]12)C
[#6]-[#6](=[#16])-[#6] S=C1C(=O)CC[C@@]2(C3=CC[C@@]4(C(=O)CC[C@@H]4[C@H]3CCC12)C)C
[#6]-[#6](=[#16])-[#6] S=C1C(c2c(N(C(=O)[C@@H](CC)C)C1(C)C)c(cc(c2)C)C)=C3SC(C(=O)OC)=C(S3)C(=O)OC
[#6]-[#6](=[#16])-[#6] S=C1C(c2c(N(C(=O)[C@@H](CC)C)C1(C)C)ccc(OC)c2)=C3SC(C(=O)OC)=C(S3)C(=O)OC
[#6]-[#6](=[#16])-[#6] S=C1C(c2c(N(C(=O)[C@H](CC)C)C1(C)C)c(cc(c2)C)C)=C3SC(C(=O)OC)=C(S3)C(=O)OC
[#6]-[#6](=[#16])-[#6] S=C1C(c2c(N(C(=O)[C@H](CC)C)C1(C)C)ccc(OCC)c2)=C3SC(C(=O)OC)=C(S3)C(=O)OC
[#6]-[#6](=[#16])-[#6] S=C1C(c2c(N(C(=O)[C@H](N3C(=O)c4c(cccc4)C(=O)3)Cc5ccccc5)C1(C)C)cc(cc2)C)=C6SC(C(=O)OC)=C(S6)C(=O)OC
[#6]-[#6](=[#16])-[#6] S=C1C(c2c(N(C(=O)[C@H](N3C(=O)c4c(cccc4)C(=O)3)Cc5ccccc5)C1(C)C)ccc(OC)c2)=C6SC(C(=O)OC)=C(S6)C(=O)OC
[#6]-[#6](=[#16])-[#6] S=C1C(c2c(N(C(=O)/C=C/c3ccc(OC)cc3)C1(C)C)cc(cc2)C)=C4SC(C(=O)OC)=C(S4)C(=O)OC
[#6]-[#6](=[#16])-[#6] S=C1C(c2c(N(C(=O)C(C)C)C1(C)C)ccc(c2)C)=C3SC(C(=O)OC)=C(S3)C(=O)OC
[#6]-[#6](=[#16])-[#6] S=C1C(c2c(N(C(=O)C(C)C)C1(C)C)ccc(OC)c2)=C3SC(C(=O)OC)=C(S3)C(=O)OC
[#6]-[#6](=[#16])-[#6] S=C1C(c2c(N(C(=O)C(CC)CC)C1(C)C)cccc2)=C3SC(C(=O)OC)=C(S3)C(=O)OC
[#6]-[#6](=[#16])-[#6] S=C1C(c2c(N(C(=O)C(F)(F)F)C1(C)C)c(cc(c2)C)C)=C3SC(=C(S3)C(=O)OC)C(=O)OC
[#6]-[#6](=[#16])-[#6] S=C1C(c2c(N(C(=O)C(F)(F)F)C1(C)C)cc(c(c2)C)C)=C3SC(=C(S3)C(=O)OC)C(=O)OC
[#6]-[#6](=[#16])-[#6] S=C1C(c2c(N(C(=O)C)C1(C)C)c(OCC)ccc2)=C3SC(C(=O)OC)=C(S3)C(=O)OC
[#6]-[#6](=[#16])-[#6] S=C1C(c2c(N(C(=O)C)C1(C)C)ccc(OC)c2)=C3SC(C(=O)OC)=C(S3)C(=O)OC
[#6]-[#6](=[#16])-[#6] S=C1C(c2c(N(C(=O)C)C1(C)C)cccc2)=C3SN(N(S3)C(O)=C(C)C)C(O)=C(C)C
[#6]-[#6](=[#16])-[#6] S=C1C(c2c(N(C(=O)c3c(c4ccccc4)cccc3)C1(C)C)ccc(c2)C)=C5SC(C(=O)OC)=C(S5)C(=O)OC
[#6]-[#6](=[#16])-[#6] S=C1C(c2c(N(C(=O)c3cc([N+]([O-])=O)c(cc3)C)C1(C)C)c(ccc2)C)=C4SC(C(=O)OC)=C(S4)C(=O)OC
[#6]-[#6](=[#16])-[#6] S=C1C(c2c(N(C(=O)c3ccc([N+]([O-])=O)cc3)C1(C)C)ccc(c2)C)=C4SC(C(=O)OC)=C(S4)C(=O)OC
[#6]-[#6](=[#16])-[#6] S=C1C(c2c(N(C(=O)c3ccc([N+]([O-])=O)cc3)C1(C)C)ccc(c2)C)=C4SC(C(=O)OCC)=C(S4)C(=O)OCC
[#6]-[#6](=[#16])-[#6] S=C1C(c2c(N(C(=O)c3ccc(c4ccccc4)cc3)C1(C)C)cccc2)=C5SC(C(=O)OC)=C(S5)C(=O)OC
[#6]-[#6](=[#16])-[#6] S=C1C(c2c(N(C(=O)CC(C)C)C1(C)C)ccc(c2)C)=C3SC(C(=O)OC)=C(S3)C(=O)OC
[#6]-[#6](=[#16])-[#6] S=C1C(c2c(N(C(=O)CC)C1(C)C)ccc(c2)C)=C3SC(C(=O)OCC)=C(S3)C(=O)OCC
[#6]-[#6](=[#16])-[#6] S=C1C(c2c(N(C(=O)Cc3ccc(F)cc3)C1(C)C)cc(OCC)cc2)=C4SC(=C(S4)C(=O)OC)C(=O)OC
[#6]-[#6](=[#16])-[#6] S=C1C(c2c(N(C(=O)Cc3ccccc3)C1(C)C)ccc(OC)c2)=C4SC(C(=O)OC)=C(S4)C(=O)OC
[#6]-[#6](=[#16])-[#6] S=C1C(c2c(N(C(=O)CCC)C1(C)C)c(cc(c2)C)C)=C3SC(C(=O)OC)=C(S3)C(=O)OC
[#6]-[#6](=[#16])-[#6] S=C1C(c2c(N(C(=O)CCCC)C1(C)C)cc(OC)cc2)=C3SC(C(=O)OC)=C(S3)C(=O)OC
[#6]-[#6](=[#16])-[#6] S=C1C(c2c(N(C(=O)CCCCC)C1(C)C)ccc(OC)c2)=C3SC(C(=O)OCC)=C(S3)C(=O)OCC
[#6]-[#6](=[#16])-[#6] S=C1C(c2c(N(C(=O)CCCCC)C1(C)C)cccc2)=C3SC(C(=O)OC)=C(S3)C(=O)OC
[#6]-[#6](=[#16])-[#6] S=C1C(c2c(N(C(=O)CN3C(=O)c4c(cccc4)C(=O)3)C1(C)C)ccc(c2)C)=C5SC(C(=O)OC)=C(S5)C(=O)OC
[#6]-[#6](=[#16])-[#6] S=C1C(c2c(N(C(=O)CN3C(=O)c4c(cccc4)C(=O)3)C1(C)C)cccc2)=C5SC(C(=O)OC)=C(S5)C(=O)OC
[#6]-[#6](=[#16])-[#6] S=C1C(c2c(N(C(=O)CN3C(=O)c4c5c(ccc4)cccc5C(=O)3)C1(C)C)cc(cc2)C)=C6SC(C(=O)OC)=C(S6)C(=O)OC
[#6]-[#6](=[#16])-[#6] S=C1C(c2c(N(C(=O)CN3C(=O)CCC(=O)3)C1(C)C)ccc(c2)C)=C4SC(C(=O)OC)=C(S4)C(=O)OC
[#6]-[#6](=[#16])-[#6] S=C1C(c2c(N(C(=O)CN3C(=O)CCC(=O)3)C1(C)C)cccc2)=C4SC(C(=O)OC)=C(S4)C(=O)OC
[#6]-[#6](=[#16])-[#6] S=C1C(c2c(N(C(=O)COC=3Sc4c(N3)cccc4)C1(C)C)ccc(c2)C)=C5SC(C(=O)OC)=C(S5)C(=O)OC
[#6]-[#6](=[#16])-[#6] S=C1C(c2c(N(C(=O)COC=3Sc4c(N3)cccc4)C1(C)C)cccc2)=C5SC(C(=O)OC)=C(S5)C(=O)OC
[#6]-[#6](=[#16])-[#6] S=C1C(c2c(N(C(=O)COc3c4c(ccc3)cccc4)C1(C)C)c(ccc2)C)=C5SC(C(=O)OCC)=C(S5)C(=O)OCC
[#6]-[#6](=[#16])-[#6] S=C1C(c2c(N(C(=O)COc3ccc(F)cc3)C1(C)C)c(OCC)ccc2)=C4SC(=C(S4)C(=O)OC)C(=O)OC
[#6]-[#6](=[#16])-[#6] S=C1C(c2c(N(C1(C)C)CCC)cccc2)=C3SC(C(=O)OC)=C(S3)C(=O)OC
[#6]-[#6](=[#16])-[#6] S=C1C(c2c(NC1(C)C)c(cc(c2)C)C)=C3SC(C(=O)OC)=C(S3)C(=O)OC
[#6]-[#6](=[#16])-[#6] S=C1C(c2c(NC1(C)C)cc(OC)cc2)=C3SC(C(=O)OC)=C(S3)C(=O)OC
[#6]-[#6](=[#16])-[#6] S=C1C(c2c(NC1(C)C)ccc(c2)C(c3ccccc3)(c4ccccc4)c5ccccc5)=C6SC(C(=O)OC)=C(S6)C(=O)OC
[#6]-[#6](=[#16])-[#6] S=C1C(c2c(NC1(C)C)ccc(c2)C)=C3SN(N(S3)C(O)=C(C)C)C(O)=C(C)C
[#6]-[#6](=[#16])-[#6] S=C1C(c2c(NC1(C)C)cccc2)=C3SC(C(=O)OC)=C(N(c4ccccc4)3)C(=O)OC
[#6]-[#6](=[#16])-[#6] S=C1C(c2nc(nc([O-])c(C#N)2)N)=CC=CC1
[#6]-[#6](=[#16])-[#6] S=C1C(SC=C1)=CN(C(=O)C)/C=C\2/SC=CC(=S)2
[#6]-[#6](=[#16])-[#6] S=C1C(SC2=C(c3c(NC2(C)C)cccc3)1)=C(C(=O)N)C(=O)N
[#6]-[#6](=[#16])-[#6] S=C1c2c(cccc2)C(N3CCCCC3)=C(c4ccccc4)1
[#6]-[#6](=[#16])-[#6] S=C1c2c(cccc2)C=3Nc4c(S[C@H](c5ccccc5)C13)cccc4
[#6]-[#6](=[#16])-[#6] S=C1c2c(cccc2)C3=Nc4c(S[C@H](c5ccc([N+]([O-])=O)cc5)C13)cccc4
[#6]-[#6](=[#16])-[#6] S=C1c2c(N=C(c3ccccc3)C1)ccc([N+]([O-])=O)c2
[#6]-[#6](=[#16])-[#6] S=C1CSC(=O)N(C(=O)O)C1
[#7+](:[!#1]:[!#1]:[!#1])-[!#1]=[#8] [O-][N+](=O)[C@H]1[C@@H](C(=O)[n+]2c(NC3CCCCC3)cccc2)C1
[#7+](:[!#1]:[!#1]:[!#1])-[!#1]=[#8] [O-][N+](=O)[n+]1c(cc(O)cc1)C=O
[#7+](:[!#1]:[!#1]:[!#1])-[!#1]=[#8] [O-][N+](=O)[n+]1ccccc1
[#7+](:[!#1]:[!#1]:[!#1])-[!#1]=[#8] [O-][N+](=O)c1c(cc(OC)c(OCCOC)c1)C(=O)[n+]2c(NC3CCCCC3)cccc2
[#7+](:[!#1]:[!#1]:[!#1])-[!#1]=[#8] [O-][N+](=O)c1c(cccc1C)C(=O)[n+]2c(NC3CCCCC3)cccc2
[#7+](:[!#1]:[!#1]:[!#1])-[!#1]=[#8] [O-][N+](=O)c1c(N2CCCC2)ccc(c1)C(=O)[n+]3c(NC(C)C)cccc3
[#7+](:[!#1]:[!#1]:[!#1])-[!#1]=[#8] [O-][N+](=O)c1c(N2CCOCC2)ccc(c1)C(=O)[n+]3c(NC4CCCCC4)cc(cc3)C
[#7+](:[!#1]:[!#1]:[!#1])-[!#1]=[#8] [O-][N+](=O)c1ccc(OCC(=O)[n+]2c(NC3CCCCC3)cccc2)cc1
[#7+](:[!#1]:[!#1]:[!#1])-[!#1]=[#8] [O-][n+]1ccc(cc1)C(=O)[n+]2c(NC3CCCCC3)cccc2
[#7+](:[!#1]:[!#1]:[!#1])-[!#1]=[#8] BrC1=CSC(C=2SC=C(N2)C(=O)[n+]3c(NC(C)C)cccc3)=C1
[#7+](:[!#1]:[!#1]:[!#1])-[!#1]=[#8] Brc1cc(F)cc(c1)C(=O)[n+]2c(NC(C)C)cccc2
[#7+](:[!#1]:[!#1]:[!#1])-[!#1]=[#8] ClC=1N(N=C(C1/C=C/C(=O)[n+]2c(NC(C)C)cccc2)C)C
[#7+](:[!#1]:[!#1]:[!#1])-[!#1]=[#8] ClC=1N(N=C(C1/C=C/C(=O)[n+]2c(NC(C)C)cccc2)C)CC(C)C
[#7+](:[!#1]:[!#1]:[!#1])-[!#1]=[#8] Clc1c([N+]([O-])=O)cc(cc1)C(=O)[n+]2c(NC(C)C)cccc2
[#7+](:[!#1]:[!#1]:[!#1])-[!#1]=[#8] Clc1c(cccc1)/C=C/2\SC=3SC(C(=O)OCC)=C([N+]3C(=O)2)C
[#7+](:[!#1]:[!#1]:[!#1])-[!#1]=[#8] Clc1c(cccc1)C(=O)[N+]2=C(SC=C2C)Nc3ccc(OC)cc3
[#7+](:[!#1]:[!#1]:[!#1])-[!#1]=[#8] Clc1c(cccc1)C(=O)[n+]2c(NC(C)C)cccc2
[#7+](:[!#1]:[!#1]:[!#1])-[!#1]=[#8] Clc1c(cccc1)C=2SC(C(=O)[n+]3c(NC(C)C)cccc3)=CN2
[#7+](:[!#1]:[!#1]:[!#1])-[!#1]=[#8] Clc1c(N2[N+](C=O)=CC=C2)cc3c(N[C@H](N4N=C(C([O-])=O)C=C43)C([O-])=O)c1
[#7+](:[!#1]:[!#1]:[!#1])-[!#1]=[#8] Clc1c(N2[N+](C=O)=CC=C2)cc3c(N[C@H](N4N=C(C(=O)OCC)C=C43)C([O-])=O)c1
[#7+](:[!#1]:[!#1]:[!#1])-[!#1]=[#8] Clc1c(N2N=NC(C(=O)[n+]3c(NC(C)C)cccc3)=C2)cccc1
[#7+](:[!#1]:[!#1]:[!#1])-[!#1]=[#8] Clc1c(S(=O)(=O)N(OC)C)cc(cc1)C(=O)[n+]2c(NC(C)C)cccc2
[#7+](:[!#1]:[!#1]:[!#1])-[!#1]=[#8] Clc1c(S(=O)(=O)N2C[C@H](O[C@H](C2)C)C)cc(cc1)C(=O)[n+]3c(NC(C)C)cccc3
[#7+](:[!#1]:[!#1]:[!#1])-[!#1]=[#8] Clc1ccc(cc1)C2=[N+](c3c(N2C(=O)CS)cccc3)C(=O)C[S-]
[#7+](:[!#1]:[!#1]:[!#1])-[!#1]=[#8] FC(F)Oc1c(OCC)cc(cc1)/C=C/C(=O)[n+]2c(NC(C)C)cccc2
[#7+](:[!#1]:[!#1]:[!#1])-[!#1]=[#8] Fc1c(ccc([N+]([O-])=O)c1)C(=O)[n+]2c(NC(C)C)cccc2
[#7+](:[!#1]:[!#1]:[!#1])-[!#1]=[#8] Fc1c(cccc1)C(=O)[n+]2c(NC3CCCCC3)cc(cc2)C
[#7+](:[!#1]:[!#1]:[!#1])-[!#1]=[#8] O=C([n+]1c(NC(C)C)cccc1)[C@H]2CN(C(=O)C2)C3CC3
[#7+](:[!#1]:[!#1]:[!#1])-[!#1]=[#8] O=C([n+]1c(NC(C)C)cccc1)/C(/C#N)=C/C2=C(N(C(=C2)C)[C@@H](COC)C)C
[#7+](:[!#1]:[!#1]:[!#1])-[!#1]=[#8] O=C([n+]1c(NC(C)C)cccc1)/C(/C#N)=C/C2=C(N(C(=C2)C)CCOC)C
[#7+](:[!#1]:[!#1]:[!#1])-[!#1]=[#8] O=C([n+]1c(NC(C)C)cccc1)/C=C/c2ccc(NC(=O)C)cc2
[#7+](:[!#1]:[!#1]:[!#1])-[!#1]=[#8] O=C([n+]1c(NC(C)C)cccc1)/C=C/c2ccc(OCC#N)cc2
[#7+](:[!#1]:[!#1]:[!#1])-[!#1]=[#8] O=C([n+]1c(NC(C)C)cccc1)C[C@H]2C=CCC2
[#7+](:[!#1]:[!#1]:[!#1])-[!#1]=[#8] O=C([n+]1c(NC(C)C)cccc1)C=2N(c3c(cccc3)C2)CC
[#7+](:[!#1]:[!#1]:[!#1])-[!#1]=[#8] O=C([n+]1c(NC(C)C)cccc1)C=2OC3=C(C(=O)CC(C3)(C)C)C2C
[#7+](:[!#1]:[!#1]:[!#1])-[!#1]=[#8] O=C([n+]1c(NC(C)C)cccc1)C=2Oc3c(cc(cc3)C)C2
[#7+](:[!#1]:[!#1]:[!#1])-[!#1]=[#8] O=C([n+]1c(NC(C)C)cccc1)c2cc(ccc2)CN3C(=O)CCC3
[#7+](:[!#1]:[!#1]:[!#1])-[!#1]=[#8] O=C([n+]1c(NC(C)C)cccc1)c2cc(N3C=CC=C3)ccc2
[#7+](:[!#1]:[!#1]:[!#1])-[!#1]=[#8] O=C([n+]1c(NC(C)C)cccc1)c2cc(NC(=O)[C@@H]3[C@H](C3)C)ccc2
[#7+](:[!#1]:[!#1]:[!#1])-[!#1]=[#8] O=C([n+]1c(NC(C)C)cccc1)c2cc(NC(=O)[C@H]3Oc4c(cccc4)C3)ccc2
[#7+](:[!#1]:[!#1]:[!#1])-[!#1]=[#8] O=C([n+]1c(NC(C)C)cccc1)c2cc(NC(=O)C=3OC=CC3)c(cc2)C
[#7+](:[!#1]:[!#1]:[!#1])-[!#1]=[#8] O=C([n+]1c(NC(C)C)cccc1)c2cc(OC)c(OCc3ccccc3)c(OC)c2
[#7+](:[!#1]:[!#1]:[!#1])-[!#1]=[#8] O=C([n+]1c(NC(C)C)cccc1)c2cc3c(cc2)C(=O)N(c4c(cccc4)C)C(=O)3
[#7+](:[!#1]:[!#1]:[!#1])-[!#1]=[#8] O=C([n+]1c(NC(C)C)cccc1)c2ccc(cc2)CN3N=CC=C3
[#7+](:[!#1]:[!#1]:[!#1])-[!#1]=[#8] O=C([n+]1c(NC(C)C)cccc1)c2ncc(nc2)C
[#7+](:[!#1]:[!#1]:[!#1])-[!#1]=[#8] O=C([n+]1c(NC(C)C)cccc1)CC2=C(ON=C2C)C
[#7+](:[!#1]:[!#1]:[!#1])-[!#1]=[#8] O=C([n+]1c(NC(C)C)cccc1)CCc2ccccc2
[#7+](:[!#1]:[!#1]:[!#1])-[!#1]=[#8] O=C([n+]1c(NC(C)C)cccc1)CCCOc2cc(ccc2)C(=O)C
[#7+](:[!#1]:[!#1]:[!#1])-[!#1]=[#8] O=C([n+]1c(NC(C)C)cccc1)CCN2C(=O)C3=C(N=C2)N(N=C3)C
[#7+](:[!#1]:[!#1]:[!#1])-[!#1]=[#8] O=C([n+]1c(NC(C)C)cccc1)CN2c3c(O[C@@H](C(=O)2)C)cccc3
[#7+](:[!#1]:[!#1]:[!#1])-[!#1]=[#8] O=C([n+]1c(NC(C)C)cccc1)CN2c3c(O[C@H](C(=O)2)C)cccc3
[#7+](:[!#1]:[!#1]:[!#1])-[!#1]=[#8] O=C([n+]1c(NC(C)C)cccc1)CN2N=C(C=C2C)C
[#7+](:[!#1]:[!#1]:[!#1])-[!#1]=[#8] O=C([n+]1c(NC(C)C)cccc1)CN2N=C(c3c(cccc3)C(=O)2)C
[#7+](:[!#1]:[!#1]:[!#1])-[!#1]=[#8] O=C([n+]1c(NC(C)C)cccc1)COc2cc(c(cc2)C)C
[#7+](:[!#1]:[!#1]:[!#1])-[!#1]=[#8] O=C([n+]1c(NC2CCCCC2)cc(cc1)C)[C@@H]3CN(C(=O)C3)CC
[#7+](:[!#1]:[!#1]:[!#1])-[!#1]=[#8] O=C([n+]1c(NC2CCCCC2)cc(cc1)C)C(C)C
[#7+](:[!#1]:[!#1]:[!#1])-[!#1]=[#8] O=C([n+]1c(NC2CCCCC2)cc(cc1)C)C3=COC=C3
[#7+](:[!#1]:[!#1]:[!#1])-[!#1]=[#8] O=C([n+]1c(NC2CCCCC2)cc(cc1)C)C3=NN(C(=O)CC3)C
[#7+](:[!#1]:[!#1]:[!#1])-[!#1]=[#8] O=C([n+]1c(NC2CCCCC2)cc(cc1)C)C3=NN(c4ccccc4)C(=O)CC3
[#7+](:[!#1]:[!#1]:[!#1])-[!#1]=[#8] O=C([n+]1c(NC2CCCCC2)cc(cc1)C)C3=NN4C(=N3)N=C(C=C4C)C
[#7+](:[!#1]:[!#1]:[!#1])-[!#1]=[#8] O=C([n+]1c(NC2CCCCC2)cc(cc1)C)C3CCN(c4ncccn4)CC3
[#7+](:[!#1]:[!#1]:[!#1])-[!#1]=[#8] O=C([n+]1c(NC2CCCCC2)cc(cc1)C)CCC=3OC(=NN3)c4ccc(cc4)C
[#7+](:[!#1]:[!#1]:[!#1])-[!#1]=[#8] O=C([n+]1c(NC2CCCCC2)cc(cc1)C)CCN3C(=O)CCC(=O)3
[#7+](:[!#1]:[!#1]:[!#1])-[!#1]=[#8] O=C([n+]1c(NC2CCCCC2)cccc1)[C@H]3CNC(=O)CC3
[#7+](:[!#1]:[!#1]:[!#1])-[!#1]=[#8] O=C([n+]1c(NC2CCCCC2)cccc1)C[C@H]3C=CCC3
[#7+](:[!#1]:[!#1]:[!#1])-[!#1]=[#8] O=C([n+]1c(NC2CCCCC2)cccc1)C=3N=NN(c4ccccc4)C3C
[#7+](:[!#1]:[!#1]:[!#1])-[!#1]=[#8] O=C([n+]1c(NC2CCCCC2)cccc1)C3=C(OC=C3)C
[#7+](:[!#1]:[!#1]:[!#1])-[!#1]=[#8] O=C([n+]1c(NC2CCCCC2)cccc1)C3=CC(=O)N(C=C3)C
[#7+](:[!#1]:[!#1]:[!#1])-[!#1]=[#8] O=C([n+]1c(NC2CCCCC2)cccc1)c3cc4OCOc4cc3
[#7+](:[!#1]:[!#1]:[!#1])-[!#1]=[#8] O=C([n+]1c(NC2CCCCC2)cccc1)C3CCCCC3
[#7+](:[!#1]:[!#1]:[!#1])-[!#1]=[#8] O=C([n+]1c(NC2CCCCC2)cccc1)CCC=3C(=NC=4N(N=CC(C#N)4)C3C)C
[#7+](:[!#1]:[!#1]:[!#1])-[!#1]=[#8] O=C([n+]1c(NC2CCCCC2)cccc1)CN3N=C(C=C3C)C
[#7+](:[!#1]:[!#1]:[!#1])-[!#1]=[#8] O=C(N[C@@H](C(=O)[n+]1c(NC(C)C)cccc1)C(C)C)c2ccccc2
[#7+](:[!#1]:[!#1]:[!#1])-[!#1]=[#8] O=C(Nc1cc(OCC(=O)[n+]2c(NC3CCCCC3)cc(cc2)C)ccc1)C=4OC=CC4
[#7+](:[!#1]:[!#1]:[!#1])-[!#1]=[#8] O=C1N([C@]2(N(c3c(cccc3)1)C(=O)CC2)C)CCC(=O)[n+]4c(NC(C)C)cccc4
[#7+](:[!#1]:[!#1]:[!#1])-[!#1]=[#8] O=C1N(C(=O)[C@]2(N1)CC(C[C@H](C2)C)(C)C)CC(=O)[n+]3c(NC(C)C)cccc3
[#7+](:[!#1]:[!#1]:[!#1])-[!#1]=[#8] O=C1N(C(=O)[C@@]2(N1)c3c(cccc3)CCC2)CC(=O)[n+]4c(NC5CCCCC5)cc(cc4)C
[#7+](:[!#1]:[!#1]:[!#1])-[!#1]=[#8] O=C1N(C(=O)[C@@]2(N1)CC(C[C@@H](C2)C)(C)C)CC(=O)[n+]3c(NC(C)C)cccc3
[#7+](:[!#1]:[!#1]:[!#1])-[!#1]=[#8] O=C1N(C(=O)C=CN1CC(=O)[n+]2c(NC3CCCCC3)cccc2)C
[#7+](:[!#1]:[!#1]:[!#1])-[!#1]=[#8] O=C1N(N=C2N1C=CC=C2)CC(=O)[n+]3c(NC(C)C)cccc3
[#7+](:[!#1]:[!#1]:[!#1])-[!#1]=[#8] S(=O)(=O)([N+]1=CN(C=C1)C)N(C)C
[#7+](:[!#1]:[!#1]:[!#1])-[!#1]=[#8] S(=O)(=O)(c1c(ccc(c1)C(=O)[n+]2c(NC(C)C)cccc2)C)C
[#7+](:[!#1]:[!#1]:[!#1])-[!#1]=[#8] S(=O)(=O)(c1ccccc1)[C@@H]2N(C(=O)C2(CC)CC)[C@@H]3OC(=O)N(C(=O)[n+]4ccc(OC)cc4)C(=O)3
[#7+](:[!#1]:[!#1]:[!#1])-[!#1]=[#8] S(=O)(=O)(c1ccccc1)[C@H]2N(C(=O)C2(CC)CC)[C@@H](OC(=O)NC(=O)[n+]3c(cccc3)C(=O)OC)C(=O)OCC
[#7+](:[!#1]:[!#1]:[!#1])-[!#1]=[#8] S(=O)(=O)(N(c1c(OC)cccc1)C)c2cc(c(cc2)C)C(=O)[n+]3c(NC(C)C)cccc3
[#7+](:[!#1]:[!#1]:[!#1])-[!#1]=[#8] S(C1=NN=C(N(c2ccccc2)1)c3ccccc3)CC(=O)[n+]4c(NC(C)C)cccc4
[#7+](:[!#1]:[!#1]:[!#1])-[!#1]=[#8] S(C1=NN=C(N1CC)c2cc(ccc2)C)CC(=O)[n+]3c(NC(C)C)cccc3
[#7+](:[!#1]:[!#1]:[!#1])-[!#1]=[#8] S(c1c([N+]([O-])=O)cc(cc1)C(=O)N)CC(=O)[n+]2c(NC3CCCCC3)cc(cc2)C
[#7+](:[!#1]:[!#1]:[!#1])-[!#1]=[#8] S(Cc1ccc(C#N)cc1)CC(=O)[n+]2c(NC(C)C)cccc2
[#7+](:[!#1]:[!#1]:[!#1])-[!#1]=[#8] S/1c2[n+](ccc(n2)c3ccccc3)C(=O)\C1=C\C=4Sc5[n+](ccc(n5)c6ccccc6)C(O)4
[#7+](:[!#1]:[!#1]:[!#1])-[!#1]=[#8] S1(=O)(=O)C[C@H](C(=O)[n+]2c(NC(C)C)cccc2)CC1
[#7+](:[!#1]:[!#1]:[!#1])-[!#1]=[#8] S1(=O)(=O)C=C[C@H](C1)CC(=O)[n+]2c(NC3CCCCC3)cc(cc2)C
[#7+](:[!#1]:[!#1]:[!#1])-[!#1]=[#8] S1/C(/C(=O)[N+]2=C1SC=C2c3ccccc3)=C/c4ccc(cc4)C
[#7+](:[!#1]:[!#1]:[!#1])-[!#1]=[#8] S1/C(/C(=O)[N+]2=C1SC=C2CC(=O)Nc3c(cccc3)C)=C/c4cc([N+]([O-])=O)ccc4
[#7+](:[!#1]:[!#1]:[!#1])-[!#1]=[#8] S1/C(/C(=O)[N+]2=C1SC=C2CC(=O)Nc3c(cccc3)C)=C\c4cc([N+]([O-])=O)ccc4
[#7+](:[!#1]:[!#1]:[!#1])-[!#1]=[#8] S1C([N+]([O-])=O)=CC(C(=O)[n+]2c(NC3CCCCC3)cc(cc2)C)=C1
[#7+](:[!#1]:[!#1]:[!#1])-[!#1]=[#8] S1C(=[N+](C(=O)C)C(c2cc3OCOc3cc2)=C1NC(=O)C)Nc4cc(c(cc4)C)C
[#7+](:[!#1]:[!#1]:[!#1])-[!#1]=[#8] S1C(=NC(C(=O)[n+]2c(NC(C)C)cccc2)=C1)c3c(OC)c(OC)ccc3
[#7+](:[!#1]:[!#1]:[!#1])-[!#1]=[#8] S1C(=NC(C(=O)[n+]2c(NC(C)C)cccc2)=C1)c3ccc(cc3)C(C)C
[#7+](:[!#1]:[!#1]:[!#1])-[!#1]=[#8] S1C(=NC=C1C(=O)[n+]2c(NC(C)C)cccc2)c3ccccc3
[#6]-1=[!#1]-[!#6&!#1]-[#6](-[#6]-1=[!#6&!#1;!R])=[#8] [O-][N+](=O)c1c(ccc(NN=C2C(=O)N(N=C(c3ccccc3)2)c4ccccc4)c1)C
[#6]-1=[!#1]-[!#6&!#1]-[#6](-[#6]-1=[!#6&!#1;!R])=[#8] [O-][N+](=O)c1c(nccc1)N2N=C(OCC)C(=N[O-])C(=O)2
[#6]-1=[!#1]-[!#6&!#1]-[#6](-[#6]-1=[!#6&!#1;!R])=[#8] [O-][N+](=O)c1c(NN=C2C(=O)N(N=C(N)2)c3ccccc3)ccc(OC)c1
[#6]-1=[!#1]-[!#6&!#1]-[#6](-[#6]-1=[!#6&!#1;!R])=[#8] [O-][N+](=O)c1cc(c(NN=C2C(=O)N(N=C(N)2)c3ccccc3)cc1)C
[#6]-1=[!#1]-[!#6&!#1]-[#6](-[#6]-1=[!#6&!#1;!R])=[#8] [O-][N+](=O)c1cc(NN=C2C(=O)N(N=C(c3ccccc3)2)c4ccc([N+]([O-])=O)cc4)ccc1
[#6]-1=[!#1]-[!#6&!#1]-[#6](-[#6]-1=[!#6&!#1;!R])=[#8] [O-][N+](=O)c1ccc(cc1)C2=NN(c3ccccc3)C(=O)C(=NNc4c(cccc4)C(=O)N5CCOCC5)2
[#6]-1=[!#1]-[!#6&!#1]-[#6](-[#6]-1=[!#6&!#1;!R])=[#8] [O-][N+](=O)c1ccc(cc1)C2=NN(c3ccccc3)C(=O)C(=NNc4cc(ccc4)C)2
[#6]-1=[!#1]-[!#6&!#1]-[#6](-[#6]-1=[!#6&!#1;!R])=[#8] [O-][N+](=O)c1ccc(cc1)C2=NN(c3ccccc3)C(=O)C(=NNc4cc5c(cc4)cccc5)2
[#6]-1=[!#1]-[!#6&!#1]-[#6](-[#6]-1=[!#6&!#1;!R])=[#8] [O-][N+](=O)c1ccc(cc1)C2=NN(c3ccccc3)C(=O)C(=NNc4ccccc4)2
[#6]-1=[!#1]-[!#6&!#1]-[#6](-[#6]-1=[!#6&!#1;!R])=[#8] [O-][N+](=O)c1ccc(N2N=C(C(=NNc3cc(ccc3)C)C(=O)2)C)cc1
[#6]-1=[!#1]-[!#6&!#1]-[#6](-[#6]-1=[!#6&!#1;!R])=[#8] [O-][N+](=O)c1ccc(N2N=C(C(=NNc3ccc(cc3)C(=O)C)C(=O)2)C)cc1
[#6]-1=[!#1]-[!#6&!#1]-[#6](-[#6]-1=[!#6&!#1;!R])=[#8] [O-][N+](=O)c1ccc(N2N=C(C(=NNc3ccc(NC(=O)C)cc3)C(=O)2)C)cc1
[#6]-1=[!#1]-[!#6&!#1]-[#6](-[#6]-1=[!#6&!#1;!R])=[#8] [O-][N+](=O)c1ccc(N2N=C(C(=NNc3ccc(OCC)cc3)C(=O)2)C)cc1
[#6]-1=[!#1]-[!#6&!#1]-[#6](-[#6]-1=[!#6&!#1;!R])=[#8] [O-][N+](=O)c1ccc(N2N=C(c3ccccc3)C(=NNc4c(cccc4)C)C(=O)2)cc1
[#6]-1=[!#1]-[!#6&!#1]-[#6](-[#6]-1=[!#6&!#1;!R])=[#8] [O-][N+](=O)c1ccc(N2N=C(c3ccccc3)C(=NNc4cc(OC)ccc4)C(=O)2)cc1
[#6]-1=[!#1]-[!#6&!#1]-[#6](-[#6]-1=[!#6&!#1;!R])=[#8] [O-][N+](=O)c1ccc(N2N=C(c3ccccc3)C(=NNc4ccccc4)C(=O)2)cc1
[#6]-1=[!#1]-[!#6&!#1]-[#6](-[#6]-1=[!#6&!#1;!R])=[#8] Brc1c(cc(OC)c(OC)c1)C=2C(=O)C(=O)N3C(c4c(cc(OC)c(OC)c4)CC3)2
[#6]-1=[!#1]-[!#6&!#1]-[#6](-[#6]-1=[!#6&!#1;!R])=[#8] Brc1c(NN=C2C(=O)N(N=C2C)C=3SC(c4cc([N+]([O-])=O)ccc4)=CN3)cccc1
[#6]-1=[!#1]-[!#6&!#1]-[#6](-[#6]-1=[!#6&!#1;!R])=[#8] Brc1ccc(cc1)C=2N=C(SC2)N3N=C(C(=NNc4c(ccc([N+]([O-])=O)c4)C)C(=O)3)C
[#6]-1=[!#1]-[!#6&!#1]-[#6](-[#6]-1=[!#6&!#1;!R])=[#8] Brc1ccc(cc1)C=2N=C(SC2)N3N=C(C(=NNc4c(cccc4)C)C(=O)3)C
[#6]-1=[!#1]-[!#6&!#1]-[#6](-[#6]-1=[!#6&!#1;!R])=[#8] Brc1ccc(cc1)C=2N=C(SC2)N3N=C(C(=NNc4cc(ccc4)C(F)(F)F)C(=O)3)C
[#6]-1=[!#1]-[!#6&!#1]-[#6](-[#6]-1=[!#6&!#1;!R])=[#8] Brc1ccc(N=CC2=NN(c3ccccc3)C(=O)C(=NNc4ccccc4)2)cc1
[#6]-1=[!#1]-[!#6&!#1]-[#6](-[#6]-1=[!#6&!#1;!R])=[#8] Brc1ccc(NN=C2C(=O)N(N=C(c3ccccc3)2)c4ccccc4)cc1
[#6]-1=[!#1]-[!#6&!#1]-[#6](-[#6]-1=[!#6&!#1;!R])=[#8] Brc1ccc(NN=C2C(=O)N(N=C2C)C(=O)COc3cc4OC(=O)C=C(c4cc3)C)cc1
[#6]-1=[!#1]-[!#6&!#1]-[#6](-[#6]-1=[!#6&!#1;!R])=[#8] Brc1ccc(NN=C2C(=O)N(N=C2C)C=3SC=C(N3)c4ccc(cc4)C)cc1
[#6]-1=[!#1]-[!#6&!#1]-[#6](-[#6]-1=[!#6&!#1;!R])=[#8] Brc1ccc(NN=C2C(=O)N(N=C2CSc3ccc(Cl)cc3)c4ccccc4)cc1
[#6]-1=[!#1]-[!#6&!#1]-[#6](-[#6]-1=[!#6&!#1;!R])=[#8] ClC=1c2c(SC1C(=O)N3N=C(C(=NNc4c([N+]([O-])=O)cc(cc4)C)C(=O)3)C)cccc2
[#6]-1=[!#1]-[!#6&!#1]-[#6](-[#6]-1=[!#6&!#1;!R])=[#8] ClC1=C2N(C(=O)C(=O)1)C(Cc3c4c(ccc32)cccc4)(C)C
[#6]-1=[!#1]-[!#6&!#1]-[#6](-[#6]-1=[!#6&!#1;!R])=[#8] Clc1c([N+]([O-])=O)cc(NN=C2C(=O)N(N=C(c3ccccc3)2)C(=S)N)cc1
[#6]-1=[!#1]-[!#6&!#1]-[#6](-[#6]-1=[!#6&!#1;!R])=[#8] Clc1c([N+]([O-])=O)cc(NN=C2C(=O)N(N=C(c3ccccc3)2)c4ccc([N+]([O-])=O)cc4)cc1
[#6]-1=[!#1]-[!#6&!#1]-[#6](-[#6]-1=[!#6&!#1;!R])=[#8] Clc1c(c(NN=C2C(=O)N(N=C(c3ccc([N+]([O-])=O)cc3)2)C=4SC=C(N4)C(C)(C)C)ccc1)C
[#6]-1=[!#1]-[!#6&!#1]-[#6](-[#6]-1=[!#6&!#1;!R])=[#8] Clc1c(c(NN=C2C(=O)N(N=C(N)2)C(=O)C)ccc1)C
[#6]-1=[!#1]-[!#6&!#1]-[#6](-[#6]-1=[!#6&!#1;!R])=[#8] Clc1c(cc(NN=C2C(=O)N(N=C(N)2)c3ccccc3)cc1)C(Cl)(Cl)Cl
[#6]-1=[!#1]-[!#6&!#1]-[#6](-[#6]-1=[!#6&!#1;!R])=[#8] Clc1c(Cl)ccc(NN=C2C(=O)N(N=C2C)c3ccccc3)c1
[#6]-1=[!#1]-[!#6&!#1]-[#6](-[#6]-1=[!#6&!#1;!R])=[#8] Clc1c(NN=C2C(=O)N(N=C(c3ccc([N+]([O-])=O)cc3)2)C=4SC=C(N4)c5ccc(OC)cc5)cc(Cl)cc1
[#6]-1=[!#1]-[!#6&!#1]-[#6](-[#6]-1=[!#6&!#1;!R])=[#8] Clc1c(NN=C2C(=O)N(N=C(c3ccccc3)2)c4ccc([N+]([O-])=O)cc4)c(Cl)ccc1
[#6]-1=[!#1]-[!#6&!#1]-[#6](-[#6]-1=[!#6&!#1;!R])=[#8] Clc1c(NN=C2C(=O)N(N=C(c3ccccc3)2)c4ccccc4)cc(Cl)cc1
[#6]-1=[!#1]-[!#6&!#1]-[#6](-[#6]-1=[!#6&!#1;!R])=[#8] Clc1c(NN=C2C(=O)N(N=C2C)C(=S)N)c(Cl)cc([N+]([O-])=O)c1
[#6]-1=[!#1]-[!#6&!#1]-[#6](-[#6]-1=[!#6&!#1;!R])=[#8] Clc1c(NN=C2C(=O)N(N=C2C)c3ccc([N+]([O-])=O)cc3)c(Cl)cc([N+]([O-])=O)c1
[#6]-1=[!#1]-[!#6&!#1]-[#6](-[#6]-1=[!#6&!#1;!R])=[#8] Clc1cc(c(NN=C2C(=O)N(N=C2C)C=3SC=C(N3)c4ccc(cc4)C)cc1)C(=O)c5ccccc5
[#6]-1=[!#1]-[!#6&!#1]-[#6](-[#6]-1=[!#6&!#1;!R])=[#8] Clc1cc(N2N=C(C(=Nc3ccc(N(CC)CC)cc3)C(=O)2)C)c([N+]([O-])=O)cc1
[#6]-1=[!#1]-[!#6&!#1]-[#6](-[#6]-1=[!#6&!#1;!R])=[#8] Clc1cc(N2N=C(C(=NNc3cc(S(=O)(=O)N4CCOCC4)ccc3)C(=O)2)C)ccc1
[#6]-1=[!#1]-[!#6&!#1]-[#6](-[#6]-1=[!#6&!#1;!R])=[#8] Clc1cc(N2N=C(C(=NNc3ccccc3)C(=O)2)C)ccc1
[#6]-1=[!#1]-[!#6&!#1]-[#6](-[#6]-1=[!#6&!#1;!R])=[#8] Clc1cc(NN=C2C(=O)N(N=C2C)C=3SC=C(N3)c4ccc(OC)cc4)ccc1
[#6]-1=[!#1]-[!#6&!#1]-[#6](-[#6]-1=[!#6&!#1;!R])=[#8] Clc1ccc(cc1)C=2SC(=NC2)N3N=C(C(=NNc4ccc(Oc5ccccc5)cc4)C(=O)3)C
[#6]-1=[!#1]-[!#6&!#1]-[#6](-[#6]-1=[!#6&!#1;!R])=[#8] Clc1ccc(N=C2C(=O)OC(c3ccc(cc3)C)=C2)cc1
[#6]-1=[!#1]-[!#6&!#1]-[#6](-[#6]-1=[!#6&!#1;!R])=[#8] Clc1ccc(NN=C2C(=O)N(N=C(c3ccccc3)2)C(=S)N)cc1
[#6]-1=[!#1]-[!#6&!#1]-[#6](-[#6]-1=[!#6&!#1;!R])=[#8] Clc1ccc(NN=C2C(=O)N(N=C(c3ccccc3)2)C=4SC=C(N4)C(C)(C)C)cc1
[#6]-1=[!#1]-[!#6&!#1]-[#6](-[#6]-1=[!#6&!#1;!R])=[#8] FC(F)(F)c1cc(NN=C2C(=O)N(N=C2C)c3ccccc3)ccc1
[#6]-1=[!#1]-[!#6&!#1]-[#6](-[#6]-1=[!#6&!#1;!R])=[#8] Fc1c(NN=C2C(=O)N(N=C(N)2)C)cccc1
[#6]-1=[!#1]-[!#6&!#1]-[#6](-[#6]-1=[!#6&!#1;!R])=[#8] Ic1ccc(NN=C2C(=O)N(N=C2C)c3ccccc3)cc1
[#6]-1=[!#1]-[!#6&!#1]-[#6](-[#6]-1=[!#6&!#1;!R])=[#8] O=C(Nc1ccccc1)C2=C(NC(=O)C(=O)2)c3ccccc3
[#6]-1=[!#1]-[!#6&!#1]-[#6](-[#6]-1=[!#6&!#1;!R])=[#8] O=C(NCc1ccccc1)c2c(NN=C3C(=O)N(N=C(c4ccccc4)3)c5ccccc5)cccc2
[#6]-1=[!#1]-[!#6&!#1]-[#6](-[#6]-1=[!#6&!#1;!R])=[#8] O=C(OCC)C=1C(=O)C(=O)N(N(c2ccccc2)c3ccccc3)C(c4ccccc4)1
[#6]-1=[!#1]-[!#6&!#1]-[#6](-[#6]-1=[!#6&!#1;!R])=[#8] O=C(OCC)C=1C(=O)C(=O)N2C(c3c(cccc3)CC2(C)C)1
[#6]-1=[!#1]-[!#6&!#1]-[#6](-[#6]-1=[!#6&!#1;!R])=[#8] O=C1N(N=C(C(=NNc2ccc(cc2)C(C)C)1)C)C
[#6]-1=[!#1]-[!#6&!#1]-[#6](-[#6]-1=[!#6&!#1;!R])=[#8] O=C1N(N=C(C(=NNc2ccc(OC)cc2)1)C)C
[#6]-1=[!#1]-[!#6&!#1]-[#6](-[#6]-1=[!#6&!#1;!R])=[#8] O=C1N(N=C(C(=NNc2ccccc2)1)[C@H](O)[C@@H](O)CO)c3ccccc3
[#6]-1=[!#1]-[!#6&!#1]-[#6](-[#6]-1=[!#6&!#1;!R])=[#8] O=C1N(N=C(C(=NNc2ccccc2)1)C=Nc3ccc(cc3)C)c4ccccc4
[#6]-1=[!#1]-[!#6&!#1]-[#6](-[#6]-1=[!#6&!#1;!R])=[#8] O=C1N(N=C(c2ccc(OC)cc2)C(=NNc3c4c(nccc4)ccc3)1)CCO
[#6]-1=[!#1]-[!#6&!#1]-[#6](-[#6]-1=[!#6&!#1;!R])=[#8] O=C1N(N=C(c2ccccc2)C(=NNc3ccc(cc3)C(=O)C)1)c4ccccc4
[#6]-1=[!#1]-[!#6&!#1]-[#6](-[#6]-1=[!#6&!#1;!R])=[#8] O=C1N(N=C(c2ccccc2)C(=NNc3ccc(OCC)cc3)1)c4ccccc4
[#6]-1=[!#1]-[!#6&!#1]-[#6](-[#6]-1=[!#6&!#1;!R])=[#8] O=C1N(N=C(N)C(=NNc2cc(c(cc2)C)C)1)C
[#6]-1=[!#1]-[!#6&!#1]-[#6](-[#6]-1=[!#6&!#1;!R])=[#8] O=C1N(N=C(N)C(=NNc2cc(ccc2)C)1)C
[#6]-1=[!#1]-[!#6&!#1]-[#6](-[#6]-1=[!#6&!#1;!R])=[#8] O=C1N(N=C(N)C(=NNc2cc3OCOc3cc2)1)c4ccccc4
[#6]-1=[!#1]-[!#6&!#1]-[#6](-[#6]-1=[!#6&!#1;!R])=[#8] O=C1N2C(c3c(cccc3)CC2(C)C)=C(C(=O)N4CCCCC4)C(=O)1
[#6]-1=[!#1]-[!#6&!#1]-[#6](-[#6]-1=[!#6&!#1;!R])=[#8] O=C1NN=C(c2cc(OC)ccc2)C(=NNc3ccc(C#N)cc3)1
[#6]-1=[!#1]-[!#6&!#1]-[#6](-[#6]-1=[!#6&!#1;!R])=[#8] O=C1NN=C(c2cc(OC)ccc2)C(=NNc3cnccc3)1
[#6]-1=[!#1]-[!#6&!#1]-[#6](-[#6]-1=[!#6&!#1;!R])=[#8] O=C1NN=C(c2cc(OC)ccc2)C(=NNc3ncccc3)1
[#6]-1=[!#1]-[!#6&!#1]-[#6](-[#6]-1=[!#6&!#1;!R])=[#8] O=C1NN=C(c2ccc(OC)cc2)C(=NNc3ccc([NH+](CC)CC)cc3)1
[#6]-1=[!#1]-[!#6&!#1]-[#6](-[#6]-1=[!#6&!#1;!R])=[#8] O=C1NN=C(c2ccccc2)C(=NNc3cc(OC)ccc3)1
[#6]-1=[!#1]-[!#6&!#1]-[#6](-[#6]-1=[!#6&!#1;!R])=[#8] O=C1OC(c2c(cc(cc2)C)C)=CC(=NNc3ccc(cc3)C)1
[#6]-1=[!#1]-[!#6&!#1]-[#6](-[#6]-1=[!#6&!#1;!R])=[#8] O=C1OC(c2cc(c(cc2)C)C)=CC(=NNc3ccccc3)1
[#6]-1=[!#1]-[!#6&!#1]-[#6](-[#6]-1=[!#6&!#1;!R])=[#8] O=C1ON=C(C(=NNc2ccc(cc2)C(=O)C)1)C
[#6]-1=[!#1]-[!#6&!#1]-[#6](-[#6]-1=[!#6&!#1;!R])=[#8] S([O-])(=O)(=O)c1ccc(NN=C2C(=O)N(N=C2C)c3ccc([N+]([O-])=O)cc3)cc1
[#6]-1=[!#1]-[!#6&!#1]-[#6](-[#6]-1=[!#6&!#1;!R])=[#8] S(=O)(=O)(N1CCCCC1)c2ccc(NN=C3C(=O)NN=C3C)cc2
[#6]-1=[!#1]-[!#6&!#1]-[#6](-[#6]-1=[!#6&!#1;!R])=[#8] S(=O)(=O)(N1CCOCC1)c2cc(NN=C3C(=O)N(N=C3C)c4ccccc4)ccc2
[#6]-1=[!#1]-[!#6&!#1]-[#6](-[#6]-1=[!#6&!#1;!R])=[#8] S=C(N1N=C(c2ccc([N+]([O-])=O)cc2)C(=NNc3c([N+]([O-])=O)cccc3)C(=O)1)N
[#6]-1=[!#1]-[!#6&!#1]-[#6](-[#6]-1=[!#6&!#1;!R])=[#8] S=C(N1N=C(c2ccc([N+]([O-])=O)cc2)C(=NNc3ccc(O)cc3)C(=O)1)N
[#6]-1=[!#1]-[!#6&!#1]-[#6](-[#6]-1=[!#6&!#1;!R])=[#8] S1C(=NC(=C1)C(C)(C)C)N2N=C(C(=NNc3cc4c(cc3)cccc4)C(=O)2)C
[#6]-1=[!#1]-[!#6&!#1]-[#6](-[#6]-1=[!#6&!#1;!R])=[#8] S1C(=NC(=C1)C(C)(C)C)N2N=C(c3ccc([N+]([O-])=O)cc3)C(=NNc4c(cc(cc4)C)C)C(=O)2
[#6]-1=[!#1]-[!#6&!#1]-[#6](-[#6]-1=[!#6&!#1;!R])=[#8] S1C(=NC(=C1)C(C)(C)C)N2N=C(c3ccc([N+]([O-])=O)cc3)C(=NNc4c(cccc4)C(=O)N5CCCCC5)C(=O)2
[#6]-1=[!#1]-[!#6&!#1]-[#6](-[#6]-1=[!#6&!#1;!R])=[#8] S1C(=NC(=C1)C(C)(C)C)N2N=C(c3ccc([N+]([O-])=O)cc3)C(=NNc4ccc(N(C(=O)C)C)cc4)C(=O)2
[#6]-1=[!#1]-[!#6&!#1]-[#6](-[#6]-1=[!#6&!#1;!R])=[#8] S1C(=NC(c2cc([N+]([O-])=O)ccc2)=C1)N3N=C(C(=NNc4c(cc(cc4)C)C)C(=O)3)C
[#6]-1=[!#1]-[!#6&!#1]-[#6](-[#6]-1=[!#6&!#1;!R])=[#8] S1C(=NC(c2cc([N+]([O-])=O)ccc2)=C1)N3N=C(C(=NNc4c(cc(cc4C)C)C)C(=O)3)C
[#6]-1=[!#1]-[!#6&!#1]-[#6](-[#6]-1=[!#6&!#1;!R])=[#8] S1C(=NC(c2cc([N+]([O-])=O)ccc2)=C1)N3N=C(C(=NNc4cc(ccc4)C(F)(F)F)C(=O)3)C
[#6]-1=[!#1]-[!#6&!#1]-[#6](-[#6]-1=[!#6&!#1;!R])=[#8] S1C(=NC(c2ccc(cc2)C)=C1)N3N=C(C(=NNc4ccc(cc4)C(=O)N)C(=O)3)C
[#6]-1=[!#1]-[!#6&!#1]-[#6](-[#6]-1=[!#6&!#1;!R])=[#8] S1C(=NC(c2ccc(OC)cc2)=C1)N3N=C(C(=NNc4c(cccc4)C)C(=O)3)C
[#6]-1=[!#1]-[!#6&!#1]-[#6](-[#6]-1=[!#6&!#1;!R])=[#8] S1C(=NC(c2ccc(OC)cc2)=C1)N3N=C(C(=NNc4ccc(N(C(=O)C)C)cc4)C(=O)3)C
[#6]-1=[!#1]-[!#6&!#1]-[#6](-[#6]-1=[!#6&!#1;!R])=[#8] S1C(=NC(c2ccc(OC)cc2)=C1)N3N=C(C(=NNc4ccc(N=Nc5ccccc5)cc4)C(=O)3)C
[#6]-1=[!#1]-[!#6&!#1]-[#6](-[#6]-1=[!#6&!#1;!R])=[#8] S1C(=NC(c2ccc(OC)cc2)=C1)N3N=C(c4ccc([N+]([O-])=O)cc4)C(=NNc5c(cccc5)C)C(=O)3
[#6]-1=[!#1]-[!#6&!#1]-[#6](-[#6]-1=[!#6&!#1;!R])=[#8] S1C(=NC(c2ccc(OC)cc2)=C1)N3N=C(c4ccc([N+]([O-])=O)cc4)C(=NNc5ccc(F)cc5)C(=O)3
[#6]-1=[!#1]-[!#6&!#1]-[#6](-[#6]-1=[!#6&!#1;!R])=[#8] S1C(=NC(c2ccc(OC)cc2)=C1)N3N=C(c4ccccc4)C(=NNc5c(cccc5)C([O-])=O)C(=O)3
[#6]-1=[!#1]-[!#6&!#1]-[#6](-[#6]-1=[!#6&!#1;!R])=[#8] S1C(=NC(c2ccc(OC)cc2)=C1)N3N=C(c4ccccc4)C(=NNc5cc(ccc5)C([O-])=O)C(=O)3
[#6]-1=[!#1]-[!#6&!#1]-[#6](-[#6]-1=[!#6&!#1;!R])=[#8] S1C(=NC(c2ccc(OC)cc2)=C1)N3N=C(c4ccccc4)C(=NNc5cc(ccc5)C(=O)C)C(=O)3
[#6]-1=[!#1]-[!#6&!#1]-[#6](-[#6]-1=[!#6&!#1;!R])=[#8] S1C(=NC(c2ccccc2)=C1)N3N=C(C(=NNc4c(ccc([N+]([O-])=O)c4)C)C(=O)3)C
[#6]-1=[!#1]-[!#6&!#1]-[#6](-[#6]-1=[!#6&!#1;!R])=[#8] S1C(=NC(c2ccccc2)=C1)N3N=C(C(=NNc4c(OC)cc([N+]([O-])=O)cc4)C(=O)3)C
[#6]-1=[!#1]-[!#6&!#1]-[#6](-[#6]-1=[!#6&!#1;!R])=[#8] S1C(=NC(c2ccccc2)=C1)N3N=C(C(=NNc4ccc(cc4)C)C(=O)3)C
[#6]-1=[!#1]-[!#6&!#1]-[#6](-[#6]-1=[!#6&!#1;!R])=[#8] S1C(=NC(c2ccccc2)=C1)N3N=C(c4ccc([N+]([O-])=O)cc4)C(=NNc5c(C#N)cccc5)C(=O)3
[#6]-1=[!#1]-[!#6&!#1]-[#6](-[#6]-1=[!#6&!#1;!R])=[#8] S1c2c(NC1=NN=C3C(=O)N(N=C3C)c4ccc([N+]([O-])=O)cc4)cccc2
[#7]-1-[#6](=[#16])-[#16]-[#6;X4]-[#6]-1=[#8] Brc1c(cc(N2C(=S)SCC(=O)2)cc1)C
[#7]-1-[#6](=[#16])-[#16]-[#6;X4]-[#6]-1=[#8] Brc1c(cc(OCC)c(OC(C)C)c1)C=NN2C(=S)S[C@H](C(=O)2)C
[#7]-1-[#6](=[#16])-[#16]-[#6;X4]-[#6]-1=[#8] Brc1c(OCC(=O)NN2C(=S)SCC(=O)2)ccc(Br)c1
[#7]-1-[#6](=[#16])-[#16]-[#6;X4]-[#6]-1=[#8] Brc1cc2c(nccc2C(=O)NN3C(=S)SCC(=O)3)cc1
[#7]-1-[#6](=[#16])-[#16]-[#6;X4]-[#6]-1=[#8] Brc1ccc(cc1)C(=O)NN2C(=S)SCC(=O)2
[#7]-1-[#6](=[#16])-[#16]-[#6;X4]-[#6]-1=[#8] Clc1c(c(F)ccc1)C(=O)NCCN2C(=S)SCC(=O)2
[#7]-1-[#6](=[#16])-[#16]-[#6;X4]-[#6]-1=[#8] Clc1c(Cl)ccc(c1)CN2C(=S)SCC(=O)2
[#7]-1-[#6](=[#16])-[#16]-[#6;X4]-[#6]-1=[#8] Clc1cc2c(N(C(=O)[C@]3(N(C[C@@H](C=4OC=CC4)[C@@]5(SC(=S)N(C(=O)5)CC=6OC=CC6)3)C)2)C)cc1
[#7]-1-[#6](=[#16])-[#16]-[#6;X4]-[#6]-1=[#8] Clc1ccc(cc1)C(=O)NN2C(=S)SCC(=O)2
[#7]-1-[#6](=[#16])-[#16]-[#6;X4]-[#6]-1=[#8] Clc1ccc(cc1)CN2C(=S)S[C@H](C(=O)2)CC(=O)OC
[#7]-1-[#6](=[#16])-[#16]-[#6;X4]-[#6]-1=[#8] Clc1ccc(S[C@@H](C(=O)OC)[C@H]2SC(=S)N(C(=O)2)Cc3ccccc3)cc1
[#7]-1-[#6](=[#16])-[#16]-[#6;X4]-[#6]-1=[#8] Clc1nnc(NN2C(=S)SCC(=O)2)cc1
[#7]-1-[#6](=[#16])-[#16]-[#6;X4]-[#6]-1=[#8] S([O-])(=O)(=O)c1ccc(NC(=S)[C@H]2SC(=S)N(c3cc(ccc3)C(F)(F)F)C(=O)2)cc1
[#7]-1-[#6](=[#16])-[#16]-[#6;X4]-[#6]-1=[#8] S([O-])(=O)(=O)CCN1C(=S)S[C@@H](C(=O)1)[C@H]2c3c(N(C(=O)2)CC(=O)Nc4ccccc4)cccc3
[#7]-1-[#6](=[#16])-[#16]-[#6;X4]-[#6]-1=[#8] S(=O)(=O)(Nc1ncccn1)c2ccc(cc2)[C@H]3SC(=S)NC(=O)3
[#7]-1-[#6](=[#16])-[#16]-[#6;X4]-[#6]-1=[#8] S=C1S[C@]2(C(=O)N1CC=3OC=CC3)[C@@]4(N(C[C@H](c5ncccc5)2)C)c6c(N(C(=O)4)C)cccc6
[#7]-1-[#6](=[#16])-[#16]-[#6;X4]-[#6]-1=[#8] S=C1S[C@@]2(C(=O)N1CC=3OC=CC3)[C@]4(N(C[C@@H](c5ncccc5)2)C)c6c(NC(=O)4)cccc6
[#7]-1-[#6](=[#16])-[#16]-[#6;X4]-[#6]-1=[#8] S=C1S[C@@]2(C(=O)N1CC=3OC=CC3)[C@@]4(N(C[C@@H](c5ccncc5)2)C)c6c(N(C(=O)4)C)ccc(OC)c6
[#7]-1-[#6](=[#16])-[#16]-[#6;X4]-[#6]-1=[#8] S=C1S[C@@]2(C(=O)N1CC=C)[C@@]3(N(C[C@@H](C=4SC=CC4)2)C)c5c(N(C(=O)3)C)ccc(OC)c5
[#7]-1-[#6](=[#16])-[#16]-[#6;X4]-[#6]-1=[#8] S=C1S[C@@]2(C(=O)N1CC=C)[C@@]3(N(C[C@H](C=4OC=CC4)2)C)c5c(N(C(=O)3)C)ccc(F)c5
[#7]-1-[#6](=[#16])-[#16]-[#6;X4]-[#6]-1=[#8] S=C1S[C@@]2(C(=O)N1Cc3ccccc3)[C@]4(N(C[C@@H](C=5OC=CC5)2)C)c6c(N(C(=O)4)C)cccc6
[#7]-1-[#6](=[#16])-[#16]-[#6;X4]-[#6]-1=[#8] S=C1S[C@@]2(C(=O)N1Cc3ccccc3)[C@]4(N(C[C@H](c5ncccc5)2)C)c6c(NC(=O)4)cccc6
[#7]-1-[#6](=[#16])-[#16]-[#6;X4]-[#6]-1=[#8] S=C1S[C@@]2(C(=O)N1Cc3ccccc3)[C@@]4(N(C[C@H](c5cnccc5)2)C)c6c(N(C(=O)4)C)ccc(F)c6
[#7]-1-[#6](=[#16])-[#16]-[#6;X4]-[#6]-1=[#8] S=C1S[C@@H](C(=O)N(c2c(cccc2)C)1)C[NH+]3CCCCC3
[#7]-1-[#6](=[#16])-[#16]-[#6;X4]-[#6]-1=[#8] S=C1S[C@@H](C(=O)N1)[C@H](c2c(O)cccc2)[C@@H](P([O-])([O-])=O)P([O-])(=O)O
[#7]-1-[#6](=[#16])-[#16]-[#6;X4]-[#6]-1=[#8] S=C1S[C@@H](C(=O)N1)[C@H](c2ccc([N+]([O-])=O)cc2)C(P([O-])(=O)O)P([O-])(=O)O
[#7]-1-[#6](=[#16])-[#16]-[#6;X4]-[#6]-1=[#8] S=C1S[C@@H](C(=O)N1)CC(=O)Nc2c(cccc2C)C
[#7]-1-[#6](=[#16])-[#16]-[#6;X4]-[#6]-1=[#8] S=C1S[C@@H](C(=O)N1C)[C@@H]2Sc3c(NC(=O)2)cccc3
[#7]-1-[#6](=[#16])-[#16]-[#6;X4]-[#6]-1=[#8] S=C1S[C@@H](C(=O)N1CC)[C@@H]2S[C@@H](C(N2CC)=C)C
[#7]-1-[#6](=[#16])-[#16]-[#6;X4]-[#6]-1=[#8] S=C1S[C@@H](C(=O)N1CC2=COC=C2)CC(=O)NC=3SC4=C(C(C(=O)OCC)3)CCCC4
[#7]-1-[#6](=[#16])-[#16]-[#6;X4]-[#6]-1=[#8] S=C1S[C@@H](C(=O)N1Cc2ccccc2)[C@H]3Sc4c(NC(=O)3)cccc4
[#7]-1-[#6](=[#16])-[#16]-[#6;X4]-[#6]-1=[#8] S=C1S[C@@H](C(=O)N1CCC(=O)N2CCN(c3ccccc3)CC2)C
[#7]-1-[#6](=[#16])-[#16]-[#6;X4]-[#6]-1=[#8] S=C1S[C@@H](C(=O)N1CCC(=O)OCC)[C@H]2SC(=S)N(C(=O)2)CCC(=O)OCC
[#7]-1-[#6](=[#16])-[#16]-[#6;X4]-[#6]-1=[#8] S=C1S[C@@H](C(=O)N1CCCC([O-])=O)CC
[#7]-1-[#6](=[#16])-[#16]-[#6;X4]-[#6]-1=[#8] S=C1S[C@@H](NC=2C(=NN(c3ccccc3)C2)C(=O)c4ccccc4)C(=O)N1
[#7]-1-[#6](=[#16])-[#16]-[#6;X4]-[#6]-1=[#8] S=C1S[C@@H](Nc2ccc(cc2)C)C(=O)N(c3ccccc3)1
[#7]-1-[#6](=[#16])-[#16]-[#6;X4]-[#6]-1=[#8] S=C1S[C@H](C(=O)N(c2c(cc(cc2)C)C)1)CN3CCOCC3
[#7]-1-[#6](=[#16])-[#16]-[#6;X4]-[#6]-1=[#8] S=C1S[C@H](C(=O)N(c2ccccc2)1)C
[#7]-1-[#6](=[#16])-[#16]-[#6;X4]-[#6]-1=[#8] S=C1S[C@H](C(=O)N(c2ccccc2)1)CCO
[#7]-1-[#6](=[#16])-[#16]-[#6;X4]-[#6]-1=[#8] S=C1S[C@H](C(=O)N(N(C)C)1)C(=O)Nc2c3c(ccc2)cccc3
[#7]-1-[#6](=[#16])-[#16]-[#6;X4]-[#6]-1=[#8] S=C1S[C@H](C(=O)N1)[C@@H](c2ccccc2)C(P([O-])(=O)O)P([O-])(=O)O
[#7]-1-[#6](=[#16])-[#16]-[#6;X4]-[#6]-1=[#8] S=C1S[C@H](C(=O)N1)[C@H](c2ccccc2)C(P([O-])(=O)O)P([O-])(=O)O
[#7]-1-[#6](=[#16])-[#16]-[#6;X4]-[#6]-1=[#8] S=C1S[C@H](C(=O)N1)C([C@@H]2SC(=S)NC(=O)2)CCCCC
[#7]-1-[#6](=[#16])-[#16]-[#6;X4]-[#6]-1=[#8] S=C1S[C@H](C(=O)N1)CC(=O)Nc2c(F)cccc2
[#7]-1-[#6](=[#16])-[#16]-[#6;X4]-[#6]-1=[#8] S=C1S[C@H](C(=O)N1C)[C@@H]2Sc3c(NC(=O)2)cccc3
[#7]-1-[#6](=[#16])-[#16]-[#6;X4]-[#6]-1=[#8] S=C1S[C@H](C(=O)N1Cc2ccccc2)CC(=O)Nc3c(cccc3)C
[#7]-1-[#6](=[#16])-[#16]-[#6;X4]-[#6]-1=[#8] S=C1S[C@H](C(=O)N1CCC([O-])=O)CC
[#7]-1-[#6](=[#16])-[#16]-[#6;X4]-[#6]-1=[#8] S=C1S[C@H](C(=O)N1CCC(=O)N2CCN(c3ccccc3)CC2)CC
[#7]-1-[#6](=[#16])-[#16]-[#6;X4]-[#6]-1=[#8] S=C1S[C@H](C(=O)N1CNc2cc(c(cc2)C)C)CC
[#7]-1-[#6](=[#16])-[#16]-[#6;X4]-[#6]-1=[#8] S=C1S[C@H](C(=S)Nc2cc(O)c(cc2)C([O-])=O)C(=O)N(c3cc(ccc3)C(F)(F)F)1
[#7]-1-[#6](=[#16])-[#16]-[#6;X4]-[#6]-1=[#8] S=C1SC(C(=O)N1)C(=NCCCCCCCCCCCCN=C(C2SC(=S)NC(=O)2)C)C
[#7]-1-[#6](=[#16])-[#16]-[#6;X4]-[#6]-1=[#8] S=C1SCC(=O)N(c2c(cccc2)C(=O)OCC)1
[#7]-1-[#6](=[#16])-[#16]-[#6;X4]-[#6]-1=[#8] S=C1SCC(=O)N(c2c(cccc2)C(F)(F)F)1
[#7]-1-[#6](=[#16])-[#16]-[#6;X4]-[#6]-1=[#8] S=C1SCC(=O)N(c2c(OCC)cccc2)1
[#7]-1-[#6](=[#16])-[#16]-[#6;X4]-[#6]-1=[#8] S=C1SCC(=O)N(c2c(SC)cccc2)1
[#7]-1-[#6](=[#16])-[#16]-[#6;X4]-[#6]-1=[#8] S=C1SCC(=O)N(c2c3c(ccc2)cccc3)1
[#7]-1-[#6](=[#16])-[#16]-[#6;X4]-[#6]-1=[#8] S=C1SCC(=O)N(c2cc(OC)c(OC)cc2)1
[#7]-1-[#6](=[#16])-[#16]-[#6;X4]-[#6]-1=[#8] S=C1SCC(=O)N(N=C2c3c(N(C(=O)2)CC(=O)Nc4ccccc4)cccc3)1
[#7]-1-[#6](=[#16])-[#16]-[#6;X4]-[#6]-1=[#8] S=C1SCC(=O)N(N=C2c3c(N(C(=O)2)CC)cccc3)1
[#7]-1-[#6](=[#16])-[#16]-[#6;X4]-[#6]-1=[#8] S=C1SCC(=O)N(N=C2CC(C[C@H](C2)C)(C)C)1
[#7]-1-[#6](=[#16])-[#16]-[#6;X4]-[#6]-1=[#8] S=C1SCC(=O)N(N=CC)1
[#7]-1-[#6](=[#16])-[#16]-[#6;X4]-[#6]-1=[#8] S=C1SCC(=O)N(N=CC=2NC=CC2)1
[#7]-1-[#6](=[#16])-[#16]-[#6;X4]-[#6]-1=[#8] S=C1SCC(=O)N(N=CC=2OC(=CC2)C)1
[#7]-1-[#6](=[#16])-[#16]-[#6;X4]-[#6]-1=[#8] S=C1SCC(=O)N(N=CC=2OC(=CC2)COC(=O)C)1
[#7]-1-[#6](=[#16])-[#16]-[#6;X4]-[#6]-1=[#8] S=C1SCC(=O)N(N=CC2=Cc3c(OC2)cccc3)1
[#7]-1-[#6](=[#16])-[#16]-[#6;X4]-[#6]-1=[#8] S=C1SCC(=O)N(N=Cc2c([N+]([O-])=O)cc3OCOc3c2)1
[#7]-1-[#6](=[#16])-[#16]-[#6;X4]-[#6]-1=[#8] S=C1SCC(=O)N(N=Cc2c(O)cccc2)1
[#7]-1-[#6](=[#16])-[#16]-[#6;X4]-[#6]-1=[#8] S=C1SCC(=O)N(N=Cc2c(OC)c(OC)c(OC)cc2)1
[#7]-1-[#6](=[#16])-[#16]-[#6;X4]-[#6]-1=[#8] S=C1SCC(=O)N(N=Cc2c(OC)ccc3c2cccc3)1
[#7]-1-[#6](=[#16])-[#16]-[#6;X4]-[#6]-1=[#8] S=C1SCC(=O)N(N=Cc2c(OCCCC)ccc3c2cccc3)1
[#7]-1-[#6](=[#16])-[#16]-[#6;X4]-[#6]-1=[#8] S=C1SCC(=O)N(N=Cc2cc(OC)c(OC)cc2)1
[#7]-1-[#6](=[#16])-[#16]-[#6;X4]-[#6]-1=[#8] S=C1SCC(=O)N(N=Cc2cc(OC)c(OCCOc3c(OC)cccc3)cc2)1
[#7]-1-[#6](=[#16])-[#16]-[#6;X4]-[#6]-1=[#8] S=C1SCC(=O)N(N=Cc2ccc(OCc3ccccc3)cc2)1
[#7]-1-[#6](=[#16])-[#16]-[#6;X4]-[#6]-1=[#8] S=C1SCC(=O)N(N=Cc2ccccc2)1
[#7]-1-[#6](=[#16])-[#16]-[#6;X4]-[#6]-1=[#8] S=C1SCC(=O)N(N2C(=O)[C@H]3[C@H](C(=O)2)C4C=CC3[C@H]5C(=O)N(N6C(=S)SCC(=O)6)C(=O)[C@@H]54)1
[#7]-1-[#6](=[#16])-[#16]-[#6;X4]-[#6]-1=[#8] S=C1SCC(=O)N(N2C(=O)c3c([N+]([O-])=O)cccc3C(=O)2)1
[#7]-1-[#6](=[#16])-[#16]-[#6;X4]-[#6]-1=[#8] S=C1SCC(=O)N(NC(=O)c2c([N+]([O-])=O)cccc2)1
[#7]-1-[#6](=[#16])-[#16]-[#6;X4]-[#6]-1=[#8] S=C1SCC(=O)N(NC(=O)c2c3c(cc(O)c2)ccc(c3)C)1
[#7]-1-[#6](=[#16])-[#16]-[#6;X4]-[#6]-1=[#8] S=C1SCC(=O)N(NC(=O)c2ccc(O)cc2)1
[#7]-1-[#6](=[#16])-[#16]-[#6;X4]-[#6]-1=[#8] S=C1SCC(=O)N1[C@@H](C([O-])=O)CC
[#7]-1-[#6](=[#16])-[#16]-[#6;X4]-[#6]-1=[#8] S=C1SCC(=O)N1[C@@H](C([O-])=O)Cc2ccc(O)cc2
[#7]-1-[#6](=[#16])-[#16]-[#6;X4]-[#6]-1=[#8] S=C1SCC(=O)N1[C@H](CC)C
[#7]-1-[#6](=[#16])-[#16]-[#6;X4]-[#6]-1=[#8] S=C1SCC(=O)N1C
[#7]-1-[#6](=[#16])-[#16]-[#6;X4]-[#6]-1=[#8] S=C1SCC(=O)N1C[C@H]2OCCC2
[#7]-1-[#6](=[#16])-[#16]-[#6;X4]-[#6]-1=[#8] S=C1SCC(=O)N1C2CCCC2
[#7]-1-[#6](=[#16])-[#16]-[#6;X4]-[#6]-1=[#8] S=C1SCC(=O)N1CC(=O)NCC([O-])=O
[#7]-1-[#6](=[#16])-[#16]-[#6;X4]-[#6]-1=[#8] S=C1SCC(=O)N1CCCCCC(=O)NNC(=O)c2ccc(OC)cc2
[#7]-1-[#6](=[#16])-[#16]-[#6;X4]-[#6]-1=[#8] S=C1SCC(=O)N1CCNC(=O)/C=C/c2cc(OC)c(OCC)cc2
[#7]-1-[#6](=[#16])-[#16]-[#6;X4]-[#6]-1=[#8] S=C1SCC(=O)N1CCNC(=O)c2c(F)cccc2
[#7]-1-[#6](=[#16])-[#16]-[#6;X4]-[#6]-1=[#8] S=C1SCC(=O)N1CCNC(=O)c2c(OC)cccc(OC)2
[#7]-1-[#6](=[#16])-[#16]-[#6;X4]-[#6]-1=[#8] S=C1SCC(=O)N1CCNC(=O)c2ccc(cc2)C
[#7]-1-[#6](=[#16])-[#16]-[#6;X4]-[#6]-1=[#8] S=C1SCC(=O)N1CCNC(=O)C2CCCCC2
[#7]-1-[#6](=[#16])-[#16]-[#6;X4]-[#6]-1=[#8] S=C1SCC(=O)N1CCNC(=O)Cc2c([N+]([O-])=O)cccc2
[#7]-1-[#6](=[#16])-[#16]-[#6;X4]-[#6]-1=[#8] S=C1SCC(=O)N1CCNC(=O)CCc2ccc(cc2)C
[#7]-1-[#6](=[#16])-[#16]-[#6;X4]-[#6]-1=[#8] S=C1SCC(=O)N1CCNC(=O)COC(=O)c2c3c(ccc2)C(=O)c4c(cccc4)C(=O)3
[#7]-1-[#6](=[#16])-[#16]-[#6;X4]-[#6]-1=[#8] S=C1SCC(=O)N1CCNC(=O)COC(=O)c2cc([N+]([O-])=O)c(N3CCOCC3)cc2
[#7]-1-[#6](=[#16])-[#16]-[#6;X4]-[#6]-1=[#8] S=C1SCC(=O)N1CCNC(=O)COc2c(ccc(c2)C)C
[#7]-1-[#6](=[#16])-[#16]-[#6;X4]-[#6]-1=[#8] S=C1SCC(=O)N1CCNC(=O)COc2ccccc2
[#7]-1-[#6](=[#16])-[#16]-[#6;X4]-[#6]-1=[#8] S=C1SCC(=O)N1CCNC(=O)CSC2=NN=C3N(c4c(N3)cccc4)2
[#7]-1-[#6](=[#16])-[#16]-[#6;X4]-[#6]-1=[#8] S=C1SCC(=O)N1CCNC(=O)CSC2=NN=NN(c3ccccc3)2
[#6]-[#16;X2]-c:1:n:c(:c:s:1)-[#1] Brc1ccc(NC(=O)NC(=O)[C@H](SC=2SC=CN2)C)cc1
[#6]-[#16;X2]-c:1:n:c(:c:s:1)-[#1] Clc1c(cccc1)C=2ON=C(N2)CSC=3SC=CN3
[#6]-[#16;X2]-c:1:n:c(:c:s:1)-[#1] Clc1c(NC(=O)CSC=2SC=CN2)c(Cl)ccc1
[#6]-[#16;X2]-c:1:n:c(:c:s:1)-[#1] Clc1c(SC=2SC=CN2)ccc(Nc3c(C#N)cnc4c3cc(NC(=O)/C=C\C[NH+](C)C)c(OC)c4)c1
[#6]-[#16;X2]-c:1:n:c(:c:s:1)-[#1] Clc1cc(F)c(NC(=O)[C@H](SC=2SC=CN2)C(C)C)cc1
[#6]-[#16;X2]-c:1:n:c(:c:s:1)-[#1] Clc1ccc(cc1)[C@H](NC(=O)CSC=2SC=CN2)C(C)C
[#6]-[#16;X2]-c:1:n:c(:c:s:1)-[#1] Clc1ccc(cc1)C[NH+]2CCC(NC(=O)CSC=3SC=CN3)CC2
[#6]-[#16;X2]-c:1:n:c(:c:s:1)-[#1] S(=O)(=O)(c1cc([N+]([O-])=O)c(SC=2SC=CN2)cc1)C(F)(F)F
[#6]-[#16;X2]-c:1:n:c(:c:s:1)-[#1] S(=O)(=O)(Cc1ccccc1)CCCNC(=O)CSC=2SC=CN2
[#6]-[#16;X2]-c:1:n:c(:c:s:1)-[#1] S(=O)(=O)(N=C1NCCC1)c2ccc(NC(=O)CSC=3SC=CN3)cc2
[#6]-[#16;X2]-c:1:n:c(:c:s:1)-[#1] S(C=1SC([N+]([O-])=O)=CN1)C=2Oc3c(N2)cccc3
[#6]-[#16;X2]-c:1:n:c(:c:s:1)-[#1] S(C=1SC([N+]([O-])=O)=CN1)C2=NN=C([O-])N(c3cc4OCCOc4cc3)2
[#6]-[#16;X2]-c:1:n:c(:c:s:1)-[#1] S(C=1SC([N+]([O-])=O)=CN1)C2=NNC(=O)N(c3ccc(OC)cc3)2
[#6]-[#16;X2]-c:1:n:c(:c:s:1)-[#1] S(C=1SC(SC)=NN1)C=2SC([N+]([O-])=O)=CN2
[#6]-[#16;X2]-c:1:n:c(:c:s:1)-[#1] S(c1c([N+]([O-])=O)cc(cc1)C(=O)C)C=2SC=CN2
[#6]-[#16;X2]-c:1:n:c(:c:s:1)-[#1] S(c1c(F)cc(N)c(c1)C(=O)Nc2cc(C#N)ccc2)C=3SC=CN3
[#6]-[#16;X2]-c:1:n:c(:c:s:1)-[#1] S(c1cc(NC(=O)[C@H](SC=2SC=CN2)C)ccc1)C
[#6]-[#16;X2]-c:1:n:c(:c:s:1)-[#1] S(c1ncc(C#N)cc1)C=2SC=CN2
[#6]-[#16;X2]-c:1:n:c(:c:s:1)-[#1] S1(=O)(=O)C[C@@H](N(C(=O)[C@@H](SC=2SC=CN2)C)C)CC1
[#6]-[#16;X2]-c:1:n:c(:c:s:1)-[#1] S1(=O)(=O)C[C@@H](NC(=O)[C@H](SC=2SC=CN2)C(C)C)CC1
[#6]-[#16;X2]-c:1:n:c(:c:s:1)-[#1] S1(=O)(=O)C[C@H](N2N=C(C=C2NC(=O)CSC=3SC=CN3)C)CC1
[#6]-[#16;X2]-c:1:n:c(:c:s:1)-[#1] S1C(=NC(=C1)CSC=2SC=CN2)C=3C=NN(C3)C
[#6]-[#16;X2]-c:1:n:c(:c:s:1)-[#1] S1C(=NC(c2c(OC)ccc(F)c2)=C1)NC(=O)CSC=3SC=CN3
[#6]-[#16;X2]-c:1:n:c(:c:s:1)-[#1] S1C(=NC=C1Cc2c(F)cccc2)NC(=O)CSC=3SC=CN3
[#6]-[#16;X2]-c:1:n:c(:c:s:1)-[#1] S1C(=NN=C1CSC=2SC=CN2)C(=O)Nc3ccc(F)cc3
[#6]-[#16;X2]-c:1:n:c(:c:s:1)-[#1] S1C(NC(=O)[C@@H](SC=2SC=CN2)C)=C(C(=O)OCC)C3=C1CCC3
[#6]-[#16;X2]-c:1:n:c(:c:s:1)-[#1] S1C(NC(=O)CSC=2SC=CN2)=C(C#N)C3=C1CCCCC3
[#6]-[#16;X2]-c:1:n:c(:c:s:1)-[#1] S1C(S[C@@H](C(=O)N[C@@H](c2ccccc2)C)C(C)C)=NC=C1
[#6]-[#16;X2]-c:1:n:c(:c:s:1)-[#1] S1C(S[C@@H](C(=O)N[C@H](c2ccc(F)cc2)C)C)=NC=C1
[#6]-[#16;X2]-c:1:n:c(:c:s:1)-[#1] S1C(S[C@@H](C(=O)N[C@H]2[C@@H](CCCC2)C)C(C)C)=NC=C1
[#6]-[#16;X2]-c:1:n:c(:c:s:1)-[#1] S1C(S[C@@H](C(=O)NC(=O)Nc2c(cc(cc2)C)C)C)=NC=C1
[#6]-[#16;X2]-c:1:n:c(:c:s:1)-[#1] S1C(S[C@@H](C(=O)NC(=O)NC2CCCC2)C)=NC=C1
[#6]-[#16;X2]-c:1:n:c(:c:s:1)-[#1] S1C(S[C@@H](C(=O)Nc2c(c(ccc2)C)C)C(C)C)=NC=C1
[#6]-[#16;X2]-c:1:n:c(:c:s:1)-[#1] S1C(S[C@@H](C(=O)Nc2c(cccc2)C(=O)C)C(C)C)=NC=C1
[#6]-[#16;X2]-c:1:n:c(:c:s:1)-[#1] S1C(S[C@@H](C(=O)Nc2ccc(cc2)C(=O)N(CC)CC)C)=NC=C1
[#6]-[#16;X2]-c:1:n:c(:c:s:1)-[#1] S1C(S[C@@H](C(=O)Nc2ccc(cc2)C(=O)OCCC)C)=NC=C1
[#6]-[#16;X2]-c:1:n:c(:c:s:1)-[#1] S1C(S[C@@H](C(=O)Nc2ccc(cc2)CN3CCOCC3)C)=NC=C1
[#6]-[#16;X2]-c:1:n:c(:c:s:1)-[#1] S1C(S[C@@H](c2ccccc2)C(=O)NC(=O)NCC)=NC=C1
[#6]-[#16;X2]-c:1:n:c(:c:s:1)-[#1] S1C(S[C@@H]2C(=O)N(c3cc4OCOc4cc3)C(=O)C2)=NC=C1
[#6]-[#16;X2]-c:1:n:c(:c:s:1)-[#1] S1C(S[C@H](C(=O)c2ccc(OC)cc2)C)=NC=C1
[#6]-[#16;X2]-c:1:n:c(:c:s:1)-[#1] S1C(S[C@H](C(=O)N[C@@H](c2c(OC)cccc2)C)C(C)C)=NC=C1
[#6]-[#16;X2]-c:1:n:c(:c:s:1)-[#1] S1C(S[C@H](C(=O)N[C@@H](c2c(OC)cccc2)C)C)=NC=C1
[#6]-[#16;X2]-c:1:n:c(:c:s:1)-[#1] S1C(S[C@H](C(=O)N[C@@H](c2ccccc2)C)C(C)C)=NC=C1
[#6]-[#16;X2]-c:1:n:c(:c:s:1)-[#1] S1C(S[C@H](C(=O)N[C@H](c2ccccc2)C)C(C)C)=NC=C1
[#6]-[#16;X2]-c:1:n:c(:c:s:1)-[#1] S1C(S[C@H](C(=O)N2CCN(c3ncccn3)CC2)C)=NC=C1
[#6]-[#16;X2]-c:1:n:c(:c:s:1)-[#1] S1C(S[C@H](C(=O)NC(=O)N[C@H](c2ccccc2)C)C)=NC=C1
[#6]-[#16;X2]-c:1:n:c(:c:s:1)-[#1] S1C(S[C@H](C(=O)NC(=O)NCc2ccccc2)C)=NC=C1
[#6]-[#16;X2]-c:1:n:c(:c:s:1)-[#1] S1C(S[C@H](C(=O)Nc2c([N+]([O-])=O)cccc2)C)=NC=C1
[#6]-[#16;X2]-c:1:n:c(:c:s:1)-[#1] S1C(S[C@H](C(=O)Nc2c(c(ccc2)C)C)C(C)C)=NC=C1
[#6]-[#16;X2]-c:1:n:c(:c:s:1)-[#1] S1C(S[C@H](C(=O)Nc2c(cccc2CC)CC)C)=NC=C1
[#6]-[#16;X2]-c:1:n:c(:c:s:1)-[#1] S1C(S[C@H](C(=O)Nc2c3c(ccc2)cccc3)C)=NC=C1
[#6]-[#16;X2]-c:1:n:c(:c:s:1)-[#1] S1C(S[C@H](C(=O)Nc2cc(ccc2)C)C)=NC=C1
[#6]-[#16;X2]-c:1:n:c(:c:s:1)-[#1] S1C(S[C@H](C(=O)Nc2cc3OCOc3cc2)C)=NC=C1
[#6]-[#16;X2]-c:1:n:c(:c:s:1)-[#1] S1C(S[C@H](C(=O)NC2CCCC2)C(C)C)=NC=C1
[#6]-[#16;X2]-c:1:n:c(:c:s:1)-[#1] S1C(S[C@H](C(=O)NCCc2ccccc2)C)=NC=C1
[#6]-[#16;X2]-c:1:n:c(:c:s:1)-[#1] S1C(SC[C@]2(O)[C@]3([C@@H]([C@H]4[C@@H]([C@]5([C@H](CC4)CCCC5)C)CC3)CC2)C)=NC=C1c6ccccc6
[#6]-[#16;X2]-c:1:n:c(:c:s:1)-[#1] S1C(SC[C@H](O)COc2cc3c(cc2)cccc3)=NC=C1
[#6]-[#16;X2]-c:1:n:c(:c:s:1)-[#1] S1C(SC2=NN=C(N(c3ccccc3)2)c4ccncc4)=NC=C1[N+]([O-])=O
[#6]-[#16;X2]-c:1:n:c(:c:s:1)-[#1] S1C(SCC(=O)c2cc(O)c(O)cc2)=NC=C1
[#6]-[#16;X2]-c:1:n:c(:c:s:1)-[#1] S1C(SCC(=O)c2ccc(NC(=O)C)cc2)=NC=C1
[#6]-[#16;X2]-c:1:n:c(:c:s:1)-[#1] S1C(SCC(=O)N([C@@H](c2cc(NC(=O)c3ccccc3)ccc2)C)C)=NC=C1
[#6]-[#16;X2]-c:1:n:c(:c:s:1)-[#1] S1C(SCC(=O)N([C@H](c2cc(NC(=O)c3ccccc3)ccc2)C)C)=NC=C1
[#6]-[#16;X2]-c:1:n:c(:c:s:1)-[#1] S1C(SCC(=O)N(c2c(ccc(c2)C)C)CCC#N)=NC=C1
[#6]-[#16;X2]-c:1:n:c(:c:s:1)-[#1] S1C(SCC(=O)N[C@@H](C(=O)N2CCCCC2)C)=NC=C1
[#6]-[#16;X2]-c:1:n:c(:c:s:1)-[#1] S1C(SCC(=O)N[C@@H](C(=O)OC)[C@@H](CC)C)=NC=C1
[#6]-[#16;X2]-c:1:n:c(:c:s:1)-[#1] S1C(SCC(=O)N[C@@H](c2ccc(NC(=O)C3CC3)cc2)C)=NC=C1
[#6]-[#16;X2]-c:1:n:c(:c:s:1)-[#1] S1C(SCC(=O)N[C@@H](Cc2c(F)cccc(F)2)C)=NC=C1
[#6]-[#16;X2]-c:1:n:c(:c:s:1)-[#1] S1C(SCC(=O)N[C@H](C(=O)OC)[C@H](CC)C)=NC=C1
[#6]-[#16;X2]-c:1:n:c(:c:s:1)-[#1] S1C(SCC(=O)N[C@H](C(=O)OC)Cc2ccccc2)=NC=C1
[#6]-[#16;X2]-c:1:n:c(:c:s:1)-[#1] S1C(SCC(=O)N[C@H](c2ccc(NC(=O)C3CC3)cc2)C)=NC=C1
[#6]-[#16;X2]-c:1:n:c(:c:s:1)-[#1] S1C(SCC(=O)N[C@H]2[C@@H](CCCC2)C)=NC=C1
[#6]-[#16;X2]-c:1:n:c(:c:s:1)-[#1] S1C(SCC(=O)N[C@H]2C3=C(N(N=C3)C(C)(C)C)CCC2)=NC=C1
[#6]-[#16;X2]-c:1:n:c(:c:s:1)-[#1] S1C(SCC(=O)N2[C@@H](c3c(OC)cc(OC)cc3)CCC2)=NC=C1
[#6]-[#16;X2]-c:1:n:c(:c:s:1)-[#1] S1C(SCC(=O)N2c3c(O[C@@H](C(=O)NC)C2)cccc3)=NC=C1
[#6]-[#16;X2]-c:1:n:c(:c:s:1)-[#1] S1C(SCC(=O)N2CCN(C(=O)c3ccc(cc3)C(C)C)CC2)=NC=C1
[#6]-[#16;X2]-c:1:n:c(:c:s:1)-[#1] S1C(SCC(=O)N2CCN(CC3=C(ON=C3C)C)CC2)=NC=C1
[#6]-[#16;X2]-c:1:n:c(:c:s:1)-[#1] S1C(SCC(=O)N2CCN(Cc3cc4c(OCC4)cc3)CC2)=NC=C1
[#6]-[#16;X2]-c:1:n:c(:c:s:1)-[#1] S1C(SCC(=O)NC(=O)N[C@@H](COC)C)=NC=C1
[#6]-[#16;X2]-c:1:n:c(:c:s:1)-[#1] S1C(SCC(=O)NC(=O)Nc2ccc(cc2)C)=NC=C1
[#6]-[#16;X2]-c:1:n:c(:c:s:1)-[#1] S1C(SCC(=O)NC(=O)NCc2ccccc2)=NC=C1
[#6]-[#16;X2]-c:1:n:c(:c:s:1)-[#1] S1C(SCC(=O)NC=2N(C(=C(C(C#N)2)C)C)C3CCCCC3)=NC=C1
[#6]-[#16;X2]-c:1:n:c(:c:s:1)-[#1] S1C(SCC(=O)NC=2N(C(=C(C(C#N)2)C)C)Cc3ccc(F)cc3)=NC=C1
[#6]-[#16;X2]-c:1:n:c(:c:s:1)-[#1] S1C(SCC(=O)NC=2SC=C(N2)C=3SC=CC3)=NC=C1
[#6]-[#16;X2]-c:1:n:c(:c:s:1)-[#1] S1C(SCC(=O)NC2(C(=O)OC)CCC(CC2)C)=NC=C1
[#6]-[#16;X2]-c:1:n:c(:c:s:1)-[#1] S1C(SCC(=O)Nc2c(F)ccc(c2)C3=NN=C4N3CCCCC4)=NC=C1
[#6]-[#16;X2]-c:1:n:c(:c:s:1)-[#1] S1C(SCC(=O)Nc2cc(OCc3ccc(F)cc3)ccc2)=NC=C1
[#6]-[#16;X2]-c:1:n:c(:c:s:1)-[#1] S1C(SCC(=O)Nc2ccc(cc2)/C=C\C(=O)OCC)=NC=C1
[#6]-[#16;X2]-c:1:n:c(:c:s:1)-[#1] S1C(SCC(=O)NCC(c2ccccc2)(C)C)=NC=C1
[#6]-[#16;X2]-c:1:n:c(:c:s:1)-[#1] S1C(SCC(=O)NCc2cc(OC(C)C)ccc2)=NC=C1
[#6]-[#16;X2]-c:1:n:c(:c:s:1)-[#1] S1C(SCC(=O)NCc2ccc(cc2)COC(C)C)=NC=C1
[#6]-[#16;X2]-c:1:n:c(:c:s:1)-[#1] S1C(SCC(=O)NCc2ccc(N3CCCC3)cc2)=NC=C1
[#6]-[#16;X2]-c:1:n:c(:c:s:1)-[#1] S1C(SCC(=O)NCCC=2SC=CC2)=NC=C1
[#6]-[#16;X2]-c:1:n:c(:c:s:1)-[#1] S1C(SCC(=O)NCCc2c(F)cccc(F)2)=NC=C1
[#6]-[#16;X2]-c:1:n:c(:c:s:1)-[#1] S1C(SCC(=O)NCCOc2cc3c(cc2)cccc3)=NC=C1
[#6]-[#16;X2]-c:1:n:c(:c:s:1)-[#1] S1C(SCC2=NN=NN(c3ccc(cc3)C(F)(F)F)2)=NC=C1
[#6]-[#16;X2]-c:1:n:c(:c:s:1)-[#1] S1C(SCc2c(F)cc(C#N)cc2)=NC=C1
[#6]-[#16;X2]-c:1:n:c(:c:s:1)-[#1] S1C(SCc2c3OCOCc3cc([N+]([O-])=O)c2)=NC=C1
[#6]-[#16;X2]-c:1:n:c(:c:s:1)-[#1] S1C(SCc2cc(OCC(=O)N)ccc2)=NC=C1
[#6]-[#16;X2]-c:1:n:c(:c:s:1)-[#1] S1C(SCc2nc(nc(n2)N)Nc3ccccc3)=NC=C1
[#6]-[#16;X2]-c:1:n:c(:c:s:1)-[#1] S1C(SCCC(=O)NC=2SC=CC2C(=O)N)=NC=C1
[#6]-1(-[#6]=,:[#6]-[#6]=,:[#6]-[#6]-1=[!#6&!#1])=[!#6&!#1] [NH+]1=C2C(=[NH+][C@H]1CC3=Nc4c(N3)cc(cc4)C)C=CC(=C2)C
[#6]-1(-[#6]=,:[#6]-[#6]=,:[#6]-[#6]-1=[!#6&!#1])=[!#6&!#1] [O-][N+]([O-])=C1C(=O)C(OCC)=CC(=C1)[C@H]2C(C#N)=C(OC3=NNC(=C32)C(C)C)N
[#6]-1(-[#6]=,:[#6]-[#6]=,:[#6]-[#6]-1=[!#6&!#1])=[!#6&!#1] [O-][N+](=O)C=1C([N+]([O-])=O)=CC2=[NH+]C(=O)C(=O)[NH+]=C2C1
[#6]-1(-[#6]=,:[#6]-[#6]=,:[#6]-[#6]-1=[!#6&!#1])=[!#6&!#1] [O-][N+](=O)C=1C(=[NH+]c2ccc(OC)cc2)C3=NC4([N-]C3=CC1)CCCCC4
[#6]-1(-[#6]=,:[#6]-[#6]=,:[#6]-[#6]-1=[!#6&!#1])=[!#6&!#1] [O-][N+](=O)C=1C(=O)C(=O)C=C2C(N[C@@H]3[C@]42[C@H]5N(CC6=CCO[C@@H]([C@H]([C@H]6C5)3)CC([O-])=O)CC4)1
[#6]-1(-[#6]=,:[#6]-[#6]=,:[#6]-[#6]-1=[!#6&!#1])=[!#6&!#1] [O-][N+](=O)C1=C(N2CCCCCC2)C3=[NH+]C4([N+]([O-])=C3C=C1)CCCCC4
[#6]-1(-[#6]=,:[#6]-[#6]=,:[#6]-[#6]-1=[!#6&!#1])=[!#6&!#1] [O-][N+](=O)C1=CC2=[N+]([O-])C([N+]([O-])=C2C=C1)(C)C
[#6]-1(-[#6]=,:[#6]-[#6]=,:[#6]-[#6]-1=[!#6&!#1])=[!#6&!#1] [O-][n+]1c(NN=C2C(=NC(=O)C)C=C(N)C=C2)cccc1
[#6]-1(-[#6]=,:[#6]-[#6]=,:[#6]-[#6]-1=[!#6&!#1])=[!#6&!#1] [O-]C(=O)[C@@H]([NH3+])CC1=CC(=O)C(=O)C=C1
[#6]-1(-[#6]=,:[#6]-[#6]=,:[#6]-[#6]-1=[!#6&!#1])=[!#6&!#1] [O-]C(=O)C=1[NH2+][C@@H](C([O-])=O)C\C(=C\C=[NH+][C@@H](C([O-])=O)CC2=CC(=O)C(=O)C=C2)\C1
[#6]-1(-[#6]=,:[#6]-[#6]=,:[#6]-[#6]-1=[!#6&!#1])=[!#6&!#1] [O-]C(=O)CNC(=O)[C@@H](NC(=O)[C@@H]1N(C(=O)[C@H](NC(=O)CNC(=O)c2cc3c(c4c(cccc4)C(=O)C(=O)3)cc2)CCC(=O)N)CCC1)CCC([O-])=O
[#6]-1(-[#6]=,:[#6]-[#6]=,:[#6]-[#6]-1=[!#6&!#1])=[!#6&!#1] [O-]C=1C2=NOC(OCC)=C(C(=O)C(=Nc3ccc(cc3)C)C1)2
[#6]-1(-[#6]=,:[#6]-[#6]=,:[#6]-[#6]-1=[!#6&!#1])=[!#6&!#1] BrC=1C(=O)C(=NNc2c(c(Cl)ccc2)C)C=C(C1)C
[#6]-1(-[#6]=,:[#6]-[#6]=,:[#6]-[#6]-1=[!#6&!#1])=[!#6&!#1] BrC=1C(=O)C(=NNc2c(ccc(c2)C)C)C=C(C1)C(C)(C)C
[#6]-1(-[#6]=,:[#6]-[#6]=,:[#6]-[#6]-1=[!#6&!#1])=[!#6&!#1] BrC=1C(=O)C(=NNc2c(OC)ccc(OC)c2)C=C(Br)C1
[#6]-1(-[#6]=,:[#6]-[#6]=,:[#6]-[#6]-1=[!#6&!#1])=[!#6&!#1] BrC=1C(=O)C(=NNc2cc(Cl)ccc2)C=C(Br)C1
[#6]-1(-[#6]=,:[#6]-[#6]=,:[#6]-[#6]-1=[!#6&!#1])=[!#6&!#1] BrC=1C(=O)C(=NNc2ccc(Oc3ccccc3)cc2)C=C(C1)C(C)(C)C
[#6]-1(-[#6]=,:[#6]-[#6]=,:[#6]-[#6]-1=[!#6&!#1])=[!#6&!#1] BrC=1C(=O)C(=NNc2ccc(S(=O)(=O)N3CCCC3)cc2)C=C(C1)CC
[#6]-1(-[#6]=,:[#6]-[#6]=,:[#6]-[#6]-1=[!#6&!#1])=[!#6&!#1] BrC=1C(=O)C(=O)C(=CC1C(C)(C)C)C(C)(C)C
[#6]-1(-[#6]=,:[#6]-[#6]=,:[#6]-[#6]-1=[!#6&!#1])=[!#6&!#1] BrC1=C(O)C(N2CC2)=CC(=O)C(=[N+]3CC3)1
[#6]-1(-[#6]=,:[#6]-[#6]=,:[#6]-[#6]-1=[!#6&!#1])=[!#6&!#1] BrC1=CC(=NNc2c(c(Cl)ccc2)C)C(=O)C(=C1)C
[#6]-1(-[#6]=,:[#6]-[#6]=,:[#6]-[#6]-1=[!#6&!#1])=[!#6&!#1] BrC1=CC(=NNc2c(cc(cc2C)C)C)C(=O)C(=C1)C
[#6]-1(-[#6]=,:[#6]-[#6]=,:[#6]-[#6]-1=[!#6&!#1])=[!#6&!#1] BrC1=CC(=NNc2c(Cl)cccc2)C(=O)C(=C1)C
[#6]-1(-[#6]=,:[#6]-[#6]=,:[#6]-[#6]-1=[!#6&!#1])=[!#6&!#1] BrC1=CC(=NNc2cc(OC)ccc2)C(=O)C=C1
[#6]-1(-[#6]=,:[#6]-[#6]=,:[#6]-[#6]-1=[!#6&!#1])=[!#6&!#1] Brc1c(N=C2C(Cl)=C([O-])c3ncncc3C(=O)2)ccc(c1)C
[#6]-1(-[#6]=,:[#6]-[#6]=,:[#6]-[#6]-1=[!#6&!#1])=[!#6&!#1] Brc1cc2c(c3c(cc(Br)cc3)C(=O)C(=O)2)cc1
[#6]-1(-[#6]=,:[#6]-[#6]=,:[#6]-[#6]-1=[!#6&!#1])=[!#6&!#1] Brc1ccc(cc1)C=2N=NN(C2)[C@H]3C=4C(=O)C(=O)c5c(cccc5)C(OC([C@H](Br)3)(C)C)4
[#6]-1(-[#6]=,:[#6]-[#6]=,:[#6]-[#6]-1=[!#6&!#1])=[!#6&!#1] Brc1ccc(NN=C2C(=O)C(Br)=CC(=C2)C)cc1
[#6]-1(-[#6]=,:[#6]-[#6]=,:[#6]-[#6]-1=[!#6&!#1])=[!#6&!#1] Brc1ccc(NN=C2C(=O)C(Cl)=CC(Cl)=C2)cc1
[#6]-1(-[#6]=,:[#6]-[#6]=,:[#6]-[#6]-1=[!#6&!#1])=[!#6&!#1] Brc1ccc(NN=C2C(=O)C=CC(Br)=C2)cc1
[#6]-1(-[#6]=,:[#6]-[#6]=,:[#6]-[#6]-1=[!#6&!#1])=[!#6&!#1] ClC1=C([O-])C=C(OC)C(=O)C(=Nc2ncnc3c2cc(OC)c(OCCOC)c3)1
[#6]-1(-[#6]=,:[#6]-[#6]=,:[#6]-[#6]-1=[!#6&!#1])=[!#6&!#1] ClC1=C([O-])c2c(cccc2)C(=O)C(=N[C@@H](CC)C)1
[#6]-1(-[#6]=,:[#6]-[#6]=,:[#6]-[#6]-1=[!#6&!#1])=[!#6&!#1] ClC1=C([O-])c2c(cccc2)C(=O)C(=N[C@@H](COC(=O)C)CC)1
[#6]-1(-[#6]=,:[#6]-[#6]=,:[#6]-[#6]-1=[!#6&!#1])=[!#6&!#1] ClC1=C([O-])c2c(cccc2)C(=O)C(=NC(=O)CNC[C@@H](OCC(=O)NC34C[NH+]5CN(CN(C5)C4)C3)CC)1
[#6]-1(-[#6]=,:[#6]-[#6]=,:[#6]-[#6]-1=[!#6&!#1])=[!#6&!#1] ClC1=C([O-])c2c(cccc2)C(=O)C(=NC[C@H]3[C@H]4[NH+](CCC3)CCCC4)1
[#6]-1(-[#6]=,:[#6]-[#6]=,:[#6]-[#6]-1=[!#6&!#1])=[!#6&!#1] ClC1=C([O-])c2c(cccc2)C(=O)C(=NCCCN3C=NC=C3)1
[#6]-1(-[#6]=,:[#6]-[#6]=,:[#6]-[#6]-1=[!#6&!#1])=[!#6&!#1] Clc1c(NN=C2C(=O)C=CC(=C2)[C@H](CC)C)ccc(Cl)c1
[#6]-1(-[#6]=,:[#6]-[#6]=,:[#6]-[#6]-1=[!#6&!#1])=[!#6&!#1] Clc1ccc(cc1)C(C=2OC=3c4c(c5c(cc4)C(CCC5)(C)C)C(=O)C(=O)C3C2C)C=6OC=7c8c(c9c(cc8)C(CCC9)(C)C)C(=O)C(=O)C7C6C
[#6]-1(-[#6]=,:[#6]-[#6]=,:[#6]-[#6]-1=[!#6&!#1])=[!#6&!#1] FC(F)(F)c1ccc(N[C@@H]2c3c(cc4OCOc4c3)[C@@H](C5=CC(=O)C(=O)C(OC)=C5)[C@H]6C(=O)OC[C@@H]62)cc1
[#6]-1(-[#6]=,:[#6]-[#6]=,:[#6]-[#6]-1=[!#6&!#1])=[!#6&!#1] FC(F)(F)c1ccc(N=C2C(=O)C3=C(ON=C(C([O-])=C2)3)OCC)cc1
[#6]-1(-[#6]=,:[#6]-[#6]=,:[#6]-[#6]-1=[!#6&!#1])=[!#6&!#1] Fc1c(cccc1)C(=O)Nc2cc3c4c(cccc4)C(=O)C(=O)c3cc2
[#6]-1(-[#6]=,:[#6]-[#6]=,:[#6]-[#6]-1=[!#6&!#1])=[!#6&!#1] Ic1ccc(NN=C2C(=O)C(Br)=CC(Br)=C2)cc1
[#6]-1(-[#6]=,:[#6]-[#6]=,:[#6]-[#6]-1=[!#6&!#1])=[!#6&!#1] O=C(c1cc2c(cc1)C(=O)C(=O)C=C2)c3ccccc3
[#6]-1(-[#6]=,:[#6]-[#6]=,:[#6]-[#6]-1=[!#6&!#1])=[!#6&!#1] O=C(O[C@H]1C(=C[C@@H]([C@@H](O)[C@@H](OC)C[C@@H](CC=2C(=O)C(=[NH+]C(=O)C(=CC=C[C@H](OC)1)C)C=C(O)C(NC(=O)c3ccc(OC)cc3)2)C)C)C)N
[#6]-1(-[#6]=,:[#6]-[#6]=,:[#6]-[#6]-1=[!#6&!#1])=[!#6&!#1] O=C(OC)CCCCCCC(=O)Nc1cc2c3c(cccc3)C(=O)C(=O)c2cc1
[#6]-1(-[#6]=,:[#6]-[#6]=,:[#6]-[#6]-1=[!#6&!#1])=[!#6&!#1] O=C(OC[C@@H](OCC)C1=C(O)C(N2CC2)=C(C(=O)C(=[N+]3CC3)1)C)N
[#6]-1(-[#6]=,:[#6]-[#6]=,:[#6]-[#6]-1=[!#6&!#1])=[!#6&!#1] O=C(OC[C@H]1C=2C(=O)C(=[N+]3c4c(cccc4)CC3)C(=C(O)C(N5[C@](OC)([C@@H]6N[C@@H]6C5)1)2)C)N
[#6]-1(-[#6]=,:[#6]-[#6]=,:[#6]-[#6]-1=[!#6&!#1])=[!#6&!#1] O=C(OCC)[C@@H](C#N)C=1c2c(ccc(OC)c2)C(=O)C(=O)C1
[#6]-1(-[#6]=,:[#6]-[#6]=,:[#6]-[#6]-1=[!#6&!#1])=[!#6&!#1] O=C(OCC)C1=C(OC=2c3c(cccc3)C(=O)C(=O)C21)C
[#6]-1(-[#6]=,:[#6]-[#6]=,:[#6]-[#6]-1=[!#6&!#1])=[!#6&!#1] O=C1[NH+]=C2C(=[NH+]1)C=CC(N=Cc3ccc(O)cc3)=C2
[#6]-1(-[#6]=,:[#6]-[#6]=,:[#6]-[#6]-1=[!#6&!#1])=[!#6&!#1] O=C1[NH+]=C2C(=O)C(=C(N3CCC3)C(O)=C2)C[C@H](C[C@H](OC)[C@H](O)[C@H](C=C([C@H](O)[C@@H](OC)C=CC=C1C)C)C)C
[#6]-1(-[#6]=,:[#6]-[#6]=,:[#6]-[#6]-1=[!#6&!#1])=[!#6&!#1] O=C1C(=Nc2cc(c(O)c(c2)C(C)(C)C)C(C)(C)C)C=C(C=C1C(C)(C)C)C(C)(C)C
[#6]-1(-[#6]=,:[#6]-[#6]=,:[#6]-[#6]-1=[!#6&!#1])=[!#6&!#1] O=C1C(=NN[C@@H]2N=CC=CC2)c3c(cccc3)C=C1
[#6]-1(-[#6]=,:[#6]-[#6]=,:[#6]-[#6]-1=[!#6&!#1])=[!#6&!#1] O=C1C(=NNC2=C(O)N(N=C(N)2)C)C=CC=C1
[#6]-1(-[#6]=,:[#6]-[#6]=,:[#6]-[#6]-1=[!#6&!#1])=[!#6&!#1] O=C1C(=NNC2=NC(c3ccccc3)=C(N2)c4ccccc4)C=CC=C1
[#6]-1(-[#6]=,:[#6]-[#6]=,:[#6]-[#6]-1=[!#6&!#1])=[!#6&!#1] O=C1C(=NNc2cc(c(cc2)C)C)C=C(C=C1)[C@H](CC)C
[#6]-1(-[#6]=,:[#6]-[#6]=,:[#6]-[#6]-1=[!#6&!#1])=[!#6&!#1] O=C1C(=NNc2ccc(cc2)CCCC)c3c(cccc3)C=C1
[#6]-1(-[#6]=,:[#6]-[#6]=,:[#6]-[#6]-1=[!#6&!#1])=[!#6&!#1] O=C1C(=NNc2ccc(OCC)cc2)C=C(c3ccccc3)C=C1
[#6]-1(-[#6]=,:[#6]-[#6]=,:[#6]-[#6]-1=[!#6&!#1])=[!#6&!#1] O=C1C(=NO)c2c(cccc2)C=3OC(CCC31)(C)C
[#6]-1(-[#6]=,:[#6]-[#6]=,:[#6]-[#6]-1=[!#6&!#1])=[!#6&!#1] O=C1C(=O)C(=C(N2CCOCC2)C(N3CCOCC3)=C1C[NH+]4CCOCC4)C[NH+]5CCOCC5
[#6]-1(-[#6]=,:[#6]-[#6]=,:[#6]-[#6]-1=[!#6&!#1])=[!#6&!#1] O=C1C(=O)C=C(N2CCOCC2)C(N3CCOCC3)=C1
[#6]-1(-[#6]=,:[#6]-[#6]=,:[#6]-[#6]-1=[!#6&!#1])=[!#6&!#1] O=C1C(=O)C=C2C(N([C@H]3N(CC[C@@]23C)C)C)=C1
[#6]-1(-[#6]=,:[#6]-[#6]=,:[#6]-[#6]-1=[!#6&!#1])=[!#6&!#1] O=C1c2c(c(cc(c2)C)C)C=3OC(=CC3C(=O)1)C
[#6]-1(-[#6]=,:[#6]-[#6]=,:[#6]-[#6]-1=[!#6&!#1])=[!#6&!#1] O=C1c2c(c(ccc2C)C(C)C)C=C(C(=O)1)C
[#6]-1(-[#6]=,:[#6]-[#6]=,:[#6]-[#6]-1=[!#6&!#1])=[!#6&!#1] O=C1c2c(c3c(cc(cc3C)C)C(=O)1)c(cc(c2)C)C
[#6]-1(-[#6]=,:[#6]-[#6]=,:[#6]-[#6]-1=[!#6&!#1])=[!#6&!#1] O=C1c2c(ccc(c2CC[C@H](OO)C(=C)C)C)C=C(C(=O)1)C(C)C
[#6]-1(-[#6]=,:[#6]-[#6]=,:[#6]-[#6]-1=[!#6&!#1])=[!#6&!#1] O=C1c2c(ccc(c2CCCC(O)(C)C)C)C=C(C(=O)1)C(C)C
[#6]-1(-[#6]=,:[#6]-[#6]=,:[#6]-[#6]-1=[!#6&!#1])=[!#6&!#1] O=C1c2c(ccc3c2CCCC3(C)C)C=4OC(=C(C4C(=O)1)C)C(c5ccc(OC)cc5)C=6OC=7c8c(c9c(cc8)C(CCC9)(C)C)C(=O)C(=O)C7C6C
[#6]-1(-[#6]=,:[#6]-[#6]=,:[#6]-[#6]-1=[!#6&!#1])=[!#6&!#1] O=C1c2c(cccc2)C(C=3c4c(N(C3C)C)cccc4)=CC(=O)1
[#6]-1(-[#6]=,:[#6]-[#6]=,:[#6]-[#6]-1=[!#6&!#1])=[!#6&!#1] O=C1c2c(cccc2)C(c3cc(c(O)c(c3)C(C)(C)C)C(C)(C)C)=CC(=O)1
[#6]-1(-[#6]=,:[#6]-[#6]=,:[#6]-[#6]-1=[!#6&!#1])=[!#6&!#1] O=C1c2c(cccc2)C(N3CCN(c4ccccc4)CC3)=CC(=O)1
[#6]-1(-[#6]=,:[#6]-[#6]=,:[#6]-[#6]-1=[!#6&!#1])=[!#6&!#1] O=C1c2c(cccc2)C(O)=C(C(=O)1)C[NH+](CCO)CCO
[#6]-1(-[#6]=,:[#6]-[#6]=,:[#6]-[#6]-1=[!#6&!#1])=[!#6&!#1] O=C1c2c(cccc2)C(OCC=C)=CC(=O)1
[#6]-1(-[#6]=,:[#6]-[#6]=,:[#6]-[#6]-1=[!#6&!#1])=[!#6&!#1] O=C1c2c(cccc2)C=3O[C@@](c4ccccc4)(CCC3C(=O)1)C
[#6]-1(-[#6]=,:[#6]-[#6]=,:[#6]-[#6]-1=[!#6&!#1])=[!#6&!#1] O=C1c2c(cccc2)C=3OC([C@H](N4N=NC(=C4)CO[C@@H]5OCCCC5)C3C(=O)1)(C)C
[#6]-1(-[#6]=,:[#6]-[#6]=,:[#6]-[#6]-1=[!#6&!#1])=[!#6&!#1] O=C1c2c(cccc2)C=3OC([C@H](N4N=NC(=C4)CO[C@H]5OCCCC5)C3C(=O)1)(C)C
[#6]-1(-[#6]=,:[#6]-[#6]=,:[#6]-[#6]-1=[!#6&!#1])=[!#6&!#1] O=C1c2c(cccc2)C=3OC([C@H](Nc4ccc(OC)cc4)C3C(=O)1)(C)C
[#6]-1(-[#6]=,:[#6]-[#6]=,:[#6]-[#6]-1=[!#6&!#1])=[!#6&!#1] O=C1c2c(cccc2)C=3ON=C4C3C1=C(ON=C5c6c(cccc6)C=CC(=O)5)C=C4
[#6]-1(-[#6]=,:[#6]-[#6]=,:[#6]-[#6]-1=[!#6&!#1])=[!#6&!#1] O=C1c2c(nccc2)C=C(OC)C(=O)1
[#6]-1(-[#6]=,:[#6]-[#6]=,:[#6]-[#6]-1=[!#6&!#1])=[!#6&!#1] O=C1c2c(nccc2C)C(N(C)C)=CC(=O)1
[#6]-1(-[#6]=,:[#6]-[#6]=,:[#6]-[#6]-1=[!#6&!#1])=[!#6&!#1] O=C1c2c3c(cc4OC=C[C@@](O)(c42)C)C(OC3=C(C(=O)1)C)(C)C
[#6]-1(-[#6]=,:[#6]-[#6]=,:[#6]-[#6]-1=[!#6&!#1])=[!#6&!#1] O=C1c2c3c(ccc2C)C(=CCC3=C(C(=O)1)C)C
[#6]-1(-[#6]=,:[#6]-[#6]=,:[#6]-[#6]-1=[!#6&!#1])=[!#6&!#1] O=C1c2c3c(ccc2C=C(C(=O)1)C(C)C)CCCCCC3
[#6]-1(-[#6]=,:[#6]-[#6]=,:[#6]-[#6]-1=[!#6&!#1])=[!#6&!#1] O=C1c2c3c(ccc2C=CC(=O)1)CCCC3
[#6]-1(-[#6]=,:[#6]-[#6]=,:[#6]-[#6]-1=[!#6&!#1])=[!#6&!#1] O=C1N=C2N(C=3C(=O)C(=O)c4c(cccc4)C3C=C(C(=O)N1C)2)CCCCCCCC
[#6]-1(-[#6]=,:[#6]-[#6]=,:[#6]-[#6]-1=[!#6&!#1])=[!#6&!#1] O=C1NNC(=C(N=C2C(=O)C=CC=C2)N1)C
[#6]-1(-[#6]=,:[#6]-[#6]=,:[#6]-[#6]-1=[!#6&!#1])=[!#6&!#1] O=C1OC[C@H]2[C@H]1[C@@H](c3c(cc4OCOc4c3)[C@@H](O[C@@H]5O[C@H]6[C@@H](O[C@@H](OC6)C)[C@H](O)[C@H](O)5)2)C7=CC(=O)C(=O)C(OC)=C7
[#6]-1(-[#6]=,:[#6]-[#6]=,:[#6]-[#6]-1=[!#6&!#1])=[!#6&!#1] Oc1c2c(c(O)c3c1C(O)=CC4=N[C@H]5[C@@H](N=C34)CCCC5)cccc2
[#6]-1(-[#6]=,:[#6]-[#6]=,:[#6]-[#6]-1=[!#6&!#1])=[!#6&!#1] S([O-])(=O)(=O)[C@@H]1N(C=2C(=CC(=NNC(=O)N)C(=[OH+])C2)C1)C
[#6]-1(-[#6]=,:[#6]-[#6]=,:[#6]-[#6]-1=[!#6&!#1])=[!#6&!#1] S([O-])(=O)(=O)C=1c2c(cccc2)C(=O)C(=NNc3c(O)ccc(c3)C([O-])=O)C1
[#6]-1(-[#6]=,:[#6]-[#6]=,:[#6]-[#6]-1=[!#6&!#1])=[!#6&!#1] S([O-])(=O)(=O)c1cc(c(NN=C2c3c(cccc3)C=CC(=O)2)cc1)C
[#6]-1(-[#6]=,:[#6]-[#6]=,:[#6]-[#6]-1=[!#6&!#1])=[!#6&!#1] S([O-])(=O)(=O)c1cc2c(cc1)C(=NO)C(=O)C(S([O-])(=O)=O)=C2
[#6]-1(-[#6]=,:[#6]-[#6]=,:[#6]-[#6]-1=[!#6&!#1])=[!#6&!#1] S(=O)(=O)([N-]c1nc(nc(c1)C)C)c2ccc(NN=C3c4c(cccc4)C=C(C([O-])=O)C(=O)3)cc2
[#6]-1(-[#6]=,:[#6]-[#6]=,:[#6]-[#6]-1=[!#6&!#1])=[!#6&!#1] S(=O)(=O)(N(c1ccccc1)CC)c2ccc(NN=C3C(=O)C(=CC(=C3)C(C)(C)C)C(C)(C)C)cc2
[#6]-1(-[#6]=,:[#6]-[#6]=,:[#6]-[#6]-1=[!#6&!#1])=[!#6&!#1] S(C=1OC(/C=C(/C#N)\[C@H]2[NH+]=C3C(=[NH+]2)C=CC(OC)=C3)=CC1)C4=Nc5c(N4)cccc5
[#6]-1(-[#6]=,:[#6]-[#6]=,:[#6]-[#6]-1=[!#6&!#1])=[!#6&!#1] S(C1=Nc2c(N1)cc(OCC)cc2)CCCCCCCCCCS[C@@H]3[NH+]=C4C(=[NH+]3)C=CC(OCC)=C4
[#6]-1(-[#6]=,:[#6]-[#6]=,:[#6]-[#6]-1=[!#6&!#1])=[!#6&!#1] S(CC[C@@H](N=C1C(=O)c2c(cccc2)C([O-])=C1)C(=O)OC)C
[#6]-1(-[#6]=,:[#6]-[#6]=,:[#6]-[#6]-1=[!#6&!#1])=[!#6&!#1] S1C(=NN=C2C(=O)C=C(C(=C2)C)C)NC=C1
[#6]-1(-[#6]=,:[#6]-[#6]=,:[#6]-[#6]-1=[!#6&!#1])=[!#6&!#1] S1C=2N[C@H](NC(=O)C2C3=C1C[NH+](CC3)C)C=4C=C(OCC)C(=O)C(=[N+]([O-])[O-])C4
[#6]-1(-[#6]=,:[#6]-[#6]=,:[#6]-[#6]-1=[!#6&!#1])=[!#6&!#1] S1C=C(NN=C2c3c(cccc3)C=CC(=O)2)C=C1
[#6]-1(=[#6])-[#6](=[#8])-[#7]-[#7]-[#6]-1=[#8] [O-][N+](=O)c1c(OCCC)c(OC)cc(c1)/C=C/2\C(=O)N(NC(=O)2)c3cc(c(cc3)C)C
[#6]-1(=[#6])-[#6](=[#8])-[#7]-[#7]-[#6]-1=[#8] [O-][N+](=O)c1c(OCCC)c(OC)cc(c1)/C=C/2\C(=O)N(NC(=O)2)c3ccc(cc3)CC
[#6]-1(=[#6])-[#6](=[#8])-[#7]-[#7]-[#6]-1=[#8] [O-][N+](=O)c1cc(c(N(C)C)cc1)/C=C/2\C(=O)N(NC(=O)2)c3cc(c(cc3)C)C
[#6]-1(=[#6])-[#6](=[#8])-[#7]-[#7]-[#6]-1=[#8] [O-][N+](=O)c1cc(ccc1)C=2OC(/C=C/3\C(=O)N(NC(=O)3)c4ccc(cc4)C)=CC2
[#6]-1(=[#6])-[#6](=[#8])-[#7]-[#7]-[#6]-1=[#8] [O-]C(=O)c1ccc(cc1)C=2OC(/C=C/3\C(=O)N(NC(=O)3)c4cc(ccc4)C)=CC2
[#6]-1(=[#6])-[#6](=[#8])-[#7]-[#7]-[#6]-1=[#8] Brc1c(Br)c(cc(OC)c(O)1)/C=C\2/C(=O)N(NC(=O)2)c3ccccc3
[#6]-1(=[#6])-[#6](=[#8])-[#7]-[#7]-[#6]-1=[#8] Brc1c(cc(OC)c(OC)c1)/C=C\2/C(=O)N(NC(=O)2)c3ccc(cc3)C
[#6]-1(=[#6])-[#6](=[#8])-[#7]-[#7]-[#6]-1=[#8] Brc1c(N(C)C)ccc(c1)/C=C/2\C(=O)N(NC(=O)2)c3cc(c(cc3)C)C
[#6]-1(=[#6])-[#6](=[#8])-[#7]-[#7]-[#6]-1=[#8] Brc1c(N(C)C)ccc(c1)/C=C/2\C(=O)N(NC(=O)2)c3ccc(F)cc3
[#6]-1(=[#6])-[#6](=[#8])-[#7]-[#7]-[#6]-1=[#8] Brc1c(O)c(OC)cc(c1)/C=C\2/C(=O)N(NC(=O)2)c3cc(Cl)ccc3
[#6]-1(=[#6])-[#6](=[#8])-[#7]-[#7]-[#6]-1=[#8] Brc1c(O)ccc(c1)/C=C\2/C(=O)N(NC(=O)2)c3ccccc3
[#6]-1(=[#6])-[#6](=[#8])-[#7]-[#7]-[#6]-1=[#8] Brc1cc(N2NC(=O)\C(\C(=O)2)=C/c3cc(OCC)c(OCC)cc3)ccc1
[#6]-1(=[#6])-[#6](=[#8])-[#7]-[#7]-[#6]-1=[#8] Brc1cc(N2NC(=O)\C(\C(=O)2)=C\C=3OC(c4ccc(cc4)C(=O)OCC)=CC3)ccc1
[#6]-1(=[#6])-[#6](=[#8])-[#7]-[#7]-[#6]-1=[#8] Brc1cc(N2NC(=O)\C(\C(=O)2)=C\c3c(OC)ccc(Cl)c3)ccc1
[#6]-1(=[#6])-[#6](=[#8])-[#7]-[#7]-[#6]-1=[#8] Brc1ccc(cc1)C(=O)N2NC(=O)\C(\C(=O)2)=C/c3ccc(OCc4ccccc4)cc3
[#6]-1(=[#6])-[#6](=[#8])-[#7]-[#7]-[#6]-1=[#8] Brc1ccc(cc1)C2=NN(c3ccccc3)C=C2/C=C\4/C(=O)N(NC(=O)4)c5ccccc5
[#6]-1(=[#6])-[#6](=[#8])-[#7]-[#7]-[#6]-1=[#8] Brc1ccc(N2NC(=O)\C(\C(=O)2)=C/c3cc(OC)c(OC)c(OC)c3)cc1
[#6]-1(=[#6])-[#6](=[#8])-[#7]-[#7]-[#6]-1=[#8] Brc1ccc(N2NC(=O)\C(\C(=O)2)=C/c3ccc(OCC)cc3)cc1
[#6]-1(=[#6])-[#6](=[#8])-[#7]-[#7]-[#6]-1=[#8] Brc1ccc(N2NC(=O)\C(\C(=O)2)=C\C3=C(O)N(N=C3C)c4ccccc4)cc1
[#6]-1(=[#6])-[#6](=[#8])-[#7]-[#7]-[#6]-1=[#8] Brc1ccc(N2NC(=O)\C(\C(=O)2)=C\c3c(OC(C)C)cc(N(CC)CC)cc3)cc1
[#6]-1(=[#6])-[#6](=[#8])-[#7]-[#7]-[#6]-1=[#8] Brc1ccc(N2NC(=O)\C(\C(=O)2)=C\c3cc(OC)c(OCCC)c([N+]([O-])=O)c3)cc1
[#6]-1(=[#6])-[#6](=[#8])-[#7]-[#7]-[#6]-1=[#8] Brc1ccc(N2NC(=O)\C(\C(=O)2)=C\c3ccc(OC)cc3)cc1
[#6]-1(=[#6])-[#6](=[#8])-[#7]-[#7]-[#6]-1=[#8] Clc1c(cc([N+]([O-])=O)cc1)C=2OC(/C=C\3/C(=O)N(NC(=O)3)c4cc(ccc4)C(F)(F)F)=CC2
[#6]-1(=[#6])-[#6](=[#8])-[#7]-[#7]-[#6]-1=[#8] Clc1c(cc2OCOc2c1)/C=C\3/C(=O)N(NC(=O)3)c4cc(c(cc4)C)C
[#6]-1(=[#6])-[#6](=[#8])-[#7]-[#7]-[#6]-1=[#8] Clc1c(ccc(c1)C=2OC(/C=C/3\C(=O)N(NC(=O)3)c4cc(Cl)ccc4)=CC2)C([O-])=O
[#6]-1(=[#6])-[#6](=[#8])-[#7]-[#7]-[#6]-1=[#8] Clc1c(ccc(N2NC(=O)\C(\C(=O)2)=C\C=3OC(c4cc(ccc4)C(=O)OC)=CC3)c1)C
[#6]-1(=[#6])-[#6](=[#8])-[#7]-[#7]-[#6]-1=[#8] Clc1c(ccc(N2NC(=O)\C(\C(=O)2)=C\c3c(O)cc(N(CC)CC)cc3)c1)C
[#6]-1(=[#6])-[#6](=[#8])-[#7]-[#7]-[#6]-1=[#8] Clc1c(ccc(N2NC(=O)\C(\C(=O)2)=C\c3c(OC)ccc(Cl)c3)c1)C
[#6]-1(=[#6])-[#6](=[#8])-[#7]-[#7]-[#6]-1=[#8] Clc1c(ccc(N2NC(=O)\C(\C(=O)2)=C\c3cc([N+]([O-])=O)c(N4CCC(CC4)C)cc3)c1)C
[#6]-1(=[#6])-[#6](=[#8])-[#7]-[#7]-[#6]-1=[#8] Clc1c(ccc(N2NC(=O)\C(\C(=O)2)=C\c3cc(OC)c(O)c([N+]([O-])=O)c3)c1)C
[#6]-1(=[#6])-[#6](=[#8])-[#7]-[#7]-[#6]-1=[#8] Clc1c(ccc(N2NC(=O)\C(\C(=O)2)=C\c3cc(OC)c(O)c(OC)c3)c1)C
[#6]-1(=[#6])-[#6](=[#8])-[#7]-[#7]-[#6]-1=[#8] Clc1c(ccc(N2NC(=O)\C(\C(=O)2)=C\c3cc(OCC)c(OC(=O)C=4SC=CC4)cc3)c1)C
[#6]-1(=[#6])-[#6](=[#8])-[#7]-[#7]-[#6]-1=[#8] Clc1c(ccc(N2NC(=O)\C(\C(=O)2)=C\c3ccc(N(CC)CC)cc3)c1)C
[#6]-1(=[#6])-[#6](=[#8])-[#7]-[#7]-[#6]-1=[#8] Clc1c(Cl)ccc(c1)C=2OC(/C=C/3\C(=O)N(NC(=O)3)c4cc(Cl)ccc4)=CC2
[#6]-1(=[#6])-[#6](=[#8])-[#7]-[#7]-[#6]-1=[#8] Clc1c(Cl)ccc(N2NC(=O)\C(\C(=O)2)=C/c3c(F)cccc3)c1
[#6]-1(=[#6])-[#6](=[#8])-[#7]-[#7]-[#6]-1=[#8] Clc1c(Cl)ccc(N2NC(=O)\C(\C(=O)2)=C/c3cc([N+]([O-])=O)c(OC)cc3)c1
[#6]-1(=[#6])-[#6](=[#8])-[#7]-[#7]-[#6]-1=[#8] Clc1c(Cl)ccc(N2NC(=O)\C(\C(=O)2)=C/c3cc(O)c(O)cc3)c1
[#6]-1(=[#6])-[#6](=[#8])-[#7]-[#7]-[#6]-1=[#8] Clc1c(Cl)ccc(N2NC(=O)\C(\C(=O)2)=C/c3cc(OC)c(OCC#N)cc3)c1
[#6]-1(=[#6])-[#6](=[#8])-[#7]-[#7]-[#6]-1=[#8] Clc1c(Cl)ccc(N2NC(=O)\C(\C(=O)2)=C/c3ccc(cc3)C=O)c1
[#6]-1(=[#6])-[#6](=[#8])-[#7]-[#7]-[#6]-1=[#8] Clc1c(Cl)ccc(N2NC(=O)\C(\C(=O)2)=C/c3ccncc3)c1
[#6]-1(=[#6])-[#6](=[#8])-[#7]-[#7]-[#6]-1=[#8] Clc1c(F)ccc(N2NC(=O)\C(\C(=O)2)=C\C=3OC(c4cc(ccc4)C([O-])=O)=CC3)c1
[#6]-1(=[#6])-[#6](=[#8])-[#7]-[#7]-[#6]-1=[#8] Clc1c(F)ccc(N2NC(=O)\C(\C(=O)2)=C\c3ccc(N(C)C)cc3)c1
[#6]-1(=[#6])-[#6](=[#8])-[#7]-[#7]-[#6]-1=[#8] Clc1c(F)ccc(N2NC(=O)C(C(=O)2)=C3C(=O)NC(=O)NC(=O)3)c1
[#6]-1(=[#6])-[#6](=[#8])-[#7]-[#7]-[#6]-1=[#8] Clc1c(OCc2c(Cl)cccc(Cl)2)c(OCC)cc(c1)/C=C\3/C(=O)N(NC(=O)3)c4ccccc4
[#6]-1(=[#6])-[#6](=[#8])-[#7]-[#7]-[#6]-1=[#8] Clc1c(OCc2ccc(cc2)C)c(OCC)cc(c1)/C=C\3/C(=O)N(NC(=O)3)c4ccccc4
[#6]-1(=[#6])-[#6](=[#8])-[#7]-[#7]-[#6]-1=[#8] Clc1c(OCCOc2c(OC)cc(cc(OC)2)/C=C\3/C(=O)N(NC(=O)3)c4ccccc4)cccc1
[#6]-1(=[#6])-[#6](=[#8])-[#7]-[#7]-[#6]-1=[#8] Clc1c(OCCOc2cc(c(Cl)cc2)C)c(OC)cc(c1)/C=C\3/C(=O)N(NC(=O)3)c4ccccc4
[#6]-1(=[#6])-[#6](=[#8])-[#7]-[#7]-[#6]-1=[#8] Clc1c(OCCOc2cc(ccc2)C)c(cc(Cl)c1)/C=C/3\C(=O)N(NC(=O)3)c4ccccc4
[#6]-1(=[#6])-[#6](=[#8])-[#7]-[#7]-[#6]-1=[#8] Clc1cc(c(OCc2c(cccc2)C)cc1)/C=C/3\C(=O)N(NC(=O)3)c4ccccc4
[#6]-1(=[#6])-[#6](=[#8])-[#7]-[#7]-[#6]-1=[#8] Clc1cc(c(OCc2ccc(F)cc2)cc1)/C=C/3\C(=O)N(NC(=O)3)c4ccccc4
[#6]-1(=[#6])-[#6](=[#8])-[#7]-[#7]-[#6]-1=[#8] Clc1cc(Cl)cc(N2NC(=O)\C(\C(=O)2)=C\c3ccc(N(C)C)cc3)c1
[#6]-1(=[#6])-[#6](=[#8])-[#7]-[#7]-[#6]-1=[#8] Clc1cc(N2NC(=O)\C(\C(=O)2)=C\C=3OC(c4c([N+]([O-])=O)cc(c(c4)C)C)=CC3)ccc1
[#6]-1(=[#6])-[#6](=[#8])-[#7]-[#7]-[#6]-1=[#8] Clc1cc(N2NC(=O)\C(\C(=O)2)=C\C=3OC(c4ccc(cc4)C(=O)OCC)=CC3)ccc1
[#6]-1(=[#6])-[#6](=[#8])-[#7]-[#7]-[#6]-1=[#8] Clc1cc(N2NC(=O)\C(\C(=O)2)=C\c3cc4c(O[C@H](C4)C)cc3)ccc1
[#6]-1(=[#6])-[#6](=[#8])-[#7]-[#7]-[#6]-1=[#8] Clc1cc(N2NC(=O)\C(\C(=O)2)=C\c3ccc(OC(=O)C=4SC=CC4)cc3)ccc1
[#6]-1(=[#6])-[#6](=[#8])-[#7]-[#7]-[#6]-1=[#8] Clc1cc(N2NC(=O)\C(\C(=O)2)=C\c3ccc(OC)cc3)ccc1
[#6]-1(=[#6])-[#6](=[#8])-[#7]-[#7]-[#6]-1=[#8] Clc1cc(N2NC(=O)\C(\C(=O)2)=C\c3ccccc3)ccc1
[#6]-1(=[#6])-[#6](=[#8])-[#7]-[#7]-[#6]-1=[#8] Clc1ccc(cc1)COc2c(cc([N+]([O-])=O)cc2)/C=C\3/C(=O)N(NC(=O)3)c4ccccc4
[#6]-1(=[#6])-[#6](=[#8])-[#7]-[#7]-[#6]-1=[#8] Clc1ccc(cc1)COc2c(OC)cc(cc2)/C=C/3\C(=O)N(NC(=O)3)c4cc(c(cc4)C)C
[#6]-1(=[#6])-[#6](=[#8])-[#7]-[#7]-[#6]-1=[#8] Clc1ccc(N2NC(=O)\C(\C(=O)2)=C/c3c(OCCC)cc(N(CC)CC)cc3)cc1
[#6]-1(=[#6])-[#6](=[#8])-[#7]-[#7]-[#6]-1=[#8] Clc1ccc(N2NC(=O)\C(\C(=O)2)=C\c3c(OCc4ccccc4)cccc3)cc1
[#6]-1(=[#6])-[#6](=[#8])-[#7]-[#7]-[#6]-1=[#8] Clc1ccc(N2NC(=O)\C(\C(=O)2)=C\c3cc(OC)c(O)cc3)cc1
[#6]-1(=[#6])-[#6](=[#8])-[#7]-[#7]-[#6]-1=[#8] Clc1nc(Oc2c(OC)cc(cc2)/C=C/3\C(=O)N(NC(=O)3)c4ccccc4)c(F)cn1
[#6]-1(=[#6])-[#6](=[#8])-[#7]-[#7]-[#6]-1=[#8] FC(F)(F)c1ccc(cc1)COc2cc(ccc2)/C=C\3/C(=O)N(NC(=O)3)c4ccccc4
[#6]-1(=[#6])-[#6](=[#8])-[#7]-[#7]-[#6]-1=[#8] Fc1c(cccc1)COc2c(cc([N+]([O-])=O)cc2)/C=C\3/C(=O)N(NC(=O)3)c4ccccc4
[#6]-1(=[#6])-[#6](=[#8])-[#7]-[#7]-[#6]-1=[#8] Fc1ccc(N2NC(=O)\C(\C(=O)2)=C\C=3C=NN(c4ccccc4)C3)cc1
[#6]-1(=[#6])-[#6](=[#8])-[#7]-[#7]-[#6]-1=[#8] Fc1ccc(N2NC(=O)\C(\C(=O)2)=C\C=3OC(c4c(ccc([N+]([O-])=O)c4)C)=CC3)cc1
[#6]-1(=[#6])-[#6](=[#8])-[#7]-[#7]-[#6]-1=[#8] Fc1ccc(N2NC(=O)\C(\C(=O)2)=C\c3cc(OC)c(O)c([N+]([O-])=O)c3)cc1
[#6]-1(=[#6])-[#6](=[#8])-[#7]-[#7]-[#6]-1=[#8] Fc1ccc(N2NC(=O)\C(\C(=O)2)=C\c3ccc(N(CCC(C)C)C)cc3)cc1
[#6]-1(=[#6])-[#6](=[#8])-[#7]-[#7]-[#6]-1=[#8] Ic1c(O)c(cc(I)c1)/C=C/2\C(=O)N(NC(=O)2)c3ccccc3
[#6]-1(=[#6])-[#6](=[#8])-[#7]-[#7]-[#6]-1=[#8] Ic1cc(ccc1)/C=C\2/C(=O)N(NC(=O)2)c3cc(Cl)ccc3
[#6]-1(=[#6])-[#6](=[#8])-[#7]-[#7]-[#6]-1=[#8] Ic1ccc(N2NC(=O)\C(\C(=O)2)=C/C=C/c3c(Cl)cccc3)cc1
[#6]-1(=[#6])-[#6](=[#8])-[#7]-[#7]-[#6]-1=[#8] Ic1ccc(N2NC(=O)\C(\C(=O)2)=C/c3c(O)cc(N(CC)CC)cc3)cc1
[#6]-1(=[#6])-[#6](=[#8])-[#7]-[#7]-[#6]-1=[#8] Ic1ccc(N2NC(=O)\C(\C(=O)2)=C\C=3SC=CC3)cc1
[#6]-1(=[#6])-[#6](=[#8])-[#7]-[#7]-[#6]-1=[#8] Ic1ccc(N2NC(=O)\C(\C(=O)2)=C\c3c(OC)cc(N(CC)CC)cc3)cc1
[#6]-1(=[#6])-[#6](=[#8])-[#7]-[#7]-[#6]-1=[#8] Ic1ccc(N2NC(=O)\C(\C(=O)2)=C\c3c(OCc4ccccc4)cccc3)cc1
[#6]-1(=[#6])-[#6](=[#8])-[#7]-[#7]-[#6]-1=[#8] Ic1ccc(N2NC(=O)\C(\C(=O)2)=C\c3cc(Cl)c(O)c(OC)c3)cc1
[#6]-1(=[#6])-[#6](=[#8])-[#7]-[#7]-[#6]-1=[#8] O=C(OCC)c1ccc(N2NC(=O)\C(\C(=O)2)=C\c3c(O)c(OC)ccc3)cc1
[#6]-1(=[#6])-[#6](=[#8])-[#7]-[#7]-[#6]-1=[#8] O=C(OCCC)c1cc(ccc1)C=2OC(/C=C/3\C(=O)N(NC(=O)3)c4ccc(cc4)C(=O)OC)=CC2
[#6]-1(=[#6])-[#6](=[#8])-[#7]-[#7]-[#6]-1=[#8] O=C/1N(NC(=O)\C(=C(/Nc2ccc(OC)cc2)\C)1)c3ccccc3
[#6]-1(=[#6])-[#6](=[#8])-[#7]-[#7]-[#6]-1=[#8] O=C/1N(NC(=O)\C1=C/C=2c3c(N(C2)CCOc4c(cccc4)CC=C)cccc3)c5ccccc5
[#6]-1(=[#6])-[#6](=[#8])-[#7]-[#7]-[#6]-1=[#8] O=C/1N(NC(=O)\C1=C/C=2c3c(N(C2)CCOc4ccc(cc4)C(C)(C)C)cccc3)c5ccccc5
[#6]-1(=[#6])-[#6](=[#8])-[#7]-[#7]-[#6]-1=[#8] O=C/1N(NC(=O)\C1=C/c2c(OCCCOc3ccccc3)cccc2)c4ccccc4
[#6]-1(=[#6])-[#6](=[#8])-[#7]-[#7]-[#6]-1=[#8] O=C/1N(NC(=O)\C1=C/c2c(OCCOc3cc(cc(c3)C)C)ccc(c2)C)c4ccccc4
[#6]-1(=[#6])-[#6](=[#8])-[#7]-[#7]-[#6]-1=[#8] O=C/1N(NC(=O)\C1=C/c2c(OCCOc3ccc(cc3)C)cccc2)c4ccccc4
[#6]-1(=[#6])-[#6](=[#8])-[#7]-[#7]-[#6]-1=[#8] O=C/1N(NC(=O)\C1=C/c2cc(OC)c(OCCC)cc2)c3ccccc3
[#6]-1(=[#6])-[#6](=[#8])-[#7]-[#7]-[#6]-1=[#8] O=C/1N(NC(=O)\C1=C/c2cc(OC)ccc2)c3ccc(OC)cc3
[#6]-1(=[#6])-[#6](=[#8])-[#7]-[#7]-[#6]-1=[#8] O=C/1N(NC(=O)\C1=C/c2ccc(cc2)C)c3ccccc3
[#6]-1(=[#6])-[#6](=[#8])-[#7]-[#7]-[#6]-1=[#8] O=C/1N(NC(=O)\C1=C/c2ccc(NC(=O)C)cc2)c3ccccc3
[#6]-1(=[#6])-[#6](=[#8])-[#7]-[#7]-[#6]-1=[#8] O=C/1N(NC(=O)\C1=C\C=2c3c(N(C2)Cc4c5c(ccc4)cccc5)cccc3)c6ccccc6
[#6]-1(=[#6])-[#6](=[#8])-[#7]-[#7]-[#6]-1=[#8] O=C/1N(NC(=O)\C1=C\C2=C(N(c3ccc(O)cc3)C(=C2)C)C)c4ccccc4
[#6]-1(=[#6])-[#6](=[#8])-[#7]-[#7]-[#6]-1=[#8] O=C/1N(NC(=O)\C1=C\c2cc(OC)c(OCC#N)cc2)c3ccccc3
[#6]-1(=[#6])-[#6](=[#8])-[#7]-[#7]-[#6]-1=[#8] O=C/1N(NC(=O)\C1=C\c2ccc(N(CC)C)cc2)c3ccccc3
[#6]-1(=[#6])-[#6](=[#8])-[#7]-[#7]-[#6]-1=[#8] O=C/1N(NC(=O)\C1=C\c2ccc(N(CCC(C)C)C)cc2)c3cc(c(cc3)C)C
[#6]-1(=[#6])-[#6](=[#8])-[#7]-[#7]-[#6]-1=[#8] O=C/1N(NC(=O)\C1=C\c2ccc(OCC(=O)N3CCCCC3)cc2)c4ccc(cc4)CC
[#6]-1(=[#6])-[#6](=[#8])-[#7]-[#7]-[#6]-1=[#8] O=C/1N(NC(=O)\C1=C\c2ccc(OCc3ccccc3)cc2)c4cc(c(cc4)C)C
[#6]-1(=[#6])-[#6](=[#8])-[#7]-[#7]-[#6]-1=[#8] O=C1N(c2c(N1C)ccc(c2)/C=C\3/C(=O)N(NC(=O)3)c4ccccc4)C
[#6]-1(=[#6])-[#6](=[#8])-[#7]-[#7]-[#6]-1=[#8] S1\C(\S[C@@H](N)C(C#N)=C1)=C/2\C(=O)N(NC(=O)2)c3ccccc3
[#6]-1(=[#6])-[#6](=[#8])-[#7]-[#7]-[#6]-1=[#8] S1C(/C=C\2/C(=O)N(NC(=O)2)c3ccc(cc3)C)=CC=C1
[#6]-1(=[#6])-[#6](=[#8])-[#7]-[#7]-[#6]-1=[#8] S1C(C(=O)Oc2cc(ccc2)/C=C/3\C(=O)N(NC(=O)3)c4cc(ccc4)C(F)(F)F)=CC=C1
[#6]=!@[#6](-[!#1])-@[#6](=!@[!#6&!#1])-@[#6](=!@[#6])-[!#1] [O-][N+](=O)c1c(cccc1)/C=C/C=C\2/C(=O)/C(=C\C=C\c3c([N+]([O-])=O)cccc3)/[C@H](CC2)C
[#6]=!@[#6](-[!#1])-@[#6](=!@[!#6&!#1])-@[#6](=!@[#6])-[!#1] [O-][N+](=O)c1c(cccc1)/C=C/C=C2C(=O)/C(=C/C=C/c3c([N+]([O-])=O)cccc3)/CC[C@@H]2C
[#6]=!@[#6](-[!#1])-@[#6](=!@[!#6&!#1])-@[#6](=!@[#6])-[!#1] [O-][N+](=O)c1cc(ccc1)/C=C\2/C(=O)/C(=C/c3cc([N+]([O-])=O)ccc3)/CN(C2)CCC
[#6]=!@[#6](-[!#1])-@[#6](=!@[!#6&!#1])-@[#6](=!@[#6])-[!#1] [O-][N+](=O)c1cc(ccc1)/C=C\2/C(=O)/C(=C\c3cc([N+]([O-])=O)ccc3)/C[NH+](C2)CC
[#6]=!@[#6](-[!#1])-@[#6](=!@[!#6&!#1])-@[#6](=!@[#6])-[!#1] [O-][N+](=O)c1cc(ccc1)/C=C\2/C(=O)/C(=C\c3cc([N+]([O-])=O)ccc3)/CN(C(C)C)C2
[#6]=!@[#6](-[!#1])-@[#6](=!@[!#6&!#1])-@[#6](=!@[#6])-[!#1] [O-][N+](=O)c1ccc(cc1)/C=C\2/C(=O)/C(=C/c3cc(OC)c(OC)c(OC)c3)/CCCC2
[#6]=!@[#6](-[!#1])-@[#6](=!@[!#6&!#1])-@[#6](=!@[#6])-[!#1] [O-][N+](=O)c1ccc(cc1)/C=C\2/C(=O)/C(=C/c3ccc([N+]([O-])=O)cc3)/CN(C(=O)/C=C\C(=O)N[C@H](C(=O)OCC)C(C)C)C2
[#6]=!@[#6](-[!#1])-@[#6](=!@[!#6&!#1])-@[#6](=!@[#6])-[!#1] [O-][N+](=O)c1ccc(cc1)/C=C\2/C(=O)/C(=C/c3ccc([N+]([O-])=O)cc3)/CN(C(=O)c4ccc(OCC[NH+]5CCCCC5)cc4)C2
[#6]=!@[#6](-[!#1])-@[#6](=!@[!#6&!#1])-@[#6](=!@[#6])-[!#1] [O-]/C(=C\1/C(=O)O[C@H](C(C(=O)1)=C)C)/[C@@H](CC)C
[#6]=!@[#6](-[!#1])-@[#6](=!@[!#6&!#1])-@[#6](=!@[#6])-[!#1] [O-]C(=O)/C=C\1/OC(=O)/C(=C/2\O[C@@](C=C2)(CCCC)C)/C(=O)1
[#6]=!@[#6](-[!#1])-@[#6](=!@[!#6&!#1])-@[#6](=!@[#6])-[!#1] [O-]C(=O)COc1c(OC)cc(cc1)/C=C\2/C(=O)/C(=C/c3cc(OC)c(OCC([O-])=O)cc3)/CCC2
[#6]=!@[#6](-[!#1])-@[#6](=!@[!#6&!#1])-@[#6](=!@[#6])-[!#1] [OH+]=C/1C(=C2[NH+]([C@H]3C(=O)N(c4ccc(cc4)C)C(=O)C3)CCN2)CC\C1=C\c5ccccc5
[#6]=!@[#6](-[!#1])-@[#6](=!@[!#6&!#1])-@[#6](=!@[#6])-[!#1] Brc1ccc(cc1)/C=C\2/C(=O)/C(=C/c3ccc(Br)cc3)/C[NH+](C2)CCC
[#6]=!@[#6](-[!#1])-@[#6](=!@[!#6&!#1])-@[#6](=!@[#6])-[!#1] Clc1c(c(F)ccc1)/C=C/2\SC/C(/C(=O)2)=C\c3c(Cl)cccc(F)3
[#6]=!@[#6](-[!#1])-@[#6](=!@[!#6&!#1])-@[#6](=!@[#6])-[!#1] Clc1c(c(F)ccc1)/C=C\2/C(=O)/C(=C/c3c(Cl)cccc(F)3)/CCC2
[#6]=!@[#6](-[!#1])-@[#6](=!@[!#6&!#1])-@[#6](=!@[#6])-[!#1] Clc1c(ccc([N+]([O-])=O)c1)C=2OC(/C=C/3\SC(=Nc4ccccc4)/C(=C(\[O-])/OCC)/C(=O)3)=CC2
[#6]=!@[#6](-[!#1])-@[#6](=!@[!#6&!#1])-@[#6](=!@[#6])-[!#1] Clc1c(ccc(Cl)c1)/C=C\2/C(=O)/C(=C/c3c(Cl)cc(Cl)cc3)/CCC2
[#6]=!@[#6](-[!#1])-@[#6](=!@[!#6&!#1])-@[#6](=!@[#6])-[!#1] Clc1c(cccc1)C=2OC(/C=C/3\C(=O)/C(=C\C=4OC(c5c(Cl)cccc5)=CC4)/CCC3)=CC2
[#6]=!@[#6](-[!#1])-@[#6](=!@[!#6&!#1])-@[#6](=!@[#6])-[!#1] Clc1c(cccc1)C=2OC(/C=C\3/C(=O)/C(=C/C=4OC(c5c(Cl)cccc5)=CC4)/CCC3)=CC2
[#6]=!@[#6](-[!#1])-@[#6](=!@[!#6&!#1])-@[#6](=!@[#6])-[!#1] Clc1c(OC(C)C)c(OCC)cc(c1)/C=C\2/C(=O)/C(=C\c3cc(Cl)c(OC(C)C)c(OCC)c3)/CCC2
[#6]=!@[#6](-[!#1])-@[#6](=!@[!#6&!#1])-@[#6](=!@[#6])-[!#1] Clc1cc(ccc1)/C=C/2\SC/C(/C(=O)2)=C\c3cc(Cl)ccc3
[#6]=!@[#6](-[!#1])-@[#6](=!@[!#6&!#1])-@[#6](=!@[#6])-[!#1] Clc1ccc(cc1)/C=C/2\C(=O)\C(=C/c3ccc(Cl)cc3)\CSC2
[#6]=!@[#6](-[!#1])-@[#6](=!@[!#6&!#1])-@[#6](=!@[#6])-[!#1] Clc1ccc(cc1)/C=C/2\C(=O)\C(=C\c3ccc(Cl)cc3)\CSC2
[#6]=!@[#6](-[!#1])-@[#6](=!@[!#6&!#1])-@[#6](=!@[#6])-[!#1] Clc1ccc(cc1)/C=C\2/C(=O)/C(=C/c3ccc(Cl)cc3)/CCC2
[#6]=!@[#6](-[!#1])-@[#6](=!@[!#6&!#1])-@[#6](=!@[#6])-[!#1] FC(F)(F)c1ccc(cc1)/C=C\2/C(=O)/C(=C\c3ccc(cc3)C(F)(F)F)/CC2
[#6]=!@[#6](-[!#1])-@[#6](=!@[!#6&!#1])-@[#6](=!@[#6])-[!#1] FC(F)(F)c1ccc(cc1)/C=C\2/C(=O)/C(=C\c3ccc(cc3)C(F)(F)F)/CCC2
[#6]=!@[#6](-[!#1])-@[#6](=!@[!#6&!#1])-@[#6](=!@[#6])-[!#1] FC(F)Oc1ccc(cc1)/C=C\2/C(=O)/C(=C\c3ccc(OC(F)F)cc3)/CCC2
[#6]=!@[#6](-[!#1])-@[#6](=!@[!#6&!#1])-@[#6](=!@[#6])-[!#1] Fc1ccc(cc1)/C=C/2\c3c(cccc3)\C(\C(=O)2)=C\c4ccc(F)cc4
[#6]=!@[#6](-[!#1])-@[#6](=!@[!#6&!#1])-@[#6](=!@[#6])-[!#1] Fc1ccc(cc1)/C=C\2/C(=O)/C(=C/c3ccc(F)cc3)/C[NH+](Cc4ccccc4)C2
[#6]=!@[#6](-[!#1])-@[#6](=!@[!#6&!#1])-@[#6](=!@[#6])-[!#1] Fc1ccc(cc1)/C=C\2/C(=O)/C(=C/c3ccc(F)cc3)/COC2
[#6]=!@[#6](-[!#1])-@[#6](=!@[!#6&!#1])-@[#6](=!@[#6])-[!#1] Fc1ccc(cc1)/C=C\2/C(=O)/C(=C\c3ccc(F)cc3)/C[NH+](C2)CCC
[#6]=!@[#6](-[!#1])-@[#6](=!@[!#6&!#1])-@[#6](=!@[#6])-[!#1] Fc1ccc(cc1)/C=C\2/C(=O)/C(=C\c3ccc(F)cc3)/CC(C2)CC
[#6]=!@[#6](-[!#1])-@[#6](=!@[!#6&!#1])-@[#6](=!@[#6])-[!#1] Fc1ccc(cc1)/C=C\2/C(=O)/C(=C\c3ccc(F)cc3)/CN(Cc4ccccc4)C2
[#6]=!@[#6](-[!#1])-@[#6](=!@[!#6&!#1])-@[#6](=!@[#6])-[!#1] Fc1ccc(cc1)C=C2C(=C3C(=O)/C(=C/c4ccc(F)cc4)/C[NH+](C3)C)CC[NH+](C2)C
[#6]=!@[#6](-[!#1])-@[#6](=!@[!#6&!#1])-@[#6](=!@[#6])-[!#1] O=C(N(C)C)C[NH+]1C\C(\C(=O)/C(=C\c2cc(O)ccc2)/C1)=C/c3cc(O)ccc3
[#6]=!@[#6](-[!#1])-@[#6](=!@[!#6&!#1])-@[#6](=!@[#6])-[!#1] O=C(N1C\C(\C(=O)/C(=C/c2ccc(N3CC3)cc2)/C1)=C/c4ccc(N5CC5)cc4)C=C
[#6]=!@[#6](-[!#1])-@[#6](=!@[!#6&!#1])-@[#6](=!@[#6])-[!#1] O=C(N1C\C(\C(=O)/C(=C\c2ccc(cc2)C)/C1)=C/c3ccc(cc3)C)C4CC4
[#6]=!@[#6](-[!#1])-@[#6](=!@[!#6&!#1])-@[#6](=!@[#6])-[!#1] O=C(N1C\C(\C(=O)/C(=C\c2ccccc2)/C1)=C/c3ccccc3)CC[NH+](CC)CC
[#6]=!@[#6](-[!#1])-@[#6](=!@[!#6&!#1])-@[#6](=!@[#6])-[!#1] O=C(N1C\C(\C(=O)/C(=C\c2ccccc2)/C1)=C/c3ccccc3)CCN4CCOCC4
[#6]=!@[#6](-[!#1])-@[#6](=!@[!#6&!#1])-@[#6](=!@[#6])-[!#1] O=C(N1C\C(\C(=O)/C(=C\c2ccccc2)/C1)=C\c3ccccc3)CC[N+](C)(C)C
[#6]=!@[#6](-[!#1])-@[#6](=!@[!#6&!#1])-@[#6](=!@[#6])-[!#1] O=C(Nc1ccc(cc1)/C=C\2/C(=O)/C(=C/c3ccc(NC(=O)C)cc3)/CC(C2)CC)C
[#6]=!@[#6](-[!#1])-@[#6](=!@[!#6&!#1])-@[#6](=!@[#6])-[!#1] O=C(Nc1ccc(cc1)/C=C\2/C(=O)/C(=C/c3ccc(NC(=O)C)cc3)/CC(c4ccccc4)C2)C
[#6]=!@[#6](-[!#1])-@[#6](=!@[!#6&!#1])-@[#6](=!@[#6])-[!#1] O=C(OCC)CNC(=O)/C=C\C(=O)N1C\C(\C(=O)/C(=C/c2ccccc2)/C1)=C/c3ccccc3
[#6]=!@[#6](-[!#1])-@[#6](=!@[!#6&!#1])-@[#6](=!@[#6])-[!#1] O=C(OCC)N1C\C(\C(=O)/C(=C\c2ccc(cc2)C(=[NH2+])N)/C1)=C\c3ccc(cc3)C(=[NH2+])N
[#6]=!@[#6](-[!#1])-@[#6](=!@[!#6&!#1])-@[#6](=!@[#6])-[!#1] O=C(OCC)N1C\C(\C(=O)/C(=C\c2ccc(O)cc2)/C1)=C/c3ccc(O)cc3
[#6]=!@[#6](-[!#1])-@[#6](=!@[!#6&!#1])-@[#6](=!@[#6])-[!#1] O=C/1/C(/c2c(cccc2)\C1=C\c3ccc(N(C)C)cc3)=C\c4ccc(N(C)C)cc4
[#6]=!@[#6](-[!#1])-@[#6](=!@[!#6&!#1])-@[#6](=!@[#6])-[!#1] O=C/1/C(=C/C=2C(=NN(C2)C)C)/CC\C1=C\C=3C(=NN(C3)C)C
[#6]=!@[#6](-[!#1])-@[#6](=!@[!#6&!#1])-@[#6](=!@[#6])-[!#1] O=C/1/C(=C/C=2OC(=CC2)C)/CC\C1=C/C=3OC(=CC3)C
[#6]=!@[#6](-[!#1])-@[#6](=!@[!#6&!#1])-@[#6](=!@[#6])-[!#1] O=C/1/C(=C/C=2OC=CC2)/CC\C1=C/C=3OC=CC3
[#6]=!@[#6](-[!#1])-@[#6](=!@[!#6&!#1])-@[#6](=!@[#6])-[!#1] O=C/1/C(=C/C=C/c2cc(OC)c(O)cc2)/CC\C1=C/C=C\c3cc(OC)c(O)cc3
[#6]=!@[#6](-[!#1])-@[#6](=!@[!#6&!#1])-@[#6](=!@[#6])-[!#1] O=C/1/C(=C/C=C/c2ccccc2)/C[NH+](Cc3ccccc3)C\C1=C/C=C/c4ccccc4
[#6]=!@[#6](-[!#1])-@[#6](=!@[!#6&!#1])-@[#6](=!@[#6])-[!#1] O=C/1/C(=C/C=C\c2ccccc2)/CC\C1=C/C=C\c3ccccc3
[#6]=!@[#6](-[!#1])-@[#6](=!@[!#6&!#1])-@[#6](=!@[#6])-[!#1] O=C/1/C(=C/C2=C(N(c3ccccc3)C(=C2)C)C)/CC\C1=C/C4=C(N(c5ccccc5)C(=C4)C)C
[#6]=!@[#6](-[!#1])-@[#6](=!@[!#6&!#1])-@[#6](=!@[#6])-[!#1] O=C/1/C(=C/c2c(cc(cc2)C)C)/CN(C\C1=C/c3c(cc(cc3)C)C)CC
[#6]=!@[#6](-[!#1])-@[#6](=!@[!#6&!#1])-@[#6](=!@[#6])-[!#1] O=C/1/C(=C/c2c(cccc2)C)/[C@@H]3N([C@H](\C1=C/c4cc(ccc4)C)CC3)C
[#6]=!@[#6](-[!#1])-@[#6](=!@[!#6&!#1])-@[#6](=!@[#6])-[!#1] O=C/1/C(=C/c2c(OC)c(OC)ccc2)/CC\C1=C/c3c(OC)c(OC)ccc3
[#6]=!@[#6](-[!#1])-@[#6](=!@[!#6&!#1])-@[#6](=!@[#6])-[!#1] O=C/1/C(=C/c2c(OC)cccc2)/CC(c3ccccc3)C\C1=C/c4c(OC)cccc4
[#6]=!@[#6](-[!#1])-@[#6](=!@[!#6&!#1])-@[#6](=!@[#6])-[!#1] O=C/1/C(=C/c2cc(C#N)ccc2)/CC\C1=C/c3cc(C#N)ccc3
[#6]=!@[#6](-[!#1])-@[#6](=!@[!#6&!#1])-@[#6](=!@[#6])-[!#1] O=C/1/C(=C/c2cc(ccc2)C)/C[NH+](C\C1=C\c3cc(ccc3)C)CC
[#6]=!@[#6](-[!#1])-@[#6](=!@[!#6&!#1])-@[#6](=!@[#6])-[!#1] O=C/1/C(=C/c2cc(OC)c(O)cc2)/CC(C\C1=C/c3cc(OC)c(O)cc3)C
[#6]=!@[#6](-[!#1])-@[#6](=!@[!#6&!#1])-@[#6](=!@[#6])-[!#1] O=C/1/C(=C/c2cc(OC)c(O[C@H]3COCCC3)cc2)/CCC\C1=C/c4cc(OC)c(O[C@@H]5COCCC5)cc4
[#6]=!@[#6](-[!#1])-@[#6](=!@[!#6&!#1])-@[#6](=!@[#6])-[!#1] O=C/1/C(=C/c2cc(OC)c(O[C@H]3OCCCC3)cc2)/CCC\C1=C/c4cc(OC)c(O[C@@H]5OCCCC5)cc4
[#6]=!@[#6](-[!#1])-@[#6](=!@[!#6&!#1])-@[#6](=!@[#6])-[!#1] O=C/1/C(=C/c2cc(OC)c(OC(C)C)cc2)/CC\C1=C\C(C)C
[#6]=!@[#6](-[!#1])-@[#6](=!@[!#6&!#1])-@[#6](=!@[#6])-[!#1] O=C/1/C(=C/c2cc(OC)c(OC)c(OC)c2)/CC(C\C1=C/c3cc(OC)c(OC)c(OC)c3)C
[#6]=!@[#6](-[!#1])-@[#6](=!@[!#6&!#1])-@[#6](=!@[#6])-[!#1] O=C/1/C(=C/c2cc(OC)cc(OC)c2)/CC\C1=C/c3cc(OC)cc(OC)c3
[#6]=!@[#6](-[!#1])-@[#6](=!@[!#6&!#1])-@[#6](=!@[#6])-[!#1] O=C/1/C(=C/c2cc(OCC)c(O)cc2)/CC\C1=C/c3cc(OCC)c(O)cc3
[#6]=!@[#6](-[!#1])-@[#6](=!@[!#6&!#1])-@[#6](=!@[#6])-[!#1] O=C/1/C(=C/c2cc3OCCOc3c(OC)c2)/CN(C\C1=C\c4cc5OCCOc5c(OC)c4)CC
[#6]=!@[#6](-[!#1])-@[#6](=!@[!#6&!#1])-@[#6](=!@[#6])-[!#1] O=C/1/C(=C/c2ccc(cc2)C(=[NH2+])N(C)C)/CCCC\C1=C\c3ccc(cc3)C(=[NH2+])N(C)C
[#6]=!@[#6](-[!#1])-@[#6](=!@[!#6&!#1])-@[#6](=!@[#6])-[!#1] O=C/1/C(=C/c2ccc(cc2)C(=[NH2+])N)/CC(c3ccccc3)C\C1=C/c4ccc(cc4)C(=[NH2+])N
[#6]=!@[#6](-[!#1])-@[#6](=!@[!#6&!#1])-@[#6](=!@[#6])-[!#1] O=C/1/C(=C/c2ccc(cc2)C(C)C)/CC\C1=C/c3ccc(cc3)C(C)C
[#6]=!@[#6](-[!#1])-@[#6](=!@[!#6&!#1])-@[#6](=!@[#6])-[!#1] O=C/1/C(=C/c2ccc(cc2)C)/C[NH2+]C\C1=C\c3ccc(cc3)C
[#6]=!@[#6](-[!#1])-@[#6](=!@[!#6&!#1])-@[#6](=!@[#6])-[!#1] O=C/1/C(=C/c2ccc(cc2)C)/CC\C1=C/c3ccc(cc3)C
[#6]=!@[#6](-[!#1])-@[#6](=!@[!#6&!#1])-@[#6](=!@[#6])-[!#1] O=C/1/C(=C/c2ccc(N(CC)CC)cc2)/C[NH+](C\C1=C\c3ccc(N(CC)CC)cc3)C
[#6]=!@[#6](-[!#1])-@[#6](=!@[!#6&!#1])-@[#6](=!@[#6])-[!#1] O=C/1/C(=C/c2ccc(O[C@@H]3OCCCC3)cc2)/CCC\C1=C/c4ccc(O[C@@H]5OCCCC5)cc4
[#6]=!@[#6](-[!#1])-@[#6](=!@[!#6&!#1])-@[#6](=!@[#6])-[!#1] O=C/1/C(=C/c2ccc(O[C@H]3OCCCC3)cc2)/CCC\C1=C/c4ccc(O[C@H]5OCCCC5)cc4
[#6]=!@[#6](-[!#1])-@[#6](=!@[!#6&!#1])-@[#6](=!@[#6])-[!#1] O=C/1/C(=C/c2ccc(OC)cc2)/CCC\C1=C/C=NN(C)C
[#6]=!@[#6](-[!#1])-@[#6](=!@[!#6&!#1])-@[#6](=!@[#6])-[!#1] O=C/1/C(=C/c2ccc(OC)cc2)/CN(C\C1=C\c3ccc(OC)cc3)C
[#6]=!@[#6](-[!#1])-@[#6](=!@[!#6&!#1])-@[#6](=!@[#6])-[!#1] O=C/1/C(=C/c2ccccc2)/CC(C(C)(C)C)C\C1=C/c3ccccc3
[#6]=!@[#6](-[!#1])-@[#6](=!@[!#6&!#1])-@[#6](=!@[#6])-[!#1] O=C/1/C(=C/c2ccccc2)/CN(C(C)C)C\C1=C\c3ccccc3
[#6]=!@[#6](-[!#1])-@[#6](=!@[!#6&!#1])-@[#6](=!@[#6])-[!#1] O=C/1/C(=C/c2cnccc2)/CC(c3ccccc3)C\C1=C/c4cnccc4
[#6]=!@[#6](-[!#1])-@[#6](=!@[!#6&!#1])-@[#6](=!@[#6])-[!#1] O=C/1/C(=C\C=2N(N=CC2)C)/CCC\C1=C\C=3N(N=CC3)C
[#6]=!@[#6](-[!#1])-@[#6](=!@[!#6&!#1])-@[#6](=!@[#6])-[!#1] O=C/1/C(=C\c2cc(OC)c(OCC(C)C)cc2)/CC\C1=C\c3cc(OC)c(OCC(C)C)cc3
[#6]=!@[#6](-[!#1])-@[#6](=!@[!#6&!#1])-@[#6](=!@[#6])-[!#1] O=C/1/C(=C\c2ccc(OC)cc2)/CC(C(C)(C)C)C\C1=C\c3ccc(OC)cc3
[#6]=!@[#6](-[!#1])-@[#6](=!@[!#6&!#1])-@[#6](=!@[#6])-[!#1] O=C/1/C(=C\c2ccccc2)/[C@H](C\C1=C\c3ccccc3)C
[#6]=!@[#6](-[!#1])-@[#6](=!@[!#6&!#1])-@[#6](=!@[#6])-[!#1] O=C/1/C(=C\c2ccccc2)/COC\C1=C\c3ccccc3
[#6]=!@[#6](-[!#1])-@[#6](=!@[!#6&!#1])-@[#6](=!@[#6])-[!#1] P(=O)(OCC)(OCC)CCCCN1C\C(\C(=O)/C(=C/c2ccc([N+]([O-])=O)cc2)/C1)=C/c3ccc([N+]([O-])=O)cc3
[#6]=!@[#6](-[!#1])-@[#6](=!@[!#6&!#1])-@[#6](=!@[#6])-[!#1] S1/C(/C(=O)\C(=C(\[O-])/OCC)\C1=Nc2c3c(ccc2)cccc3)=C\c4ccc([N+]([O-])=O)cc4
[#6]=!@[#6](-[!#1])-@[#6](=!@[!#6&!#1])-@[#6](=!@[#6])-[!#1] S1/C(/C(=O)\C(=C(\[O-])/OCC)\C1=Nc2ccc([N+]([O-])=O)cc2)=C\c3cc(OC)c(OC)c(OC)c3
[#6]=!@[#6](-[!#1])-@[#6](=!@[!#6&!#1])-@[#6](=!@[#6])-[!#1] S1/C(/C(=O)\C(=C(\[O-])/OCC)\C1=Nc2ccc(OC)cc2)=C\c3ccc([N+]([O-])=O)cc3
[#6]=!@[#6](-[!#1])-@[#6](=!@[!#6&!#1])-@[#6](=!@[#6])-[!#1] S1/C(/C(=O)\C(=C(\[O-])/OCC)\C1=Nc2ccc(OC)cc2)=C\c3ccc(OCC([O-])=O)cc3
[#6]=!@[#6](-[!#1])-@[#6](=!@[!#6&!#1])-@[#6](=!@[#6])-[!#1] S1/C(/C(=O)\C(=C(\[O-])/OCC)\C1=Nc2ccccc2)=C\c3cc([N+]([O-])=O)ccc3
[#6]=!@[#6](-[!#1])-@[#6](=!@[!#6&!#1])-@[#6](=!@[#6])-[!#1] S1C(/C=C\2/C(=O)/C(=C/C=3SC=CC3)/CC(C(CC)(C)C)C2)=CC=C1
[#6]=!@[#6](-[!#1])-@[#6](=!@[!#6&!#1])-@[#6](=!@[#6])-[!#1] S1C(/C=C\2/C(=O)/C(=C\C=3SC=CC3)/CN(C2)CC4CC4)=CC=C1
[#6]=!@[#6](-[!#1])-@[#6](=!@[!#6&!#1])-@[#6](=!@[#6])-[!#1] S1C(SCC1)=C2C(=O)/C(=C/c3ccccc3)/CC2
[#6]=!@[#6](-[!#1])-@[#6](=!@[!#6&!#1])-@[#6](=!@[#6])-[!#1] S1C(SCC1)=C2C(=O)/C(=C\c3ccccc3)/CCC2
[#6]=!@[#6](-[!#1])-@[#6](=!@[!#6&!#1])-@[#6](=!@[#6])-[!#1] S1C(SCCC1)=C2C(=O)/C(=C/c3ccc(N(C)C)cc3)/CC2
[#6]=!@[#6](-[!#1])-@[#6](=!@[!#6&!#1])-@[#6](=!@[#6])-[!#1] S1C=C(/C=C\2/C(=O)/C(=C/C3=CSC=C3)/C[NH+](Cc4ccccc4)C2)C=C1
[#6]=!@[#6](-[!#1])-@[#6](=!@[!#6&!#1])-@[#6](=!@[#6])-[!#1] S1N=NC(/C=C\2/C(=O)/C(=C/C=3N=NSC3)/CCCCC2)=C1
[#6]=!@[#6](-[!#1])-@[#6](=!@[!#6&!#1])-@[#6](=!@[#6])-[!#1] S1N=NC(/C=C\2/C(=O)/C(=C\C=3N=NSC3)/CC(C(CC)(C)C)C2)=C1
[#6]=!@[#6](-[!#1])-@[#6](=!@[!#6&!#1])-@[#6](=!@[#6])-[!#1] SC(Nc1ccccc1)=C2C(=[N+]3CCOCC3)/C(=C\c4ccccc4)/CC2
[#7]-1-[#6](=[#16])-[#16]-[#6](=[#6])-[#6]-1=[#8] Brc1c([N+]([O-])=O)cc(cc1)/C=C\2/SC(=S)N(c3ccc(cc3)C)C(=O)2
[#7]-1-[#6](=[#16])-[#16]-[#6](=[#6])-[#6]-1=[#8] Brc1cc(c(F)cc1)/C=C/2\SC(=S)N(C(=O)2)CCN3CCOCC3
[#7]-1-[#6](=[#16])-[#16]-[#6](=[#6])-[#6]-1=[#8] Brc1cc(ccc1)/C=C/2\SC(=S)N(c3cc(ccc3)C([O-])=O)C(=O)2
[#7]-1-[#6](=[#16])-[#16]-[#6](=[#6])-[#6]-1=[#8] Brc1cc(OC)c(O)c(c1)/C=C\2/SC(=S)N(c3cc(Cl)ccc3)C(=O)2
[#7]-1-[#6](=[#16])-[#16]-[#6](=[#6])-[#6]-1=[#8] Clc1c(ccc(F)c1)COc2c(OC)cc(cc2)/C=C\3/SC(=S)N(C(=O)3)CC([O-])=O
[#7]-1-[#6](=[#16])-[#16]-[#6](=[#6])-[#6]-1=[#8] Clc1c(cccc1)/C=C/2\SC(=S)N(C(=O)2)[C@H](C(=O)OC)C
[#7]-1-[#6](=[#16])-[#16]-[#6](=[#6])-[#6]-1=[#8] Clc1c(cccc1)/C=C/2\SC(=S)N(C(=O)2)CC(=O)NC=3SC=CN3
[#7]-1-[#6](=[#16])-[#16]-[#6](=[#6])-[#6]-1=[#8] Clc1c(cccc1)/C=C/2\SC(=S)N(C(=O)2)CCC(=O)NN3CC[NH+](CC3)C
[#7]-1-[#6](=[#16])-[#16]-[#6](=[#6])-[#6]-1=[#8] Clc1c(cccc1)/C=C/2\SC(=S)N(C(=O)2)CCCC(=O)Nc3cnccc3
[#7]-1-[#6](=[#16])-[#16]-[#6](=[#6])-[#6]-1=[#8] Clc1c(cccc1)/C=C\2/SC(=S)N(C(=O)2)CCCC(=O)Nc3c(cccc3)C([O-])=O
[#7]-1-[#6](=[#16])-[#16]-[#6](=[#6])-[#6]-1=[#8] Clc1c(cccc1)COc2c(OC)cc(cc2)/C=C\3/SC(=S)N(C(=O)3)C
[#7]-1-[#6](=[#16])-[#16]-[#6](=[#6])-[#6]-1=[#8] Clc1c(Cl)cc(NC(=O)CCN2C(=S)S/C(/C(=O)2)=C\c3ccc(cc3)C)c(Cl)c1
[#7]-1-[#6](=[#16])-[#16]-[#6](=[#6])-[#6]-1=[#8] Clc1cc(ccc1)/C=C\2/SC(=S)N(C(=O)2)C[C@H](CCCC)CC
[#7]-1-[#6](=[#16])-[#16]-[#6](=[#6])-[#6]-1=[#8] Clc1cc(N2C(=S)S/C(=C\3/c4c(N(C(=O)3)CCCCC)cccc4)/C(=O)2)ccc1
[#7]-1-[#6](=[#16])-[#16]-[#6](=[#6])-[#6]-1=[#8] Clc1ccc(cc1)/C=C/2\SC(=S)N(C(=O)2)CN3CCCCC3
[#7]-1-[#6](=[#16])-[#16]-[#6](=[#6])-[#6]-1=[#8] Clc1ccc(cc1)/C=C\2/SC(=S)N(C(=O)2)C[NH+](CCCC)CCCC
[#7]-1-[#6](=[#16])-[#16]-[#6](=[#6])-[#6]-1=[#8] Clc1ccc(cc1)C(=O)NN2C(=S)S/C(/C(=O)2)=C\C=3c4c(NC3)cccc4
[#7]-1-[#6](=[#16])-[#16]-[#6](=[#6])-[#6]-1=[#8] Clc1ccc(cc1)CN2c3c(cccc3)\C(=C/4\SC(=S)N(C(=O)4)[C@@H](C([O-])=O)C)\C(=O)2
[#7]-1-[#6](=[#16])-[#16]-[#6](=[#6])-[#6]-1=[#8] Clc1ccc(cc1)COc2c(OCC)cc(cc2)/C=C\3/SC(=S)N(c4ccc(OC)cc4)C(=O)3
[#7]-1-[#6](=[#16])-[#16]-[#6](=[#6])-[#6]-1=[#8] IC=1OC(/C=C/2\SC(=S)N(NC(=O)C34CC5CC(C3)CC(C4)C5)C(=O)2)=CC1
[#7]-1-[#6](=[#16])-[#16]-[#6](=[#6])-[#6]-1=[#8] Ic1ccc(cc1)/C=C/2\SC(=S)N(c3ccccc3)C(=O)2
[#7]-1-[#6](=[#16])-[#16]-[#6](=[#6])-[#6]-1=[#8] S(=O)(=O)(N)c1ccc(cc1)C=2OC(/C=C\3/SC(=S)N(c4ccc(OC)cc4)C(=O)3)=CC2
[#7]-1-[#6](=[#16])-[#16]-[#6](=[#6])-[#6]-1=[#8] S(=O)(=O)(NNC(=O)CCCN1C(=S)S/C(/C(=O)1)=C\c2ccc(cc2)C)c3ccccc3
[#7]-1-[#6](=[#16])-[#16]-[#6](=[#6])-[#6]-1=[#8] S(=O)(=O)(Oc1c(OCC)cc(cc1)/C=C/2\SC(=S)N(c3ccccc3)C(=O)2)c4ccccc4
[#7]-1-[#6](=[#16])-[#16]-[#6](=[#6])-[#6]-1=[#8] S=C1S/C(/C(=O)N(c2c(ccc(c2)C)C)1)=C\c3ccc(N(CC)CC)cc3
[#7]-1-[#6](=[#16])-[#16]-[#6](=[#6])-[#6]-1=[#8] S=C1S/C(/C(=O)N(c2c(OC)cc(OC)cc2)1)=C\c3ccc(OC)cc3
[#7]-1-[#6](=[#16])-[#16]-[#6](=[#6])-[#6]-1=[#8] S=C1S/C(/C(=O)N(c2cc(ccc2)C(F)(F)F)1)=C\c3cc(OCC)c(OC)cc3
[#7]-1-[#6](=[#16])-[#16]-[#6](=[#6])-[#6]-1=[#8] S=C1S/C(/C(=O)N(c2cc(ccc2)C)1)=C\c3ccc(OC)cc3
[#7]-1-[#6](=[#16])-[#16]-[#6](=[#6])-[#6]-1=[#8] S=C1S/C(/C(=O)N(c2ccc(cc2)C([O-])=O)1)=C/c3nc4c(cc(OC)cc4)cc3
[#7]-1-[#6](=[#16])-[#16]-[#6](=[#6])-[#6]-1=[#8] S=C1S/C(/C(=O)N(c2ccc(cc2)C([O-])=O)1)=C\c3cnccc3
[#7]-1-[#6](=[#16])-[#16]-[#6](=[#6])-[#6]-1=[#8] S=C1S/C(/C(=O)N(c2ccc(cc2)C(=O)C)1)=C\c3ncccc3
[#7]-1-[#6](=[#16])-[#16]-[#6](=[#6])-[#6]-1=[#8] S=C1S/C(/C(=O)N(c2ccc(cc2)C)1)=C/c3cc(OC)c(OC)cc3
[#7]-1-[#6](=[#16])-[#16]-[#6](=[#6])-[#6]-1=[#8] S=C1S/C(/C(=O)N(c2ccc(F)cc2)1)=C\c3cc(OCCOc4ccc(OC)cc4)ccc3
[#7]-1-[#6](=[#16])-[#16]-[#6](=[#6])-[#6]-1=[#8] S=C1S/C(/C(=O)N(c2ccc(OC)cc2)1)=C/c3cc([N+]([O-])=O)c(O)cc3
[#7]-1-[#6](=[#16])-[#16]-[#6](=[#6])-[#6]-1=[#8] S=C1S/C(/C(=O)N(c2ccc(Oc3ccccc3)cc2)1)=C\c4ccc(OCC)cc4
[#7]-1-[#6](=[#16])-[#16]-[#6](=[#6])-[#6]-1=[#8] S=C1S/C(/C(=O)N(c2ccccc2)1)=C/c3cc(OC)c(Oc4nc(nc(n4)N5CCOCC5)N6CCOCC6)cc3
[#7]-1-[#6](=[#16])-[#16]-[#6](=[#6])-[#6]-1=[#8] S=C1S/C(/C(=O)N(c2cnccc2)1)=C\C=3OC(c4ccc(F)cc4)=CC3
[#7]-1-[#6](=[#16])-[#16]-[#6](=[#6])-[#6]-1=[#8] S=C1S/C(/C(=O)N(NC(=O)c2cc(OC)c(O)cc2)1)=C/c3ccccc3
[#7]-1-[#6](=[#16])-[#16]-[#6](=[#6])-[#6]-1=[#8] S=C1S/C(/C(=O)N(NC(=O)COc2ccc(cc2)C)1)=C\c3c(OC)cccc3
[#7]-1-[#6](=[#16])-[#16]-[#6](=[#6])-[#6]-1=[#8] S=C1S/C(/C(=O)N(Nc2c([N+]([O-])=O)cc([N+]([O-])=O)cc2)1)=C/c3ccncc3
[#7]-1-[#6](=[#16])-[#16]-[#6](=[#6])-[#6]-1=[#8] S=C1S/C(/C(=O)N1)=C\c2c(Sc3ccccc3)ccc([N+]([O-])=O)c2
[#7]-1-[#6](=[#16])-[#16]-[#6](=[#6])-[#6]-1=[#8] S=C1S/C(/C(=O)N1)=C\c2cc([N+]([O-])=O)c(Sc3ncc(cc3)C(F)(F)F)cc2
[#7]-1-[#6](=[#16])-[#16]-[#6](=[#6])-[#6]-1=[#8] S=C1S/C(/C(=O)N1[C@@H](C([O-])=O)C(C)C)=C\c2ccc(cc2)C(C)C
[#7]-1-[#6](=[#16])-[#16]-[#6](=[#6])-[#6]-1=[#8] S=C1S/C(/C(=O)N1[C@@H](C(=O)NCCc2ccc(O)cc2)C)=C/C=3SC=CC3
[#7]-1-[#6](=[#16])-[#16]-[#6](=[#6])-[#6]-1=[#8] S=C1S/C(/C(=O)N1[C@@H](c2ccccc2)C(=O)OC)=C/C=3OC(c4ccc([N+]([O-])=O)cc4)=CC3
[#7]-1-[#6](=[#16])-[#16]-[#6](=[#6])-[#6]-1=[#8] S=C1S/C(/C(=O)N1[C@@H](c2ccccc2)C)=C/c3cc([N+]([O-])=O)c(O)cc3
[#7]-1-[#6](=[#16])-[#16]-[#6](=[#6])-[#6]-1=[#8] S=C1S/C(/C(=O)N1[C@H](C([O-])=O)Cc2ccccc2)=C\C=3OC(c4cc([N+]([O-])=O)ccc4)=CC3
[#7]-1-[#6](=[#16])-[#16]-[#6](=[#6])-[#6]-1=[#8] S=C1S/C(/C(=O)N1[C@H](C([O-])=O)CCC)=C/C=2OC(c3c([N+]([O-])=O)cc(OC)cc3)=CC2
[#7]-1-[#6](=[#16])-[#16]-[#6](=[#6])-[#6]-1=[#8] S=C1S/C(/C(=O)N1[C@H](C([O-])=O)CCSC)=C\c2c(OC)c(OC)ccc2
[#7]-1-[#6](=[#16])-[#16]-[#6](=[#6])-[#6]-1=[#8] S=C1S/C(/C(=O)N1[C@H](c2ccccc2)C)=C\C=3C(=NN(c4ccccc4)C3)c5ccc(OCC=C)cc5
[#7]-1-[#6](=[#16])-[#16]-[#6](=[#6])-[#6]-1=[#8] S=C1S/C(/C(=O)N1[C@H](CC)C)=C\C=2C(=NN(c3ccccc3)C2)c4ccc(OCCC(C)C)cc4
[#7]-1-[#6](=[#16])-[#16]-[#6](=[#6])-[#6]-1=[#8] S=C1S/C(/C(=O)N1C(C)C)=C/C=2C(=O)N3C(=NC(N4CCC(Cc5ccccc5)CC4)2)C=CC=C3
[#7]-1-[#6](=[#16])-[#16]-[#6](=[#6])-[#6]-1=[#8] S=C1S/C(/C(=O)N1C)=C\C=2OC(c3c(ccc([N+]([O-])=O)c3)C)=CC2
[#7]-1-[#6](=[#16])-[#16]-[#6](=[#6])-[#6]-1=[#8] S=C1S/C(/C(=O)N1C)=C\c2cc(OCC)c(OCCOCCOc3ccc(cc3)C)cc2
[#7]-1-[#6](=[#16])-[#16]-[#6](=[#6])-[#6]-1=[#8] S=C1S/C(/C(=O)N1C)=C\c2ccc(cc2)C(=O)NC3CCCCCC3
[#7]-1-[#6](=[#16])-[#16]-[#6](=[#6])-[#6]-1=[#8] S=C1S/C(/C(=O)N1C2CCCC2)=C\C=3C(=O)N4C(=NC(N5C[C@H](C[C@@H](C5)C)C)3)C=CC(=C4)C
[#7]-1-[#6](=[#16])-[#16]-[#6](=[#6])-[#6]-1=[#8] S=C1S/C(/C(=O)N1C2CCCCC2)=C/c3ccc(cc3)C(=O)OC
[#7]-1-[#6](=[#16])-[#16]-[#6](=[#6])-[#6]-1=[#8] S=C1S/C(/C(=O)N1C2CCCCC2)=C\C3=Cc4c(O[C@H]3C)cccc4
[#7]-1-[#6](=[#16])-[#16]-[#6](=[#6])-[#6]-1=[#8] S=C1S/C(/C(=O)N1C2CCCCC2)=C\c3cc(OC)c(OCC)cc3
[#7]-1-[#6](=[#16])-[#16]-[#6](=[#6])-[#6]-1=[#8] S=C1S/C(/C(=O)N1CC(=O)N[C@@H]2[C@@H](O)CSC2)=C\C=3OC=CC3
[#7]-1-[#6](=[#16])-[#16]-[#6](=[#6])-[#6]-1=[#8] S=C1S/C(/C(=O)N1CC(=O)NC=2C(=O)N(N(C2C)C)c3ccccc3)=C/C=4SC=CC4
[#7]-1-[#6](=[#16])-[#16]-[#6](=[#6])-[#6]-1=[#8] S=C1S/C(/C(=O)N1CC(=O)NC=2SC3=C(C2C(=O)N)CCCC3)=C\c4cc(OC)c(OC)cc4
[#7]-1-[#6](=[#16])-[#16]-[#6](=[#6])-[#6]-1=[#8] S=C1S/C(/C(=O)N1CC(=O)Nc2cc3OCOc3cc2)=C\C(=C\c4ccccc4)\C
[#7]-1-[#6](=[#16])-[#16]-[#6](=[#6])-[#6]-1=[#8] S=C1S/C(/C(=O)N1CC(=O)Nc2ccc(O)cc2)=C\c3cc(OC)c(OC)cc3
[#7]-1-[#6](=[#16])-[#16]-[#6](=[#6])-[#6]-1=[#8] S=C1S/C(/C(=O)N1CC(C)C)=C\c2ccc(cc2)C(C)C
[#7]-1-[#6](=[#16])-[#16]-[#6](=[#6])-[#6]-1=[#8] S=C1S/C(/C(=O)N1CC)=C/C=C/C=C/Nc2ccccc2
[#7]-1-[#6](=[#16])-[#16]-[#6](=[#6])-[#6]-1=[#8] S=C1S/C(/C(=O)N1CC)=C/c2ncccc2
[#7]-1-[#6](=[#16])-[#16]-[#6](=[#6])-[#6]-1=[#8] S=C1S/C(/C(=O)N1CC[NH+](C)C)=C\C2=C(N(C(=C2)C)C3CC3)C
[#7]-1-[#6](=[#16])-[#16]-[#6](=[#6])-[#6]-1=[#8] S=C1S/C(/C(=O)N1CC=2OC=CC2)=C\C=3C(=O)N4C(=NC(N5C[C@@H](C[C@@H](C5)C)C)3)C(=CC=C4)C
[#7]-1-[#6](=[#16])-[#16]-[#6](=[#6])-[#6]-1=[#8] S=C1S/C(/C(=O)N1CC=C)=C/C=2OC(c3c(cc(cc3)C([O-])=O)C)=CC2
[#7]-1-[#6](=[#16])-[#16]-[#6](=[#6])-[#6]-1=[#8] S=C1S/C(/C(=O)N1CC=C)=C\C=2OC(c3ccc(O)cc3)=CC2
[#7]-1-[#6](=[#16])-[#16]-[#6](=[#6])-[#6]-1=[#8] S=C1S/C(/C(=O)N1CC=C)=C\c2c(OC)cc(OC)c(OC)c2
[#7]-1-[#6](=[#16])-[#16]-[#6](=[#6])-[#6]-1=[#8] S=C1S/C(/C(=O)N1CC=C)=C\c2cc(OCCOCCOc3ccc(cc3)C)ccc2
[#7]-1-[#6](=[#16])-[#16]-[#6](=[#6])-[#6]-1=[#8] S=C1S/C(/C(=O)N1Cc2cc3OCOc3cc2)=C\C=4OC(=CC4)C
[#7]-1-[#6](=[#16])-[#16]-[#6](=[#6])-[#6]-1=[#8] S=C1S/C(/C(=O)N1Cc2ccc(OC)cc2)=C\C=3C(=O)N4C(=NC(N5CC[NH+](CC5)CC)3)C=CC=C4
[#7]-1-[#6](=[#16])-[#16]-[#6](=[#6])-[#6]-1=[#8] S=C1S/C(/C(=O)N1Cc2ccccc2)=C/c3cc(OCC)c(OCc4c5c(ccc4)cccc5)cc3
[#7]-1-[#6](=[#16])-[#16]-[#6](=[#6])-[#6]-1=[#8] S=C1S/C(/C(=O)N1Cc2ccccc2)=C\c3cc(OCCCOc4cc(cc(c4)C)C)ccc3
[#7]-1-[#6](=[#16])-[#16]-[#6](=[#6])-[#6]-1=[#8] S=C1S/C(/C(=O)N1CCC([O-])=O)=C/C=2C(=O)Nc3c(cc(OCC)cc3)C2
[#7]-1-[#6](=[#16])-[#16]-[#6](=[#6])-[#6]-1=[#8] S=C1S/C(/C(=O)N1CCC(=O)N[C@H](C([O-])=O)C)=C/C(=C/c2ccccc2)/C
[#7]-1-[#6](=[#16])-[#16]-[#6](=[#6])-[#6]-1=[#8] S=C1S/C(/C(=O)N1CCC(=O)NC(C)(C)C)=C/c2ccc(cc2)C
[#7]-1-[#6](=[#16])-[#16]-[#6](=[#6])-[#6]-1=[#8] S=C1S/C(/C(=O)N1CCC(=O)NC=2SC(=NN2)CC(C)C)=C\C=3SC=CC3
[#7]-1-[#6](=[#16])-[#16]-[#6](=[#6])-[#6]-1=[#8] S=C1S/C(/C(=O)N1CCC(=O)Nc2cc(ccc2)C([O-])=O)=C\c3cc(OC)c(OC)cc3
[#7]-1-[#6](=[#16])-[#16]-[#6](=[#6])-[#6]-1=[#8] S=C1S/C(/C(=O)N1CCC(=O)Nc2cc(O)ccc2)=C\c3cc4OCOc4cc3
[#7]-1-[#6](=[#16])-[#16]-[#6](=[#6])-[#6]-1=[#8] S=C1S/C(/C(=O)N1CCC(=O)NCCCN2C=[NH+]C=C2)=C\c3c(F)cccc3
[#7]-1-[#6](=[#16])-[#16]-[#6](=[#6])-[#6]-1=[#8] S=C1S/C(/C(=O)N1CCC(=O)NNC(=O)c2cc(O)ccc2)=C\c3ccc(cc3)C
[#7]-1-[#6](=[#16])-[#16]-[#6](=[#6])-[#6]-1=[#8] S=C1S/C(/C(=O)N1CCC(C)C)=C\C=2C(=O)N3C(=NC(N4CC[NH+](CC4)C)2)C=CC=C3
[#7]-1-[#6](=[#16])-[#16]-[#6](=[#6])-[#6]-1=[#8] S=C1S/C(/C(=O)N1CCc2cc(OC)c(OC)cc2)=C/C=3C=NN(C3)CC
[#7]-1-[#6](=[#16])-[#16]-[#6](=[#6])-[#6]-1=[#8] S=C1S/C(/C(=O)N1CCCC([O-])=O)=C\C=2OC(=CC2)[C@H]3[C@H](C3)C
[#7]-1-[#6](=[#16])-[#16]-[#6](=[#6])-[#6]-1=[#8] S=C1S/C(/C(=O)N1CCCC(=O)N2C[C@H](C[C@@H](C2)C)C)=C/C=3SC=CC3
[#7]-1-[#6](=[#16])-[#16]-[#6](=[#6])-[#6]-1=[#8] S=C1S/C(/C(=O)N1CCCc2ccccc2)=C\C=3C(=O)N4C(=NC(N5CCOCC5)3)C=CC(=C4)C
[#7]-1-[#6](=[#16])-[#16]-[#6](=[#6])-[#6]-1=[#8] S=C1S/C(/C(=O)N1CCCCC)=C\C=2SC=CC2
[#7]-1-[#6](=[#16])-[#16]-[#6](=[#6])-[#6]-1=[#8] S=C1S/C(/C(=O)N1CCCCCC([O-])=O)=C\c2ccc(OCC3=C(ON=C3C)C)cc2
[#7]-1-[#6](=[#16])-[#16]-[#6](=[#6])-[#6]-1=[#8] S=C1S/C(/C(=O)N1CCCOC)=C\C=2C(=O)N3C(=NC(NCCN4CCOCC4)2)C=CC=C3
[#7]-1-[#6](=[#16])-[#16]-[#6](=[#6])-[#6]-1=[#8] S=C1S/C(/C(=O)N1CCCOCC)=C\C=2C(=O)N3C(=NC(NC[C@H]4OCCC4)2)C=CC=C3
[#7]-1-[#6](=[#16])-[#16]-[#6](=[#6])-[#6]-1=[#8] S=C1S/C(/C(=O)N1CCNC(=O)/C=C/c2c(OCC)cccc2)=C/c3cc4OCOc4cc3
[#7]-1-[#6](=[#16])-[#16]-[#6](=[#6])-[#6]-1=[#8] S=C1S/C(/C(=O)N1CCOC)=C\c2cc(OC)c(OCc3ccccc3)cc2
[#7]-1-[#6](=[#16])-[#16]-[#6](=[#6])-[#6]-1=[#8] S=C1S/C(=C/2\c3c(NC(=O)2)c(ccc3)C)/C(=O)N1CC=C
[#7]-1-[#6](=[#16])-[#16]-[#6](=[#6])-[#6]-1=[#8] S=C1S/C(=C\2/c3c(N(C(=O)2)CC(=O)NCCc4ccccc4)cccc3)/C(=O)N1CCC
[#7]-1-[#6](=[#16])-[#16]-[#6](=[#6])-[#6]-1=[#8] S1(=O)(=O)C[C@@H](N2C(=S)S/C(/C(=O)2)=C\C=3OC(c4ccc(cc4)C(=O)C)=CC3)CC1
[#7]-1-[#6](=[#16])-[#16]-[#6](=[#6])-[#6]-1=[#8] S1(=O)(=O)C[C@H](N2C(=S)S/C(/C(=O)2)=C\C=3OC(c4cc([N+]([O-])=O)ccc4)=CC3)CC1
[#6;X4]-[#7+](-[#6;X4]-[#8]-[#1])=[#6]-[#16]-[#6]-[#1] Brc1ccc(cc1)[C@]2(O)[N+]3=C(SCC3)N(c4cc(ccc4)C)C2
[#6;X4]-[#7+](-[#6;X4]-[#8]-[#1])=[#6]-[#16]-[#6]-[#1] Brc1ccc(cc1)[C@]2(O)[N+]3=C(SCC3)N(c4ccccc4)C2
[#6;X4]-[#7+](-[#6;X4]-[#8]-[#1])=[#6]-[#16]-[#6]-[#1] Brc1ccc(cc1)[C@]2(O)[N+]3=C(SCCC3)N(c4c(cccc4)C)C2
[#6;X4]-[#7+](-[#6;X4]-[#8]-[#1])=[#6]-[#16]-[#6]-[#1] Brc1ccc(cc1)[C@]2(O)[N+]3=C(SCCC3)N(c4c(OC)ccc(OC)c4)C2
[#6;X4]-[#7+](-[#6;X4]-[#8]-[#1])=[#6]-[#16]-[#6]-[#1] Brc1ccc(cc1)[C@]2(O)[N+]3=C(SCCC3)N(c4ccc(cc4)CC)C2
[#6;X4]-[#7+](-[#6;X4]-[#8]-[#1])=[#6]-[#16]-[#6]-[#1] Brc1ccc(cc1)[C@@]2(O)[N+]3=C(SCCC3)N(c4ccc(OC)cc4)C2
[#6;X4]-[#7+](-[#6;X4]-[#8]-[#1])=[#6]-[#16]-[#6]-[#1] Brc1ccc(N2C=3SC[C@H]([N+]3[C@](O)(c4ccc([N+]([O-])=O)cc4)C2)C)cc1
[#6;X4]-[#7+](-[#6;X4]-[#8]-[#1])=[#6]-[#16]-[#6]-[#1] Brc1ccc(N2C=3SCC[N+]3[C@](O)(c4ccc(Cl)cc4)C2)cc1
[#6;X4]-[#7+](-[#6;X4]-[#8]-[#1])=[#6]-[#16]-[#6]-[#1] Brc1ccc(N2C=3SCC[N+]3[C@](O)(c4ccccc4)C2)cc1
[#6;X4]-[#7+](-[#6;X4]-[#8]-[#1])=[#6]-[#16]-[#6]-[#1] Brc1ccc(N2C=3SCC[N+]3[C@@](O)(c4ccc(cc4)C)C2)cc1
[#6;X4]-[#7+](-[#6;X4]-[#8]-[#1])=[#6]-[#16]-[#6]-[#1] Brc1ccc(N2C=3SCCC[N+]3[C@](O)(c4ccc(OC)cc4)C2)cc1
[#6;X4]-[#7+](-[#6;X4]-[#8]-[#1])=[#6]-[#16]-[#6]-[#1] Brc1ccc(N2C=3SCCC[N+]3[C@](O)(c4ccccc4)C2)cc1
[#6;X4]-[#7+](-[#6;X4]-[#8]-[#1])=[#6]-[#16]-[#6]-[#1] Brc1ccc(N2C=3SCCC[N+]3[C@@](O)(c4cc(OC)c(OC)cc4)C2)cc1
[#6;X4]-[#7+](-[#6;X4]-[#8]-[#1])=[#6]-[#16]-[#6]-[#1] Clc1c(ccc(Cl)c1)[C@]2(O)[N+]3=C(SCCC3)N(c4ccc(cc4)C)C2
[#6;X4]-[#7+](-[#6;X4]-[#8]-[#1])=[#6]-[#16]-[#6]-[#1] Clc1c(Cl)ccc(c1)[C@]2(O)[N+]3=C(SCC3)N(c4ccc(OC)cc4)C2
[#6;X4]-[#7+](-[#6;X4]-[#8]-[#1])=[#6]-[#16]-[#6]-[#1] Clc1c(Cl)ccc(c1)[C@]2(O)[N+]3=C(SCCC3)N(c4ccc(cc4)C)C2
[#6;X4]-[#7+](-[#6;X4]-[#8]-[#1])=[#6]-[#16]-[#6]-[#1] Clc1c(Cl)ccc(c1)[C@@]2(O)[N+]3=C(SCC3)N(c4ccc(OC)cc4)C2
[#6;X4]-[#7+](-[#6;X4]-[#8]-[#1])=[#6]-[#16]-[#6]-[#1] Clc1ccc(cc1)[C@]2(O)[N+]3=C(SCC3)N(c4ccc(OC)cc4)C2
[#6;X4]-[#7+](-[#6;X4]-[#8]-[#1])=[#6]-[#16]-[#6]-[#1] Clc1ccc(cc1)[C@]2(O)[N+]3=C(SCC3)N(c4ccccc4)C2
[#6;X4]-[#7+](-[#6;X4]-[#8]-[#1])=[#6]-[#16]-[#6]-[#1] Clc1ccc(cc1)[C@]2(O)[N+]3=C(SCCC3)N(c4c(c(ccc4)C)C)C2
[#6;X4]-[#7+](-[#6;X4]-[#8]-[#1])=[#6]-[#16]-[#6]-[#1] Clc1ccc(cc1)[C@@]2(O)[N+]3=C(SCC3)N(c4ccc(OC)cc4)C2
[#6;X4]-[#7+](-[#6;X4]-[#8]-[#1])=[#6]-[#16]-[#6]-[#1] Clc1ccc(cc1)[C@@]2(O)[N+]3=C(SCC3)N(c4ccccc4)C2
[#6;X4]-[#7+](-[#6;X4]-[#8]-[#1])=[#6]-[#16]-[#6]-[#1] Clc1ccc(cc1)[C@@]2(O)[N+]3=C(SCCC3)N(c4ccccc4)[C@H]2C
[#6;X4]-[#7+](-[#6;X4]-[#8]-[#1])=[#6]-[#16]-[#6]-[#1] Clc1ccc(N2C=3SCC[N+]3[C@](O)(c4c(F)cc(OC)cc4)C2)cc1
[#6;X4]-[#7+](-[#6;X4]-[#8]-[#1])=[#6]-[#16]-[#6]-[#1] Clc1ccc(N2C=3SCCC[N+]3[C@](O)(c4c(F)cc(OC)cc4)C2)cc1
[#6;X4]-[#7+](-[#6;X4]-[#8]-[#1])=[#6]-[#16]-[#6]-[#1] Clc1ccc(N2C=3SCCC[N+]3[C@](O)(c4c(OC)cc(OC)cc4)C2)cc1
[#6;X4]-[#7+](-[#6;X4]-[#8]-[#1])=[#6]-[#16]-[#6]-[#1] Clc1ccc(N2C=3SCCC[N+]3[C@](O)(c4cc(OC)c(OC)cc4)C2)cc1
[#6;X4]-[#7+](-[#6;X4]-[#8]-[#1])=[#6]-[#16]-[#6]-[#1] Clc1ccc(N2C=3SCCC[N+]3[C@](O)(c4ccc(F)cc4)C2)cc1
[#6;X4]-[#7+](-[#6;X4]-[#8]-[#1])=[#6]-[#16]-[#6]-[#1] Clc1ccc(N2C=3SCCC[N+]3[C@](O)(c4ccccc4)C2)cc1
[#6;X4]-[#7+](-[#6;X4]-[#8]-[#1])=[#6]-[#16]-[#6]-[#1] Clc1ccc(N2C=3SCCC[N+]3[C@@](O)(c4cc(OC)c(OC)cc4)C2)cc1
[#6;X4]-[#7+](-[#6;X4]-[#8]-[#1])=[#6]-[#16]-[#6]-[#1] Clc1ccc(N2C=3SCCC[N+]3[C@@](O)(c4ccc(Cl)cc4)C2)cc1
[#6;X4]-[#7+](-[#6;X4]-[#8]-[#1])=[#6]-[#16]-[#6]-[#1] Clc1ccc(N2C=3SCCC[N+]3[C@@](O)(c4ccc(OC)cc4)C2)cc1
[#6;X4]-[#7+](-[#6;X4]-[#8]-[#1])=[#6]-[#16]-[#6]-[#1] S1C(=CC=C1)[C@]2(O)[N+]3=C(SCCC3)N(c4c(ccc(c4)C)C)C2
[#6;X4]-[#7+](-[#6;X4]-[#8]-[#1])=[#6]-[#16]-[#6]-[#1] S1C(=CC=C1)[C@@]2(O)[N+]3=C(SCCC3)N(c4c(c(ccc4)C)C)C2
[#6;X4]-[#7+](-[#6;X4]-[#8]-[#1])=[#6]-[#16]-[#6]-[#1] S1C=2SCC[N+]2[C@@H](O)C1
[#6;X4]-[#7+](-[#6;X4]-[#8]-[#1])=[#6]-[#16]-[#6]-[#1] S1C2=[N+]([C@](O)(c3c(cc(cc3)C)C)CN(c4c(OC)ccc(OC)c4)2)CCC1
[#6;X4]-[#7+](-[#6;X4]-[#8]-[#1])=[#6]-[#16]-[#6]-[#1] S1C2=[N+]([C@](O)(c3c(cc(cc3)C)C)CN(c4cc(ccc4)C)2)CCC1
[#6;X4]-[#7+](-[#6;X4]-[#8]-[#1])=[#6]-[#16]-[#6]-[#1] S1C2=[N+]([C@](O)(c3c(cc(cc3)C)C)CN(c4ccccc4)2)CCC1
[#6;X4]-[#7+](-[#6;X4]-[#8]-[#1])=[#6]-[#16]-[#6]-[#1] S1C2=[N+]([C@](O)(c3c(F)cc(OC)cc3)[C@@H](N(c4ccccc4)2)C)CCC1
[#6;X4]-[#7+](-[#6;X4]-[#8]-[#1])=[#6]-[#16]-[#6]-[#1] S1C2=[N+]([C@](O)(c3c(F)cc(OC)cc3)CN(c4c(c(ccc4)C)C)2)CCC1
[#6;X4]-[#7+](-[#6;X4]-[#8]-[#1])=[#6]-[#16]-[#6]-[#1] S1C2=[N+]([C@](O)(c3c(F)cc(OC)cc3)CN(c4c(OC)cccc4)2)CCC1
[#6;X4]-[#7+](-[#6;X4]-[#8]-[#1])=[#6]-[#16]-[#6]-[#1] S1C2=[N+]([C@](O)(c3c(F)cc(OC)cc3)CN(c4ccc(cc4)C)2)CCC1
[#6;X4]-[#7+](-[#6;X4]-[#8]-[#1])=[#6]-[#16]-[#6]-[#1] S1C2=[N+]([C@](O)(c3cc([N+]([O-])=O)ccc3)CN(c4c(ccc(c4)C)C)2)CCC1
[#6;X4]-[#7+](-[#6;X4]-[#8]-[#1])=[#6]-[#16]-[#6]-[#1] S1C2=[N+]([C@](O)(c3cc([N+]([O-])=O)ccc3)CN(c4ccc(cc4)CC)2)CCC1
[#6;X4]-[#7+](-[#6;X4]-[#8]-[#1])=[#6]-[#16]-[#6]-[#1] S1C2=[N+]([C@](O)(c3cc(OC)c(OC)cc3)CN(c4c(c(ccc4)C)C)2)CCC1
[#6;X4]-[#7+](-[#6;X4]-[#8]-[#1])=[#6]-[#16]-[#6]-[#1] S1C2=[N+]([C@](O)(c3cc4OCCOc4cc3)CN(c5c(c(ccc5)C)C)2)CCC1
[#6;X4]-[#7+](-[#6;X4]-[#8]-[#1])=[#6]-[#16]-[#6]-[#1] S1C2=[N+]([C@](O)(c3ccc([N+]([O-])=O)cc3)CN(c4ccc(cc4)CC)2)CCC1
[#6;X4]-[#7+](-[#6;X4]-[#8]-[#1])=[#6]-[#16]-[#6]-[#1] S1C2=[N+]([C@](O)(c3ccc([N+]([O-])=O)cc3)CN(c4ccc(OC)cc4)2)CCC1
[#6;X4]-[#7+](-[#6;X4]-[#8]-[#1])=[#6]-[#16]-[#6]-[#1] S1C2=[N+]([C@](O)(c3ccc([N+]([O-])=O)cc3)CN(c4ccccc4)2)CCC1
[#6;X4]-[#7+](-[#6;X4]-[#8]-[#1])=[#6]-[#16]-[#6]-[#1] S1C2=[N+]([C@](O)(c3ccc(cc3)C(C)(C)C)CN(c4c(cccc4)C)2)CCC1
[#6;X4]-[#7+](-[#6;X4]-[#8]-[#1])=[#6]-[#16]-[#6]-[#1] S1C2=[N+]([C@](O)(c3ccc(cc3)C(C)(C)C)CN(c4ccccc4)2)CCC1
[#6;X4]-[#7+](-[#6;X4]-[#8]-[#1])=[#6]-[#16]-[#6]-[#1] S1C2=[N+]([C@](O)(c3ccc(cc3)C)CN(c4cc(ccc4)C)2)CC1
[#6;X4]-[#7+](-[#6;X4]-[#8]-[#1])=[#6]-[#16]-[#6]-[#1] S1C2=[N+]([C@](O)(c3ccc(cc3)C4CCCCC4)CN(c5ccccc5)2)CCC1
[#6;X4]-[#7+](-[#6;X4]-[#8]-[#1])=[#6]-[#16]-[#6]-[#1] S1C2=[N+]([C@](O)(c3ccc(cc3)CC)CN(c4ccc(OC)cc4)2)CCC1
[#6;X4]-[#7+](-[#6;X4]-[#8]-[#1])=[#6]-[#16]-[#6]-[#1] S1C2=[N+]([C@](O)(c3ccc(OC(F)F)cc3)CN(c4c(cccc4)C)2)CCC1
[#6;X4]-[#7+](-[#6;X4]-[#8]-[#1])=[#6]-[#16]-[#6]-[#1] S1C2=[N+]([C@](O)(c3ccc(OC)cc3)CN(c4c(c(ccc4)C)C)2)CCC1
[#6;X4]-[#7+](-[#6;X4]-[#8]-[#1])=[#6]-[#16]-[#6]-[#1] S1C2=[N+]([C@](O)(c3ccc(OC)cc3)CN(c4c(OC)ccc(OC)c4)2)CCC1
[#6;X4]-[#7+](-[#6;X4]-[#8]-[#1])=[#6]-[#16]-[#6]-[#1] S1C2=[N+]([C@](O)(c3ccc(OC)cc3)CN(c4ccc(cc4)C)2)CCC1
[#6;X4]-[#7+](-[#6;X4]-[#8]-[#1])=[#6]-[#16]-[#6]-[#1] S1C2=[N+]([C@](O)(c3ccc(OC)cc3)CN(c4ccc(OC)cc4)2)CC1
[#6;X4]-[#7+](-[#6;X4]-[#8]-[#1])=[#6]-[#16]-[#6]-[#1] S1C2=[N+]([C@](O)(c3ccc(Oc4ccccc4)cc3)CN(c5ccc(cc5)CC)2)CCC1
[#6;X4]-[#7+](-[#6;X4]-[#8]-[#1])=[#6]-[#16]-[#6]-[#1] S1C2=[N+]([C@](O)(c3ccccc3)CN(c4c(cccc4)C)2)CC1
[#6;X4]-[#7+](-[#6;X4]-[#8]-[#1])=[#6]-[#16]-[#6]-[#1] S1C2=[N+]([C@](O)(c3ccccc3)CN(c4ccccc4)2)CCC1
[#6;X4]-[#7+](-[#6;X4]-[#8]-[#1])=[#6]-[#16]-[#6]-[#1] S1C2=[N+]([C@@](O)(c3c(cc(cc3)C)C)CN(c4cc(ccc4)C)2)CCC1
[#6;X4]-[#7+](-[#6;X4]-[#8]-[#1])=[#6]-[#16]-[#6]-[#1] S1C2=[N+]([C@@](O)(c3c(cc(cc3)C)C)CN(c4ccc(OC)cc4)2)CCC1
[#6;X4]-[#7+](-[#6;X4]-[#8]-[#1])=[#6]-[#16]-[#6]-[#1] S1C2=[N+]([C@@](O)(c3c(F)cc(OC)cc3)[C@H](N(c4ccccc4)2)C)CCC1
[#6;X4]-[#7+](-[#6;X4]-[#8]-[#1])=[#6]-[#16]-[#6]-[#1] S1C2=[N+]([C@@](O)(c3c(F)cc(OC)cc3)CN(c4c(c(ccc4)C)C)2)CCC1
[#6;X4]-[#7+](-[#6;X4]-[#8]-[#1])=[#6]-[#16]-[#6]-[#1] S1C2=[N+]([C@@](O)(c3c(F)cc(OC)cc3)CN(c4c(cccc4)C)2)CCC1
[#6;X4]-[#7+](-[#6;X4]-[#8]-[#1])=[#6]-[#16]-[#6]-[#1] S1C2=[N+]([C@@](O)(c3c(F)cc(OC)cc3)CN(c4cc(ccc4)C)2)CCC1
[#6;X4]-[#7+](-[#6;X4]-[#8]-[#1])=[#6]-[#16]-[#6]-[#1] S1C2=[N+]([C@@](O)(c3c(F)cc(OC)cc3)CN(c4ccc(OCC)cc4)2)CCC1
[#6;X4]-[#7+](-[#6;X4]-[#8]-[#1])=[#6]-[#16]-[#6]-[#1] S1C2=[N+]([C@@](O)(c3c(F)cccc3)CN(c4ccccc4)2)CCC1
[#6;X4]-[#7+](-[#6;X4]-[#8]-[#1])=[#6]-[#16]-[#6]-[#1] S1C2=[N+]([C@@](O)(c3cc([N+]([O-])=O)ccc3)CN(c4c(c(ccc4)C)C)2)CCC1
[#6;X4]-[#7+](-[#6;X4]-[#8]-[#1])=[#6]-[#16]-[#6]-[#1] S1C2=[N+]([C@@](O)(c3cc([N+]([O-])=O)ccc3)CN(c4c(ccc(c4)C)C)2)CCC1
[#6;X4]-[#7+](-[#6;X4]-[#8]-[#1])=[#6]-[#16]-[#6]-[#1] S1C2=[N+]([C@@](O)(c3cc([N+]([O-])=O)ccc3)CN(c4cc(ccc4)C)2)CCC1
[#6;X4]-[#7+](-[#6;X4]-[#8]-[#1])=[#6]-[#16]-[#6]-[#1] S1C2=[N+]([C@@](O)(c3cc([N+]([O-])=O)ccc3)CN(c4ccc(OC)cc4)2)CC1
[#6;X4]-[#7+](-[#6;X4]-[#8]-[#1])=[#6]-[#16]-[#6]-[#1] S1C2=[N+]([C@@](O)(c3cc([N+]([O-])=O)ccc3)CN2CCC1)Cc4ccccc4
[#6;X4]-[#7+](-[#6;X4]-[#8]-[#1])=[#6]-[#16]-[#6]-[#1] S1C2=[N+]([C@@](O)(c3cc(OC)c(OC)cc3)CN(c4ccc(cc4)CC)2)CCC1
[#6;X4]-[#7+](-[#6;X4]-[#8]-[#1])=[#6]-[#16]-[#6]-[#1] S1C2=[N+]([C@@](O)(c3cc4OCCOc4cc3)CN(c5ccccc5)2)CCC1
[#6;X4]-[#7+](-[#6;X4]-[#8]-[#1])=[#6]-[#16]-[#6]-[#1] S1C2=[N+]([C@@](O)(c3ccc([N+]([O-])=O)cc3)CN(c4c(ccc(c4)C)C)2)CCC1
[#6;X4]-[#7+](-[#6;X4]-[#8]-[#1])=[#6]-[#16]-[#6]-[#1] S1C2=[N+]([C@@](O)(c3ccc(c4ccccc4)cc3)CN2CCC1)C(F)F
[#6;X4]-[#7+](-[#6;X4]-[#8]-[#1])=[#6]-[#16]-[#6]-[#1] S1C2=[N+]([C@@](O)(c3ccc(cc3)C(C)(C)C)CN(c4ccc(cc4)C(=O)C)2)CCC1
[#6;X4]-[#7+](-[#6;X4]-[#8]-[#1])=[#6]-[#16]-[#6]-[#1] S1C2=[N+]([C@@](O)(c3ccc(cc3)C)CN(c4ccc(OC)cc4)2)CCC1
[#6;X4]-[#7+](-[#6;X4]-[#8]-[#1])=[#6]-[#16]-[#6]-[#1] S1C2=[N+]([C@@](O)(c3ccc(cc3)C)CN(c4ccccc4)2)CCC1
[#6;X4]-[#7+](-[#6;X4]-[#8]-[#1])=[#6]-[#16]-[#6]-[#1] S1C2=[N+]([C@@](O)(c3ccc(cc3)C4CCCCC4)CN(c5c(OCC)cccc5)2)CCC1
[#6;X4]-[#7+](-[#6;X4]-[#8]-[#1])=[#6]-[#16]-[#6]-[#1] S1C2=[N+]([C@@](O)(c3ccc(cc3)C4CCCCC4)CN(c5ccccc5)2)CCC1
[#6;X4]-[#7+](-[#6;X4]-[#8]-[#1])=[#6]-[#16]-[#6]-[#1] S1C2=[N+]([C@@](O)(c3ccc(cc3)CC)CN(c4c(c(ccc4)C)C)2)CCC1
[#6;X4]-[#7+](-[#6;X4]-[#8]-[#1])=[#6]-[#16]-[#6]-[#1] S1C2=[N+]([C@@](O)(c3ccc(F)cc3)CN(c4c(c(ccc4)C)C)2)CCC1
[#6;X4]-[#7+](-[#6;X4]-[#8]-[#1])=[#6]-[#16]-[#6]-[#1] S1C2=[N+]([C@@](O)(c3ccc(F)cc3)CN(c4c(cccc4)C)2)CCC1
[#6;X4]-[#7+](-[#6;X4]-[#8]-[#1])=[#6]-[#16]-[#6]-[#1] S1C2=[N+]([C@@](O)(c3ccc(F)cc3)CN(c4ccc(OCC)cc4)2)CCC1
[#6;X4]-[#7+](-[#6;X4]-[#8]-[#1])=[#6]-[#16]-[#6]-[#1] S1C2=[N+]([C@@](O)(c3ccc(F)cc3)CN2CCC1)Cc4ccccc4
[#6;X4]-[#7+](-[#6;X4]-[#8]-[#1])=[#6]-[#16]-[#6]-[#1] S1C2=[N+]([C@@](O)(c3ccc(OC(F)F)cc3)CN(c4c(cccc4)C)2)CCC1
[#6;X4]-[#7+](-[#6;X4]-[#8]-[#1])=[#6]-[#16]-[#6]-[#1] S1C2=[N+]([C@@](O)(c3ccc(OC(F)F)cc3)CN(c4c(OC)cccc4)2)CCC1
[#6;X4]-[#7+](-[#6;X4]-[#8]-[#1])=[#6]-[#16]-[#6]-[#1] S1C2=[N+]([C@@](O)(c3ccc(OC(F)F)cc3)CN2CC(C)C)CCC1
[#6;X4]-[#7+](-[#6;X4]-[#8]-[#1])=[#6]-[#16]-[#6]-[#1] S1C2=[N+]([C@@](O)(c3ccc(OC)cc3)CN(c4c(c(ccc4)C)C)2)CCC1
[#6;X4]-[#7+](-[#6;X4]-[#8]-[#1])=[#6]-[#16]-[#6]-[#1] S1C2=[N+]([C@@](O)(c3ccc(OC)cc3)CN(c4ccc(cc4)C)2)CCC1
[#6;X4]-[#7+](-[#6;X4]-[#8]-[#1])=[#6]-[#16]-[#6]-[#1] S1C2=[N+]([C@@](O)(c3ccc(OC)cc3)CN(c4ccc(OC)cc4)2)CCC1
[#6;X4]-[#7+](-[#6;X4]-[#8]-[#1])=[#6]-[#16]-[#6]-[#1] S1C2=[N+]([C@@](O)(c3ccc(OC)cc3)CN(c4ccccc4)2)CCC1
[#6;X4]-[#7+](-[#6;X4]-[#8]-[#1])=[#6]-[#16]-[#6]-[#1] S1C2=[N+]([C@@](O)(c3ccccc3)CN(c4c(c(ccc4)C)C)2)CCC1
[#6;X4]-[#7+](-[#6;X4]-[#8]-[#1])=[#6]-[#16]-[#6]-[#1] S1C2=[N+]([C@@](O)(c3ccccc3)CN(c4c(OCC)cccc4)2)CCC1
[#6;X4]-[#7+](-[#6;X4]-[#8]-[#1])=[#6]-[#16]-[#6]-[#1] S1C2=[N+]([C@@](O)(c3ccccc3)CN(c4ccc(OCC)cc4)2)CCC1
[#6;X4]-[#7+](-[#6;X4]-[#8]-[#1])=[#6]-[#16]-[#6]-[#1] S1C2=[N+]([C@@](O)(c3ccccc3)CN(c4ccccc4)2)CCC1
[#7]-[#6;X4]-c:1:c:c:c:c:c:1-[#8]-[#1] [O-][N+](=O)c1cc(c(O)cc1)[C@H]2Nc3c(OC[C@H]4OCCC4)cccc3[C@H]5C=CC[C@H]25
[#7]-[#6;X4]-c:1:c:c:c:c:c:1-[#8]-[#1] [O-][N+](=O)c1ccc(cc1)[C@@H]2O[C@@]([NH2+]C2)(c3c(O)ccc(O)c3)C
[#7]-[#6;X4]-c:1:c:c:c:c:c:1-[#8]-[#1] [O-]C(=O)[C@@]1([NH2+][C@@H](c2c(O)cccc2)[C@H]3C(=O)N(C(=O)[C@@H]13)CC)CC=4c5c(NC4)cccc5
[#7]-[#6;X4]-c:1:c:c:c:c:c:1-[#8]-[#1] [O-]C=1C(=O)N([C@@H](c2c(O)cccc2)C1C(=O)C)C
[#7]-[#6;X4]-c:1:c:c:c:c:c:1-[#8]-[#1] Brc1c(cccc1)/C=C/2\Oc3c(ccc(O)c3C[NH+](CCOC)CCOC)C(=O)2
[#7]-[#6;X4]-c:1:c:c:c:c:c:1-[#8]-[#1] Brc1cc(c(O)cc1)[C@@H]2NC(=O)NC(c3ccccc3)=C2
[#7]-[#6;X4]-c:1:c:c:c:c:c:1-[#8]-[#1] Brc1cc(c(O)cc1)[C@@H]2Nc3c(cc(cc3)C(=O)NCCCC)[C@H]4C=CC[C@@H]24
[#7]-[#6;X4]-c:1:c:c:c:c:c:1-[#8]-[#1] Brc1cc(OC)c(O)c(c1)[C@@H]2N(c3ccccc3)C(=O)c4c(N2)cccc4
[#7]-[#6;X4]-c:1:c:c:c:c:c:1-[#8]-[#1] Brc1cc2c(N[C@H](c3c(O)ccc([N+]([O-])=O)c3)[C@@H]4[C@@H]2C=CC4)cc1
[#7]-[#6;X4]-c:1:c:c:c:c:c:1-[#8]-[#1] Brc1ccc(N2C(=O)[C@@H]3[C@]([NH2+][C@@H](c4c(O)cccc4)[C@@H](C(=O)2)3)(C([O-])=O)CCSC)cc1
[#7]-[#6;X4]-c:1:c:c:c:c:c:1-[#8]-[#1] Clc1c(c(c(O)cc1)C[NH3+])C
[#7]-[#6;X4]-c:1:c:c:c:c:c:1-[#8]-[#1] Clc1c(Cl)ccc(NC(=S)N([C@H](c2c(O)cccc2)C)C)c1
[#7]-[#6;X4]-c:1:c:c:c:c:c:1-[#8]-[#1] Clc1c(F)ccc(N(C(=S)Nc2ccc(cc2)C)Cc3c(O)cccc3)c1
[#7]-[#6;X4]-c:1:c:c:c:c:c:1-[#8]-[#1] Clc1c(N(C(=O)c2c(Cl)cccc2)[C@H](c3c(O)cccc3)C(=O)NC(C)(C)C)cccc1
[#7]-[#6;X4]-c:1:c:c:c:c:c:1-[#8]-[#1] Clc1c(N(C(=O)c2ccccc2)[C@@H](c3c(O)cc(O)cc(O)3)C(=O)NC(C)(C)C)cccc1
[#7]-[#6;X4]-c:1:c:c:c:c:c:1-[#8]-[#1] Clc1c(N(C(=O)Cc2cc3OCOc3cc2)[C@H](c4c(O)cccc4)C(=O)NCCCC)cccc1
[#7]-[#6;X4]-c:1:c:c:c:c:c:1-[#8]-[#1] Clc1c(NC(=O)CN2CC[NH+](Cc3c(O)cc(c(c3)C)C)CC2)cccc1
[#7]-[#6;X4]-c:1:c:c:c:c:c:1-[#8]-[#1] Clc1c(O)c(c2OC(=O)C=C(c2c1)CCC)CN3CC[NH+](CC3)C
[#7]-[#6;X4]-c:1:c:c:c:c:c:1-[#8]-[#1] Clc1c(O)c(cc(Cl)c1)[C@@H]2Nc3c(cc(S(=O)(=O)N(CC)CC)cc3)[C@H]4C=CC[C@H]24
[#7]-[#6;X4]-c:1:c:c:c:c:c:1-[#8]-[#1] Clc1c2c(nccc2)c(O)c(c1)[C@H](Nc3[nH+]cc(cc3)C)c4ccncc4
[#7]-[#6;X4]-c:1:c:c:c:c:c:1-[#8]-[#1] Clc1cc(c(O)cc1)[C@@H]2N[C@H](N=C(c3ccc(cc3)CC)C2)c4ccc(cc4)C
[#7]-[#6;X4]-c:1:c:c:c:c:c:1-[#8]-[#1] Clc1cc(c(O)cc1)[C@@H]2S[C@H](C([O-])=O)C[NH2+]2
[#7]-[#6;X4]-c:1:c:c:c:c:c:1-[#8]-[#1] Clc1cc(c(O)cc1)[C@H]2N(C(=O)c3c(N2)cccc3)C[C@@H]4OCCC4
[#7]-[#6;X4]-c:1:c:c:c:c:c:1-[#8]-[#1] Clc1cc(c(O)cc1)C[NH2+]Cc2cc(OCC)c(OCC)cc2
[#7]-[#6;X4]-c:1:c:c:c:c:c:1-[#8]-[#1] Clc1cc(N(C(=O)C[C@H](c2ccccc2)C)[C@H](c3c(O)cccc3)C(=O)NCCCC)ccc1
[#7]-[#6;X4]-c:1:c:c:c:c:c:1-[#8]-[#1] Clc1cc2[nH+]ccc(Nc3cc(c(O)c(c3)C[NH+](CC)CC)C(C)C)c2cc1
[#7]-[#6;X4]-c:1:c:c:c:c:c:1-[#8]-[#1] Clc1ccc(cc1)[C@@H](N2CCOCC2)c3c(O)cc4OCOc4c3
[#7]-[#6;X4]-c:1:c:c:c:c:c:1-[#8]-[#1] Clc1ccc(cc1)[C@H]2N=C(c3ccc(OC)cc3)C[C@@H](N2)c4c(O)cccc4
[#7]-[#6;X4]-c:1:c:c:c:c:c:1-[#8]-[#1] Clc1ccc(OC=2C(=O)c3c(OC2C(F)(F)F)c(c(O)cc3)C[NH+]4CCCCC4)cc1
[#7]-[#6;X4]-c:1:c:c:c:c:c:1-[#8]-[#1] Clc1ccc(OCC(=O)N(Cc2c(O)cccc2)C)cc1
[#7]-[#6;X4]-c:1:c:c:c:c:c:1-[#8]-[#1] ClCC(=O)N([C@H](c1c(O)cc(O)cc(O)1)C(=O)NC(C)(C)C)C
[#7]-[#6;X4]-c:1:c:c:c:c:c:1-[#8]-[#1] FC(F)(F)C=1Oc2c(ccc(O)c2C[NH+]3[C@H](CCCC3)CC)C(=O)C(Oc4ccc(cc4)C(C)(C)C)1
[#7]-[#6;X4]-c:1:c:c:c:c:c:1-[#8]-[#1] FC(F)(F)c1c(cccc1)CC2(C(=O)OCC)CC[NH+](Cc3c(OC)cccc(O)3)CC2
[#7]-[#6;X4]-c:1:c:c:c:c:c:1-[#8]-[#1] FC(F)(F)c1cc(ccc1)C[C@H](N(C(=O)C2CC2)C)C3CC[NH+](Cc4c(O)ccc(OC)c4)CC3
[#7]-[#6;X4]-c:1:c:c:c:c:c:1-[#8]-[#1] FC(F)(F)c1ccc(cc1)C(=O)[C@@H]2C[NH+](Cc3c(O)cc(OC)cc3)CCC2
[#7]-[#6;X4]-c:1:c:c:c:c:c:1-[#8]-[#1] Fc1ccc(cc1)C(=O)N([C@@H](c2c(O)cc(O)cc(O)2)C(=O)NCCCC)CCC
[#7]-[#6;X4]-c:1:c:c:c:c:c:1-[#8]-[#1] Fc1ccc(cc1)C(=O)N([C@H](c2c(O)cccc2)C(=O)NCCCC)CC=3OC(=CC3)C
[#7]-[#6;X4]-c:1:c:c:c:c:c:1-[#8]-[#1] Fc1ccc(cc1)CNC(=O)C2CC[NH+](Cc3c(O)ccc4c3cccc4)CC2
[#7]-[#6;X4]-c:1:c:c:c:c:c:1-[#8]-[#1] Ic1c(O)c2c(c(Cl)c1)CC[C@@H]([NH3+])2
[#7]-[#6;X4]-c:1:c:c:c:c:c:1-[#8]-[#1] Ic1cc(c(O)c(c1)C)[C@@H]2N=C(O)C3=C(SC4=C3CC[C@@H](C4)C)N2
[#7]-[#6;X4]-c:1:c:c:c:c:c:1-[#8]-[#1] O(c1c2N[C@@H](c3c(O)ccc4c3cccc4)[C@H]5[C@@H](c(c(OC)cc1)2)C=CC5)C
[#7]-[#6;X4]-c:1:c:c:c:c:c:1-[#8]-[#1] O(c1cc(O)c(cc1)C[NH+](CCN(C)C)C)C
[#7]-[#6;X4]-c:1:c:c:c:c:c:1-[#8]-[#1] O(c1cc2c(N[C@H](c3c(O)c(OC)ccc3)[C@H]4[C@@H]2C=CC4)cc1)[C@@H](CC)C
[#7]-[#6;X4]-c:1:c:c:c:c:c:1-[#8]-[#1] O(c1ccc(cc1)[C@H](Nc2[nH+]c(ccc2)C)c3c(O)c4nc(ccc4cc3)C)C5CCCC5
[#7]-[#6;X4]-c:1:c:c:c:c:c:1-[#8]-[#1] O=C(c1cc(c(O)cc1)CN2CCOCC2)/C=C/c3ccccc3
[#7]-[#6;X4]-c:1:c:c:c:c:c:1-[#8]-[#1] O=C(N([C@@H](c1c(O)cc(O)cc(O)1)C(=O)NC(CC(C)(C)C)(C)C)CC=2OC=CC2)C(=C)C
[#7]-[#6;X4]-c:1:c:c:c:c:c:1-[#8]-[#1] O=C(N([C@H](c1c(O)cc(O)cc(O)1)C(=O)NCCCC)CC=2OC=CC2)/C=C/CCCCC
[#7]-[#6;X4]-c:1:c:c:c:c:c:1-[#8]-[#1] O=C(N([C@H](c1c(O)cccc1)C(=O)NC(C)(C)C)CC=2OC(=CC2)C)Cc3cc4OCOc4cc3
[#7]-[#6;X4]-c:1:c:c:c:c:c:1-[#8]-[#1] O=C(N(C(C)(C)C)[C@@H](c1c(O)cccc1)C(=O)NC2CCCCC2)/C(/c3ccccc3)=C\c4ccccc4
[#7]-[#6;X4]-c:1:c:c:c:c:c:1-[#8]-[#1] O=C(N(C)C)CNCc1c(O)cccc1
[#7]-[#6;X4]-c:1:c:c:c:c:c:1-[#8]-[#1] O=C(N(c1cc2c(N[C@@H](c3c(O)c(OC)ccc3)[C@@H]4[C@H]2C=CC4)cc1)C)C
[#7]-[#6;X4]-c:1:c:c:c:c:c:1-[#8]-[#1] O=C(N(c1ccccc1)[C@H](c2c(O)cc(O)cc(O)2)C(=O)NCCCC)[C@H](c3ccccc3)CC
[#7]-[#6;X4]-c:1:c:c:c:c:c:1-[#8]-[#1] O=C(N(Cc1c(O)cccc1)C)C=2OC=CC2COc3ccccc3
[#7]-[#6;X4]-c:1:c:c:c:c:c:1-[#8]-[#1] O=C(N(Cc1c(O)cccc1)C)N[C@H](c2ccc(OC(C)C)cc2)C
[#7]-[#6;X4]-c:1:c:c:c:c:c:1-[#8]-[#1] O=C(N(Cc1c(O)cccc1)C)NCc2ccc(cc2)C(=O)N(CC)CC
[#7]-[#6;X4]-c:1:c:c:c:c:c:1-[#8]-[#1] O=C(N(Cc1c(O)cccc1)CC=2OC=CC2)Nc3cc(ccc3)C(=O)C
[#7]-[#6;X4]-c:1:c:c:c:c:c:1-[#8]-[#1] O=C(N)[C@H]1[NH+](Cc2c(O)c(OC)cc(c2)CC=C)CCCC1
[#7]-[#6;X4]-c:1:c:c:c:c:c:1-[#8]-[#1] O=C(N[C@@H](CC)C)c1c2N[C@@H](c3c(O)c(OC)ccc3)[C@@H]4[C@@H](c2ccc1)C=CC4
[#7]-[#6;X4]-c:1:c:c:c:c:c:1-[#8]-[#1] O=C(N1C[C@@H](O[C@H](C1)C)C)C2CC[NH+](Cc3c(O)cc4c(c3)CCC4)CC2
[#7]-[#6;X4]-c:1:c:c:c:c:c:1-[#8]-[#1] O=C(N1CCC(CC1)C)c2cc3c(N[C@H](c4c(O)ccc5c4cccc5)[C@@H]6[C@@H]3C=CC6)cc2
[#7]-[#6;X4]-c:1:c:c:c:c:c:1-[#8]-[#1] O=C(Nc1ccc(cc1)C)C2=C([NH+]=C(N[C@@H](c3c(O)cc(O)cc3)2)NCc4ccccc4)C
[#7]-[#6;X4]-c:1:c:c:c:c:c:1-[#8]-[#1] O=C(Nc1ccc(OCC)cc1)c2c3N[C@H](c4c(O)cccc4)[C@@H]5[C@@H](c3ccc2)C=CC5
[#7]-[#6;X4]-c:1:c:c:c:c:c:1-[#8]-[#1] O=C(NC1CCCCC1)[C@@H](N(C=O)CC=2OC(=CC2)C)c3c(O)cccc3
[#7]-[#6;X4]-c:1:c:c:c:c:c:1-[#8]-[#1] O=C(NC1CCCCC1)[C@H](N(C(=O)CCC)CCC)c2c(O)cccc2
[#7]-[#6;X4]-c:1:c:c:c:c:c:1-[#8]-[#1] O=C(NCC(=O)N([C@H](c1c(O)cc(O)cc(O)1)C(=O)NC(C)(C)C)CC=2OC(=CC2)C)c3ccccc3
[#7]-[#6;X4]-c:1:c:c:c:c:c:1-[#8]-[#1] O=C(NCC(=O)N([C@H](c1c(O)cccc1)C(=O)NC(CC(C)(C)C)(C)C)CCC)c2ccccc2
[#7]-[#6;X4]-c:1:c:c:c:c:c:1-[#8]-[#1] O=C(NCc1ccc(OC)cc1)C2CC[NH+](Cc3c(O)c(OC)ccc3)CC2
[#7]-[#6;X4]-c:1:c:c:c:c:c:1-[#8]-[#1] O=C(OCC)C=1c2c(OC(c3ccccc3)1)ccc(O)c2C[NH+]4[C@H](CCCC4)C
[#7]-[#6;X4]-c:1:c:c:c:c:c:1-[#8]-[#1] O=C1C2=C(Nc3c(N[C@H](c4c(O)cccc4)2)cccc3)C[C@H](c5ccc(N(C)C)cc5)C1
[#7]-[#6;X4]-c:1:c:c:c:c:c:1-[#8]-[#1] O=C1c2c(OC(c3ccccc3)=C1)c(c(O)cc(O)2)[C@@H]4[NH2+]CCCC4
[#7]-[#6;X4]-c:1:c:c:c:c:c:1-[#8]-[#1] O=C1c2c(OC=C1C3=Nc4c(N3C)cccc4)c(c(O)c(c2)CC)C[NH+]5CCCCC5
[#7]-[#6;X4]-c:1:c:c:c:c:c:1-[#8]-[#1] O=C1N([C@@H](Nc2c(cccc2)1)c3c(O)cc(OC)cc3)C[C@@H]4OCCC4
[#7]-[#6;X4]-c:1:c:c:c:c:c:1-[#8]-[#1] O=C1N(C(=O)c2c3c(c(c(O)cc31)CN4CCOCC4)ccc2)CCCCCC(=O)Nc5c(N)cccc5
[#7]-[#6;X4]-c:1:c:c:c:c:c:1-[#8]-[#1] O=C1N(c2cc(c(O)cc2)C[NH+]3CCCCC3)C(=O)CC41CCCC4
[#7]-[#6;X4]-c:1:c:c:c:c:c:1-[#8]-[#1] O=C1NN[C@](c2c(O)cc(OCC)cc2)(C1)C
[#7]-[#6;X4]-c:1:c:c:c:c:c:1-[#8]-[#1] O=C1Oc2c(c(O)ccc2C=C(c3ncccc3)1)C[NH+]4CCN(CCO)CC4
[#7]-[#6;X4]-c:1:c:c:c:c:c:1-[#8]-[#1] O=C1Oc2c(c(O)ccc2C=C1)CN3CC[NH+](CC3)C
[#7]-[#6;X4]-c:1:c:c:c:c:c:1-[#8]-[#1] O=C1Oc2c(ccc(O)c2CN3CCOCC3)C=C(c4ccccc4)1
[#7]-[#6;X4]-c:1:c:c:c:c:c:1-[#8]-[#1] O=C1Oc2c(OC)cccc2C=C1C=3c4c(OC(=O)C3)c(c(O)cc4)C[NH+](CC(C)C)CC(C)C
[#7]-[#6;X4]-c:1:c:c:c:c:c:1-[#8]-[#1] O1[C@@H](CN(Cc2c(O)ccc3c2cccc3)CC1)CC
[#7]-[#6;X4]-c:1:c:c:c:c:c:1-[#8]-[#1] O1c2c(OC1)cc(c(O)c2)[C@@H](N3C=NC=C3)c4cc5OCOc5cc4
[#7]-[#6;X4]-c:1:c:c:c:c:c:1-[#8]-[#1] O1c2c(OC1)cc(c(O)c2)[C@H]([NH+]3CCOCC3)c4cc5OCOc5cc4
[#7]-[#6;X4]-c:1:c:c:c:c:c:1-[#8]-[#1] O1CC[NH+](Cc2c(O)cc(c(O)c2)C[NH+]3CCOCC3)CC1
[#7]-[#6;X4]-c:1:c:c:c:c:c:1-[#8]-[#1] O1N=C(C=C1[C@@H]2[NH+](Cc3c(O)ccc4c3cncc4)CCC2)C
[#7]-[#6;X4]-c:1:c:c:c:c:c:1-[#8]-[#1] Oc1c(c(ccc1)[C@H](O)CC)C[NH3+]
[#7]-[#6;X4]-c:1:c:c:c:c:c:1-[#8]-[#1] Oc1c(cc(c2nc(cnc2C)C)cc1)C[NH+]3CCC(Cc4ccccc4)CC3
[#7]-[#6;X4]-c:1:c:c:c:c:c:1-[#8]-[#1] Oc1c(cc(cc1)C)[C@@H]2[NH+](Cc3ccccc3)CCN2Cc4ccccc4
[#7]-[#6;X4]-c:1:c:c:c:c:c:1-[#8]-[#1] Oc1c(cccc1)CNc2nc(nc3N(C=Nc32)C(C)C)N[C@H](CO)CC
[#7]-[#6;X4]-c:1:c:c:c:c:c:1-[#8]-[#1] S(=O)(=O)(N1CC[NH+](Cc2c(O)ccc3c2cc(OC)cc3)CC1)C
[#7]-[#6;X4]-c:1:c:c:c:c:c:1-[#8]-[#1] S(=O)(=O)(NC(C)(C)C)c1cc2c(N[C@@H](c3c(O)cccc3)[C@@H]4[C@@H]2C=CC4)cc1
[#7]-[#6;X4]-c:1:c:c:c:c:c:1-[#8]-[#1] S(=O)(=O)(NC[C@H]1OCCC1)c2cc3c(N[C@@H](c4c(O)cc(O)cc4)[C@@H]5[C@@H]3C=CC5)cc2
[#7]-[#6;X4]-c:1:c:c:c:c:c:1-[#8]-[#1] S(=O)(=O)(Nc1cc(cc(c1)C)C)c2cc3c(N[C@H](c4c(O)c(OC)ccc4)[C@H]5[C@H]3C=CC5)cc2
[#7]-[#6;X4]-c:1:c:c:c:c:c:1-[#8]-[#1] S=C(N(Cc1c(O)cccc1)C)Nc2ccc(cc2)C(=O)OCC
[#7]-[#6;X4]-c:1:c:c:c:c:c:1-[#8]-[#1] S1C(=CC=C1)[C@H]([NH+]2CCC(CC2)C)c3c(O)c4ncccc4cc3
[#7]-[#6;X4]-c:1:c:c:c:c:c:1-[#8]-[#1] S1C(=NC(=C1)CC(=O)N(Cc2c(O)cccc2)C)CC
[#7]-[#6;X4]-c:1:c:c:c:c:c:1-[#8]-[#1] S1C(=NN[C@@H]1c2c(O)cc(O)cc2)c3ccc(cc3)C
[#7]-[#6;X4]-c:1:c:c:c:c:c:1-[#8]-[#1] S1C(C(=O)[C@H]2C[NH+](Cc3c(OC)cccc(O)3)CCC2)=C(C=C1)C
[#7]-[#6;X4]-c:1:c:c:c:c:c:1-[#8]-[#1] S1c2c(N=C1C)ccc(NC(=O)N(Cc3c(O)cccc3)C)c2
[#7]-[#6;X4]-c:1:c:c:c:c:c:1-[#8]-[#1] S1c2c(N=C1C=3C(=O)c4c(OC(C(=O)OCC)3)c(c(O)cc4)CN5CC[NH+](CC5)C)cccc2
[#7]-[#6;X4]-c:1:c:c:c:c:c:1-[#8]-[#1] S1c2c(N=C1C=3C(=O)c4c(OC(N)3)c(c(O)cc4)C[NH+]5[C@@H]6C[C@](C5)(CC(C6)(C)C)C)cccc2
c:1:c:c(:c(:c:c:1)-[#8]-[#1])-[#8]-[#1] [O-][N+](=O)c1cc(ccc1)C(=O)c2c([O-])c3nc(ccc3cc2)/C=C/c4cc(O)c(O)cc4
c:1:c:c(:c(:c:c:1)-[#8]-[#1])-[#8]-[#1] [O-][N+](=O)c1ccc(cc1)[C@@H](N(C(=O)c2c(O)c(O)ccc2)CC=3OC(=CC3)C)C(=O)NCCCC
c:1:c:c(:c(:c:c:1)-[#8]-[#1])-[#8]-[#1] [O-]C(=O)[C@@]1(O)[C@H](O)[C@@H](O)[C@@H](O)[C@H](OC(=O)/C=C/c2cc(O)c(O)cc2)C1
c:1:c:c(:c(:c:c:1)-[#8]-[#1])-[#8]-[#1] [O-]C(=O)[C@@]1(OC(=O)/C=C/c2cc(O)c(O)cc2)C[C@H](OC(=O)/C=C\c3cc(O)c(O)cc3)[C@H](O)[C@@H](O)C1
c:1:c:c(:c(:c:c:1)-[#8]-[#1])-[#8]-[#1] [O-]C(=O)[C@@H](NC(=O)c1c(O)c(O)ccc1)CO
c:1:c:c(:c(:c:c:1)-[#8]-[#1])-[#8]-[#1] [O-]C(=O)/C=C/C=1OCC=2C(=O)[C@](O)([C@@H](OC(=O)c3c(OC)c(O)c(O)cc3C)CC2C1)C
c:1:c:c(:c(:c:c:1)-[#8]-[#1])-[#8]-[#1] [O-]C=1N2C(=O)C=C(N=C2C=CC1)Cc3cc(O)c(O)cc3
c:1:c:c(:c(:c:c:1)-[#8]-[#1])-[#8]-[#1] [O-]c1c(O)cc2c(c1)[C@H]3[NH2+]C[C@@H]2c4c(cc(O)c(O)c4)C3
c:1:c:c(:c(:c:c:1)-[#8]-[#1])-[#8]-[#1] Brc1c(F)ccc(c1)CN2C(=O)c3c(O)c(O)ccc3C2
c:1:c:c(:c(:c:c:1)-[#8]-[#1])-[#8]-[#1] Brc1ccc(cc1)C=2N3C(=C4N(C(=O)N(C(=O)C24)C)C)[C@H](OCC3)c5cc(O)c(O)cc5
c:1:c:c(:c(:c:c:1)-[#8]-[#1])-[#8]-[#1] Clc1c(cc([N+]([O-])=O)cc1)[C@@H](N(C(=O)c2c(O)c(O)ccc2)C(C)(C)C)C(=O)NC3CCCCC3
c:1:c:c(:c(:c:c:1)-[#8]-[#1])-[#8]-[#1] Clc1c(ccc(Cl)c1)C(=O)c2nc(cc3c2cc(O)c(O)c3)C([O-])=O
c:1:c:c(:c(:c:c:1)-[#8]-[#1])-[#8]-[#1] Clc1c(O)c(O)cc(c1)[C@@H]2N(C(=O)c3c(N2)cccc3)CC#C
c:1:c:c(:c(:c:c:1)-[#8]-[#1])-[#8]-[#1] Clc1c(O)c(O)cc(c1)C=NN2C(=S)NC(c3ccccc3)=C2
c:1:c:c(:c(:c:c:1)-[#8]-[#1])-[#8]-[#1] Clc1c(O)c(O)cc(c1)C=NNC(=O)c2ccc(Cl)cc2
c:1:c:c(:c(:c:c:1)-[#8]-[#1])-[#8]-[#1] Clc1c(O)c(O)cc(c1)C=NNC(=O)c2ccc(OCC)cc2
c:1:c:c(:c(:c:c:1)-[#8]-[#1])-[#8]-[#1] Clc1cc(N(C(=O)c2c(O)c(O)ccc2)[C@@H](c3cc(OC)c(O)cc3)C(=O)NCCCC)ccc1
c:1:c:c(:c(:c:c:1)-[#8]-[#1])-[#8]-[#1] Clc1ccc(cc1)CCC[NH2+]CCCCCC[NH2+]CCc2cc(O)c(O)cc2
c:1:c:c(:c(:c:c:1)-[#8]-[#1])-[#8]-[#1] FC(F)(F)c1c(cccc1)[C@@H]2[NH2+]CCc3c(cc(O)c(O)c3)2
c:1:c:c(:c(:c:c:1)-[#8]-[#1])-[#8]-[#1] Fc1c(O)c(O)cc2c1[C@@H](NCC2)Cc3cc(OC)c(OC)c(OC)c3
c:1:c:c(:c(:c:c:1)-[#8]-[#1])-[#8]-[#1] Fc1c(OC[C@H](O)C[NH2+]C(C)(C)C)ccc(O)c(O)1
c:1:c:c(:c(:c:c:1)-[#8]-[#1])-[#8]-[#1] O(c1c(OC)cc(cc(OC)1)C([C@@H]2[NH2+]CCc3c(cc(O)c(O)c3)2)(C)C)C
c:1:c:c(:c(:c:c:1)-[#8]-[#1])-[#8]-[#1] O=C(/C=C/c1cc(O)c(O)cc1)CCCCCCCCCCCC
c:1:c:c(:c(:c:c:1)-[#8]-[#1])-[#8]-[#1] O=C(c1cc(O)c(O)cc1)[C@H]2C(=O)[C@@]3(C(=O)[C@@](C(=O)2)(CC=C(C)C)C[C@H](C3(C)C)CC=C(C)C)CC=C(C)C
c:1:c:c(:c(:c:c:1)-[#8]-[#1])-[#8]-[#1] O=C(c1ccc(OC)cc1)/C=C/c2cc(O)c(O)cc2
c:1:c:c(:c(:c:c:1)-[#8]-[#1])-[#8]-[#1] O=C(N([C@@H](C(=O)NC1CCCCC1)/C=C\C)CCC)c2c(O)c(O)ccc2
c:1:c:c(:c(:c:c:1)-[#8]-[#1])-[#8]-[#1] O=C(N([C@@H](C(=O)NCCCC)[C@H](c1ccccc1)C)CC=2OC(=CC2)C)c3c(O)c(O)ccc3
c:1:c:c(:c(:c:c:1)-[#8]-[#1])-[#8]-[#1] O=C(N([C@@H](c1cc(OC)c(OC)cc1)C(=O)NC(C)(C)C)CCCCCC)c2c(O)c(O)ccc2
c:1:c:c(:c(:c:c:1)-[#8]-[#1])-[#8]-[#1] O=C(N([C@@H](c1cc(OC)c(OC)cc1)C(=O)NC2CCCCC2)CCC)c3c(O)c(O)ccc3
c:1:c:c(:c(:c:c:1)-[#8]-[#1])-[#8]-[#1] O=C(N([C@@H](c1cc2OCOc2cc1)C(=O)NC(C)(C)C)CCC)c3c(O)c(O)ccc3
c:1:c:c(:c(:c:c:1)-[#8]-[#1])-[#8]-[#1] O=C(N([C@H](C(=O)NC(C)(C)C)C1CCCCC1)CCC)c2c(O)c(O)ccc2
c:1:c:c(:c(:c:c:1)-[#8]-[#1])-[#8]-[#1] O=C(N([C@H](C(=O)NC1CCCCC1)[C@@H](c2ccccc2)C)C)c3c(O)c(O)ccc3
c:1:c:c(:c(:c:c:1)-[#8]-[#1])-[#8]-[#1] O=C(N([C@H](c1cc(OC)c(OC)cc1)C(=O)NC2CCCCC2)CC=3OC=CC3)c4c(O)c(O)ccc4
c:1:c:c(:c(:c:c:1)-[#8]-[#1])-[#8]-[#1] O=C(N(C(C)(C)C)[C@H](c1ccc(cc1)C)C(=O)NC(C)(C)C)c2c(O)c(O)ccc2
c:1:c:c(:c(:c:c:1)-[#8]-[#1])-[#8]-[#1] O=C(N(c1ccccc1)[C@@H](c2c(OC)ccc3c2cccc3)C(=O)NC(C)(C)C)c4c(O)c(O)ccc4
c:1:c:c(:c(:c:c:1)-[#8]-[#1])-[#8]-[#1] O=C(N(c1ccccc1)[C@@H](c2c3c(c4c(c2)cccc4)cccc3)C(=O)NC(C)(C)C)c5c(O)c(O)ccc5
c:1:c:c(:c(:c:c:1)-[#8]-[#1])-[#8]-[#1] O=C(N(c1ccccc1)[C@H](c2c(cc(cc2)C)C)C(=O)NCCCC)c3c(O)c(O)ccc3
c:1:c:c(:c(:c:c:1)-[#8]-[#1])-[#8]-[#1] O=C(N(c1ccccc1)[C@H](c2c(cccc2)C)C(=O)NCCCC)c3c(O)c(O)ccc3
c:1:c:c(:c(:c:c:1)-[#8]-[#1])-[#8]-[#1] O=C(N1[C@@H](c2c(cc(O)c(O)c2)CC1)C)C=3N(c4c(cccc4)C3)C
c:1:c:c(:c(:c:c:1)-[#8]-[#1])-[#8]-[#1] O=C(Nc1nccnc1C2=Nc3c(N2)cccc3)c4cc(O)c(O)cc4
c:1:c:c(:c(:c:c:1)-[#8]-[#1])-[#8]-[#1] O=C(NCc1cc(O)c(O)cc1)CCCCCCC/C=C\CCCCCCCC
c:1:c:c(:c(:c:c:1)-[#8]-[#1])-[#8]-[#1] O=C(NCCc1cc(O)c(O)cc1)CCCCCCCCCCCCCCCCC
c:1:c:c(:c(:c:c:1)-[#8]-[#1])-[#8]-[#1] O=C(NCCCCCCNC(=O)/C(/C#N)=C/c1cc(O)c(O)c(O)c1)/C(/C#N)=C/c2cc(O)c(O)c(O)c2
c:1:c:c(:c(:c:c:1)-[#8]-[#1])-[#8]-[#1] O=C(NCCCCNC(=O)/C=C/c1cc(O)c(O)cc1)/C=C/c2cc(O)c(O)cc2
c:1:c:c(:c(:c:c:1)-[#8]-[#1])-[#8]-[#1] O=C(NCCN1CCOCC1)/C=C/c2cc(O)c(O)cc2
c:1:c:c(:c(:c:c:1)-[#8]-[#1])-[#8]-[#1] O=C(NN=Cc1cc(O)c(O)cc1)[C@@H]2[C@@]3([C@H]2CCCC3)C
c:1:c:c(:c(:c:c:1)-[#8]-[#1])-[#8]-[#1] O=C(NN=Cc1cc(O)c(O)cc1)C2=C(OC=C2)C
c:1:c:c(:c(:c:c:1)-[#8]-[#1])-[#8]-[#1] O=C(NN=Cc1cc(OCC)c(O)cc1)c2cc(O)c(O)c(O)c2
c:1:c:c(:c(:c:c:1)-[#8]-[#1])-[#8]-[#1] O=C(O[C@@H]1O[C@@H]([C@H](O)[C@H](O)[C@H](O)1)COC(=O)/C=C/c2ccc(O)cc2)/C=C/c3cc(O)c(O)cc3
c:1:c:c(:c(:c:c:1)-[#8]-[#1])-[#8]-[#1] O=C(O[C@H](CC)C)/C=C/c1cc(O)c(O)cc1
c:1:c:c(:c(:c:c:1)-[#8]-[#1])-[#8]-[#1] O=C(O[C@H]1[C@H](O)[C@H](O)C[C@]2(OC(OC(=O)2)(CCCCCCCC)CCCCCCCC)C1)/C=C/c3cc(O)c(O)cc3
c:1:c:c(:c(:c:c:1)-[#8]-[#1])-[#8]-[#1] O=C(O[C@H]1[C@H](O[C@H]2[C@H](O)CCCC2)O[C@@H]([C@@H](O)[C@H](O)1)CO)/C=C/c3cc(O)c(O)cc3
c:1:c:c(:c(:c:c:1)-[#8]-[#1])-[#8]-[#1] O=C(OC(C)(C)C)NN=Cc1c(O)c(O)ccc1
c:1:c:c(:c(:c:c:1)-[#8]-[#1])-[#8]-[#1] O=C(OC[C@@H]1O[C@@H](OC=2C(=O)c3c(OC(c4cc(O)c(O)cc4)2)cc(O)cc(O)3)[C@H](O)[C@@H](O)[C@H](O)1)C
c:1:c:c(:c(:c:c:1)-[#8]-[#1])-[#8]-[#1] O=C(Oc1cc(ccc1)C[NH+](CCCCCCCOc2cc3OC\C(\C(=O)c3cc2)=C\c4cc(O)c(O)c(O)c4)C)NC
c:1:c:c(:c(:c:c:1)-[#8]-[#1])-[#8]-[#1] O=C(OCCc1ccc(O)cc1)c2cc(O)c(O)c(O)c2
c:1:c:c(:c(:c:c:1)-[#8]-[#1])-[#8]-[#1] O=C\1c2c(O/C1=C\c3cc(O)c(O)c(O)c3)cc(O)cc(O)2
c:1:c:c(:c(:c:c:1)-[#8]-[#1])-[#8]-[#1] O=C1c2c(O[C@H]3C(=C(O)C(=C(O)[C@@H]13)C(C=C)(C)C)CC=C(C)C)cc(O)c(O)c2
c:1:c:c(:c(:c:c:1)-[#8]-[#1])-[#8]-[#1] O=C1c2c(OC(c3cc(O)c(O)cc3)=C(O)1)cc(OC)cc(O)2
c:1:c:c(:c(:c:c:1)-[#8]-[#1])-[#8]-[#1] O=C1c2c(OC(c3ccccc3)=C1)c(c(O)c(O)c(O)2)C
c:1:c:c(:c(:c:c:1)-[#8]-[#1])-[#8]-[#1] O=C1N(N=Cc2cc(O)c(O)cc2)CC(=O)N(c3ccccc3)C1
c:1:c:c(:c(:c:c:1)-[#8]-[#1])-[#8]-[#1] O=C1O[C@@H]2[C@H](OC)c3c(c(O)c(O)c(c3)C(C)C)[C@]41[C@H](C(CCC4)(C)C)2
c:1:c:c(:c(:c:c:1)-[#8]-[#1])-[#8]-[#1] O=C1Oc2c(O)c(O)cc3c2c4c(OC(=O)3)c(O)c(O[C@@H]5O[C@H]([C@H](OC(=O)C)[C@@H](O)[C@@H](O)5)C)cc41
c:1:c:c(:c(:c:c:1)-[#8]-[#1])-[#8]-[#1] O=C1Oc2c(O)c(O)ccc2C(=C1CC(=O)NCc3cc(OC)c(OC)cc3)C
c:1:c:c(:c(:c:c:1)-[#8]-[#1])-[#8]-[#1] O=C1Oc2c(O)c(O)ccc2c3c(cc(O)cc3)1
c:1:c:c(:c(:c:c:1)-[#8]-[#1])-[#8]-[#1] O=Cc1c(O)c(O)ccc1
c:1:c:c(:c(:c:c:1)-[#8]-[#1])-[#8]-[#1] O1[C@@H]([C@@H](O)[C@H](O)[C@@H](O)[C@@H]1O[C@H]([C@@H](OCCCC)c2cc(O)c(O)cc2)CC#Cc3cc(O)c(O)cc3)CO
c:1:c:c(:c(:c:c:1)-[#8]-[#1])-[#8]-[#1] O1c2c(O)c(O)ccc2[C@H](O)[C@@H](O)[C@H]1c3cc(O)c(O)cc3
c:1:c:c(:c(:c:c:1)-[#8]-[#1])-[#8]-[#1] Oc1c(c2c(O)c3c(c(c(O)c(O)c3C(=N)C)C(C)C)cc2C)c(cc4c1c(c(O)c(O)c4C(C)C)C(=N)C)C
c:1:c:c(:c(:c:c:1)-[#8]-[#1])-[#8]-[#1] Oc1c(O)cc2c(c1)[C@@H](c3c(cccc3)C)C[NH2+]CC2
c:1:c:c(:c(:c:c:1)-[#8]-[#1])-[#8]-[#1] Oc1c(O)cc2c(c1)[C@@H](c3ccccc3)C[NH+](CC2)CCCC[NH+](C)C
c:1:c:c(:c(:c:c:1)-[#8]-[#1])-[#8]-[#1] Oc1c(O)cc2c(c1)[C@H](c3ccccc3)C[C@H]([NH3+])C2
c:1:c:c(:c(:c:c:1)-[#8]-[#1])-[#8]-[#1] Oc1c(O)ccc(c1)[C@@H]([C@@H](c2cc(O)c(O)cc2)CC)CC
c:1:c:c(:c(:c:c:1)-[#8]-[#1])-[#8]-[#1] Oc1c(O)ccc(c1)[C@H](O)C[NH2+][C@@H](CCCCO)C
c:1:c:c(:c(:c:c:1)-[#8]-[#1])-[#8]-[#1] Oc1c(O)ccc(c1)[C@H](O)C[NH2+]C(C)C
c:1:c:c(:c(:c:c:1)-[#8]-[#1])-[#8]-[#1] Oc1c(O)ccc(c1)C[C@H]([NH3+])C2=Nc3c(N2)cc(cc3)C
c:1:c:c(:c(:c:c:1)-[#8]-[#1])-[#8]-[#1] Oc1c(O)ccc(c1)C=2N=NN(N2)C
c:1:c:c(:c(:c:c:1)-[#8]-[#1])-[#8]-[#1] Oc1c(O)ccc(c1)Cc2c(nc(nc2)N)N
c:1:c:c(:c(:c:c:1)-[#8]-[#1])-[#8]-[#1] Oc1c(O)ccc(c1c2ccc(O)cc2)CC[NH+](CCC)CCC
c:1:c:c(:c(:c:c:1)-[#8]-[#1])-[#8]-[#1] Oc1c(O)ccc2c1C[C@H]([NH2+][C@H](Cc3cc(O)c(O)cc3)C)C2
c:1:c:c(:c(:c:c:1)-[#8]-[#1])-[#8]-[#1] Oc1c(O)ccc2c1Cc3c(cccc3)[C@H]2C[NH3+]
c:1:c:c(:c(:c:c:1)-[#8]-[#1])-[#8]-[#1] S(=O)(=O)(c1ccc(cc1)C)CNC(=O)[C@H](N(C(=O)c2c(O)c(O)ccc2)CCC)c3cc(OC)ccc3
c:1:c:c(:c(:c:c:1)-[#8]-[#1])-[#8]-[#1] S(=O)(=O)(N[C@@H](C([O-])=O)Cc1cc(O)c(O)cc1)c2ccc(OC)cc2
c:1:c:c(:c(:c:c:1)-[#8]-[#1])-[#8]-[#1] S(=O)(=O)(Nc1ccc(cc1)CCCC)c2ccc(NC(=O)c3cc(O)c(O)c(O)c3)cc2
c:1:c:c(:c(:c:c:1)-[#8]-[#1])-[#8]-[#1] S(C=1C(=O)C=C2C(c3c(O)c(O)c(O)cc3CC[C@H](NC(=O)[C@@]45OC(=O)[C@@](C4(C)C)(CC5)C)2)=CC1)C
c:1:c:c(:c(:c:c:1)-[#8]-[#1])-[#8]-[#1] S(C=1C(=O)C=C2C(c3c(OC)c(O)c(O)cc3CC[C@H](NC(=O)C)2)=CC1)C
c:1:c:c(:c(:c:c:1)-[#8]-[#1])-[#8]-[#1] S(C1=NN=C(N(c2ccc(OCC)cc2)1)c3ccccc3)CC(=O)c4cc(O)c(O)cc4
c:1:c:c(:c(:c:c:1)-[#8]-[#1])-[#8]-[#1] S(C1=NN=C2N(c3c(cccc3)C(=O)N2CCC(C)C)1)CC(=O)c4cc(O)c(O)cc4
c:1:c:c(:c(:c:c:1)-[#8]-[#1])-[#8]-[#1] S=C(Nc1cc(OC)ccc1)NCCc2cc(O)c(O)cc2
c:1:c:c(:c(:c:c:1)-[#8]-[#1])-[#8]-[#1] S=C1N(N=Cc2cc(O)c(O)cc2)C(=NN1)C=3OC=CC3
c:1:c:c(:c(:c:c:1)-[#8]-[#1])-[#8]-[#1] S=C1N/C(/C(=O)N1)=C/c2cc(O)c(O)cc2
c:1:c:c(:c(:c:c:1)-[#8]-[#1])-[#8]-[#1] S1/C(/C(=O)NC1=Nc2c(cc(cc2)C)C)=C\c3cc(O)c(O)cc3
c:1:c:c(:c(:c:c:1)-[#8]-[#1])-[#8]-[#1] S1C(=[N+](N=C2CCCC2)C(c3cc(O)c(O)cc3)=C1)NCC(F)(F)F
c:1:c:c(:c(:c:c:1)-[#8]-[#1])-[#8]-[#1] S1C(=NC(c2cc(O)c(O)cc2)=C1)Nc3cc(c(cc3)C)C
c:1:c:c(:c(:c:c:1)-[#8]-[#1])-[#8]-[#1] S1C(=NC(c2cc(O)c(O)cc2)=C1)NCCCC
c:1:c:c(:c(:c:c:1)-[#8]-[#1])-[#8]-[#1] S1C(=NC[C@@H]2OCCC2)N(N=Cc3ncccc3)C(c4cc(O)c(O)cc4)=C1
c:1:c:c(:c(:c:c:1)-[#8]-[#1])-[#8]-[#1] S1C(C2=NN=C(SCC(=O)c3cc(O)c(O)cc3)N2C)=CC4=C1CC[C@@H](C4)CC
c:1:c:c(:c(:c:c:1)-[#8]-[#1])-[#8]-[#1] S1C(c2c(NC(=O)CCCc3cc(O)c(O)c(O)c3)cccc2)=CC=C1CC([O-])=O
c:1:c:c(:c(:c:c:1)-[#8]-[#1])-[#8]-[#1] S1c2ncnc(SCC=3c4c(OC(=O)C3)cc(O)c(O)c4)c2C(c5ccccc5)=C1
c:1:c:c(:c(:c:c:1)-[#8]-[#1])-[#8]-[#1] S1N=C(c2ccccc2)C=3NC(=O)C[C@@H](c4c(OC)c(O)c(O)c(OC)c4)C13
c:2:c:c:c:1:c(:c:c:c:1):c:c:2 [NH+](Cc1cc2c(cc(c1)C[NH+](C)C)ccc2)(C)C
c:2:c:c:c:1:c(:c:c:c:1):c:c:2 [NH2+]=C(NN=Cc1c2c(c(c1)C)cc(ccc2C)C(C)C)N
c:2:c:c:c:1:c(:c:c:c:1):c:c:2 [O-][N+](=O)c1c2c(cc1)ccccc2
c:2:c:c:c:1:c(:c:c:c:1):c:c:2 [O-]C(=O)[C@H](c1cc2c(c(cc1)C)ccc2C)C
c:2:c:c:c:1:c(:c:c:c:1):c:c:2 [O-]C(=O)c1c2c(c(c1)CNC(=O)CNC(=O)c3ccccc3)ccc(cc2)C(C)C
c:2:c:c:c:1:c(:c:c:c:1):c:c:2 [O-]C(=O)c1ccc(cc1)/C=C/c2c(c3c(c(ccc(c3)C(C)C)C)c2)C
c:2:c:c:c:1:c(:c:c:c:1):c:c:2 [O-]C(=O)c1ccc(cc1)/C=C/c2c3c(c(cc3)C)cc(cc2)C(C)C
c:2:c:c:c:1:c(:c:c:c:1):c:c:2 [O-]C(=O)CCC/C=C\1/C[C@H]2[C@@H](/C=C/[C@@H](O)CCc3c4c(cc(ccc4)C(C)C)cc3)[C@H](O)C[C@@H]2C1
c:2:c:c:c:1:c(:c:c:c:1):c:c:2 [S-]C1=NN=C(N(N=Cc2c3c(c(c2)C)cc(ccc3C)C(C)C)1)[C@H]4OCCC4
c:2:c:c:c:1:c(:c:c:c:1):c:c:2 Brc1c2c(c(N=Nc3ccccc3)c1)ccccc2
c:2:c:c:c:1:c(:c:c:c:1):c:c:2 Brc1ccc2c(c(cc2C(=O)OCC)C(=O)OCC)cc1
c:2:c:c:c:1:c(:c:c:c:1):c:c:2 c12c(c(cc(cc1C)C)C)ccc2
c:2:c:c:c:1:c(:c:c:c:1):c:c:2 c12c(c(ccc(c2)C(C)C)C)ccc1C
c:2:c:c:c:1:c(:c:c:c:1):c:c:2 c12c(ccc1)ccccc2
c:2:c:c:c:1:c(:c:c:c:1):c:c:2 Cl/C=C(/N(CC)CC)\c1c2c(c(c1)C)cc(ccc2C)C(C)C
c:2:c:c:c:1:c(:c:c:c:1):c:c:2 Cl/C=C(\N(CC)CC)/c1c2c(c(c1)C)cc(ccc2C)C(C)C
c:2:c:c:c:1:c(:c:c:c:1):c:c:2 Clc1c(NN=Cc2c3c(c(c2)C)cc(ccc3C)C(C)C)c(cc(Cl)c1)C(F)(F)F
c:2:c:c:c:1:c(:c:c:c:1):c:c:2 Clc1c(NN=Cc2c3c(c(c2)C)cc(ccc3C)C(C)C)c(cc(Cl)c1)C(F)(F)F
c:2:c:c:c:1:c(:c:c:c:1):c:c:2 Clc1c2c(c([N+]([O-])=O)c1)ccccc2
c:2:c:c:c:1:c(:c:c:c:1):c:c:2 Clc1ccc(cc1)C(=O)NCC(=O)NCc2c3c(c(c2)C([O-])=O)ccc(cc3)C(C)C
c:2:c:c:c:1:c(:c:c:c:1):c:c:2 Clc1ccc(NS(=O)(=O)CCCc2c3c(c(S([O-])(=O)=O)c2)ccc(cc3)C(C)C)cc1
c:2:c:c:c:1:c(:c:c:c:1):c:c:2 Clc1ccc(NS(=O)(=O)CCCCc2c3c(c(c2)C([O-])=O)ccc(cc3)C(C)C)cc1
c:2:c:c:c:1:c(:c:c:c:1):c:c:2 Clc1ccc(S(=O)(=O)N=C([O-])CCCc2c3c(c(c2)C([O-])=O)ccc(cc3)C(C)C)cc1
c:2:c:c:c:1:c(:c:c:c:1):c:c:2 Clc1ccc(S(=O)(=O)N=C([O-])CCCc2c3c(c(S([O-])(=O)=O)c2)ccc(cc3)C(C)C)cc1
c:2:c:c:c:1:c(:c:c:c:1):c:c:2 Clc1ccc(S(=O)(=O)NCC(=O)NCc2c3c(c(c2)C([O-])=O)ccc(cc3)C(C)C)cc1
c:2:c:c:c:1:c(:c:c:c:1):c:c:2 Clc1ccc(S(=O)(=O)NCCCCc2c3c(c(S([O-])(=O)=O)c2)ccc(cc3)C(C)C)cc1
c:2:c:c:c:1:c(:c:c:c:1):c:c:2 F/C(=C(\C=C\C=C\c1c2c(cc1)ccccc2)/C)/C([O-])=O
c:2:c:c:c:1:c(:c:c:c:1):c:c:2 FC(F)(F)/C(=C/C([O-])=O)/C=C/C=C/c1c2c(c(c1)C)cc(ccc2C)C(C)C
c:2:c:c:c:1:c(:c:c:c:1):c:c:2 Fc1ccc(N2CC[NH+](Cc3c4c(cc3)ccccc4)CC2)cc1
c:2:c:c:c:1:c(:c:c:c:1):c:c:2 N(c1c2c(c(c3Nc4c(c3c1)cccc4)C)ccc2)(C)C
c:2:c:c:c:1:c(:c:c:c:1):c:c:2 N#Cc1c2c(c(c1)C)cc(ccc2C)C(C)C
c:2:c:c:c:1:c(:c:c:c:1):c:c:2 N=1N=C(N(N=Cc2c3c(c(c2)C)cc(ccc3C)C(C)C)C1C)C
c:2:c:c:c:1:c(:c:c:c:1):c:c:2 n1c(nccc1)N2CCN(Cc3c4c(cc3)ccccc4)CC2
c:2:c:c:c:1:c(:c:c:c:1):c:c:2 O(c1c(N2CC[NH+](Cc3c4c(cc3)ccccc4)CC2)cccc1)C
c:2:c:c:c:1:c(:c:c:c:1):c:c:2 O(c1c(N2CCN(Cc3c4c(cc3)ccccc4)CC2)cccc1)C
c:2:c:c:c:1:c(:c:c:c:1):c:c:2 O(c1c2c(c(c3Nc4c(c3c1)cccc4)C)ccc2)CCO
c:2:c:c:c:1:c(:c:c:c:1):c:c:2 O(c1ccc(cc1)/C=C/c2cc(c3c(c(c2)C)ccc3)C)CCCC
c:2:c:c:c:1:c(:c:c:c:1):c:c:2 O(c1ccc(N=Nc2c3c(c(c2)C)cc(ccc3C)C(C)C)cc1)C
c:2:c:c:c:1:c(:c:c:c:1):c:c:2 O=C(c1c2c(c(cc(cc2C)C)C)cc1)C[n+]3ccccc3
c:2:c:c:c:1:c(:c:c:c:1):c:c:2 O=C(N(C)C)c1cc2c(cc(c1)C(=O)N(C)C)ccc2
c:2:c:c:c:1:c(:c:c:c:1):c:c:2 O=C(Nc1cc(ncc1)C(=O)NN=Cc2c3c(c(c2)C)cc(ccc3C)C(C)C)NCC4CC[NH2+]CC4
c:2:c:c:c:1:c(:c:c:c:1):c:c:2 O=C(Nc1cc(ncc1)C(=O)NN=Cc2c3c(c(c2)C)cc(ccc3C)C(C)C)NCC4CC[NH2+]CC4
c:2:c:c:c:1:c(:c:c:c:1):c:c:2 O=C(NN=Cc1c2c(c(c1)C)cc(ccc2C)C(C)C)CCc3ccc(O)cc3
c:2:c:c:c:1:c(:c:c:c:1):c:c:2 O=C(NN=Cc1c2c(c(c1)C)cc(ccc2C)C(C)C)CCc3ccc(O)cc3
c:2:c:c:c:1:c(:c:c:c:1):c:c:2 O=C(NN=Cc1c2c(c(c1)C)cc(ccc2C)C(C)C)CNc3ccc(cc3)C
c:2:c:c:c:1:c(:c:c:c:1):c:c:2 O=C(NN=Cc1c2c(c(c1)C)cc(ccc2C)C(C)C)CNc3ccccc3
c:2:c:c:c:1:c(:c:c:c:1):c:c:2 O=C(NN=Cc1c2c(c(c1)C)cc(ccc2C)C(C)C)N
c:2:c:c:c:1:c(:c:c:c:1):c:c:2 O=C(OC)/C(/c1c2c(c(c1)C)cc(ccc2C)C(C)C)=C\C(=O)OC
c:2:c:c:c:1:c(:c:c:c:1):c:c:2 O=C(OC)/C(/c1c2c(c(c1C)C)c(cc(cc2C)C)C)=C\C(=O)OC
c:2:c:c:c:1:c(:c:c:c:1):c:c:2 O=C(OC)/C(/c1c2c(c(cc(cc2C)C)C)cc1C)=C/C(=O)OC
c:2:c:c:c:1:c(:c:c:c:1):c:c:2 O=C(OC)c1c(O)c(c2c1ccccc2)Cc3c(O)c(c4c3ccccc4)C(=O)OC
c:2:c:c:c:1:c(:c:c:c:1):c:c:2 O=C(OC)c1c2c(c(cc3OC=C(c3c2)C)C)cc1
c:2:c:c:c:1:c(:c:c:c:1):c:c:2 O=C(OCC)c1c(N)c(c2c1ccc(cc2)/C=C/c3ncccc3)C(=O)OCC
c:2:c:c:c:1:c(:c:c:c:1):c:c:2 O=C(OCC)c1c(N)c(c2c1ccc(cc2)/C=C\C(=O)OC)C(=O)OCC
c:2:c:c:c:1:c(:c:c:c:1):c:c:2 O=C(OCCOc1c2c(c(c3Nc4c(c3c1)cccc4)C)ccc2)C
c:2:c:c:c:1:c(:c:c:c:1):c:c:2 O=C/1Nc2c(cccc2)\C1=C\c3c4c(c(c3)C)cc(ccc4C)C(C)C
c:2:c:c:c:1:c(:c:c:c:1):c:c:2 O=C\1OC(=N/C1=C\c2c3c(c(c2)C)cc(ccc3C)C(C)C)c4cc5OCOc5cc4
c:2:c:c:c:1:c(:c:c:c:1):c:c:2 O=C1C=2C3=C4C1=CC=CC=C(C(=O)C3=CC=CC2)4
c:2:c:c:c:1:c(:c:c:c:1):c:c:2 O=C1c2c3c(cc2C(=O)c4c(cccc4)1)ccccc3
c:2:c:c:c:1:c(:c:c:c:1):c:c:2 O=C1N(N=Cc2c3c(c(c2)C)cc(ccc3C)C(C)C)CC(=O)N1
c:2:c:c:c:1:c(:c:c:c:1):c:c:2 O=C1OC(OCC)=C2C(=C(C#N)1)C(C(=O)OCC)=C3C2=CC=CC=C3
c:2:c:c:c:1:c(:c:c:c:1):c:c:2 O=Cc1c2c(c(c1)C)cc(ccc2C)C(C)C
c:2:c:c:c:1:c(:c:c:c:1):c:c:2 O=Cc1c2c(c(cc3OC=C(c3c2)C)C)cc1
c:2:c:c:c:1:c(:c:c:c:1):c:c:2 O=Cc1cc2c(c(cc(cc2C)C)C)c1
c:2:c:c:c:1:c(:c:c:c:1):c:c:2 O=Cc1ccc(cc1)/C=C/c2c3c(c(c2)C)cc(ccc3C)C(C)C
c:2:c:c:c:1:c(:c:c:c:1):c:c:2 OC/C=C(/C=C/C=C/c1c2c(c(c1)C)cc(ccc2C)C(C)C)\C
c:2:c:c:c:1:c(:c:c:c:1):c:c:2 S([O-])(=O)(=O)c1c2c(c(c1)CC)cccc(c2)C(C)C
c:2:c:c:c:1:c(:c:c:c:1):c:c:2 S([O-])(=O)(=O)c1c2c(c(c1)CCCCNS(=O)(=O)c3ccc(OC)cc3)ccc(cc2)C(C)C
c:2:c:c:c:1:c(:c:c:c:1):c:c:2 S([O-])(=O)(=O)c1c2c(c(c1)CCCS(=O)(=O)Nc3ccccc3)ccc(cc2)C(C)C
c:2:c:c:c:1:c(:c:c:c:1):c:c:2 S(=O)(=O)(/C(/C#N)=C/c1c2c(c(c1)C)cc(ccc2C)C(C)C)C
c:2:c:c:c:1:c(:c:c:c:1):c:c:2 S(=O)(=O)(/C(/C#N)=C\c1c2c(c(c1)C)cc(ccc2C)C(C)C)C
c:2:c:c:c:1:c(:c:c:c:1):c:c:2 S(=O)(=O)(C(C#N)=Cc1c2c(c(c1)C)cc(ccc2C)C(C)C)C
c:2:c:c:c:1:c(:c:c:c:1):c:c:2 S(=O)(=O)(Nc1ccccc1)CCCCc2c3c(c(c2)C([O-])=O)ccc(cc3)C(C)C
c:2:c:c:c:1:c(:c:c:c:1):c:c:2 S(=O)(=O)(NCC/C=C/CCc1c2c(c(c1)C([O-])=O)ccc(cc2)C(C)C)c3ccccc3
c:2:c:c:c:1:c(:c:c:c:1):c:c:2 S(=O)(=O)(NCCc1c2c(c(c1)C([O-])=O)ccc(cc2)C(C)C)c3ccccc3
c:2:c:c:c:1:c(:c:c:c:1):c:c:2 S(=O)(=O)(NCCc1c2c(c(c1)C([O-])=O)ccccc2)c3ccccc3
c:2:c:c:c:1:c(:c:c:c:1):c:c:2 S(=O)(=O)(NCCc1cc(c2c3c(c(c2)C([O-])=O)ccc(cc3)C(C)C)ccc1)c4ccccc4
c:2:c:c:c:1:c(:c:c:c:1):c:c:2 S(=O)(=O)(NCCc1ccc(OCC([O-])=O)cc1)c2c3c(c(c2)C)ccccc3
c:2:c:c:c:1:c(:c:c:c:1):c:c:2 S(=O)(=O)(NCCc1ccc(OCC([O-])=O)cc1)c2c3c(c(c2)CC)ccc(cc3)C(C)C
c:2:c:c:c:1:c(:c:c:c:1):c:c:2 S(=O)(=O)(NCCc1ccc(OCC([O-])=O)cc1)c2c3c(c(c2)CCC)ccc(cc3)C(C)C
c:2:c:c:c:1:c(:c:c:c:1):c:c:2 S(=O)(=O)(NCCCc1c2c(c(c1)C([O-])=O)ccc(cc2)C(C)C)c3ccccc3
c:2:c:c:c:1:c(:c:c:c:1):c:c:2 S(=O)(=O)(NCCCc1c2c(c(c1)C([O-])=O)ccccc2)c3ccccc3
c:2:c:c:c:1:c(:c:c:c:1):c:c:2 S(=O)(=O)(NCCCCc1c2c(c(c1)C([O-])=O)ccc(cc2)C(C)C)c3cc(ccc3)C(F)(F)F
c:2:c:c:c:1:c(:c:c:c:1):c:c:2 S(=O)(=O)(NCCCCc1c2c(c(c1)C([O-])=O)ccc(cc2)C(C)C)c3ccc(F)cc3
c:2:c:c:c:1:c(:c:c:c:1):c:c:2 S(=O)(=O)(NCCCCc1c2c(c(c1)C([O-])=O)ccc(cc2)C(C)C)c3ccccc3
c:2:c:c:c:1:c(:c:c:c:1):c:c:2 S(=O)(=O)(NCCCCCc1c2c(c(c1)C([O-])=O)cc(ccc2)C(C)C)c3ccccc3
c:2:c:c:c:1:c(:c:c:c:1):c:c:2 S(=O)(=O)(NCCCCCc1c2c(c(c1)C([O-])=O)ccccc2)c3ccccc3
c:2:c:c:c:1:c(:c:c:c:1):c:c:2 S(=O)(=O)(NCCCCCCc1c2c(c(c1)C([O-])=O)ccc(cc2)C(C)C)c3ccccc3
c:2:c:c:c:1:c(:c:c:c:1):c:c:2 S(=O)(=O)(NCCCCCCCc1c2c(c(c1)C([O-])=O)ccc(cc2)C(C)C)c3ccccc3
c:2:c:c:c:1:c(:c:c:c:1):c:c:2 S(=O)(=O)(NCCCCCCCc1c2c(c(c1)C([O-])=O)ccccc2)c3ccccc3
c:2:c:c:c:1:c(:c:c:c:1):c:c:2 S(C(SCC)c1ccc2c(cc1)ccc2)CC
c:2:c:c:c:1:c(:c:c:c:1):c:c:2 S(c1c2c(c(c1)C)cc(ccc2C)CC)Cc3ccccc3
c:2:c:c:c:1:c(:c:c:c:1):c:c:2 S=C(NN=Cc1c2c(c(c1)C)cc(ccc2C)C(C)C)N
c:2:c:c:c:1:c(:c:c:c:1):c:c:2 S=C(NN=Cc1c2c(c(c1)C)cc(ccc2C)C(C)C)N
c:2:c:c:c:1:c(:c:c:c:1):c:c:2 S=C(NN=Cc1c2c(c(c1)C)cc(ccc2C)C(C)C)N
c:2:c:c:c:1:c(:c:c:c:1):c:c:2 S=C(NN=CCCCc1c2c(c(c1)C([O-])=O)ccc(cc2)C(C)C)Nc3ccccc3
c:2:c:c:c:1:c(:c:c:c:1):c:c:2 S=C1NC(=O)C=C(N1)CC(=O)NN=Cc2c3c(c(c2)C)cc(ccc3C)C(C)C
c:2:c:c:c:1:c(:c:c:c:1):c:c:2 S1(=O)(=O)C[C@H](CC(=O)NN=Cc2c3c(c(c2)C)cc(ccc3C)C(C)C)CC1
c:2:c:c:c:1:c(:c:c:c:1):c:c:2 S1C(C=2OC(=O)\C(\N2)=C\c3c4c(c(c3)C)cc(ccc4C)C(C)C)=CC=C1
c:2:c:c:c:1:c(:c:c:c:1):c:c:2 SC1=NN=C(N(N=Cc2c3c(c(c2)C)cc(ccc3C)C(C)C)1)C
[#6]:[#6]-[#6](-[#1])=[#6](-[#1])-[#6](-[#1])=[#7]-[#7]=[#6] [N+]1(N=CC=C1C)=C/C=C/c2ccccc2
[#6]:[#6]-[#6](-[#1])=[#6](-[#1])-[#6](-[#1])=[#7]-[#7]=[#6] [NH+](N=C/C=C/c1ccc(cc1)C=2N=C3N(C2)C=C(/C=C/C=NNC4=[NH+]CCCN4)C=C3)=C5NCCCN5
[#6]:[#6]-[#6](-[#1])=[#6](-[#1])-[#6](-[#1])=[#7]-[#7]=[#6] [NH+](N=C/C=C/c1ccc(cc1)C=2N=C3N(C2)C=C(/C=C/C=NNC4=[NH+]CCCN4)C=C3)=C5NCCCN5
[#6]:[#6]-[#6](-[#1])=[#6](-[#1])-[#6](-[#1])=[#7]-[#7]=[#6] [NH+](N=C/C=C/c1ccc(cc1)C=2N=C3N(C2)C=C(/C=C/C=NNC4=[NH+]CCN4)C=C3)=C5NCCN5
[#6]:[#6]-[#6](-[#1])=[#6](-[#1])-[#6](-[#1])=[#7]-[#7]=[#6] [NH+](N=C/C=C/c1ccc(cc1)C=2N=C3N(C2)C=C(/C=C/C=NNC4=[NH+]CCN4)C=C3)=C5NCCN5
[#6]:[#6]-[#6](-[#1])=[#6](-[#1])-[#6](-[#1])=[#7]-[#7]=[#6] [NH+](N=C/C=C/c1ccc(cc1)C=2N=C3N(C2)C=C(/C=C/C=NNC4=[NH+]CCN4)C=C3)=C5NCCN5
[#6]:[#6]-[#6](-[#1])=[#6](-[#1])-[#6](-[#1])=[#7]-[#7]=[#6] [NH+](N=C/C=C/c1ccc(N(C)C)cc1)=C2NC(Cc3c(cccc3)2)(C)C
[#6]:[#6]-[#6](-[#1])=[#6](-[#1])-[#6](-[#1])=[#7]-[#7]=[#6] [O-][N+](=O)c1c(cccc1)/C=C/C(=NN=C/C=C\c2ccccc2)C
[#6]:[#6]-[#6](-[#1])=[#6](-[#1])-[#6](-[#1])=[#7]-[#7]=[#6] [O-][N+](=O)c1c(cccc1)/C=C/C=NN=C/C=C/c2c([N+]([O-])=O)cccc2
[#6]:[#6]-[#6](-[#1])=[#6](-[#1])-[#6](-[#1])=[#7]-[#7]=[#6] [O-][N+](=O)c1c(cccc1)/C=C/C=NN=C2N=C(N=C(N3CCOCC3)N2)N4CCOCC4
[#6]:[#6]-[#6](-[#1])=[#6](-[#1])-[#6](-[#1])=[#7]-[#7]=[#6] [O-][N+](=O)c1c(cccc1)/C=C\C=NN=Cc2c(O)cccc2
[#6]:[#6]-[#6](-[#1])=[#6](-[#1])-[#6](-[#1])=[#7]-[#7]=[#6] [O-][N+](=O)c1cc(c(O)cc1)/C=C\C=NN=C/C=C(/C[C@H](CCCC[C@H](O)[C@H](C([O-])=O)CO)C)\C
[#6]:[#6]-[#6](-[#1])=[#6](-[#1])-[#6](-[#1])=[#7]-[#7]=[#6] [O-][N+](=O)c1cc(c(O)cc1)/C=C\C=NN=C/C=C(\C[C@H](CCCC[C@H](O)[C@H](C([O-])=O)CO)C)/C
[#6]:[#6]-[#6](-[#1])=[#6](-[#1])-[#6](-[#1])=[#7]-[#7]=[#6] [O-][N+](=O)c1cc(ccc1)/C=C/C=NN=C2N=C(N=C(N3CCOCC3)N2)N4CCOCC4
[#6]:[#6]-[#6](-[#1])=[#6](-[#1])-[#6](-[#1])=[#7]-[#7]=[#6] [O-][N+](=O)c1ccc(cc1)/C=C/C=NN=C2[C@]3([C@@H]([C@H]4[C@@H]([C@]5([C@H](CC4)CCCC5)C)CC3)CC2)C
[#6]:[#6]-[#6](-[#1])=[#6](-[#1])-[#6](-[#1])=[#7]-[#7]=[#6] [O-][N+](=O)c1ccc(cc1)/C=C/C=NN=C2[C@@]3([C@@H]([C@@H]4[C@H]([C@@]5([C@@H](CC4)CCCC5)C)CC3)CC2)C
[#6]:[#6]-[#6](-[#1])=[#6](-[#1])-[#6](-[#1])=[#7]-[#7]=[#6] [O-][N+](=O)NC([NH-])=NN=C/C=C\c1ccccc1
[#6]:[#6]-[#6](-[#1])=[#6](-[#1])-[#6](-[#1])=[#7]-[#7]=[#6] [O-]C(=O)[C@@H](C=1C(=O)NC(=NC1/C=C/C=NN=C/C=C(/C[C@H](CCCC[C@H](O)[C@H](C([O-])=O)CO)C)\C)C)C
[#6]:[#6]-[#6](-[#1])=[#6](-[#1])-[#6](-[#1])=[#7]-[#7]=[#6] [O-]C(=O)[C@@H](C=1C(=O)NC(=NC1/C=C/C=NN=C/C=C(/C[C@H](CCCC[C@H](O)[C@H](C([O-])=O)CO)C)\C)C)C
[#6]:[#6]-[#6](-[#1])=[#6](-[#1])-[#6](-[#1])=[#7]-[#7]=[#6] [O-]C(=O)[C@@H](C=1C(=O)NC(=NC1/C=C\C=NN=C/C=C(/C[C@H](CCCC[C@H](O)[C@H](C([O-])=O)CO)C)\C)C)C
[#6]:[#6]-[#6](-[#1])=[#6](-[#1])-[#6](-[#1])=[#7]-[#7]=[#6] [O-]C(=O)c1c2c(nc(c1)/C=C/C=NN=C/C=C(/C[C@H](CCCC[C@H](O)[C@H](C([O-])=O)CO)C)\C)ccc(c2)C
[#6]:[#6]-[#6](-[#1])=[#6](-[#1])-[#6](-[#1])=[#7]-[#7]=[#6] [O-]C(=O)c1c2c(nc(c1)/C=C\C=NN=C/C=C(/C[C@H](CCCC[C@H](O)[C@H](C([O-])=O)CO)C)\C)cccc2
[#6]:[#6]-[#6](-[#1])=[#6](-[#1])-[#6](-[#1])=[#7]-[#7]=[#6] [O-]C(=O)c1c2c(nc(c1)/C=C\C=NN=C/C=C(/C[C@H](CCCC[C@H](O)[C@H](C([O-])=O)CO)C)\C)cccc2
[#6]:[#6]-[#6](-[#1])=[#6](-[#1])-[#6](-[#1])=[#7]-[#7]=[#6] [O-]C(=O)c1c2c(nc(c1)/C=C\C=NN=C/C=C(\C[C@H](CCCC[C@H](O)[C@H](C([O-])=O)CO)C)/C)cccc2
[#6]:[#6]-[#6](-[#1])=[#6](-[#1])-[#6](-[#1])=[#7]-[#7]=[#6] [O-]C(=O)c1ccc(cc1)/C=C\C=NN=C/C=C(/C[C@H](CCCC[C@H](O)[C@H](C([O-])=O)CO)C)\C
[#6]:[#6]-[#6](-[#1])=[#6](-[#1])-[#6](-[#1])=[#7]-[#7]=[#6] [O-]C(=O)c1ccc(cc1)/C=C\C=NN=C/C=C(\C[C@H](CCCC[C@H](O)[C@H](C([O-])=O)CO)C)/C
[#6]:[#6]-[#6](-[#1])=[#6](-[#1])-[#6](-[#1])=[#7]-[#7]=[#6] [S-]C(=[NH+]N=C/C=C/c1ccccc1)N
[#6]:[#6]-[#6](-[#1])=[#6](-[#1])-[#6](-[#1])=[#7]-[#7]=[#6] Brc1ccc(cc1)C(=O)C[C@H]2SC(=NN=C/C=C/c3ccccc3)NC(=O)2
[#6]:[#6]-[#6](-[#1])=[#6](-[#1])-[#6](-[#1])=[#7]-[#7]=[#6] Brc1ccc(cc1)C=2N(C(SC2)=NN=C/C=C/c3ccccc3)CC=C
[#6]:[#6]-[#6](-[#1])=[#6](-[#1])-[#6](-[#1])=[#7]-[#7]=[#6] Clc1c(ccc(NC(=O)C[C@@H]2SC(=NN=C/C=C/c3ccccc3)NC(=O)2)c1)C
[#6]:[#6]-[#6](-[#1])=[#6](-[#1])-[#6](-[#1])=[#7]-[#7]=[#6] Clc1c(ccc(NC(=O)C[C@@H]2SC(=NN=C/C=C/c3ccccc3)NC(=O)2)c1)C
[#6]:[#6]-[#6](-[#1])=[#6](-[#1])-[#6](-[#1])=[#7]-[#7]=[#6] Clc1c(NC(=O)C[C@H]2SC(=NN=C/C=C/c3ccccc3)NC(=O)2)ccc(Cl)c1
[#6]:[#6]-[#6](-[#1])=[#6](-[#1])-[#6](-[#1])=[#7]-[#7]=[#6] Clc1ccc(cc1)C(=O)C[C@H]2SC(=NN=C/C=C/c3ccccc3)NC(=O)2
[#6]:[#6]-[#6](-[#1])=[#6](-[#1])-[#6](-[#1])=[#7]-[#7]=[#6] Clc1ccc(cc1)C=2c3c(OC2)cc4OC(=[NH+]N=C/C=C/c5ccccc5)C=C(c4c3)c6ccccc6
[#6]:[#6]-[#6](-[#1])=[#6](-[#1])-[#6](-[#1])=[#7]-[#7]=[#6] Clc1ccc(NC(=O)C[C@@H]2SC(=NN=C/C=C/c3ccccc3)NC(=O)2)cc1
[#6]:[#6]-[#6](-[#1])=[#6](-[#1])-[#6](-[#1])=[#7]-[#7]=[#6] Clc1nc(cnc1)C(=NN=C/C=C/c2ccccc2)N
[#6]:[#6]-[#6](-[#1])=[#6](-[#1])-[#6](-[#1])=[#7]-[#7]=[#6] N(N=C/C=C/c1ccc(N(C)C)cc1)=C2[C@]3([C@@H]([C@H]4[C@@H]([C@@]5([C@H](CC4)CCCC5)C)CC3)CC2)C
[#6]:[#6]-[#6](-[#1])=[#6](-[#1])-[#6](-[#1])=[#7]-[#7]=[#6] N(N=C/C=C/c1ccc(N(C)C)cc1)=C2[C@@]3([C@@H]([C@H]4[C@H]([C@]5([C@H](CC4)CCCC5)C)CC3)CC2)C
[#6]:[#6]-[#6](-[#1])=[#6](-[#1])-[#6](-[#1])=[#7]-[#7]=[#6] N(N=C/C=C/c1ccc(N(C)C)cc1)=C2c3c(c4c(cccc4)2)cccc3
[#6]:[#6]-[#6](-[#1])=[#6](-[#1])-[#6](-[#1])=[#7]-[#7]=[#6] N(N=C/C=C/c1ccccc1)=C2c3c(c4c(cccc4)2)cccc3
[#6]:[#6]-[#6](-[#1])=[#6](-[#1])-[#6](-[#1])=[#7]-[#7]=[#6] N(N=C/C=C\c1ccc(N(C)C)cc1)=C2c3c(c4c(cccc4)2)cccc3
[#6]:[#6]-[#6](-[#1])=[#6](-[#1])-[#6](-[#1])=[#7]-[#7]=[#6] N(N=C/C=C\c1ccccc1)=C/C=C/c2ccccc2
[#6]:[#6]-[#6](-[#1])=[#6](-[#1])-[#6](-[#1])=[#7]-[#7]=[#6] N(N=C/C=C\c1ccccc1)=C/C=C\c2ccccc2
[#6]:[#6]-[#6](-[#1])=[#6](-[#1])-[#6](-[#1])=[#7]-[#7]=[#6] N(N=C/C=C\c1ccccc1)=C/C=C\c2ccccc2
[#6]:[#6]-[#6](-[#1])=[#6](-[#1])-[#6](-[#1])=[#7]-[#7]=[#6] N(N=C/C=C\c1ccccc1)=C2c3c(c4c(cccc4)2)cccc3
[#6]:[#6]-[#6](-[#1])=[#6](-[#1])-[#6](-[#1])=[#7]-[#7]=[#6] O(c1c(OC)cc(cc(OC)1)C=NN=C/C=C\c2ccccc2)C
[#6]:[#6]-[#6](-[#1])=[#6](-[#1])-[#6](-[#1])=[#7]-[#7]=[#6] O(c1c(OC)cc(cc(OC)1)C=NN=C/C=C\c2ccccc2)C
[#6]:[#6]-[#6](-[#1])=[#6](-[#1])-[#6](-[#1])=[#7]-[#7]=[#6] O(c1ccc(cc1)/C=C/C=NN=C2NC(Cc3c(cccc3)2)(C)C)C
[#6]:[#6]-[#6](-[#1])=[#6](-[#1])-[#6](-[#1])=[#7]-[#7]=[#6] O(c1ccc(cc1)/C=C/C=NN=C2NC(Cc3c(cccc3)2)(C)C)C
[#6]:[#6]-[#6](-[#1])=[#6](-[#1])-[#6](-[#1])=[#7]-[#7]=[#6] O=C1c2c(cccc2)C(O)=C1C(=NN=C/C=C/C=3OC=CC3)C
[#6]:[#6]-[#6](-[#1])=[#6](-[#1])-[#6](-[#1])=[#7]-[#7]=[#6] O=C1Nc2c(cccc2)C(=NN=C/C=C/c3ccc(N(C)C)cc3)1
[#6]:[#6]-[#6](-[#1])=[#6](-[#1])-[#6](-[#1])=[#7]-[#7]=[#6] O1C(/C=C/C=NN=C2[C@]3([C@H]([C@@H]4[C@@H]([C@@]5(C(=CC4)C[C@@H](O)CC5)C)CC3)CC2)C)=CC=C1
[#6]:[#6]-[#6](-[#1])=[#6](-[#1])-[#6](-[#1])=[#7]-[#7]=[#6] O1C(/C=C/C=NN=C2[C@@]3([C@@H]([C@H]4[C@@H]([C@@]5(C(=CC4)C[C@H](O)CC5)C)CC3)CC2)C)=CC=C1
[#6]:[#6]-[#6](-[#1])=[#6](-[#1])-[#6](-[#1])=[#7]-[#7]=[#6] O1C(/C=C/C=NN=C2[C@@]3([C@H]([C@@H]4[C@@H]([C@@]5(C(=CC4)C[C@@H](O)CC5)C)CC3)CC2)C)=CC=C1
[#6]:[#6]-[#6](-[#1])=[#6](-[#1])-[#6](-[#1])=[#7]-[#7]=[#6] O1C(/C=C\C=N[NH+]=C(N)N)=CC=C1
[#6]:[#6]-[#6](-[#1])=[#6](-[#1])-[#6](-[#1])=[#7]-[#7]=[#6] O1C(C=NN=C/C=C\c2ccc(N(C)C)cc2)=CC=C1
[#6]:[#6]-[#6](-[#1])=[#6](-[#1])-[#6](-[#1])=[#7]-[#7]=[#6] O1C(C=NN=C/C=C\c2ccccc2)=CC=C1
[#6]:[#6]-[#6](-[#1])=[#6](-[#1])-[#6](-[#1])=[#7]-[#7]=[#6] O1C(C=NN=C/C=C\c2ccccc2)=CC=C1
[#6]:[#6]-[#6](-[#1])=[#6](-[#1])-[#6](-[#1])=[#7]-[#7]=[#6] Oc1c(cccc1)C=NN=C/C=C\c2ccccc2
[#6]:[#6]-[#6](-[#1])=[#6](-[#1])-[#6](-[#1])=[#7]-[#7]=[#6] Oc1c(cccc1)C=NN=C/C=C\c2ccccc2
[#6]:[#6]-[#6](-[#1])=[#6](-[#1])-[#6](-[#1])=[#7]-[#7]=[#6] Oc1c(cccc1)C=NN=C/C=C\c2ccccc2
[#6]:[#6]-[#6](-[#1])=[#6](-[#1])-[#6](-[#1])=[#7]-[#7]=[#6] Oc1cc2c(cc1)[C@@H]3[C@@H]([C@H]4[C@@](C(=NN=C/C=C/c5ccccc5)CC4)(CC3)C)CC2
[#6]:[#6]-[#6](-[#1])=[#6](-[#1])-[#6](-[#1])=[#7]-[#7]=[#6] Oc1cc2c(cc1)[C@@H]3[C@H]([C@H]4[C@](C(=NN=C/C=C\c5ccccc5)CC4)(CC3)C)CC2
[#6]:[#6]-[#6](-[#1])=[#6](-[#1])-[#6](-[#1])=[#7]-[#7]=[#6] Oc1cc2c(cc1)[C@H]3[C@@H]([C@H]4[C@@](C(=NN=C/C=C/c5ccccc5)CC4)(CC3)C)CC2
[#6]:[#6]-[#6](-[#1])=[#6](-[#1])-[#6](-[#1])=[#7]-[#7]=[#6] Oc1cc2c(cc1)[C@H]3[C@H]([C@H]4[C@](C(=NN=C/C=C/c5ccccc5)CC4)(CC3)C)CC2
[#6]:[#6]-[#6](-[#1])=[#6](-[#1])-[#6](-[#1])=[#7]-[#7]=[#6] Oc1cc2c(cc1)[C@H]3[C@H]([C@H]4[C@](C(=NN=C/C=C\c5ccccc5)CC4)(CC3)C)CC2
[#6]:[#6]-[#6](-[#1])=[#6](-[#1])-[#6](-[#1])=[#7]-[#7]=[#6] S1C(=NN=C/C=C/c2c([N+]([O-])=O)cccc2)NC(=O)[C@@H]1CC([O-])=O
[#6]:[#6]-[#6](-[#1])=[#6](-[#1])-[#6](-[#1])=[#7]-[#7]=[#6] S1C(=NN=C/C=C/c2c([N+]([O-])=O)cccc2)NC(=O)[C@H]1CC([O-])=O
[#6]:[#6]-[#6](-[#1])=[#6](-[#1])-[#6](-[#1])=[#7]-[#7]=[#6] S1C(=NN=C/C=C/c2ccccc2)N(C(=O)[C@H]1CC(=O)NCC([O-])=O)CC=3OC=CC3
[#6]:[#6]-[#6](-[#1])=[#6](-[#1])-[#6](-[#1])=[#7]-[#7]=[#6] S1C(=NN=C/C=C/c2ccccc2)N(c3ccc(O)cc3)C(=O)[C@@H]1CC(=O)Nc4ccc(F)cc4
[#6]:[#6]-[#6](-[#1])=[#6](-[#1])-[#6](-[#1])=[#7]-[#7]=[#6] S1C(=NN=C/C=C/c2ccccc2)N(c3ccccc3)C(c4ccc(OC)cc4)=C1
[#6]:[#6]-[#6](-[#1])=[#6](-[#1])-[#6](-[#1])=[#7]-[#7]=[#6] S1C(=NN=C/C=C/c2ccccc2)N=C(O)[C@@H]1CC(=O)Nc3c(F)cccc3
[#6]:[#6]-[#6](-[#1])=[#6](-[#1])-[#6](-[#1])=[#7]-[#7]=[#6] S1C(=NN=C/C=C/c2ccccc2)NC(=O)[C@@H]1[C@H](C([O-])=O)C
[#6]:[#6]-[#6](-[#1])=[#6](-[#1])-[#6](-[#1])=[#7]-[#7]=[#6] S1C(=NN=C/C=C/c2ccccc2)NC(=O)[C@@H]1CC(=O)c3ccccc3
[#6]:[#6]-[#6](-[#1])=[#6](-[#1])-[#6](-[#1])=[#7]-[#7]=[#6] S1C(=NN=C/C=C/c2ccccc2)NC(=O)[C@@H]1CC(=O)N[C@H](C([O-])=O)CC(C)C
[#6]:[#6]-[#6](-[#1])=[#6](-[#1])-[#6](-[#1])=[#7]-[#7]=[#6] S1C(=NN=C/C=C/c2ccccc2)NC(=O)[C@@H]1CC(=O)Nc3c(c(ccc3)C)C
[#6]:[#6]-[#6](-[#1])=[#6](-[#1])-[#6](-[#1])=[#7]-[#7]=[#6] S1C(=NN=C/C=C/c2ccccc2)NC(=O)[C@@H]1CC(=O)Nc3c(cc(cc3)C)C
[#6]:[#6]-[#6](-[#1])=[#6](-[#1])-[#6](-[#1])=[#7]-[#7]=[#6] S1C(=NN=C/C=C/c2ccccc2)NC(=O)[C@@H]1CC(=O)Nc3cc(ccc3)C(=O)C
[#6]:[#6]-[#6](-[#1])=[#6](-[#1])-[#6](-[#1])=[#7]-[#7]=[#6] S1C(=NN=C/C=C/c2ccccc2)NC(=O)[C@@H]1CC(=O)Nc3ccc(cc3)C
[#6]:[#6]-[#6](-[#1])=[#6](-[#1])-[#6](-[#1])=[#7]-[#7]=[#6] S1C(=NN=C/C=C/c2ccccc2)NC(=O)[C@@H]1CC(=O)Nc3ccc(OCC)cc3
[#6]:[#6]-[#6](-[#1])=[#6](-[#1])-[#6](-[#1])=[#7]-[#7]=[#6] S1C(=NN=C/C=C/c2ccccc2)NC(=O)[C@@H]1CC(=O)Nc3ccccc3
[#6]:[#6]-[#6](-[#1])=[#6](-[#1])-[#6](-[#1])=[#7]-[#7]=[#6] S1C(=NN=C/C=C/c2ccccc2)NC(=O)[C@@H]1CCO
[#6]:[#6]-[#6](-[#1])=[#6](-[#1])-[#6](-[#1])=[#7]-[#7]=[#6] S1C(=NN=C/C=C/c2ccccc2)NC(=O)[C@H]1CC([O-])=O
[#6]:[#6]-[#6](-[#1])=[#6](-[#1])-[#6](-[#1])=[#7]-[#7]=[#6] S1C(=NN=C/C=C/c2ccccc2)NC(=O)[C@H]1CC(=O)c3cc4c(cc3)CCCC4
[#6]:[#6]-[#6](-[#1])=[#6](-[#1])-[#6](-[#1])=[#7]-[#7]=[#6] S1C(=NN=C/C=C/c2ccccc2)NC(=O)[C@H]1CC(=O)c3ccc(F)cc3
[#6]:[#6]-[#6](-[#1])=[#6](-[#1])-[#6](-[#1])=[#7]-[#7]=[#6] S1C(=NN=C/C=C/c2ccccc2)NC(=O)[C@H]1CC(=O)c3ccc(OC)cc3
[#6]:[#6]-[#6](-[#1])=[#6](-[#1])-[#6](-[#1])=[#7]-[#7]=[#6] S1C(=NN=C/C=C/c2ccccc2)NC(=O)[C@H]1CC(=O)Nc3c(cc(cc3)C)C
[#6]:[#6]-[#6](-[#1])=[#6](-[#1])-[#6](-[#1])=[#7]-[#7]=[#6] S1C(=NN=C/C=C/c2ccccc2)NC(=O)[C@H]1CC(=O)Nc3c(cccc3)C
[#6]:[#6]-[#6](-[#1])=[#6](-[#1])-[#6](-[#1])=[#7]-[#7]=[#6] S1C(=NN=C/C=C/c2ccccc2)NC(=O)[C@H]1CC(=O)Nc3cc(ccc3)C(=O)C
[#6]:[#6]-[#6](-[#1])=[#6](-[#1])-[#6](-[#1])=[#7]-[#7]=[#6] S1C(=NN=C/C=C/c2ccccc2)NC(=O)[C@H]1CC(=O)Nc3ccc(cc3)C(=O)OCC
[#6]:[#6]-[#6](-[#1])=[#6](-[#1])-[#6](-[#1])=[#7]-[#7]=[#6] S1C(=NN=C/C=C/c2ccccc2)NC(=O)[C@H]1CC(=O)Nc3ccc(F)cc3
[#6]:[#6]-[#6](-[#1])=[#6](-[#1])-[#6](-[#1])=[#7]-[#7]=[#6] S1C(=NN=C/C=C/c2ccccc2)NC(=O)[C@H]1CC(=O)NCC
[#6]:[#6]-[#6](-[#1])=[#6](-[#1])-[#6](-[#1])=[#7]-[#7]=[#6] S1C(=NN=C/C=C/c2ccccc2)NC(=O)[C@H]1CC(=O)NCC([O-])=O
[#6]:[#6]-[#6](-[#1])=[#6](-[#1])-[#6](-[#1])=[#7]-[#7]=[#6] S1C(=NN=C/C=C/c2ccccc2)NC(=O)[C@H]1CC(=O)NCc3ccccc3
[#6]:[#6]-[#6](-[#1])=[#6](-[#1])-[#6](-[#1])=[#7]-[#7]=[#6] S1C(=NN=C/C=C/c2ccccc2)NC(=O)[C@H]1CC(=O)NCCC([O-])=O
[#6]:[#6]-[#6](-[#1])=[#6](-[#1])-[#6](-[#1])=[#7]-[#7]=[#6] S1C(=NN=C/C=C/c2ccccc2)NC(=O)[C@H]1CC(=O)NCCCC([O-])=O
[#6]:[#6]-[#6](-[#1])=[#6](-[#1])-[#6](-[#1])=[#7]-[#7]=[#6] S1C(=NN=C/C=C\c2ccccc2)N(c3ccc(O)cc3)C(=O)[C@@H]1CC([O-])=O
[#6]:[#6]-[#6](-[#1])=[#6](-[#1])-[#6](-[#1])=[#7]-[#7]=[#6] S1C(=NN=C/C=C\c2ccccc2)NC(=O)[C@@H]1CC(=O)Nc3ccc([N+]([O-])=O)cc3
[#6]:[#6]-[#6](-[#1])=[#6](-[#1])-[#6](-[#1])=[#7]-[#7]=[#6] S1c2c(N(C1=NN=C/C=C/c3ccccc3)C)ccc(OCC)c2
[#6]:[#6]-[#6](-[#1])=[#6](-[#1])-[#6](-[#1])=[#7]-[#7]=[#6] SC(=NN=C/C=C/c1ccccc1)NCC
[#6](-[#8]-[#1]):[#6]-[#6](=[#8])-[#6](-[#1])=[#6](-[#6])-[#6] [O-]C(=O)C[C@@H]1O[C@@H](c2c(O)c3c(c(O)c2C1)C(=O)C(C=4C(=O)c5c(O)c6c(c(O)c5C(=O)C4)[C@@H](O[C@@H](C6)CC([O-])=O)C)=CC(=O)3)C
[#6](-[#8]-[#1]):[#6]-[#6](=[#8])-[#6](-[#1])=[#6](-[#6])-[#6] [O-]C(=O)C[C@@H]1O[C@H](c2c(O)c3c(c(O)c2C1)C(=O)C(C=4C(=O)c5c(O)c6c(c(O)c5C(=O)C4)[C@@H](O[C@@H](C6)CC([O-])=O)C)=CC(=O)3)C
[#6](-[#8]-[#1]):[#6]-[#6](=[#8])-[#6](-[#1])=[#6](-[#6])-[#6] [O-]c1c(O)c(O)c2c(c(O)1)C(=O)C(=CC(=O)2)C(C)(C)C
[#6](-[#8]-[#1]):[#6]-[#6](=[#8])-[#6](-[#1])=[#6](-[#6])-[#6] [O-]c1c(OC)c(O)c2c3c1c(O)c4c(O[C@@H](C4(C)C)C)c3C(=CC(=O)2)C
[#6](-[#8]-[#1]):[#6]-[#6](=[#8])-[#6](-[#1])=[#6](-[#6])-[#6] [O-]c1c(OC)c(O)c2c3c1c(O)c4c(O[C@H](C4(C)C)C)c3C(=CC(=O)2)C
[#6](-[#8]-[#1]):[#6]-[#6](=[#8])-[#6](-[#1])=[#6](-[#6])-[#6] Brc1c(S(=O)(=O)N[C@@H](C=2C(=O)c3c(O)ccc(O)c3C(=O)C2)C(C)C)cccc1
[#6](-[#8]-[#1]):[#6]-[#6](=[#8])-[#6](-[#1])=[#6](-[#6])-[#6] Brc1c(S(=O)(=O)N[C@@H](C=2C(=O)c3c(O)ccc(O)c3C(=O)C2)C)cccc1
[#6](-[#8]-[#1]):[#6]-[#6](=[#8])-[#6](-[#1])=[#6](-[#6])-[#6] Brc1c(S(=O)(=O)N[C@H](C=2C(=O)c3c(O)ccc(O)c3C(=O)C2)C(C)C)cccc1
[#6](-[#8]-[#1]):[#6]-[#6](=[#8])-[#6](-[#1])=[#6](-[#6])-[#6] Brc1cc(S(=O)(=O)N[C@@H](C=2C(=O)c3c(O)ccc(O)c3C(=O)C2)C(C)C)ccc1
[#6](-[#8]-[#1]):[#6]-[#6](=[#8])-[#6](-[#1])=[#6](-[#6])-[#6] Brc1cc(S(=O)(=O)N[C@H](C=2C(=O)c3c(O)ccc(O)c3C(=O)C2)C)ccc1
[#6](-[#8]-[#1]):[#6]-[#6](=[#8])-[#6](-[#1])=[#6](-[#6])-[#6] Brc1ccc(S(=O)(=O)N[C@@H](C=2C(=O)c3c(O)ccc(O)c3C(=O)C2)C(C)C)cc1
[#6](-[#8]-[#1]):[#6]-[#6](=[#8])-[#6](-[#1])=[#6](-[#6])-[#6] Brc1ccc(S(=O)(=O)N[C@@H](C=2C(=O)c3c(O)ccc(O)c3C(=O)C2)C)cc1
[#6](-[#8]-[#1]):[#6]-[#6](=[#8])-[#6](-[#1])=[#6](-[#6])-[#6] Brc1ccc(S(=O)(=O)N[C@H](C=2C(=O)c3c(O)ccc(O)c3C(=O)C2)C(C)C)cc1
[#6](-[#8]-[#1]):[#6]-[#6](=[#8])-[#6](-[#1])=[#6](-[#6])-[#6] Clc1c(cccc1)C2=CC(=O)c3c(O)cc(O)c(c3C2)[C@@H]4[C@H](O)C[NH+](CC4)C
[#6](-[#8]-[#1]):[#6]-[#6](=[#8])-[#6](-[#1])=[#6](-[#6])-[#6] Clc1ccc(S(=O)(=O)N[C@H](C=2C(=O)c3c(O)ccc(O)c3C(=O)C2)C(C)C)cc1
[#6](-[#8]-[#1]):[#6]-[#6](=[#8])-[#6](-[#1])=[#6](-[#6])-[#6] Clc1ccc(S(=O)(=O)N[C@H](C=2C(=O)c3c(O)ccc(O)c3C(=O)C2)C)cc1
[#6](-[#8]-[#1]):[#6]-[#6](=[#8])-[#6](-[#1])=[#6](-[#6])-[#6] O=C(c1c(O)ccc(O)c1)/C=C(/CCC=C(C)C)\C
[#6](-[#8]-[#1]):[#6]-[#6](=[#8])-[#6](-[#1])=[#6](-[#6])-[#6] O=C(O[C@@H](C=1C(=O)c2c(O)ccc(O)c2C(=O)C1)CC=C(C)C)/C=C(/C=C/C=C(/C=C/C3=C(CCCC3(C)C)C)\C)\C
[#6](-[#8]-[#1]):[#6]-[#6](=[#8])-[#6](-[#1])=[#6](-[#6])-[#6] O=C(O[C@@H](C=1C(=O)c2c(O)ccc(O)c2C(=O)C1)CC=C(C)C)/C=C/CCC
[#6](-[#8]-[#1]):[#6]-[#6](=[#8])-[#6](-[#1])=[#6](-[#6])-[#6] O=C(O[C@@H](C=1C(=O)c2c(O)ccc(O)c2C(=O)C1)CC=C(C)C)C
[#6](-[#8]-[#1]):[#6]-[#6](=[#8])-[#6](-[#1])=[#6](-[#6])-[#6] O=C(O[C@@H](C=1C(=O)c2c(O)ccc(O)c2C(=O)C1)CC=C(C)C)c3c4c(ccc3)cccc4
[#6](-[#8]-[#1]):[#6]-[#6](=[#8])-[#6](-[#1])=[#6](-[#6])-[#6] O=C(O[C@@H](C=1C(=O)c2c(O)ccc(O)c2C(=O)C1)CC=C(C)C)c3cc4c(cc3)cccc4
[#6](-[#8]-[#1]):[#6]-[#6](=[#8])-[#6](-[#1])=[#6](-[#6])-[#6] O=C(O[C@@H](C=1C(=O)c2c(O)ccc(O)c2C(=O)C1)CC=C(C)C)c3ccccc3
[#6](-[#8]-[#1]):[#6]-[#6](=[#8])-[#6](-[#1])=[#6](-[#6])-[#6] O=C(O[C@@H](C=1C(=O)c2c(O)ccc(O)c2C(=O)C1)CC=C(C)C)c3cnccc3
[#6](-[#8]-[#1]):[#6]-[#6](=[#8])-[#6](-[#1])=[#6](-[#6])-[#6] O=C(O[C@@H](C=1C(=O)c2c(O)ccc(O)c2C(=O)C1)CC=C(C)C)CC
[#6](-[#8]-[#1]):[#6]-[#6](=[#8])-[#6](-[#1])=[#6](-[#6])-[#6] O=C(O[C@@H](C=1C(=O)c2c(O)ccc(O)c2C(=O)C1)CC=C(C)C)CC(O)(C)C
[#6](-[#8]-[#1]):[#6]-[#6](=[#8])-[#6](-[#1])=[#6](-[#6])-[#6] O=C(O[C@@H](C=1C(=O)c2c(O)ccc(O)c2C(=O)C1)CC=C(C)C)Cc3ccccc3
[#6](-[#8]-[#1]):[#6]-[#6](=[#8])-[#6](-[#1])=[#6](-[#6])-[#6] O=C(O[C@@H](C=1C(=O)c2c(O)ccc(O)c2C(=O)C1)CC=C(C)C)CCC
[#6](-[#8]-[#1]):[#6]-[#6](=[#8])-[#6](-[#1])=[#6](-[#6])-[#6] O=C(O[C@@H](C=1C(=O)c2c(O)ccc(O)c2C(=O)C1)CC=C(C)C)CCC=C
[#6](-[#8]-[#1]):[#6]-[#6](=[#8])-[#6](-[#1])=[#6](-[#6])-[#6] O=C(O[C@@H](C=1C(=O)c2c(O)ccc(O)c2C(=O)C1)CC=C(C)C)CCCC
[#6](-[#8]-[#1]):[#6]-[#6](=[#8])-[#6](-[#1])=[#6](-[#6])-[#6] O=C(O[C@@H](C=1C(=O)c2c(O)ccc(O)c2C(=O)C1)CC=C(C)C)CCCCC=C
[#6](-[#8]-[#1]):[#6]-[#6](=[#8])-[#6](-[#1])=[#6](-[#6])-[#6] O=C(O[C@@H](C=1C(=O)c2c(O)ccc(O)c2C(=O)C1)CC=C(C)C)CCCCCC
[#6](-[#8]-[#1]):[#6]-[#6](=[#8])-[#6](-[#1])=[#6](-[#6])-[#6] O=C(O[C@@H](C=1C(=O)c2c(O)ccc(O)c2C(=O)C1)CC=C(C)C)CCCCCCC/C=C/C/C=C/CCCCC
[#6](-[#8]-[#1]):[#6]-[#6](=[#8])-[#6](-[#1])=[#6](-[#6])-[#6] O=C(O[C@@H](C=1C(=O)c2c(O)ccc(O)c2C(=O)C1)CC=C(C)C)CCCCCCC/C=C/CCCCCCCC
[#6](-[#8]-[#1]):[#6]-[#6](=[#8])-[#6](-[#1])=[#6](-[#6])-[#6] O=C(O[C@@H](C=1C(=O)c2c(O)ccc(O)c2C(=O)C1)CC=C(C)C)CCCCCCCC
[#6](-[#8]-[#1]):[#6]-[#6](=[#8])-[#6](-[#1])=[#6](-[#6])-[#6] O=C(O[C@@H](C=1C(=O)c2c(O)ccc(O)c2C(=O)C1)CC=C(C)C)CCCCCCCCCC
[#6](-[#8]-[#1]):[#6]-[#6](=[#8])-[#6](-[#1])=[#6](-[#6])-[#6] O=C(O[C@@H](C=1C(=O)c2c(O)ccc(O)c2C(=O)C1)CC=C(C)C)CCCCCCCCCCC
[#6](-[#8]-[#1]):[#6]-[#6](=[#8])-[#6](-[#1])=[#6](-[#6])-[#6] O=C(O[C@@H](C=1C(=O)c2c(O)ccc(O)c2C(=O)C1)CC=C(C)C)COCc3ccccc3
[#6](-[#8]-[#1]):[#6]-[#6](=[#8])-[#6](-[#1])=[#6](-[#6])-[#6] O=C(O[C@@H](c1cc(c(O)cc1)C(=O)C=C(C)C)C)/C=C(\COC(=O)C)/C
[#6](-[#8]-[#1]):[#6]-[#6](=[#8])-[#6](-[#1])=[#6](-[#6])-[#6] O=C(O[C@H](C=1C(=O)c2c(O)ccc(O)c2C(=O)C1)CC=C(C)C)[C@@H](CC)C
[#6](-[#8]-[#1]):[#6]-[#6](=[#8])-[#6](-[#1])=[#6](-[#6])-[#6] O=C(O[C@H](C=1C(=O)c2c(O)ccc(O)c2C(=O)C1)CC=C(C)C)[C@H](CC)C
[#6](-[#8]-[#1]):[#6]-[#6](=[#8])-[#6](-[#1])=[#6](-[#6])-[#6] O=C(O[C@H](C=1C(=O)c2c(O)ccc(O)c2C(=O)C1)CC=C(C)C)[C@H]3O[C@@H]3C
[#6](-[#8]-[#1]):[#6]-[#6](=[#8])-[#6](-[#1])=[#6](-[#6])-[#6] O=C(O[C@H](C=1C(=O)c2c(O)ccc(O)c2C(=O)C1)CC=C(C)C)C
[#6](-[#8]-[#1]):[#6]-[#6](=[#8])-[#6](-[#1])=[#6](-[#6])-[#6] O=C(O[C@H](C=1C(=O)c2c(O)ccc(O)c2C(=O)C1)CC=C(C)C)C(C)C
[#6](-[#8]-[#1]):[#6]-[#6](=[#8])-[#6](-[#1])=[#6](-[#6])-[#6] O=C(O[C@H](C=1C(=O)c2c(O)ccc(O)c2C(=O)C1)CC=C(C)C)c3c4c(ccc3)cccc4
[#6](-[#8]-[#1]):[#6]-[#6](=[#8])-[#6](-[#1])=[#6](-[#6])-[#6] O=C(O[C@H](C=1C(=O)c2c(O)ccc(O)c2C(=O)C1)CC=C(C)C)CC(C)C
[#6](-[#8]-[#1]):[#6]-[#6](=[#8])-[#6](-[#1])=[#6](-[#6])-[#6] O=C(O[C@H](C=1C(=O)c2c(O)ccc(O)c2C(=O)C1)CC=C(C)C)CC(O)(C)C
[#6](-[#8]-[#1]):[#6]-[#6](=[#8])-[#6](-[#1])=[#6](-[#6])-[#6] O=C(O[C@H](C=1C(=O)c2c(O)ccc(O)c2C(=O)C1)CC=C(C)C)CCC
[#6](-[#8]-[#1]):[#6]-[#6](=[#8])-[#6](-[#1])=[#6](-[#6])-[#6] O=C(O[C@H](C=1C(=O)c2c(O)ccc(O)c2C(=O)C1)CC=C(C)C)CCCCC(C)C
[#6](-[#8]-[#1]):[#6]-[#6](=[#8])-[#6](-[#1])=[#6](-[#6])-[#6] O=C(O[C@H](C=1C(=O)c2c(O)ccc(O)c2C(=O)C1)CC=C(C)C)CCCCCCCCCCC
[#6](-[#8]-[#1]):[#6]-[#6](=[#8])-[#6](-[#1])=[#6](-[#6])-[#6] O=C(O[C@H](C=1C(=O)c2c(O)ccc(O)c2C(=O)C1)CC=C(C)C)COc3cc4c(cc3)cccc4
[#6](-[#8]-[#1]):[#6]-[#6](=[#8])-[#6](-[#1])=[#6](-[#6])-[#6] O=C(O[C@H](C=1C(=O)c2c(O)ccc(O)c2C(=O)C1)CC=C(C)C)COCc3ccccc3
[#6](-[#8]-[#1]):[#6]-[#6](=[#8])-[#6](-[#1])=[#6](-[#6])-[#6] O=C(O[C@H](c1cc(c(O)cc1)C(=O)C=C(C)C)C)/C=C(\COC(=O)C)/C
[#6](-[#8]-[#1]):[#6]-[#6](=[#8])-[#6](-[#1])=[#6](-[#6])-[#6] O=C(OC)/C=C/C=1C(=O)c2c(O)ccc(O)c2C(=O)C1
[#6](-[#8]-[#1]):[#6]-[#6](=[#8])-[#6](-[#1])=[#6](-[#6])-[#6] O=C(OC)c1cc(O)c(O)c(c1)C(=O)C=C(C)C
[#6](-[#8]-[#1]):[#6]-[#6](=[#8])-[#6](-[#1])=[#6](-[#6])-[#6] O=C1c2c(c(O)c(c3c(c4c(c(O)c3)C(=O)CCC(=O)4)C)cc2)C(=O)C=C1C
[#6](-[#8]-[#1]):[#6]-[#6](=[#8])-[#6](-[#1])=[#6](-[#6])-[#6] O=C1c2c(c(O)c(cc2)C(C)(C)C)C(=O)C=C1C(C)(C)C
[#6](-[#8]-[#1]):[#6]-[#6](=[#8])-[#6](-[#1])=[#6](-[#6])-[#6] O=C1c2c(c(O)cc(c2)C)C(=O)C=C(c3c(O)c4c(cc3C)C(=O)C=CC(=O)4)1
[#6](-[#8]-[#1]):[#6]-[#6](=[#8])-[#6](-[#1])=[#6](-[#6])-[#6] O=C1c2c(c(O)ccc2)C(=O)C=C1C
[#6](-[#8]-[#1]):[#6]-[#6](=[#8])-[#6](-[#1])=[#6](-[#6])-[#6] O=C1c2c(c3c4c(c(O)cc3)C(=O)C=C(C(=O)4)C)ccc(O)c2C(=O)C=C1C
[#6](-[#8]-[#1]):[#6]-[#6](=[#8])-[#6](-[#1])=[#6](-[#6])-[#6] O=C1c2c(O)c3c(O[C@@H](C3)C)c(O)c2[C@@]4(C(C(=C(CC4)C)C)=C1)C
[#6](-[#8]-[#1]):[#6]-[#6](=[#8])-[#6](-[#1])=[#6](-[#6])-[#6] O=C1c2c(O)c3c(O[C@H](C3)C)c(O)c2[C@@]4(C(C(=C(CC4)C)C)=C1)C
[#6](-[#8]-[#1]):[#6]-[#6](=[#8])-[#6](-[#1])=[#6](-[#6])-[#6] O=C1c2c(O)c3c(OC(=C3)C)c(O)c2[C@@]4(C(C(=C(C(=O)C4)C)C)=C1)C
[#6](-[#8]-[#1]):[#6]-[#6](=[#8])-[#6](-[#1])=[#6](-[#6])-[#6] O=C1c2c(O)c3c(OC(=C3)C)c(O)c2[C@@]4(C(C(=C(C(=O)C4)C)CO)=C1)C
[#6](-[#8]-[#1]):[#6]-[#6](=[#8])-[#6](-[#1])=[#6](-[#6])-[#6] O=C1c2c(O)ccc(O)c2C(=O)C=C1[C@@H](O)CC=C
[#6](-[#8]-[#1]):[#6]-[#6](=[#8])-[#6](-[#1])=[#6](-[#6])-[#6] O=C1c2c(O)ccc(O)c2C(=O)C=C1[C@@H](O)CCO
[#6](-[#8]-[#1]):[#6]-[#6](=[#8])-[#6](-[#1])=[#6](-[#6])-[#6] O=C1c2c(O)ccc(O)c2C(=O)C=C1[C@@H](O[C@@H]3O[C@H]([C@@H](O)[C@@H](O)[C@H]([NH3+])3)CO)CC=C(C)C
[#6](-[#8]-[#1]):[#6]-[#6](=[#8])-[#6](-[#1])=[#6](-[#6])-[#6] O=C1c2c(O)ccc(O)c2C(=O)C=C1[C@@H](O[C@@H]3O[C@H]([C@@H](O)[C@@H](O)[C@H](O)3)CO)CC=C(C)C
[#6](-[#8]-[#1]):[#6]-[#6](=[#8])-[#6](-[#1])=[#6](-[#6])-[#6] O=C1c2c(O)ccc(O)c2C(=O)C=C1[C@@H](O[C@H]3O[C@H]([C@@H](O)[C@@H](O)[C@H]([NH3+])3)CO)CC=C(C)C
[#6](-[#8]-[#1]):[#6]-[#6](=[#8])-[#6](-[#1])=[#6](-[#6])-[#6] O=C1c2c(O)ccc(O)c2C(=O)C=C1[C@@H](O[C@H]3O[C@H]([C@@H](O)[C@@H](O)[C@H](O)3)CO)CC=C(C)C
[#6](-[#8]-[#1]):[#6]-[#6](=[#8])-[#6](-[#1])=[#6](-[#6])-[#6] O=C1c2c(O)ccc(O)c2C(=O)C=C1[C@@H]3OC(CC3)(C)C
[#6](-[#8]-[#1]):[#6]-[#6](=[#8])-[#6](-[#1])=[#6](-[#6])-[#6] O=C1c2c(O)ccc(O)c2C(=O)C=C1[C@@H]3OCCC3
[#6](-[#8]-[#1]):[#6]-[#6](=[#8])-[#6](-[#1])=[#6](-[#6])-[#6] O=C1c2c(O)ccc(O)c2C(=O)C=C1[C@H](O)CC=C(C)C
[#6](-[#8]-[#1]):[#6]-[#6](=[#8])-[#6](-[#1])=[#6](-[#6])-[#6] O=C1c2c(O)ccc(O)c2C(=O)C=C1[C@H](O[C@@H]3O[C@@H]([C@@H](OC(=O)C)[C@H](OC(=O)C)3)COC(=O)C)CC=C(C)C
[#6](-[#8]-[#1]):[#6]-[#6](=[#8])-[#6](-[#1])=[#6](-[#6])-[#6] O=C1c2c(O)ccc(O)c2C(=O)C=C1[C@H](O[C@@H]3O[C@@H]([C@H](OC(=O)C)[C@H](OC(=O)C)[C@@H](OC(=O)C)3)COC(=O)C)CC=C(C)C
[#6](-[#8]-[#1]):[#6]-[#6](=[#8])-[#6](-[#1])=[#6](-[#6])-[#6] O=C1c2c(O)ccc(O)c2C(=O)C=C1[C@H](O[C@@H]3O[C@H]([C@@H](O)[C@@H](O)[C@H](O)3)CO)CC=C(C)C
[#6](-[#8]-[#1]):[#6]-[#6](=[#8])-[#6](-[#1])=[#6](-[#6])-[#6] O=C1c2c(O)ccc(O)c2C(=O)C=C1[C@H](O[C@H]3O[C@H]([C@@H](O)[C@@H](O)[C@H]([NH3+])3)CO)CC=C(C)C
[#6](-[#8]-[#1]):[#6]-[#6](=[#8])-[#6](-[#1])=[#6](-[#6])-[#6] O=C1c2c(O)ccc(O)c2C(=O)C=C1[C@H](O[C@H]3O[C@H]([C@H](OC(=O)C)[C@@H](OC(=O)C)[C@@H](OC(=O)C)3)C)CC=C(C)C
[#6](-[#8]-[#1]):[#6]-[#6](=[#8])-[#6](-[#1])=[#6](-[#6])-[#6] O=C1c2c(O)ccc(O)c2C(=O)C=C1[C@H](O/C=C/CCCCCCCCC)CC=C(C)C
[#6](-[#8]-[#1]):[#6]-[#6](=[#8])-[#6](-[#1])=[#6](-[#6])-[#6] O=C1c2c(O)ccc(O)c2C(=O)C=C1[C@H](OCC)CC=C(C)C
[#6](-[#8]-[#1]):[#6]-[#6](=[#8])-[#6](-[#1])=[#6](-[#6])-[#6] O=C1c2c(O)ccc(O)c2C(=O)C=C1[C@H]3OCCC3
[#6](-[#8]-[#1]):[#6]-[#6](=[#8])-[#6](-[#1])=[#6](-[#6])-[#6] O=C1c2c(O)ccc(O)c2C(=O)C=C1C
[#6](-[#8]-[#1]):[#6]-[#6](=[#8])-[#6](-[#1])=[#6](-[#6])-[#6] O=C1c2c(O)ccc(O)c2C(=O)C=C1CCC=C(C)C
[#6](-[#8]-[#1]):[#6]-[#6](=[#8])-[#6](-[#1])=[#6](-[#6])-[#6] O=C1c2c(OC)ccc(O)c2C(=O)C=C1CCC=C(C)C
[#6](-[#8]-[#1]):[#6]-[#6](=[#8])-[#6](-[#1])=[#6](-[#6])-[#6] S(=O)(=O)(N[C@@H](C=1C(=O)c2c(O)ccc(O)c2C(=O)C1)C(C)C)c3c(OC)cc(OC)cc3
[#6](-[#8]-[#1]):[#6]-[#6](=[#8])-[#6](-[#1])=[#6](-[#6])-[#6] S(=O)(=O)(N[C@@H](C=1C(=O)c2c(O)ccc(O)c2C(=O)C1)C(C)C)c3ccc(cc3)C
[#6](-[#8]-[#1]):[#6]-[#6](=[#8])-[#6](-[#1])=[#6](-[#6])-[#6] S(=O)(=O)(N[C@@H](C=1C(=O)c2c(O)ccc(O)c2C(=O)C1)C(C)C)c3ccc(cc3)C(=O)OCC
[#6](-[#8]-[#1]):[#6]-[#6](=[#8])-[#6](-[#1])=[#6](-[#6])-[#6] S(=O)(=O)(N[C@@H](C=1C(=O)c2c(O)ccc(O)c2C(=O)C1)C(C)C)c3ccc(F)cc3
[#6](-[#8]-[#1]):[#6]-[#6](=[#8])-[#6](-[#1])=[#6](-[#6])-[#6] S(=O)(=O)(N[C@@H](C=1C(=O)c2c(O)ccc(O)c2C(=O)C1)C)c3c(OC)cc(OC)cc3
[#6](-[#8]-[#1]):[#6]-[#6](=[#8])-[#6](-[#1])=[#6](-[#6])-[#6] S(=O)(=O)(N[C@@H](C=1C(=O)c2c(O)ccc(O)c2C(=O)C1)C)c3ccc(cc3)C(=O)C
[#6](-[#8]-[#1]):[#6]-[#6](=[#8])-[#6](-[#1])=[#6](-[#6])-[#6] S(=O)(=O)(N[C@@H](C=1C(=O)c2c(O)ccc(O)c2C(=O)C1)C)c3ccc(OC)cc3
[#6](-[#8]-[#1]):[#6]-[#6](=[#8])-[#6](-[#1])=[#6](-[#6])-[#6] S(=O)(=O)(N[C@H](C=1C(=O)c2c(O)ccc(O)c2C(=O)C1)C(C)C)c3c(cccc3)C
[#6](-[#8]-[#1]):[#6]-[#6](=[#8])-[#6](-[#1])=[#6](-[#6])-[#6] S(=O)(=O)(N[C@H](C=1C(=O)c2c(O)ccc(O)c2C(=O)C1)C(C)C)c3c(OC)cc(OC)cc3
[#6](-[#8]-[#1]):[#6]-[#6](=[#8])-[#6](-[#1])=[#6](-[#6])-[#6] S(=O)(=O)(N[C@H](C=1C(=O)c2c(O)ccc(O)c2C(=O)C1)C(C)C)c3ccc(cc3)C
[#6](-[#8]-[#1]):[#6]-[#6](=[#8])-[#6](-[#1])=[#6](-[#6])-[#6] S(=O)(=O)(N[C@H](C=1C(=O)c2c(O)ccc(O)c2C(=O)C1)C(C)C)c3ccc(cc3)C(=O)OCC
[#6](-[#8]-[#1]):[#6]-[#6](=[#8])-[#6](-[#1])=[#6](-[#6])-[#6] S(=O)(=O)(N[C@H](C=1C(=O)c2c(O)ccc(O)c2C(=O)C1)C(C)C)c3ccc(F)cc3
[#6](-[#8]-[#1]):[#6]-[#6](=[#8])-[#6](-[#1])=[#6](-[#6])-[#6] S(=O)(=O)(N[C@H](C=1C(=O)c2c(O)ccc(O)c2C(=O)C1)C)c3c(cccc3)C
[#6](-[#8]-[#1]):[#6]-[#6](=[#8])-[#6](-[#1])=[#6](-[#6])-[#6] S(=O)(=O)(N[C@H](C=1C(=O)c2c(O)ccc(O)c2C(=O)C1)C)c3ccc(cc3)C
[#6](-[#8]-[#1]):[#6]-[#6](=[#8])-[#6](-[#1])=[#6](-[#6])-[#6] S(=O)(=O)(N[C@H](C=1C(=O)c2c(O)ccc(O)c2C(=O)C1)C)c3ccc(cc3)C(=O)C
[#6](-[#8]-[#1]):[#6]-[#6](=[#8])-[#6](-[#1])=[#6](-[#6])-[#6] S(=O)(=O)(N[C@H](C=1C(=O)c2c(O)ccc(O)c2C(=O)C1)C)c3ccc(OC)cc3
[#6;X4]-[#16;X2]-[#6](=[#7]-[!#1]:[!#1]:[!#1]:[!#1])-[#7](-[#1])-[#7]=[#6] BrC1=C(SC=C1)C2=NNC(SC2)=Nc3c(OC)cccc3
[#6;X4]-[#16;X2]-[#6](=[#7]-[!#1]:[!#1]:[!#1]:[!#1])-[#7](-[#1])-[#7]=[#6] BrC1=C(SC=C1)C2=NNC(SC2)=Nc3cc(OC)ccc3
[#6;X4]-[#16;X2]-[#6](=[#7]-[!#1]:[!#1]:[!#1]:[!#1])-[#7](-[#1])-[#7]=[#6] Brc1cc(ccc1)C2=NNC(SC2)=Nc3c([N+]([O-])=O)cccc3
[#6;X4]-[#16;X2]-[#6](=[#7]-[!#1]:[!#1]:[!#1]:[!#1])-[#7](-[#1])-[#7]=[#6] Brc1cc(ccc1)C2=NNC(SC2)=Nc3c(cccc3)C
[#6;X4]-[#16;X2]-[#6](=[#7]-[!#1]:[!#1]:[!#1]:[!#1])-[#7](-[#1])-[#7]=[#6] Brc1cc(ccc1)C2=NNC(SC2)=Nc3c(OC)cccc3
[#6;X4]-[#16;X2]-[#6](=[#7]-[!#1]:[!#1]:[!#1]:[!#1])-[#7](-[#1])-[#7]=[#6] Clc1c(c(N=C2SCC(=NN2)c3cc(OC)c(OC)cc3)ccc1)C
[#6;X4]-[#16;X2]-[#6](=[#7]-[!#1]:[!#1]:[!#1]:[!#1])-[#7](-[#1])-[#7]=[#6] Clc1c(c(N=C2SCC(=NN2)c3cc(SC)c(NC(=O)C)cc3)ccc1)C
[#6;X4]-[#16;X2]-[#6](=[#7]-[!#1]:[!#1]:[!#1]:[!#1])-[#7](-[#1])-[#7]=[#6] Clc1c(c(N=C2SCC(=NN2)c3ccc(F)cc3)ccc1)C
[#6;X4]-[#16;X2]-[#6](=[#7]-[!#1]:[!#1]:[!#1]:[!#1])-[#7](-[#1])-[#7]=[#6] Clc1c(ccc(Cl)c1)C2=NNC(SC2)=Nc3cc(NC(=O)C)ccc3
[#6;X4]-[#16;X2]-[#6](=[#7]-[!#1]:[!#1]:[!#1]:[!#1])-[#7](-[#1])-[#7]=[#6] Clc1c(Cl)ccc(N=C2SCC(=NN2)c3ccc(NC(=O)C)cc3)c1
[#6;X4]-[#16;X2]-[#6](=[#7]-[!#1]:[!#1]:[!#1]:[!#1])-[#7](-[#1])-[#7]=[#6] Clc1c(N=C2SCC(=NN2)c3cc(OC)c(OC)cc3)cccc1
[#6;X4]-[#16;X2]-[#6](=[#7]-[!#1]:[!#1]:[!#1]:[!#1])-[#7](-[#1])-[#7]=[#6] Clc1c(N=C2SCC(=NN2)c3cc(SC)c(NC(=O)C)cc3)cccc1
[#6;X4]-[#16;X2]-[#6](=[#7]-[!#1]:[!#1]:[!#1]:[!#1])-[#7](-[#1])-[#7]=[#6] Clc1c(N=C2SCC(=NN2)c3ccc(NC(=O)C)cc3)ccc(Cl)c1
[#6;X4]-[#16;X2]-[#6](=[#7]-[!#1]:[!#1]:[!#1]:[!#1])-[#7](-[#1])-[#7]=[#6] Clc1cc(N=C2SCC(=NN2)C=3NC(=C(C(=O)OCC)C3C)C)ccc1
[#6;X4]-[#16;X2]-[#6](=[#7]-[!#1]:[!#1]:[!#1]:[!#1])-[#7](-[#1])-[#7]=[#6] Clc1cc(N=C2SCC(=NN2)C3=C(N(C(=C3)C)CCOC)C)ccc1
[#6;X4]-[#16;X2]-[#6](=[#7]-[!#1]:[!#1]:[!#1]:[!#1])-[#7](-[#1])-[#7]=[#6] Clc1cc(N=C2SCC(=NN2)c3cc(OC)c(OC)cc3)ccc1
[#6;X4]-[#16;X2]-[#6](=[#7]-[!#1]:[!#1]:[!#1]:[!#1])-[#7](-[#1])-[#7]=[#6] Clc1cc(N=C2SCC(=NN2)c3cc4c(N(S(=O)(=O)C)[C@H](C4)C)cc3)ccc1
[#6;X4]-[#16;X2]-[#6](=[#7]-[!#1]:[!#1]:[!#1]:[!#1])-[#7](-[#1])-[#7]=[#6] Clc1cc(N=C2SCC(=NN2)c3ccc(F)cc3)ccc1
[#6;X4]-[#16;X2]-[#6](=[#7]-[!#1]:[!#1]:[!#1]:[!#1])-[#7](-[#1])-[#7]=[#6] Clc1ccc(cc1)C2=NNC(SC2)=Nc3c(F)cccc3
[#6;X4]-[#16;X2]-[#6](=[#7]-[!#1]:[!#1]:[!#1]:[!#1])-[#7](-[#1])-[#7]=[#6] Clc1ccc(N=C2SCC(=NN2)C=3Oc4c(cccc4)C3)cc1
[#6;X4]-[#16;X2]-[#6](=[#7]-[!#1]:[!#1]:[!#1]:[!#1])-[#7](-[#1])-[#7]=[#6] Clc1ccc(N=C2SCC(=NN2)C3=C(N(C(=C3)C)CCOC)C)cc1
[#6;X4]-[#16;X2]-[#6](=[#7]-[!#1]:[!#1]:[!#1]:[!#1])-[#7](-[#1])-[#7]=[#6] Clc1ccc(N=C2SCC(=NN2)c3cc(F)c(F)cc3)cc1
[#6;X4]-[#16;X2]-[#6](=[#7]-[!#1]:[!#1]:[!#1]:[!#1])-[#7](-[#1])-[#7]=[#6] Clc1ccc(N=C2SCC(=NN2)c3cc(OC)ccc3)cc1
[#6;X4]-[#16;X2]-[#6](=[#7]-[!#1]:[!#1]:[!#1]:[!#1])-[#7](-[#1])-[#7]=[#6] Clc1ccc(N=C2SCC(=NN2)c3ccc(cc3)C)cc1
[#6;X4]-[#16;X2]-[#6](=[#7]-[!#1]:[!#1]:[!#1]:[!#1])-[#7](-[#1])-[#7]=[#6] Clc1ccc(N=C2SCC(=NN2)c3ccc(NC(=O)CC(C)C)cc3)cc1
[#6;X4]-[#16;X2]-[#6](=[#7]-[!#1]:[!#1]:[!#1]:[!#1])-[#7](-[#1])-[#7]=[#6] S(=O)(=O)(N(C)C)c1cc(N=C2SCC(=NN2)C=3c4c(NC3)c(ccc4)CC)ccc1
[#6;X4]-[#16;X2]-[#6](=[#7]-[!#1]:[!#1]:[!#1]:[!#1])-[#7](-[#1])-[#7]=[#6] S(=O)(=O)(N(C)C)c1cc(N=C2SCC(=NN2)C=3c4c(NC3)cccc4)ccc1
[#6;X4]-[#16;X2]-[#6](=[#7]-[!#1]:[!#1]:[!#1]:[!#1])-[#7](-[#1])-[#7]=[#6] S(=O)(=O)(N(C)C)c1cc(N=C2SCC(=NN2)c3ccc(NC(=O)C)cc3)ccc1
[#6;X4]-[#16;X2]-[#6](=[#7]-[!#1]:[!#1]:[!#1]:[!#1])-[#7](-[#1])-[#7]=[#6] S(=O)(=O)(N1c2c(cc(cc2)C3=NNC(SC3)=Nc4c(OC)cccc4)C[C@@H]1C)C
[#6;X4]-[#16;X2]-[#6](=[#7]-[!#1]:[!#1]:[!#1]:[!#1])-[#7](-[#1])-[#7]=[#6] S(=O)(=O)(N1c2c(cc(cc2)C3=NNC(SC3)=Nc4cc(c(cc4)C)C)C[C@@H]1C)C
[#6;X4]-[#16;X2]-[#6](=[#7]-[!#1]:[!#1]:[!#1]:[!#1])-[#7](-[#1])-[#7]=[#6] S(C(=Nc1ccccc1)NN=CC)C
[#6;X4]-[#16;X2]-[#6](=[#7]-[!#1]:[!#1]:[!#1]:[!#1])-[#7](-[#1])-[#7]=[#6] S(C(=Nc1ccccc1)NN=Cc2c(O)cccc2)C
[#6;X4]-[#16;X2]-[#6](=[#7]-[!#1]:[!#1]:[!#1]:[!#1])-[#7](-[#1])-[#7]=[#6] S(c1c(NC(=O)C)ccc(c1)C2=NNC(SC2)=Nc3c(c(ccc3)C)C)C
[#6;X4]-[#16;X2]-[#6](=[#7]-[!#1]:[!#1]:[!#1]:[!#1])-[#7](-[#1])-[#7]=[#6] S(c1c(NC(=O)C)ccc(c1)C2=NNC(SC2)=Nc3ccc(cc3)C)C
[#6;X4]-[#16;X2]-[#6](=[#7]-[!#1]:[!#1]:[!#1]:[!#1])-[#7](-[#1])-[#7]=[#6] S(c1ccc(N=C2SCC(=NN2)c3c(OC)ccc(OC)c3)cc1)C(F)F
[#6;X4]-[#16;X2]-[#6](=[#7]-[!#1]:[!#1]:[!#1]:[!#1])-[#7](-[#1])-[#7]=[#6] S(c1ccc(N=C2SCC(=NN2)c3cc4OCCOc4cc3)cc1)C(F)F
[#6;X4]-[#16;X2]-[#6](=[#7]-[!#1]:[!#1]:[!#1]:[!#1])-[#7](-[#1])-[#7]=[#6] S(c1ccc(N=C2SCC(=NN2)c3ccccc3)cc1)C(F)F
[#6;X4]-[#16;X2]-[#6](=[#7]-[!#1]:[!#1]:[!#1]:[!#1])-[#7](-[#1])-[#7]=[#6] S1C(=NC=2C(=O)N(N(C2C)C)c3ccccc3)NN=C(C4=C(N(C(=C4)C)Cc5ccccc5)C)C1
[#6;X4]-[#16;X2]-[#6](=[#7]-[!#1]:[!#1]:[!#1]:[!#1])-[#7](-[#1])-[#7]=[#6] S1C(=Nc2c([N+]([O-])=O)cccc2)NN=C(c3c(F)ccc(F)c3)C1
[#6;X4]-[#16;X2]-[#6](=[#7]-[!#1]:[!#1]:[!#1]:[!#1])-[#7](-[#1])-[#7]=[#6] S1C(=Nc2c([N+]([O-])=O)cccc2)NN=C(c3c(OC)ccc(OC)c3)C1
[#6;X4]-[#16;X2]-[#6](=[#7]-[!#1]:[!#1]:[!#1]:[!#1])-[#7](-[#1])-[#7]=[#6] S1C(=Nc2c([N+]([O-])=O)cccc2)NN=C(c3cc(OC)ccc3)C1
[#6;X4]-[#16;X2]-[#6](=[#7]-[!#1]:[!#1]:[!#1]:[!#1])-[#7](-[#1])-[#7]=[#6] S1C(=Nc2c([N+]([O-])=O)cccc2)NN=C(c3cc4OCCCOc4cc3)C1
[#6;X4]-[#16;X2]-[#6](=[#7]-[!#1]:[!#1]:[!#1]:[!#1])-[#7](-[#1])-[#7]=[#6] S1C(=Nc2c([N+]([O-])=O)cccc2)NN=C(c3cc4OCOc4cc3)C1
[#6;X4]-[#16;X2]-[#6](=[#7]-[!#1]:[!#1]:[!#1]:[!#1])-[#7](-[#1])-[#7]=[#6] S1C(=Nc2c([N+]([O-])=O)cccc2)NN=C(c3ccc(cc3)CNC(=O)C)C1
[#6;X4]-[#16;X2]-[#6](=[#7]-[!#1]:[!#1]:[!#1]:[!#1])-[#7](-[#1])-[#7]=[#6] S1C(=Nc2c([N+]([O-])=O)cccc2)NN=C(c3ccc(NC(=O)C)cc3)C1
[#6;X4]-[#16;X2]-[#6](=[#7]-[!#1]:[!#1]:[!#1]:[!#1])-[#7](-[#1])-[#7]=[#6] S1C(=Nc2c(c(ccc2)C)C)NN=C(c3c(OC)ccc(OC)c3)C1
[#6;X4]-[#16;X2]-[#6](=[#7]-[!#1]:[!#1]:[!#1]:[!#1])-[#7](-[#1])-[#7]=[#6] S1C(=Nc2c(c(ccc2)C)C)NN=C(c3cc(OC)ccc3)C1
[#6;X4]-[#16;X2]-[#6](=[#7]-[!#1]:[!#1]:[!#1]:[!#1])-[#7](-[#1])-[#7]=[#6] S1C(=Nc2c(c(ccc2)C)C)NN=C(c3ccc(NC(=O)CC)cc3)C1
[#6;X4]-[#16;X2]-[#6](=[#7]-[!#1]:[!#1]:[!#1]:[!#1])-[#7](-[#1])-[#7]=[#6] S1C(=Nc2c(ccc(c2)C)C)NN=C(c3ccc(F)cc3)C1
[#6;X4]-[#16;X2]-[#6](=[#7]-[!#1]:[!#1]:[!#1]:[!#1])-[#7](-[#1])-[#7]=[#6] S1C(=Nc2c(ccc(c2)C)C)NN=C(c3ccc(NC(=O)C)cc3)C1
[#6;X4]-[#16;X2]-[#6](=[#7]-[!#1]:[!#1]:[!#1]:[!#1])-[#7](-[#1])-[#7]=[#6] S1C(=Nc2c(ccc(c2)C)C)NN=C(c3ccccc3)C1
[#6;X4]-[#16;X2]-[#6](=[#7]-[!#1]:[!#1]:[!#1]:[!#1])-[#7](-[#1])-[#7]=[#6] S1C(=Nc2c(cccc2)C)NN=C(c3cc(F)c(OC)cc3)C1
[#6;X4]-[#16;X2]-[#6](=[#7]-[!#1]:[!#1]:[!#1]:[!#1])-[#7](-[#1])-[#7]=[#6] S1C(=Nc2c(cccc2)C)NN=C(c3cc(OC)c(OC)cc3)C1
[#6;X4]-[#16;X2]-[#6](=[#7]-[!#1]:[!#1]:[!#1]:[!#1])-[#7](-[#1])-[#7]=[#6] S1C(=Nc2c(cccc2)C)NN=C(c3cc(OC)ccc3)C1
[#6;X4]-[#16;X2]-[#6](=[#7]-[!#1]:[!#1]:[!#1]:[!#1])-[#7](-[#1])-[#7]=[#6] S1C(=Nc2c(cccc2)C)NN=C(c3ccc(NC(=O)CC(C)C)cc3)C1
[#6;X4]-[#16;X2]-[#6](=[#7]-[!#1]:[!#1]:[!#1]:[!#1])-[#7](-[#1])-[#7]=[#6] S1C(=Nc2c(F)cc(F)cc2)NN=C(C3=C(N(C(=C3)C)[C@H](COC)C)C)C1
[#6;X4]-[#16;X2]-[#6](=[#7]-[!#1]:[!#1]:[!#1]:[!#1])-[#7](-[#1])-[#7]=[#6] S1C(=Nc2c(F)cccc2)NN=C(C=3N(C=CC3)C)C1
[#6;X4]-[#16;X2]-[#6](=[#7]-[!#1]:[!#1]:[!#1]:[!#1])-[#7](-[#1])-[#7]=[#6] S1C(=Nc2c(F)cccc2)NN=C(C3=C(NC(=C3)C)C)C1
[#6;X4]-[#16;X2]-[#6](=[#7]-[!#1]:[!#1]:[!#1]:[!#1])-[#7](-[#1])-[#7]=[#6] S1C(=Nc2c(F)cccc2)NN=C(c3c(F)ccc(F)c3)C1
[#6;X4]-[#16;X2]-[#6](=[#7]-[!#1]:[!#1]:[!#1]:[!#1])-[#7](-[#1])-[#7]=[#6] S1C(=Nc2c(F)cccc2)NN=C(c3cc(OC)ccc3)C1
[#6;X4]-[#16;X2]-[#6](=[#7]-[!#1]:[!#1]:[!#1]:[!#1])-[#7](-[#1])-[#7]=[#6] S1C(=Nc2c(OC)cccc2)NN=C(c3ccc(NC(=O)C)cc3)C1
[#6;X4]-[#16;X2]-[#6](=[#7]-[!#1]:[!#1]:[!#1]:[!#1])-[#7](-[#1])-[#7]=[#6] S1C(=Nc2cc(c(cc2)C)C)NN=C(c3cc(OC)c(OC)cc3)C1
[#6;X4]-[#16;X2]-[#6](=[#7]-[!#1]:[!#1]:[!#1]:[!#1])-[#7](-[#1])-[#7]=[#6] S1C(=Nc2cc(NC(=O)C)ccc2)NN=C(C=3NC(=C(C(=O)OC)C3C)C)[C@H]1C
[#6;X4]-[#16;X2]-[#6](=[#7]-[!#1]:[!#1]:[!#1]:[!#1])-[#7](-[#1])-[#7]=[#6] S1C(=Nc2cc(NC(=O)C)ccc2)NN=C(C3=C(N(C(=C3)C)C4CC4)C)C1
[#6;X4]-[#16;X2]-[#6](=[#7]-[!#1]:[!#1]:[!#1]:[!#1])-[#7](-[#1])-[#7]=[#6] S1C(=Nc2cc(NC(=O)C)ccc2)NN=C(C3=C(N(C(=C3)C)CC)C)C1
[#6;X4]-[#16;X2]-[#6](=[#7]-[!#1]:[!#1]:[!#1]:[!#1])-[#7](-[#1])-[#7]=[#6] S1C(=Nc2cc(NC(=O)C)ccc2)NN=C(c3cc(c(cc3)C)C)C1
[#6;X4]-[#16;X2]-[#6](=[#7]-[!#1]:[!#1]:[!#1]:[!#1])-[#7](-[#1])-[#7]=[#6] S1C(=Nc2cc(NC(=O)C)ccc2)NN=C(c3cc(OC)c(OC)cc3)C1
[#6;X4]-[#16;X2]-[#6](=[#7]-[!#1]:[!#1]:[!#1]:[!#1])-[#7](-[#1])-[#7]=[#6] S1C(=Nc2cc(NC(=O)C)ccc2)NN=C(c3ccc(cc3)C(C)C)C1
[#6;X4]-[#16;X2]-[#6](=[#7]-[!#1]:[!#1]:[!#1]:[!#1])-[#7](-[#1])-[#7]=[#6] S1C(=Nc2cc(NC(=O)C)ccc2)NN=C(c3ccc(cc3)CC)C1
[#6;X4]-[#16;X2]-[#6](=[#7]-[!#1]:[!#1]:[!#1]:[!#1])-[#7](-[#1])-[#7]=[#6] S1C(=Nc2cc(NC(=O)C)ccc2)NN=C(c3ccc(NC(=O)CCC)cc3)C1
[#6;X4]-[#16;X2]-[#6](=[#7]-[!#1]:[!#1]:[!#1]:[!#1])-[#7](-[#1])-[#7]=[#6] S1C(=Nc2cc(NC(=O)C)ccc2)NN=C(c3ccccc3)C1
[#6;X4]-[#16;X2]-[#6](=[#7]-[!#1]:[!#1]:[!#1]:[!#1])-[#7](-[#1])-[#7]=[#6] S1C(=Nc2cc(OC)ccc2)NN=C(C=3c4c(N(C3)CCC#N)cccc4)C1
[#6;X4]-[#16;X2]-[#6](=[#7]-[!#1]:[!#1]:[!#1]:[!#1])-[#7](-[#1])-[#7]=[#6] S1C(=Nc2cc(OC)ccc2)NN=C(c3c(cc(cc3)C)C)C1
[#6;X4]-[#16;X2]-[#6](=[#7]-[!#1]:[!#1]:[!#1]:[!#1])-[#7](-[#1])-[#7]=[#6] S1C(=Nc2cc(OC)ccc2)NN=C(c3cc(F)c(OC)cc3)C1
[#6;X4]-[#16;X2]-[#6](=[#7]-[!#1]:[!#1]:[!#1]:[!#1])-[#7](-[#1])-[#7]=[#6] S1C(=Nc2cc(OC)ccc2)NN=C(c3ccc(NC(=O)C)cc3)C1
[#6;X4]-[#16;X2]-[#6](=[#7]-[!#1]:[!#1]:[!#1]:[!#1])-[#7](-[#1])-[#7]=[#6] S1C(=Nc2ccc(cc2)C)NN=C(C3=C(N(C(=C3)C)CC=C)C)C1
[#6;X4]-[#16;X2]-[#6](=[#7]-[!#1]:[!#1]:[!#1]:[!#1])-[#7](-[#1])-[#7]=[#6] S1C(=Nc2ccc(cc2)C)NN=C(c3ccc(F)cc3)C1
[#6;X4]-[#16;X2]-[#6](=[#7]-[!#1]:[!#1]:[!#1]:[!#1])-[#7](-[#1])-[#7]=[#6] S1C(=Nc2ccc(cc2)CCCC)NN=C(c3ccc(NC(=O)C)cc3)C1
[#6;X4]-[#16;X2]-[#6](=[#7]-[!#1]:[!#1]:[!#1]:[!#1])-[#7](-[#1])-[#7]=[#6] S1C(=Nc2ccc(F)cc2)NN=C(C=3NC(=C(C(=O)OCC)C3C)C)C1
[#6;X4]-[#16;X2]-[#6](=[#7]-[!#1]:[!#1]:[!#1]:[!#1])-[#7](-[#1])-[#7]=[#6] S1C(=Nc2ccc(F)cc2)NN=C(C3=C(N(C(=C3)C)CCOC)C)C1
[#6;X4]-[#16;X2]-[#6](=[#7]-[!#1]:[!#1]:[!#1]:[!#1])-[#7](-[#1])-[#7]=[#6] S1C(=Nc2ccc(F)cc2)NN=C(c3cc(F)c(F)cc3)C1
[#6;X4]-[#16;X2]-[#6](=[#7]-[!#1]:[!#1]:[!#1]:[!#1])-[#7](-[#1])-[#7]=[#6] S1C(=Nc2ccc(OCC)cc2)NN=C(C=3NC(=C(C(=O)OCC)C3C)C)C1
[#6;X4]-[#16;X2]-[#6](=[#7]-[!#1]:[!#1]:[!#1]:[!#1])-[#7](-[#1])-[#7]=[#6] S1C(=Nc2ccc(OCC)cc2)NN=C(C=3Oc4c(cccc4)C3)C1
[#6;X4]-[#16;X2]-[#6](=[#7]-[!#1]:[!#1]:[!#1]:[!#1])-[#7](-[#1])-[#7]=[#6] S1C(=Nc2ccc(OCC)cc2)NN=C(C3=C(N(C(=C3)C)CC=C)C)C1
[#6;X4]-[#16;X2]-[#6](=[#7]-[!#1]:[!#1]:[!#1]:[!#1])-[#7](-[#1])-[#7]=[#6] S1C(=Nc2ccc(OCC)cc2)NN=C(c3cc(OC)ccc3)C1
[#6;X4]-[#16;X2]-[#6](=[#7]-[!#1]:[!#1]:[!#1]:[!#1])-[#7](-[#1])-[#7]=[#6] S1C(=Nc2ccccc2)NN=C(C(=NOC)C([O-])=O)C1
[#6;X4]-[#16;X2]-[#6](=[#7]-[!#1]:[!#1]:[!#1]:[!#1])-[#7](-[#1])-[#7]=[#6] S1C(=Nc2ccccc2)NN=C(C=3c4c(NC3)cccc4)[C@H]1C
[#6;X4]-[#16;X2]-[#6](=[#7]-[!#1]:[!#1]:[!#1]:[!#1])-[#7](-[#1])-[#7]=[#6] S1C(=Nc2ccccc2)NN=C(C=3NC(=C(C(=O)OC)C3C)C)[C@@H]1C
[#6;X4]-[#16;X2]-[#6](=[#7]-[!#1]:[!#1]:[!#1]:[!#1])-[#7](-[#1])-[#7]=[#6] S1C(=Nc2ccccc2)NN=C(c3c(cc(cc3C)C)C)C1
[#6;X4]-[#16;X2]-[#6](=[#7]-[!#1]:[!#1]:[!#1]:[!#1])-[#7](-[#1])-[#7]=[#6] S1C(=Nc2ccccc2)NN=C(c3c(ccc(c3)C)C)C1
[#6;X4]-[#16;X2]-[#6](=[#7]-[!#1]:[!#1]:[!#1]:[!#1])-[#7](-[#1])-[#7]=[#6] S1C(=Nc2ccccc2)NN=C(c3c(F)cc4NC(=O)CCc4c3)C1
[#6;X4]-[#16;X2]-[#6](=[#7]-[!#1]:[!#1]:[!#1]:[!#1])-[#7](-[#1])-[#7]=[#6] S1C(=Nc2ccccc2)NN=C(c3cc4c(NC(=O)CC4)cc3)C1
[#6;X4]-[#16;X2]-[#6](=[#7]-[!#1]:[!#1]:[!#1]:[!#1])-[#7](-[#1])-[#7]=[#6] S1C(=Nc2ccccc2)NN=C(c3ccc(NC(=O)C(C)(C)C)cc3)C1
[#6;X4]-[#16;X2]-[#6](=[#7]-[!#1]:[!#1]:[!#1]:[!#1])-[#7](-[#1])-[#7]=[#6] S1C(=Nc2ccccc2)NN=C(c3ccc(NC(=O)CC(C)C)cc3)C1
[#6;X4]-[#16;X2]-[#6](=[#7]-[!#1]:[!#1]:[!#1]:[!#1])-[#7](-[#1])-[#7]=[#6] S1C(C2=NNC(SC2)=Nc3c(c(ccc3)C)C)=CC=C1CNC(=O)C
[#6;X4]-[#16;X2]-[#6](=[#7]-[!#1]:[!#1]:[!#1]:[!#1])-[#7](-[#1])-[#7]=[#6] S1C(C2=NNC(SC2)=Nc3cc(NC(=O)C)ccc3)=CC=C1CNC(=O)C
[#6;X4]-[#16;X2]-[#6](=[#7]-[!#1]:[!#1]:[!#1]:[!#1])-[#7](-[#1])-[#7]=[#6] S1C(C2=NNC(SC2)=Nc3ccc(cc3)C(C)C)=CC=C1
[#6;X4]-[#16;X2]-[#6](=[#7]-[!#1]:[!#1]:[!#1]:[!#1])-[#7](-[#1])-[#7]=[#6] S1C(C2=NNC(SC2)=Nc3ccc(cc3)C)=CC(C(=O)N(C)C)=C1
[#6;X4]-[#16;X2]-[#6](=[#7]-[!#1]:[!#1]:[!#1]:[!#1])-[#7](-[#1])-[#7]=[#6] S1C(C2=NNC(SC2)=Nc3ccc(cc3)C)=CC=C1CNC(=O)C
[#6;X4]-[#16;X2]-[#6](=[#7]-[!#1]:[!#1]:[!#1]:[!#1])-[#7](-[#1])-[#7]=[#6] S1c2c(cccc2)C(=C1C3=NNC(SC3)=Nc4cc(NC(=O)C)ccc4)C
[#6](-[#6]#[#7])(-[#6]#[#7])=[#6]-c:1:c:c:c:c:c:1 [O-][N+](=O)C=1N(C(=NC1)C)CCOc2c(OCC)cc(cc2)C=C(C#N)C#N
[#6](-[#6]#[#7])(-[#6]#[#7])=[#6]-c:1:c:c:c:c:c:1 [O-][N+](=O)c1c([O-])c(ccc1)C=C(C#N)C#N
[#6](-[#6]#[#7])(-[#6]#[#7])=[#6]-c:1:c:c:c:c:c:1 [O-][N+](=O)c1c([O-])c(O)cc(c1)C=C(C#N)C#N
[#6](-[#6]#[#7])(-[#6]#[#7])=[#6]-c:1:c:c:c:c:c:1 [O-][N+](=O)c1c(Oc2c(cccc2)C=C(C#N)C#N)cccc1
[#6](-[#6]#[#7])(-[#6]#[#7])=[#6]-c:1:c:c:c:c:c:1 [O-][N+](=O)c1c(Oc2c(OCC)cc(cc2)C=C(C#N)C#N)ccc([N+]([O-])=O)c1
[#6](-[#6]#[#7])(-[#6]#[#7])=[#6]-c:1:c:c:c:c:c:1 [O-][N+](=O)c1cc(c2c3c(cc([N+]([O-])=O)cc3)C(c2c1)=C(C#N)C#N)C(=O)N4CCCCCC4
[#6](-[#6]#[#7])(-[#6]#[#7])=[#6]-c:1:c:c:c:c:c:1 [O-][N+](=O)c1cc2c(c3c(cc([N+]([O-])=O)cc3)C2=C(C#N)C#N)cc1
[#6](-[#6]#[#7])(-[#6]#[#7])=[#6]-c:1:c:c:c:c:c:1 [O-][N+](=O)c1cc2c(c3c(cccc3)C2=C(C#N)C#N)cc1
[#6](-[#6]#[#7])(-[#6]#[#7])=[#6]-c:1:c:c:c:c:c:1 [O-][N+](=O)c1ccc(OCCOc2c(OC)cc(cc2)C=C(C#N)C#N)cc1
[#6](-[#6]#[#7])(-[#6]#[#7])=[#6]-c:1:c:c:c:c:c:1 [O-][N+](=O)c1cnc(Oc2c(OC)cc(cc2)C=C(C#N)C#N)cc1
[#6](-[#6]#[#7])(-[#6]#[#7])=[#6]-c:1:c:c:c:c:c:1 BrC=1C(=NN(C1)C)C(=O)Oc2cc(ccc2)C=C(C#N)C#N
[#6](-[#6]#[#7])(-[#6]#[#7])=[#6]-c:1:c:c:c:c:c:1 BrC=1c2c(cccc2)C(=C(C#N)C#N)C(Br)1
[#6](-[#6]#[#7])(-[#6]#[#7])=[#6]-c:1:c:c:c:c:c:1 Brc1c(Br)c(cc(OCC)c(OCCC)1)C=C(C#N)C#N
[#6](-[#6]#[#7])(-[#6]#[#7])=[#6]-c:1:c:c:c:c:c:1 Brc1c(cc2OCOc2c1)C=C(C#N)C#N
[#6](-[#6]#[#7])(-[#6]#[#7])=[#6]-c:1:c:c:c:c:c:1 Brc1c(F)ccc(c1)C=C(C#N)C#N
[#6](-[#6]#[#7])(-[#6]#[#7])=[#6]-c:1:c:c:c:c:c:1 Brc1cc2c(N(C(=O)C2=C(C#N)C#N)CC)cc1
[#6](-[#6]#[#7])(-[#6]#[#7])=[#6]-c:1:c:c:c:c:c:1 Brc1cc2c(N(C(=O)C2=C(C#N)C#N)Cc3c(cc(cc3)C)C)cc1
[#6](-[#6]#[#7])(-[#6]#[#7])=[#6]-c:1:c:c:c:c:c:1 Brc1cc2c(N(C(=O)C2=C(C#N)C#N)Cc3c(Cl)cccc3)cc1
[#6](-[#6]#[#7])(-[#6]#[#7])=[#6]-c:1:c:c:c:c:c:1 Brc1cc2c(N(C(=O)C2=C(C#N)C#N)Cc3ccc(Cl)cc3)cc1
[#6](-[#6]#[#7])(-[#6]#[#7])=[#6]-c:1:c:c:c:c:c:1 Brc1ccc(cc1)C(C=2SC(=NC(N)2)NCC)=C(C#N)C#N
[#6](-[#6]#[#7])(-[#6]#[#7])=[#6]-c:1:c:c:c:c:c:1 Cl/C(/c1ccccc1)=C\C=C\C(c2ccc([N+]([O-])=O)cc2)=C(C#N)C#N
[#6](-[#6]#[#7])(-[#6]#[#7])=[#6]-c:1:c:c:c:c:c:1 Clc1c(c(F)ccc1)C=C(C#N)C#N
[#6](-[#6]#[#7])(-[#6]#[#7])=[#6]-c:1:c:c:c:c:c:1 Clc1c(cccc1)C(=O)Nc2cc(ccc2)C=C(C#N)C#N
[#6](-[#6]#[#7])(-[#6]#[#7])=[#6]-c:1:c:c:c:c:c:1 Clc1c(cccc1)COc2c(cccc2)C=C(C#N)C#N
[#6](-[#6]#[#7])(-[#6]#[#7])=[#6]-c:1:c:c:c:c:c:1 Clc1c(Cl)ccc(c1)[C@@H]2c3c(cccc3)C(=C(C#N)C#N)CC2
[#6](-[#6]#[#7])(-[#6]#[#7])=[#6]-c:1:c:c:c:c:c:1 Clc1c(Cl)ccc(c1)CN2c3c(cc(S(=O)(=O)N4CCCCC4)cc3)C(C(=O)2)=C(C#N)C#N
[#6](-[#6]#[#7])(-[#6]#[#7])=[#6]-c:1:c:c:c:c:c:1 Clc1cc2c(N(C(=O)C2=C(C#N)C#N)Cc3ccc(Cl)cc3)cc1
[#6](-[#6]#[#7])(-[#6]#[#7])=[#6]-c:1:c:c:c:c:c:1 Clc1ccc(cc1)[C@]2(c3c4N(C(=O)C(c4c(cc3)C)=C(C#N)C#N)C(C2)(C)C)C
[#6](-[#6]#[#7])(-[#6]#[#7])=[#6]-c:1:c:c:c:c:c:1 Clc1ccc(cc1)CN2c3c(cccc3)C(C(=O)2)=C(C#N)C#N
[#6](-[#6]#[#7])(-[#6]#[#7])=[#6]-c:1:c:c:c:c:c:1 Clc1ccc(cc1)CSc2ccc(cc2)C=C(C#N)C#N
[#6](-[#6]#[#7])(-[#6]#[#7])=[#6]-c:1:c:c:c:c:c:1 Clc1ccc(N2SC3=C(c4c5N(C(=O)C(c5cc(OCC)c4)=C(C#N)C#N)C3(C)C)C(=S)2)cc1
[#6](-[#6]#[#7])(-[#6]#[#7])=[#6]-c:1:c:c:c:c:c:1 Clc1ccc(Sc2c([N+]([O-])=O)cc(cc2)C=C(C#N)C#N)cc1
[#6](-[#6]#[#7])(-[#6]#[#7])=[#6]-c:1:c:c:c:c:c:1 Clc1ccc(SCc2c(cc(c(c2)C=C(C#N)C#N)C)C)cc1
[#6](-[#6]#[#7])(-[#6]#[#7])=[#6]-c:1:c:c:c:c:c:1 Clc1nc(Oc2c(OC)cc(cc2)C=C(C#N)C#N)c(F)cn1
[#6](-[#6]#[#7])(-[#6]#[#7])=[#6]-c:1:c:c:c:c:c:1 FC(F)(F)[C@H](F)C(F)(F)Oc1ccc(cc1)C=C(C#N)C#N
[#6](-[#6]#[#7])(-[#6]#[#7])=[#6]-c:1:c:c:c:c:c:1 FC(F)Oc1c(c2c(cc1)cccc2)C=C(C#N)C#N
[#6](-[#6]#[#7])(-[#6]#[#7])=[#6]-c:1:c:c:c:c:c:1 FC(F)Oc1c(ccc(OC(F)F)c1)C=C(C#N)C#N
[#6](-[#6]#[#7])(-[#6]#[#7])=[#6]-c:1:c:c:c:c:c:1 Fc1c(ccc(F)c1)C=C(C#N)C#N
[#6](-[#6]#[#7])(-[#6]#[#7])=[#6]-c:1:c:c:c:c:c:1 Fc1ccc(cc1)C(=C(C#N)C#N)C
[#6](-[#6]#[#7])(-[#6]#[#7])=[#6]-c:1:c:c:c:c:c:1 Fc1ccc(cc1)C=C(C#N)C#N
[#6](-[#6]#[#7])(-[#6]#[#7])=[#6]-c:1:c:c:c:c:c:1 N#CC(C#N)=C(c1ccccc1)C=C[NH+](C)C
[#6](-[#6]#[#7])(-[#6]#[#7])=[#6]-c:1:c:c:c:c:c:1 N#CC(C#N)=C(N)c1ccccc1
[#6](-[#6]#[#7])(-[#6]#[#7])=[#6]-c:1:c:c:c:c:c:1 N#CC(C#N)=C(Nc1ccc(cc1)C)c2ccccc2
[#6](-[#6]#[#7])(-[#6]#[#7])=[#6]-c:1:c:c:c:c:c:1 N#CC(C#N)=C1c2c(cccc2)C(C1=Cc3ccc(N(C)C)cc3)=C(C#N)C#N
[#6](-[#6]#[#7])(-[#6]#[#7])=[#6]-c:1:c:c:c:c:c:1 N#CC(C#N)=C1c2c(cccc2)C3=Nc4c(NC3=C1)cc(N(CC)CC)cc4
[#6](-[#6]#[#7])(-[#6]#[#7])=[#6]-c:1:c:c:c:c:c:1 N#CC(C#N)=C1N(c2c3c(ccc2)cccc31)CC#C
[#6](-[#6]#[#7])(-[#6]#[#7])=[#6]-c:1:c:c:c:c:c:1 N#CC(C#N)=Cc1c(cc(c(c1)C)C=C(C#N)C#N)C
[#6](-[#6]#[#7])(-[#6]#[#7])=[#6]-c:1:c:c:c:c:c:1 N#CC(C#N)=Cc1c(N2CC[NH+](Cc3ccccc3)CC2)cccc1
[#6](-[#6]#[#7])(-[#6]#[#7])=[#6]-c:1:c:c:c:c:c:1 N#CC(C#N)=Cc1c2c(cc3c1cccc3)cccc2
[#6](-[#6]#[#7])(-[#6]#[#7])=[#6]-c:1:c:c:c:c:c:1 N#CC(C#N)=Cc1cc(ccc1)C
[#6](-[#6]#[#7])(-[#6]#[#7])=[#6]-c:1:c:c:c:c:c:1 N#CC(C#N)=Cc1ccc(C#CC[NH+](C)C)cc1
[#6](-[#6]#[#7])(-[#6]#[#7])=[#6]-c:1:c:c:c:c:c:1 N#CC(C#N)=Cc1ccc(N2CCCCC2)cc1
[#6](-[#6]#[#7])(-[#6]#[#7])=[#6]-c:1:c:c:c:c:c:1 O(c1c(c2c(cc1)ccc(OCC)c2)C=C(C#N)C#N)CC
[#6](-[#6]#[#7])(-[#6]#[#7])=[#6]-c:1:c:c:c:c:c:1 O(c1c(ccc(N(CC)CC)c1)C=C(C#N)C#N)C(C)C
[#6](-[#6]#[#7])(-[#6]#[#7])=[#6]-c:1:c:c:c:c:c:1 O(c1c(ccc(N2CCOCC2)c1)C=C(C#N)C#N)C
[#6](-[#6]#[#7])(-[#6]#[#7])=[#6]-c:1:c:c:c:c:c:1 O(c1c(cccc1)C=C(C#N)C#N)[C@@H](CC)C
[#6](-[#6]#[#7])(-[#6]#[#7])=[#6]-c:1:c:c:c:c:c:1 O(c1c(cccc1)C=C(C#N)C#N)Cc2c3c(ccc2)cccc3
[#6](-[#6]#[#7])(-[#6]#[#7])=[#6]-c:1:c:c:c:c:c:1 O(c1c(cccc1)C=C(C#N)C#N)Cc2ccccc2
[#6](-[#6]#[#7])(-[#6]#[#7])=[#6]-c:1:c:c:c:c:c:1 O(c1c(cccc1)C=C(C#N)C#N)Cc2nc3c(nc2C)cccc3
[#6](-[#6]#[#7])(-[#6]#[#7])=[#6]-c:1:c:c:c:c:c:1 O(c1c(O)c(OC)cc(c1)C(C#N)=C(C#N)C#N)C
[#6](-[#6]#[#7])(-[#6]#[#7])=[#6]-c:1:c:c:c:c:c:1 O(c1c(OC)ccc(c1)C=C(C#N)C#N)CCCC
[#6](-[#6]#[#7])(-[#6]#[#7])=[#6]-c:1:c:c:c:c:c:1 O(c1cc(ccc1)C=C(C#N)C#N)CCCCCC
[#6](-[#6]#[#7])(-[#6]#[#7])=[#6]-c:1:c:c:c:c:c:1 O(c1ccc(cc1)C(O)=C(C#N)C#N)C
[#6](-[#6]#[#7])(-[#6]#[#7])=[#6]-c:1:c:c:c:c:c:1 O(c1ccc(cc1)C=C(C#N)C#N)Cc2c(C#N)cccc2
[#6](-[#6]#[#7])(-[#6]#[#7])=[#6]-c:1:c:c:c:c:c:1 O(c1ccc(cc1)C=C(C#N)C#N)Cc2cc(ccc2)C
[#6](-[#6]#[#7])(-[#6]#[#7])=[#6]-c:1:c:c:c:c:c:1 O=C(c1c(O)cccc1)c2cc3c(cc2)CC(CC3=C(C#N)C#N)(C)C
[#6](-[#6]#[#7])(-[#6]#[#7])=[#6]-c:1:c:c:c:c:c:1 O=C(c1ccccc1)[C@@H]2N3C(=C(C(c4ccccc4)=C(C#N)C#N)[C@@H](c5ccccc5)2)C=CC=C3
[#6](-[#6]#[#7])(-[#6]#[#7])=[#6]-c:1:c:c:c:c:c:1 O=C(N(C(C)C)C(C)C)COc1c(OCC)cc(cc1)C=C(C#N)C#N
[#6](-[#6]#[#7])(-[#6]#[#7])=[#6]-c:1:c:c:c:c:c:1 O=C(N(C)C)[C@H](Oc1c(OCC)cc(cc1)C=C(C#N)C#N)C
[#6](-[#6]#[#7])(-[#6]#[#7])=[#6]-c:1:c:c:c:c:c:1 O=C(N1CCOCC1)COc2c(OC)cc(cc2)C=C(C#N)C#N
[#6](-[#6]#[#7])(-[#6]#[#7])=[#6]-c:1:c:c:c:c:c:1 O=C(Nc1ccc(cc1)C=C(C#N)C#N)C=2OC=CC2
[#6](-[#6]#[#7])(-[#6]#[#7])=[#6]-c:1:c:c:c:c:c:1 O=C(OC)c1ccc(NC(=O)COc2c(OC)cc(cc2)C=C(C#N)C#N)cc1
[#6](-[#6]#[#7])(-[#6]#[#7])=[#6]-c:1:c:c:c:c:c:1 O=C(OC)CN1c2c(cccc2)C(C(=O)1)=C(C#N)C#N
[#6](-[#6]#[#7])(-[#6]#[#7])=[#6]-c:1:c:c:c:c:c:1 O=C(Oc1c(OC)cc(cc1)C=C(C#N)C#N)c2cc(OC)c(OC)c(OC)c2
[#6](-[#6]#[#7])(-[#6]#[#7])=[#6]-c:1:c:c:c:c:c:1 O=C(Oc1cc2c3N(C(=O)C2=C(C#N)C#N)C(C=C(c3c1)C)(C)C)c4ccc(c5ccccc5)cc4
[#6](-[#6]#[#7])(-[#6]#[#7])=[#6]-c:1:c:c:c:c:c:1 O=C(OCC)C1=NO[C@H](Cc2c(OC)c3OCOc3c(OC)c2C=C(C#N)C#N)C1
[#6](-[#6]#[#7])(-[#6]#[#7])=[#6]-c:1:c:c:c:c:c:1 O=C1N(c2c(cccc2)C1=C(C#N)C#N)C/C=C/c3ccccc3
[#6](-[#6]#[#7])(-[#6]#[#7])=[#6]-c:1:c:c:c:c:c:1 O=C1N(c2c(cccc2)C1=C(C#N)C#N)CCCCCC
[#6](-[#6]#[#7])(-[#6]#[#7])=[#6]-c:1:c:c:c:c:c:1 O=C1Nc2c(cc(cc2)CC)C1=C(C#N)C#N
[#6](-[#6]#[#7])(-[#6]#[#7])=[#6]-c:1:c:c:c:c:c:1 O1c2c(ccc(c2)C)C(=C(C#N)C#N)C=C1C
[#6](-[#6]#[#7])(-[#6]#[#7])=[#6]-c:1:c:c:c:c:c:1 O1c2c(cccc2)C(=C(C#N)C#N)C=C1/C=C/C=C/c3ccc(N(C)C)cc3
[#6](-[#6]#[#7])(-[#6]#[#7])=[#6]-c:1:c:c:c:c:c:1 O1c2c(cccc2CC1(C)C)C=C(C#N)C#N
[#6](-[#6]#[#7])(-[#6]#[#7])=[#6]-c:1:c:c:c:c:c:1 O1c2c(OCC1)ccc(c2)C(=C(C#N)C#N)C
[#6](-[#6]#[#7])(-[#6]#[#7])=[#6]-c:1:c:c:c:c:c:1 O1c2c(OCC1)ccc(c2)C=C(C#N)C#N
[#6](-[#6]#[#7])(-[#6]#[#7])=[#6]-c:1:c:c:c:c:c:1 O1CCN(c2ccc(cc2)C=C(C#N)C#N)CC1
[#6](-[#6]#[#7])(-[#6]#[#7])=[#6]-c:1:c:c:c:c:c:1 Oc1c(O)ccc(c1)C=C(C#N)C#N
[#6](-[#6]#[#7])(-[#6]#[#7])=[#6]-c:1:c:c:c:c:c:1 Oc1cc(O)cc(c1)C(C#N)=C(C#N)C#N
[#6](-[#6]#[#7])(-[#6]#[#7])=[#6]-c:1:c:c:c:c:c:1 S(=O)(=O)(N=C1N(c2c(cccc2)C1=C(C#N)C#N)C)c3ccc(cc3)C
[#6](-[#6]#[#7])(-[#6]#[#7])=[#6]-c:1:c:c:c:c:c:1 S(=O)(=O)(N1[C@H](COc2cnccc2)CCC1)c3cc4c(N(C(=O)C4=C(C#N)C#N)Cc5ccc(OC)cc5)cc3
[#6](-[#6]#[#7])(-[#6]#[#7])=[#6]-c:1:c:c:c:c:c:1 S(=O)(=O)(N1C[C@H](O[C@H](C1)C)C)c2cc3c(c4c(cc(S(=O)(=O)N5C[C@@H](O[C@H](C5)C)C)cc4)C3=C(C#N)C#N)cc2
[#6](-[#6]#[#7])(-[#6]#[#7])=[#6]-c:1:c:c:c:c:c:1 S(=O)(=O)(NCCCC)c1cc2c(c3c(cc(S(=O)(=O)NCCCC)cc3)C2=C(C#N)C#N)cc1
[#6](-[#6]#[#7])(-[#6]#[#7])=[#6]-c:1:c:c:c:c:c:1 S(=O)(=O)(Oc1c(OC)cc(cc1)C=C(C#N)C#N)c2c([N+]([O-])=O)cccc2
[#6](-[#6]#[#7])(-[#6]#[#7])=[#6]-c:1:c:c:c:c:c:1 S=C1S/C(/C(=O)N1CC)=C/c2ccc(cc2)C=C(C#N)C#N
[#6](-[#6]#[#7])(-[#6]#[#7])=[#6]-c:1:c:c:c:c:c:1 S=C1S/C(/C(=O)N1CC)=C\c2ccc(cc2)C=C(C#N)C#N
[#6](-[#6]#[#7])(-[#6]#[#7])=[#6]-c:1:c:c:c:c:c:1 S1C(C(=O)Oc2ccc(cc2)C=C(C#N)C#N)=CC=C1
[#6](-[#6]#[#7])(-[#6]#[#7])=[#6]-c:1:c:c:c:c:c:1 S1C(C=2Oc3c(cc(cc3)C)C(=C(C#N)C#N)C2)=CC=C1
[#6](-[#6]#[#7])(-[#6]#[#7])=[#6]-c:1:c:c:c:c:c:1 S1C(C=2Oc3c(cccc3)C(=C(C#N)C#N)C2)=CC=C1
[#6](-[#6]#[#7])(-[#6]#[#7])=[#6]-c:1:c:c:c:c:c:1 S1C(C2=NN(c3ccc(cc3)C=C(C#N)C#N)[C@@H](C=4OC(=CC4)C)C2)=CC=C1
[#6](-[#6]#[#7])(-[#6]#[#7])=[#6]-c:1:c:c:c:c:c:1 S1c2c(cccc2)C(c3c1cccc3)=C(C#N)C#N
[#6](-[#6]#[#7])(-[#6]#[#7])=[#6]-c:1:c:c:c:c:c:1 S1CC[NH+](Cc2c(OC)ccc(c2)C=C(C#N)C#N)CC1
[#7]-[#6]=!@[#6]-2-[#6](=[#8])-c:1:c:c:c:c:c:1-[!#6&!#1]-2 Brc1c(Cl)c2c(N/C(/C(=O)2)=C/[NH2+]N3CCOCC3)cc1
[#7]-[#6]=!@[#6]-2-[#6](=[#8])-c:1:c:c:c:c:c:1-[!#6&!#1]-2 Brc1c(Cl)c2c(N/C(/C(=O)2)=C/Nc3c(c(ccc3)C)C)cc1
[#7]-[#6]=!@[#6]-2-[#6](=[#8])-c:1:c:c:c:c:c:1-[!#6&!#1]-2 Brc1c(Cl)c2c(N/C(/C(=O)2)=C/Nc3c(cc(cc3C)C)C)cc1
[#7]-[#6]=!@[#6]-2-[#6](=[#8])-c:1:c:c:c:c:c:1-[!#6&!#1]-2 Brc1c(Cl)c2c(N/C(/C(=O)2)=C/Nc3c(cccc3)C)cc1
[#7]-[#6]=!@[#6]-2-[#6](=[#8])-c:1:c:c:c:c:c:1-[!#6&!#1]-2 Brc1c(Cl)c2c(N/C(/C(=O)2)=C/Nc3cc(c(cc3)C)C)cc1
[#7]-[#6]=!@[#6]-2-[#6](=[#8])-c:1:c:c:c:c:c:1-[!#6&!#1]-2 Brc1c(Cl)c2c(N/C(/C(=O)2)=C/Nc3cc(OC)ccc3)cc1
[#7]-[#6]=!@[#6]-2-[#6](=[#8])-c:1:c:c:c:c:c:1-[!#6&!#1]-2 Brc1c(Cl)c2c(N/C(/C(=O)2)=C/Nc3ccc(cc3)CC)cc1
[#7]-[#6]=!@[#6]-2-[#6](=[#8])-c:1:c:c:c:c:c:1-[!#6&!#1]-2 Brc1c(Cl)c2c(N/C(/C(=O)2)=C\[NH+](C)C)cc1
[#7]-[#6]=!@[#6]-2-[#6](=[#8])-c:1:c:c:c:c:c:1-[!#6&!#1]-2 Brc1c(N(/C=C/2\Sc3c(cccc3)C(=O)2)C=O)cccc1
[#7]-[#6]=!@[#6]-2-[#6](=[#8])-c:1:c:c:c:c:c:1-[!#6&!#1]-2 Brc1c(N(C(=O)C)/C=C/2\Sc3c(cccc3)C(=O)2)cccc1
[#7]-[#6]=!@[#6]-2-[#6](=[#8])-c:1:c:c:c:c:c:1-[!#6&!#1]-2 Brc1cc(N(/C=C/2\Sc3c(cccc3)C(=O)2)C=O)ccc1
[#7]-[#6]=!@[#6]-2-[#6](=[#8])-c:1:c:c:c:c:c:1-[!#6&!#1]-2 Brc1cc2c(N/C(/C(=O)2)=C/N=Nc3cc(Cl)ccc3)cc1
[#7]-[#6]=!@[#6]-2-[#6](=[#8])-c:1:c:c:c:c:c:1-[!#6&!#1]-2 Brc1cc2c(N/C(/C(=O)2)=C/N=Nc3ccc(cc3)C(C)C)cc1
[#7]-[#6]=!@[#6]-2-[#6](=[#8])-c:1:c:c:c:c:c:1-[!#6&!#1]-2 Brc1cc2c(N/C(/C(=O)2)=C/N=Nc3ccc(cc3)C)cc1
[#7]-[#6]=!@[#6]-2-[#6](=[#8])-c:1:c:c:c:c:c:1-[!#6&!#1]-2 Brc1cc2c(N/C(/C(=O)2)=C/N=Nc3ccccc3)cc1
[#7]-[#6]=!@[#6]-2-[#6](=[#8])-c:1:c:c:c:c:c:1-[!#6&!#1]-2 Clc1c(N(C(=O)C)/C=C/2\Sc3c(cccc3)C(=O)2)cc(cc1)C(F)(F)F
[#7]-[#6]=!@[#6]-2-[#6](=[#8])-c:1:c:c:c:c:c:1-[!#6&!#1]-2 Clc1c(N(C(=O)C)C=C2Sc3c(cccc3)C(=O)2)cc(cc1)C(F)(F)F
[#7]-[#6]=!@[#6]-2-[#6](=[#8])-c:1:c:c:c:c:c:1-[!#6&!#1]-2 Clc1c(N(C(=O)CC)C=C2Sc3c(cccc3)C(=O)2)cc(Cl)cc1
[#7]-[#6]=!@[#6]-2-[#6](=[#8])-c:1:c:c:c:c:c:1-[!#6&!#1]-2 Clc1c(N=N/C=C\2/Nc3c(cccc3)C(=O)2)cccc1
[#7]-[#6]=!@[#6]-2-[#6](=[#8])-c:1:c:c:c:c:c:1-[!#6&!#1]-2 Clc1cc(ccc1)C(=O)N(c2ccc(Cl)cc2)/C=C/3\Sc4c(cccc4)C(=O)3
[#7]-[#6]=!@[#6]-2-[#6](=[#8])-c:1:c:c:c:c:c:1-[!#6&!#1]-2 Clc1cc(ccc1)C(=O)N(c2ccc(OCC)cc2)/C=C/3\Sc4c(cccc4)C(=O)3
[#7]-[#6]=!@[#6]-2-[#6](=[#8])-c:1:c:c:c:c:c:1-[!#6&!#1]-2 Clc1cc(N=N/C=C\2/Nc3c(cccc3)C(=O)2)ccc1
[#7]-[#6]=!@[#6]-2-[#6](=[#8])-c:1:c:c:c:c:c:1-[!#6&!#1]-2 Clc1ccc(N(C=C2Sc3c(cccc3)C(=O)2)C=O)cc1
[#7]-[#6]=!@[#6]-2-[#6](=[#8])-c:1:c:c:c:c:c:1-[!#6&!#1]-2 Clc1ccc(N=N/C=C\2/Nc3c(cccc3)C(=O)2)cc1
[#7]-[#6]=!@[#6]-2-[#6](=[#8])-c:1:c:c:c:c:c:1-[!#6&!#1]-2 Ic1c(N(C(=O)C)/C=C/2\Sc3c(cccc3)C(=O)2)cccc1
[#7]-[#6]=!@[#6]-2-[#6](=[#8])-c:1:c:c:c:c:c:1-[!#6&!#1]-2 Ic1ccc(N(C=C2Sc3c(cccc3)C(=O)2)C=O)cc1
[#7]-[#6]=!@[#6]-2-[#6](=[#8])-c:1:c:c:c:c:c:1-[!#6&!#1]-2 O=C(N/1c2c(cccc2)C(=O)\C1=C/3\[NH+]=C4C(=C3C=5c6c(NC(C7=Nc8c(cccc8)C(=O)7)5)cccc6)C=CC=C4)C
[#7]-[#6]=!@[#6]-2-[#6](=[#8])-c:1:c:c:c:c:c:1-[!#6&!#1]-2 O=C(OCC)[C@@H]1CN(/C=C/2\Oc3c(ccc(O)c3)C(=O)2)CCC1
[#7]-[#6]=!@[#6]-2-[#6](=[#8])-c:1:c:c:c:c:c:1-[!#6&!#1]-2 O=C(OCC)[C@H]1CN(/C=C/2\Oc3c(ccc(O)c3)C(=O)2)CCC1
[#7]-[#6]=!@[#6]-2-[#6](=[#8])-c:1:c:c:c:c:c:1-[!#6&!#1]-2 O=C(OCC)C1CCN(/C=C/2\Oc3c(ccc(O)c3C)C(=O)2)CC1
[#7]-[#6]=!@[#6]-2-[#6](=[#8])-c:1:c:c:c:c:c:1-[!#6&!#1]-2 O=C(OCC)N1CCN(/C=C/2\Oc3c(ccc(O)c3)C(=O)2)CC1
[#7]-[#6]=!@[#6]-2-[#6](=[#8])-c:1:c:c:c:c:c:1-[!#6&!#1]-2 O=C(OCC)N1CCN(/C=C/2\Oc3c(ccc(O)c3C)C(=O)2)CC1
[#7]-[#6]=!@[#6]-2-[#6](=[#8])-c:1:c:c:c:c:c:1-[!#6&!#1]-2 O=C\1c2c(N/C(=C\3/N=C4C(=C3C=5c6c(NC(C7=Nc8c(cccc8)C(=O)7)5)cccc6)C=CC=C4)1)cccc2
[#7]-[#6]=!@[#6]-2-[#6](=[#8])-c:1:c:c:c:c:c:1-[!#6&!#1]-2 O=C\1c2c(N/C(=C\3/Nc4c(cccc4C(=O)C)C(=O)3)1)c(ccc2)C(=O)C
[#7]-[#6]=!@[#6]-2-[#6](=[#8])-c:1:c:c:c:c:c:1-[!#6&!#1]-2 O=C\1c2c(N/C1=C/[NH+](C)C)cccc2
[#7]-[#6]=!@[#6]-2-[#6](=[#8])-c:1:c:c:c:c:c:1-[!#6&!#1]-2 O=C\1c2c(N/C1=C/N=Nc3ccc(cc3)C(C)C)cccc2
[#7]-[#6]=!@[#6]-2-[#6](=[#8])-c:1:c:c:c:c:c:1-[!#6&!#1]-2 O=C\1c2c(N/C1=C/N=Nc3ccc(cc3)C(C)C)cccc2
[#7]-[#6]=!@[#6]-2-[#6](=[#8])-c:1:c:c:c:c:c:1-[!#6&!#1]-2 O=C\1c2c(N/C1=C/N=Nc3ccc(cc3)C)cccc2
[#7]-[#6]=!@[#6]-2-[#6](=[#8])-c:1:c:c:c:c:c:1-[!#6&!#1]-2 O=C\1c2c(N/C1=C/N=Nc3ccccc3)cccc2
[#7]-[#6]=!@[#6]-2-[#6](=[#8])-c:1:c:c:c:c:c:1-[!#6&!#1]-2 O=C\1c2c(N/C1=C\[NH+]3CCCCC3)cccc2
[#7]-[#6]=!@[#6]-2-[#6](=[#8])-c:1:c:c:c:c:c:1-[!#6&!#1]-2 O=C\1c2c(O/C1=C\N3C[C@@H](O[C@H](C3)C)C)cc(O)cc2
[#7]-[#6]=!@[#6]-2-[#6](=[#8])-c:1:c:c:c:c:c:1-[!#6&!#1]-2 O=C\1c2c(O/C1=C\N3C[C@H](O[C@@H](C3)C)C)cc(O)cc2
[#7]-[#6]=!@[#6]-2-[#6](=[#8])-c:1:c:c:c:c:c:1-[!#6&!#1]-2 O=C\1c2c(O/C1=C\N3CCC4(OCCO4)CC3)cc(O)cc2
[#7]-[#6]=!@[#6]-2-[#6](=[#8])-c:1:c:c:c:c:c:1-[!#6&!#1]-2 O=C\1c2c(O/C1=C\N3CCN(c4ccccc4)CC3)cc(O)cc2
[#7]-[#6]=!@[#6]-2-[#6](=[#8])-c:1:c:c:c:c:c:1-[!#6&!#1]-2 O=C\1c2c(O/C1=C\N3CCOCC3)cc(O)cc2
[#7]-[#6]=!@[#6]-2-[#6](=[#8])-c:1:c:c:c:c:c:1-[!#6&!#1]-2 O=C\1N/C(/C(=O)N/C(=C\2/Nc3c(cccc3)C(=O)2)1)=C/c4ccc(cc4)C
[#7]-[#6]=!@[#6]-2-[#6](=[#8])-c:1:c:c:c:c:c:1-[!#6&!#1]-2 O=C1c2c(N(C(=C3N(c4c(cccc4)C=C3)CC)1)C(=O)C)cccc2
[#7]-[#6]=!@[#6]-2-[#6](=[#8])-c:1:c:c:c:c:c:1-[!#6&!#1]-2 O=C1c2c(N(C(=C3N(c4c(cccc4)C=C3)CC)1)C)cccc2
[#7]-[#6]=!@[#6]-2-[#6](=[#8])-c:1:c:c:c:c:c:1-[!#6&!#1]-2 S(=O)(=O)(N(c1ccc([N+]([O-])=O)cc1)/C=C/2\Sc3c(cccc3)C(=O)2)c4ccc(cc4)C
[#7]-[#6]=!@[#6]-2-[#6](=[#8])-c:1:c:c:c:c:c:1-[!#6&!#1]-2 S(=O)(=O)(NN/C=C\1/Sc2c(cccc2)C(=O)1)c3ccc(cc3)C
[#7]-[#6]=!@[#6]-2-[#6](=[#8])-c:1:c:c:c:c:c:1-[!#6&!#1]-2 S/1c2c(ccc(OCC)c2)C(=O)\C1=C/3\N(c4c(cc(cc4)C)C=C3)CC
[#7]-[#6]=!@[#6]-2-[#6](=[#8])-c:1:c:c:c:c:c:1-[!#6&!#1]-2 S/1c2c(cccc2)C(=O)\C1=C(\NN)/C
[#7]-[#6]=!@[#6]-2-[#6](=[#8])-c:1:c:c:c:c:c:1-[!#6&!#1]-2 S/1c2c(cccc2)C(=O)\C1=C/N(C(=O)C)CCc3cc(OC)c(OC)cc3
[#7]-[#6]=!@[#6]-2-[#6](=[#8])-c:1:c:c:c:c:c:1-[!#6&!#1]-2 S/1c2c(cccc2)C(=O)\C1=C/N(c3c(OC(=O)C)cccc3)C(=O)C
[#7]-[#6]=!@[#6]-2-[#6](=[#8])-c:1:c:c:c:c:c:1-[!#6&!#1]-2 S/1c2c(cccc2)C(=O)\C1=C/N(c3ccc(cc3)C)C(=O)C
[#7]-[#6]=!@[#6]-2-[#6](=[#8])-c:1:c:c:c:c:c:1-[!#6&!#1]-2 S/1c2c(cccc2)C(=O)\C1=C/N(c3ccc(OC)cc3)C=O
[#7]-[#6]=!@[#6]-2-[#6](=[#8])-c:1:c:c:c:c:c:1-[!#6&!#1]-2 S/1c2c(cccc2)C(=O)\C1=C/N(c3ccccc3)C(=O)c4ccccc4
[#7]-[#6]=!@[#6]-2-[#6](=[#8])-c:1:c:c:c:c:c:1-[!#6&!#1]-2 S/1c2c(cccc2)C(=O)\C1=C/N(c3ccccc3)C(=O)CC
[#7]-[#6]=!@[#6]-2-[#6](=[#8])-c:1:c:c:c:c:c:1-[!#6&!#1]-2 S/1c2c(cccc2)C(=O)\C1=C/NN(c3ccccc3)C
[#7]-[#6]=!@[#6]-2-[#6](=[#8])-c:1:c:c:c:c:c:1-[!#6&!#1]-2 S/1c2c(cccc2)C(=O)\C1=C/NNC=3Sc4c(N3)cccc4
[#7]-[#6]=!@[#6]-2-[#6](=[#8])-c:1:c:c:c:c:c:1-[!#6&!#1]-2 S/1c2c(cccc2)C(=O)\C1=C\[NH+]=C3/C(=C/4\OC(=O)c5c(N4)cccc5)/C=CC=C3
[#7]-[#6]=!@[#6]-2-[#6](=[#8])-c:1:c:c:c:c:c:1-[!#6&!#1]-2 S/1c2c(cccc2)C(=O)\C1=C\3/S/C(/C(=O)N3CC)=C/C=C/4\c5c(N(C=C4)CC)cccc5
[#7]-[#6]=!@[#6]-2-[#6](=[#8])-c:1:c:c:c:c:c:1-[!#6&!#1]-2 S/1c2c(cccc2)C(=O)\C1=C\3/S/C(/C(=O)N3CC)=C/C=C4c5c(N(C=C4)CC)cccc5
[#7]-[#6]=!@[#6]-2-[#6](=[#8])-c:1:c:c:c:c:c:1-[!#6&!#1]-2 S/1c2c(cccc2)C(=O)\C1=C\N(C(=O)C)C
[#7]-[#6]=!@[#6]-2-[#6](=[#8])-c:1:c:c:c:c:c:1-[!#6&!#1]-2 S/1c2c(cccc2)C(=O)\C1=C\N(C(=O)C)CCc3cc(OC)c(OC)cc3
[#7]-[#6]=!@[#6]-2-[#6](=[#8])-c:1:c:c:c:c:c:1-[!#6&!#1]-2 S/1c2c(cccc2)C(=O)\C1=C\N(C(=O)CC)C
[#7]-[#6]=!@[#6]-2-[#6](=[#8])-c:1:c:c:c:c:c:1-[!#6&!#1]-2 S/1c2c(cccc2)C(=O)\C1=C\N(C=O)Cc3cc(OC)c(OC)cc3
[#7]-[#6]=!@[#6]-2-[#6](=[#8])-c:1:c:c:c:c:c:1-[!#6&!#1]-2 S/1c2c(cccc2)C(=O)\C1=C\N(C=O)Cc3ccccc3
[#7]-[#6]=!@[#6]-2-[#6](=[#8])-c:1:c:c:c:c:c:1-[!#6&!#1]-2 S/1c2c(cccc2)C(=O)\C1=C\N(c3c([N+]([O-])=O)cccc3)C=O
[#7]-[#6]=!@[#6]-2-[#6](=[#8])-c:1:c:c:c:c:c:1-[!#6&!#1]-2 S/1c2c(cccc2)C(=O)\C1=C\N(c3c(cccc3)C)C=O
[#7]-[#6]=!@[#6]-2-[#6](=[#8])-c:1:c:c:c:c:c:1-[!#6&!#1]-2 S/1c2c(cccc2)C(=O)\C1=C\N(c3c(cccc3)C=4OC(=O)c5c(N4)cccc5)C(=O)C
[#7]-[#6]=!@[#6]-2-[#6](=[#8])-c:1:c:c:c:c:c:1-[!#6&!#1]-2 S/1c2c(cccc2)C(=O)\C1=C\N(c3c(F)cccc3)C(=O)C
[#7]-[#6]=!@[#6]-2-[#6](=[#8])-c:1:c:c:c:c:c:1-[!#6&!#1]-2 S/1c2c(cccc2)C(=O)\C1=C\N(c3c(F)cccc3)C(=O)CC
[#7]-[#6]=!@[#6]-2-[#6](=[#8])-c:1:c:c:c:c:c:1-[!#6&!#1]-2 S/1c2c(cccc2)C(=O)\C1=C\N(c3c(OC(=O)C)cccc3)C(=O)C
[#7]-[#6]=!@[#6]-2-[#6](=[#8])-c:1:c:c:c:c:c:1-[!#6&!#1]-2 S/1c2c(cccc2)C(=O)\C1=C\N(c3c(OC)cccc3)C(=O)CC
[#7]-[#6]=!@[#6]-2-[#6](=[#8])-c:1:c:c:c:c:c:1-[!#6&!#1]-2 S/1c2c(cccc2)C(=O)\C1=C\N(c3cc(ccc3)C)C(=O)C
[#7]-[#6]=!@[#6]-2-[#6](=[#8])-c:1:c:c:c:c:c:1-[!#6&!#1]-2 S/1c2c(cccc2)C(=O)\C1=C\N(c3ccc([N+]([O-])=O)cc3)C(=O)C=4OC=CC4
[#7]-[#6]=!@[#6]-2-[#6](=[#8])-c:1:c:c:c:c:c:1-[!#6&!#1]-2 S/1c2c(cccc2)C(=O)\C1=C\N(c3ccc(cc3)C(=O)OC)C(=O)CC
[#7]-[#6]=!@[#6]-2-[#6](=[#8])-c:1:c:c:c:c:c:1-[!#6&!#1]-2 S/1c2c(cccc2)C(=O)\C1=C\N(c3ccc(cc3)C)C(=O)C
[#7]-[#6]=!@[#6]-2-[#6](=[#8])-c:1:c:c:c:c:c:1-[!#6&!#1]-2 S/1c2c(cccc2)C(=O)\C1=C\N(c3ccc(OC)cc3)C(=O)C
[#7]-[#6]=!@[#6]-2-[#6](=[#8])-c:1:c:c:c:c:c:1-[!#6&!#1]-2 S/1c2c(cccc2)C(=O)\C1=C\N(c3ccc(OC)cc3)C(=O)c4ccc(cc4)C
[#7]-[#6]=!@[#6]-2-[#6](=[#8])-c:1:c:c:c:c:c:1-[!#6&!#1]-2 S/1c2c(cccc2)C(=O)\C1=C\N(c3ccc(OC)cc3)C(=O)c4ccccc4
[#7]-[#6]=!@[#6]-2-[#6](=[#8])-c:1:c:c:c:c:c:1-[!#6&!#1]-2 S/1c2c(cccc2)C(=O)\C1=C\N(c3ccc(OCC)cc3)C(=O)c4ccc(cc4)C
[#7]-[#6]=!@[#6]-2-[#6](=[#8])-c:1:c:c:c:c:c:1-[!#6&!#1]-2 S/1c2c(cccc2)C(=O)\C1=C\N(c3ccccc3)C(=O)C
[#7]-[#6]=!@[#6]-2-[#6](=[#8])-c:1:c:c:c:c:c:1-[!#6&!#1]-2 S/1c2c(cccc2)C(=O)\C1=C\N(c3ccccc3)C(=O)C=4OC=CC4
[#7]-[#6]=!@[#6]-2-[#6](=[#8])-c:1:c:c:c:c:c:1-[!#6&!#1]-2 S/1c2c(cccc2)C(=O)\C1=C\N(c3ccccc3)C(=O)c4ccccc4
[#7]-[#6]=!@[#6]-2-[#6](=[#8])-c:1:c:c:c:c:c:1-[!#6&!#1]-2 S/1c2c(cccc2)C(=O)\C1=C\N(c3ccccc3)C(=O)CC
[#7]-[#6]=!@[#6]-2-[#6](=[#8])-c:1:c:c:c:c:c:1-[!#6&!#1]-2 S/1c2c(cccc2)C(=O)\C1=C\N(c3ccccc3)C(=O)CCC
[#7]-[#6]=!@[#6]-2-[#6](=[#8])-c:1:c:c:c:c:c:1-[!#6&!#1]-2 S/1c2c(cccc2)C(=O)\C1=C\N(N3CCCCC3)C(=O)C
[#7]-[#6]=!@[#6]-2-[#6](=[#8])-c:1:c:c:c:c:c:1-[!#6&!#1]-2 S/1c2c(cccc2)C(=O)\C1=C\NC=3SC(=C(C3C(=O)OCC)C)CCC
[#7]-[#6]=!@[#6]-2-[#6](=[#8])-c:1:c:c:c:c:c:1-[!#6&!#1]-2 S/1c2c(cccc2)C(=O)\C1=C\NN3CCOCC3
[#7]-[#6]=!@[#6]-2-[#6](=[#8])-c:1:c:c:c:c:c:1-[!#6&!#1]-2 S=P/1(N2CCOCC2)c3c(cc(N(C)C)cc3)C(=O)\C1=C\4/N(c5c(cccc5)C4(C)C)C
[#7]-[#6]=!@[#6]-2-[#6](=[#8])-c:1:c:c:c:c:c:1-[!#6&!#1]-2 S=P/1(N2CCOCC2)c3c(cc(N(C)C)cc3)C(=O)\C1=C\4/N(c5c(cccc5)C4(C)C)C
[#7]-[#6]=!@[#6]-2-[#6](=[#8])-c:1:c:c:c:c:c:1-[!#6&!#1]-2 S=P1(N2CCOCC2)c3c(cc(N(C)C)cc3)C(=O)C1=C4N(c5c(cccc5)C4(C)C)C
[#7]-[#6]=!@[#6]-2-[#6](=[#8])-c:1:c:c:c:c:c:1-[!#6&!#1]-2 S1c2c(cccc2)C(=O)C1=CN(C)C
[#7]-[#6]=!@[#6]-2-[#6](=[#8])-c:1:c:c:c:c:c:1-[!#6&!#1]-2 S1c2c(cccc2)C(=O)C1=CN(C=O)Cc3cc(OC)c(OC)cc3
[#7]-[#6]=!@[#6]-2-[#6](=[#8])-c:1:c:c:c:c:c:1-[!#6&!#1]-2 S1c2c(cccc2)C(=O)C1=CN(c3c(OC)cccc3)C(=O)C
[#7]-[#6]=!@[#6]-2-[#6](=[#8])-c:1:c:c:c:c:c:1-[!#6&!#1]-2 S1c2c(cccc2)C(=O)C1=CN(c3c(OC)cccc3)C=O
[#7]-[#6]=!@[#6]-2-[#6](=[#8])-c:1:c:c:c:c:c:1-[!#6&!#1]-2 S1c2c(cccc2)C(=O)C1=CN(c3c4c(ccc3)cccc4)C=O
[#7]-[#6]=!@[#6]-2-[#6](=[#8])-c:1:c:c:c:c:c:1-[!#6&!#1]-2 S1c2c(cccc2)C(=O)C1=CN(c3ccc(cc3)C(=O)OC)C(=O)CCC
c:1:c:c-2:c(:c:c:1)-[#6]-3-[#6](-[#6]-[#7]-2)-[#6]-[#6]=[#6]-3 [O-][N+](=O)c1c(cccc1)[C@@H]2Nc3c(O)cc([N+]([O-])=O)cc3[C@H]4C=CC[C@H]24
c:1:c:c-2:c(:c:c:1)-[#6]-3-[#6](-[#6]-[#7]-2)-[#6]-[#6]=[#6]-3 [O-][N+](=O)c1c(cccc1)[C@H]2Nc3c(c(cc(c3)C)C)[C@@H]4C=CC[C@H]42
c:1:c:c-2:c(:c:c:1)-[#6]-3-[#6](-[#6]-[#7]-2)-[#6]-[#6]=[#6]-3 [O-][N+](=O)c1c2c(N[C@H](c3c(O)cc(O)cc3)[C@@H]4[C@@H]2C=CC4)c(cc1)C
c:1:c:c-2:c(:c:c:1)-[#6]-3-[#6](-[#6]-[#7]-2)-[#6]-[#6]=[#6]-3 [O-][N+](=O)c1c2N[C@@H](c3c(O)c(OC)ccc3)[C@@H]4[C@@H](c2ccc1)C=CC4
c:1:c:c-2:c(:c:c:1)-[#6]-3-[#6](-[#6]-[#7]-2)-[#6]-[#6]=[#6]-3 [O-][N+](=O)c1cc(c(O)cc1)[C@@H]2Nc3c(cc(cc3)C(=O)OCCC)[C@H]4C=CC[C@@H]24
c:1:c:c-2:c(:c:c:1)-[#6]-3-[#6](-[#6]-[#7]-2)-[#6]-[#6]=[#6]-3 [O-][N+](=O)c1cc(c(O)cc1)[C@@H]2Nc3c(cc(OCCC)cc3)[C@@H]4C=CC[C@@H]24
c:1:c:c-2:c(:c:c:1)-[#6]-3-[#6](-[#6]-[#7]-2)-[#6]-[#6]=[#6]-3 [O-][N+](=O)c1cc(c(O)cc1)[C@H]2Nc3c(cc(cc3)C(=O)N(CCC)CCC)[C@H]4C=CC[C@@H]24
c:1:c:c-2:c(:c:c:1)-[#6]-3-[#6](-[#6]-[#7]-2)-[#6]-[#6]=[#6]-3 [O-][N+](=O)c1cc(c(O)cc1)[C@H]2Nc3c(cccc3[C@H]4C=CC[C@@H]24)C(=O)N5CCCCC5
c:1:c:c-2:c(:c:c:1)-[#6]-3-[#6](-[#6]-[#7]-2)-[#6]-[#6]=[#6]-3 [O-][N+](=O)c1cc(ccc1)[C@@H]2Nc3c(cccc3[C@H]4C=CC[C@@H]24)C(=O)NCC
c:1:c:c-2:c(:c:c:1)-[#6]-3-[#6](-[#6]-[#7]-2)-[#6]-[#6]=[#6]-3 [O-][N+](=O)c1cc(ccc1)[C@H]2Nc3c(cc(O[C@H](CC)C)cc3)[C@H]4C=CC[C@@H]24
c:1:c:c-2:c(:c:c:1)-[#6]-3-[#6](-[#6]-[#7]-2)-[#6]-[#6]=[#6]-3 [O-][N+](=O)c1cc(O)c2N[C@H](c3c(O)ccc([N+]([O-])=O)c3)[C@@H]4[C@H](c2c1)C=CC4
c:1:c:c-2:c(:c:c:1)-[#6]-3-[#6](-[#6]-[#7]-2)-[#6]-[#6]=[#6]-3 [O-][N+](=O)c1cc2c(N[C@@H](c3c(OCc4ccccc4)cccc3)[C@H]5[C@@H]2C=CC5)c(c1)C
c:1:c:c-2:c(:c:c:1)-[#6]-3-[#6](-[#6]-[#7]-2)-[#6]-[#6]=[#6]-3 [O-][N+](=O)c1cc2c(N[C@H](c3ccc(OCc4ccccc4)cc3)[C@H]5[C@@H]2C=CC5)cc1
c:1:c:c-2:c(:c:c:1)-[#6]-3-[#6](-[#6]-[#7]-2)-[#6]-[#6]=[#6]-3 [O-][N+](=O)c1ccc(cc1)[C@@H]2Nc3c(cccc3)[C@H]4C=CC[C@@H]24
c:1:c:c-2:c(:c:c:1)-[#6]-3-[#6](-[#6]-[#7]-2)-[#6]-[#6]=[#6]-3 Brc1cc(c(O)cc1)[C@@H]2Nc3c(cc(S(=O)(=O)N)cc3)[C@H]4C=CC[C@@H]24
c:1:c:c-2:c(:c:c:1)-[#6]-3-[#6](-[#6]-[#7]-2)-[#6]-[#6]=[#6]-3 Brc1cc2c(N[C@@H]([C@H]3[C@@H]2C=CC3)[C@@H]4CC=CCC4)cc1
c:1:c:c-2:c(:c:c:1)-[#6]-3-[#6](-[#6]-[#7]-2)-[#6]-[#6]=[#6]-3 Clc1c([N+]([O-])=O)cc(cc1)[C@H]2Nc3c(cc(cc3)C(=O)NC(C)(C)C)[C@H]4C=CC[C@@H]24
c:1:c:c-2:c(:c:c:1)-[#6]-3-[#6](-[#6]-[#7]-2)-[#6]-[#6]=[#6]-3 Clc1c([N+]([O-])=O)cc(cc1)[C@H]2Nc3c(cc(S(=O)(=O)N4CCCCCC4)cc3)[C@H]5C=CC[C@@H]25
c:1:c:c-2:c(:c:c:1)-[#6]-3-[#6](-[#6]-[#7]-2)-[#6]-[#6]=[#6]-3 Clc1c([N+]([O-])=O)cc(cc1)[C@H]2Nc3c(cc(S(=O)(=O)Nc4c(cc(cc4)C)C)cc3)[C@H]5C=CC[C@@H]25
c:1:c:c-2:c(:c:c:1)-[#6]-3-[#6](-[#6]-[#7]-2)-[#6]-[#6]=[#6]-3 Clc1c(c(Cl)ccc1)[C@@H]2Nc3c(cccc3[C@H]4C=CC[C@H]24)C(=O)N5CCOCC5
c:1:c:c-2:c(:c:c:1)-[#6]-3-[#6](-[#6]-[#7]-2)-[#6]-[#6]=[#6]-3 Clc1c(c2N[C@H](c3ccc(N(C)C)cc3)[C@H]4[C@@H](c2cc1)C=CC4)C
c:1:c:c-2:c(:c:c:1)-[#6]-3-[#6](-[#6]-[#7]-2)-[#6]-[#6]=[#6]-3 Clc1c(cc([N+]([O-])=O)cc1)[C@H]2Nc3c(cc(S(=O)(=O)N4CCOCC4)cc3)[C@H]5C=CC[C@H]25
c:1:c:c-2:c(:c:c:1)-[#6]-3-[#6](-[#6]-[#7]-2)-[#6]-[#6]=[#6]-3 Clc1c(ccc(Cl)c1)[C@H]2Nc3c(O)cccc3[C@@H]4C=CC[C@H]42
c:1:c:c-2:c(:c:c:1)-[#6]-3-[#6](-[#6]-[#7]-2)-[#6]-[#6]=[#6]-3 Clc1c(cccc1)[C@@H]2Nc3c(ccc(c3C)C([O-])=O)[C@@H]4C=CC[C@H]24
c:1:c:c-2:c(:c:c:1)-[#6]-3-[#6](-[#6]-[#7]-2)-[#6]-[#6]=[#6]-3 Clc1c(cccc1)[C@H]2Nc3c(OC[C@H]4OCCC4)cccc3[C@H]5C=CC[C@@H]25
c:1:c:c-2:c(:c:c:1)-[#6]-3-[#6](-[#6]-[#7]-2)-[#6]-[#6]=[#6]-3 Clc1c(O)c(cc(Cl)c1)[C@@H]2Nc3c(cc(NC(=O)c4ccccc4)cc3)[C@@H]5C=CC[C@H]25
c:1:c:c-2:c(:c:c:1)-[#6]-3-[#6](-[#6]-[#7]-2)-[#6]-[#6]=[#6]-3 Clc1c(O)c(cc(Cl)c1)[C@@H]2Nc3c(cc(OCCCCCC)cc3)[C@@H]4C=CC[C@@H]24
c:1:c:c-2:c(:c:c:1)-[#6]-3-[#6](-[#6]-[#7]-2)-[#6]-[#6]=[#6]-3 Clc1c(O)c(cc(Cl)c1)[C@@H]2Nc3c(cc(S(=O)(=O)N(C4CCCCC4)C)cc3)[C@@H]5C=CC[C@H]25
c:1:c:c-2:c(:c:c:1)-[#6]-3-[#6](-[#6]-[#7]-2)-[#6]-[#6]=[#6]-3 Clc1c(O)c(cc(Cl)c1)[C@@H]2Nc3c(F)ccc([N+]([O-])=O)c3[C@@H]4C=CC[C@H]24
c:1:c:c-2:c(:c:c:1)-[#6]-3-[#6](-[#6]-[#7]-2)-[#6]-[#6]=[#6]-3 Clc1c(O)c(cc(Cl)c1)[C@H]2Nc3c(cc(OCC(=C)C)cc3)[C@H]4C=CC[C@@H]24
c:1:c:c-2:c(:c:c:1)-[#6]-3-[#6](-[#6]-[#7]-2)-[#6]-[#6]=[#6]-3 Clc1c2N[C@H](c3c(cc(cc3C)C)C)[C@H]4[C@H](c2ccc1)C=CC4
c:1:c:c-2:c(:c:c:1)-[#6]-3-[#6](-[#6]-[#7]-2)-[#6]-[#6]=[#6]-3 Clc1cc(ccc1)[C@@H]2Nc3c([N+]([O-])=O)cccc3[C@@H]4C=CC[C@@H]24
c:1:c:c-2:c(:c:c:1)-[#6]-3-[#6](-[#6]-[#7]-2)-[#6]-[#6]=[#6]-3 Clc1cc(ccc1)[C@@H]2Nc3c(cc(S(=O)(=O)N4CCC(CC4)C)cc3)[C@H]5C=CC[C@H]25
c:1:c:c-2:c(:c:c:1)-[#6]-3-[#6](-[#6]-[#7]-2)-[#6]-[#6]=[#6]-3 Clc1ccc(cc1)[C@@H]2Nc3c(cc(OC[C@H]4OCCC4)cc3)[C@H]5C=CC[C@@H]25
c:1:c:c-2:c(:c:c:1)-[#6]-3-[#6](-[#6]-[#7]-2)-[#6]-[#6]=[#6]-3 Clc1ccc(cc1)[C@@H]2Nc3c(cccc3[C@@H]4C=CC[C@@H]24)C(=O)Nc5ccc(Nc6ccccc6)cc5
c:1:c:c-2:c(:c:c:1)-[#6]-3-[#6](-[#6]-[#7]-2)-[#6]-[#6]=[#6]-3 Clc1ccc(cc1)[C@H]2Nc3c(c4c(cc3)cccc4)[C@@H]5C=CC[C@H]52
c:1:c:c-2:c(:c:c:1)-[#6]-3-[#6](-[#6]-[#7]-2)-[#6]-[#6]=[#6]-3 Fc1c(cccc1)[C@@H]2N3c4c(c5c(cc4[C@H]6C=CC[C@@H]6C3)cccc5)[C@@H]7C=CC[C@@H]27
c:1:c:c-2:c(:c:c:1)-[#6]-3-[#6](-[#6]-[#7]-2)-[#6]-[#6]=[#6]-3 Fc1c2N[C@H](c3cnccc3)[C@H]4[C@@H](c2ccc1)C=CC4
c:1:c:c-2:c(:c:c:1)-[#6]-3-[#6](-[#6]-[#7]-2)-[#6]-[#6]=[#6]-3 Fc1cc2c(N[C@@H](c3cc(OC)c(OC)c(OC)c3)[C@H]4[C@H]2C=CC4)cc1
c:1:c:c-2:c(:c:c:1)-[#6]-3-[#6](-[#6]-[#7]-2)-[#6]-[#6]=[#6]-3 Fc1cc2c(N[C@@H](c3ccc(cc3)C)[C@@H]4[C@@H]2C=CC4)cc1
c:1:c:c-2:c(:c:c:1)-[#6]-3-[#6](-[#6]-[#7]-2)-[#6]-[#6]=[#6]-3 Fc1ccc(cc1)[C@H]2Nc3c(cc(cc3)C(F)(F)F)[C@H]4C=CC[C@H]24
c:1:c:c-2:c(:c:c:1)-[#6]-3-[#6](-[#6]-[#7]-2)-[#6]-[#6]=[#6]-3 Fc1ccc(cc1)[C@H]2Nc3c(cc(OCCC)cc3)[C@H]4C=CC[C@H]24
c:1:c:c-2:c(:c:c:1)-[#6]-3-[#6](-[#6]-[#7]-2)-[#6]-[#6]=[#6]-3 Fc1ccc(cc1)[C@H]2Nc3c(cccc3[C@H]4C=CC[C@H]24)C(=O)NC(C)(C)C
c:1:c:c-2:c(:c:c:1)-[#6]-3-[#6](-[#6]-[#7]-2)-[#6]-[#6]=[#6]-3 Fc1ccc(cc1)[C@H]2Nc3c(OC)cc([N+]([O-])=O)cc3[C@@H]4C=CC[C@@H]42
c:1:c:c-2:c(:c:c:1)-[#6]-3-[#6](-[#6]-[#7]-2)-[#6]-[#6]=[#6]-3 Fc1ccc(cc1)[C@H]2Nc3c(OC)ccc([N+]([O-])=O)c3[C@@H]4C=CC[C@@H]42
c:1:c:c-2:c(:c:c:1)-[#6]-3-[#6](-[#6]-[#7]-2)-[#6]-[#6]=[#6]-3 Ic1cc2c3N([C@@H](c4ccc([N+]([O-])=O)cc4)[C@H]5[C@@H](c3c1)C=CC5)C[C@@H]6[C@H]2C=CC6
c:1:c:c-2:c(:c:c:1)-[#6]-3-[#6](-[#6]-[#7]-2)-[#6]-[#6]=[#6]-3 N(c1cc2c(N[C@@H](c3ccccc3)[C@H]4[C@@H]2C=CC4)cc1)(CC)CC
c:1:c:c-2:c(:c:c:1)-[#6]-3-[#6](-[#6]-[#7]-2)-[#6]-[#6]=[#6]-3 N1c2c(cc(cc2C)C)[C@H]3C=CC[C@H]([C@@H]1c4c(cccc4)C)3
c:1:c:c-2:c(:c:c:1)-[#6]-3-[#6](-[#6]-[#7]-2)-[#6]-[#6]=[#6]-3 O(c1c(c2c(cc1)cccc2)[C@H]3Nc4c(cccc4C(C)C)[C@@H]5C=CC[C@H]53)C
c:1:c:c-2:c(:c:c:1)-[#6]-3-[#6](-[#6]-[#7]-2)-[#6]-[#6]=[#6]-3 O(c1c(cccc1)[C@@H]2Nc3c(cc(N(CC)CC)cc3)[C@H]4C=CC[C@H]24)Cc5ccccc5
c:1:c:c-2:c(:c:c:1)-[#6]-3-[#6](-[#6]-[#7]-2)-[#6]-[#6]=[#6]-3 O(c1c(cccc1)[C@@H]2Nc3c(cccc3C(C)C)[C@H]4C=CC[C@@H]24)Cc5ccccc5
c:1:c:c-2:c(:c:c:1)-[#6]-3-[#6](-[#6]-[#7]-2)-[#6]-[#6]=[#6]-3 O(c1c(OC)cc(cc(OC)1)[C@H]2Nc3c(cc(cc3C)C)[C@@H]4C=CC[C@H]42)C
c:1:c:c-2:c(:c:c:1)-[#6]-3-[#6](-[#6]-[#7]-2)-[#6]-[#6]=[#6]-3 O(c1c2N[C@H](c3ccccc3)[C@@H]4[C@@H](c2ccc1)C=CC4)CC
c:1:c:c-2:c(:c:c:1)-[#6]-3-[#6](-[#6]-[#7]-2)-[#6]-[#6]=[#6]-3 O(c1c2N[C@H](c3ccccc3)[C@@H]4[C@H](c(c(OC)cc1)2)C=CC4)C
c:1:c:c-2:c(:c:c:1)-[#6]-3-[#6](-[#6]-[#7]-2)-[#6]-[#6]=[#6]-3 O(c1cc2c(N[C@@H](c3c(cccc3)C)[C@H]4[C@H]2C=CC4)cc1)CCC
c:1:c:c-2:c(:c:c:1)-[#6]-3-[#6](-[#6]-[#7]-2)-[#6]-[#6]=[#6]-3 O(c1cc2c(N[C@@H](c3c(OC)cccc3)[C@H]4[C@@H]2C=CC4)cc1)CCOc5ccccc5
c:1:c:c-2:c(:c:c:1)-[#6]-3-[#6](-[#6]-[#7]-2)-[#6]-[#6]=[#6]-3 O(c1cc2c(N[C@@H](c3ccc(cc3)C(C)C)[C@@H]4[C@@H]2C=CC4)cc1)C[C@H]5OCCC5
c:1:c:c-2:c(:c:c:1)-[#6]-3-[#6](-[#6]-[#7]-2)-[#6]-[#6]=[#6]-3 O=C(N(c1cc2c(N[C@@H](c3ccc(OC)cc3)[C@@H]4[C@H]2C=CC4)cc1)C)C
c:1:c:c-2:c(:c:c:1)-[#6]-3-[#6](-[#6]-[#7]-2)-[#6]-[#6]=[#6]-3 O=C(N(C1CCCCC1)C)c2c3N[C@@H](c4ccc(N(CC)CC)cc4)[C@H]5[C@H](c3ccc2)C=CC5
c:1:c:c-2:c(:c:c:1)-[#6]-3-[#6](-[#6]-[#7]-2)-[#6]-[#6]=[#6]-3 O=C(N(c1ccccc1)CC)c2cc3c(N[C@@H](c4ccc(OCC)cc4)[C@H]5[C@H]3C=CC5)cc2
c:1:c:c-2:c(:c:c:1)-[#6]-3-[#6](-[#6]-[#7]-2)-[#6]-[#6]=[#6]-3 O=C(N(CC)CC)c1cc2c(N[C@@H](c3c(O)cc(O)cc3)[C@@H]4[C@@H]2C=CC4)cc1
c:1:c:c-2:c(:c:c:1)-[#6]-3-[#6](-[#6]-[#7]-2)-[#6]-[#6]=[#6]-3 O=C(N)c1c2N[C@H](c3cc(OC)c(OC)cc3)[C@@H]4[C@@H](c2ccc1)C=CC4
c:1:c:c-2:c(:c:c:1)-[#6]-3-[#6](-[#6]-[#7]-2)-[#6]-[#6]=[#6]-3 O=C(N[C@@H](CC)C)c1cc2c(N[C@@H](c3cc(O)c(OC)cc3)[C@@H]4[C@@H]2C=CC4)cc1
c:1:c:c-2:c(:c:c:1)-[#6]-3-[#6](-[#6]-[#7]-2)-[#6]-[#6]=[#6]-3 O=C(N[C@H](c1ccccc1)C)c2c3N[C@@H](c4cc(OC)c(OC)c(OC)c4)[C@H]5[C@H](c3ccc2)C=CC5
c:1:c:c-2:c(:c:c:1)-[#6]-3-[#6](-[#6]-[#7]-2)-[#6]-[#6]=[#6]-3 O=C(N1CC[NH+](CC1)C)c2c3N[C@H](c4ccc(cc4)C(C)C)[C@H]5[C@H](c3ccc2)C=CC5
c:1:c:c-2:c(:c:c:1)-[#6]-3-[#6](-[#6]-[#7]-2)-[#6]-[#6]=[#6]-3 O=C(N1CCCCCC1)c2cc3c(N[C@@H](c4cc5c(N(c6c5cccc6)CC)cc4)[C@H]7[C@H]3C=CC7)cc2
c:1:c:c-2:c(:c:c:1)-[#6]-3-[#6](-[#6]-[#7]-2)-[#6]-[#6]=[#6]-3 O=C(NC(C)(C)C)c1cc2c(N[C@H](c3ccccc3)[C@@H]4[C@@H]2C=CC4)cc1
c:1:c:c-2:c(:c:c:1)-[#6]-3-[#6](-[#6]-[#7]-2)-[#6]-[#6]=[#6]-3 O=C(NC)c1c2N[C@@H](c3ccc(O)cc3)[C@H]4[C@@H](c2ccc1)C=CC4
c:1:c:c-2:c(:c:c:1)-[#6]-3-[#6](-[#6]-[#7]-2)-[#6]-[#6]=[#6]-3 O=C(NC[C@@H]1OCCC1)c2c3N[C@H](c4cc(OC)c(OC(=O)C)cc4)[C@H]5[C@H](c3ccc2)C=CC5
c:1:c:c-2:c(:c:c:1)-[#6]-3-[#6](-[#6]-[#7]-2)-[#6]-[#6]=[#6]-3 O=C(NC[C@H]1OCCC1)c2cc3c(N[C@H](c4cc(ccc4)C)[C@H]5[C@@H]3C=CC5)cc2
c:1:c:c-2:c(:c:c:1)-[#6]-3-[#6](-[#6]-[#7]-2)-[#6]-[#6]=[#6]-3 O=C(Nc1cc2c(N[C@@H](c3ccc(N(CC)CC)cc3)[C@H]4[C@H]2C=CC4)cc1)CCC
c:1:c:c-2:c(:c:c:1)-[#6]-3-[#6](-[#6]-[#7]-2)-[#6]-[#6]=[#6]-3 O=C(Nc1cc2c(N[C@H](c3ccc(OC)cc3)[C@@H]4[C@@H]2C=CC4)cc1)CCC
c:1:c:c-2:c(:c:c:1)-[#6]-3-[#6](-[#6]-[#7]-2)-[#6]-[#6]=[#6]-3 O=C(Nc1ccc(OCC)cc1)c2c3N[C@@H](c4cc(OC)ccc4)[C@H]5[C@@H](c3ccc2)C=CC5
c:1:c:c-2:c(:c:c:1)-[#6]-3-[#6](-[#6]-[#7]-2)-[#6]-[#6]=[#6]-3 O=C(Nc1ccccc1)c2c3N[C@@H](c4cc(OC)c(OC)c(OC)c4)[C@H]5[C@H](c3ccc2)C=CC5
c:1:c:c-2:c(:c:c:1)-[#6]-3-[#6](-[#6]-[#7]-2)-[#6]-[#6]=[#6]-3 O=C(NC1CCCCC1)c2c3N[C@H](c4ccc(cc4)C)[C@H]5[C@@H](c3ccc2)C=CC5
c:1:c:c-2:c(:c:c:1)-[#6]-3-[#6](-[#6]-[#7]-2)-[#6]-[#6]=[#6]-3 O=C(NCC=C)c1c2N[C@@H](c3ccc(OCC)cc3)[C@@H]4[C@@H](c2ccc1)C=CC4
c:1:c:c-2:c(:c:c:1)-[#6]-3-[#6](-[#6]-[#7]-2)-[#6]-[#6]=[#6]-3 O=C(NCc1ccccc1)c2c3N[C@@H](c4ccc(OCC)cc4)[C@@H]5[C@@H](c3ccc2)C=CC5
c:1:c:c-2:c(:c:c:1)-[#6]-3-[#6](-[#6]-[#7]-2)-[#6]-[#6]=[#6]-3 O=C(NCCC)c1c2N[C@@H](c3ccc(O)cc3)[C@@H]4[C@@H](c2ccc1)C=CC4
c:1:c:c-2:c(:c:c:1)-[#6]-3-[#6](-[#6]-[#7]-2)-[#6]-[#6]=[#6]-3 O=C(NCCCC)c1cc2c(N[C@@H](c3ccc(OCc4ccccc4)cc3)[C@@H]5[C@@H]2C=CC5)cc1
c:1:c:c-2:c(:c:c:1)-[#6]-3-[#6](-[#6]-[#7]-2)-[#6]-[#6]=[#6]-3 O=C(NCCCOC)c1c2N[C@@H](c3c(OCc4ccccc4)cccc3)[C@@H]5[C@@H](c2ccc1)C=CC5
c:1:c:c-2:c(:c:c:1)-[#6]-3-[#6](-[#6]-[#7]-2)-[#6]-[#6]=[#6]-3 O=C(NCCOC)c1c2N[C@@H](C=3c4c(NC3)cccc4)[C@H]5[C@@H](c2ccc1)C=CC5
c:1:c:c-2:c(:c:c:1)-[#6]-3-[#6](-[#6]-[#7]-2)-[#6]-[#6]=[#6]-3 O=C(NCCOC)c1cc2c(N[C@H](c3c(OCC)cccc3)[C@H]4[C@@H]2C=CC4)cc1
c:1:c:c-2:c(:c:c:1)-[#6]-3-[#6](-[#6]-[#7]-2)-[#6]-[#6]=[#6]-3 O=C(OC)c1c2N[C@H](c3ccc(N(CC)CC)cc3)[C@@H]4[C@@H](c2ccc1)C=CC4
c:1:c:c-2:c(:c:c:1)-[#6]-3-[#6](-[#6]-[#7]-2)-[#6]-[#6]=[#6]-3 O=C(OCC)c1cc2c(N[C@H](c3c(O)c(OC)ccc3)[C@@H]4[C@@H]2C=CC4)cc1
c:1:c:c-2:c(:c:c:1)-[#6]-3-[#6](-[#6]-[#7]-2)-[#6]-[#6]=[#6]-3 Oc1c(c2c(cc1)cccc2)[C@H]3Nc4c(cc(N(CC)CC)cc4)[C@H]5C=CC[C@H]35
c:1:c:c-2:c(:c:c:1)-[#6]-3-[#6](-[#6]-[#7]-2)-[#6]-[#6]=[#6]-3 S(=O)(=O)(N(C)C)c1cc2c(N[C@@H](c3ccc(OCc4ccccc4)cc3)[C@@H]5[C@H]2C=CC5)cc1
c:1:c:c-2:c(:c:c:1)-[#6]-3-[#6](-[#6]-[#7]-2)-[#6]-[#6]=[#6]-3 S(=O)(=O)(N(c1ccccc1)C)c2cc3c(N[C@H](c4ccc(OCC)cc4)[C@H]5[C@@H]3C=CC5)cc2
c:1:c:c-2:c(:c:c:1)-[#6]-3-[#6](-[#6]-[#7]-2)-[#6]-[#6]=[#6]-3 S(=O)(=O)(N(CC=C)CC=C)c1cc2c(N[C@H](c3ccc(OCc4ccccc4)cc3)[C@@H]5[C@@H]2C=CC5)cc1
c:1:c:c-2:c(:c:c:1)-[#6]-3-[#6](-[#6]-[#7]-2)-[#6]-[#6]=[#6]-3 S(=O)(=O)(N1c2c(cccc2)CC1)c3cc4c(N[C@@H](c5cc(ccc5)C)[C@H]6[C@@H]4C=CC6)cc3
c:1:c:c-2:c(:c:c:1)-[#6]-3-[#6](-[#6]-[#7]-2)-[#6]-[#6]=[#6]-3 S(=O)(=O)(N1CCCCCC1)c2cc3c(N[C@@H](c4c(O)cccc4)[C@@H]5[C@@H]3C=CC5)cc2
c:1:c:c-2:c(:c:c:1)-[#6]-3-[#6](-[#6]-[#7]-2)-[#6]-[#6]=[#6]-3 S(=O)(=O)(N1CCN(CC1)C)c2cc3c(N[C@@H](c4cc(OC)c(O)cc4)[C@@H]5[C@@H]3C=CC5)cc2
c:1:c:c-2:c(:c:c:1)-[#6]-3-[#6](-[#6]-[#7]-2)-[#6]-[#6]=[#6]-3 S(=O)(=O)(N1CCOCC1)c2cc3c(N[C@@H](c4cc(OC)c(O)cc4)[C@H]5[C@@H]3C=CC5)cc2
c:1:c:c-2:c(:c:c:1)-[#6]-3-[#6](-[#6]-[#7]-2)-[#6]-[#6]=[#6]-3 S(=O)(=O)(N1CCOCC1)c2cc3c(N[C@H](c4c(cc(cc4C)C)C)[C@H]5[C@@H]3C=CC5)cc2
c:1:c:c-2:c(:c:c:1)-[#6]-3-[#6](-[#6]-[#7]-2)-[#6]-[#6]=[#6]-3 S(=O)(=O)(Nc1ccc(OCC)cc1)c2cc3c(N[C@@H](c4c(O)ccc5c4cccc5)[C@@H]6[C@@H]3C=CC6)cc2
c:1:c:c-2:c(:c:c:1)-[#6]-3-[#6](-[#6]-[#7]-2)-[#6]-[#6]=[#6]-3 S(=O)(=O)(Nc1ccccc1)c2cc3c(N[C@@H](c4ccc(cc4)C(C)C)[C@H]5[C@@H]3C=CC5)cc2
c:1:c:c-2:c(:c:c:1)-[#6]-3-[#6](-[#6]-[#7]-2)-[#6]-[#6]=[#6]-3 S(=O)(=O)(NCC=C)c1cc2c(N[C@H](C=3c4c(NC3)cccc4)[C@H]5[C@@H]2C=CC5)cc1
c:1:c:c-2:c(:c:c:1)-[#6]-3-[#6](-[#6]-[#7]-2)-[#6]-[#6]=[#6]-3 S(=O)(=O)(NCCc1ccccc1)c2cc3c(N[C@@H](c4c5c(ccc4)cccc5)[C@@H]6[C@H]3C=CC6)cc2
c:1:c:c-2:c(:c:c:1)-[#6]-3-[#6](-[#6]-[#7]-2)-[#6]-[#6]=[#6]-3 S(c1ccc(cc1)[C@@H]2Nc3c(cc(OCCC4CCCCC4)cc3)[C@H]5C=CC[C@H]25)C
c:1:c:c-2:c(:c:c:1)-[#6]-3-[#6](-[#6]-[#7]-2)-[#6]-[#6]=[#6]-3 S1C(=CC=C1)[C@@H]2Nc3c(cc(cc3)C(=O)NC[C@H]4OCCC4)[C@H]5C=CC[C@H]25
c:1:c:c-2:c(:c:c:1)-[#6]-3-[#6](-[#6]-[#7]-2)-[#6]-[#6]=[#6]-3 S1C(=CC=C1)[C@@H]2Nc3c(OCCOCC)cccc3[C@H]4C=CC[C@@H]24
c:1:c:c(:c:c:c:1-[#8]-[#1])-[#7](-[#1])-[#16](=[#8])=[#8] Brc1c(cc(S(=O)(=O)Nc2c3c(c(O)cc2)cccc3)cc1)C([O-])=O
c:1:c:c(:c:c:c:1-[#8]-[#1])-[#7](-[#1])-[#16](=[#8])=[#8] Brc1c(O)c(Br)cc(NS(=O)(=O)c2cc(ccc2)C([O-])=O)c1
c:1:c:c(:c:c:c:1-[#8]-[#1])-[#7](-[#1])-[#16](=[#8])=[#8] Brc1c(O)c(Br)cc(NS(=O)(=O)c2ccc(cc2)C)c1
c:1:c:c(:c:c:c:1-[#8]-[#1])-[#7](-[#1])-[#16](=[#8])=[#8] Brc1c(O)c(cc(NS(=O)(=O)c2cc([N+]([O-])=O)ccc2)c1C)C(C)C
c:1:c:c(:c:c:c:1-[#8]-[#1])-[#7](-[#1])-[#16](=[#8])=[#8] Brc1c(O)c(cc(NS(=O)(=O)c2ccc(cc2)C)c1C)C(C)C
c:1:c:c(:c:c:c:1-[#8]-[#1])-[#7](-[#1])-[#16](=[#8])=[#8] Brc1c(O)c2c(c(NS(=O)(=O)c3cc4c(cc3)cccc4)c1)cccc2
c:1:c:c(:c:c:c:1-[#8]-[#1])-[#7](-[#1])-[#16](=[#8])=[#8] Brc1c(O)c2c(c(NS(=O)(=O)c3ccc(cc3)C)c1)cccc2
c:1:c:c(:c:c:c:1-[#8]-[#1])-[#7](-[#1])-[#16](=[#8])=[#8] Brc1c(O)cc(c(NS(=O)(=O)CCCC)c1)C
c:1:c:c(:c:c:c:1-[#8]-[#1])-[#7](-[#1])-[#16](=[#8])=[#8] Brc1c(O)ccc(NS(=O)(=O)c2c(Cl)ccc(Cl)c2)c1
c:1:c:c(:c:c:c:1-[#8]-[#1])-[#7](-[#1])-[#16](=[#8])=[#8] Brc1c(O)ccc(NS(=O)(=O)c2c3c4c(NC(=O)c4ccc3)cc2)c1
c:1:c:c(:c:c:c:1-[#8]-[#1])-[#7](-[#1])-[#16](=[#8])=[#8] Brc1c(O)ccc(NS(=O)(=O)CC)c1
c:1:c:c(:c:c:c:1-[#8]-[#1])-[#7](-[#1])-[#16](=[#8])=[#8] Brc1c(O)ccc(NS(=O)(=O)CCCC)c1
c:1:c:c(:c:c:c:1-[#8]-[#1])-[#7](-[#1])-[#16](=[#8])=[#8] Brc1ccc(S(=O)(=O)Nc2ccc(O)cc2)cc1
c:1:c:c(:c:c:c:1-[#8]-[#1])-[#7](-[#1])-[#16](=[#8])=[#8] Clc1c([N+]([O-])=O)cc(S(=O)(=O)Nc2c(cc(O)cc2)C)cc1
c:1:c:c(:c:c:c:1-[#8]-[#1])-[#7](-[#1])-[#16](=[#8])=[#8] Clc1c(cccc1)C=2Oc3c(NS(=O)(=O)c4ccc(cc4)CC)ccc(O)c3C(=O)C2
c:1:c:c(:c:c:c:1-[#8]-[#1])-[#7](-[#1])-[#16](=[#8])=[#8] Clc1c(O)c(N2c3c(cccc3)C(=C2C)C)cc(NS(=O)(=O)c4ccccc4)c1
c:1:c:c(:c:c:c:1-[#8]-[#1])-[#7](-[#1])-[#16](=[#8])=[#8] Clc1c(O)c(S(=O)(=O)c2ccc(Cl)cc2)cc(NS(=O)(=O)c3ccc(cc3)C)c1
c:1:c:c(:c:c:c:1-[#8]-[#1])-[#7](-[#1])-[#16](=[#8])=[#8] Clc1c(O)c2c(c(NS(=O)(=O)c3cc(c(Cl)cc3)C)c1)cccc2
c:1:c:c(:c:c:c:1-[#8]-[#1])-[#7](-[#1])-[#16](=[#8])=[#8] Clc1c(O)ccc(NS(=O)(=O)c2cc([N+]([O-])=O)c(OC)cc2)c1
c:1:c:c(:c:c:c:1-[#8]-[#1])-[#7](-[#1])-[#16](=[#8])=[#8] Clc1c(O)ccc(NS(=O)(=O)c2cc3c(cc2)cccc3)c1
c:1:c:c(:c:c:c:1-[#8]-[#1])-[#7](-[#1])-[#16](=[#8])=[#8] Clc1c(O)ccc(NS(=O)(=O)c2ccc(cc2)C(C)C)c1
c:1:c:c(:c:c:c:1-[#8]-[#1])-[#7](-[#1])-[#16](=[#8])=[#8] Clc1c(O)ccc(NS(=O)(=O)c2ccc(cc2)CC)c1
c:1:c:c(:c:c:c:1-[#8]-[#1])-[#7](-[#1])-[#16](=[#8])=[#8] Clc1c(S(=O)(=O)Nc2c3c(c(O)cc2)cccc3)cc(Cl)cc1
c:1:c:c(:c:c:c:1-[#8]-[#1])-[#7](-[#1])-[#16](=[#8])=[#8] Clc1c(S(=O)(=O)Nc2ccc(O)cc2)ccc(Cl)c1C
c:1:c:c(:c:c:c:1-[#8]-[#1])-[#7](-[#1])-[#16](=[#8])=[#8] Clc1c2c(S(=O)(=O)Nc3cc(c(O)cc3)C([O-])=O)cccc2ccc1
c:1:c:c(:c:c:c:1-[#8]-[#1])-[#7](-[#1])-[#16](=[#8])=[#8] Clc1cc(NC(=O)COC(=O)c2c(O)ccc(NS(=O)(=O)C=3SC=CC3)c2)c(OC)cc1
c:1:c:c(:c:c:c:1-[#8]-[#1])-[#7](-[#1])-[#16](=[#8])=[#8] Clc1ccc(cc1)CSc2c(O)c3c(c(NS(=O)(=O)c4c(OC)ccc(OC)c4)c2)cccc3
c:1:c:c(:c:c:c:1-[#8]-[#1])-[#7](-[#1])-[#16](=[#8])=[#8] Clc1ccc(cc1)CSc2c(O)c3c(c(NS(=O)(=O)c4ccc(cc4)C(C)(C)C)c2)cccc3
c:1:c:c(:c:c:c:1-[#8]-[#1])-[#7](-[#1])-[#16](=[#8])=[#8] Clc1ccc(cc1)CSc2c(O)c3c(c(NS(=O)(=O)c4ccc(OCC)cc4)c2)cccc3
c:1:c:c(:c:c:c:1-[#8]-[#1])-[#7](-[#1])-[#16](=[#8])=[#8] Clc1ccc(S(=O)(=O)c2c(O)c(cc(NS(=O)(=O)c3ccc(OC)cc3)c2)C(C)C)cc1
c:1:c:c(:c:c:c:1-[#8]-[#1])-[#7](-[#1])-[#16](=[#8])=[#8] Clc1ccc(S(=O)(=O)c2c(O)c(cc(NS(=O)(=O)c3ccc(OC)cc3)c2)C)cc1
c:1:c:c(:c:c:c:1-[#8]-[#1])-[#7](-[#1])-[#16](=[#8])=[#8] Clc1ccc(S(=O)(=O)Nc2c(cc(O)c(SC=3Sc4c(N3)cccc4)c2)C)cc1
c:1:c:c(:c:c:c:1-[#8]-[#1])-[#7](-[#1])-[#16](=[#8])=[#8] S(=O)(=O)(Nc1c(c(S(=O)(=O)c2ccc(cc2)C)c(O)cc1C)C)c3ccc(cc3)C
c:1:c:c(:c:c:c:1-[#8]-[#1])-[#7](-[#1])-[#16](=[#8])=[#8] S(=O)(=O)(Nc1c(c(S(=O)(=O)c2ccc(OC)cc2)c(O)c(c1)C)C(C)C)c3ccccc3
c:1:c:c(:c:c:c:1-[#8]-[#1])-[#7](-[#1])-[#16](=[#8])=[#8] S(=O)(=O)(Nc1c(c(S(=O)(=O)c2ccccc2)c(O)c(c1)C)C(C)C)c3ccc(OC)cc3
c:1:c:c(:c:c:c:1-[#8]-[#1])-[#7](-[#1])-[#16](=[#8])=[#8] S(=O)(=O)(Nc1c(cc(O)c(N2c3c(cccc3)C(=C2C)C)c1)C)c4cc([N+]([O-])=O)ccc4
c:1:c:c(:c:c:c:1-[#8]-[#1])-[#7](-[#1])-[#16](=[#8])=[#8] S(=O)(=O)(Nc1c(cc(O)c(SC2=NC=NN2)c1)C)c3ccccc3
c:1:c:c(:c:c:c:1-[#8]-[#1])-[#7](-[#1])-[#16](=[#8])=[#8] S(=O)(=O)(Nc1c2c(c(O)c(S[C@@H](C([O-])=O)C)c1)cccc2)c3ccc(cc3)CC
c:1:c:c(:c:c:c:1-[#8]-[#1])-[#7](-[#1])-[#16](=[#8])=[#8] S(=O)(=O)(Nc1c2c(c(O)c(S[C@H](C([O-])=O)C)c1)cccc2)c3c(cc(c(c3)C)C)C
c:1:c:c(:c:c:c:1-[#8]-[#1])-[#7](-[#1])-[#16](=[#8])=[#8] S(=O)(=O)(Nc1c2c(c(O)c(S[C@H](C([O-])=O)C)c1)cccc2)c3c(ccc([N+]([O-])=O)c3)C
c:1:c:c(:c:c:c:1-[#8]-[#1])-[#7](-[#1])-[#16](=[#8])=[#8] S(=O)(=O)(Nc1c2c(c(O)c(S[C@H](C([O-])=O)C)c1)cccc2)c3ccc(cc3)C([O-])=O
c:1:c:c(:c:c:c:1-[#8]-[#1])-[#7](-[#1])-[#16](=[#8])=[#8] S(=O)(=O)(Nc1c2c(c(O)c(SC=3Oc4c(N3)cccc4)c1)cccc2)c5cc([N+]([O-])=O)c(cc5)C
c:1:c:c(:c:c:c:1-[#8]-[#1])-[#7](-[#1])-[#16](=[#8])=[#8] S(=O)(=O)(Nc1c2c(c(O)c(SC=3Oc4c(N3)cccc4)c1)cccc2)c5ccc(cc5)C
c:1:c:c(:c:c:c:1-[#8]-[#1])-[#7](-[#1])-[#16](=[#8])=[#8] S(=O)(=O)(Nc1c2c(c(O)c(SC=3Sc4c(N3)cccc4)c1)cccc2)C=5SC=CC5
c:1:c:c(:c:c:c:1-[#8]-[#1])-[#7](-[#1])-[#16](=[#8])=[#8] S(=O)(=O)(Nc1c2c(c(O)c(SC=3Sc4c(N3)cccc4)c1)cccc2)c5ccccc5
c:1:c:c(:c:c:c:1-[#8]-[#1])-[#7](-[#1])-[#16](=[#8])=[#8] S(=O)(=O)(Nc1c2c(c(O)c(SC=3SCCN3)c1)cccc2)c4c(cc(cc4)C)C
c:1:c:c(:c:c:c:1-[#8]-[#1])-[#7](-[#1])-[#16](=[#8])=[#8] S(=O)(=O)(Nc1c2c(c(O)c(SC=3SCCN3)c1)cccc2)c4cc([N+]([O-])=O)c(OC)cc4
c:1:c:c(:c:c:c:1-[#8]-[#1])-[#7](-[#1])-[#16](=[#8])=[#8] S(=O)(=O)(Nc1c2c(c(O)c(SC=3SCCN3)c1)cccc2)c4cc5c(cc4)cccc5
c:1:c:c(:c:c:c:1-[#8]-[#1])-[#7](-[#1])-[#16](=[#8])=[#8] S(=O)(=O)(Nc1c2c(c(O)c(SC=3SCCN3)c1)cccc2)c4ccc(OC)cc4
c:1:c:c(:c:c:c:1-[#8]-[#1])-[#7](-[#1])-[#16](=[#8])=[#8] S(=O)(=O)(Nc1c2c(c(O)c(SC3=NC=NN3)c1)cccc2)c4ccc(F)cc4
c:1:c:c(:c:c:c:1-[#8]-[#1])-[#7](-[#1])-[#16](=[#8])=[#8] S(=O)(=O)(Nc1c2c(c(O)c(SC3=NC=NN3)c1)cccc2)c4ccc(OCC)cc4
c:1:c:c(:c:c:c:1-[#8]-[#1])-[#7](-[#1])-[#16](=[#8])=[#8] S(=O)(=O)(Nc1c2c(c(O)c(SC3=Nc4c(N3)cccc4)c1)cccc2)c5cc(c(F)cc5)C
c:1:c:c(:c:c:c:1-[#8]-[#1])-[#7](-[#1])-[#16](=[#8])=[#8] S(=O)(=O)(Nc1c2c(c(O)c(SC3=Nc4c(N3)cccc4)c1)cccc2)c5ccc(cc5)C
c:1:c:c(:c:c:c:1-[#8]-[#1])-[#7](-[#1])-[#16](=[#8])=[#8] S(=O)(=O)(Nc1c2c(c(O)c(SC3=Nc4c(N3)cccc4)c1)cccc2)c5ccc(F)cc5
c:1:c:c(:c:c:c:1-[#8]-[#1])-[#7](-[#1])-[#16](=[#8])=[#8] S(=O)(=O)(Nc1c2c(c(O)c(SC3=Nc4c(N3)cccc4)c1)cccc2)c5ccc(OC)cc5
c:1:c:c(:c:c:c:1-[#8]-[#1])-[#7](-[#1])-[#16](=[#8])=[#8] S(=O)(=O)(Nc1c2c(c(O)c(Sc3ccc(cc3)C)c1)cccc2)c4c(cc(cc4)C)C
c:1:c:c(:c:c:c:1-[#8]-[#1])-[#7](-[#1])-[#16](=[#8])=[#8] S(=O)(=O)(Nc1c2c(c(O)c(Sc3ccc(cc3)C)c1)cccc2)c4ccccc4
c:1:c:c(:c:c:c:1-[#8]-[#1])-[#7](-[#1])-[#16](=[#8])=[#8] S(=O)(=O)(Nc1c2c(c(O)c(SCC([O-])=O)c1)cccc2)c3cc4c(cc3)cccc4
c:1:c:c(:c:c:c:1-[#8]-[#1])-[#7](-[#1])-[#16](=[#8])=[#8] S(=O)(=O)(Nc1c2c(c(O)c(SCC([O-])=O)c1)cccc2)c3cc4OC(=O)N(c4cc3)C
c:1:c:c(:c:c:c:1-[#8]-[#1])-[#7](-[#1])-[#16](=[#8])=[#8] S(=O)(=O)(Nc1c2c(c(O)c(SCC=3OC=CC3)c1)cccc2)c4c(OC)ccc(OC)c4
c:1:c:c(:c:c:c:1-[#8]-[#1])-[#7](-[#1])-[#16](=[#8])=[#8] S(=O)(=O)(Nc1c2c(c(O)c(SCCC([O-])=O)c1)cccc2)c3c(cc(cc3C)C)C
c:1:c:c(:c:c:c:1-[#8]-[#1])-[#7](-[#1])-[#16](=[#8])=[#8] S(=O)(=O)(Nc1c2c(c(O)c(SCCC([O-])=O)c1)cccc2)c3c(ccc([N+]([O-])=O)c3)C
c:1:c:c(:c:c:c:1-[#8]-[#1])-[#7](-[#1])-[#16](=[#8])=[#8] S(=O)(=O)(Nc1c2c(c(O)c(SCCC([O-])=O)c1)cccc2)c3c(ccc(c3)C)C
c:1:c:c(:c:c:c:1-[#8]-[#1])-[#7](-[#1])-[#16](=[#8])=[#8] S(=O)(=O)(Nc1c2c(c(O)c(SCCC([O-])=O)c1)cccc2)c3c4ncccc4ccc3
c:1:c:c(:c:c:c:1-[#8]-[#1])-[#7](-[#1])-[#16](=[#8])=[#8] S(=O)(=O)(Nc1c2c(c(O)c(SCCC([O-])=O)c1)cccc2)c3ccc(OCC)cc3
c:1:c:c(:c:c:c:1-[#8]-[#1])-[#7](-[#1])-[#16](=[#8])=[#8] S(=O)(=O)(Nc1c2c(c(O)cc1)cccc2)c3c4c(c(cc3)C)cccc4
c:1:c:c(:c:c:c:1-[#8]-[#1])-[#7](-[#1])-[#16](=[#8])=[#8] S(=O)(=O)(Nc1c2c(c(O)cc1)cccc2)c3c4c(c(OC)cc3)cccc4
c:1:c:c(:c:c:c:1-[#8]-[#1])-[#7](-[#1])-[#16](=[#8])=[#8] S(=O)(=O)(Nc1c2c(c(O)cc1)cccc2)c3cc([N+]([O-])=O)c(cc3)C
c:1:c:c(:c:c:c:1-[#8]-[#1])-[#7](-[#1])-[#16](=[#8])=[#8] S(=O)(=O)(Nc1c2c(c(O)cc1)cccc2)c3cc4c(cc3)cccc4
c:1:c:c(:c:c:c:1-[#8]-[#1])-[#7](-[#1])-[#16](=[#8])=[#8] S(=O)(=O)(Nc1c2c(c(O)cc1)cccc2)c3cc4c5c(c3)C(=O)NC(=O)c5ccc4
c:1:c:c(:c:c:c:1-[#8]-[#1])-[#7](-[#1])-[#16](=[#8])=[#8] S(=O)(=O)(Nc1c2c(c(O)cc1)cccc2)c3ccc(cc3)C(C)(C)C
c:1:c:c(:c:c:c:1-[#8]-[#1])-[#7](-[#1])-[#16](=[#8])=[#8] S(=O)(=O)(Nc1cc(c(O)c(c1)C(C)C)C(C)C)c2ccc(cc2)C
c:1:c:c(:c:c:c:1-[#8]-[#1])-[#7](-[#1])-[#16](=[#8])=[#8] S(=O)(=O)(Nc1cc(c(O)c(c1)C(C)C)C(C)C)c2ccc(NC(=O)OC)cc2
c:1:c:c(:c:c:c:1-[#8]-[#1])-[#7](-[#1])-[#16](=[#8])=[#8] S(=O)(=O)(Nc1cc(c(O)c(c1)C)C)c2ccc([N+]([O-])=O)cc2
c:1:c:c(:c:c:c:1-[#8]-[#1])-[#7](-[#1])-[#16](=[#8])=[#8] S(=O)(=O)(Nc1cc(c(O)cc1)[C@@H](C(=O)OC(C)C)C(=O)C(F)(F)F)c2ccc(cc2)C(C)C
c:1:c:c(:c:c:c:1-[#8]-[#1])-[#7](-[#1])-[#16](=[#8])=[#8] S(=O)(=O)(Nc1cc(c(O)cc1)C([O-])=O)c2c(OC)ccc(OC)c2
c:1:c:c(:c:c:c:1-[#8]-[#1])-[#7](-[#1])-[#16](=[#8])=[#8] S(=O)(=O)(Nc1cc(c(O)cc1)C([O-])=O)c2cc3c4c(c2)C(=O)NC(=O)c4ccc3
c:1:c:c(:c:c:c:1-[#8]-[#1])-[#7](-[#1])-[#16](=[#8])=[#8] S(=O)(=O)(Nc1cc(c(O)cc1)C([O-])=O)c2cc3N(C(=O)N(c3cc2)C)C
c:1:c:c(:c:c:c:1-[#8]-[#1])-[#7](-[#1])-[#16](=[#8])=[#8] S(=O)(=O)(Nc1cc(c(O)cc1)C(=O)N(CC(C)C)C)C
c:1:c:c(:c:c:c:1-[#8]-[#1])-[#7](-[#1])-[#16](=[#8])=[#8] S(=O)(=O)(Nc1cc(c(O)cc1)C(=O)N2CCCCC2)c3cc([N+]([O-])=O)ccc3
c:1:c:c(:c:c:c:1-[#8]-[#1])-[#7](-[#1])-[#16](=[#8])=[#8] S(=O)(=O)(Nc1cc(c(O)cc1)C(=O)NC=2SC=CN2)C
c:1:c:c(:c:c:c:1-[#8]-[#1])-[#7](-[#1])-[#16](=[#8])=[#8] S(=O)(=O)(Nc1cc(c(O)cc1)C(=O)Nc2ccccc2)c3cc([N+]([O-])=O)ccc3
c:1:c:c(:c:c:c:1-[#8]-[#1])-[#7](-[#1])-[#16](=[#8])=[#8] S(=O)(=O)(Nc1cc(c(O)cc1)C(C)(C)C)c2ccc(cc2)C
c:1:c:c(:c:c:c:1-[#8]-[#1])-[#7](-[#1])-[#16](=[#8])=[#8] S(=O)(=O)(Nc1cc(c(O)cc1)C)c2ccc(cc2)C
c:1:c:c(:c:c:c:1-[#8]-[#1])-[#7](-[#1])-[#16](=[#8])=[#8] S(=O)(=O)(Nc1cc(c(O)cc1)C=2Oc3c(N2)cc(cc3C)C)c4ccccc4
c:1:c:c(:c:c:c:1-[#8]-[#1])-[#7](-[#1])-[#16](=[#8])=[#8] S(=O)(=O)(Nc1cc(c(O)cc1)C2=C(N3CCOCC3)/C(=C/c4ccccc4)/CC2)c5ccc(cc5)C
c:1:c:c(:c:c:c:1-[#8]-[#1])-[#7](-[#1])-[#16](=[#8])=[#8] S(=O)(=O)(Nc1cc(c(O)cc1)c2c(O)ccc3c2cccc3)c4c(cc(cc4)C)C
c:1:c:c(:c:c:c:1-[#8]-[#1])-[#7](-[#1])-[#16](=[#8])=[#8] S(=O)(=O)(Nc1cc(c(O)cc1)c2c(O)ccc3c2cccc3)c4c(ccc(c4)C)C
c:1:c:c(:c:c:c:1-[#8]-[#1])-[#7](-[#1])-[#16](=[#8])=[#8] S(=O)(=O)(Nc1cc(c(O)cc1)c2c(O)ccc3c2cccc3)c4cc([N+]([O-])=O)c(OC)cc4
c:1:c:c(:c:c:c:1-[#8]-[#1])-[#7](-[#1])-[#16](=[#8])=[#8] S(=O)(=O)(Nc1cc(c(O)cc1)c2c(O)ccc3c2cccc3)c4cc([N+]([O-])=O)ccc4
c:1:c:c(:c:c:c:1-[#8]-[#1])-[#7](-[#1])-[#16](=[#8])=[#8] S(=O)(=O)(Nc1cc(c(O)cc1)c2c(O)ccc3c2cccc3)CC
c:1:c:c(:c:c:c:1-[#8]-[#1])-[#7](-[#1])-[#16](=[#8])=[#8] S(=O)(=O)(Nc1cc(SC=2Sc3c(N2)cccc3)c(O)cc1)c4cc([N+]([O-])=O)c(OC)cc4
c:1:c:c(:c:c:c:1-[#8]-[#1])-[#7](-[#1])-[#16](=[#8])=[#8] S(=O)(=O)(Nc1cc(SC2=NC=NN2)c(O)cc1)c3c(cc(cc3)C)C
c:1:c:c(:c:c:c:1-[#8]-[#1])-[#7](-[#1])-[#16](=[#8])=[#8] S(=O)(=O)(Nc1cc(SC2=NC=NN2)c(O)cc1)c3ccc(OC)cc3
c:1:c:c(:c:c:c:1-[#8]-[#1])-[#7](-[#1])-[#16](=[#8])=[#8] S(=O)(=O)(Nc1cc(SC2=Nc3c(N2)cccc3)c(O)cc1)c4c(ccc([N+]([O-])=O)c4)C
c:1:c:c(:c:c:c:1-[#8]-[#1])-[#7](-[#1])-[#16](=[#8])=[#8] S(=O)(=O)(Nc1ccc(O)cc1)c2c(c(cc(c2C)C)C)C
c:1:c:c(:c:c:c:1-[#8]-[#1])-[#7](-[#1])-[#16](=[#8])=[#8] S(=O)(=O)(Nc1ccc(O)cc1)c2cc(c(O)cc2)C([O-])=O
c:1:c:c(:c:c:c:1-[#8]-[#1])-[#7](-[#1])-[#16](=[#8])=[#8] S(=O)(=O)(Nc1ccc(O)cc1)c2cc3c4c(c2)C(=O)NC(=O)c4ccc3
c:1:c:c(:c:c:c:1-[#8]-[#1])-[#7](-[#1])-[#16](=[#8])=[#8] S(=O)(=O)(Nc1ccc(O)cc1)c2ccc(cc2)[C@@H](CC)C
c:1:c:c(:c:c:c:1-[#8]-[#1])-[#7](-[#1])-[#16](=[#8])=[#8] S(=O)(=O)(Nc1ccc(O)cc1)c2ccc(NC(=O)OC)cc2
n2(-[#6]:1:[!#1]:[#6]:[#6]:[#6]:[#6]:1)c(cc(c2-[#6;X4])-[#1])-[#6;X4] [n+]1(c2c(ccc1/C=C\C3=C(N(c4ccccc4)C(=C3)C)C)ccc(c2)C)C
n2(-[#6]:1:[!#1]:[#6]:[#6]:[#6]:[#6]:1)c(cc(c2-[#6;X4])-[#1])-[#6;X4] [O-][N+](=O)C1=C(ON=C1C)/C=C/C2=C(N(c3ccc(cc3)C([O-])=O)C(=C2)C)C
n2(-[#6]:1:[!#1]:[#6]:[#6]:[#6]:[#6]:1)c(cc(c2-[#6;X4])-[#1])-[#6;X4] [O-][N+](=O)C1=CN(C(=O)C=C1)CC(=O)C2=C(N(c3cc4OCCOc4cc3)C(=C2)C)C
n2(-[#6]:1:[!#1]:[#6]:[#6]:[#6]:[#6]:1)c(cc(c2-[#6;X4])-[#1])-[#6;X4] [O-][N+](=O)C1=NN(C=N1)CC(=O)OCC(=O)C2=C(N(c3cc(ccc3)C)C(=C2)C)C
n2(-[#6]:1:[!#1]:[#6]:[#6]:[#6]:[#6]:1)c(cc(c2-[#6;X4])-[#1])-[#6;X4] [O-][N+](=O)c1ccc(c2ccc(N3C(=C(/C=C(\C#N)/C4=Nc5c(N4)cccc5)C=C3C)C)cc2)cc1
n2(-[#6]:1:[!#1]:[#6]:[#6]:[#6]:[#6]:1)c(cc(c2-[#6;X4])-[#1])-[#6;X4] [O-][N+](=O)c1cnc(NN=CC2=C(N(c3ccc(NC(=O)C)cc3)C(=C2)C)C)cc1
n2(-[#6]:1:[!#1]:[#6]:[#6]:[#6]:[#6]:1)c(cc(c2-[#6;X4])-[#1])-[#6;X4] [O-]C(=O)c1cc(c(N2C(=C(C=NNC(=O)Cc3ccccc3)C=C2C)C)cc1)C
n2(-[#6]:1:[!#1]:[#6]:[#6]:[#6]:[#6]:1)c(cc(c2-[#6;X4])-[#1])-[#6;X4] [O-]C(=O)c1cc(N2C(=C(/C=C\3/NC(=O)N=C([O-])3)C=C2C)C)cc(c1)C([O-])=O
n2(-[#6]:1:[!#1]:[#6]:[#6]:[#6]:[#6]:1)c(cc(c2-[#6;X4])-[#1])-[#6;X4] Brc1cc(F)c(N2C(=C(/C=C/3\SC(=Nc4ccc(F)cc4)NC(=O)3)C=C2C)C)cc1
n2(-[#6]:1:[!#1]:[#6]:[#6]:[#6]:[#6]:1)c(cc(c2-[#6;X4])-[#1])-[#6;X4] Brc1cc(N2C(=C(C(=O)NCC3CC3)C=C2C)C)ccc1
n2(-[#6]:1:[!#1]:[#6]:[#6]:[#6]:[#6]:1)c(cc(c2-[#6;X4])-[#1])-[#6;X4] Brc1cc(NC(=O)/C(/C#N)=C/C2=C(N(c3c(cccc3)C([O-])=O)C(=C2)C)C)ccc1
n2(-[#6]:1:[!#1]:[#6]:[#6]:[#6]:[#6]:1)c(cc(c2-[#6;X4])-[#1])-[#6;X4] Brc1ccc(N2C(=O)NC(=O)\C(\C(=O)2)=C/C3=C(N(c4ccc(O)cc4)C(=C3)C)C)cc1
n2(-[#6]:1:[!#1]:[#6]:[#6]:[#6]:[#6]:1)c(cc(c2-[#6;X4])-[#1])-[#6;X4] Brc1ccc(OCCOC(=O)C2=C(N(c3ccccc3)C(=C2)C)C)cc1
n2(-[#6]:1:[!#1]:[#6]:[#6]:[#6]:[#6]:1)c(cc(c2-[#6;X4])-[#1])-[#6;X4] Brc1nc(N2C(=CC=C2C)C)ccc1
n2(-[#6]:1:[!#1]:[#6]:[#6]:[#6]:[#6]:1)c(cc(c2-[#6;X4])-[#1])-[#6;X4] Clc1c(c(N2C(=C(/C=C/3\C(=O)N=C4SC(=NN4C(=N)3)C(CC)CC)C=C2C)C)ccc1)C
n2(-[#6]:1:[!#1]:[#6]:[#6]:[#6]:[#6]:1)c(cc(c2-[#6;X4])-[#1])-[#6;X4] Clc1c(cc(N2C(=C(C(=O)COC(=O)CSCC#N)C=C2C)C)cc1)C(F)(F)F
n2(-[#6]:1:[!#1]:[#6]:[#6]:[#6]:[#6]:1)c(cc(c2-[#6;X4])-[#1])-[#6;X4] Clc1c(cc(N2C(=CC=C2C)C)cc1)C(=O)NCCc3ncccc3
n2(-[#6]:1:[!#1]:[#6]:[#6]:[#6]:[#6]:1)c(cc(c2-[#6;X4])-[#1])-[#6;X4] Clc1c(cc(N2C(=CC=C2C)C)cc1)C(=O)OCC(=O)N3CCOCC3
n2(-[#6]:1:[!#1]:[#6]:[#6]:[#6]:[#6]:1)c(cc(c2-[#6;X4])-[#1])-[#6;X4] Clc1c(cc(N2C(=CC=C2C)C)cc1)C(=O)OCC(=O)NC(=O)NC
n2(-[#6]:1:[!#1]:[#6]:[#6]:[#6]:[#6]:1)c(cc(c2-[#6;X4])-[#1])-[#6;X4] Clc1c(ccc(NC(=O)C2=C(N(c3c(F)cccc3)C(=C2)C)C)c1)C(=O)NCCOC
n2(-[#6]:1:[!#1]:[#6]:[#6]:[#6]:[#6]:1)c(cc(c2-[#6;X4])-[#1])-[#6;X4] Clc1c(Cl)ccc(N2C(=C(C(=O)COC(=O)C=3c4c(NC(=O)C3)cccc4)C=C2C)C)c1
n2(-[#6]:1:[!#1]:[#6]:[#6]:[#6]:[#6]:1)c(cc(c2-[#6;X4])-[#1])-[#6;X4] Clc1c(Cl)cccc(N2C(=S)NC(=O)\C(\C(=O)2)=C/C3=C(N(c4cc(cc(c4)C([O-])=O)C([O-])=O)C(=C3)C)C)1
n2(-[#6]:1:[!#1]:[#6]:[#6]:[#6]:[#6]:1)c(cc(c2-[#6;X4])-[#1])-[#6;X4] Clc1c(F)ccc(N2C(=C(C(=O)CN3C(=O)C(C#N)=CC([N+]([O-])=O)=C3)C=C2C)C)c1
n2(-[#6]:1:[!#1]:[#6]:[#6]:[#6]:[#6]:1)c(cc(c2-[#6;X4])-[#1])-[#6;X4] Clc1c(F)ccc(N2C(=C(C=NC=3SC4=C(C3C(=O)NC5CCCCC5)CCCC4)C=C2C)C)c1
n2(-[#6]:1:[!#1]:[#6]:[#6]:[#6]:[#6]:1)c(cc(c2-[#6;X4])-[#1])-[#6;X4] Clc1c(N2C(=C(/C=C\3/C(=O)N=C4SC(=NN4C(=[NH2+])3)C=5OC=CC5)C=C2C)C)ccc(Cl)c1
n2(-[#6]:1:[!#1]:[#6]:[#6]:[#6]:[#6]:1)c(cc(c2-[#6;X4])-[#1])-[#6;X4] Clc1c(N2C(=C(C#N)C=C2C)C)cc(cc1)C(F)(F)F
n2(-[#6]:1:[!#1]:[#6]:[#6]:[#6]:[#6]:1)c(cc(c2-[#6;X4])-[#1])-[#6;X4] Clc1c(N2C(=C(C=NNC(=O)c3c(nccc3)NC(=O)NCC4CC[NH2+]CC4)C=C2C)C)cc(Cl)cc1
n2(-[#6]:1:[!#1]:[#6]:[#6]:[#6]:[#6]:1)c(cc(c2-[#6;X4])-[#1])-[#6;X4] Clc1c(O)ccc(N2C(=CC=C2C)C)c1
n2(-[#6]:1:[!#1]:[#6]:[#6]:[#6]:[#6]:1)c(cc(c2-[#6;X4])-[#1])-[#6;X4] Clc1cc(N2C(=C(C(=O)NC[C@@H]3C[NH+](CCC3)CC)C=C2C)C)ccc1
n2(-[#6]:1:[!#1]:[#6]:[#6]:[#6]:[#6]:1)c(cc(c2-[#6;X4])-[#1])-[#6;X4] Clc1cc(N2C(=C(C(=O)Nc3cnc(N4N=CN=C4)cc3)C=C2C)C)ccc1
n2(-[#6]:1:[!#1]:[#6]:[#6]:[#6]:[#6]:1)c(cc(c2-[#6;X4])-[#1])-[#6;X4] Clc1ccc(N2C(=C(/C=C/3\C(=O)N=C4SC=CN4C(=N)3)C=C2C)C)cc1
n2(-[#6]:1:[!#1]:[#6]:[#6]:[#6]:[#6]:1)c(cc(c2-[#6;X4])-[#1])-[#6;X4] Clc1ccc(N2C(=C(C(=O)C([O-])=NC3=N[C@@H](C(=O)N[C@@H]4C5CC[NH+](C4)CC5)CC(=O)N3)C=C2C)C)cc1
n2(-[#6]:1:[!#1]:[#6]:[#6]:[#6]:[#6]:1)c(cc(c2-[#6;X4])-[#1])-[#6;X4] Clc1ccc(N2C(=C(C(=O)C[NH+](CC3=Nc4c(cccc4)C(=O)N3)C)C=C2C)C)cc1
n2(-[#6]:1:[!#1]:[#6]:[#6]:[#6]:[#6]:1)c(cc(c2-[#6;X4])-[#1])-[#6;X4] Clc1ccc(N2C(=S)N=C([O-])\C(\C(=O)2)=C/C3=C(N(c4ccc([N+]([O-])=O)cc4)C(=C3)C)C)cc1
n2(-[#6]:1:[!#1]:[#6]:[#6]:[#6]:[#6]:1)c(cc(c2-[#6;X4])-[#1])-[#6;X4] FC(F)(F)c1cc(N2C(=C(C(=O)CN3C(=O)C(C#N)=CC([N+]([O-])=O)=C3)C=C2C)C)ccc1
n2(-[#6]:1:[!#1]:[#6]:[#6]:[#6]:[#6]:1)c(cc(c2-[#6;X4])-[#1])-[#6;X4] FC(F)(F)c1cc(N2C(=C(C(=O)CN3C(=O)N[C@]4(c5c(OCC4)cccc5)C(=O)3)C=C2C)C)ccc1
n2(-[#6]:1:[!#1]:[#6]:[#6]:[#6]:[#6]:1)c(cc(c2-[#6;X4])-[#1])-[#6;X4] FC(F)Oc1ccc(N2C(=C(C(=O)COC(=O)C[C@@H]3[C@H]4C[C@@H](C3)CC4)C=C2C)C)cc1
n2(-[#6]:1:[!#1]:[#6]:[#6]:[#6]:[#6]:1)c(cc(c2-[#6;X4])-[#1])-[#6;X4] Fc1c(ccc(NC(=O)NCC2=C(N(c3cc(ccc3)C)C(=C2)C)C)c1)C
n2(-[#6]:1:[!#1]:[#6]:[#6]:[#6]:[#6]:1)c(cc(c2-[#6;X4])-[#1])-[#6;X4] Fc1c(N2C(=C(C(=O)Nc3cc(NC(=O)OC)ccc3)C=C2C)C)cccc1
n2(-[#6]:1:[!#1]:[#6]:[#6]:[#6]:[#6]:1)c(cc(c2-[#6;X4])-[#1])-[#6;X4] Fc1ccc(cc1)[C@@]2(NC(=O)N(C(=O)2)CC(=O)C3=C(N(c4ccc(OCC)cc4)C(=C3)C)C)C
n2(-[#6]:1:[!#1]:[#6]:[#6]:[#6]:[#6]:1)c(cc(c2-[#6;X4])-[#1])-[#6;X4] Fc1ccc(N2C(=C(C(=O)[C@@H](C#N)c3nc(nc(n3)N)N)C=C2C)C)cc1
n2(-[#6]:1:[!#1]:[#6]:[#6]:[#6]:[#6]:1)c(cc(c2-[#6;X4])-[#1])-[#6;X4] Fc1ccc(N2N=C(C(C#N)=C2N)CCCNC(=O)C3=C(N(c4ccccc4)C(=C3)C)C)cc1
n2(-[#6]:1:[!#1]:[#6]:[#6]:[#6]:[#6]:1)c(cc(c2-[#6;X4])-[#1])-[#6;X4] O=C(/C(/C#N)=C\C1=C(N(c2c(cccc2)C)C(=C1)C)C)[C@@H](C#N)c3ncccc3
n2(-[#6]:1:[!#1]:[#6]:[#6]:[#6]:[#6]:1)c(cc(c2-[#6;X4])-[#1])-[#6;X4] O=C(c1cc(OC)c(OCC(=O)C2=C(N(c3ccccc3)C(=C2)C)C)cc1)C
n2(-[#6]:1:[!#1]:[#6]:[#6]:[#6]:[#6]:1)c(cc(c2-[#6;X4])-[#1])-[#6;X4] O=C(N(C)C)[C@H](NC(=O)C1=C(N(c2c(cccc2)C)C(=C1)C)C)C
n2(-[#6]:1:[!#1]:[#6]:[#6]:[#6]:[#6]:1)c(cc(c2-[#6;X4])-[#1])-[#6;X4] O=C(N(C)C)COc1cc(ccc1)CNC(=O)C2=C(N(c3ccccc3)C(=C2)C)C
n2(-[#6]:1:[!#1]:[#6]:[#6]:[#6]:[#6]:1)c(cc(c2-[#6;X4])-[#1])-[#6;X4] O=C(N)c1c(OCCCC)cc(N2C3=C(C(=O)CC(C3)(C)C)C=C2C)cc1
n2(-[#6]:1:[!#1]:[#6]:[#6]:[#6]:[#6]:1)c(cc(c2-[#6;X4])-[#1])-[#6;X4] O=C(N1CCN(C(=O)[C@@H]2OCCC2)CC1)c3ccc(N4C(=CC=C4C)C)cc3
n2(-[#6]:1:[!#1]:[#6]:[#6]:[#6]:[#6]:1)c(cc(c2-[#6;X4])-[#1])-[#6;X4] O=C(Nc1c(cccc1)C)/C(/C#N)=C\C2=C(N(c3c(cc(cc3)C)C)C(=C2)C)C
n2(-[#6]:1:[!#1]:[#6]:[#6]:[#6]:[#6]:1)c(cc(c2-[#6;X4])-[#1])-[#6;X4] O=C(NCC1(C(=O)N)CCOCC1)/C=C/C2=C(N(c3ccc(cc3)C)C(=C2)C)C
n2(-[#6]:1:[!#1]:[#6]:[#6]:[#6]:[#6]:1)c(cc(c2-[#6;X4])-[#1])-[#6;X4] O=C(NCc1c(nccc1)N2N=CN=C2)C3=C(N(c4c(cccc4)C)C(=C3)C)C
n2(-[#6]:1:[!#1]:[#6]:[#6]:[#6]:[#6]:1)c(cc(c2-[#6;X4])-[#1])-[#6;X4] O=C(NCCN1CCN(C(=O)C)CC1)/C=C/C2=C(N(c3ccccc3)C(=C2)C)C
n2(-[#6]:1:[!#1]:[#6]:[#6]:[#6]:[#6]:1)c(cc(c2-[#6;X4])-[#1])-[#6;X4] O=C(NCCNC(=O)C1=C(N(c2cc(OC)ccc2)C(=C1)C)C)c3ccc(OC)cc3
n2(-[#6]:1:[!#1]:[#6]:[#6]:[#6]:[#6]:1)c(cc(c2-[#6;X4])-[#1])-[#6;X4] O=C(NN=C[C@H](c1ccccc1)C)c2ccc(N3C(=CC=C3C)C)cc2
n2(-[#6]:1:[!#1]:[#6]:[#6]:[#6]:[#6]:1)c(cc(c2-[#6;X4])-[#1])-[#6;X4] O=C(NN=C1CCCCCC1)C2=C(N(c3ccccc3)C(=C2)C)C
n2(-[#6]:1:[!#1]:[#6]:[#6]:[#6]:[#6]:1)c(cc(c2-[#6;X4])-[#1])-[#6;X4] O=C(NN=CC1=C(N(c2ccc(OC)cc2)C(=C1)C)C)C=3Oc4c(c5c(cc4)cccc5)C3
n2(-[#6]:1:[!#1]:[#6]:[#6]:[#6]:[#6]:1)c(cc(c2-[#6;X4])-[#1])-[#6;X4] O=C(NNc1ncccn1)/C=C/C2=C(N(c3ccccc3)C(=C2)C)C
n2(-[#6]:1:[!#1]:[#6]:[#6]:[#6]:[#6]:1)c(cc(c2-[#6;X4])-[#1])-[#6;X4] O=C(OC)c1c(c(N2C(=C(/C=C\3/NC(=O)NC(=O)3)C=C2C)C)ccc1)C
n2(-[#6]:1:[!#1]:[#6]:[#6]:[#6]:[#6]:1)c(cc(c2-[#6;X4])-[#1])-[#6;X4] O=C(OC)c1ccc(N2C(=C(/C=C(/C#N)\C(=O)Nc3cc(ccc3)C)C=C2C)C)cc1
n2(-[#6]:1:[!#1]:[#6]:[#6]:[#6]:[#6]:1)c(cc(c2-[#6;X4])-[#1])-[#6;X4] O=C(OCC(=O)C1=C(N(c2c(cccc2)C)C(=C1)C)C)CCCCCNC(=O)C
n2(-[#6]:1:[!#1]:[#6]:[#6]:[#6]:[#6]:1)c(cc(c2-[#6;X4])-[#1])-[#6;X4] O=C(OCC(=O)C1=C(N(c2ccccc2)C(=C1)C)C)[C@@H](NC(=O)C=3OC=CC3)C
n2(-[#6]:1:[!#1]:[#6]:[#6]:[#6]:[#6]:1)c(cc(c2-[#6;X4])-[#1])-[#6;X4] O=C(OCC(=O)N[C@H](CCC)C)/C(/C#N)=C/C1=C(N(c2ccc(OC)cc2)C(=C1)C)C
n2(-[#6]:1:[!#1]:[#6]:[#6]:[#6]:[#6]:1)c(cc(c2-[#6;X4])-[#1])-[#6;X4] O=C(OCC(=O)N1[C@@H](CCC[C@@H]1C)C)C2=C(N(c3ccccc3)C(=C2)C)C
n2(-[#6]:1:[!#1]:[#6]:[#6]:[#6]:[#6]:1)c(cc(c2-[#6;X4])-[#1])-[#6;X4] O=C(OCC)c1ccc(N2C(=C(C=NN3C(=O)N[C@@](C(=O)3)(CC)C)C=C2C)C)cc1
n2(-[#6]:1:[!#1]:[#6]:[#6]:[#6]:[#6]:1)c(cc(c2-[#6;X4])-[#1])-[#6;X4] O=C(OCC)N1CCN(C(=O)C2=C(N(c3ccccc3)C(=C2)C)C)CC1
n2(-[#6]:1:[!#1]:[#6]:[#6]:[#6]:[#6]:1)c(cc(c2-[#6;X4])-[#1])-[#6;X4] O=C(OCc1cc(OCC(=O)N)ccc1)/C(/C#N)=C\C2=C(N(c3cc(ccc3)C)C(=C2)C)C
n2(-[#6]:1:[!#1]:[#6]:[#6]:[#6]:[#6]:1)c(cc(c2-[#6;X4])-[#1])-[#6;X4] O=C1N(C(=O)[C@H](N1)CC(C)C)CC(=O)C2=C(N(c3ccccc3)C(=C2)C)C
n2(-[#6]:1:[!#1]:[#6]:[#6]:[#6]:[#6]:1)c(cc(c2-[#6;X4])-[#1])-[#6;X4] O=C1N(C(=O)CN1)CC(=O)C2=C(N(c3ccccc3)C(=C2)C)C
n2(-[#6]:1:[!#1]:[#6]:[#6]:[#6]:[#6]:1)c(cc(c2-[#6;X4])-[#1])-[#6;X4] O=C1N(c2ccc(cc2)[C@@H](CC)C)C(=O)/C(/C(=O)N1)=C\C3=C(N(c4ccccc4)C(=C3)C)C
n2(-[#6]:1:[!#1]:[#6]:[#6]:[#6]:[#6]:1)c(cc(c2-[#6;X4])-[#1])-[#6;X4] S(=O)(=O)(N)c1ccc(N2C(=C(C(=O)COC(=O)[C@H]3[C@@H](c4ccc(F)cc4)C3)C=C2C)C)cc1
n2(-[#6]:1:[!#1]:[#6]:[#6]:[#6]:[#6]:1)c(cc(c2-[#6;X4])-[#1])-[#6;X4] S(=O)(=O)(N)c1ccc(N2C(=C(C(=O)CSC3=NNC(=O)N3CCC)C=C2C)C)cc1
n2(-[#6]:1:[!#1]:[#6]:[#6]:[#6]:[#6]:1)c(cc(c2-[#6;X4])-[#1])-[#6;X4] S(=O)(=O)(N1CCOCC1)c2cc\3c(N(C(=O)/C3=C\C4=C(N(c5cc6c(cc5)cccc6)C(=C4)C)C)C)cc2
n2(-[#6]:1:[!#1]:[#6]:[#6]:[#6]:[#6]:1)c(cc(c2-[#6;X4])-[#1])-[#6;X4] S(C1=NC=CN1C)[C@@H](C(=O)C2=C(N(c3ccccc3)C(=C2)C)C)C
n2(-[#6]:1:[!#1]:[#6]:[#6]:[#6]:[#6]:1)c(cc(c2-[#6;X4])-[#1])-[#6;X4] S(C1=NN=C(N1CC(=O)N)C2CC2)CC(=O)C3=C(N(c4cc(ccc4)C)C(=C3)C)C
n2(-[#6]:1:[!#1]:[#6]:[#6]:[#6]:[#6]:1)c(cc(c2-[#6;X4])-[#1])-[#6;X4] S(C1=NN=C(N1CC=C)C2CCCCC2)CC(=O)C3=C(N(c4ccccc4)C(=C3)C)C
n2(-[#6]:1:[!#1]:[#6]:[#6]:[#6]:[#6]:1)c(cc(c2-[#6;X4])-[#1])-[#6;X4] S(c1nc(c(cc(C#N)1)C(=O)C)C)CC(=O)C2=C(N(c3c(F)cccc3)C(=C2)C)C
n2(-[#6]:1:[!#1]:[#6]:[#6]:[#6]:[#6]:1)c(cc(c2-[#6;X4])-[#1])-[#6;X4] S=C1N(c2ccc(OC)cc2)C(=O)/C(/C(=O)N1)=C\C3=C(N(c4cc5OCOc5cc4)C(=C3)C)C
n2(-[#6]:1:[!#1]:[#6]:[#6]:[#6]:[#6]:1)c(cc(c2-[#6;X4])-[#1])-[#6;X4] S=C1S/C(/C(=O)N1C2CCCCC2)=C/C3=C(N(c4ccc(OC)cc4)C(=C3)C)C
n2(-[#6]:1:[!#1]:[#6]:[#6]:[#6]:[#6]:1)c(cc(c2-[#6;X4])-[#1])-[#6;X4] S1/C(/C(=O)C(C(=O)OCC)=C1Nc2ccc(OCC)cc2)=C\C3=C(N(c4ccccc4)C(=C3)C)C
n2(-[#6]:1:[!#1]:[#6]:[#6]:[#6]:[#6]:1)c(cc(c2-[#6;X4])-[#1])-[#6;X4] S1/C(/C(=O)N(C1=O)CC#C)=C/C2=C(N(c3ccc(cc3)C(=O)OCC)C(=C2)C)C
n2(-[#6]:1:[!#1]:[#6]:[#6]:[#6]:[#6]:1)c(cc(c2-[#6;X4])-[#1])-[#6;X4] S1/C(/C(=O)N=C1Nc2ccc(OC)cc2)=C/C3=C(N(c4ccc(cc4)C)C(=C3)C)C
n2(-[#6]:1:[!#1]:[#6]:[#6]:[#6]:[#6]:1)c(cc(c2-[#6;X4])-[#1])-[#6;X4] S1C(=CC=C1)CC(=O)OCC(=O)C2=C(N(c3cc4OCOc4cc3)C(=C2)C)C
n2(-[#6]:1:[!#1]:[#6]:[#6]:[#6]:[#6]:1)c(cc(c2-[#6;X4])-[#1])-[#6;X4] S1C(=NC(C2=C(N(c3ccc(cc3)C(=O)OC)C(=C2)C)C)=C1)N4CCOCC4
n2(-[#6]:1:[!#1]:[#6]:[#6]:[#6]:[#6]:1)c(cc(c2-[#6;X4])-[#1])-[#6;X4] S1C(=NC(C2=C(N(c3ccc(cc3)C)C(=C2)C)C)=C1)NC(=O)c4nccnc4
n2(-[#6]:1:[!#1]:[#6]:[#6]:[#6]:[#6]:1)c(cc(c2-[#6;X4])-[#1])-[#6;X4] S1C(=NC(C2=C(N(c3ccc(OC)cc3)C(=C2)C)C)=C1)NC(=O)C=4C(=NOC4C)c5ccccc5
n2(-[#6]:1:[!#1]:[#6]:[#6]:[#6]:[#6]:1)c(cc(c2-[#6;X4])-[#1])-[#6;X4] S1C(SCC(=O)C2=C(N(c3ccc(cc3)C)C(=C2)C)C)=NN=C1SC
n2(-[#6]:1:[!#1]:[#6]:[#6]:[#6]:[#6]:1)c(cc(c2-[#6;X4])-[#1])-[#6;X4] S1C(SCC)=NN2C1=NC(=O)/C(/C(=[NH2+])2)=C/C3=C(N(c4c(ccc(c4)C)C)C(=C3)C)C
n2(-[#6]:1:[!#1]:[#6]:[#6]:[#6]:[#6]:1)c(cc(c2-[#6;X4])-[#1])-[#6;X4] S1C(SCC)=NN2C1=NC(=O)/C(/C(=[NH2+])2)=C/C3=C(N(c4c(OC)cccc4)C(=C3)C)C
n2(-[#6]:1:[!#1]:[#6]:[#6]:[#6]:[#6]:1)c(cc(c2-[#6;X4])-[#1])-[#6;X4] S1C(SCC)=NN2C1=NC(=O)/C(/C(=[NH2+])2)=C/C3=C(N(c4ccccc4)C(=C3)C)C
n2(-[#6]:1:[!#1]:[#6]:[#6]:[#6]:[#6]:1)c(cc(c2-[#6;X4])-[#1])-[#6;X4] S1C=2[N+](C(=N)\C(\C(=O)N2)=C\C3=C(N(c4c(c(ccc4)C)C)C(=C3)C)C)=C(C1)C
n2(-[#6]:1:[!#1]:[#6]:[#6]:[#6]:[#6]:1)c(cc(c2-[#6;X4])-[#1])-[#6;X4] S1C=C(C=C1)[C@@H]([NH+](C)C)CNC(=O)C(=O)Nc2cc(N3C(=CC=C3C)C)ccc2
n2(-[#6]:1:[!#1]:[#6]:[#6]:[#6]:[#6]:1)c(cc(c2-[#6;X4])-[#1])-[#6;X4] S1C2=NC(=O)/C(/C(=[NH2+])N(N=C1C=3OC=CC3)2)=C/C4=C(N(c5c(ccc(c5)C)C)C(=C4)C)C
n2(-[#6]:1:[!#1]:[#6]:[#6]:[#6]:[#6]:1)c(cc(c2-[#6;X4])-[#1])-[#6;X4] S1C2=NC(=O)/C(/C(=[NH2+])N(N=C1c3c(F)cccc3)2)=C/C4=C(N(c5c(OCC)cccc5)C(=C4)C)C
n2(-[#6]:1:[!#1]:[#6]:[#6]:[#6]:[#6]:1)c(cc(c2-[#6;X4])-[#1])-[#6;X4] S1C2=NC(=O)/C(/C(=[NH2+])N(N=C1c3cnccc3)2)=C/C4=C(N(c5ccc(cc5)CC)C(=C4)C)C
n2(-[#6]:1:[!#1]:[#6]:[#6]:[#6]:[#6]:1)c(cc(c2-[#6;X4])-[#1])-[#6;X4] S1C2=NC(=O)/C(/C(=[NH2+])N(N=C1CCCC)2)=C/C3=C(N(c4cc(OC)ccc4)C(=C3)C)C
n2(-[#6]:1:[!#1]:[#6]:[#6]:[#6]:[#6]:1)c(cc(c2-[#6;X4])-[#1])-[#6;X4] S1C2=NC(=O)/C(/C(=N)N(N=C1c3cnccc3)2)=C\C4=C(N(c5c(ccc(c5)C)C)C(=C4)C)C
n2(-[#6]:1:[!#1]:[#6]:[#6]:[#6]:[#6]:1)c(cc(c2-[#6;X4])-[#1])-[#6;X4] S1C2=NC(=O)/C(/C(=N)N(N=C1CC(C)C)2)=C\C3=C(N(c4cc(cc(c4)C)C)C(=C3)C)C
n2(-[#6]:1:[!#1]:[#6]:[#6]:[#6]:[#6]:1)c(cc(c2-[#6;X4])-[#1])-[#6;X4] S1C2=NC(=O)/C(/C(=N)N(N=C1CCCC)2)=C\C3=C(N(c4ccc(cc4)C)C(=C3)C)C
n2(-[#6]:1:[!#1]:[#6]:[#6]:[#6]:[#6]:1)c(cc(c2-[#6;X4])-[#1])-[#6;X4] S1C2=NC(=O)/C(/C(=N)N2C(c3ccccc3)=C1)=C\C4=C(N(c5c(OCC)cccc5)C(=C4)C)C
n2(-[#6]:1:[!#1]:[#6]:[#6]:[#6]:[#6]:1)c(cc(c2-[#6;X4])-[#1])-[#6;X4] S1c2nc(nc(SCC(=O)C3=C(N(c4ccccc4)C(=C3)C)C)c2C=C1)C
c:1:c:2:c(:c:c:c:1):n:c:3:c(:c:2-[#7]):c:c:c:c:3 [nH+]1c2c(c(N[C@@H](CCC[NH+](CC)CC)CCC)c3c1cccc3)cccc2
c:1:c:2:c(:c:c:c:1):n:c:3:c(:c:2-[#7]):c:c:c:c:3 [nH+]1c2c(c(Nc3ccc(cc3)C[NH+]4CCCC4)c5c1cc(N)cc5)ccc(N)c2
c:1:c:2:c(:c:c:c:1):n:c:3:c(:c:2-[#7]):c:c:c:c:3 [nH+]1c2c(c(Nc3ccc(cc3)C[NH+]4CCCCC4)c5c1cc(N)cc5)ccc(N)c2
c:1:c:2:c(:c:c:c:1):n:c:3:c(:c:2-[#7]):c:c:c:c:3 [nH+]1c2c(c(Nc3ccc(NCCC[NH+](CC)CC)cc3)c4c1cccc4)cccc2
c:1:c:2:c(:c:c:c:1):n:c:3:c(:c:2-[#7]):c:c:c:c:3 [nH+]1c2c(c(NCC[NH+]3CCN(CC3)CCNc4c5c([nH+]c6c4cccc6)cccc5)c7c1cccc7)cccc2
c:1:c:2:c(:c:c:c:1):n:c:3:c(:c:2-[#7]):c:c:c:c:3 [nH+]1c2c(c(NCCCC)c3c1cccc3)cccc2
c:1:c:2:c(:c:c:c:1):n:c:3:c(:c:2-[#7]):c:c:c:c:3 [nH+]1c2c(c(NCCCC[NH+](CCC[NH3+])CCCC[NH3+])c3c1cccc3)cccc2
c:1:c:2:c(:c:c:c:1):n:c:3:c(:c:2-[#7]):c:c:c:c:3 [O-][N+](=O)c1c(Nc2c3c(nc4c2cccc4)cccc3)ccc(c1)C
c:1:c:2:c(:c:c:c:1):n:c:3:c(:c:2-[#7]):c:c:c:c:3 [O-][N+](=O)c1c2c([nH+]c3c(c(N)2)cccc3)ccc1
c:1:c:2:c(:c:c:c:1):n:c:3:c(:c:2-[#7]):c:c:c:c:3 [O-][N+](=O)c1c2c([nH+]c3c(c(NCC[NH2+]CC[NH+](C)C)2)cc(OC)cc3)ccc1
c:1:c:2:c(:c:c:c:1):n:c:3:c(:c:2-[#7]):c:c:c:c:3 [O-][N+](=O)c1c2c([nH+]c3c(c(NCCC[NH2+]CC[NH+](C)C)2)cccc3)ccc1
c:1:c:2:c(:c:c:c:1):n:c:3:c(:c:2-[#7]):c:c:c:c:3 [O-][N+](=O)c1cc(ccc1)/C=C/C(=O)c2ccc(Nc3c4c([nH+]c5c3cccc5)cccc4)cc2
c:1:c:2:c(:c:c:c:1):n:c:3:c(:c:2-[#7]):c:c:c:c:3 [O-][N+](=O)c1cc2[nH+]c3c(c(NC[C@@H](c4ccccc4)CC[NH+](CC)CC)c2cc1)cc(OC)c(OC)c3
c:1:c:2:c(:c:c:c:1):n:c:3:c(:c:2-[#7]):c:c:c:c:3 [O-][N+](=O)c1cc2[nH+]c3c(c(Nc4ccc(OC)cc4)c2cc1)cccc3
c:1:c:2:c(:c:c:c:1):n:c:3:c(:c:2-[#7]):c:c:c:c:3 [O-][N+](=O)c1cc2c([nH+]c3c(c(NC)2)cc(OCC)cc3)cc1
c:1:c:2:c(:c:c:c:1):n:c:3:c(:c:2-[#7]):c:c:c:c:3 [O-]C(=O)[C@H](Nc1c2c([nH+]c3c1cccc3)cccc2)C
c:1:c:2:c(:c:c:c:1):n:c:3:c(:c:2-[#7]):c:c:c:c:3 [O-]C(=O)[C@H](Nc1c2c([nH+]c3c1cccc3)cccc2)CO
c:1:c:2:c(:c:c:c:1):n:c:3:c(:c:2-[#7]):c:c:c:c:3 [O-]C(=O)[C@H](Nc1c2c(nc3c1cccc3)cccc2)CC=4N=CNC4
c:1:c:2:c(:c:c:c:1):n:c:3:c(:c:2-[#7]):c:c:c:c:3 [O-]C(=O)CCCCCCCc1ccc(Nc2c3c([nH+]c4c2cccc4)cccc3)cc1
c:1:c:2:c(:c:c:c:1):n:c:3:c(:c:2-[#7]):c:c:c:c:3 BrC(=C)CNC(=O)Nc1c2c(nc3c1cccc3)cccc2
c:1:c:2:c(:c:c:c:1):n:c:3:c(:c:2-[#7]):c:c:c:c:3 Brc1c(cccc1)C(=O)Nc2cc3[nH+]c4c(c(N)c3cc2)cc(OCC)cc4
c:1:c:2:c(:c:c:c:1):n:c:3:c(:c:2-[#7]):c:c:c:c:3 Brc1cc(ccc1)C=Nc2c3c(nc4c2cccc4)cccc3
c:1:c:2:c(:c:c:c:1):n:c:3:c(:c:2-[#7]):c:c:c:c:3 Brc1cc2[nH+]c3c(c(Nc4c(N(C)C)cc([N-]S(=O)(=O)C)cc4)c2cc1)cccc3C
c:1:c:2:c(:c:c:c:1):n:c:3:c(:c:2-[#7]):c:c:c:c:3 Brc1ccc(Nc2c3c(nc4c2cccc4)cc(N)cc3)cc1
c:1:c:2:c(:c:c:c:1):n:c:3:c(:c:2-[#7]):c:c:c:c:3 Brc1ccc(S(=O)(=O)Nc2c3c(nc4c2cccc4)cccc3)cc1
c:1:c:2:c(:c:c:c:1):n:c:3:c(:c:2-[#7]):c:c:c:c:3 Clc1c(c2[nH+]c3c(c(Nc4c(OC)cc([N-]S(=O)(=O)C)cc4)c2cc1)cccc3)C
c:1:c:2:c(:c:c:c:1):n:c:3:c(:c:2-[#7]):c:c:c:c:3 Clc1c2c([nH+]c3c(c(N[C@@H](CCC[NH+](CC)CC)C)2)cccc3)cc(Cl)c1
c:1:c:2:c(:c:c:c:1):n:c:3:c(:c:2-[#7]):c:c:c:c:3 Clc1cc2[nH+]c3c(c(N[C@@H](c4ccc(F)cc4)CCC[NH+](CC)CC)c2cc1)cc(OC)cc3
c:1:c:2:c(:c:c:c:1):n:c:3:c(:c:2-[#7]):c:c:c:c:3 Clc1cc2[nH+]c3c(c(N[C@@H](CCC[NH+](CC)CC)C)c2cc1)cc(OC)c(OC)c3
c:1:c:2:c(:c:c:c:1):n:c:3:c(:c:2-[#7]):c:c:c:c:3 Clc1cc2[nH+]c3c(c(N[C@H](c4ccncc4)CCC[NH+](CC)CC)c2cc1)cc(OC)cc3
c:1:c:2:c(:c:c:c:1):n:c:3:c(:c:2-[#7]):c:c:c:c:3 Clc1cc2[nH+]c3c(c(N4CC[NH+](CC4)CCC)c2cc1)cc(OC)cc3
c:1:c:2:c(:c:c:c:1):n:c:3:c(:c:2-[#7]):c:c:c:c:3 Clc1cc2[nH+]c3c(c(Nc4cc(N5CC[NH+](CC5)C)ccc4)c2cc1)cc(OC)cc3
c:1:c:2:c(:c:c:c:1):n:c:3:c(:c:2-[#7]):c:c:c:c:3 Clc1cc2[nH+]c3c(c(Nc4ccc(Nc5nc(nc(n5)N)Nc6ccc(F)cc6)cc4)c2cc1)cc(OC)cc3
c:1:c:2:c(:c:c:c:1):n:c:3:c(:c:2-[#7]):c:c:c:c:3 Clc1cc2[nH+]c3c(c(Nc4ccc(Nc5nc(nc(n5)Nc6ccccc6)NN)cc4)c2cc1)cc(OC)cc3
c:1:c:2:c(:c:c:c:1):n:c:3:c(:c:2-[#7]):c:c:c:c:3 Clc1cc2[nH+]c3c(c(NCC[NH2+]CCO)c2cc1)cccc3
c:1:c:2:c(:c:c:c:1):n:c:3:c(:c:2-[#7]):c:c:c:c:3 Clc1cc2[nH+]c3c(c(NCCC[NH2+]CCC[NH2+]CCCNc4c5c([nH+]c6c4ccc(Cl)c6)ccc(OC)c5)c2cc1)cc(OC)cc3
c:1:c:2:c(:c:c:c:1):n:c:3:c(:c:2-[#7]):c:c:c:c:3 Clc1cc2[nH+]c3c(c(NCCC[NH2+]CCC[NH2+]CCN4c5ncnc(N)c(N=C4)5)c2cc1)cc(OC)cc3
c:1:c:2:c(:c:c:c:1):n:c:3:c(:c:2-[#7]):c:c:c:c:3 Clc1cc2[nH+]c3c(c(NCCCC[NH+]4CCN(CC4)CCCN5c6c(Sc7c5cccc7)cccc6)c2cc1)cc(OC)cc3
c:1:c:2:c(:c:c:c:1):n:c:3:c(:c:2-[#7]):c:c:c:c:3 Clc1cc2[nH+]c3c(c(NCCCCCCCCNc4c5c([nH+]c6c4cccc6)cccc5)c2cc1)cc(OC)cc3
c:1:c:2:c(:c:c:c:1):n:c:3:c(:c:2-[#7]):c:c:c:c:3 Clc1cc2[nH+]c3c(c(NCCCCNS(=O)(=O)c4cc5c(cc4)cccc5)c2cc1)cc(OC)cc3
c:1:c:2:c(:c:c:c:1):n:c:3:c(:c:2-[#7]):c:c:c:c:3 Clc1cc2[nH+]c3c(c(NCCCN(C(=[NH2+])N)CCC(=O)NCCN4c5ncnc(N)c(N=C4)5)c2cc1)cc(OC)cc3
c:1:c:2:c(:c:c:c:1):n:c:3:c(:c:2-[#7]):c:c:c:c:3 Clc1cc2[nH+]c3c(OC)cccc3c(Nc4c(NC)cc(NC(=O)OC)cc4)c2cc1
c:1:c:2:c(:c:c:c:1):n:c:3:c(:c:2-[#7]):c:c:c:c:3 Clc1cc2c([nH+]c3c(c(N)2)cccc3C(=O)NCC[NH+](C)C)cc1
c:1:c:2:c(:c:c:c:1):n:c:3:c(:c:2-[#7]):c:c:c:c:3 Clc1cc2nc3c(c(Nc4c(OC)cc(NS(=O)(=O)C)cc4)c2cc1)cccc3C(=O)NC
c:1:c:2:c(:c:c:c:1):n:c:3:c(:c:2-[#7]):c:c:c:c:3 Clc1cc2nc3c(c(Nc4ccc(cc4)[C@H](O)CC[NH+](C)C)c2cc1)cc(OC)cc3
c:1:c:2:c(:c:c:c:1):n:c:3:c(:c:2-[#7]):c:c:c:c:3 Clc1cc2nc3c(c(Nc4nc(OC)ccn4)c2cc1)cc(OC)cc3
c:1:c:2:c(:c:c:c:1):n:c:3:c(:c:2-[#7]):c:c:c:c:3 ClCCN(c1ccc(OC(=O)Nc2cc(Nc3c4c([nH+]c5c3cccc5)cccc4)c(OC)cc2)cc1)CCCl
c:1:c:2:c(:c:c:c:1):n:c:3:c(:c:2-[#7]):c:c:c:c:3 ClCCN(c1ccc(OCCCCCNc2c3c([nH+]c4c2cccc4)cccc3)cc1)CCCl
c:1:c:2:c(:c:c:c:1):n:c:3:c(:c:2-[#7]):c:c:c:c:3 ClCCN(c1ccc(SCCCNc2c3c([nH+]c4c2cccc4)cccc3)cc1)CCCl
c:1:c:2:c(:c:c:c:1):n:c:3:c(:c:2-[#7]):c:c:c:c:3 ClCCN(CCCl)CCCCOc1c2[nH+]c3c(c(Nc4cc(N)c(OC)cc4)c2ccc1)cccc3
c:1:c:2:c(:c:c:c:1):n:c:3:c(:c:2-[#7]):c:c:c:c:3 ClCCN(CCCl)CCCCOc1c2[nH+]c3c(c(Nc4cc(N)cc(c4)C)c2ccc1)cccc3
c:1:c:2:c(:c:c:c:1):n:c:3:c(:c:2-[#7]):c:c:c:c:3 FC(F)(F)c1cc(Nc2c3c(nc4c2cccc4)cccc3)ccc1
c:1:c:2:c(:c:c:c:1):n:c:3:c(:c:2-[#7]):c:c:c:c:3 FC(F)(F)c1cc2[nH+]c3c(c(N)c2cc1)cccc3
c:1:c:2:c(:c:c:c:1):n:c:3:c(:c:2-[#7]):c:c:c:c:3 n1c2c(c(Nc3c(N)cccc3)c4c1cccc4)cccc2
c:1:c:2:c(:c:c:c:1):n:c:3:c(:c:2-[#7]):c:c:c:c:3 n1c2c(c(Nc3ccc(N)cc3)c4c1cccc4)ccc(N)c2
c:1:c:2:c(:c:c:c:1):n:c:3:c(:c:2-[#7]):c:c:c:c:3 O(c1c(Nc2c3c([nH+]c4c2cccc4)cccc3)cccc1)CC
c:1:c:2:c(:c:c:c:1):n:c:3:c(:c:2-[#7]):c:c:c:c:3 O(c1cc2[nH+]c3c(c(NCCNc4c5c([nH+]c6c4cccc6)cc(OC)cc5)c2cc1)cccc3)C
c:1:c:2:c(:c:c:c:1):n:c:3:c(:c:2-[#7]):c:c:c:c:3 O(c1cc2c([nH+]c3c(c(N[C@H](CCC[NH+](CC)CC)C)2)ccc(c3)C)cc1)C
c:1:c:2:c(:c:c:c:1):n:c:3:c(:c:2-[#7]):c:c:c:c:3 O(c1ccc(cc1)C=Nc2c3c(nc4c2cccc4)cccc3)C
c:1:c:2:c(:c:c:c:1):n:c:3:c(:c:2-[#7]):c:c:c:c:3 O(c1ccc(Nc2c3c(nc4c2cccc4)cccc3)cc1)CCC
c:1:c:2:c(:c:c:c:1):n:c:3:c(:c:2-[#7]):c:c:c:c:3 O=C(Nc1cc2[nH+]c3c(c(NC4CCCCCC4)c2cc1)ccc(NC(=O)CC[NH+]5CCCC5)c3)CC[NH+]6CCCC6
c:1:c:2:c(:c:c:c:1):n:c:3:c(:c:2-[#7]):c:c:c:c:3 O=C(Nc1ccc(Nc2c3c([nH+]c4c2ccc(NC(=O)CCC[NH+]5CCCC5)c4)cc(NC(=O)CCC[NH+]6CCCC6)cc3)cc1)CC[NH+]7CCCC7
c:1:c:2:c(:c:c:c:1):n:c:3:c(:c:2-[#7]):c:c:c:c:3 O=C(NCC[NH+](C)C)c1c2[nH+]c3c(c(N)c(c(OC)cc1)2)cccc3
c:1:c:2:c(:c:c:c:1):n:c:3:c(:c:2-[#7]):c:c:c:c:3 O=C(NCC[NH+](C)C)c1cc2[nH+]c3c(c(NCCN4N=Nc5c4cccc5)c2cc1)cccc3
c:1:c:2:c(:c:c:c:1):n:c:3:c(:c:2-[#7]):c:c:c:c:3 O=C(NCCCCCC[NH2+]CC[NH3+])c1c2[nH+]c3c(c(N)c2ccc1)cccc3
c:1:c:2:c(:c:c:c:1):n:c:3:c(:c:2-[#7]):c:c:c:c:3 O=C(NCCCCCCCNc1c2c([nH+]c3c1cccc3)cccc2)CCCC(=O)NCCCCCCCNc4c5c([nH+]c6c4cccc6)cccc5
c:1:c:2:c(:c:c:c:1):n:c:3:c(:c:2-[#7]):c:c:c:c:3 O=C(NCCNc1c2c([nH+]c3c1cccc3)cccc2)C4=NN(C(C(=O)NCCNc5c6c([nH+]c7c5cccc7)cccc6)=C4)C
c:1:c:2:c(:c:c:c:1):n:c:3:c(:c:2-[#7]):c:c:c:c:3 O=C(OC)Nc1cc(N(C)C)c(Nc2c3c([nH+]c4c2cccc4)cccc3)cc1
c:1:c:2:c(:c:c:c:1):n:c:3:c(:c:2-[#7]):c:c:c:c:3 O=C(OC)Nc1cc(Nc2c3c([nH+]c4c2cccc4)cccc3)cc(c1)CO
c:1:c:2:c(:c:c:c:1):n:c:3:c(:c:2-[#7]):c:c:c:c:3 O=C(OC)NNC(=O)Nc1ccc(Nc2c3c([nH+]c4c2cccc4)cccc3)cc1
c:1:c:2:c(:c:c:c:1):n:c:3:c(:c:2-[#7]):c:c:c:c:3 O=C(OCC)Nc1ccc(Nc2c3c([nH+]c4c2cccc4)cccc3)cc1
c:1:c:2:c(:c:c:c:1):n:c:3:c(:c:2-[#7]):c:c:c:c:3 OCC[NH2+]CCNc1c2c([nH+]c3c1cccc3)cccc2
c:1:c:2:c(:c:c:c:1):n:c:3:c(:c:2-[#7]):c:c:c:c:3 P(=O)(OC)(OC)NC(=O)c1ccc(Nc2c3c([nH+]c4c2cccc4)cccc3)cc1
c:1:c:2:c(:c:c:c:1):n:c:3:c(:c:2-[#7]):c:c:c:c:3 P(=O)(OC)(OC)Nc1ccc(Nc2c3c([nH+]c4c2cccc4)cc(N)cc3)cc1
c:1:c:2:c(:c:c:c:1):n:c:3:c(:c:2-[#7]):c:c:c:c:3 S([O-])(=O)(=O)c1cc(Nc2c3c([nH+]c4c2cccc4)cccc3)cc(c1)C
c:1:c:2:c(:c:c:c:1):n:c:3:c(:c:2-[#7]):c:c:c:c:3 S(=O)(=O)([N-]c1cc(NC2CCCCC2)c(Nc3c4c([nH+]c5c3cccc5)cccc4)cc1)C
c:1:c:2:c(:c:c:c:1):n:c:3:c(:c:2-[#7]):c:c:c:c:3 S(=O)(=O)([N-]c1cc(NCCC)c(Nc2c3c([nH+]c4c2cccc4)cccc3)cc1)C
c:1:c:2:c(:c:c:c:1):n:c:3:c(:c:2-[#7]):c:c:c:c:3 S(=O)(=O)([N-]c1cc(OC)c(Nc2c3c([nH+]c4c2cccc4)c(O[C@@H]5O[C@H]([C@H](O)[C@@H](O)[C@@H](NC(=O)C)5)CO)ccc3)cc1)C
c:1:c:2:c(:c:c:c:1):n:c:3:c(:c:2-[#7]):c:c:c:c:3 S(=O)(=O)([N-]c1cc(OC)c(Nc2c3c([nH+]c4c2cccc4)cccc3)cc1)C
c:1:c:2:c(:c:c:c:1):n:c:3:c(:c:2-[#7]):c:c:c:c:3 S(=O)(=O)([N-]c1ccc(Nc2c3c([nH+]c4c2cccc4)cc(cc3)C(F)(F)F)cc1)C
c:1:c:2:c(:c:c:c:1):n:c:3:c(:c:2-[#7]):c:c:c:c:3 S(=O)(=O)([N-]c1ccc(Nc2c3c([nH+]c4c2cccc4)cc(NC(=O)C)cc3)cc1)CC
c:1:c:2:c(:c:c:c:1):n:c:3:c(:c:2-[#7]):c:c:c:c:3 S(=O)(=O)([N-]c1ccc(Nc2c3c([nH+]c4c2cccc4)cc(NC(=O)c5ccccc5)cc3)cc1)C
c:1:c:2:c(:c:c:c:1):n:c:3:c(:c:2-[#7]):c:c:c:c:3 S(=O)(=O)([N-]c1ccc(Nc2c3c([nH+]c4c2cccc4)cccc3)cc1)CCCCCC
c:1:c:2:c(:c:c:c:1):n:c:3:c(:c:2-[#7]):c:c:c:c:3 S(=O)(=O)(N(c1cc(OC)c(Nc2c3c([nH+]c4c2cccc4)c(ccc3)C)cc1)C(=O)CC)C
c:1:c:2:c(:c:c:c:1):n:c:3:c(:c:2-[#7]):c:c:c:c:3 S(=O)(=O)(N(c1ccc(Nc2c3c([nH+]c4c2cccc4)cc(N)cc3)cc1)C(=O)CC)C
c:1:c:2:c(:c:c:c:1):n:c:3:c(:c:2-[#7]):c:c:c:c:3 S(=O)(=O)(N(c1ccc(Nc2c3c([nH+]c4c2cccc4)cc(N)cc3)cc1)C(=O)OC)C
c:1:c:2:c(:c:c:c:1):n:c:3:c(:c:2-[#7]):c:c:c:c:3 S(=O)(=O)(N(c1ccc(Nc2c3c([nH+]c4c2cccc4)cccc3)cc1)C(=O)CCCCCC)C
c:1:c:2:c(:c:c:c:1):n:c:3:c(:c:2-[#7]):c:c:c:c:3 S(=O)(=O)(N(S(=O)(=O)C)c1ccc(Nc2c3c([nH+]c4c2cccc4)cccc3)cc1)C
c:1:c:2:c(:c:c:c:1):n:c:3:c(:c:2-[#7]):c:c:c:c:3 S(=O)(=O)(NC(=O)Nc1c2c(nc3c1cccc3)cccc2)c4ccc(cc4)C
c:1:c:2:c(:c:c:c:1):n:c:3:c(:c:2-[#7]):c:c:c:c:3 S(=O)(=O)(NC)c1ccc(Nc2c3c(nc4c2cccc4)cccc3)cc1
c:1:c:2:c(:c:c:c:1):n:c:3:c(:c:2-[#7]):c:c:c:c:3 S(=O)(=O)(Nc1cc(OC)c(Nc2c3c(nc4c2cccc4)c(C#N)ccc3)cc1)C
c:1:c:2:c(:c:c:c:1):n:c:3:c(:c:2-[#7]):c:c:c:c:3 S(=O)(=O)(Nc1cc(OC)c(Nc2c3c(nc4c2cccc4)ccc(F)c3)cc1)C
c:1:c:2:c(:c:c:c:1):n:c:3:c(:c:2-[#7]):c:c:c:c:3 S(=O)(=O)(Nc1ccc(Nc2c3c([nH+]c4c2cccc4)cc(N)cc3)cc1)c5ccc(N)cc5
c:1:c:2:c(:c:c:c:1):n:c:3:c(:c:2-[#7]):c:c:c:c:3 S(=O)(=O)(Nc1ccc(Nc2c3c(nc4c2cccc4)c(ccc3)C)cc1)C
c:1:c:2:c(:c:c:c:1):n:c:3:c(:c:2-[#7]):c:c:c:c:3 S(=O)(=O)(Nc1nc(ccn1)C)c2ccc(Nc3c4c(nc5c3cccc5)cccc4)cc2
c:1:c:2:c(:c:c:c:1):n:c:3:c(:c:2-[#7]):c:c:c:c:3 S(=O)(=O)(NCc1c(Nc2c3c(nc4c2cccc4)cccc3)cccc1)C
c:1:c:2:c(:c:c:c:1):n:c:3:c(:c:2-[#7]):c:c:c:c:3 S(=O)(c1ncccc1C(=O)Nc2c3c(nc4c2cccc4)cccc3)C(c5ccccc5)c6ccccc6
c:1:c:2:c(:c:c:c:1):n:c:3:c(:c:2-[#7]):c:c:c:c:3 S(C1=NC(=NN1)COCC(=O)Nc2c3c([N+]([O-])=O)cccc(nc4c2cccc4)3)CC([O-])=O
c:1:c:2:c(:c:c:c:1):n:c:3:c(:c:2-[#7]):c:c:c:c:3 S(c1cc2c(nc3c(c(N4CCOCC4)2)cccc3)cc1)C(F)F
c:1:c:2:c(:c:c:c:1):n:c:3:c(:c:2-[#7]):c:c:c:c:3 S1c2c(ncnc2C(=C1)C)NNc3c4c(nc5c3cccc5)cccc4
n2(-[#6]:1:[!#1]:[!#6&!#1]:[!#1]:[#6]:1-[#1])c(c(-[#1])c(c2-[#6;X4])-[#1])-[#6;X4] ClC(Cl)(Cl)C(=O)NNC(=O)C=1SC=CC(N2C(=CC=C2C)C)1
n2(-[#6]:1:[!#1]:[!#6&!#1]:[!#1]:[#6]:1-[#1])c(c(-[#1])c(c2-[#6;X4])-[#1])-[#6;X4] ClC(Cl)C(=O)NNC(=O)C=1SC=CC(N2C(=CC=C2C)C)1
n2(-[#6]:1:[!#1]:[!#6&!#1]:[!#1]:[#6]:1-[#1])c(c(-[#1])c(c2-[#6;X4])-[#1])-[#6;X4] ClC=1N(N=C(C(S(=O)(=O)N=C([O-])C=2SC=CC(N3C(=CC=C3C)C)2)1)C)C
n2(-[#6]:1:[!#1]:[!#6&!#1]:[!#1]:[#6]:1-[#1])c(c(-[#1])c(c2-[#6;X4])-[#1])-[#6;X4] Clc1c(c(F)ccc1)C2=NOC(=C(NC(=O)OCC=3SC=CC(N4C(=CC=C4C)C)3)2)C
n2(-[#6]:1:[!#1]:[!#6&!#1]:[!#1]:[#6]:1-[#1])c(c(-[#1])c(c2-[#6;X4])-[#1])-[#6;X4] Clc1c(ccc(NC(=O)C=2SC=CC(N3C(=CC=C3C)C)2)c1)C(=O)NC4CC4
n2(-[#6]:1:[!#1]:[!#6&!#1]:[!#1]:[#6]:1-[#1])c(c(-[#1])c(c2-[#6;X4])-[#1])-[#6;X4] Clc1c(O[C@@H](C=2N3N=C(C=4SC=CC(N5C(=CC=C5C)C)4)C=C(N=CC2)3)C)ccc(Cl)c1
n2(-[#6]:1:[!#1]:[!#6&!#1]:[!#1]:[#6]:1-[#1])c(c(-[#1])c(c2-[#6;X4])-[#1])-[#6;X4] Clc1cc(ccc1)C2=NC=3N(N=C(C=4SC=CC(N5C(=CC=C5C)C)4)C3)C(=C2)C(F)(F)F
n2(-[#6]:1:[!#1]:[!#6&!#1]:[!#1]:[#6]:1-[#1])c(c(-[#1])c(c2-[#6;X4])-[#1])-[#6;X4] Clc1ccc(cc1)C=2SC(C([O-])=O)=C(N3C(=CC=C3C)C)C2
n2(-[#6]:1:[!#1]:[!#6&!#1]:[!#1]:[#6]:1-[#1])c(c(-[#1])c(c2-[#6;X4])-[#1])-[#6;X4] Clc1ncccc(NC(=O)COC(=O)C=2SC=CC(N3C(=CC=C3C)C)2)1
n2(-[#6]:1:[!#1]:[!#6&!#1]:[!#1]:[#6]:1-[#1])c(c(-[#1])c(c2-[#6;X4])-[#1])-[#6;X4] ClCC(=O)NNC(=O)C=1SC=CC(N2C(=CC=C2C)C)1
n2(-[#6]:1:[!#1]:[!#6&!#1]:[!#1]:[#6]:1-[#1])c(c(-[#1])c(c2-[#6;X4])-[#1])-[#6;X4] O1N=C(N2C(=CC=C2C)C)C=C1C
n2(-[#6]:1:[!#1]:[!#6&!#1]:[!#1]:[#6]:1-[#1])c(c(-[#1])c(c2-[#6;X4])-[#1])-[#6;X4] S(=O)(=O)(c1ccc(cc1)C)C2=C(N3N=C(C=4SC=CC(N5C(=CC=C5C)C)4)C=C(N=C2)3)N
n2(-[#6]:1:[!#1]:[!#6&!#1]:[!#1]:[#6]:1-[#1])c(c(-[#1])c(c2-[#6;X4])-[#1])-[#6;X4] S(=O)(=O)(N(C(=O)C=1SC=CC(N2C(=CC=C2C)C)1)C)c3ccc(cc3)C(=O)C
n2(-[#6]:1:[!#1]:[!#6&!#1]:[!#1]:[#6]:1-[#1])c(c(-[#1])c(c2-[#6;X4])-[#1])-[#6;X4] S(=O)(=O)(N)c1c(ccc(NC(=O)C=2SC=CC(N3C(=CC=C3C)C)2)c1)C
n2(-[#6]:1:[!#1]:[!#6&!#1]:[!#1]:[#6]:1-[#1])c(c(-[#1])c(c2-[#6;X4])-[#1])-[#6;X4] S(=O)(=O)(N)CCNC(=O)C=1SC=CC(N2C(=CC=C2C)C)1
n2(-[#6]:1:[!#1]:[!#6&!#1]:[!#1]:[#6]:1-[#1])c(c(-[#1])c(c2-[#6;X4])-[#1])-[#6;X4] S(=O)(=O)(N=C([O-])C=1SC=CC(N2C(=CC=C2C)C)1)C3CCOCC3
n2(-[#6]:1:[!#1]:[!#6&!#1]:[!#1]:[#6]:1-[#1])c(c(-[#1])c(c2-[#6;X4])-[#1])-[#6;X4] S1C(=NC(=C1)C)CNC(=O)C=2SC=CC(N3C(=CC=C3C)C)2
n2(-[#6]:1:[!#1]:[!#6&!#1]:[!#1]:[#6]:1-[#1])c(c(-[#1])c(c2-[#6;X4])-[#1])-[#6;X4] S1C(C(=O)[C@@H](C#N)c2ncccc2)=C(N3C(=CC=C3C)C)C=C1
n2(-[#6]:1:[!#1]:[!#6&!#1]:[!#1]:[#6]:1-[#1])c(c(-[#1])c(c2-[#6;X4])-[#1])-[#6;X4] S1C(C(=O)[C@H](C#N)c2ncccc2)=C(N3C(=CC=C3C)C)C=C1
n2(-[#6]:1:[!#1]:[!#6&!#1]:[!#1]:[#6]:1-[#1])c(c(-[#1])c(c2-[#6;X4])-[#1])-[#6;X4] S1C(C(=O)N(CC(=O)Nc2c(cccc2C)C)C)=C(N3C(=CC=C3C)C)C=C1
n2(-[#6]:1:[!#1]:[!#6&!#1]:[!#1]:[#6]:1-[#1])c(c(-[#1])c(c2-[#6;X4])-[#1])-[#6;X4] S1C(C(=O)N(Cc2ncccc2)C)=C(N3C(=CC=C3C)C)C=C1
n2(-[#6]:1:[!#1]:[!#6&!#1]:[!#1]:[#6]:1-[#1])c(c(-[#1])c(c2-[#6;X4])-[#1])-[#6;X4] S1C(C(=O)N(CCc2ccccc2)C)=C(N3C(=CC=C3C)C)C=C1
n2(-[#6]:1:[!#1]:[!#6&!#1]:[!#1]:[#6]:1-[#1])c(c(-[#1])c(c2-[#6;X4])-[#1])-[#6;X4] S1C(C(=O)N2CCC([NH+]3CCCCC3)CC2)=C(N4C(=CC=C4C)C)C=C1
n2(-[#6]:1:[!#1]:[!#6&!#1]:[!#1]:[#6]:1-[#1])c(c(-[#1])c(c2-[#6;X4])-[#1])-[#6;X4] S1C(C(=O)N2CCN(c3ccc(O)cc3)CC2)=C(N4C(=CC=C4C)C)C=C1
n2(-[#6]:1:[!#1]:[!#6&!#1]:[!#1]:[#6]:1-[#1])c(c(-[#1])c(c2-[#6;X4])-[#1])-[#6;X4] S1C(C(=O)N2CCN(CC(=O)NCC=C)CC2)=C(N3C(=CC=C3C)C)C=C1
n2(-[#6]:1:[!#1]:[!#6&!#1]:[!#1]:[#6]:1-[#1])c(c(-[#1])c(c2-[#6;X4])-[#1])-[#6;X4] S1C(C(=O)N2CCSCC2)=C(N3C(=CC=C3C)C)C=C1
n2(-[#6]:1:[!#1]:[!#6&!#1]:[!#1]:[#6]:1-[#1])c(c(-[#1])c(c2-[#6;X4])-[#1])-[#6;X4] S1C(C(=O)NC[C@H]2OCCC2)=C(N3C(=CC=C3C)C)C=C1
n2(-[#6]:1:[!#1]:[!#6&!#1]:[!#1]:[#6]:1-[#1])c(c(-[#1])c(c2-[#6;X4])-[#1])-[#6;X4] S1C(C(=O)NC=2[N-]N=CN2)=C(N3C(=CC=C3C)C)C=C1
n2(-[#6]:1:[!#1]:[!#6&!#1]:[!#1]:[#6]:1-[#1])c(c(-[#1])c(c2-[#6;X4])-[#1])-[#6;X4] S1C(C(=O)Nc2c(ccc(C#N)c2)C)=C(N3C(=CC=C3C)C)C=C1
n2(-[#6]:1:[!#1]:[!#6&!#1]:[!#1]:[#6]:1-[#1])c(c(-[#1])c(c2-[#6;X4])-[#1])-[#6;X4] S1C(C(=O)Nc2c(ccc(c2)C(=O)N)C)=C(N3C(=CC=C3C)C)C=C1
n2(-[#6]:1:[!#1]:[!#6&!#1]:[!#1]:[#6]:1-[#1])c(c(-[#1])c(c2-[#6;X4])-[#1])-[#6;X4] S1C(C(=O)Nc2cc(ccc2)C(=O)N3CCOCC3)=C(N4C(=CC=C4C)C)C=C1
n2(-[#6]:1:[!#1]:[!#6&!#1]:[!#1]:[#6]:1-[#1])c(c(-[#1])c(c2-[#6;X4])-[#1])-[#6;X4] S1C(C(=O)Nc2cc(OCCN3N=CN=C3)ccc2)=C(N4C(=CC=C4C)C)C=C1
n2(-[#6]:1:[!#1]:[!#6&!#1]:[!#1]:[#6]:1-[#1])c(c(-[#1])c(c2-[#6;X4])-[#1])-[#6;X4] S1C(C(=O)Nc2cc3NC(=O)Oc3cc2)=C(N4C(=CC=C4C)C)C=C1
n2(-[#6]:1:[!#1]:[!#6&!#1]:[!#1]:[#6]:1-[#1])c(c(-[#1])c(c2-[#6;X4])-[#1])-[#6;X4] S1C(C(=O)Nc2ccc(cc2)CC(=O)NCC(=O)OC)=C(N3C(=CC=C3C)C)C=C1
n2(-[#6]:1:[!#1]:[!#6&!#1]:[!#1]:[#6]:1-[#1])c(c(-[#1])c(c2-[#6;X4])-[#1])-[#6;X4] S1C(C(=O)Nc2ccc(N3C(=O)CCCC(=O)3)cc2)=C(N4C(=CC=C4C)C)C=C1
n2(-[#6]:1:[!#1]:[!#6&!#1]:[!#1]:[#6]:1-[#1])c(c(-[#1])c(c2-[#6;X4])-[#1])-[#6;X4] S1C(C(=O)Nc2ccc(N3N=CC(C#N)=C3N)cc2)=C(N4C(=CC=C4C)C)C=C1
n2(-[#6]:1:[!#1]:[!#6&!#1]:[!#1]:[#6]:1-[#1])c(c(-[#1])c(c2-[#6;X4])-[#1])-[#6;X4] S1C(C(=O)Nc2ccc(OCC3=NC=CN3C)cc2)=C(N4C(=CC=C4C)C)C=C1
n2(-[#6]:1:[!#1]:[!#6&!#1]:[!#1]:[#6]:1-[#1])c(c(-[#1])c(c2-[#6;X4])-[#1])-[#6;X4] S1C(C(=O)NCC2=NN=CN2C)=C(N3C(=CC=C3C)C)C=C1
n2(-[#6]:1:[!#1]:[!#6&!#1]:[!#1]:[#6]:1-[#1])c(c(-[#1])c(c2-[#6;X4])-[#1])-[#6;X4] S1C(C(=O)NCC2=NN=CN2CC)=C(N3C(=CC=C3C)C)C=C1
n2(-[#6]:1:[!#1]:[!#6&!#1]:[!#1]:[#6]:1-[#1])c(c(-[#1])c(c2-[#6;X4])-[#1])-[#6;X4] S1C(C(=O)NCc2c(nccc2)N3C=NC=C3)=C(N4C(=CC=C4C)C)C=C1
n2(-[#6]:1:[!#1]:[!#6&!#1]:[!#1]:[#6]:1-[#1])c(c(-[#1])c(c2-[#6;X4])-[#1])-[#6;X4] S1C(C(=O)NCc2cc(NC(=O)N)ccc2)=C(N3C(=CC=C3C)C)C=C1
n2(-[#6]:1:[!#1]:[!#6&!#1]:[!#1]:[#6]:1-[#1])c(c(-[#1])c(c2-[#6;X4])-[#1])-[#6;X4] S1C(C(=O)NCCC)=C(N2C(=CC=C2C)C)C=C1
n2(-[#6]:1:[!#1]:[!#6&!#1]:[!#1]:[#6]:1-[#1])c(c(-[#1])c(c2-[#6;X4])-[#1])-[#6;X4] S1C(C(=O)NCCC=2C=NN(C2)C)=C(N3C(=CC=C3C)C)C=C1
n2(-[#6]:1:[!#1]:[!#6&!#1]:[!#1]:[#6]:1-[#1])c(c(-[#1])c(c2-[#6;X4])-[#1])-[#6;X4] S1C(C(=O)NCCc2ncccc2)=C(N3C(=CC=C3C)C)C=C1
n2(-[#6]:1:[!#1]:[!#6&!#1]:[!#1]:[#6]:1-[#1])c(c(-[#1])c(c2-[#6;X4])-[#1])-[#6;X4] S1C(C(=O)NCCNc2nccnc2)=C(N3C(=CC=C3C)C)C=C1
n2(-[#6]:1:[!#1]:[!#6&!#1]:[!#1]:[#6]:1-[#1])c(c(-[#1])c(c2-[#6;X4])-[#1])-[#6;X4] S1C(C(=O)NNC(=O)C=2OC(=NN2)c3ccccc3)=C(N4C(=CC=C4C)C)C=C1
n2(-[#6]:1:[!#1]:[!#6&!#1]:[!#1]:[#6]:1-[#1])c(c(-[#1])c(c2-[#6;X4])-[#1])-[#6;X4] S1C(C(=O)NNC2=Nc3c(cccc3)C(=O)N2CC)=C(N4C(=CC=C4C)C)C=C1
n2(-[#6]:1:[!#1]:[!#6&!#1]:[!#1]:[#6]:1-[#1])c(c(-[#1])c(c2-[#6;X4])-[#1])-[#6;X4] S1C(C(=O)NOC)=C(N2C(=CC=C2C)C)C=C1
n2(-[#6]:1:[!#1]:[!#6&!#1]:[!#1]:[#6]:1-[#1])c(c(-[#1])c(c2-[#6;X4])-[#1])-[#6;X4] S1C(C(=O)O[C@@H](C(=O)N(CC(=O)NC2CC2)C)C)=C(N3C(=CC=C3C)C)C=C1
n2(-[#6]:1:[!#1]:[!#6&!#1]:[!#1]:[#6]:1-[#1])c(c(-[#1])c(c2-[#6;X4])-[#1])-[#6;X4] S1C(C(=O)O[C@@H](C(=O)N2CCN(C(=O)C)CC2)C)=C(N3C(=CC=C3C)C)C=C1
n2(-[#6]:1:[!#1]:[!#6&!#1]:[!#1]:[#6]:1-[#1])c(c(-[#1])c(c2-[#6;X4])-[#1])-[#6;X4] S1C(C(=O)O[C@@H](C(=O)N2CCOCC2)C)=C(N3C(=CC=C3C)C)C=C1
n2(-[#6]:1:[!#1]:[!#6&!#1]:[!#1]:[#6]:1-[#1])c(c(-[#1])c(c2-[#6;X4])-[#1])-[#6;X4] S1C(C(=O)O[C@@H](C(=O)NC(=O)N)C)=C(N2C(=CC=C2C)C)C=C1
n2(-[#6]:1:[!#1]:[!#6&!#1]:[!#1]:[#6]:1-[#1])c(c(-[#1])c(c2-[#6;X4])-[#1])-[#6;X4] S1C(C(=O)O[C@@H](C(=O)NC)C)=C(N2C(=CC=C2C)C)C=C1
n2(-[#6]:1:[!#1]:[!#6&!#1]:[!#1]:[#6]:1-[#1])c(c(-[#1])c(c2-[#6;X4])-[#1])-[#6;X4] S1C(C(=O)O[C@H](C(=O)N2C(=O)NCC2)C)=C(N3C(=CC=C3C)C)C=C1
n2(-[#6]:1:[!#1]:[!#6&!#1]:[!#1]:[#6]:1-[#1])c(c(-[#1])c(c2-[#6;X4])-[#1])-[#6;X4] S1C(C(=O)O[C@H](C(=O)NC(=O)N)C(C)C)=C(N2C(=CC=C2C)C)C=C1
n2(-[#6]:1:[!#1]:[!#6&!#1]:[!#1]:[#6]:1-[#1])c(c(-[#1])c(c2-[#6;X4])-[#1])-[#6;X4] S1C(C(=O)O[C@H](C(=O)NC(=O)NC[C@H]2OCCC2)C)=C(N3C(=CC=C3C)C)C=C1
n2(-[#6]:1:[!#1]:[!#6&!#1]:[!#1]:[#6]:1-[#1])c(c(-[#1])c(c2-[#6;X4])-[#1])-[#6;X4] S1C(C(=O)O[C@H](C(=O)NC(=O)NCCOC)C)=C(N2C(=CC=C2C)C)C=C1
n2(-[#6]:1:[!#1]:[!#6&!#1]:[!#1]:[#6]:1-[#1])c(c(-[#1])c(c2-[#6;X4])-[#1])-[#6;X4] S1C(C(=O)O[C@H](C(=O)NCC(=O)OC)C)=C(N2C(=CC=C2C)C)C=C1
n2(-[#6]:1:[!#1]:[!#6&!#1]:[!#1]:[#6]:1-[#1])c(c(-[#1])c(c2-[#6;X4])-[#1])-[#6;X4] S1C(C(=O)O[C@H](C(=O)NCCCOCC)C)=C(N2C(=CC=C2C)C)C=C1
n2(-[#6]:1:[!#1]:[!#6&!#1]:[!#1]:[#6]:1-[#1])c(c(-[#1])c(c2-[#6;X4])-[#1])-[#6;X4] S1C(C(=O)OCC([O-])=NC=2OC(=NN2)C(C)C)=C(N3C(=CC=C3C)C)C=C1
n2(-[#6]:1:[!#1]:[!#6&!#1]:[!#1]:[#6]:1-[#1])c(c(-[#1])c(c2-[#6;X4])-[#1])-[#6;X4] S1C(C(=O)OCC([O-])=NC=2OC(=NN2)C)=C(N3C(=CC=C3C)C)C=C1
n2(-[#6]:1:[!#1]:[!#6&!#1]:[!#1]:[#6]:1-[#1])c(c(-[#1])c(c2-[#6;X4])-[#1])-[#6;X4] S1C(C(=O)OCC([O-])=NC=2OC(=NN2)C3CC3)=C(N4C(=CC=C4C)C)C=C1
n2(-[#6]:1:[!#1]:[!#6&!#1]:[!#1]:[#6]:1-[#1])c(c(-[#1])c(c2-[#6;X4])-[#1])-[#6;X4] S1C(C(=O)OCC(=O)C=2C(=O)N(C(=O)N(C(N)2)C)C)=C(N3C(=CC=C3C)C)C=C1
n2(-[#6]:1:[!#1]:[!#6&!#1]:[!#1]:[#6]:1-[#1])c(c(-[#1])c(c2-[#6;X4])-[#1])-[#6;X4] S1C(C(=O)OCC(=O)C=2SC=C(C(=O)N(C)C)C2)=C(N3C(=CC=C3C)C)C=C1
n2(-[#6]:1:[!#1]:[!#6&!#1]:[!#1]:[#6]:1-[#1])c(c(-[#1])c(c2-[#6;X4])-[#1])-[#6;X4] S1C(C(=O)OCC(=O)N(C[C@H](C#N)C)CC)=C(N2C(=CC=C2C)C)C=C1
n2(-[#6]:1:[!#1]:[!#6&!#1]:[!#1]:[#6]:1-[#1])c(c(-[#1])c(c2-[#6;X4])-[#1])-[#6;X4] S1C(C(=O)OCC(=O)N(CCC#N)CC)=C(N2C(=CC=C2C)C)C=C1
n2(-[#6]:1:[!#1]:[!#6&!#1]:[!#1]:[#6]:1-[#1])c(c(-[#1])c(c2-[#6;X4])-[#1])-[#6;X4] S1C(C(=O)OCC(=O)N(CCC#N)CCC#N)=C(N2C(=CC=C2C)C)C=C1
n2(-[#6]:1:[!#1]:[!#6&!#1]:[!#1]:[#6]:1-[#1])c(c(-[#1])c(c2-[#6;X4])-[#1])-[#6;X4] S1C(C(=O)OCC(=O)N[C@](C#N)(C(C)C)C)=C(N2C(=CC=C2C)C)C=C1
n2(-[#6]:1:[!#1]:[!#6&!#1]:[!#1]:[#6]:1-[#1])c(c(-[#1])c(c2-[#6;X4])-[#1])-[#6;X4] S1C(C(=O)OCC(=O)N[C@@H](C(=O)N2CCCCC2)C)=C(N3C(=CC=C3C)C)C=C1
n2(-[#6]:1:[!#1]:[!#6&!#1]:[!#1]:[#6]:1-[#1])c(c(-[#1])c(c2-[#6;X4])-[#1])-[#6;X4] S1C(C(=O)OCC(=O)N[C@@H](COC)C)=C(N2C(=CC=C2C)C)C=C1
n2(-[#6]:1:[!#1]:[!#6&!#1]:[!#1]:[#6]:1-[#1])c(c(-[#1])c(c2-[#6;X4])-[#1])-[#6;X4] S1C(C(=O)OCC(=O)N[C@H](COC)C)=C(N2C(=CC=C2C)C)C=C1
n2(-[#6]:1:[!#1]:[!#6&!#1]:[!#1]:[#6]:1-[#1])c(c(-[#1])c(c2-[#6;X4])-[#1])-[#6;X4] S1C(C(=O)OCC(=O)N2CCC(C(=O)OCC)CC2)=C(N3C(=CC=C3C)C)C=C1
n2(-[#6]:1:[!#1]:[!#6&!#1]:[!#1]:[#6]:1-[#1])c(c(-[#1])c(c2-[#6;X4])-[#1])-[#6;X4] S1C(C(=O)OCC(=O)N2CCN(C(=O)C3CC3)CC2)=C(N4C(=CC=C4C)C)C=C1
n2(-[#6]:1:[!#1]:[!#6&!#1]:[!#1]:[#6]:1-[#1])c(c(-[#1])c(c2-[#6;X4])-[#1])-[#6;X4] S1C(C(=O)OCC(=O)NC(=O)C=2N(C=CC2)C)=C(N3C(=CC=C3C)C)C=C1
n2(-[#6]:1:[!#1]:[!#6&!#1]:[!#1]:[#6]:1-[#1])c(c(-[#1])c(c2-[#6;X4])-[#1])-[#6;X4] S1C(C(=O)OCC(=O)NC(=O)C=2OC=CC2)=C(N3C(=CC=C3C)C)C=C1
n2(-[#6]:1:[!#1]:[!#6&!#1]:[!#1]:[#6]:1-[#1])c(c(-[#1])c(c2-[#6;X4])-[#1])-[#6;X4] S1C(C(=O)OCC(=O)NC(=O)N[C@@H](COC)C)=C(N2C(=CC=C2C)C)C=C1
n2(-[#6]:1:[!#1]:[!#6&!#1]:[!#1]:[#6]:1-[#1])c(c(-[#1])c(c2-[#6;X4])-[#1])-[#6;X4] S1C(C(=O)OCC(=O)NC(=O)NCC(F)(F)F)=C(N2C(=CC=C2C)C)C=C1
n2(-[#6]:1:[!#1]:[!#6&!#1]:[!#1]:[#6]:1-[#1])c(c(-[#1])c(c2-[#6;X4])-[#1])-[#6;X4] S1C(C(=O)OCC(=O)NC(=O)NCC=C)=C(N2C(=CC=C2C)C)C=C1
n2(-[#6]:1:[!#1]:[!#6&!#1]:[!#1]:[#6]:1-[#1])c(c(-[#1])c(c2-[#6;X4])-[#1])-[#6;X4] S1C(C(=O)OCC(=O)NC(=O)NCCC)=C(N2C(=CC=C2C)C)C=C1
n2(-[#6]:1:[!#1]:[!#6&!#1]:[!#1]:[#6]:1-[#1])c(c(-[#1])c(c2-[#6;X4])-[#1])-[#6;X4] S1C(C(=O)OCC(=O)Nc2c(OC)cc(OC)cc2)=C(N3C(=CC=C3C)C)C=C1
n2(-[#6]:1:[!#1]:[!#6&!#1]:[!#1]:[#6]:1-[#1])c(c(-[#1])c(c2-[#6;X4])-[#1])-[#6;X4] S1C(C(=O)OCC(=O)NC2CC[NH+](C3CC3)CC2)=C(N4C(=CC=C4C)C)C=C1
n2(-[#6]:1:[!#1]:[!#6&!#1]:[!#1]:[#6]:1-[#1])c(c(-[#1])c(c2-[#6;X4])-[#1])-[#6;X4] S1C(C(=O)OCC(=O)Nc2ccc(O)cc2)=C(N3C(=CC=C3C)C)C=C1
n2(-[#6]:1:[!#1]:[!#6&!#1]:[!#1]:[#6]:1-[#1])c(c(-[#1])c(c2-[#6;X4])-[#1])-[#6;X4] S1C(C(=O)OCC(=O)NC2CCN(C(=O)C)CC2)=C(N3C(=CC=C3C)C)C=C1
n2(-[#6]:1:[!#1]:[!#6&!#1]:[!#1]:[#6]:1-[#1])c(c(-[#1])c(c2-[#6;X4])-[#1])-[#6;X4] S1C(C(=O)OCC(=O)NCCC)=C(N2C(=CC=C2C)C)C=C1
n2(-[#6]:1:[!#1]:[!#6&!#1]:[!#1]:[#6]:1-[#1])c(c(-[#1])c(c2-[#6;X4])-[#1])-[#6;X4] S1C(C(=O)OCC(=O)NCCCC(=O)OC)=C(N2C(=CC=C2C)C)C=C1
n2(-[#6]:1:[!#1]:[!#6&!#1]:[!#1]:[#6]:1-[#1])c(c(-[#1])c(c2-[#6;X4])-[#1])-[#6;X4] S1C(C(=O)OCC(=O)NCCCOC(C)C)=C(N2C(=CC=C2C)C)C=C1
n2(-[#6]:1:[!#1]:[!#6&!#1]:[!#1]:[#6]:1-[#1])c(c(-[#1])c(c2-[#6;X4])-[#1])-[#6;X4] S1C(C(=O)OCC(=O)NCCOC)=C(N2C(=CC=C2C)C)C=C1
n2(-[#6]:1:[!#1]:[!#6&!#1]:[!#1]:[#6]:1-[#1])c(c(-[#1])c(c2-[#6;X4])-[#1])-[#6;X4] S1C(C(=O)OCC=2ON=C(N2)C)=C(N3C(=CC=C3C)C)C=C1
n2(-[#6]:1:[!#1]:[!#6&!#1]:[!#1]:[#6]:1-[#1])c(c(-[#1])c(c2-[#6;X4])-[#1])-[#6;X4] S1C(C2=NN3C([O-])=C(C(=NC3=C2)C)C)=C(N4C(=CC=C4C)C)C=C1
n2(-[#6]:1:[!#1]:[!#6&!#1]:[!#1]:[#6]:1-[#1])c(c(-[#1])c(c2-[#6;X4])-[#1])-[#6;X4] S1C(C2=NN3C(N=C(C(c4ccc(F)cc4)=C3N)C)=C2)=C(N5C(=CC=C5C)C)C=C1
n2(-[#6]:1:[!#1]:[!#6&!#1]:[!#1]:[#6]:1-[#1])c(c(-[#1])c(c2-[#6;X4])-[#1])-[#6;X4] S1C(C2=NN3C(N=C(C=4C(=O)N5[C@@H](SCC5)NC4)C=C3)=C2)=C(N6C(=CC=C6C)C)C=C1
n2(-[#6]:1:[!#1]:[!#6&!#1]:[!#1]:[#6]:1-[#1])c(c(-[#1])c(c2-[#6;X4])-[#1])-[#6;X4] S1C(C2=NN3C(N=C(C=C3)[C@@H]4C(=O)N5[C@@H](SCC5)N=C4)=C2)=C(N6C(=CC=C6C)C)C=C1
n2(-[#6]:1:[!#1]:[!#6&!#1]:[!#1]:[#6]:1-[#1])c(c(-[#1])c(c2-[#6;X4])-[#1])-[#6;X4] S1C(C2=NN3C(N=C(C=C3C)C)=C2C)=C(N4C(=CC=C4C)C)C=C1
n2(-[#6]:1:[!#1]:[!#6&!#1]:[!#1]:[#6]:1-[#1])c(c(-[#1])c(c2-[#6;X4])-[#1])-[#6;X4] S1C(C2=NN3C(N=CC(c4cc(OC)c(OC)cc4)=C3C)=C2)=C(N5C(=CC=C5C)C)C=C1
n2(-[#6]:1:[!#1]:[!#6&!#1]:[!#1]:[#6]:1-[#1])c(c(-[#1])c(c2-[#6;X4])-[#1])-[#6;X4] S1C(C2=NN3C(N=CC=C3c4ccccc4)=C2)=C(N5C(=CC=C5C)C)C=C1
n2(-[#6]:1:[!#1]:[!#6&!#1]:[!#1]:[#6]:1-[#1])c(c(-[#1])c(c2-[#6;X4])-[#1])-[#6;X4] S1C(C2=NN3C(N=CC4=C3CCN(c5ccc([N+]([O-])=O)cc5)C4)=C2)=C(N6C(=CC=C6C)C)C=C1
n2(-[#6]:1:[!#1]:[!#6&!#1]:[!#1]:[#6]:1-[#1])c(c(-[#1])c(c2-[#6;X4])-[#1])-[#6;X4] S1C(C2=NNC(N)=C2)=C(N3C(=CC=C3C)C)C=C1
n2(-[#6]:1:[!#1]:[!#6&!#1]:[!#1]:[#6]:1-[#1])c(c(-[#1])c(c2-[#6;X4])-[#1])-[#6;X4] S1C(C2=NNC(N/C=C(\C(=O)OCC)/C(=O)C(F)(F)F)=C2)=C(N3C(=CC=C3C)C)C=C1
n2(-[#6]:1:[!#1]:[!#6&!#1]:[!#1]:[#6]:1-[#1])c(c(-[#1])c(c2-[#6;X4])-[#1])-[#6;X4] S1C(C2=NNC(NC(OCC)OCC)=C2)=C(N3C(=CC=C3C)C)C=C1
n2(-[#6]:1:[!#1]:[!#6&!#1]:[!#1]:[#6]:1-[#1])c(c(-[#1])c(c2-[#6;X4])-[#1])-[#6;X4] S1C(NC(=O)[C@H](OC(=O)C=2SC=CC(N3C(=CC=C3C)C)2)C)=C(C(=O)N)C=C1
n2(-[#6]:1:[!#1]:[#6]:[#6]:[#6]:[#6]:1)c(cc(c2-[#6]:[#6])-[#1])-[#6;X4] [O-][N+](=O)c1c(N2C(c3cc(c(cc3)C)C)=CC(C(=O)OC)=C2C)ccc(c1)C
n2(-[#6]:1:[!#1]:[#6]:[#6]:[#6]:[#6]:1)c(cc(c2-[#6]:[#6])-[#1])-[#6;X4] [O-]C(=O)C1=C(N(c2ccccc2)C(c3ccccc3)=C1)C
n2(-[#6]:1:[!#1]:[#6]:[#6]:[#6]:[#6]:1)c(cc(c2-[#6]:[#6])-[#1])-[#6;X4] [O-]C(=O)c1cc(N2C(c3ccccc3)=CC=C2CCC([O-])=O)ccc1
n2(-[#6]:1:[!#1]:[#6]:[#6]:[#6]:[#6]:1)c(cc(c2-[#6]:[#6])-[#1])-[#6;X4] [O-]C(=O)c1ccc(N2C(c3ccc(cc3)C)=CC4=C2CCCC4)cc1
n2(-[#6]:1:[!#1]:[#6]:[#6]:[#6]:[#6]:1)c(cc(c2-[#6]:[#6])-[#1])-[#6;X4] [O-]C(=O)c1ccc(N2C(c3ccc(cc3)CC)=CC4=C2CCCCC4)cc1
n2(-[#6]:1:[!#1]:[#6]:[#6]:[#6]:[#6]:1)c(cc(c2-[#6]:[#6])-[#1])-[#6;X4] [O-]C(=O)CCC=1N(c2c(OC)cccc2)C(c3ccc(OC)cc3)=CC1
n2(-[#6]:1:[!#1]:[#6]:[#6]:[#6]:[#6]:1)c(cc(c2-[#6]:[#6])-[#1])-[#6;X4] [O-]C(=O)CCC=1N(c2ccc(cc2)C(C)C)C(c3ccc(cc3)C)=CC1
n2(-[#6]:1:[!#1]:[#6]:[#6]:[#6]:[#6]:1)c(cc(c2-[#6]:[#6])-[#1])-[#6;X4] [O-]C(=O)CCC=1N(c2ccc(cc2)CC)C(c3ccc(cc3)C)=CC1
n2(-[#6]:1:[!#1]:[#6]:[#6]:[#6]:[#6]:1)c(cc(c2-[#6]:[#6])-[#1])-[#6;X4] [O-]C(=O)CCC=1N(c2ccc(OC)cc2)C(c3ccccc3)=CC1
n2(-[#6]:1:[!#1]:[#6]:[#6]:[#6]:[#6]:1)c(cc(c2-[#6]:[#6])-[#1])-[#6;X4] Brc1cc(c(OCc2c(F)cc(F)cc2)cc1)C=3N(c4cc(ccc4)C(=O)NC)C(=CC3)C
n2(-[#6]:1:[!#1]:[#6]:[#6]:[#6]:[#6]:1)c(cc(c2-[#6]:[#6])-[#1])-[#6;X4] Brc1cc(c(OCc2c(F)cc(F)cc2)cc1)C=3N(c4cc(N(C(=O)C)C)cc(c4)C([O-])=O)C(=CC3)C
n2(-[#6]:1:[!#1]:[#6]:[#6]:[#6]:[#6]:1)c(cc(c2-[#6]:[#6])-[#1])-[#6;X4] Brc1cc(c(OCc2c(F)cc(F)cc2)cc1)C=3N(c4cc5c(cc4)C(=O)NC(=O)5)C(=CC3)C
n2(-[#6]:1:[!#1]:[#6]:[#6]:[#6]:[#6]:1)c(cc(c2-[#6]:[#6])-[#1])-[#6;X4] Brc1cc(c(OCc2ccc(cc2)C(F)(F)F)cc1)C=3N(c4cc(ccc4)C([O-])=O)C(=CC3)C
n2(-[#6]:1:[!#1]:[#6]:[#6]:[#6]:[#6]:1)c(cc(c2-[#6]:[#6])-[#1])-[#6;X4] Brc1cc(c(OCc2ccccc2)cc1)C=3N(c4cc(N)cc(c4)C([O-])=O)C(=CC3)C
n2(-[#6]:1:[!#1]:[#6]:[#6]:[#6]:[#6]:1)c(cc(c2-[#6]:[#6])-[#1])-[#6;X4] Brc1cc(ccc1)C=2N(c3ccc(cc3)C(=O)c4ccccc4)C5=C(C(=O)CC(C5)(C)C)C2
n2(-[#6]:1:[!#1]:[#6]:[#6]:[#6]:[#6]:1)c(cc(c2-[#6]:[#6])-[#1])-[#6;X4] Brc1cc(N2C(c3ccc(cc3)C)=CC=4C(=O)CC(CC24)(C)C)ccc1
n2(-[#6]:1:[!#1]:[#6]:[#6]:[#6]:[#6]:1)c(cc(c2-[#6]:[#6])-[#1])-[#6;X4] Brc1cc(N2C(c3ccc(OC)cc3)=CC=C2CCC([O-])=O)ccc1
n2(-[#6]:1:[!#1]:[#6]:[#6]:[#6]:[#6]:1)c(cc(c2-[#6]:[#6])-[#1])-[#6;X4] Brc1ccc(cc1)C=2N(c3c(c(ccc3)C)C)C(=CC2)CCC([O-])=O
n2(-[#6]:1:[!#1]:[#6]:[#6]:[#6]:[#6]:1)c(cc(c2-[#6]:[#6])-[#1])-[#6;X4] Brc1ccc(cc1)C=2N(c3c(c(Cl)ccc3)C)C(=C(C(=O)OC)C2)C
n2(-[#6]:1:[!#1]:[#6]:[#6]:[#6]:[#6]:1)c(cc(c2-[#6]:[#6])-[#1])-[#6;X4] Brc1ccc(cc1)C=2N(c3c4c(ccc3)cccc4)C(=CC2)CCC([O-])=O
n2(-[#6]:1:[!#1]:[#6]:[#6]:[#6]:[#6]:1)c(cc(c2-[#6]:[#6])-[#1])-[#6;X4] Brc1ccc(cc1)C=2N(c3cc(F)ccc3)C4=C(C(=O)C[C@H](C4)C)C2
n2(-[#6]:1:[!#1]:[#6]:[#6]:[#6]:[#6]:1)c(cc(c2-[#6]:[#6])-[#1])-[#6;X4] Brc1ccc(cc1)C=2N(c3cc(F)ccc3)C4=C(C(=O)C[C@H](c5ccccc5)C4)C2
n2(-[#6]:1:[!#1]:[#6]:[#6]:[#6]:[#6]:1)c(cc(c2-[#6]:[#6])-[#1])-[#6;X4] Brc1ccc(cc1)C=2N(c3cc(OC)ccc3)C4=C(C(=O)CC(C4)(C)C)C2
n2(-[#6]:1:[!#1]:[#6]:[#6]:[#6]:[#6]:1)c(cc(c2-[#6]:[#6])-[#1])-[#6;X4] Brc1ccc(N2C(c3ccc([N+]([O-])=O)cc3)=CC=4C(=O)NCC(CC24)(C)C)cc1
n2(-[#6]:1:[!#1]:[#6]:[#6]:[#6]:[#6]:1)c(cc(c2-[#6]:[#6])-[#1])-[#6;X4] Brc1ccc(N2C(c3ccccc3)=CC=C2CCC([O-])=O)cc1
n2(-[#6]:1:[!#1]:[#6]:[#6]:[#6]:[#6]:1)c(cc(c2-[#6]:[#6])-[#1])-[#6;X4] Clc1c(cc(N2C(c3ccccc3)=CC=C2CCC([O-])=O)cc1)C(F)(F)F
n2(-[#6]:1:[!#1]:[#6]:[#6]:[#6]:[#6]:1)c(cc(c2-[#6]:[#6])-[#1])-[#6;X4] Clc1c(ccc(N2C(c3ccc(cc3)C)=CC=4C(=O)CC(CC24)(C)C)c1)C
n2(-[#6]:1:[!#1]:[#6]:[#6]:[#6]:[#6]:1)c(cc(c2-[#6]:[#6])-[#1])-[#6;X4] Clc1c(Cl)ccc(c1)CON=C2C3=C(N(c4ccccc4)C(c5ccccc5)=C3)CCC2
n2(-[#6]:1:[!#1]:[#6]:[#6]:[#6]:[#6]:1)c(cc(c2-[#6]:[#6])-[#1])-[#6;X4] Clc1c(F)ccc(N2C(c3ccc(Cl)cc3)=CC=4C(=O)CC(CC24)(C)C)c1
n2(-[#6]:1:[!#1]:[#6]:[#6]:[#6]:[#6]:1)c(cc(c2-[#6]:[#6])-[#1])-[#6;X4] Clc1c(N2C(c3ccc(OC)cc3)=CC=C2CCC([O-])=O)cccc1
n2(-[#6]:1:[!#1]:[#6]:[#6]:[#6]:[#6]:1)c(cc(c2-[#6]:[#6])-[#1])-[#6;X4] Clc1c(N2C(c3ccc(S(=O)(=O)C)cc3)=CC=C2C)cc(cc1)C(F)(F)F
n2(-[#6]:1:[!#1]:[#6]:[#6]:[#6]:[#6]:1)c(cc(c2-[#6]:[#6])-[#1])-[#6;X4] Clc1c(OC)ccc(NC(=O)c2ccc(N3C(c4ccccc4)=CC5=C3CCCCC5)cc2)c1
n2(-[#6]:1:[!#1]:[#6]:[#6]:[#6]:[#6]:1)c(cc(c2-[#6]:[#6])-[#1])-[#6;X4] Clc1cc(c(OCc2ccccc2)cc1)C=3N(c4cc(ccc4)C(=O)N[C@H](c5ccccc5)C)C(=CC3)C
n2(-[#6]:1:[!#1]:[#6]:[#6]:[#6]:[#6]:1)c(cc(c2-[#6]:[#6])-[#1])-[#6;X4] Clc1cc(c(OCc2ccccc2)cc1)C=3N(c4cc(N)c(c(c4)C([O-])=O)C)C(=CC3)C
n2(-[#6]:1:[!#1]:[#6]:[#6]:[#6]:[#6]:1)c(cc(c2-[#6]:[#6])-[#1])-[#6;X4] Clc1cc(c(OCc2ccccc2)cc1)C=3N(c4cc(N5S(=O)(=O)CCC5)cc(c4)C([O-])=O)C(=CC3)C
n2(-[#6]:1:[!#1]:[#6]:[#6]:[#6]:[#6]:1)c(cc(c2-[#6]:[#6])-[#1])-[#6;X4] Clc1cc(c(OCc2ccccc2)cc1)C=3N(c4cc5NC(=O)C=C(c5cc4)C)C(=CC3)C
n2(-[#6]:1:[!#1]:[#6]:[#6]:[#6]:[#6]:1)c(cc(c2-[#6]:[#6])-[#1])-[#6;X4] Clc1cc(Cl)cc(N2C(C=3SC=CC3)=CC=C2CCC([O-])=O)c1
n2(-[#6]:1:[!#1]:[#6]:[#6]:[#6]:[#6]:1)c(cc(c2-[#6]:[#6])-[#1])-[#6;X4] Clc1cc(Cl)cc(N2C(c3ccc(S(=O)(=O)C)cc3)=CC(=C2C)C=O)c1
n2(-[#6]:1:[!#1]:[#6]:[#6]:[#6]:[#6]:1)c(cc(c2-[#6]:[#6])-[#1])-[#6;X4] Clc1cc(N2C(c3ccc(Cl)cc3)=CC=4C(=O)CC(CC24)(C)C)ccc1
n2(-[#6]:1:[!#1]:[#6]:[#6]:[#6]:[#6]:1)c(cc(c2-[#6]:[#6])-[#1])-[#6;X4] Clc1cc(N2C(c3ccc(OC)cc3)=CC=C2CCC([O-])=O)c(OC)cc1
n2(-[#6]:1:[!#1]:[#6]:[#6]:[#6]:[#6]:1)c(cc(c2-[#6]:[#6])-[#1])-[#6;X4] Clc1cc(N2C(c3ccccc3)=CC=C2C)c(cc1)C
n2(-[#6]:1:[!#1]:[#6]:[#6]:[#6]:[#6]:1)c(cc(c2-[#6]:[#6])-[#1])-[#6;X4] Clc1ccc(cc1)C=2N(c3cc(c(cc3)C)C)C(=CC2)CCC([O-])=O
n2(-[#6]:1:[!#1]:[#6]:[#6]:[#6]:[#6]:1)c(cc(c2-[#6]:[#6])-[#1])-[#6;X4] Clc1ccc(cc1)C=2N(c3ccc(cc3)C([O-])=O)C(=CC2)CCC([O-])=O
n2(-[#6]:1:[!#1]:[#6]:[#6]:[#6]:[#6]:1)c(cc(c2-[#6]:[#6])-[#1])-[#6;X4] Clc1ccc(cc1)C=2N(c3ccc(cc3)C(C)C)C(=CC2)CCC([O-])=O
n2(-[#6]:1:[!#1]:[#6]:[#6]:[#6]:[#6]:1)c(cc(c2-[#6]:[#6])-[#1])-[#6;X4] Clc1ccc(cc1)C=2N(c3ccc(cc3)CC)C(=C(C2)C[NH+]4CCSCC4)C
n2(-[#6]:1:[!#1]:[#6]:[#6]:[#6]:[#6]:1)c(cc(c2-[#6]:[#6])-[#1])-[#6;X4] Clc1ccc(cc1)C=2N(c3ccccc3)C(=C(C(=O)N4CCC(N5c6c(NC(=O)5)cccc6)CC4)C2)C
n2(-[#6]:1:[!#1]:[#6]:[#6]:[#6]:[#6]:1)c(cc(c2-[#6]:[#6])-[#1])-[#6;X4] Clc1ccc(cc1)CCNC(=O)c2ccc(N3C(c4ccccc4)=CC5=C3CC[C@@H](C5)C)cc2
n2(-[#6]:1:[!#1]:[#6]:[#6]:[#6]:[#6]:1)c(cc(c2-[#6]:[#6])-[#1])-[#6;X4] Clc1ccc(cc1)CCNC(=O)c2ccc(N3C(c4ccccc4)=CC5=C3CC[C@H](C5)C)cc2
n2(-[#6]:1:[!#1]:[#6]:[#6]:[#6]:[#6]:1)c(cc(c2-[#6]:[#6])-[#1])-[#6;X4] Clc1ccc(N2C(c3ccc([N+]([O-])=O)cc3)=CC=4C(=O)NCC(CC24)(C)C)cc1
n2(-[#6]:1:[!#1]:[#6]:[#6]:[#6]:[#6]:1)c(cc(c2-[#6]:[#6])-[#1])-[#6;X4] Clc1ccc(N2C(c3ccccc3)=CC=4C(Sc5ccc(cc5)C)=C(C=NOC(=O)c6ccc(Cl)cc6)CCC24)cc1
n2(-[#6]:1:[!#1]:[#6]:[#6]:[#6]:[#6]:1)c(cc(c2-[#6]:[#6])-[#1])-[#6;X4] Clc1ccc(N2C(c3ccccc3)=CC=4C(Sc5ccc(cc5)C)=C(C=NOC(=O)c6ccc(F)cc6)CCC24)cc1
n2(-[#6]:1:[!#1]:[#6]:[#6]:[#6]:[#6]:1)c(cc(c2-[#6]:[#6])-[#1])-[#6;X4] FC(F)(F)c1cc(N2C(c3ccccc3)=CC=C2CCC([O-])=O)ccc1
n2(-[#6]:1:[!#1]:[#6]:[#6]:[#6]:[#6]:1)c(cc(c2-[#6]:[#6])-[#1])-[#6;X4] Fc1c(cc(N2C(c3c(OCc4ccc(F)cc4)ccc(c3)C(F)(F)F)=CC=C2C)cc1)C([O-])=O
n2(-[#6]:1:[!#1]:[#6]:[#6]:[#6]:[#6]:1)c(cc(c2-[#6]:[#6])-[#1])-[#6;X4] Fc1c(ccc(F)c1)C=2N(c3ccc(F)cc3)C(=C(C2)CN4CC[NH+](CC4)C)C
n2(-[#6]:1:[!#1]:[#6]:[#6]:[#6]:[#6]:1)c(cc(c2-[#6]:[#6])-[#1])-[#6;X4] Fc1cc(ccc1)CNC(=O)c2ccc(N3C(c4ccccc4)=CC5=C3CC[C@@H](C5)C)cc2
n2(-[#6]:1:[!#1]:[#6]:[#6]:[#6]:[#6]:1)c(cc(c2-[#6]:[#6])-[#1])-[#6;X4] Fc1ccc(cc1)C=2N(c3ccc(cc3)C(=O)C)C(=CC2)C
n2(-[#6]:1:[!#1]:[#6]:[#6]:[#6]:[#6]:1)c(cc(c2-[#6]:[#6])-[#1])-[#6;X4] Fc1ccc(cc1)C=2N(c3ccc(cc3)C(=O)NCC=4OC(=CC4)C)C5=C(C2)CCCCC5
n2(-[#6]:1:[!#1]:[#6]:[#6]:[#6]:[#6]:1)c(cc(c2-[#6]:[#6])-[#1])-[#6;X4] Fc1ccc(cc1)C=2N(c3ccc(cc3)C(=O)NCCC4=C(ON=C4C)C)C5=C(C2)CCCCC5
n2(-[#6]:1:[!#1]:[#6]:[#6]:[#6]:[#6]:1)c(cc(c2-[#6]:[#6])-[#1])-[#6;X4] Fc1ccc(cc1)C=2N(c3ccc(cc3)C(=O)OCC)C4=C(C2)CCCCC4
n2(-[#6]:1:[!#1]:[#6]:[#6]:[#6]:[#6]:1)c(cc(c2-[#6]:[#6])-[#1])-[#6;X4] Fc1ccc(N2C(c3ccc(OC)cc3)=CC=C2CCC([O-])=O)cc1
n2(-[#6]:1:[!#1]:[#6]:[#6]:[#6]:[#6]:1)c(cc(c2-[#6]:[#6])-[#1])-[#6;X4] O(c1c(N2CC[NH+](CC=3N(c4ccccc4)C(c5ccccc5)=CC3)CC2)cccc1)C
n2(-[#6]:1:[!#1]:[#6]:[#6]:[#6]:[#6]:1)c(cc(c2-[#6]:[#6])-[#1])-[#6;X4] O=C(NC(C)C)c1ccc(N2C(c3c(OC)ccc(OC)c3)=CC4=C2CCCCC4)cc1
n2(-[#6]:1:[!#1]:[#6]:[#6]:[#6]:[#6]:1)c(cc(c2-[#6]:[#6])-[#1])-[#6;X4] O=C(NC(C)C)c1ccc(N2C(c3ccccc3)=CC4=C2CC[C@H](C4)C)cc1
n2(-[#6]:1:[!#1]:[#6]:[#6]:[#6]:[#6]:1)c(cc(c2-[#6]:[#6])-[#1])-[#6;X4] O=C(NC[C@H]1OCCC1)c2ccc(N3C(c4ccccc4)=CC5=C3CC[C@@H](C5)C)cc2
n2(-[#6]:1:[!#1]:[#6]:[#6]:[#6]:[#6]:1)c(cc(c2-[#6]:[#6])-[#1])-[#6;X4] O=C(NC1CC1)c2ccc(N3C(c4cc(OC)ccc4)=CC5=C3CCCCC5)cc2
n2(-[#6]:1:[!#1]:[#6]:[#6]:[#6]:[#6]:1)c(cc(c2-[#6]:[#6])-[#1])-[#6;X4] O=C(NC1CCCC1)c2ccc(N3C(c4ccccc4)=CC5=C3CC[C@H](C5)C)cc2
n2(-[#6]:1:[!#1]:[#6]:[#6]:[#6]:[#6]:1)c(cc(c2-[#6]:[#6])-[#1])-[#6;X4] O=C(NCC=1OC=CC1)c2ccc(N3C(c4ccccc4)=CC5=C3CCCCC5)cc2
n2(-[#6]:1:[!#1]:[#6]:[#6]:[#6]:[#6]:1)c(cc(c2-[#6]:[#6])-[#1])-[#6;X4] O=C(NCc1c(cccc1)C)c2ccc(N3C(c4ccccc4)=CC5=C3CC[C@@H](C5)C)cc2
n2(-[#6]:1:[!#1]:[#6]:[#6]:[#6]:[#6]:1)c(cc(c2-[#6]:[#6])-[#1])-[#6;X4] O=C(NCc1cc2OCOc2cc1)c3ccc(N4C(c5ccccc5)=CC6=C4CC[C@@H](C6)C)cc3
n2(-[#6]:1:[!#1]:[#6]:[#6]:[#6]:[#6]:1)c(cc(c2-[#6]:[#6])-[#1])-[#6;X4] O=C(NCCC[NH+]1CCCCCC1)c2ccc(N3C(c4ccccc4)=CC5=C3CCCC5)cc2
n2(-[#6]:1:[!#1]:[#6]:[#6]:[#6]:[#6]:1)c(cc(c2-[#6]:[#6])-[#1])-[#6;X4] O=C(NCCC1=CCCCC1)c2ccc(N3C(c4ccccc4)=CC5=C3CC[C@@H](C5)C)cc2
n2(-[#6]:1:[!#1]:[#6]:[#6]:[#6]:[#6]:1)c(cc(c2-[#6]:[#6])-[#1])-[#6;X4] O=C(NCCc1ccc(OCC)cc1)c2ccc(N3C(c4ccccc4)=CC5=C3CCCCC5)cc2
n2(-[#6]:1:[!#1]:[#6]:[#6]:[#6]:[#6]:1)c(cc(c2-[#6]:[#6])-[#1])-[#6;X4] O=C(NCCc1ccccc1)c2ccc(N3C(c4ccccc4)=CC5=C3CC[C@@H](C5)C)cc2
n2(-[#6]:1:[!#1]:[#6]:[#6]:[#6]:[#6]:1)c(cc(c2-[#6]:[#6])-[#1])-[#6;X4] O=C(NCCCN1CC[NH+](CC1)CC)c2ccc(N3C(c4ccccc4)=CC5=C3CCCC5)cc2
n2(-[#6]:1:[!#1]:[#6]:[#6]:[#6]:[#6]:1)c(cc(c2-[#6]:[#6])-[#1])-[#6;X4] O=C(NCCCN1CCOCC1)c2ccc(N3C(c4ccccc4)=CC5=C3CCCCC5)cc2
n2(-[#6]:1:[!#1]:[#6]:[#6]:[#6]:[#6]:1)c(cc(c2-[#6]:[#6])-[#1])-[#6;X4] O=C(NCCCOCC)c1ccc(N2C(c3ccccc3)=CC4=C2CCCC4)cc1
n2(-[#6]:1:[!#1]:[#6]:[#6]:[#6]:[#6]:1)c(cc(c2-[#6]:[#6])-[#1])-[#6;X4] O=C(OCC)C1=C(N(c2cc(ccc2)C(=O)N[C@H](CC)C)C(c3ccccc3)=C1)C
n2(-[#6]:1:[!#1]:[#6]:[#6]:[#6]:[#6]:1)c(cc(c2-[#6]:[#6])-[#1])-[#6;X4] O=C(OCC)C1=C(N(c2cc(ccc2)C(=O)N[C@H]3[C@H]([C@H](CCC3)C)C)C(c4ccccc4)=C1)C
n2(-[#6]:1:[!#1]:[#6]:[#6]:[#6]:[#6]:1)c(cc(c2-[#6]:[#6])-[#1])-[#6;X4] O=C(OCC)C1=C(N(c2cc(ccc2)C(=O)Nc3nc(ccc3)C)C(c4ccccc4)=C1)C
n2(-[#6]:1:[!#1]:[#6]:[#6]:[#6]:[#6]:1)c(cc(c2-[#6]:[#6])-[#1])-[#6;X4] O=C(OCC)C1=C(N(c2cc(ccc2)C(=O)NCc3c(OC)cccc3)C(c4ccccc4)=C1)C
n2(-[#6]:1:[!#1]:[#6]:[#6]:[#6]:[#6]:1)c(cc(c2-[#6]:[#6])-[#1])-[#6;X4] O=C(OCC)C1=C(N(c2ccccc2)C(c3ccccc3)=C1)C
n2(-[#6]:1:[!#1]:[#6]:[#6]:[#6]:[#6]:1)c(cc(c2-[#6]:[#6])-[#1])-[#6;X4] O=C1C2=C(N(c3ccc(OC)cc3)C(c4ccccc4)=C2)CCC1
n2(-[#6]:1:[!#1]:[#6]:[#6]:[#6]:[#6]:1)c(cc(c2-[#6]:[#6])-[#1])-[#6;X4] S(=O)(=O)(c1ccc(cc1)C=2N(c3cc(ccc3)C(F)(F)F)C(=C(C(=NNc4ccc(cc4)C)C(F)(F)F)C2)C)C
n2(-[#6]:1:[!#1]:[#6]:[#6]:[#6]:[#6]:1)c(cc(c2-[#6]:[#6])-[#1])-[#6;X4] S(=O)(=O)(c1ccc(cc1)C=2N(c3cc(ccc3)C(F)(F)F)C(=C(C=O)C2)C)C
n2(-[#6]:1:[!#1]:[#6]:[#6]:[#6]:[#6]:1)c(cc(c2-[#6]:[#6])-[#1])-[#6;X4] S(=O)(=O)(c1ccc(cc1)C=2N(c3cc(F)ccc3)C(=C(C(=O)C(=O)OCC)C2)C)C
n2(-[#6]:1:[!#1]:[#6]:[#6]:[#6]:[#6]:1)c(cc(c2-[#6]:[#6])-[#1])-[#6;X4] S(=O)(=O)(c1ccc(cc1)C=2N(c3ccc(cc3)C(F)(F)F)C(=C(C2)CC([O-])=O)C)C
n2(-[#6]:1:[!#1]:[#6]:[#6]:[#6]:[#6]:1)c(cc(c2-[#6]:[#6])-[#1])-[#6;X4] S(=O)(=O)(c1ccc(cc1)C=2N(c3ccc(F)cc3)C(=C(C(=NOC(=O)C4CC4)C(F)(F)F)C2)C)C
n2(-[#6]:1:[!#1]:[#6]:[#6]:[#6]:[#6]:1)c(cc(c2-[#6]:[#6])-[#1])-[#6;X4] S(=O)(=O)(c1ccc(N2C(c3cc(F)c(F)cc3)=CC(=C2C)CC(=O)OCC)cc1)C
n2(-[#6]:1:[!#1]:[#6]:[#6]:[#6]:[#6]:1)c(cc(c2-[#6]:[#6])-[#1])-[#6;X4] S(=O)(=O)(c1ccc(N2C(c3ccc(cc3)C(F)(F)F)=CC(C(=O)C(=O)OCC)=C2C)cc1)C
n2(-[#6]:1:[!#1]:[#6]:[#6]:[#6]:[#6]:1)c(cc(c2-[#6]:[#6])-[#1])-[#6;X4] S(c1ccc(cc1)C)C=2C3=C(N(c4ccc(OC)cc4)C(c5ccccc5)=C3)CCC2C=Nc6ccccc6
n2(-[#6]:1:[!#1]:[#6]:[#6]:[#6]:[#6]:1)c(cc(c2-[#6]:[#6])-[#1])-[#6;X4] S(c1ccc(cc1)C)C=2C3=C(N(c4ccc(OC)cc4)C(c5ccccc5)=C3)CCC2C=O
n2(-[#6]:1:[!#1]:[#6]:[#6]:[#6]:[#6]:1)c(cc(c2-[#6]:[#6])-[#1])-[#6;X4] S(c1ccc(N2C(c3ccccc3)=CC(C([O-])=O)=C2C)cc1)C
n2(-[#6]:1:[!#1]:[#6]:[#6]:[#6]:[#6]:1)c(cc(c2-[#6]:[#6])-[#1])-[#6;X4] S1C(C=2N(c3c(OC)cccc3)C(=CC2)CCC([O-])=O)=CC=C1
n2(-[#6]:1:[!#1]:[#6]:[#6]:[#6]:[#6]:1)c(cc(c2-[#6]:[#6])-[#1])-[#6;X4] S1C(C=2N(c3ccc(cc3)C(=O)N)C(=CC2)CCC([O-])=O)=CC=C1
n2(-[#6]:1:[!#1]:[#6]:[#6]:[#6]:[#6]:1)c(cc(c2-[#6]:[#6])-[#1])-[#6;X4] S1C(C=2N(c3ccc(cc3)C)C(=CC2)CCC([O-])=O)=CC=C1
n2(-[#6]:1:[!#1]:[#6]:[#6]:[#6]:[#6]:1)c(cc(c2-[#6]:[#6])-[#1])-[#6;X4] S1C(C=2N(c3ccc(NC(=O)C)cc3)C(=CC2)CCC([O-])=O)=CC=C1
n2(-[#6]:1:[!#1]:[#6]:[#6]:[#6]:[#6]:1)c(cc(c2-[#6]:[#6])-[#1])-[#6;X4] S1C=C(c2cc(c(OCc3ccccc3)cc2)C=4N(c5cc(ccc5)C([O-])=O)C(=CC4)C)C=C1
n2(-[#6]:1:[!#1]:[#6]:[#6]:[#6]:[#6]:1)c(cc(c2-[#6]:[#6])-[#1])-[#6;X4] S1CC[NH+](CC2=C(N(c3ccc(F)cc3)C(c4c(F)cc(F)cc4)=C2)C)CC1
n2(-[#6]:1:[!#1]:[#6]:[#6]:[#6]:[#6]:1)c(cc(c2-[#6]:[#6])-[#1])-[#6;X4] S1CC[NH+](CC2=C(N(c3ccc(F)cc3)C(c4ccccc4)=C2)CC)CC1
n2(-[#6]:1:[!#1]:[#6]:[#6]:[#6]:[#6]:1)c(cc(c2-[#6]:[#6])-[#1])-[#6;X4] S1CCN(CC2=C(N(c3ccccc3)C(c4ccc(F)cc4)=C2)C)CC1
[#7](-[#1])(-[#1])-[#6]-2=[#6](-[#6]#[#7])-[#6](-[#1])(-[#6]:[#6])-c:1:c(:c:c:s:1)-[#8]-2 BrC=1OC(=CC1)[C@@H]2C=3Sc4c(cccc4)C(OC(N)=C(C#N)2)3
[#7](-[#1])(-[#1])-[#6]-2=[#6](-[#6]#[#7])-[#6](-[#1])(-[#6]:[#6])-c:1:c(:c:c:s:1)-[#8]-2 BrC1=CSC(=C1)[C@@H]2C=3SC(=C(C(=O)OC)C(OC(N)=C(C#N)2)3)C
[#7](-[#1])(-[#1])-[#6]-2=[#6](-[#6]#[#7])-[#6](-[#1])(-[#6]:[#6])-c:1:c(:c:c:s:1)-[#8]-2 Brc1c(F)cc(cc1)[C@@H]2C=3Sc4nc(cc(c4C(OC(N)=C(C#N)2)3)C)C
[#7](-[#1])(-[#1])-[#6]-2=[#6](-[#6]#[#7])-[#6](-[#1])(-[#6]:[#6])-c:1:c(:c:c:s:1)-[#8]-2 Brc1c(F)ccc(c1)[C@H]2C=3Sc4nc(cc(c4C(OC(N)=C(C#N)2)3)C)C
[#7](-[#1])(-[#1])-[#6]-2=[#6](-[#6]#[#7])-[#6](-[#1])(-[#6]:[#6])-c:1:c(:c:c:s:1)-[#8]-2 Brc1cc(ccc1)[C@@H]2C=3Sc4c(cccc4)C(OC(N)=C(C#N)2)3
[#7](-[#1])(-[#1])-[#6]-2=[#6](-[#6]#[#7])-[#6](-[#1])(-[#6]:[#6])-c:1:c(:c:c:s:1)-[#8]-2 Brc1cc(ccc1)[C@H]2C=3Sc4c(cccc4)C(OC(N)=C(C#N)2)3
[#7](-[#1])(-[#1])-[#6]-2=[#6](-[#6]#[#7])-[#6](-[#1])(-[#6]:[#6])-c:1:c(:c:c:s:1)-[#8]-2 Brc1ccc(cc1)[C@@H]2C=3Sc4nc(cc(c4C(OC(N)=C(C#N)2)3)C)C
[#7](-[#1])(-[#1])-[#6]-2=[#6](-[#6]#[#7])-[#6](-[#1])(-[#6]:[#6])-c:1:c(:c:c:s:1)-[#8]-2 Brc1ccc(cc1)[C@H]2C=3Sc4nc(cc(c4C(OC(N)=C(C#N)2)3)C)C
[#7](-[#1])(-[#1])-[#6]-2=[#6](-[#6]#[#7])-[#6](-[#1])(-[#6]:[#6])-c:1:c(:c:c:s:1)-[#8]-2 Clc1c(c(F)ccc1)[C@H]2C=3SC(=C(C(=O)OC)C(OC(N)=C(C#N)2)3)C
[#7](-[#1])(-[#1])-[#6]-2=[#6](-[#6]#[#7])-[#6](-[#1])(-[#6]:[#6])-c:1:c(:c:c:s:1)-[#8]-2 Clc1c(c(F)ccc1)[C@H]2C=3Sc4nc(cc(c4C(OC(N)=C(C#N)2)3)C)C
[#7](-[#1])(-[#1])-[#6]-2=[#6](-[#6]#[#7])-[#6](-[#1])(-[#6]:[#6])-c:1:c(:c:c:s:1)-[#8]-2 Clc1c(ccc(Cl)c1)[C@@H]2C=3Sc4c(cccc4)C(OC(N)=C(C#N)2)3
[#7](-[#1])(-[#1])-[#6]-2=[#6](-[#6]#[#7])-[#6](-[#1])(-[#6]:[#6])-c:1:c(:c:c:s:1)-[#8]-2 Clc1c(ccc(Cl)c1)[C@@H]2C=3Sc4nc(cc(c4C(OC(N)=C(C#N)2)3)C)C
[#7](-[#1])(-[#1])-[#6]-2=[#6](-[#6]#[#7])-[#6](-[#1])(-[#6]:[#6])-c:1:c(:c:c:s:1)-[#8]-2 Clc1c(Cl)ccc(c1)[C@@H]2C=3Sc4nc(cc(c4C(OC(N)=C(C#N)2)3)C)C
[#7](-[#1])(-[#1])-[#6]-2=[#6](-[#6]#[#7])-[#6](-[#1])(-[#6]:[#6])-c:1:c(:c:c:s:1)-[#8]-2 Clc1c(Cl)ccc(c1)[C@H]2C=3Sc4nc(cc(c4C(OC(N)=C(C#N)2)3)C)C
[#7](-[#1])(-[#1])-[#6]-2=[#6](-[#6]#[#7])-[#6](-[#1])(-[#6]:[#6])-c:1:c(:c:c:s:1)-[#8]-2 Clc1c(Cl)cccc1[C@@H]2C=3Sc4nc(cc(c4C(OC(N)=C(C#N)2)3)C)C
[#7](-[#1])(-[#1])-[#6]-2=[#6](-[#6]#[#7])-[#6](-[#1])(-[#6]:[#6])-c:1:c(:c:c:s:1)-[#8]-2 Clc1c(Cl)cccc1[C@H]2C=3SC(=C(C(=O)OC)C(OC(N)=C(C#N)2)3)C
[#7](-[#1])(-[#1])-[#6]-2=[#6](-[#6]#[#7])-[#6](-[#1])(-[#6]:[#6])-c:1:c(:c:c:s:1)-[#8]-2 Clc1c(Cl)cccc1[C@H]2C=3Sc4nc(cc(c4C(OC(N)=C(C#N)2)3)C)C
[#7](-[#1])(-[#1])-[#6]-2=[#6](-[#6]#[#7])-[#6](-[#1])(-[#6]:[#6])-c:1:c(:c:c:s:1)-[#8]-2 Clc1cc(ccc1)[C@@H]2C=3Sc4nc(cc(c4C(OC(N)=C(C#N)2)3)C)C
[#7](-[#1])(-[#1])-[#6]-2=[#6](-[#6]#[#7])-[#6](-[#1])(-[#6]:[#6])-c:1:c(:c:c:s:1)-[#8]-2 Clc1cc(ccc1)[C@H]2C=3Sc4nc(cc(c4C(OC(N)=C(C#N)2)3)C)C
[#7](-[#1])(-[#1])-[#6]-2=[#6](-[#6]#[#7])-[#6](-[#1])(-[#6]:[#6])-c:1:c(:c:c:s:1)-[#8]-2 Clc1cc(ccc1)C(=O)Oc2c(cccc2)[C@@H]3C=4Sc5c(cccc5)C(OC(N)=C(C#N)3)4
[#7](-[#1])(-[#1])-[#6]-2=[#6](-[#6]#[#7])-[#6](-[#1])(-[#6]:[#6])-c:1:c(:c:c:s:1)-[#8]-2 Clc1ccc(cc1)[C@@H]2C=3Sc4nc(cc(c4C(OC(N)=C(C#N)2)3)C)C
[#7](-[#1])(-[#1])-[#6]-2=[#6](-[#6]#[#7])-[#6](-[#1])(-[#6]:[#6])-c:1:c(:c:c:s:1)-[#8]-2 Clc1ccc(cc1)[C@H]2C=3Sc4nc(cc(c4C(OC(N)=C(C#N)2)3)C)C
[#7](-[#1])(-[#1])-[#6]-2=[#6](-[#6]#[#7])-[#6](-[#1])(-[#6]:[#6])-c:1:c(:c:c:s:1)-[#8]-2 S1C2=C(OC(N)=C(C#N)[C@@H](c3c(cccc3)C)2)C(C(=O)OC)=C1C
[#7](-[#1])(-[#1])-[#6]-2=[#6](-[#6]#[#7])-[#6](-[#1])(-[#6]:[#6])-c:1:c(:c:c:s:1)-[#8]-2 S1C2=C(OC(N)=C(C#N)[C@@H](c3c(OC)c(OC)c(OC)cc3)2)C(C(=O)OC)=C1C
[#7](-[#1])(-[#1])-[#6]-2=[#6](-[#6]#[#7])-[#6](-[#1])(-[#6]:[#6])-c:1:c(:c:c:s:1)-[#8]-2 S1C2=C(OC(N)=C(C#N)[C@@H](c3c(OC)cc(OC)c(OC)c3)2)C(C(=O)OC)=C1C
[#7](-[#1])(-[#1])-[#6]-2=[#6](-[#6]#[#7])-[#6](-[#1])(-[#6]:[#6])-c:1:c(:c:c:s:1)-[#8]-2 S1C2=C(OC(N)=C(C#N)[C@@H](c3cc(ccc3)C)2)C(C(=O)OC)=C1C
[#7](-[#1])(-[#1])-[#6]-2=[#6](-[#6]#[#7])-[#6](-[#1])(-[#6]:[#6])-c:1:c(:c:c:s:1)-[#8]-2 S1C2=C(OC(N)=C(C#N)[C@@H](c3cc(F)ccc3)2)C(C(=O)OCC)=C1C
[#7](-[#1])(-[#1])-[#6]-2=[#6](-[#6]#[#7])-[#6](-[#1])(-[#6]:[#6])-c:1:c(:c:c:s:1)-[#8]-2 S1C2=C(OC(N)=C(C#N)[C@@H](c3ccc([N+]([O-])=O)cc3)2)C(C(=O)OCC)=C1C
[#7](-[#1])(-[#1])-[#6]-2=[#6](-[#6]#[#7])-[#6](-[#1])(-[#6]:[#6])-c:1:c(:c:c:s:1)-[#8]-2 S1C2=C(OC(N)=C(C#N)[C@@H](c3ccc(cc3)C)2)C(C(=O)OC)=C1C
[#7](-[#1])(-[#1])-[#6]-2=[#6](-[#6]#[#7])-[#6](-[#1])(-[#6]:[#6])-c:1:c(:c:c:s:1)-[#8]-2 S1C2=C(OC(N)=C(C#N)[C@@H](c3ccc(F)cc3)2)C(C(=O)OCC)=C1C
[#7](-[#1])(-[#1])-[#6]-2=[#6](-[#6]#[#7])-[#6](-[#1])(-[#6]:[#6])-c:1:c(:c:c:s:1)-[#8]-2 S1C2=C(OC(N)=C(C#N)[C@@H](c3ccc(OC)cc3)2)C(C(=O)OCC)=C1C
[#7](-[#1])(-[#1])-[#6]-2=[#6](-[#6]#[#7])-[#6](-[#1])(-[#6]:[#6])-c:1:c(:c:c:s:1)-[#8]-2 S1C2=C(OC(N)=C(C#N)[C@@H](c3ccc(OCC)cc3)2)C(C(=O)OC)=C1C
[#7](-[#1])(-[#1])-[#6]-2=[#6](-[#6]#[#7])-[#6](-[#1])(-[#6]:[#6])-c:1:c(:c:c:s:1)-[#8]-2 S1C2=C(OC(N)=C(C#N)[C@@H](c3ccc(OCC=C)cc3)2)C(C(=O)OC)=C1C
[#7](-[#1])(-[#1])-[#6]-2=[#6](-[#6]#[#7])-[#6](-[#1])(-[#6]:[#6])-c:1:c(:c:c:s:1)-[#8]-2 S1C2=C(OC(N)=C(C#N)[C@@H](c3ccc(SC)cc3)2)C(C(=O)OCC)=C1C
[#7](-[#1])(-[#1])-[#6]-2=[#6](-[#6]#[#7])-[#6](-[#1])(-[#6]:[#6])-c:1:c(:c:c:s:1)-[#8]-2 S1C2=C(OC(N)=C(C#N)[C@@H]2C3=CSC=C3)C(C(=O)OC)=C1C
[#7](-[#1])(-[#1])-[#6]-2=[#6](-[#6]#[#7])-[#6](-[#1])(-[#6]:[#6])-c:1:c(:c:c:s:1)-[#8]-2 S1C2=C(OC(N)=C(C#N)[C@H](c3c(cccc3)C(F)(F)F)2)C(C(=O)OC)=C1C
[#7](-[#1])(-[#1])-[#6]-2=[#6](-[#6]#[#7])-[#6](-[#1])(-[#6]:[#6])-c:1:c(:c:c:s:1)-[#8]-2 S1C2=C(OC(N)=C(C#N)[C@H](c3c(cccc3)C)2)C(C(=O)OC)=C1C
[#7](-[#1])(-[#1])-[#6]-2=[#6](-[#6]#[#7])-[#6](-[#1])(-[#6]:[#6])-c:1:c(:c:c:s:1)-[#8]-2 S1C2=C(OC(N)=C(C#N)[C@H](c3c(F)cccc3)2)C(C(=O)OCC)=C1C
[#7](-[#1])(-[#1])-[#6]-2=[#6](-[#6]#[#7])-[#6](-[#1])(-[#6]:[#6])-c:1:c(:c:c:s:1)-[#8]-2 S1C2=C(OC(N)=C(C#N)[C@H](c3c(OC)cc(OC)c(OC)c3)2)C(C(=O)OC)=C1C
[#7](-[#1])(-[#1])-[#6]-2=[#6](-[#6]#[#7])-[#6](-[#1])(-[#6]:[#6])-c:1:c(:c:c:s:1)-[#8]-2 S1C2=C(OC(N)=C(C#N)[C@H](c3c(OC)cc(OC)c(OC)c3)2)C(C(=O)OCC)=C1C
[#7](-[#1])(-[#1])-[#6]-2=[#6](-[#6]#[#7])-[#6](-[#1])(-[#6]:[#6])-c:1:c(:c:c:s:1)-[#8]-2 S1C2=C(OC(N)=C(C#N)[C@H](c3c(OC)ccc(OC)c3)2)C(C(=O)OC)=C1C
[#7](-[#1])(-[#1])-[#6]-2=[#6](-[#6]#[#7])-[#6](-[#1])(-[#6]:[#6])-c:1:c(:c:c:s:1)-[#8]-2 S1C2=C(OC(N)=C(C#N)[C@H](c3c4c(ccc3)cccc4)2)C(C(=O)OC)=C1C
[#7](-[#1])(-[#1])-[#6]-2=[#6](-[#6]#[#7])-[#6](-[#1])(-[#6]:[#6])-c:1:c(:c:c:s:1)-[#8]-2 S1C2=C(OC(N)=C(C#N)[C@H](c3cc(ccc3)C)2)C(C(=O)OC)=C1C
[#7](-[#1])(-[#1])-[#6]-2=[#6](-[#6]#[#7])-[#6](-[#1])(-[#6]:[#6])-c:1:c(:c:c:s:1)-[#8]-2 S1C2=C(OC(N)=C(C#N)[C@H](c3cc(OC)c(O)cc3)2)C(C(=O)OC)=C1C
[#7](-[#1])(-[#1])-[#6]-2=[#6](-[#6]#[#7])-[#6](-[#1])(-[#6]:[#6])-c:1:c(:c:c:s:1)-[#8]-2 S1C2=C(OC(N)=C(C#N)[C@H](c3cc(OC)c(O)cc3)2)C(C(=O)OCC)=C1C
[#7](-[#1])(-[#1])-[#6]-2=[#6](-[#6]#[#7])-[#6](-[#1])(-[#6]:[#6])-c:1:c(:c:c:s:1)-[#8]-2 S1C2=C(OC(N)=C(C#N)[C@H](c3cc(OC)c(OC)c(OC)c3)2)C(C(=O)OC)=C1C
[#7](-[#1])(-[#1])-[#6]-2=[#6](-[#6]#[#7])-[#6](-[#1])(-[#6]:[#6])-c:1:c(:c:c:s:1)-[#8]-2 S1C2=C(OC(N)=C(C#N)[C@H](c3cc4c(cc3)cccc4)2)C(C(=O)OC)=C1C
[#7](-[#1])(-[#1])-[#6]-2=[#6](-[#6]#[#7])-[#6](-[#1])(-[#6]:[#6])-c:1:c(:c:c:s:1)-[#8]-2 S1C2=C(OC(N)=C(C#N)[C@H](c3cc4OCOc4cc3)2)C(C(=O)OC)=C1C
[#7](-[#1])(-[#1])-[#6]-2=[#6](-[#6]#[#7])-[#6](-[#1])(-[#6]:[#6])-c:1:c(:c:c:s:1)-[#8]-2 S1C2=C(OC(N)=C(C#N)[C@H](c3ccc(cc3)CC)2)C(C(=O)OCC)=C1C
[#7](-[#1])(-[#1])-[#6]-2=[#6](-[#6]#[#7])-[#6](-[#1])(-[#6]:[#6])-c:1:c(:c:c:s:1)-[#8]-2 S1C2=C(OC(N)=C(C#N)[C@H](c3ccc(OC)cc3)2)C(C(=O)OCC)=C1C
[#7](-[#1])(-[#1])-[#6]-2=[#6](-[#6]#[#7])-[#6](-[#1])(-[#6]:[#6])-c:1:c(:c:c:s:1)-[#8]-2 S1C2=C(OC(N)=C(C#N)[C@H](c3ccc(OCC)cc3)2)C(C(=O)OC)=C1C
[#7](-[#1])(-[#1])-[#6]-2=[#6](-[#6]#[#7])-[#6](-[#1])(-[#6]:[#6])-c:1:c(:c:c:s:1)-[#8]-2 S1C2=C(OC(N)=C(C#N)[C@H](c3ccc(OCC=C)cc3)2)C(C(=O)OC)=C1C
[#7](-[#1])(-[#1])-[#6]-2=[#6](-[#6]#[#7])-[#6](-[#1])(-[#6]:[#6])-c:1:c(:c:c:s:1)-[#8]-2 S1C2=C(OC(N)=C(C#N)[C@H](c3ccc(SC)cc3)2)C(C(=O)OCC)=C1C
[#7](-[#1])(-[#1])-[#6]-2=[#6](-[#6]#[#7])-[#6](-[#1])(-[#6]:[#6])-c:1:c(:c:c:s:1)-[#8]-2 S1C2=C(OC(N)=C(C#N)[C@H](c3ccccc3)2)C(C(=O)OC)=C1C
[#7](-[#1])(-[#1])-[#6]-2=[#6](-[#6]#[#7])-[#6](-[#1])(-[#6]:[#6])-c:1:c(:c:c:s:1)-[#8]-2 S1C2=C(OC(N)=C(C#N)[C@H](c3cnccc3)2)C(C(=O)OC)=C1C
[#7](-[#1])(-[#1])-[#6]-2=[#6](-[#6]#[#7])-[#6](-[#1])(-[#6]:[#6])-c:1:c(:c:c:s:1)-[#8]-2 S1C2=C(OC(N)=C(C#N)[C@H]2C=3SC(=CC3)C)C(C(=O)OCC)=C1C
[#7](-[#1])(-[#1])-[#6]-2=[#6](-[#6]#[#7])-[#6](-[#1])(-[#6]:[#6])-c:1:c(:c:c:s:1)-[#8]-2 S1C2=C(OC(N)=C(C#N)[C@H]2C=3SC(=CC3)CC)C(C(=O)OCC)=C1C
[#7](-[#1])(-[#1])-[#6]-2=[#6](-[#6]#[#7])-[#6](-[#1])(-[#6]:[#6])-c:1:c(:c:c:s:1)-[#8]-2 S1C2=C(OC(N)=C(C#N)[C@H]2C=3SC=CC3)C(C(=O)OCC)=C1C
[#7](-[#1])(-[#1])-[#6]-2=[#6](-[#6]#[#7])-[#6](-[#1])(-[#6]:[#6])-c:1:c(:c:c:s:1)-[#8]-2 S1C2=C(OC(N)=C(C#N)[C@H]2C3=C(SC(=C3)C)C)C(C(=O)OCC)=C1C
[#7](-[#1])(-[#1])-[#6]-2=[#6](-[#6]#[#7])-[#6](-[#1])(-[#6]:[#6])-c:1:c(:c:c:s:1)-[#8]-2 S1C2=C(OC(N)=C(C#N)[C@H]2C3=CSC=C3)C(C(=O)OC)=C1C
[#7](-[#1])(-[#1])-[#6]-2=[#6](-[#6]#[#7])-[#6](-[#1])(-[#6]:[#6])-c:1:c(:c:c:s:1)-[#8]-2 S1c2c(cccc2)C=3OC(N)=C(C#N)[C@@H](C13)C=4C(=NN(c5ccccc5)C4)C=6SC=CC6
[#7](-[#1])(-[#1])-[#6]-2=[#6](-[#6]#[#7])-[#6](-[#1])(-[#6]:[#6])-c:1:c(:c:c:s:1)-[#8]-2 S1c2c(cccc2)C=3OC(N)=C(C#N)[C@@H](C13)C=4OC(=CC4)C
[#7](-[#1])(-[#1])-[#6]-2=[#6](-[#6]#[#7])-[#6](-[#1])(-[#6]:[#6])-c:1:c(:c:c:s:1)-[#8]-2 S1c2c(cccc2)C=3OC(N)=C(C#N)[C@@H](C13)C=4OC=CC4
[#7](-[#1])(-[#1])-[#6]-2=[#6](-[#6]#[#7])-[#6](-[#1])(-[#6]:[#6])-c:1:c(:c:c:s:1)-[#8]-2 S1c2c(cccc2)C=3OC(N)=C(C#N)[C@@H](c4c(OC)cc(OC)cc4)C13
[#7](-[#1])(-[#1])-[#6]-2=[#6](-[#6]#[#7])-[#6](-[#1])(-[#6]:[#6])-c:1:c(:c:c:s:1)-[#8]-2 S1c2c(cccc2)C=3OC(N)=C(C#N)[C@@H](c4c(OC)cccc4)C13
[#7](-[#1])(-[#1])-[#6]-2=[#6](-[#6]#[#7])-[#6](-[#1])(-[#6]:[#6])-c:1:c(:c:c:s:1)-[#8]-2 S1c2c(cccc2)C=3OC(N)=C(C#N)[C@@H](c4cc([N+]([O-])=O)c(N(C)C)cc4)C13
[#7](-[#1])(-[#1])-[#6]-2=[#6](-[#6]#[#7])-[#6](-[#1])(-[#6]:[#6])-c:1:c(:c:c:s:1)-[#8]-2 S1c2c(cccc2)C=3OC(N)=C(C#N)[C@@H](c4cc([N+]([O-])=O)c(OC)cc4)C13
[#7](-[#1])(-[#1])-[#6]-2=[#6](-[#6]#[#7])-[#6](-[#1])(-[#6]:[#6])-c:1:c(:c:c:s:1)-[#8]-2 S1c2c(cccc2)C=3OC(N)=C(C#N)[C@@H](c4cc([N+]([O-])=O)ccc4)C13
[#7](-[#1])(-[#1])-[#6]-2=[#6](-[#6]#[#7])-[#6](-[#1])(-[#6]:[#6])-c:1:c(:c:c:s:1)-[#8]-2 S1c2c(cccc2)C=3OC(N)=C(C#N)[C@@H](c4cc(OC)c(OC)cc4)C13
[#7](-[#1])(-[#1])-[#6]-2=[#6](-[#6]#[#7])-[#6](-[#1])(-[#6]:[#6])-c:1:c(:c:c:s:1)-[#8]-2 S1c2c(cccc2)C=3OC(N)=C(C#N)[C@@H](c4cc(OCC)c(O)cc4)C13
[#7](-[#1])(-[#1])-[#6]-2=[#6](-[#6]#[#7])-[#6](-[#1])(-[#6]:[#6])-c:1:c(:c:c:s:1)-[#8]-2 S1c2c(cccc2)C=3OC(N)=C(C#N)[C@@H](c4cc(OCc5ccccc5)ccc4)C13
[#7](-[#1])(-[#1])-[#6]-2=[#6](-[#6]#[#7])-[#6](-[#1])(-[#6]:[#6])-c:1:c(:c:c:s:1)-[#8]-2 S1c2c(cccc2)C=3OC(N)=C(C#N)[C@@H](c4ccc(N(C)C)cc4)C13
[#7](-[#1])(-[#1])-[#6]-2=[#6](-[#6]#[#7])-[#6](-[#1])(-[#6]:[#6])-c:1:c(:c:c:s:1)-[#8]-2 S1c2c(cccc2)C=3OC(N)=C(C#N)[C@@H](c4ccc(OC)cc4)C13
[#7](-[#1])(-[#1])-[#6]-2=[#6](-[#6]#[#7])-[#6](-[#1])(-[#6]:[#6])-c:1:c(:c:c:s:1)-[#8]-2 S1c2c(cccc2)C=3OC(N)=C(C#N)[C@H](C13)C=4C(=NN(c5ccccc5)C4)C=6SC=CC6
[#7](-[#1])(-[#1])-[#6]-2=[#6](-[#6]#[#7])-[#6](-[#1])(-[#6]:[#6])-c:1:c(:c:c:s:1)-[#8]-2 S1c2c(cccc2)C=3OC(N)=C(C#N)[C@H](C13)C=4SC=CC4
[#7](-[#1])(-[#1])-[#6]-2=[#6](-[#6]#[#7])-[#6](-[#1])(-[#6]:[#6])-c:1:c(:c:c:s:1)-[#8]-2 S1c2c(cccc2)C=3OC(N)=C(C#N)[C@H](c4c([N+]([O-])=O)cccc4)C13
[#7](-[#1])(-[#1])-[#6]-2=[#6](-[#6]#[#7])-[#6](-[#1])(-[#6]:[#6])-c:1:c(:c:c:s:1)-[#8]-2 S1c2c(cccc2)C=3OC(N)=C(C#N)[C@H](c4c(OC(=O)c5ccc(F)cc5)cccc4)C13
[#7](-[#1])(-[#1])-[#6]-2=[#6](-[#6]#[#7])-[#6](-[#1])(-[#6]:[#6])-c:1:c(:c:c:s:1)-[#8]-2 S1c2c(cccc2)C=3OC(N)=C(C#N)[C@H](c4c(OC(=O)c5ccccc5)cccc4)C13
[#7](-[#1])(-[#1])-[#6]-2=[#6](-[#6]#[#7])-[#6](-[#1])(-[#6]:[#6])-c:1:c(:c:c:s:1)-[#8]-2 S1c2c(cccc2)C=3OC(N)=C(C#N)[C@H](c4c(OC)c(OC)ccc4)C13
[#7](-[#1])(-[#1])-[#6]-2=[#6](-[#6]#[#7])-[#6](-[#1])(-[#6]:[#6])-c:1:c(:c:c:s:1)-[#8]-2 S1c2c(cccc2)C=3OC(N)=C(C#N)[C@H](c4c(OC)cc(OC)cc4)C13
[#7](-[#1])(-[#1])-[#6]-2=[#6](-[#6]#[#7])-[#6](-[#1])(-[#6]:[#6])-c:1:c(:c:c:s:1)-[#8]-2 S1c2c(cccc2)C=3OC(N)=C(C#N)[C@H](c4c5c(cc6c4cccc6)cccc5)C13
[#7](-[#1])(-[#1])-[#6]-2=[#6](-[#6]#[#7])-[#6](-[#1])(-[#6]:[#6])-c:1:c(:c:c:s:1)-[#8]-2 S1c2c(cccc2)C=3OC(N)=C(C#N)[C@H](c4c5c(ccc4)cccc5)C13
[#7](-[#1])(-[#1])-[#6]-2=[#6](-[#6]#[#7])-[#6](-[#1])(-[#6]:[#6])-c:1:c(:c:c:s:1)-[#8]-2 S1c2c(cccc2)C=3OC(N)=C(C#N)[C@H](c4cc([N+]([O-])=O)c(N(C)C)cc4)C13
[#7](-[#1])(-[#1])-[#6]-2=[#6](-[#6]#[#7])-[#6](-[#1])(-[#6]:[#6])-c:1:c(:c:c:s:1)-[#8]-2 S1c2c(cccc2)C=3OC(N)=C(C#N)[C@H](c4cc([N+]([O-])=O)c(OC)cc4)C13
[#7](-[#1])(-[#1])-[#6]-2=[#6](-[#6]#[#7])-[#6](-[#1])(-[#6]:[#6])-c:1:c(:c:c:s:1)-[#8]-2 S1c2c(cccc2)C=3OC(N)=C(C#N)[C@H](c4cc([N+]([O-])=O)ccc4)C13
[#7](-[#1])(-[#1])-[#6]-2=[#6](-[#6]#[#7])-[#6](-[#1])(-[#6]:[#6])-c:1:c(:c:c:s:1)-[#8]-2 S1c2c(cccc2)C=3OC(N)=C(C#N)[C@H](c4cc(OC)c(OC)cc4)C13
[#7](-[#1])(-[#1])-[#6]-2=[#6](-[#6]#[#7])-[#6](-[#1])(-[#6]:[#6])-c:1:c(:c:c:s:1)-[#8]-2 S1c2c(cccc2)C=3OC(N)=C(C#N)[C@H](c4cc(OCC)c(O)cc4)C13
[#7](-[#1])(-[#1])-[#6]-2=[#6](-[#6]#[#7])-[#6](-[#1])(-[#6]:[#6])-c:1:c(:c:c:s:1)-[#8]-2 S1c2c(cccc2)C=3OC(N)=C(C#N)[C@H](c4cc(OCc5ccccc5)c(OCc6ccccc6)cc4)C13
[#7](-[#1])(-[#1])-[#6]-2=[#6](-[#6]#[#7])-[#6](-[#1])(-[#6]:[#6])-c:1:c(:c:c:s:1)-[#8]-2 S1c2c(cccc2)C=3OC(N)=C(C#N)[C@H](c4cc(OCc5ccccc5)ccc4)C13
[#7](-[#1])(-[#1])-[#6]-2=[#6](-[#6]#[#7])-[#6](-[#1])(-[#6]:[#6])-c:1:c(:c:c:s:1)-[#8]-2 S1c2c(cccc2)C=3OC(N)=C(C#N)[C@H](c4ccc(N(C)C)cc4)C13
[#7](-[#1])(-[#1])-[#6]-2=[#6](-[#6]#[#7])-[#6](-[#1])(-[#6]:[#6])-c:1:c(:c:c:s:1)-[#8]-2 S1c2c(cccc2)C=3OC(N)=C(C#N)[C@H](c4ccccc4)C13
[#7](-[#1])(-[#1])-[#6]-2=[#6](-[#6]#[#7])-[#6](-[#1])(-[#6]:[#6])-c:1:c(:c:c:s:1)-[#8]-2 S1c2nc(cc(c2C=3OC(N)=C(C#N)[C@@H](c4c(F)cc(F)cc4)C13)C)C
[#7](-[#1])(-[#1])-[#6]-2=[#6](-[#6]#[#7])-[#6](-[#1])(-[#6]:[#6])-c:1:c(:c:c:s:1)-[#8]-2 S1c2nc(cc(c2C=3OC(N)=C(C#N)[C@@H](c4c(F)cccc4)C13)C)C
[#7](-[#1])(-[#1])-[#6]-2=[#6](-[#6]#[#7])-[#6](-[#1])(-[#6]:[#6])-c:1:c(:c:c:s:1)-[#8]-2 S1c2nc(cc(c2C=3OC(N)=C(C#N)[C@@H](c4cc(F)c(F)cc4)C13)C)C
[#7](-[#1])(-[#1])-[#6]-2=[#6](-[#6]#[#7])-[#6](-[#1])(-[#6]:[#6])-c:1:c(:c:c:s:1)-[#8]-2 S1c2nc(cc(c2C=3OC(N)=C(C#N)[C@@H](c4ccc(cc4)C(=O)OC)C13)C)C
[#7](-[#1])(-[#1])-[#6]-2=[#6](-[#6]#[#7])-[#6](-[#1])(-[#6]:[#6])-c:1:c(:c:c:s:1)-[#8]-2 S1c2nc(cc(c2C=3OC(N)=C(C#N)[C@@H](c4ccccc4)C13)C)C
[#7](-[#1])(-[#1])-[#6]-2=[#6](-[#6]#[#7])-[#6](-[#1])(-[#6]:[#6])-c:1:c(:c:c:s:1)-[#8]-2 S1c2nc(cc(c2C=3OC(N)=C(C#N)[C@H](c4c(F)cc(F)cc4)C13)C)C
[#7](-[#1])(-[#1])-[#6]-2=[#6](-[#6]#[#7])-[#6](-[#1])(-[#6]:[#6])-c:1:c(:c:c:s:1)-[#8]-2 S1c2nc(cc(c2C=3OC(N)=C(C#N)[C@H](c4c(F)cccc4)C13)C)C
[#7](-[#1])(-[#1])-[#6]-2=[#6](-[#6]#[#7])-[#6](-[#1])(-[#6]:[#6])-c:1:c(:c:c:s:1)-[#8]-2 S1c2nc(cc(c2C=3OC(N)=C(C#N)[C@H](c4cc(F)ccc4)C13)C)C
[#7](-[#1])(-[#1])-[#6]-2=[#6](-[#6]#[#7])-[#6](-[#1])(-[#6]:[#6])-c:1:c(:c:c:s:1)-[#8]-2 S1c2nc(cc(c2C=3OC(N)=C(C#N)[C@H](c4ccncc4)C13)C)C
[#16](=[#8])(=[#8])-[#7](-[#1])-c:1:c(:c(:c(:s:1)-[#6]-[#1])-[#6]-[#1])-[#6](=[#8])-[#7]-[#1] Brc1c(cc(S(=O)(=O)NC=2SC3=C(C2C(=O)N)CC[C@@H](C3)C)cc1)C
[#16](=[#8])(=[#8])-[#7](-[#1])-c:1:c(:c(:c(:s:1)-[#6]-[#1])-[#6]-[#1])-[#6](=[#8])-[#7]-[#1] Brc1c(cc(S(=O)(=O)NC=2SC3=C(C2C(=O)N)CC[C@H](C3)C)cc1)C
[#16](=[#8])(=[#8])-[#7](-[#1])-c:1:c(:c(:c(:s:1)-[#6]-[#1])-[#6]-[#1])-[#6](=[#8])-[#7]-[#1] Brc1c(S(=O)(=O)NC=2SC3=C(C2C(=O)N)CCCC3)cc(Br)cc1
[#16](=[#8])(=[#8])-[#7](-[#1])-c:1:c(:c(:c(:s:1)-[#6]-[#1])-[#6]-[#1])-[#6](=[#8])-[#7]-[#1] Brc1cc(S(=O)(=O)NC=2SC3=C(C2C(=O)N)CC[C@@H](C3)C)c(OC)cc1
[#16](=[#8])(=[#8])-[#7](-[#1])-c:1:c(:c(:c(:s:1)-[#6]-[#1])-[#6]-[#1])-[#6](=[#8])-[#7]-[#1] Brc1ccc(S(=O)(=O)NC=2SC3=C(C2C(=O)N)CC[C@H](C3)CC)cc1
[#16](=[#8])(=[#8])-[#7](-[#1])-c:1:c(:c(:c(:s:1)-[#6]-[#1])-[#6]-[#1])-[#6](=[#8])-[#7]-[#1] Brc1ccc(S(=O)(=O)NC=2SC3=C(C2C(=O)N)CCC3)cc1
[#16](=[#8])(=[#8])-[#7](-[#1])-c:1:c(:c(:c(:s:1)-[#6]-[#1])-[#6]-[#1])-[#6](=[#8])-[#7]-[#1] Brc1ccc(S(=O)(=O)NC=2SC3=C(C2C(=O)N)CCCCCC3)cc1
[#16](=[#8])(=[#8])-[#7](-[#1])-c:1:c(:c(:c(:s:1)-[#6]-[#1])-[#6]-[#1])-[#6](=[#8])-[#7]-[#1] Clc1c(cc(S(=O)(=O)NC=2SC3=C(C2C(=O)N)CCC3)cc1)C(F)(F)F
[#16](=[#8])(=[#8])-[#7](-[#1])-c:1:c(:c(:c(:s:1)-[#6]-[#1])-[#6]-[#1])-[#6](=[#8])-[#7]-[#1] Clc1c(Cl)ccc(S(=O)(=O)NC=2SC3=C(C2C(=O)N)CC[C@@H](C3)C)c1
[#16](=[#8])(=[#8])-[#7](-[#1])-c:1:c(:c(:c(:s:1)-[#6]-[#1])-[#6]-[#1])-[#6](=[#8])-[#7]-[#1] Clc1c(Cl)ccc(S(=O)(=O)NC=2SC3=C(C2C(=O)N)CC[C@H](C3)C)c1
[#16](=[#8])(=[#8])-[#7](-[#1])-c:1:c(:c(:c(:s:1)-[#6]-[#1])-[#6]-[#1])-[#6](=[#8])-[#7]-[#1] Clc1c(S(=O)(=O)NC=2SC3=C(C2C(=O)N)CC[C@@H](C3)C)cccc1
[#16](=[#8])(=[#8])-[#7](-[#1])-c:1:c(:c(:c(:s:1)-[#6]-[#1])-[#6]-[#1])-[#6](=[#8])-[#7]-[#1] Clc1c(S(=O)(=O)NC=2SC3=C(C2C(=O)N)CC[C@H](C3)C)cccc1
[#16](=[#8])(=[#8])-[#7](-[#1])-c:1:c(:c(:c(:s:1)-[#6]-[#1])-[#6]-[#1])-[#6](=[#8])-[#7]-[#1] Clc1cc(S(=O)(=O)NC=2SC3=C(C2C(=O)N)CC[C@@H](C3)C)ccc1
[#16](=[#8])(=[#8])-[#7](-[#1])-c:1:c(:c(:c(:s:1)-[#6]-[#1])-[#6]-[#1])-[#6](=[#8])-[#7]-[#1] Clc1cc(S(=O)(=O)NC=2SC3=C(C2C(=O)N)CC[C@H](C3)C)ccc1
[#16](=[#8])(=[#8])-[#7](-[#1])-c:1:c(:c(:c(:s:1)-[#6]-[#1])-[#6]-[#1])-[#6](=[#8])-[#7]-[#1] S(=O)(=O)(NC=1SC(=C(C1C(=O)N)C)C)c2ccc([N+]([O-])=O)cc2
[#16](=[#8])(=[#8])-[#7](-[#1])-c:1:c(:c(:c(:s:1)-[#6]-[#1])-[#6]-[#1])-[#6](=[#8])-[#7]-[#1] S(=O)(=O)(NC=1SC(=C(C1C(=O)N)C)C)CCCC
[#16](=[#8])(=[#8])-[#7](-[#1])-c:1:c(:c(:c(:s:1)-[#6]-[#1])-[#6]-[#1])-[#6](=[#8])-[#7]-[#1] S(=O)(=O)(NC=1SC(=C(C1C(=O)N)C)Cc2ccccc2)c3ccc(cc3)C
[#16](=[#8])(=[#8])-[#7](-[#1])-c:1:c(:c(:c(:s:1)-[#6]-[#1])-[#6]-[#1])-[#6](=[#8])-[#7]-[#1] S(=O)(=O)(NC=1SC(=C(C1C(=O)N)C)Cc2ccccc2)c3ccccc3
[#16](=[#8])(=[#8])-[#7](-[#1])-c:1:c(:c(:c(:s:1)-[#6]-[#1])-[#6]-[#1])-[#6](=[#8])-[#7]-[#1] S(=O)(=O)(NC=1SC(=C(C1C(=O)N)CC)C)C
[#16](=[#8])(=[#8])-[#7](-[#1])-c:1:c(:c(:c(:s:1)-[#6]-[#1])-[#6]-[#1])-[#6](=[#8])-[#7]-[#1] S(=O)(=O)(NC=1SC(=C(C1C(=O)N)CC)C)CCCC
[#16](=[#8])(=[#8])-[#7](-[#1])-c:1:c(:c(:c(:s:1)-[#6]-[#1])-[#6]-[#1])-[#6](=[#8])-[#7]-[#1] S(=O)(=O)(NC=1SC2=C(C1C(=O)N)CC[C@@H](C(C)(C)C)C2)c3ccc(NC(=O)C)cc3
[#16](=[#8])(=[#8])-[#7](-[#1])-c:1:c(:c(:c(:s:1)-[#6]-[#1])-[#6]-[#1])-[#6](=[#8])-[#7]-[#1] S(=O)(=O)(NC=1SC2=C(C1C(=O)N)CC[C@@H](C2)C)C
[#16](=[#8])(=[#8])-[#7](-[#1])-c:1:c(:c(:c(:s:1)-[#6]-[#1])-[#6]-[#1])-[#6](=[#8])-[#7]-[#1] S(=O)(=O)(NC=1SC2=C(C1C(=O)N)CC[C@@H](C2)C)C=3SC=CC3
[#16](=[#8])(=[#8])-[#7](-[#1])-c:1:c(:c(:c(:s:1)-[#6]-[#1])-[#6]-[#1])-[#6](=[#8])-[#7]-[#1] S(=O)(=O)(NC=1SC2=C(C1C(=O)N)CC[C@@H](C2)C)c3c(F)cc(F)cc3
[#16](=[#8])(=[#8])-[#7](-[#1])-c:1:c(:c(:c(:s:1)-[#6]-[#1])-[#6]-[#1])-[#6](=[#8])-[#7]-[#1] S(=O)(=O)(NC=1SC2=C(C1C(=O)N)CC[C@@H](C2)C)c3c(F)cccc3
[#16](=[#8])(=[#8])-[#7](-[#1])-c:1:c(:c(:c(:s:1)-[#6]-[#1])-[#6]-[#1])-[#6](=[#8])-[#7]-[#1] S(=O)(=O)(NC=1SC2=C(C1C(=O)N)CC[C@@H](C2)C)c3c(OC)ccc(OC)c3
[#16](=[#8])(=[#8])-[#7](-[#1])-c:1:c(:c(:c(:s:1)-[#6]-[#1])-[#6]-[#1])-[#6](=[#8])-[#7]-[#1] S(=O)(=O)(NC=1SC2=C(C1C(=O)N)CC[C@@H](C2)C)c3c(OC)cccc3
[#16](=[#8])(=[#8])-[#7](-[#1])-c:1:c(:c(:c(:s:1)-[#6]-[#1])-[#6]-[#1])-[#6](=[#8])-[#7]-[#1] S(=O)(=O)(NC=1SC2=C(C1C(=O)N)CC[C@@H](C2)C)c3cc([N+]([O-])=O)c(cc3)C
[#16](=[#8])(=[#8])-[#7](-[#1])-c:1:c(:c(:c(:s:1)-[#6]-[#1])-[#6]-[#1])-[#6](=[#8])-[#7]-[#1] S(=O)(=O)(NC=1SC2=C(C1C(=O)N)CC[C@@H](C2)C)c3cc([N+]([O-])=O)c(OC)cc3
[#16](=[#8])(=[#8])-[#7](-[#1])-c:1:c(:c(:c(:s:1)-[#6]-[#1])-[#6]-[#1])-[#6](=[#8])-[#7]-[#1] S(=O)(=O)(NC=1SC2=C(C1C(=O)N)CC[C@@H](C2)C)c3cc(ccc3)C(F)(F)F
[#16](=[#8])(=[#8])-[#7](-[#1])-c:1:c(:c(:c(:s:1)-[#6]-[#1])-[#6]-[#1])-[#6](=[#8])-[#7]-[#1] S(=O)(=O)(NC=1SC2=C(C1C(=O)N)CC[C@@H](C2)C)c3cc(OC)c(OC)cc3
[#16](=[#8])(=[#8])-[#7](-[#1])-c:1:c(:c(:c(:s:1)-[#6]-[#1])-[#6]-[#1])-[#6](=[#8])-[#7]-[#1] S(=O)(=O)(NC=1SC2=C(C1C(=O)N)CC[C@@H](C2)C)c3cc4c(cc3)cccc4
[#16](=[#8])(=[#8])-[#7](-[#1])-c:1:c(:c(:c(:s:1)-[#6]-[#1])-[#6]-[#1])-[#6](=[#8])-[#7]-[#1] S(=O)(=O)(NC=1SC2=C(C1C(=O)N)CC[C@@H](C2)C)c3ccc(C#N)cc3
[#16](=[#8])(=[#8])-[#7](-[#1])-c:1:c(:c(:c(:s:1)-[#6]-[#1])-[#6]-[#1])-[#6](=[#8])-[#7]-[#1] S(=O)(=O)(NC=1SC2=C(C1C(=O)N)CC[C@@H](C2)C)c3ccc(cc3)C
[#16](=[#8])(=[#8])-[#7](-[#1])-c:1:c(:c(:c(:s:1)-[#6]-[#1])-[#6]-[#1])-[#6](=[#8])-[#7]-[#1] S(=O)(=O)(NC=1SC2=C(C1C(=O)N)CC[C@@H](C2)C)c3ccc(cc3)C(=O)NC
[#16](=[#8])(=[#8])-[#7](-[#1])-c:1:c(:c(:c(:s:1)-[#6]-[#1])-[#6]-[#1])-[#6](=[#8])-[#7]-[#1] S(=O)(=O)(NC=1SC2=C(C1C(=O)N)CC[C@@H](C2)C)c3ccc(cc3)C(C)(C)C
[#16](=[#8])(=[#8])-[#7](-[#1])-c:1:c(:c(:c(:s:1)-[#6]-[#1])-[#6]-[#1])-[#6](=[#8])-[#7]-[#1] S(=O)(=O)(NC=1SC2=C(C1C(=O)N)CC[C@@H](C2)C)c3ccc(cc3)C(C)C
[#16](=[#8])(=[#8])-[#7](-[#1])-c:1:c(:c(:c(:s:1)-[#6]-[#1])-[#6]-[#1])-[#6](=[#8])-[#7]-[#1] S(=O)(=O)(NC=1SC2=C(C1C(=O)N)CC[C@@H](C2)C)c3ccc(F)cc3
[#16](=[#8])(=[#8])-[#7](-[#1])-c:1:c(:c(:c(:s:1)-[#6]-[#1])-[#6]-[#1])-[#6](=[#8])-[#7]-[#1] S(=O)(=O)(NC=1SC2=C(C1C(=O)N)CC[C@@H](C2)C)c3ccc(OC)cc3
[#16](=[#8])(=[#8])-[#7](-[#1])-c:1:c(:c(:c(:s:1)-[#6]-[#1])-[#6]-[#1])-[#6](=[#8])-[#7]-[#1] S(=O)(=O)(NC=1SC2=C(C1C(=O)N)CC[C@@H](C2)C)c3ccccc3
[#16](=[#8])(=[#8])-[#7](-[#1])-c:1:c(:c(:c(:s:1)-[#6]-[#1])-[#6]-[#1])-[#6](=[#8])-[#7]-[#1] S(=O)(=O)(NC=1SC2=C(C1C(=O)N)CC[C@@H](C2)C)CCCC
[#16](=[#8])(=[#8])-[#7](-[#1])-c:1:c(:c(:c(:s:1)-[#6]-[#1])-[#6]-[#1])-[#6](=[#8])-[#7]-[#1] S(=O)(=O)(NC=1SC2=C(C1C(=O)N)CC[C@@H](C2)CCC)c3ccc(OC)cc3
[#16](=[#8])(=[#8])-[#7](-[#1])-c:1:c(:c(:c(:s:1)-[#6]-[#1])-[#6]-[#1])-[#6](=[#8])-[#7]-[#1] S(=O)(=O)(NC=1SC2=C(C1C(=O)N)CC[C@H](C(C)(C)C)C2)c3ccc(NC(=O)C)cc3
[#16](=[#8])(=[#8])-[#7](-[#1])-c:1:c(:c(:c(:s:1)-[#6]-[#1])-[#6]-[#1])-[#6](=[#8])-[#7]-[#1] S(=O)(=O)(NC=1SC2=C(C1C(=O)N)CC[C@H](C2)C)C
[#16](=[#8])(=[#8])-[#7](-[#1])-c:1:c(:c(:c(:s:1)-[#6]-[#1])-[#6]-[#1])-[#6](=[#8])-[#7]-[#1] S(=O)(=O)(NC=1SC2=C(C1C(=O)N)CC[C@H](C2)C)C=3SC=CC3
[#16](=[#8])(=[#8])-[#7](-[#1])-c:1:c(:c(:c(:s:1)-[#6]-[#1])-[#6]-[#1])-[#6](=[#8])-[#7]-[#1] S(=O)(=O)(NC=1SC2=C(C1C(=O)N)CC[C@H](C2)C)c3c(F)cc(F)cc3
[#16](=[#8])(=[#8])-[#7](-[#1])-c:1:c(:c(:c(:s:1)-[#6]-[#1])-[#6]-[#1])-[#6](=[#8])-[#7]-[#1] S(=O)(=O)(NC=1SC2=C(C1C(=O)N)CC[C@H](C2)C)c3c(F)cccc3
[#16](=[#8])(=[#8])-[#7](-[#1])-c:1:c(:c(:c(:s:1)-[#6]-[#1])-[#6]-[#1])-[#6](=[#8])-[#7]-[#1] S(=O)(=O)(NC=1SC2=C(C1C(=O)N)CC[C@H](C2)C)c3c(OC)cccc3
[#16](=[#8])(=[#8])-[#7](-[#1])-c:1:c(:c(:c(:s:1)-[#6]-[#1])-[#6]-[#1])-[#6](=[#8])-[#7]-[#1] S(=O)(=O)(NC=1SC2=C(C1C(=O)N)CC[C@H](C2)C)c3cc([N+]([O-])=O)c(cc3)C
[#16](=[#8])(=[#8])-[#7](-[#1])-c:1:c(:c(:c(:s:1)-[#6]-[#1])-[#6]-[#1])-[#6](=[#8])-[#7]-[#1] S(=O)(=O)(NC=1SC2=C(C1C(=O)N)CC[C@H](C2)C)c3cc([N+]([O-])=O)c(OC)cc3
[#16](=[#8])(=[#8])-[#7](-[#1])-c:1:c(:c(:c(:s:1)-[#6]-[#1])-[#6]-[#1])-[#6](=[#8])-[#7]-[#1] S(=O)(=O)(NC=1SC2=C(C1C(=O)N)CC[C@H](C2)C)c3cc(ccc3)C(F)(F)F
[#16](=[#8])(=[#8])-[#7](-[#1])-c:1:c(:c(:c(:s:1)-[#6]-[#1])-[#6]-[#1])-[#6](=[#8])-[#7]-[#1] S(=O)(=O)(NC=1SC2=C(C1C(=O)N)CC[C@H](C2)C)c3cc(F)ccc3
[#16](=[#8])(=[#8])-[#7](-[#1])-c:1:c(:c(:c(:s:1)-[#6]-[#1])-[#6]-[#1])-[#6](=[#8])-[#7]-[#1] S(=O)(=O)(NC=1SC2=C(C1C(=O)N)CC[C@H](C2)C)c3cc(NC(=O)C)c(OC)cc3
[#16](=[#8])(=[#8])-[#7](-[#1])-c:1:c(:c(:c(:s:1)-[#6]-[#1])-[#6]-[#1])-[#6](=[#8])-[#7]-[#1] S(=O)(=O)(NC=1SC2=C(C1C(=O)N)CC[C@H](C2)C)c3cc(OC)c(OC)cc3
[#16](=[#8])(=[#8])-[#7](-[#1])-c:1:c(:c(:c(:s:1)-[#6]-[#1])-[#6]-[#1])-[#6](=[#8])-[#7]-[#1] S(=O)(=O)(NC=1SC2=C(C1C(=O)N)CC[C@H](C2)C)c3cc4c(cc3)cccc4
[#16](=[#8])(=[#8])-[#7](-[#1])-c:1:c(:c(:c(:s:1)-[#6]-[#1])-[#6]-[#1])-[#6](=[#8])-[#7]-[#1] S(=O)(=O)(NC=1SC2=C(C1C(=O)N)CC[C@H](C2)C)c3ccc(C#N)cc3
[#16](=[#8])(=[#8])-[#7](-[#1])-c:1:c(:c(:c(:s:1)-[#6]-[#1])-[#6]-[#1])-[#6](=[#8])-[#7]-[#1] S(=O)(=O)(NC=1SC2=C(C1C(=O)N)CC[C@H](C2)C)c3ccc(cc3)C
[#16](=[#8])(=[#8])-[#7](-[#1])-c:1:c(:c(:c(:s:1)-[#6]-[#1])-[#6]-[#1])-[#6](=[#8])-[#7]-[#1] S(=O)(=O)(NC=1SC2=C(C1C(=O)N)CC[C@H](C2)C)c3ccc(cc3)C(=O)NC
[#16](=[#8])(=[#8])-[#7](-[#1])-c:1:c(:c(:c(:s:1)-[#6]-[#1])-[#6]-[#1])-[#6](=[#8])-[#7]-[#1] S(=O)(=O)(NC=1SC2=C(C1C(=O)N)CC[C@H](C2)C)c3ccc(cc3)C(C)(C)C
[#16](=[#8])(=[#8])-[#7](-[#1])-c:1:c(:c(:c(:s:1)-[#6]-[#1])-[#6]-[#1])-[#6](=[#8])-[#7]-[#1] S(=O)(=O)(NC=1SC2=C(C1C(=O)N)CC[C@H](C2)C)c3ccc(cc3)C(C)C
[#16](=[#8])(=[#8])-[#7](-[#1])-c:1:c(:c(:c(:s:1)-[#6]-[#1])-[#6]-[#1])-[#6](=[#8])-[#7]-[#1] S(=O)(=O)(NC=1SC2=C(C1C(=O)N)CC[C@H](C2)C)c3ccc(cc3)C(F)(F)F
[#16](=[#8])(=[#8])-[#7](-[#1])-c:1:c(:c(:c(:s:1)-[#6]-[#1])-[#6]-[#1])-[#6](=[#8])-[#7]-[#1] S(=O)(=O)(NC=1SC2=C(C1C(=O)N)CC[C@H](C2)C)c3ccc(F)cc3
[#16](=[#8])(=[#8])-[#7](-[#1])-c:1:c(:c(:c(:s:1)-[#6]-[#1])-[#6]-[#1])-[#6](=[#8])-[#7]-[#1] S(=O)(=O)(NC=1SC2=C(C1C(=O)N)CC[C@H](C2)C)c3ccc(OC)cc3
[#16](=[#8])(=[#8])-[#7](-[#1])-c:1:c(:c(:c(:s:1)-[#6]-[#1])-[#6]-[#1])-[#6](=[#8])-[#7]-[#1] S(=O)(=O)(NC=1SC2=C(C1C(=O)N)CC[C@H](C2)C)c3ccccc3
[#16](=[#8])(=[#8])-[#7](-[#1])-c:1:c(:c(:c(:s:1)-[#6]-[#1])-[#6]-[#1])-[#6](=[#8])-[#7]-[#1] S(=O)(=O)(NC=1SC2=C(C1C(=O)N)CC[C@H](C2)C)CCCC
[#16](=[#8])(=[#8])-[#7](-[#1])-c:1:c(:c(:c(:s:1)-[#6]-[#1])-[#6]-[#1])-[#6](=[#8])-[#7]-[#1] S(=O)(=O)(NC=1SC2=C(C1C(=O)N)CC[C@H](C2)CCC)c3ccc(NC(=O)C)cc3
[#16](=[#8])(=[#8])-[#7](-[#1])-c:1:c(:c(:c(:s:1)-[#6]-[#1])-[#6]-[#1])-[#6](=[#8])-[#7]-[#1] S(=O)(=O)(NC=1SC2=C(C1C(=O)N)CC[C@H](C2)CCC)c3ccc(OC)cc3
[#16](=[#8])(=[#8])-[#7](-[#1])-c:1:c(:c(:c(:s:1)-[#6]-[#1])-[#6]-[#1])-[#6](=[#8])-[#7]-[#1] S(=O)(=O)(NC=1SC2=C(C1C(=O)N)CCC2)c3c(c(cc(c3C)C)C)C
[#16](=[#8])(=[#8])-[#7](-[#1])-c:1:c(:c(:c(:s:1)-[#6]-[#1])-[#6]-[#1])-[#6](=[#8])-[#7]-[#1] S(=O)(=O)(NC=1SC2=C(C1C(=O)N)CCC2)c3c(cc(cc3)C)C
[#16](=[#8])(=[#8])-[#7](-[#1])-c:1:c(:c(:c(:s:1)-[#6]-[#1])-[#6]-[#1])-[#6](=[#8])-[#7]-[#1] S(=O)(=O)(NC=1SC2=C(C1C(=O)N)CCC2)c3c(ccc([N+]([O-])=O)c3)C
[#16](=[#8])(=[#8])-[#7](-[#1])-c:1:c(:c(:c(:s:1)-[#6]-[#1])-[#6]-[#1])-[#6](=[#8])-[#7]-[#1] S(=O)(=O)(NC=1SC2=C(C1C(=O)N)CCC2)c3cc([N+]([O-])=O)c(OC)cc3
[#16](=[#8])(=[#8])-[#7](-[#1])-c:1:c(:c(:c(:s:1)-[#6]-[#1])-[#6]-[#1])-[#6](=[#8])-[#7]-[#1] S(=O)(=O)(NC=1SC2=C(C1C(=O)N)CCC2)c3cc(c(cc3)C)C
[#16](=[#8])(=[#8])-[#7](-[#1])-c:1:c(:c(:c(:s:1)-[#6]-[#1])-[#6]-[#1])-[#6](=[#8])-[#7]-[#1] S(=O)(=O)(NC=1SC2=C(C1C(=O)N)CCC2)c3cc4OCCCOc4cc3
[#16](=[#8])(=[#8])-[#7](-[#1])-c:1:c(:c(:c(:s:1)-[#6]-[#1])-[#6]-[#1])-[#6](=[#8])-[#7]-[#1] S(=O)(=O)(NC=1SC2=C(C1C(=O)N)CCC2)c3ccc([N+]([O-])=O)cc3
[#16](=[#8])(=[#8])-[#7](-[#1])-c:1:c(:c(:c(:s:1)-[#6]-[#1])-[#6]-[#1])-[#6](=[#8])-[#7]-[#1] S(=O)(=O)(NC=1SC2=C(C1C(=O)N)CCC2)c3ccc(cc3)C(C)C
[#16](=[#8])(=[#8])-[#7](-[#1])-c:1:c(:c(:c(:s:1)-[#6]-[#1])-[#6]-[#1])-[#6](=[#8])-[#7]-[#1] S(=O)(=O)(NC=1SC2=C(C1C(=O)N)CCC2)CCCC
[#16](=[#8])(=[#8])-[#7](-[#1])-c:1:c(:c(:c(:s:1)-[#6]-[#1])-[#6]-[#1])-[#6](=[#8])-[#7]-[#1] S(=O)(=O)(NC=1SC2=C(C1C(=O)N)CCCC2)C
[#16](=[#8])(=[#8])-[#7](-[#1])-c:1:c(:c(:c(:s:1)-[#6]-[#1])-[#6]-[#1])-[#6](=[#8])-[#7]-[#1] S(=O)(=O)(NC=1SC2=C(C1C(=O)N)CCCC2)c3c(ccc([N+]([O-])=O)c3)C
[#16](=[#8])(=[#8])-[#7](-[#1])-c:1:c(:c(:c(:s:1)-[#6]-[#1])-[#6]-[#1])-[#6](=[#8])-[#7]-[#1] S(=O)(=O)(NC=1SC2=C(C1C(=O)N)CCCC2)c3cc(c(cc3)C)C
[#16](=[#8])(=[#8])-[#7](-[#1])-c:1:c(:c(:c(:s:1)-[#6]-[#1])-[#6]-[#1])-[#6](=[#8])-[#7]-[#1] S(=O)(=O)(NC=1SC2=C(C1C(=O)N)CCCC2)c3cc(NC(=O)C)c(OC)cc3
[#16](=[#8])(=[#8])-[#7](-[#1])-c:1:c(:c(:c(:s:1)-[#6]-[#1])-[#6]-[#1])-[#6](=[#8])-[#7]-[#1] S(=O)(=O)(NC=1SC2=C(C1C(=O)N)CCCC2)c3ccc(cc3)C
[#16](=[#8])(=[#8])-[#7](-[#1])-c:1:c(:c(:c(:s:1)-[#6]-[#1])-[#6]-[#1])-[#6](=[#8])-[#7]-[#1] S(=O)(=O)(NC=1SC2=C(C1C(=O)N)CCCC2)c3ccc(OC)cc3
[#16](=[#8])(=[#8])-[#7](-[#1])-c:1:c(:c(:c(:s:1)-[#6]-[#1])-[#6]-[#1])-[#6](=[#8])-[#7]-[#1] S(=O)(=O)(NC=1SC2=C(C1C(=O)N)CCCC2)c3ccccc3
[#16](=[#8])(=[#8])-[#7](-[#1])-c:1:c(:c(:c(:s:1)-[#6]-[#1])-[#6]-[#1])-[#6](=[#8])-[#7]-[#1] S(=O)(=O)(NC=1SC2=C(C1C(=O)N)CCCC2)CCCC
[#16](=[#8])(=[#8])-[#7](-[#1])-c:1:c(:c(:c(:s:1)-[#6]-[#1])-[#6]-[#1])-[#6](=[#8])-[#7]-[#1] S(=O)(=O)(NC=1SC2=C(C1C(=O)N)CCCCC2)c3cc(OC)ccc3
[#16](=[#8])(=[#8])-[#7](-[#1])-c:1:c(:c(:c(:s:1)-[#6]-[#1])-[#6]-[#1])-[#6](=[#8])-[#7]-[#1] S(=O)(=O)(NC=1SC2=C(C1C(=O)N)CCCCCC2)c3ccc(cc3)C
[#16](=[#8])(=[#8])-[#7](-[#1])-c:1:c(:c(:c(:s:1)-[#6]-[#1])-[#6]-[#1])-[#6](=[#8])-[#7]-[#1] S(=O)(=O)(NC=1SC2=C(C1C(=O)N)CCCCCC2)c3ccc(F)cc3
[#16](=[#8])(=[#8])-[#7](-[#1])-c:1:c(:c(:c(:s:1)-[#6]-[#1])-[#6]-[#1])-[#6](=[#8])-[#7]-[#1] S(=O)(=O)(NC=1SC2=C(C1C(=O)N)CCCCCC2)c3ccc(NC(=O)C)cc3
[#16](=[#8])(=[#8])-[#7](-[#1])-c:1:c(:c(:c(:s:1)-[#6]-[#1])-[#6]-[#1])-[#6](=[#8])-[#7]-[#1] S(=O)(=O)(NC=1SC2=C(C1C(=O)N)CCCCCCCCCC2)c3ccc(NC(=O)C)cc3
[#16](=[#8])(=[#8])-[#7](-[#1])-c:1:c(:c(:c(:s:1)-[#6]-[#1])-[#6]-[#1])-[#6](=[#8])-[#7]-[#1] S(=O)(=O)(NC=1SC2=C(C1C(=O)NC)CCCC2)c3cc(NC(=O)C)c(OC)cc3
[#16](=[#8])(=[#8])-[#7](-[#1])-c:1:c(:c(:c(:s:1)-[#6]-[#1])-[#6]-[#1])-[#6](=[#8])-[#7]-[#1] S(=O)(=O)(NC=1SC2=C(C1C(=O)NC[C@@H]3OCCC3)CCCC2)c4ccc(cc4)C(=O)OCC
[#16](=[#8])(=[#8])-[#7](-[#1])-c:1:c(:c(:c(:s:1)-[#6]-[#1])-[#6]-[#1])-[#6](=[#8])-[#7]-[#1] S(=O)(=O)(NC=1SC2=C(C1C(=O)NC3CCCCC3)CCCC2)c4ccccc4
[#16](=[#8])(=[#8])-[#7](-[#1])-c:1:c(:c(:c(:s:1)-[#6]-[#1])-[#6]-[#1])-[#6](=[#8])-[#7]-[#1] S(=O)(=O)(NC=1SC2=C(C1C(=O)NCC)CCCC2)c3c(OC)ccc(NC(=O)C)c3
[#16](=[#8])(=[#8])-[#7](-[#1])-c:1:c(:c(:c(:s:1)-[#6]-[#1])-[#6]-[#1])-[#6](=[#8])-[#7]-[#1] S(=O)(=O)(NC=1SC2=C(C1C(=O)NCC)CCCC2)c3cc(NC(=O)C)c(OC)cc3
[#16](=[#8])(=[#8])-[#7](-[#1])-c:1:c(:c(:c(:s:1)-[#6]-[#1])-[#6]-[#1])-[#6](=[#8])-[#7]-[#1] S(=O)(=O)(NC=1SC2=C(C1C(=O)NCc3ccccc3)CCCC2)c4cc5c(NC(=O)C5)cc4
[#16](=[#8])(=[#8])-[#7](-[#1])-c:1:c(:c(:c(:s:1)-[#6]-[#1])-[#6]-[#1])-[#6](=[#8])-[#7]-[#1] S(=O)(=O)(NC=1SC2=C(C1C(=O)NCc3ccccc3)CCCC2)c4ccc(NC(=O)C)cc4
[#16](=[#8])(=[#8])-[#7](-[#1])-c:1:c(:c(:c(:s:1)-[#6]-[#1])-[#6]-[#1])-[#6](=[#8])-[#7]-[#1] S(=O)(=O)(NC=1SC2=C(C1C(=O)NCc3ccccc3)CCCC2)c4ccccc4
[#16](=[#8])(=[#8])-[#7](-[#1])-c:1:c(:c(:c(:s:1)-[#6]-[#1])-[#6]-[#1])-[#6](=[#8])-[#7]-[#1] S(=O)(=O)(NC=1SC2=C(C1C(=O)NCCCOC)CCCC2)c3cc4OCCOc4cc3
[#16](=[#8])(=[#8])-[#7](-[#1])-c:1:c(:c(:c(:s:1)-[#6]-[#1])-[#6]-[#1])-[#6](=[#8])-[#7]-[#1] S(=O)(=O)(NC=1SC2=C(C1C(=O)NCCOC)CCCC2)c3c(OCC)ccc(NC(=O)C)c3
[#16](=[#8])(=[#8])-[#7](-[#1])-c:1:c(:c(:c(:s:1)-[#6]-[#1])-[#6]-[#1])-[#6](=[#8])-[#7]-[#1] S(=O)(=O)(NC=1SC2=C(C1C(=O)NCCOC)CCCC2)c3cc4OCCOc4cc3
[#6;X4]-[#7](-[#6;X4])-c:1:c(:c(:c(:c(:c:1-[#1])-[#1])-[#6]2=,:[#7][#6]:[#6]:[!#1]2)-[#1])-[#1] [O-][N+](=O)c1c(c(ccc1)C(=O)Nc2cc3N=C(Oc3cc2)c4ccc([NH+](CC)CC)cc4)C
[#6;X4]-[#7](-[#6;X4])-c:1:c(:c(:c(:c(:c:1-[#1])-[#1])-[#6]2=,:[#7][#6]:[#6]:[!#1]2)-[#1])-[#1] [O-][N+](=O)c1c(cc(cc1)C(=O)Nc2cc3N=C(Oc3cc2)c4ccc([NH+](CC)CC)cc4)C
[#6;X4]-[#7](-[#6;X4])-c:1:c(:c(:c(:c(:c:1-[#1])-[#1])-[#6]2=,:[#7][#6]:[#6]:[!#1]2)-[#1])-[#1] [O-][N+](=O)c1c(ccc(c1)C(=O)Nc2cc3N=C(Oc3cc2)c4ccc([NH+](CC)CC)cc4)C
[#6;X4]-[#7](-[#6;X4])-c:1:c(:c(:c(:c(:c:1-[#1])-[#1])-[#6]2=,:[#7][#6]:[#6]:[!#1]2)-[#1])-[#1] [O-][N+](=O)c1c(OCC(=O)Nc2cc3N=C(Oc3cc2)c4ccc([NH+](CC)CC)cc4)cccc1
[#6;X4]-[#7](-[#6;X4])-c:1:c(:c(:c(:c(:c:1-[#1])-[#1])-[#6]2=,:[#7][#6]:[#6]:[!#1]2)-[#1])-[#1] [O-][N+](=O)c1c(OCC)ccc(c1)C(=O)Nc2cc3N=C(Oc3cc2)c4ccc([NH+](CC)CC)cc4
[#6;X4]-[#7](-[#6;X4])-c:1:c(:c(:c(:c(:c:1-[#1])-[#1])-[#6]2=,:[#7][#6]:[#6]:[!#1]2)-[#1])-[#1] [O-][N+](=O)c1cc(c(OC)cc1)C=2N=C(NC(c3ccccc3)2)c4ccc(N(C)C)cc4
[#6;X4]-[#7](-[#6;X4])-c:1:c(:c(:c(:c(:c:1-[#1])-[#1])-[#6]2=,:[#7][#6]:[#6]:[!#1]2)-[#1])-[#1] [O-][N+](=O)c1cc2N([O-])C(=Nc2cc1)c3ccc(N(C)C)cc3
[#6;X4]-[#7](-[#6;X4])-c:1:c(:c(:c(:c(:c:1-[#1])-[#1])-[#6]2=,:[#7][#6]:[#6]:[!#1]2)-[#1])-[#1] [O-][N+](=O)c1cc2N=C(Nc2cc1)c3ccc(N(C)C)cc3
[#6;X4]-[#7](-[#6;X4])-c:1:c(:c(:c(:c(:c:1-[#1])-[#1])-[#6]2=,:[#7][#6]:[#6]:[!#1]2)-[#1])-[#1] [O-][N+](=O)c1ccc(cc1)C=2N=C(NC(c3ccccc3)2)c4ccc(N(C)C)cc4
[#6;X4]-[#7](-[#6;X4])-c:1:c(:c(:c(:c(:c:1-[#1])-[#1])-[#6]2=,:[#7][#6]:[#6]:[!#1]2)-[#1])-[#1] [O-][N+]1=C(NC(c2ccccc2)=C1C)c3ccc(N(C)C)cc3
[#6;X4]-[#7](-[#6;X4])-c:1:c(:c(:c(:c(:c:1-[#1])-[#1])-[#6]2=,:[#7][#6]:[#6]:[!#1]2)-[#1])-[#1] [O-]C(=O)c1cc2NC(=Nc2cc1)c3ccc(N(C)C)cc3
[#6;X4]-[#7](-[#6;X4])-c:1:c(:c(:c(:c(:c:1-[#1])-[#1])-[#6]2=,:[#7][#6]:[#6]:[!#1]2)-[#1])-[#1] BrC(=C)CN1c2c(N=C1c3ccc(N(C)C)cc3)cccc2
[#6;X4]-[#7](-[#6;X4])-c:1:c(:c(:c(:c(:c:1-[#1])-[#1])-[#6]2=,:[#7][#6]:[#6]:[!#1]2)-[#1])-[#1] Brc1c([O-])c(cc(Br)c1)C=Nc2cc3N=C(Oc3cc2)c4ccc(N(C)C)cc4
[#6;X4]-[#7](-[#6;X4])-c:1:c(:c(:c(:c(:c:1-[#1])-[#1])-[#6]2=,:[#7][#6]:[#6]:[!#1]2)-[#1])-[#1] Brc1c(N2CCN(CC(=O)NC=3SC=CN3)CC2)c4NC(=Nc(nc1)4)c5ccc(N(C)C)cc5
[#6;X4]-[#7](-[#6;X4])-c:1:c(:c(:c(:c(:c:1-[#1])-[#1])-[#6]2=,:[#7][#6]:[#6]:[!#1]2)-[#1])-[#1] Brc1c2c(c(ccc2)C(=O)Nc3cc4N=C(Oc4cc3)c5ccc(N(CC)CC)cc5)ccc1
[#6;X4]-[#7](-[#6;X4])-c:1:c(:c(:c(:c(:c:1-[#1])-[#1])-[#6]2=,:[#7][#6]:[#6]:[!#1]2)-[#1])-[#1] Brc1cc(ccc1)C(=O)Nc2cc3N=C(Oc3cc2)c4ccc(N(C)C)cc4
[#6;X4]-[#7](-[#6;X4])-c:1:c(:c(:c(:c(:c:1-[#1])-[#1])-[#6]2=,:[#7][#6]:[#6]:[!#1]2)-[#1])-[#1] Brc1cc(OC)c(O)c(c1)C=Nc2cc3N=C(Oc3cc2)c4ccc(N(C)C)cc4
[#6;X4]-[#7](-[#6;X4])-c:1:c(:c(:c(:c(:c:1-[#1])-[#1])-[#6]2=,:[#7][#6]:[#6]:[!#1]2)-[#1])-[#1] Brc1cc2SC(=Nc2cc1)c3ccc(N(C)C)cc3
[#6;X4]-[#7](-[#6;X4])-c:1:c(:c(:c(:c(:c:1-[#1])-[#1])-[#6]2=,:[#7][#6]:[#6]:[!#1]2)-[#1])-[#1] Brc1ccc(cc1)C=2N=C(SC2CC([O-])=O)c3ccc(N(C)C)cc3
[#6;X4]-[#7](-[#6;X4])-c:1:c(:c(:c(:c(:c:1-[#1])-[#1])-[#6]2=,:[#7][#6]:[#6]:[!#1]2)-[#1])-[#1] Brc1ccc(cc1)C=Nc2cc3N=C(Oc3cc2)c4ccc(N(C)C)cc4
[#6;X4]-[#7](-[#6;X4])-c:1:c(:c(:c(:c(:c:1-[#1])-[#1])-[#6]2=,:[#7][#6]:[#6]:[!#1]2)-[#1])-[#1] Brc1ccc(OC(C(=O)Nc2cc3N=C(Oc3cc2)c4ccc(N(C)C)cc4)(C)C)cc1
[#6;X4]-[#7](-[#6;X4])-c:1:c(:c(:c(:c(:c:1-[#1])-[#1])-[#6]2=,:[#7][#6]:[#6]:[!#1]2)-[#1])-[#1] Clc1c(cc([N+]([O-])=O)cc1)C(=O)Nc2cc3N=C(Oc3cc2)c4ccc(N(C)C)cc4
[#6;X4]-[#7](-[#6;X4])-c:1:c(:c(:c(:c(:c:1-[#1])-[#1])-[#6]2=,:[#7][#6]:[#6]:[!#1]2)-[#1])-[#1] Clc1c(cc(OCC(=O)Nc2cc3N=C(Oc3cc2)c4ccc(N(C)C)cc4)cc1)C
[#6;X4]-[#7](-[#6;X4])-c:1:c(:c(:c(:c(:c:1-[#1])-[#1])-[#6]2=,:[#7][#6]:[#6]:[!#1]2)-[#1])-[#1] Clc1c(ccc(Cl)c1)C(=O)NC(=S)Nc2cc3N=C(Oc3cc2)c4ccc(N(CC)CC)cc4
[#6;X4]-[#7](-[#6;X4])-c:1:c(:c(:c(:c(:c:1-[#1])-[#1])-[#6]2=,:[#7][#6]:[#6]:[!#1]2)-[#1])-[#1] Clc1c(cccc1)C(=O)Nc2cc3N=C(Oc3cc2)c4ccc(N(C)C)cc4
[#6;X4]-[#7](-[#6;X4])-c:1:c(:c(:c(:c(:c:1-[#1])-[#1])-[#6]2=,:[#7][#6]:[#6]:[!#1]2)-[#1])-[#1] Clc1c(Cl)cc2NC(=Nc2c1)c3ccc(N(CC[NH+]4CCCCC4)C)cc3
[#6;X4]-[#7](-[#6;X4])-c:1:c(:c(:c(:c(:c:1-[#1])-[#1])-[#6]2=,:[#7][#6]:[#6]:[!#1]2)-[#1])-[#1] Clc1c(Cl)cccc1C(=O)Nc2cc3N=C(Oc3cc2)c4ccc(N(CC)CC)cc4
[#6;X4]-[#7](-[#6;X4])-c:1:c(:c(:c(:c(:c:1-[#1])-[#1])-[#6]2=,:[#7][#6]:[#6]:[!#1]2)-[#1])-[#1] Clc1c(OCC(=O)Nc2cc3N=C(Oc3cc2)c4ccc(N(CC)CC)cc4)cccc1
[#6;X4]-[#7](-[#6;X4])-c:1:c(:c(:c(:c(:c:1-[#1])-[#1])-[#6]2=,:[#7][#6]:[#6]:[!#1]2)-[#1])-[#1] Clc1c2NC(=Nc(ncc1)2)c3ccc(N(C)C)cc3
[#6;X4]-[#7](-[#6;X4])-c:1:c(:c(:c(:c(:c:1-[#1])-[#1])-[#6]2=,:[#7][#6]:[#6]:[!#1]2)-[#1])-[#1] Clc1cc([N+]([O-])=O)c([O-])c(c1)C=Nc2cc3N=C(Oc3cc2)c4ccc(N(C)C)cc4
[#6;X4]-[#7](-[#6;X4])-c:1:c(:c(:c(:c(:c:1-[#1])-[#1])-[#6]2=,:[#7][#6]:[#6]:[!#1]2)-[#1])-[#1] Clc1cc(c(OC)cc1)C(=O)Nc2cc3N=C(Oc3cc2)c4ccc(N(C)C)cc4
[#6;X4]-[#7](-[#6;X4])-c:1:c(:c(:c(:c(:c:1-[#1])-[#1])-[#6]2=,:[#7][#6]:[#6]:[!#1]2)-[#1])-[#1] Clc1cc2c(OC(=O)C(C=3N=C(SC3)c4ccc(N(C)C)cc4)=C2)cc1
[#6;X4]-[#7](-[#6;X4])-c:1:c(:c(:c(:c(:c:1-[#1])-[#1])-[#6]2=,:[#7][#6]:[#6]:[!#1]2)-[#1])-[#1] Clc1cc2N=C(N(c2cc1)C3CCCC3)c4ccc(N(C)C)cc4
[#6;X4]-[#7](-[#6;X4])-c:1:c(:c(:c(:c(:c:1-[#1])-[#1])-[#6]2=,:[#7][#6]:[#6]:[!#1]2)-[#1])-[#1] Clc1cc2N=C(Nc2cc1)c3ccc(N(C)C)cc3
[#6;X4]-[#7](-[#6;X4])-c:1:c(:c(:c(:c(:c:1-[#1])-[#1])-[#6]2=,:[#7][#6]:[#6]:[!#1]2)-[#1])-[#1] Clc1ccc(SCC(=O)Nc2cc3N=C(Oc3cc2)c4ccc(N(CC)CC)cc4)cc1
[#6;X4]-[#7](-[#6;X4])-c:1:c(:c(:c(:c(:c:1-[#1])-[#1])-[#6]2=,:[#7][#6]:[#6]:[!#1]2)-[#1])-[#1] Clc1ncnc2N(C(=Nc12)c3ccc(N(C)C)cc3)CC=C
[#6;X4]-[#7](-[#6;X4])-c:1:c(:c(:c(:c(:c:1-[#1])-[#1])-[#6]2=,:[#7][#6]:[#6]:[!#1]2)-[#1])-[#1] ClCCN(c1ccc(cc1)C2=Nc3c(N2)ccc(c3)C4=Nc5c(N4)ccc(N6CC[NH+](CC6)C)c5)C
[#6;X4]-[#7](-[#6;X4])-c:1:c(:c(:c(:c(:c:1-[#1])-[#1])-[#6]2=,:[#7][#6]:[#6]:[!#1]2)-[#1])-[#1] FC=1C(=[NH+]C)C=2N=C(N3C2C(=C(O)C(C(=O)NC)=C3)C1)c4ccc(N(C)C)cc4
[#6;X4]-[#7](-[#6;X4])-c:1:c(:c(:c(:c(:c:1-[#1])-[#1])-[#6]2=,:[#7][#6]:[#6]:[!#1]2)-[#1])-[#1] Fc1ccc(cc1)CN2c3c(N=C2c4ccc(N(C)C)cc4)cccc3
[#6;X4]-[#7](-[#6;X4])-c:1:c(:c(:c(:c(:c:1-[#1])-[#1])-[#6]2=,:[#7][#6]:[#6]:[!#1]2)-[#1])-[#1] Fc1ccc(N2CCN(c3ccc(cc3)C4=Nc5c(N4)cc(cc5)C(=O)N)CC2)cc1
[#6;X4]-[#7](-[#6;X4])-c:1:c(:c(:c(:c(:c:1-[#1])-[#1])-[#6]2=,:[#7][#6]:[#6]:[!#1]2)-[#1])-[#1] N=1c2c(N(C1c3ccc(N(C)C)cc3)[C@H](c4ccccc4)C)cccc2
[#6;X4]-[#7](-[#6;X4])-c:1:c(:c(:c(:c(:c:1-[#1])-[#1])-[#6]2=,:[#7][#6]:[#6]:[!#1]2)-[#1])-[#1] N=1c2c(N(C1c3ccc(N(C)C)cc3)C)c4c(c5c2cccc5)cccc4
[#6;X4]-[#7](-[#6;X4])-c:1:c(:c(:c(:c(:c:1-[#1])-[#1])-[#6]2=,:[#7][#6]:[#6]:[!#1]2)-[#1])-[#1] N=1c2c(N(C1c3ccc(N(C)C)cc3)Cc4ccccc4)cccc2
[#6;X4]-[#7](-[#6;X4])-c:1:c(:c(:c(:c(:c:1-[#1])-[#1])-[#6]2=,:[#7][#6]:[#6]:[!#1]2)-[#1])-[#1] N=1c2c(NC1c3ccc(N(C)C)cc3)c4c(c5c2cccc5)cccc4
[#6;X4]-[#7](-[#6;X4])-c:1:c(:c(:c(:c(:c:1-[#1])-[#1])-[#6]2=,:[#7][#6]:[#6]:[!#1]2)-[#1])-[#1] N=1c2c(NC1c3ccc(N(C)C)cc3)cc(N)cc2
[#6;X4]-[#7](-[#6;X4])-c:1:c(:c(:c(:c(:c:1-[#1])-[#1])-[#6]2=,:[#7][#6]:[#6]:[!#1]2)-[#1])-[#1] N=1c2c(NC1c3ccc(N(CC[NH+]4CCCCC4)C)cc3)cc(c(c2)C)C
[#6;X4]-[#7](-[#6;X4])-c:1:c(:c(:c(:c(:c:1-[#1])-[#1])-[#6]2=,:[#7][#6]:[#6]:[!#1]2)-[#1])-[#1] N=1c2c(NC1c3ccc(N4CCN(c5ccc(cc5)C6=Nc7c(N6)cccc7)CC4)cc3)cccc2
[#6;X4]-[#7](-[#6;X4])-c:1:c(:c(:c(:c(:c:1-[#1])-[#1])-[#6]2=,:[#7][#6]:[#6]:[!#1]2)-[#1])-[#1] n1c2N=C(Nc2c(cc1)C)c3ccc(N(C)C)cc3
[#6;X4]-[#7](-[#6;X4])-c:1:c(:c(:c(:c(:c:1-[#1])-[#1])-[#6]2=,:[#7][#6]:[#6]:[!#1]2)-[#1])-[#1] O(c1ccc(cc1)CCN2C(=NC(c3ccccc3)=C2c4ccccc4)c5ccc(N(C)C)cc5)C
[#6;X4]-[#7](-[#6;X4])-c:1:c(:c(:c(:c(:c:1-[#1])-[#1])-[#6]2=,:[#7][#6]:[#6]:[!#1]2)-[#1])-[#1] O(c1ccccc1)CCCN2c3c(N=C2c4ccc(N(C)C)cc4)cccc3
[#6;X4]-[#7](-[#6;X4])-c:1:c(:c(:c(:c(:c:1-[#1])-[#1])-[#6]2=,:[#7][#6]:[#6]:[!#1]2)-[#1])-[#1] O=C(c1cc(c2cnc3N=C(Nc3c2)c4ccc(N(C)C)cc4)ccc1)C
[#6;X4]-[#7](-[#6;X4])-c:1:c(:c(:c(:c(:c:1-[#1])-[#1])-[#6]2=,:[#7][#6]:[#6]:[!#1]2)-[#1])-[#1] O=C(N)c1c2N=C(Nc2ccc1)c3ccc(N4CC[NH+](CCC4)CC)cc3
[#6;X4]-[#7](-[#6;X4])-c:1:c(:c(:c(:c(:c:1-[#1])-[#1])-[#6]2=,:[#7][#6]:[#6]:[!#1]2)-[#1])-[#1] O=C(N)c1c2N=C(Nc2ccc1)c3ccc(N4CCN(C(c5ccccc5)c6ccccc6)CC4)cc3
[#6;X4]-[#7](-[#6;X4])-c:1:c(:c(:c(:c(:c:1-[#1])-[#1])-[#6]2=,:[#7][#6]:[#6]:[!#1]2)-[#1])-[#1] O=C(Nc1cc2N=C(Oc2cc1)c3ccc(N(C)C)cc3)C(Oc4ccccc4)(C)C
[#6;X4]-[#7](-[#6;X4])-c:1:c(:c(:c(:c(:c:1-[#1])-[#1])-[#6]2=,:[#7][#6]:[#6]:[!#1]2)-[#1])-[#1] O=C(Nc1cc2N=C(Oc2cc1)c3ccc(N(C)C)cc3)c4ccc(cc4)C(C)(C)C
[#6;X4]-[#7](-[#6;X4])-c:1:c(:c(:c(:c(:c:1-[#1])-[#1])-[#6]2=,:[#7][#6]:[#6]:[!#1]2)-[#1])-[#1] O=C(Nc1cc2N=C(Oc2cc1)c3ccc(N(C)C)cc3)c4ccc(OC)cc4
[#6;X4]-[#7](-[#6;X4])-c:1:c(:c(:c(:c(:c:1-[#1])-[#1])-[#6]2=,:[#7][#6]:[#6]:[!#1]2)-[#1])-[#1] O=C(Nc1cc2N=C(Oc2cc1)c3ccc(N(CC)CC)cc3)c4c(cccc4)C
[#6;X4]-[#7](-[#6;X4])-c:1:c(:c(:c(:c(:c:1-[#1])-[#1])-[#6]2=,:[#7][#6]:[#6]:[!#1]2)-[#1])-[#1] O=C(Nc1cc2N=C(Oc2cc1)c3ccc(N(CC)CC)cc3)c4c5c(ccc4)cccc5
[#6;X4]-[#7](-[#6;X4])-c:1:c(:c(:c(:c(:c:1-[#1])-[#1])-[#6]2=,:[#7][#6]:[#6]:[!#1]2)-[#1])-[#1] O=C(Nc1cc2N=C(Oc2cc1)c3ccc(N(CC)CC)cc3)c4cc(OC(C)C)ccc4
[#6;X4]-[#7](-[#6;X4])-c:1:c(:c(:c(:c(:c:1-[#1])-[#1])-[#6]2=,:[#7][#6]:[#6]:[!#1]2)-[#1])-[#1] O=C(Nc1cc2N=C(Oc2cc1)c3ccc(N(CC)CC)cc3)c4cc(OCc5ccccc5)ccc4
[#6;X4]-[#7](-[#6;X4])-c:1:c(:c(:c(:c(:c:1-[#1])-[#1])-[#6]2=,:[#7][#6]:[#6]:[!#1]2)-[#1])-[#1] O=C(Nc1cc2N=C(Oc2cc1)c3ccc(N(CC)CC)cc3)c4cc(OCCCC)ccc4
[#6;X4]-[#7](-[#6;X4])-c:1:c(:c(:c(:c(:c:1-[#1])-[#1])-[#6]2=,:[#7][#6]:[#6]:[!#1]2)-[#1])-[#1] O=C(Nc1cc2N=C(Oc2cc1)c3ccc(N(CC)CC)cc3)c4ccc(cc4)C
[#6;X4]-[#7](-[#6;X4])-c:1:c(:c(:c(:c(:c:1-[#1])-[#1])-[#6]2=,:[#7][#6]:[#6]:[!#1]2)-[#1])-[#1] O=C(Nc1cc2N=C(Oc2cc1)c3ccc(N(CC)CC)cc3)c4ccc(cc4)C(C)(C)C
[#6;X4]-[#7](-[#6;X4])-c:1:c(:c(:c(:c(:c:1-[#1])-[#1])-[#6]2=,:[#7][#6]:[#6]:[!#1]2)-[#1])-[#1] O=C(Nc1cc2N=C(Oc2cc1)c3ccc(N(CC)CC)cc3)c4ccc(OCCC)cc4
[#6;X4]-[#7](-[#6;X4])-c:1:c(:c(:c(:c(:c:1-[#1])-[#1])-[#6]2=,:[#7][#6]:[#6]:[!#1]2)-[#1])-[#1] O=C(Nc1cc2N=C(Oc2cc1)c3ccc(N(CC)CC)cc3)COc4c(cc(cc4)C)C
[#6;X4]-[#7](-[#6;X4])-c:1:c(:c(:c(:c(:c:1-[#1])-[#1])-[#6]2=,:[#7][#6]:[#6]:[!#1]2)-[#1])-[#1] O=C(Nc1cc2N=C(Oc2cc1)c3ccc(N(CC)CC)cc3)COc4c5c(ccc4)cccc5
[#6;X4]-[#7](-[#6;X4])-c:1:c(:c(:c(:c(:c:1-[#1])-[#1])-[#6]2=,:[#7][#6]:[#6]:[!#1]2)-[#1])-[#1] O=C(Nc1cc2N=C(Oc2cc1)c3ccc(N(CC)CC)cc3)COc4ccc(cc4)[C@@H](CC)C
[#6;X4]-[#7](-[#6;X4])-c:1:c(:c(:c(:c(:c:1-[#1])-[#1])-[#6]2=,:[#7][#6]:[#6]:[!#1]2)-[#1])-[#1] O=C(Nc1cc2N=C(Oc2cc1)c3ccc(N(CC)CC)cc3)COc4ccc(cc4)C
[#6;X4]-[#7](-[#6;X4])-c:1:c(:c(:c(:c(:c:1-[#1])-[#1])-[#6]2=,:[#7][#6]:[#6]:[!#1]2)-[#1])-[#1] O=C(Nc1cc2N=C(Oc2cc1)c3ccc(N(CC)CC)cc3)COc4ccc(cc4)C5CCCCC5
[#6;X4]-[#7](-[#6;X4])-c:1:c(:c(:c(:c(:c:1-[#1])-[#1])-[#6]2=,:[#7][#6]:[#6]:[!#1]2)-[#1])-[#1] O=C(Nc1cc2OC(=Nc2cc1)c3ccc(N(C)C)cc3)c4c(cccc4)C
[#6;X4]-[#7](-[#6;X4])-c:1:c(:c(:c(:c(:c:1-[#1])-[#1])-[#6]2=,:[#7][#6]:[#6]:[!#1]2)-[#1])-[#1] O=C(Nc1cc2OC(=Nc2cc1)c3ccc(N(C)C)cc3)c4ccccc4
[#6;X4]-[#7](-[#6;X4])-c:1:c(:c(:c(:c(:c:1-[#1])-[#1])-[#6]2=,:[#7][#6]:[#6]:[!#1]2)-[#1])-[#1] O=C(OC)c1ccc(cc1)C=Nc2cc3N=C(Oc3cc2)c4ccc(N(C)C)cc4
[#6;X4]-[#7](-[#6;X4])-c:1:c(:c(:c(:c(:c:1-[#1])-[#1])-[#6]2=,:[#7][#6]:[#6]:[!#1]2)-[#1])-[#1] O=C(OCc1ccccc1)Nc2cc3N=C(Oc3cc2)c4ccc(N(C)C)cc4
[#6;X4]-[#7](-[#6;X4])-c:1:c(:c(:c(:c(:c:1-[#1])-[#1])-[#6]2=,:[#7][#6]:[#6]:[!#1]2)-[#1])-[#1] O=C1c2c3NC(=Nc3ccc2C(=O)c4c(cccc4)1)c5ccc(N(C)C)cc5
[#6;X4]-[#7](-[#6;X4])-c:1:c(:c(:c(:c(:c:1-[#1])-[#1])-[#6]2=,:[#7][#6]:[#6]:[!#1]2)-[#1])-[#1] O=C1N(C(=O)c2c3c(c4N=C(Nc4cc31)c5ccc(N(C)C)cc5)ccc2)CC[NH+](C)C
[#6;X4]-[#7](-[#6;X4])-c:1:c(:c(:c(:c(:c:1-[#1])-[#1])-[#6]2=,:[#7][#6]:[#6]:[!#1]2)-[#1])-[#1] O=C1N(C=2N=C(N(C(C(=O)N1)2)C)c3ccc(N(CCC#N)C)cc3)CCCC
[#6;X4]-[#7](-[#6;X4])-c:1:c(:c(:c(:c(:c:1-[#1])-[#1])-[#6]2=,:[#7][#6]:[#6]:[!#1]2)-[#1])-[#1] O=C1N(C=2N=C(N(C(C(=O)N1)2)C[C@H]3OCCC3)c4ccc(N5CCOCC5)cc4)Cc6ccccc6
[#6;X4]-[#7](-[#6;X4])-c:1:c(:c(:c(:c(:c:1-[#1])-[#1])-[#6]2=,:[#7][#6]:[#6]:[!#1]2)-[#1])-[#1] O=C1Nc2c(cc3NC(=Nc3c2)c4ccc(N(C)C)cc4)C1(C)C
[#6;X4]-[#7](-[#6;X4])-c:1:c(:c(:c(:c(:c:1-[#1])-[#1])-[#6]2=,:[#7][#6]:[#6]:[!#1]2)-[#1])-[#1] O1c2c(N=C1c3ccc(N(C)C)cc3)ccc(c2)C
[#6;X4]-[#7](-[#6;X4])-c:1:c(:c(:c(:c(:c:1-[#1])-[#1])-[#6]2=,:[#7][#6]:[#6]:[!#1]2)-[#1])-[#1] O1c2c(N=C1c3ccc(N(CC)CC)cc3)cc(N)cc2
[#6;X4]-[#7](-[#6;X4])-c:1:c(:c(:c(:c(:c:1-[#1])-[#1])-[#6]2=,:[#7][#6]:[#6]:[!#1]2)-[#1])-[#1] Oc1c(cc(N2c3c(N=C2c4ccc(N(C)C)cc4)cc(cc3)C)cc1C(C)(C)C)C(C)(C)C
[#6;X4]-[#7](-[#6;X4])-c:1:c(:c(:c(:c(:c:1-[#1])-[#1])-[#6]2=,:[#7][#6]:[#6]:[!#1]2)-[#1])-[#1] Oc1cc(c2cnc3N=C(Nc3c2)c4ccc(N(C)C)cc4)ccc1
[#6;X4]-[#7](-[#6;X4])-c:1:c(:c(:c(:c(:c:1-[#1])-[#1])-[#6]2=,:[#7][#6]:[#6]:[!#1]2)-[#1])-[#1] S(=O)(=O)(N(CC)CC)c1cc2N=C(N(c2cc1)C)c3ccc(N(C)C)cc3
[#6;X4]-[#7](-[#6;X4])-c:1:c(:c(:c(:c(:c:1-[#1])-[#1])-[#6]2=,:[#7][#6]:[#6]:[!#1]2)-[#1])-[#1] S(=O)(=O)(N1c2c(cc(cc2)C=3N=C(SC3)c4ccc(N(C)C)cc4)C[C@@H]1C)C
[#6;X4]-[#7](-[#6;X4])-c:1:c(:c(:c(:c(:c:1-[#1])-[#1])-[#6]2=,:[#7][#6]:[#6]:[!#1]2)-[#1])-[#1] S=C(Nc1cc2N=C(Oc2cc1)c3ccc([NH+](CC)CC)cc3)NC(=O)c4cc([N+]([O-])=O)c(OC)cc4
[#6;X4]-[#7](-[#6;X4])-c:1:c(:c(:c(:c(:c:1-[#1])-[#1])-[#6]2=,:[#7][#6]:[#6]:[!#1]2)-[#1])-[#1] S=C(Nc1cc2N=C(Oc2cc1)c3ccc(N(CC)CC)cc3)NC(=O)/C=C/c4ccccc4
[#6;X4]-[#7](-[#6;X4])-c:1:c(:c(:c(:c(:c:1-[#1])-[#1])-[#6]2=,:[#7][#6]:[#6]:[!#1]2)-[#1])-[#1] S=C(Nc1cc2N=C(Oc2cc1)c3ccc(N(CC)CC)cc3)NC(=O)C=4SC=CC4
[#6;X4]-[#7](-[#6;X4])-c:1:c(:c(:c(:c(:c:1-[#1])-[#1])-[#6]2=,:[#7][#6]:[#6]:[!#1]2)-[#1])-[#1] S=C(Nc1cc2N=C(Oc2cc1)c3ccc(N(CC)CC)cc3)NC(=O)c4c(OC)cc5c(c4)cccc5
[#6;X4]-[#7](-[#6;X4])-c:1:c(:c(:c(:c(:c:1-[#1])-[#1])-[#6]2=,:[#7][#6]:[#6]:[!#1]2)-[#1])-[#1] S=C(Nc1cc2N=C(Oc2cc1)c3ccc(N(CC)CC)cc3)NC(=O)c4c(OC)cccc4
[#6;X4]-[#7](-[#6;X4])-c:1:c(:c(:c(:c(:c:1-[#1])-[#1])-[#6]2=,:[#7][#6]:[#6]:[!#1]2)-[#1])-[#1] S=C(Nc1cc2N=C(Oc2cc1)c3ccc(N(CC)CC)cc3)NC(=O)c4ccc(cc4)C(C)(C)C
[#6;X4]-[#7](-[#6;X4])-c:1:c(:c(:c(:c(:c:1-[#1])-[#1])-[#6]2=,:[#7][#6]:[#6]:[!#1]2)-[#1])-[#1] S=C(Nc1cc2N=C(Oc2cc1)c3ccc(N(CC)CC)cc3)NC(=O)c4ccc(OCC)cc4
[#6;X4]-[#7](-[#6;X4])-c:1:c(:c(:c(:c(:c:1-[#1])-[#1])-[#6]2=,:[#7][#6]:[#6]:[!#1]2)-[#1])-[#1] S=C(Nc1cc2N=C(Oc2cc1)c3ccc(N(CC)CC)cc3)NC(=O)c4ccc(OCCCC)cc4
[#6;X4]-[#7](-[#6;X4])-c:1:c(:c(:c(:c(:c:1-[#1])-[#1])-[#6]2=,:[#7][#6]:[#6]:[!#1]2)-[#1])-[#1] S1C(=NC(C2=CNC(C(=O)N3CCCC3)=C2)=C1)c4ccc(N(C)C)cc4
[#6;X4]-[#7](-[#6;X4])-c:1:c(:c(:c(:c(:c:1-[#1])-[#1])-[#6]2=,:[#7][#6]:[#6]:[!#1]2)-[#1])-[#1] S1C(=NC(c2c(O)cc(O)cc2)=C1)c3ccc(N(C)C)cc3
[#6;X4]-[#7](-[#6;X4])-c:1:c(:c(:c(:c(:c:1-[#1])-[#1])-[#6]2=,:[#7][#6]:[#6]:[!#1]2)-[#1])-[#1] S1C(=NC(c2cc(c(O)cc2)C(=O)N)=C1)c3ccc(N(C)C)cc3
[#6;X4]-[#7](-[#6;X4])-c:1:c(:c(:c(:c(:c:1-[#1])-[#1])-[#6]2=,:[#7][#6]:[#6]:[!#1]2)-[#1])-[#1] S1C(=NC(c2cc(OC)c(OC)c(OC)c2)=C1)c3ccc(N(C)C)cc3
[#6;X4]-[#7](-[#6;X4])-c:1:c(:c(:c(:c(:c:1-[#1])-[#1])-[#6]2=,:[#7][#6]:[#6]:[!#1]2)-[#1])-[#1] S1C(=NC(c2cc(OC)c(OC)cc2)=C1C)c3ccc(N(C)C)cc3
[#6;X4]-[#7](-[#6;X4])-c:1:c(:c(:c(:c(:c:1-[#1])-[#1])-[#6]2=,:[#7][#6]:[#6]:[!#1]2)-[#1])-[#1] S1c2c([N+](=C1c3ccc(N(C)C)cc3)C)ccc(c2)C
[#6;X4]-[#7](-[#6;X4])-c:1:c(:c(:c(:c(:c:1-[#1])-[#1])-[#6]2=,:[#7][#6]:[#6]:[!#1]2)-[#1])-[#1] S1c2c([N+](=C1c3ccc(N(C)C)cc3)C)ccc(O)c2
[#6;X4]-[#7](-[#6;X4])-c:1:c(:c(:c(:c(:c:1-[#1])-[#1])-[#6]2=,:[#7][#6]:[#6]:[!#1]2)-[#1])-[#1] S1c2c(N=C1c3ccc(N(CC)CC)cc3)cccc2
[#7](-[#1])(-[#6]:1:[#6]:[#6]:[!#1]:[#6]:[#6]:1)-c:2:c:c:c(:c:c:2)-[#7](-[#1])-[#6]-[#1] [nH+]1c2c(c(Nc3ccc(NC(C)C)cc3)cc1)cc4c(c2)cccc4
[#7](-[#1])(-[#6]:1:[#6]:[#6]:[!#1]:[#6]:[#6]:1)-c:2:c:c:c(:c:c:2)-[#7](-[#1])-[#6]-[#1] [O-][N+](=O)c1c(cccc1)[C@@H]2Nc3c(cc(Nc4ccccc4)cc3)[C@@H]5C=CC[C@@H]25
[#7](-[#1])(-[#6]:1:[#6]:[#6]:[!#1]:[#6]:[#6]:1)-c:2:c:c:c(:c:c:2)-[#7](-[#1])-[#6]-[#1] [O-][N+](=O)c1c(cccc1)[C@@H]2Nc3c(cc(Nc4ccccc4)cc3)[C@H]5C=CC[C@H]25
[#7](-[#1])(-[#6]:1:[#6]:[#6]:[!#1]:[#6]:[#6]:1)-c:2:c:c:c(:c:c:2)-[#7](-[#1])-[#6]-[#1] [O-][N+](=O)c1cc(ccc1)[C@@H]2Nc3c(cc(Nc4ccccc4)cc3)[C@H]5C=CC[C@H]25
[#7](-[#1])(-[#6]:1:[#6]:[#6]:[!#1]:[#6]:[#6]:1)-c:2:c:c:c(:c:c:2)-[#7](-[#1])-[#6]-[#1] [O-][N+](=O)c1ccc(cc1)[C@@H]2Nc3c(cc(Nc4ccccc4)cc3)[C@@H]5C=CC[C@H]25
[#7](-[#1])(-[#6]:1:[#6]:[#6]:[!#1]:[#6]:[#6]:1)-c:2:c:c:c(:c:c:2)-[#7](-[#1])-[#6]-[#1] [O-][N+](=O)c1ccc(Nc2c3c(c(NC)cc2)C(=O)c4c(cccc4)C(=O)3)cc1
[#7](-[#1])(-[#6]:1:[#6]:[#6]:[!#1]:[#6]:[#6]:1)-c:2:c:c:c(:c:c:2)-[#7](-[#1])-[#6]-[#1] [O-]C(=O)[C@@H](Nc1ccc(Nc2ccccc2)cc1)c3ccccc3
[#7](-[#1])(-[#6]:1:[#6]:[#6]:[!#1]:[#6]:[#6]:1)-c:2:c:c:c(:c:c:2)-[#7](-[#1])-[#6]-[#1] [O-]C(=O)[C@H](Nc1ccc(Nc2ccccc2)cc1)c3ccccc3
[#7](-[#1])(-[#6]:1:[#6]:[#6]:[!#1]:[#6]:[#6]:1)-c:2:c:c:c(:c:c:2)-[#7](-[#1])-[#6]-[#1] Brc1cc(c(O)cc1)[C@@H]2Nc3c(cc(Nc4ccccc4)cc3)[C@@H]5C=CC[C@@H]25
[#7](-[#1])(-[#6]:1:[#6]:[#6]:[!#1]:[#6]:[#6]:1)-c:2:c:c:c(:c:c:2)-[#7](-[#1])-[#6]-[#1] Clc1c([N+]([O-])=O)cc(cc1)[C@@H]2Nc3c(cc(Nc4ccccc4)cc3)[C@H]5C=CC[C@H]25
[#7](-[#1])(-[#6]:1:[#6]:[#6]:[!#1]:[#6]:[#6]:1)-c:2:c:c:c(:c:c:2)-[#7](-[#1])-[#6]-[#1] Clc1c(c(F)ccc1)CNc2ccc(Nc3ccccc3)cc2
[#7](-[#1])(-[#6]:1:[#6]:[#6]:[!#1]:[#6]:[#6]:1)-c:2:c:c:c(:c:c:2)-[#7](-[#1])-[#6]-[#1] Clc1c(cc([N+]([O-])=O)c(Nc2ccc(NC3CCOCC3)cc2)c1)C(F)(F)F
[#7](-[#1])(-[#6]:1:[#6]:[#6]:[!#1]:[#6]:[#6]:1)-c:2:c:c:c(:c:c:2)-[#7](-[#1])-[#6]-[#1] Clc1c(ccc(Cl)c1)[C@@H]2Nc3c(cc(Nc4ccccc4)cc3)[C@H]5C=CC[C@@H]25
[#7](-[#1])(-[#6]:1:[#6]:[#6]:[!#1]:[#6]:[#6]:1)-c:2:c:c:c(:c:c:2)-[#7](-[#1])-[#6]-[#1] Clc1c(cccc1)[C@@H]2Nc3c(cc(Nc4ccccc4)cc3)[C@@H]5C=CC[C@@H]25
[#7](-[#1])(-[#6]:1:[#6]:[#6]:[!#1]:[#6]:[#6]:1)-c:2:c:c:c(:c:c:2)-[#7](-[#1])-[#6]-[#1] Clc1c(cccc1)[C@H]2Nc3c(cc(Nc4ccccc4)cc3)[C@H]5C=CC[C@@H]25
[#7](-[#1])(-[#6]:1:[#6]:[#6]:[!#1]:[#6]:[#6]:1)-c:2:c:c:c(:c:c:2)-[#7](-[#1])-[#6]-[#1] Clc1c(cccc1)CSc2c(N[C@@H](CC(C)C)C)ccc(Nc3ccccc3)c2
[#7](-[#1])(-[#6]:1:[#6]:[#6]:[!#1]:[#6]:[#6]:1)-c:2:c:c:c(:c:c:2)-[#7](-[#1])-[#6]-[#1] Clc1c(Cl)ccc(c1)C(=O)/C=C/Nc2ccc(Nc3ccccc3)cc2
[#7](-[#1])(-[#6]:1:[#6]:[#6]:[!#1]:[#6]:[#6]:1)-c:2:c:c:c(:c:c:2)-[#7](-[#1])-[#6]-[#1] Clc1c(Cl)cccc1[C@@H]2Nc3c(cc(Nc4ccccc4)cc3)[C@@H]5C=CC[C@H]25
[#7](-[#1])(-[#6]:1:[#6]:[#6]:[!#1]:[#6]:[#6]:1)-c:2:c:c:c(:c:c:2)-[#7](-[#1])-[#6]-[#1] Clc1c(NCc2ccccc2)ccc(Nc3c(C#N)cnc4c3cc(NC(=O)/C=C\C[NH+](C)C)c(OCC)c4)c1
[#7](-[#1])(-[#6]:1:[#6]:[#6]:[!#1]:[#6]:[#6]:1)-c:2:c:c:c(:c:c:2)-[#7](-[#1])-[#6]-[#1] Clc1c(O)c(cc(Cl)c1)[C@@H]2Nc3c(cc(Nc4ccccc4)cc3)[C@@H]5C=CC[C@@H]25
[#7](-[#1])(-[#6]:1:[#6]:[#6]:[!#1]:[#6]:[#6]:1)-c:2:c:c:c(:c:c:2)-[#7](-[#1])-[#6]-[#1] Clc1cc(ccc1)[C@@H]2Nc3c(cc(Nc4ccccc4)cc3)[C@@H]5C=CC[C@H]25
[#7](-[#1])(-[#6]:1:[#6]:[#6]:[!#1]:[#6]:[#6]:1)-c:2:c:c:c(:c:c:2)-[#7](-[#1])-[#6]-[#1] Clc1cc(ccc1)[C@@H]2Nc3c(cc(Nc4ccccc4)cc3)[C@H]5C=CC[C@@H]25
[#7](-[#1])(-[#6]:1:[#6]:[#6]:[!#1]:[#6]:[#6]:1)-c:2:c:c:c(:c:c:2)-[#7](-[#1])-[#6]-[#1] Clc1cc(ccc1)[C@@H]2Nc3c(cc(Nc4ccccc4)cc3)[C@H]5C=CC[C@H]25
[#7](-[#1])(-[#6]:1:[#6]:[#6]:[!#1]:[#6]:[#6]:1)-c:2:c:c:c(:c:c:2)-[#7](-[#1])-[#6]-[#1] Clc1cc2[nH+]c3c(c(Nc4ccc(NCCCCCC)cc4)c2cc1)cc(OC)cc3
[#7](-[#1])(-[#6]:1:[#6]:[#6]:[!#1]:[#6]:[#6]:1)-c:2:c:c:c(:c:c:2)-[#7](-[#1])-[#6]-[#1] Clc1ccc(cc1)[C@@H]2Nc3c(cc(Nc4ccccc4)cc3)[C@@H]5C=CC[C@H]25
[#7](-[#1])(-[#6]:1:[#6]:[#6]:[!#1]:[#6]:[#6]:1)-c:2:c:c:c(:c:c:2)-[#7](-[#1])-[#6]-[#1] FC(F)(F)c1c2ncc(c(Nc3ccc([NH+]4CCC(CC4)C)cc3)c2ccc1)C([O-])=O
[#7](-[#1])(-[#6]:1:[#6]:[#6]:[!#1]:[#6]:[#6]:1)-c:2:c:c:c(:c:c:2)-[#7](-[#1])-[#6]-[#1] FC(F)(F)c1cc(N2C(=O)c3c(cccc3)\C(\C(=O)2)=C/Nc4ccc(Nc5ccccc5)cc4)ccc1
[#7](-[#1])(-[#6]:1:[#6]:[#6]:[!#1]:[#6]:[#6]:1)-c:2:c:c:c(:c:c:2)-[#7](-[#1])-[#6]-[#1] Fc1ccc(cc1)[C@H]2Nc3c(cc(Nc4ccccc4)cc3)[C@H]5C=CC[C@@H]25
[#7](-[#1])(-[#6]:1:[#6]:[#6]:[!#1]:[#6]:[#6]:1)-c:2:c:c:c(:c:c:2)-[#7](-[#1])-[#6]-[#1] N(c1cc2c(N[C@@H](C=3c4c(NC3)cccc4)[C@@H]5[C@H]2C=CC5)cc1)c6ccccc6
[#7](-[#1])(-[#6]:1:[#6]:[#6]:[!#1]:[#6]:[#6]:1)-c:2:c:c:c(:c:c:2)-[#7](-[#1])-[#6]-[#1] N(c1cc2c(N[C@@H](c3c(cc(cc3C)C)C)[C@H]4[C@H]2C=CC4)cc1)c5ccccc5
[#7](-[#1])(-[#6]:1:[#6]:[#6]:[!#1]:[#6]:[#6]:1)-c:2:c:c:c(:c:c:2)-[#7](-[#1])-[#6]-[#1] N(c1cc2c(N[C@@H](c3c4c(cc5c3cccc5)cccc4)[C@@H]6[C@H]2C=CC6)cc1)c7ccccc7
[#7](-[#1])(-[#6]:1:[#6]:[#6]:[!#1]:[#6]:[#6]:1)-c:2:c:c:c(:c:c:2)-[#7](-[#1])-[#6]-[#1] N(c1cc2c(N[C@@H](c3cc4c(cc3)cccc4)[C@H]5[C@H]2C=CC5)cc1)c6ccccc6
[#7](-[#1])(-[#6]:1:[#6]:[#6]:[!#1]:[#6]:[#6]:1)-c:2:c:c:c(:c:c:2)-[#7](-[#1])-[#6]-[#1] N(c1cc2c(N[C@H](C=3c4c(NC3)cccc4)[C@H]5[C@H]2C=CC5)cc1)c6ccccc6
[#7](-[#1])(-[#6]:1:[#6]:[#6]:[!#1]:[#6]:[#6]:1)-c:2:c:c:c(:c:c:2)-[#7](-[#1])-[#6]-[#1] N(c1cc2c(N[C@H](c3c(cc(cc3C)C)C)[C@@H]4[C@@H]2C=CC4)cc1)c5ccccc5
[#7](-[#1])(-[#6]:1:[#6]:[#6]:[!#1]:[#6]:[#6]:1)-c:2:c:c:c(:c:c:2)-[#7](-[#1])-[#6]-[#1] N(c1cc2c(N[C@H](c3c4c(cc5c3cccc5)cccc4)[C@@H]6[C@@H]2C=CC6)cc1)c7ccccc7
[#7](-[#1])(-[#6]:1:[#6]:[#6]:[!#1]:[#6]:[#6]:1)-c:2:c:c:c(:c:c:2)-[#7](-[#1])-[#6]-[#1] N(c1cc2c(N[C@H](c3c4c(cc5c3cccc5)cccc4)[C@H]6[C@H]2C=CC6)cc1)c7ccccc7
[#7](-[#1])(-[#6]:1:[#6]:[#6]:[!#1]:[#6]:[#6]:1)-c:2:c:c:c(:c:c:2)-[#7](-[#1])-[#6]-[#1] N(c1cc2c(N[C@H](c3cc(ccc3)C)[C@H]4[C@@H]2C=CC4)cc1)c5ccccc5
[#7](-[#1])(-[#6]:1:[#6]:[#6]:[!#1]:[#6]:[#6]:1)-c:2:c:c:c(:c:c:2)-[#7](-[#1])-[#6]-[#1] N(c1cc2c(N[C@H](c3cc4c(cc3)cccc4)[C@H]5[C@H]2C=CC5)cc1)c6ccccc6
[#7](-[#1])(-[#6]:1:[#6]:[#6]:[!#1]:[#6]:[#6]:1)-c:2:c:c:c(:c:c:2)-[#7](-[#1])-[#6]-[#1] N(c1cc2c(N[C@H](c3ccccc3)[C@H]4[C@H]2C=CC4)cc1)c5ccccc5
[#7](-[#1])(-[#6]:1:[#6]:[#6]:[!#1]:[#6]:[#6]:1)-c:2:c:c:c(:c:c:2)-[#7](-[#1])-[#6]-[#1] N(c1ccc(cc1)[C@@H]2Nc3c(cc(Nc4ccccc4)cc3)[C@H]5C=CC[C@@H]25)(C)C
[#7](-[#1])(-[#6]:1:[#6]:[#6]:[!#1]:[#6]:[#6]:1)-c:2:c:c:c(:c:c:2)-[#7](-[#1])-[#6]-[#1] N(c1ccc(cc1)[C@H]2Nc3c(cc(Nc4ccccc4)cc3)[C@@H]5C=CC[C@H]52)(CC)CC
[#7](-[#1])(-[#6]:1:[#6]:[#6]:[!#1]:[#6]:[#6]:1)-c:2:c:c:c(:c:c:2)-[#7](-[#1])-[#6]-[#1] N(c1ccc(N[C@@H](CC(C)C)C)cc1)c2ccccc2
[#7](-[#1])(-[#6]:1:[#6]:[#6]:[!#1]:[#6]:[#6]:1)-c:2:c:c:c(:c:c:2)-[#7](-[#1])-[#6]-[#1] N(c1ccc(NC)cc1)c2ccccc2
[#7](-[#1])(-[#6]:1:[#6]:[#6]:[!#1]:[#6]:[#6]:1)-c:2:c:c:c(:c:c:2)-[#7](-[#1])-[#6]-[#1] N(c1ccc(NCCCC)cc1)c2ccccc2
[#7](-[#1])(-[#6]:1:[#6]:[#6]:[!#1]:[#6]:[#6]:1)-c:2:c:c:c(:c:c:2)-[#7](-[#1])-[#6]-[#1] N1(c2c(c3c1cccc3)cc(cc2)[C@@H]4Nc5c(cc(Nc6ccccc6)cc5)[C@@H]7C=CC[C@@H]47)CC
[#7](-[#1])(-[#6]:1:[#6]:[#6]:[!#1]:[#6]:[#6]:1)-c:2:c:c:c(:c:c:2)-[#7](-[#1])-[#6]-[#1] n1c2c(c(Nc3ccc(NCCCC)cc3)c4c1cccc4)cccc2
[#7](-[#1])(-[#6]:1:[#6]:[#6]:[!#1]:[#6]:[#6]:1)-c:2:c:c:c(:c:c:2)-[#7](-[#1])-[#6]-[#1] n1c2c(c(Nc3ccc(NCCCCCC)cc3)c4c1cccc4)cccc2
[#7](-[#1])(-[#6]:1:[#6]:[#6]:[!#1]:[#6]:[#6]:1)-c:2:c:c:c(:c:c:2)-[#7](-[#1])-[#6]-[#1] n1cc(ccc1)[C@@H]2Nc3c(cc(Nc4ccccc4)cc3)[C@H]5C=CC[C@@H]25
[#7](-[#1])(-[#6]:1:[#6]:[#6]:[!#1]:[#6]:[#6]:1)-c:2:c:c:c(:c:c:2)-[#7](-[#1])-[#6]-[#1] n1cc(ccc1)[C@H]2Nc3c(cc(Nc4ccccc4)cc3)[C@@H]5C=CC[C@@H]52
[#7](-[#1])(-[#6]:1:[#6]:[#6]:[!#1]:[#6]:[#6]:1)-c:2:c:c:c(:c:c:2)-[#7](-[#1])-[#6]-[#1] O(c1c(c2c(cc1)cccc2)[C@@H]3Nc4c(cc(Nc5ccccc5)cc4)[C@@H]6C=CC[C@@H]36)C
[#7](-[#1])(-[#6]:1:[#6]:[#6]:[!#1]:[#6]:[#6]:1)-c:2:c:c:c(:c:c:2)-[#7](-[#1])-[#6]-[#1] O(c1c(c2c(cc1)cccc2)[C@H]3Nc4c(cc(Nc5ccccc5)cc4)[C@H]6C=CC[C@H]36)C
[#7](-[#1])(-[#6]:1:[#6]:[#6]:[!#1]:[#6]:[#6]:1)-c:2:c:c:c(:c:c:2)-[#7](-[#1])-[#6]-[#1] O(c1c(cccc1)[C@@H]2Nc3c(cc(Nc4ccccc4)cc3)[C@@H]5C=CC[C@@H]25)C
[#7](-[#1])(-[#6]:1:[#6]:[#6]:[!#1]:[#6]:[#6]:1)-c:2:c:c:c(:c:c:2)-[#7](-[#1])-[#6]-[#1] O(c1c(cccc1)[C@H]2Nc3c(cc(Nc4ccccc4)cc3)[C@H]5C=CC[C@H]25)C
[#7](-[#1])(-[#6]:1:[#6]:[#6]:[!#1]:[#6]:[#6]:1)-c:2:c:c:c(:c:c:2)-[#7](-[#1])-[#6]-[#1] O(c1c(NC)ccc(Nc2c3c([nH+]c4c2cccc4)cccc3)c1)C(C)C
[#7](-[#1])(-[#6]:1:[#6]:[#6]:[!#1]:[#6]:[#6]:1)-c:2:c:c:c(:c:c:2)-[#7](-[#1])-[#6]-[#1] O(c1c(O)c(ccc1)[C@H]2Nc3c(cc(Nc4ccccc4)cc3)[C@H]5C=CC[C@@H]25)C
[#7](-[#1])(-[#6]:1:[#6]:[#6]:[!#1]:[#6]:[#6]:1)-c:2:c:c:c(:c:c:2)-[#7](-[#1])-[#6]-[#1] O(c1c(O)cc(cc1)[C@@H]2Nc3c(cc(Nc4ccccc4)cc3)[C@H]5C=CC[C@H]25)C
[#7](-[#1])(-[#6]:1:[#6]:[#6]:[!#1]:[#6]:[#6]:1)-c:2:c:c:c(:c:c:2)-[#7](-[#1])-[#6]-[#1] O(c1c(O)cc(cc1)[C@H]2Nc3c(cc(Nc4ccccc4)cc3)[C@H]5C=CC[C@@H]25)C
[#7](-[#1])(-[#6]:1:[#6]:[#6]:[!#1]:[#6]:[#6]:1)-c:2:c:c:c(:c:c:2)-[#7](-[#1])-[#6]-[#1] O(c1c(OC)cc(cc(OC)1)[C@@H]2Nc3c(cc(Nc4ccccc4)cc3)[C@@H]5C=CC[C@@H]25)C
[#7](-[#1])(-[#6]:1:[#6]:[#6]:[!#1]:[#6]:[#6]:1)-c:2:c:c:c(:c:c:2)-[#7](-[#1])-[#6]-[#1] O(c1c(OC)ccc(c1)[C@@H]2Nc3c(cc(Nc4ccccc4)cc3)[C@H]5C=CC[C@H]25)C
[#7](-[#1])(-[#6]:1:[#6]:[#6]:[!#1]:[#6]:[#6]:1)-c:2:c:c:c(:c:c:2)-[#7](-[#1])-[#6]-[#1] O(c1cc2c([nH+]c(cc(Nc3ccc([NH+](CC)CC)cc3)2)C)cc1)CC
[#7](-[#1])(-[#6]:1:[#6]:[#6]:[!#1]:[#6]:[#6]:1)-c:2:c:c:c(:c:c:2)-[#7](-[#1])-[#6]-[#1] O(c1ccc(cc1)[C@@H]2Nc3c(cc(Nc4ccccc4)cc3)[C@@H]5C=CC[C@@H]25)CC
[#7](-[#1])(-[#6]:1:[#6]:[#6]:[!#1]:[#6]:[#6]:1)-c:2:c:c:c(:c:c:2)-[#7](-[#1])-[#6]-[#1] O(c1ccc(cc1)[C@@H]2Nc3c(cc(Nc4ccccc4)cc3)[C@H]5C=CC[C@@H]25)C
[#7](-[#1])(-[#6]:1:[#6]:[#6]:[!#1]:[#6]:[#6]:1)-c:2:c:c:c(:c:c:2)-[#7](-[#1])-[#6]-[#1] O=C(Oc1c(OC)cc(cc1)[C@@H]2Nc3c(cc(Nc4ccccc4)cc3)[C@@H]5C=CC[C@@H]25)C
[#7](-[#1])(-[#6]:1:[#6]:[#6]:[!#1]:[#6]:[#6]:1)-c:2:c:c:c(:c:c:2)-[#7](-[#1])-[#6]-[#1] O=C(Oc1c(OC)cc(cc1)[C@@H]2Nc3c(cc(Nc4ccccc4)cc3)[C@H]5C=CC[C@H]25)C
[#7](-[#1])(-[#6]:1:[#6]:[#6]:[!#1]:[#6]:[#6]:1)-c:2:c:c:c(:c:c:2)-[#7](-[#1])-[#6]-[#1] O=C(Oc1c(OC)cc(cc1)[C@H]2Nc3c(cc(Nc4ccccc4)cc3)[C@@H]5C=CC[C@H]52)C
[#7](-[#1])(-[#6]:1:[#6]:[#6]:[!#1]:[#6]:[#6]:1)-c:2:c:c:c(:c:c:2)-[#7](-[#1])-[#6]-[#1] O=C(Oc1c(OC)cc(cc1)[C@H]2Nc3c(cc(Nc4ccccc4)cc3)[C@H]5C=CC[C@@H]25)C
[#7](-[#1])(-[#6]:1:[#6]:[#6]:[!#1]:[#6]:[#6]:1)-c:2:c:c:c(:c:c:2)-[#7](-[#1])-[#6]-[#1] O=C(OCC)c1c(Nc2ccc([NH+](CC)CC)cc2)c3c(nc1)ccc(c3)C
[#7](-[#1])(-[#6]:1:[#6]:[#6]:[!#1]:[#6]:[#6]:1)-c:2:c:c:c(:c:c:2)-[#7](-[#1])-[#6]-[#1] O=C1C(C(=O)CC(C1)(C)C)=CNc2ccc(Nc3ccccc3)cc2
[#7](-[#1])(-[#6]:1:[#6]:[#6]:[!#1]:[#6]:[#6]:1)-c:2:c:c:c(:c:c:2)-[#7](-[#1])-[#6]-[#1] O=C1c2c(Nc3ccc(cc3)CCCC)ccc(NC)c2C(=O)c4c(cccc4)1
[#7](-[#1])(-[#6]:1:[#6]:[#6]:[!#1]:[#6]:[#6]:1)-c:2:c:c:c(:c:c:2)-[#7](-[#1])-[#6]-[#1] O=C1c2c(Nc3ccccc3)ccc(NC)c2C(=O)c4c(cccc4)1
[#7](-[#1])(-[#6]:1:[#6]:[#6]:[!#1]:[#6]:[#6]:1)-c:2:c:c:c(:c:c:2)-[#7](-[#1])-[#6]-[#1] O=C1N(c2ccc(OC)cc2)C(=O)/C(/C(=O)N1)=C/Nc3ccc(Nc4ccccc4)cc3
[#7](-[#1])(-[#6]:1:[#6]:[#6]:[!#1]:[#6]:[#6]:1)-c:2:c:c:c(:c:c:2)-[#7](-[#1])-[#6]-[#1] O=CNc1ccc(Nc2ccccc2)cc1
[#7](-[#1])(-[#6]:1:[#6]:[#6]:[!#1]:[#6]:[#6]:1)-c:2:c:c:c(:c:c:2)-[#7](-[#1])-[#6]-[#1] OC(CNc1ccc(Nc2ccccc2)cc1)CNc3ccc(Nc4ccccc4)cc3
[#7](-[#1])(-[#6]:1:[#6]:[#6]:[!#1]:[#6]:[#6]:1)-c:2:c:c:c(:c:c:2)-[#7](-[#1])-[#6]-[#1] Oc1c(c2c(cc1)cccc2)[C@@H]3Nc4c(cc(Nc5ccccc5)cc4)[C@@H]6C=CC[C@@H]36
[#7](-[#1])(-[#6]:1:[#6]:[#6]:[!#1]:[#6]:[#6]:1)-c:2:c:c:c(:c:c:2)-[#7](-[#1])-[#6]-[#1] Oc1c(c2c(cc1)cccc2)[C@@H]3Nc4c(cc(Nc5ccccc5)cc4)[C@H]6C=CC[C@@H]36
[#7](-[#1])(-[#6]:1:[#6]:[#6]:[!#1]:[#6]:[#6]:1)-c:2:c:c:c(:c:c:2)-[#7](-[#1])-[#6]-[#1] Oc1c(ccc(O)c1)[C@@H]2Nc3c(cc(Nc4ccccc4)cc3)[C@H]5C=CC[C@H]25
[#7](-[#1])(-[#6]:1:[#6]:[#6]:[!#1]:[#6]:[#6]:1)-c:2:c:c:c(:c:c:2)-[#7](-[#1])-[#6]-[#1] Oc1c(ccc(O)c1)[C@H]2Nc3c(cc(Nc4ccccc4)cc3)[C@@H]5C=CC[C@H]52
[#7](-[#1])(-[#6]:1:[#6]:[#6]:[!#1]:[#6]:[#6]:1)-c:2:c:c:c(:c:c:2)-[#7](-[#1])-[#6]-[#1] Oc1c(ccc(O)c1)[C@H]2Nc3c(cc(Nc4ccccc4)cc3)[C@H]5C=CC[C@@H]25
[#7](-[#1])(-[#6]:1:[#6]:[#6]:[!#1]:[#6]:[#6]:1)-c:2:c:c:c(:c:c:2)-[#7](-[#1])-[#6]-[#1] Oc1c(cccc1)[C@@H]2Nc3c(cc(Nc4ccccc4)cc3)[C@H]5C=CC[C@H]25
[#7](-[#1])(-[#6]:1:[#6]:[#6]:[!#1]:[#6]:[#6]:1)-c:2:c:c:c(:c:c:2)-[#7](-[#1])-[#6]-[#1] Oc1c(cccc1)[C@H]2Nc3c(cc(Nc4ccccc4)cc3)[C@@H]5C=CC[C@H]52
[#7](-[#1])(-[#6]:1:[#6]:[#6]:[!#1]:[#6]:[#6]:1)-c:2:c:c:c(:c:c:2)-[#7](-[#1])-[#6]-[#1] S([O-])(=O)(=O)c1ccc(Nc2c3c(c(NC4CCCCC4)cc2)C(=O)c5c(cccc5)C(=O)3)cc1
[#7](-[#1])(-[#6]:1:[#6]:[#6]:[!#1]:[#6]:[#6]:1)-c:2:c:c:c(:c:c:2)-[#7](-[#1])-[#6]-[#1] S(c1c(N[C@@H](CC(C)C)C)ccc(Nc2ccccc2)c1)[C@H](C(=O)OCC)C
[#7](-[#1])(-[#6]:1:[#6]:[#6]:[!#1]:[#6]:[#6]:1)-c:2:c:c:c(:c:c:2)-[#7](-[#1])-[#6]-[#1] S(c1c(N[C@@H](CC(C)C)C)ccc(Nc2ccccc2)c1)C(C)C
[#7](-[#1])(-[#6]:1:[#6]:[#6]:[!#1]:[#6]:[#6]:1)-c:2:c:c:c(:c:c:2)-[#7](-[#1])-[#6]-[#1] S(c1c(N[C@H](CC(C)C)C)ccc(Nc2ccccc2)c1)[C@@H](C(=O)OCC)C
[#7](-[#1])(-[#6]:1:[#6]:[#6]:[!#1]:[#6]:[#6]:1)-c:2:c:c:c(:c:c:2)-[#7](-[#1])-[#6]-[#1] S(c1c(N[C@H](CC(C)C)C)ccc(Nc2ccccc2)c1)C3=Nc4c(N3)cccc4
[#7](-[#1])(-[#6]:1:[#6]:[#6]:[!#1]:[#6]:[#6]:1)-c:2:c:c:c(:c:c:2)-[#7](-[#1])-[#6]-[#1] S(c1c(NC(C)C)ccc(Nc2ccccc2)c1)CCC(=O)OC
[#7](-[#1])(-[#6]:1:[#6]:[#6]:[!#1]:[#6]:[#6]:1)-c:2:c:c:c(:c:c:2)-[#7](-[#1])-[#6]-[#1] S(c1c(Nc2ccccc2)ccc(N[C@@H](CC(C)C)C)c1)CCC([O-])=O
[#7](-[#1])(-[#6]:1:[#6]:[#6]:[!#1]:[#6]:[#6]:1)-c:2:c:c:c(:c:c:2)-[#7](-[#1])-[#6]-[#1] S(c1c(Nc2ccccc2)ccc(N[C@H](CC(C)C)C)c1)CCCCCC
[#7](-[#1])(-[#6]:1:[#6]:[#6]:[!#1]:[#6]:[#6]:1)-c:2:c:c:c(:c:c:2)-[#7](-[#1])-[#6]-[#1] S(c1c(Nc2ccccc2)ccc(NC(C)C)c1)CC=C
[#7](-[#1])(-[#6]:1:[#6]:[#6]:[!#1]:[#6]:[#6]:1)-c:2:c:c:c(:c:c:2)-[#7](-[#1])-[#6]-[#1] S(c1c(NC2CCCCC2)ccc(Nc3ccccc3)c1)CCC([O-])=O
[#7](-[#1])(-[#6]:1:[#6]:[#6]:[!#1]:[#6]:[#6]:1)-c:2:c:c:c(:c:c:2)-[#7](-[#1])-[#6]-[#1] S(c1ccc(cc1)[C@@H]2Nc3c(cc(Nc4ccccc4)cc3)[C@H]5C=CC[C@@H]25)C
[#7](-[#1])(-[#6]:1:[#6]:[#6]:[!#1]:[#6]:[#6]:1)-c:2:c:c:c(:c:c:2)-[#7](-[#1])-[#6]-[#1] S(c1nnccc1)c2c(N[C@@H](CC(C)C)C)ccc(Nc3ccccc3)c2
[#7](-[#1])(-[#6]:1:[#6]:[#6]:[!#1]:[#6]:[#6]:1)-c:2:c:c:c(:c:c:2)-[#7](-[#1])-[#6]-[#1] S=C1N(C(=O)/C(/C(=O)N1)=C\Nc2ccc(Nc3ccccc3)cc2)CCC
[#7](-[#1])(-[#6]:1:[#6]:[#6]:[!#1]:[#6]:[#6]:1)-c:2:c:c:c(:c:c:2)-[#7](-[#1])-[#6]-[#1] S1C(=C(C=C1)C)[C@@H]2Nc3c(cc(Nc4ccccc4)cc3)[C@@H]5C=CC[C@@H]25
[#7](-[#1])(-[#6]:1:[#6]:[#6]:[!#1]:[#6]:[#6]:1)-c:2:c:c:c(:c:c:2)-[#7](-[#1])-[#6]-[#1] S1C(=C(C=C1)C)[C@@H]2Nc3c(cc(Nc4ccccc4)cc3)[C@H]5C=CC[C@@H]25
[#7](-[#1])(-[#6]:1:[#6]:[#6]:[!#1]:[#6]:[#6]:1)-c:2:c:c:c(:c:c:2)-[#7](-[#1])-[#6]-[#1] S1C(=C(C=C1)C)[C@@H]2Nc3c(cc(Nc4ccccc4)cc3)[C@H]5C=CC[C@H]25
[#7](-[#1])(-[#6]:1:[#6]:[#6]:[!#1]:[#6]:[#6]:1)-c:2:c:c:c(:c:c:2)-[#7](-[#1])-[#6]-[#1] S1C(=CC=C1)[C@@H]2Nc3c(cc(Nc4ccccc4)cc3)[C@@H]5C=CC[C@@H]25
[#7](-[#1])(-[#6]:1:[#6]:[#6]:[!#1]:[#6]:[#6]:1)-c:2:c:c:c(:c:c:2)-[#7](-[#1])-[#6]-[#1] S1C(=CC=C1C)[C@H]2Nc3c(cc(Nc4ccccc4)cc3)[C@H]5C=CC[C@H]25
[#7](-[#1])(-[#6]:1:[#6]:[#6]:[!#1]:[#6]:[#6]:1)-c:2:c:c:c(:c:c:2)-[#7](-[#1])-[#6]-[#1] S1c2c(Nc3ccccc3)ccc(N[C@@H](CCCCCC)C)c2C[C@@H]1C
[#7](-[#1])(-[#6]:1:[#6]:[#6]:[!#1]:[#6]:[#6]:1)-c:2:c:c:c(:c:c:2)-[#7](-[#1])-[#6]-[#1] S1c2c(Nc3ccccc3)ccc(N[C@@H](CCCCCC)C)c2C[C@H]1C
c:2:c:c:1:n:c:3:c(:n:c:1:c:c:2):c:c:c:4:c:3:c:c:c:c:4 [n+]1(c2c(nc3c1cccc3)c4c(cc2)cccc4)C
c:2:c:c:1:n:c:3:c(:n:c:1:c:c:2):c:c:c:4:c:3:c:c:c:c:4 [O-][N+](=O)c1c2nc3c(nc2c4c(c1)cccc4)cccc3
c:2:c:c:1:n:c:3:c(:n:c:1:c:c:2):c:c:c:4:c:3:c:c:c:c:4 [O-][N+](=O)c1cc(c2c(O)c3c(c4nc5c(nc42)cccc5)cccc3)ccc1
c:2:c:c:1:n:c:3:c(:n:c:1:c:c:2):c:c:c:4:c:3:c:c:c:c:4 [O-][N+](=O)c1cc(ccc1)C(=O)COC(=O)c2cc3nc4c(nc3cc2)c5c(c6c4cccc6)cccc5
c:2:c:c:1:n:c:3:c(:n:c:1:c:c:2):c:c:c:4:c:3:c:c:c:c:4 [O-][N+](=O)c1cc2c3nc4c(nc3ccc2cc1)cccc4C(=O)NCC[NH+](C)C
c:2:c:c:1:n:c:3:c(:n:c:1:c:c:2):c:c:c:4:c:3:c:c:c:c:4 [O-][N+](=O)c1cc2nc3c(nc2cc1)c4c(c5c3cccc5)cccc4
c:2:c:c:1:n:c:3:c(:n:c:1:c:c:2):c:c:c:4:c:3:c:c:c:c:4 [O-][N+](=O)c1ccc(c2c(O)c3c(c4nc5c(nc42)cccc5)cccc3)cc1
c:2:c:c:1:n:c:3:c(:n:c:1:c:c:2):c:c:c:4:c:3:c:c:c:c:4 [O-][n+]1c2c(nc3c1cccc3)ccc4c2cccc4
c:2:c:c:1:n:c:3:c(:n:c:1:c:c:2):c:c:c:4:c:3:c:c:c:c:4 [O-]C(=O)[C@@H](NC(=O)c1c2nc3c(nc2ccc1)ccc4c(OC)cccc34)C[NH+](C)C
c:2:c:c:1:n:c:3:c(:n:c:1:c:c:2):c:c:c:4:c:3:c:c:c:c:4 [O-]C(=O)/C=C/c1cc2nc3c(nc2cc1)c4c(c5c3cccc5)cccc4
c:2:c:c:1:n:c:3:c(:n:c:1:c:c:2):c:c:c:4:c:3:c:c:c:c:4 Br[C@@H]1C(Oc2c3c(c4nc5c(nc4c2C1)cccc5)cccc3)(C)C
c:2:c:c:1:n:c:3:c(:n:c:1:c:c:2):c:c:c:4:c:3:c:c:c:c:4 Brc1c2c(c3nc4c(nc3cc2)cccc4C(=O)NCC[NH+](C)C)ccc1
c:2:c:c:1:n:c:3:c(:n:c:1:c:c:2):c:c:c:4:c:3:c:c:c:c:4 Brc1cc(c2c([O-])c3c(c4nc5c(nc42)cccc5)cccc3)ccc1
c:2:c:c:1:n:c:3:c(:n:c:1:c:c:2):c:c:c:4:c:3:c:c:c:c:4 Brc1cc2c(c3nc4c(nc(c5OC(c6ccccc6)=Cc52)3)cccc4)cc1
c:2:c:c:1:n:c:3:c(:n:c:1:c:c:2):c:c:c:4:c:3:c:c:c:c:4 Brc1ccc(c2c(O)c3c(c4nc5c(nc42)cc(c(c5)C)C)cccc3)cc1
c:2:c:c:1:n:c:3:c(:n:c:1:c:c:2):c:c:c:4:c:3:c:c:c:c:4 Clc1c(c2c(O)c3c(c4nc5c(nc42)cccc5)cccc3)ccc(Cl)c1
c:2:c:c:1:n:c:3:c(:n:c:1:c:c:2):c:c:c:4:c:3:c:c:c:c:4 Clc1c(NC(=O)c2cc3nc4c(nc3cc2)c5c(c6c4cccc6)cccc5)cccc1
c:2:c:c:1:n:c:3:c(:n:c:1:c:c:2):c:c:c:4:c:3:c:c:c:c:4 Clc1c2c(c3nc4c(nc3cc2)cccc4C(=O)NCC[NH+](C)C)ccc1
c:2:c:c:1:n:c:3:c(:n:c:1:c:c:2):c:c:c:4:c:3:c:c:c:c:4 Clc1c2nc3c(nc2c4c(c1)C(=O)c5c(cccc5)C(=O)4)c(Cl)cc6c3C(=O)c7c(cccc7)C(=O)6
c:2:c:c:1:n:c:3:c(:n:c:1:c:c:2):c:c:c:4:c:3:c:c:c:c:4 Clc1cc(NC(=O)c2cc3nc4c(nc3cc2)c5c(c6c4cccc6)cccc5)ccc1
c:2:c:c:1:n:c:3:c(:n:c:1:c:c:2):c:c:c:4:c:3:c:c:c:c:4 Clc1cc2nc3c(nc2c(c1)C(=O)NCC[NH+](C)C)c4c(c(OC)ccc4)cc3
c:2:c:c:1:n:c:3:c(:n:c:1:c:c:2):c:c:c:4:c:3:c:c:c:c:4 Clc1ccc(c2c(O)c3c(c4nc5c(nc42)cccc5)cccc3)cc1
c:2:c:c:1:n:c:3:c(:n:c:1:c:c:2):c:c:c:4:c:3:c:c:c:c:4 Clc1ccc(c2c(OC(=O)C)c3c(c4nc5c(nc42)cccc5)cccc3)cc1
c:2:c:c:1:n:c:3:c(:n:c:1:c:c:2):c:c:c:4:c:3:c:c:c:c:4 Clc1ccc(c2c(OC(=O)c3ccc(cc3)C)c4c(c5nc6c(nc52)cccc6)cccc4)cc1
c:2:c:c:1:n:c:3:c(:n:c:1:c:c:2):c:c:c:4:c:3:c:c:c:c:4 Clc1ccc(c2c(OC(=O)CCC)c3c(c4nc5c(nc42)cccc5)cccc3)cc1
c:2:c:c:1:n:c:3:c(:n:c:1:c:c:2):c:c:c:4:c:3:c:c:c:c:4 Clc1ccc(OCC(=O)Oc2c(c3nc4c(nc3c5c2cccc5)cccc4)c6ccccc6)cc1
c:2:c:c:1:n:c:3:c(:n:c:1:c:c:2):c:c:c:4:c:3:c:c:c:c:4 FC(F)(F)c1cc2nc3c(nc2cc1)c4c(c5c3cccc5)cccc4
c:2:c:c:1:n:c:3:c(:n:c:1:c:c:2):c:c:c:4:c:3:c:c:c:c:4 Fc1c2c(c3nc4c(nc3cc2)cccc4C(=O)NCC[NH+](C)C)ccc1
c:2:c:c:1:n:c:3:c(:n:c:1:c:c:2):c:c:c:4:c:3:c:c:c:c:4 I[C@H]1C(Oc2c3c(c4nc5c(nc4c2C1)cccc5)cccc3)(C)C
c:2:c:c:1:n:c:3:c(:n:c:1:c:c:2):c:c:c:4:c:3:c:c:c:c:4 Ic1cc2c3nc4c(nc3c5c(c2cc1)cccc5)cccc4
c:2:c:c:1:n:c:3:c(:n:c:1:c:c:2):c:c:c:4:c:3:c:c:c:c:4 N#CCc1c2c(c3nc4c(nc3c1)cccc4)cccc2
c:2:c:c:1:n:c:3:c(:n:c:1:c:c:2):c:c:c:4:c:3:c:c:c:c:4 n1c2c(nc3c1c(c(cc3)C)C)c4c(c5c2cccc5)cccc4
c:2:c:c:1:n:c:3:c(:n:c:1:c:c:2):c:c:c:4:c:3:c:c:c:c:4 n1c2c(nc3c1c4c(c5c3ccc6c5cccc6)c7c(cc4)cccc7)c8c(c9c2ccc%10c9cccc%10)c%11c(cc8)cccc%11
c:2:c:c:1:n:c:3:c(:n:c:1:c:c:2):c:c:c:4:c:3:c:c:c:c:4 n1c2c(nc3c1c4c(c5c3cccc5)cccc4)c6c(c7c2cccc7)cccc6
c:2:c:c:1:n:c:3:c(:n:c:1:c:c:2):c:c:c:4:c:3:c:c:c:c:4 n1c2c(nc3c1cc(c(c3)C)C)c4c(c5c2cccc5)cccc4
c:2:c:c:1:n:c:3:c(:n:c:1:c:c:2):c:c:c:4:c:3:c:c:c:c:4 n1c2c(nc3c1cc(c(c3)C)C)cc(c4c2cccc4)c5ccccc5
c:2:c:c:1:n:c:3:c(:n:c:1:c:c:2):c:c:c:4:c:3:c:c:c:c:4 n1c2c(nc3c1cc(cc3)C)c4c(c5c2cccc5)cccc4
c:2:c:c:1:n:c:3:c(:n:c:1:c:c:2):c:c:c:4:c:3:c:c:c:c:4 n1c2c(nc3c1cc(N)cc3)c4c(c5c2cccc5)cccc4
c:2:c:c:1:n:c:3:c(:n:c:1:c:c:2):c:c:c:4:c:3:c:c:c:c:4 n1c2c(nc3c1cc4c(c3)cccc4)c5c(c6c2cccc6)cccc5
c:2:c:c:1:n:c:3:c(:n:c:1:c:c:2):c:c:c:4:c:3:c:c:c:c:4 n1c2c(nc3c1cccc3)c(c(c4c2cccc4)C)C
c:2:c:c:1:n:c:3:c(:n:c:1:c:c:2):c:c:c:4:c:3:c:c:c:c:4 n1c2c(nc3c1cccc3)c4c(c5c2cc(c6ccccc6)cc5)cccc4
c:2:c:c:1:n:c:3:c(:n:c:1:c:c:2):c:c:c:4:c:3:c:c:c:c:4 n1c2c(nc3c1cccc3)c4c(c5c2cc(N)cc5)cccc4
c:2:c:c:1:n:c:3:c(:n:c:1:c:c:2):c:c:c:4:c:3:c:c:c:c:4 n1c2c(nc3c1cccc3)c4c(c5c2cccc5)cccc4
c:2:c:c:1:n:c:3:c(:n:c:1:c:c:2):c:c:c:4:c:3:c:c:c:c:4 n1c2c(nc3c1cccc3)c4c(c5ncccc25)cccc4
c:2:c:c:1:n:c:3:c(:n:c:1:c:c:2):c:c:c:4:c:3:c:c:c:c:4 n1c2c(nc3c1cccc3)cc(c4c2cccc4)C(c5ccccc5)c6ccccc6
c:2:c:c:1:n:c:3:c(:n:c:1:c:c:2):c:c:c:4:c:3:c:c:c:c:4 n1c2c(nc3c1cccc3)ccc4c2cccc4
c:2:c:c:1:n:c:3:c(:n:c:1:c:c:2):c:c:c:4:c:3:c:c:c:c:4 O(c1ccc(cc1)Cc2c(O)c3c(c4nc5c(nc42)cccc5)cccc3)C
c:2:c:c:1:n:c:3:c(:n:c:1:c:c:2):c:c:c:4:c:3:c:c:c:c:4 O=C(N(C(C)C)C(C)C)c1cc2nc3c(nc2cc1)c4c(c5c3cccc5)cccc4
c:2:c:c:1:n:c:3:c(:n:c:1:c:c:2):c:c:c:4:c:3:c:c:c:c:4 O=C(N(CC=C)CC=C)c1cc2nc3c(nc2cc1)c4c(c5c3cccc5)cccc4
c:2:c:c:1:n:c:3:c(:n:c:1:c:c:2):c:c:c:4:c:3:c:c:c:c:4 O=C(N(Cc1ccccc1)CCC)c2cc3nc4c(nc3cc2)c5c(c6c4cccc6)cccc5
c:2:c:c:1:n:c:3:c(:n:c:1:c:c:2):c:c:c:4:c:3:c:c:c:c:4 O=C(N[C@@H](C[NH+](C)C)C)c1c2nc3c(nc2ccc1)ccc4c(OC)cccc34
c:2:c:c:1:n:c:3:c(:n:c:1:c:c:2):c:c:c:4:c:3:c:c:c:c:4 O=C(N[C@@H](C[NH+](C)C)CCO)c1c2nc3c(nc2ccc1)ccc4c(OC)cccc34
c:2:c:c:1:n:c:3:c(:n:c:1:c:c:2):c:c:c:4:c:3:c:c:c:c:4 O=C(N[C@H]([C@@H](O)C)C[NH+](C)C)c1c2nc3c(nc2ccc1)ccc4c(OC)cccc34
c:2:c:c:1:n:c:3:c(:n:c:1:c:c:2):c:c:c:4:c:3:c:c:c:c:4 O=C(N1CCOCC1)c2cc3nc4c(nc3cc2)c5c(c6c4cccc6)cccc5
c:2:c:c:1:n:c:3:c(:n:c:1:c:c:2):c:c:c:4:c:3:c:c:c:c:4 O=C(NC(=N)CCCN1[C@@H](C[NH2+]CC1)CC)c2cc3nc4c(nc3cc2)c5c(c6c4cccc6)cccc5
c:2:c:c:1:n:c:3:c(:n:c:1:c:c:2):c:c:c:4:c:3:c:c:c:c:4 O=C(NC(CC(C)(C)C)(C)C)c1cc2nc3c(nc2cc1)c4c(c5c3cccc5)cccc4
c:2:c:c:1:n:c:3:c(:n:c:1:c:c:2):c:c:c:4:c:3:c:c:c:c:4 O=C(NC[C@@H](N(C)C)C[NH+](C)C)c1c2nc3c(nc2ccc1)ccc4c(OC)cccc34
c:2:c:c:1:n:c:3:c(:n:c:1:c:c:2):c:c:c:4:c:3:c:c:c:c:4 O=C(NC[C@H]([NH+](C)C)C)c1c2nc3c(nc2ccc1)ccc4c(OC)cccc34
c:2:c:c:1:n:c:3:c(:n:c:1:c:c:2):c:c:c:4:c:3:c:c:c:c:4 O=C(Nc1cc(c(cc1)C)C)c2cc3nc4c(nc3cc2)c5c(c6c4cccc6)cccc5
c:2:c:c:1:n:c:3:c(:n:c:1:c:c:2):c:c:c:4:c:3:c:c:c:c:4 O=C(NCC[NH+](C)C)c1c2nc3c(nc2c4c(cc(OCCC#C)cc4)c1)cccc3
c:2:c:c:1:n:c:3:c(:n:c:1:c:c:2):c:c:c:4:c:3:c:c:c:c:4 O=C(NCC[NH+](C)C)c1c2nc3c(nc2ccc1)c4c(c5c3cccc5)cccc4
c:2:c:c:1:n:c:3:c(:n:c:1:c:c:2):c:c:c:4:c:3:c:c:c:c:4 O=C(NCC[NH+](C)C)c1c2nc3c(nc2ccc1)c4c(cc3)cccc4
c:2:c:c:1:n:c:3:c(:n:c:1:c:c:2):c:c:c:4:c:3:c:c:c:c:4 O=C(NCC[NH+](C)C)c1c2nc3c(nc2ccc1)ccc4c(N(C)C)cccc34
c:2:c:c:1:n:c:3:c(:n:c:1:c:c:2):c:c:c:4:c:3:c:c:c:c:4 O=C(NCC[NH+](C)C)c1c2nc3c(nc2ccc1)ccc4c(O)cccc34
c:2:c:c:1:n:c:3:c(:n:c:1:c:c:2):c:c:c:4:c:3:c:c:c:c:4 O=C(NCC[NH+](C)C)c1c2nc3c(nc2ccc1)ccc4c(OC)c(OC)ccc34
c:2:c:c:1:n:c:3:c(:n:c:1:c:c:2):c:c:c:4:c:3:c:c:c:c:4 O=C(NCC[NH+](C)C)c1c2nc3c(nc2ccc1)ccc4c(OC)cccc34
c:2:c:c:1:n:c:3:c(:n:c:1:c:c:2):c:c:c:4:c:3:c:c:c:c:4 O=C(NCC[NH+](C)C)c1c2nc3c(nc2ccc1)ccc4c(OCC(=O)C)cccc34
c:2:c:c:1:n:c:3:c(:n:c:1:c:c:2):c:c:c:4:c:3:c:c:c:c:4 O=C(NCC[NH+](C)C)c1c2nc3c(nc2ccc1)ccc4c(OCC#N)cccc34
c:2:c:c:1:n:c:3:c(:n:c:1:c:c:2):c:c:c:4:c:3:c:c:c:c:4 O=C(NCC[NH+](C)C)c1c2nc3c(nc2ccc1)ccc4c3ccc(O)c4
c:2:c:c:1:n:c:3:c(:n:c:1:c:c:2):c:c:c:4:c:3:c:c:c:c:4 O=C(NCC[NH+](C)C)c1c2nc3c(nc2ccc1)ccc4c3cccc4C
c:2:c:c:1:n:c:3:c(:n:c:1:c:c:2):c:c:c:4:c:3:c:c:c:c:4 O=C(NCC[NH2+]C)c1c2nc3c(nc2ccc1)ccc4c(OC)cccc34
c:2:c:c:1:n:c:3:c(:n:c:1:c:c:2):c:c:c:4:c:3:c:c:c:c:4 O=C(NCC=C)c1cc2nc3c(nc2cc1)c4c(c5c3cccc5)cccc4
c:2:c:c:1:n:c:3:c(:n:c:1:c:c:2):c:c:c:4:c:3:c:c:c:c:4 O=C(NCCC)c1cc2nc3c(nc2cc1)c4c(c5c3cccc5)cccc4
c:2:c:c:1:n:c:3:c(:n:c:1:c:c:2):c:c:c:4:c:3:c:c:c:c:4 O=C(NCCC[NH+](C)C)c1c2nc3c(nc2ccc1)ccc4c(OC)cccc34
c:2:c:c:1:n:c:3:c(:n:c:1:c:c:2):c:c:c:4:c:3:c:c:c:c:4 O=C(NCCN1CCOCC1)c2c3nc4c(nc3ccc2)ccc5c(OC)cccc45
c:2:c:c:1:n:c:3:c(:n:c:1:c:c:2):c:c:c:4:c:3:c:c:c:c:4 O=C(NCCO)c1cc2nc3c(nc2cc1)c4c(c5c3cccc5)cccc4
c:2:c:c:1:n:c:3:c(:n:c:1:c:c:2):c:c:c:4:c:3:c:c:c:c:4 O=C(O[C@H](c1ccccc1)C(=O)c2ccccc2)c3cc4nc5c(nc4cc3)c6c(c7c5cccc7)cccc6
c:2:c:c:1:n:c:3:c(:n:c:1:c:c:2):c:c:c:4:c:3:c:c:c:c:4 O=C(OC)c1ccc(NC(=O)c2cc3nc4c(nc3cc2)c5c(c6c4cccc6)cccc5)cc1
c:2:c:c:1:n:c:3:c(:n:c:1:c:c:2):c:c:c:4:c:3:c:c:c:c:4 O=C(Oc1c(c2nc3c(nc2c4c1cccc4)cccc3)c5ccc(cc5)C(C)C)C
c:2:c:c:1:n:c:3:c(:n:c:1:c:c:2):c:c:c:4:c:3:c:c:c:c:4 O=C(Oc1c(c2nc3c(nc2c4c1cccc4)cccc3)c5ccc(cc5)C)C
c:2:c:c:1:n:c:3:c(:n:c:1:c:c:2):c:c:c:4:c:3:c:c:c:c:4 O=C(Oc1c(c2nc3c(nc2c4c1cccc4)cccc3)c5ccccc5)CC
c:2:c:c:1:n:c:3:c(:n:c:1:c:c:2):c:c:c:4:c:3:c:c:c:c:4 O=C(OCC(=O)C)c1cc2nc3c(nc2cc1)c4c(c5c3cccc5)cccc4
c:2:c:c:1:n:c:3:c(:n:c:1:c:c:2):c:c:c:4:c:3:c:c:c:c:4 O=C(OCC(=O)c1ccc(cc1)C)c2cc3nc4c(nc3cc2)c5c(c6c4cccc6)cccc5
c:2:c:c:1:n:c:3:c(:n:c:1:c:c:2):c:c:c:4:c:3:c:c:c:c:4 O=C(OCC(=O)c1ccccc1)c2cc3nc4c(nc3cc2)c5c(c6c4cccc6)cccc5
c:2:c:c:1:n:c:3:c(:n:c:1:c:c:2):c:c:c:4:c:3:c:c:c:c:4 O=C(OCC)[C@H](C#N)c1c2c(c3nc4c(nc3c1)cccc4)ccc(OC(=O)C)c2
c:2:c:c:1:n:c:3:c(:n:c:1:c:c:2):c:c:c:4:c:3:c:c:c:c:4 O=C1c2c(cccc2)C3=Nc4c(NC3=C1C(=O)C)cccc4
c:2:c:c:1:n:c:3:c(:n:c:1:c:c:2):c:c:c:4:c:3:c:c:c:c:4 O=C1c2c3nc4c(nc3ccc2C(=O)c5c(cccc5)1)c6c(cc4)C(=O)c7c(cccc7)C(=O)6
c:2:c:c:1:n:c:3:c(:n:c:1:c:c:2):c:c:c:4:c:3:c:c:c:c:4 O1c2c3c(c4nc5c(nc4c2C[C@@H](C1(C)C)CC=C)cccc5)cccc3
c:2:c:c:1:n:c:3:c(:n:c:1:c:c:2):c:c:c:4:c:3:c:c:c:c:4 Oc1c(c2nc3c(nc2c4c1cccc4)cc(c(c3)C)C)c5ccc(cc5)C
c:2:c:c:1:n:c:3:c(:n:c:1:c:c:2):c:c:c:4:c:3:c:c:c:c:4 Oc1c(c2nc3c(nc2c4c1cccc4)cc(c(c3)C)C)c5ccccc5
c:2:c:c:1:n:c:3:c(:n:c:1:c:c:2):c:c:c:4:c:3:c:c:c:c:4 Oc1c(c2nc3c(nc2c4c1cccc4)cccc3)c5ccc(cc5)CC
c:2:c:c:1:n:c:3:c(:n:c:1:c:c:2):c:c:c:4:c:3:c:c:c:c:4 Oc1c(c2nc3c(nc2c4c1cccc4)cccc3)c5ccccc5
c:2:c:c:1:n:c:3:c(:n:c:1:c:c:2):c:c:c:4:c:3:c:c:c:c:4 Oc1c2c(c3nc4c(nc3c1CC=C(C)C)cccc4)cccc2
c:2:c:c:1:n:c:3:c(:n:c:1:c:c:2):c:c:c:4:c:3:c:c:c:c:4 Oc1c2c(c3nc4c(nc3c1CCCCC)cc5c(c4)cccc5)cccc2
c:2:c:c:1:n:c:3:c(:n:c:1:c:c:2):c:c:c:4:c:3:c:c:c:c:4 OCC[n+]1c2c(nc3c1cccc3)c4c(cc2)cccc4
c:2:c:c:1:n:c:3:c(:n:c:1:c:c:2):c:c:c:4:c:3:c:c:c:c:4 S([O-])(=O)(=O)C=1C(=O)c2c(cccc2)C3=Nc4c(NC13)cccc4
c:2:c:c:1:n:c:3:c(:n:c:1:c:c:2):c:c:c:4:c:3:c:c:c:c:4 S(=O)(=O)(c1ccc(cc1)C)C=2C(=O)c3c(cccc3)C4=Nc5c(NC24)cccc5
c:2:c:c:1:n:c:3:c(:n:c:1:c:c:2):c:c:c:4:c:3:c:c:c:c:4 S(=O)(=O)(NC)c1c2c(c3nc4c(nc3cc2)cccc4C(=O)NCC[NH+](C)C)ccc1
c:2:c:c:1:n:c:3:c(:n:c:1:c:c:2):c:c:c:4:c:3:c:c:c:c:4 S=C(Oc1cc2c(c3nc4c(nc3c(c2)C(=O)NCC[NH+](C)C)cccc4)cc1)NCC
c:2:c:c:1:n:c:3:c(:n:c:1:c:c:2):c:c:c:4:c:3:c:c:c:c:4 S1(=O)(=O)N=C2c3c1cccc3C4=Nc5c(N6C=7C(=O)c8c(cccc8)C(=O)C7C2=C64)cccc5
[#8]=[#6]-4-[#6]-[#6]-[#6]-3-[#6]-2-[#6](=[#8])-[#6]-[#6]-1-[#6]-[#6]-[#6]-[#6]-1-[#6]-2-[#6]-[#6]-[#6]-3=[#6]-4 [O-]C(=O)C=C1[C@@]2([C@H]([C@@H]3[C@H](C(=O)C2)[C@@]4(C(=CC(=O)CC4)CC3)C)CC1)C
[#8]=[#6]-4-[#6]-[#6]-[#6]-3-[#6]-2-[#6](=[#8])-[#6]-[#6]-1-[#6]-[#6]-[#6]-[#6]-1-[#6]-2-[#6]-[#6]-[#6]-3=[#6]-4 [O-]C(=O)CCC(=O)OCC(=O)[C@@]1(O)[C@@]2([C@H]([C@@H]3[C@H](C(=O)C2)[C@]4(C(=CC(=O)CC4)CC3)C)CC1)C
[#8]=[#6]-4-[#6]-[#6]-[#6]-3-[#6]-2-[#6](=[#8])-[#6]-[#6]-1-[#6]-[#6]-[#6]-[#6]-1-[#6]-2-[#6]-[#6]-[#6]-3=[#6]-4 [O-]C(=O)CCC(=O)OCC(=O)[C@@]1(O)[C@@]2([C@H]([C@@H]3[C@H](C(=O)C2)[C@@]4(C(=CC(=O)CC4)CC3)C)CC1)C
[#8]=[#6]-4-[#6]-[#6]-[#6]-3-[#6]-2-[#6](=[#8])-[#6]-[#6]-1-[#6]-[#6]-[#6]-[#6]-1-[#6]-2-[#6]-[#6]-[#6]-3=[#6]-4 Br[C@]12C(=O)C[C@@]3([C@@H](C(=O)C)CC[C@H]3[C@H]2CCC4=CC(=O)CC[C@]41C)C
[#8]=[#6]-4-[#6]-[#6]-[#6]-3-[#6]-2-[#6](=[#8])-[#6]-[#6]-1-[#6]-[#6]-[#6]-[#6]-1-[#6]-2-[#6]-[#6]-[#6]-3=[#6]-4 Br[C@@H]1C(=O)C=C2[C@]([C@@H]3C(=O)C[C@@]4(/C(=C\C(=O)OC)/CC[C@H]4[C@@H]3CC2)C)(C1)C
[#8]=[#6]-4-[#6]-[#6]-[#6]-3-[#6]-2-[#6](=[#8])-[#6]-[#6]-1-[#6]-[#6]-[#6]-[#6]-1-[#6]-2-[#6]-[#6]-[#6]-3=[#6]-4 Cl[C@@H]1C2=CC(=O)CC[C@@]2([C@@]3(F)C(=O)C[C@@]4([C@@](O)(C(=O)COC(=O)C)CC[C@H]4[C@H]3C1)C)C
[#8]=[#6]-4-[#6]-[#6]-[#6]-3-[#6]-2-[#6](=[#8])-[#6]-[#6]-1-[#6]-[#6]-[#6]-[#6]-1-[#6]-2-[#6]-[#6]-[#6]-3=[#6]-4 Cl[C@H]1C2=CC(=O)CC[C@]2([C@@H]3C(=O)C[C@@]4([C@@](O)(C(=O)COC(=O)C)CC[C@@H]4[C@@H]3C1)C)C
[#8]=[#6]-4-[#6]-[#6]-[#6]-3-[#6]-2-[#6](=[#8])-[#6]-[#6]-1-[#6]-[#6]-[#6]-[#6]-1-[#6]-2-[#6]-[#6]-[#6]-3=[#6]-4 ClC=1C(=O)CC[C@@]2(C1CC[C@@H]3[C@@H](C(=O)C[C@@]4([C@](O)(C(=O)COC(=O)C)CC[C@H]43)C)2)C
[#8]=[#6]-4-[#6]-[#6]-[#6]-3-[#6]-2-[#6](=[#8])-[#6]-[#6]-1-[#6]-[#6]-[#6]-[#6]-1-[#6]-2-[#6]-[#6]-[#6]-3=[#6]-4 ClC=1C(=O)CC[C@@]2(C1CC[C@@H]3[C@@H](C(=O)C[C@@]4([C@@](O)(C(=O)COC(=O)C)CC[C@H]43)C)2)C
[#8]=[#6]-4-[#6]-[#6]-[#6]-3-[#6]-2-[#6](=[#8])-[#6]-[#6]-1-[#6]-[#6]-[#6]-[#6]-1-[#6]-2-[#6]-[#6]-[#6]-3=[#6]-4 F[C@]12C(=O)C[C@@]3([C@](O)(CC[C@H]3[C@@H]2C[C@@H](C4=CC(=O)CC[C@@]41C)C)C)C
[#8]=[#6]-4-[#6]-[#6]-[#6]-3-[#6]-2-[#6](=[#8])-[#6]-[#6]-1-[#6]-[#6]-[#6]-[#6]-1-[#6]-2-[#6]-[#6]-[#6]-3=[#6]-4 F[C@]12C(=O)C[C@@]3([C@@](O)(C(=O)COC(=O)C)CC[C@H]3[C@@H]2CCC4=CC(=O)CC[C@@]41C)C
[#8]=[#6]-4-[#6]-[#6]-[#6]-3-[#6]-2-[#6](=[#8])-[#6]-[#6]-1-[#6]-[#6]-[#6]-[#6]-1-[#6]-2-[#6]-[#6]-[#6]-3=[#6]-4 F[C@]12C(=O)C[C@@]3([C@@](O)(CC[C@H]3[C@H]2C[C@H](C4=CC(=O)CC[C@]41C)C)C)C
[#8]=[#6]-4-[#6]-[#6]-[#6]-3-[#6]-2-[#6](=[#8])-[#6]-[#6]-1-[#6]-[#6]-[#6]-[#6]-1-[#6]-2-[#6]-[#6]-[#6]-3=[#6]-4 F[C@]12C(=O)C[C@@]3([C@H](C(=O)C)CC[C@H]3[C@H]2C[C@@H](C4=CC(=O)CC[C@@]41C)C)C
[#8]=[#6]-4-[#6]-[#6]-[#6]-3-[#6]-2-[#6](=[#8])-[#6]-[#6]-1-[#6]-[#6]-[#6]-[#6]-1-[#6]-2-[#6]-[#6]-[#6]-3=[#6]-4 F[C@@]12C(=O)C[C@@]3([C@](OC(=O)C)(C(=O)C)CC[C@@H]3[C@@H]2CCC4=CC(=O)CC[C@]41C)C
[#8]=[#6]-4-[#6]-[#6]-[#6]-3-[#6]-2-[#6](=[#8])-[#6]-[#6]-1-[#6]-[#6]-[#6]-[#6]-1-[#6]-2-[#6]-[#6]-[#6]-3=[#6]-4 F[C@@]12C(=O)C[C@@]3([C@](OC(=O)C)(C(=O)C)CC[C@H]3[C@@H]2CCC4=CC(=O)CC[C@]41C)C
[#8]=[#6]-4-[#6]-[#6]-[#6]-3-[#6]-2-[#6](=[#8])-[#6]-[#6]-1-[#6]-[#6]-[#6]-[#6]-1-[#6]-2-[#6]-[#6]-[#6]-3=[#6]-4 F[C@@]12C(=O)C[C@@]3(C(=O)[C@H](O)C[C@H]3[C@@H]2CCC4=CC(=O)CC[C@@]41C)C
[#8]=[#6]-4-[#6]-[#6]-[#6]-3-[#6]-2-[#6](=[#8])-[#6]-[#6]-1-[#6]-[#6]-[#6]-[#6]-1-[#6]-2-[#6]-[#6]-[#6]-3=[#6]-4 FC=1C(=O)N(C(=O)NC1)CC(=O)[C@@]2(O)[C@@]3([C@H]([C@@H]4[C@H](C(=O)C3)[C@]5(C(=CC(=O)CC5)CC4)C)CC2)C
[#8]=[#6]-4-[#6]-[#6]-[#6]-3-[#6]-2-[#6](=[#8])-[#6]-[#6]-1-[#6]-[#6]-[#6]-[#6]-1-[#6]-2-[#6]-[#6]-[#6]-3=[#6]-4 FC=1C(=O)N(C(=O)NC1)CC(=O)[C@@]2(O)[C@@]3([C@H]([C@H]4[C@H](C(=O)C3)[C@]5(C(=CC(=O)CC5)CC4)C)CC2)C
[#8]=[#6]-4-[#6]-[#6]-[#6]-3-[#6]-2-[#6](=[#8])-[#6]-[#6]-1-[#6]-[#6]-[#6]-[#6]-1-[#6]-2-[#6]-[#6]-[#6]-3=[#6]-4 O=C(C=O)[C@@]1(O)[C@@]2([C@H]([C@H]3[C@H](C(=O)C2)[C@@]4(C(=CC(=O)CC4)CC3)C)CC1)C
[#8]=[#6]-4-[#6]-[#6]-[#6]-3-[#6]-2-[#6](=[#8])-[#6]-[#6]-1-[#6]-[#6]-[#6]-[#6]-1-[#6]-2-[#6]-[#6]-[#6]-3=[#6]-4 O=C(O[C@@H]1C(=O)C=C2[C@]([C@@H]3C(=O)C[C@@]4([C@@](O)(C(=O)COC(=O)C)CC[C@H]4[C@@H]3CC2)C)(C1)C)C
[#8]=[#6]-4-[#6]-[#6]-[#6]-3-[#6]-2-[#6](=[#8])-[#6]-[#6]-1-[#6]-[#6]-[#6]-[#6]-1-[#6]-2-[#6]-[#6]-[#6]-3=[#6]-4 O=C(O[C@H]([C@]1(O)[C@@]2([C@@H]([C@H]3[C@@H](C(=O)C2)[C@]4(C(=CC(=O)CC4)CC3)C)CC1)C)COC(=O)C)C
[#8]=[#6]-4-[#6]-[#6]-[#6]-3-[#6]-2-[#6](=[#8])-[#6]-[#6]-1-[#6]-[#6]-[#6]-[#6]-1-[#6]-2-[#6]-[#6]-[#6]-3=[#6]-4 O=C(O[C@H]1[C@]2([C@@H]([C@H]3[C@@H](C(=O)C2)[C@]4(C(=CC(=O)CC4)CC3)C)CC1)C)CC
[#8]=[#6]-4-[#6]-[#6]-[#6]-3-[#6]-2-[#6](=[#8])-[#6]-[#6]-1-[#6]-[#6]-[#6]-[#6]-1-[#6]-2-[#6]-[#6]-[#6]-3=[#6]-4 O=C(O[C@H]1[C@]2([C@H]([C@H]3[C@@H](C(=O)C2)[C@]4(C(=CC(=O)CC4)CC3)C)CC1)C)CC
[#8]=[#6]-4-[#6]-[#6]-[#6]-3-[#6]-2-[#6](=[#8])-[#6]-[#6]-1-[#6]-[#6]-[#6]-[#6]-1-[#6]-2-[#6]-[#6]-[#6]-3=[#6]-4 O=C(OCC(=O)[C@]1(O)[C@]2([C@@H]([C@@H]3[C@@H](C(=O)C2)[C@@]4(C(=CC(=O)CC4)CC3)C)CC1)C)C
[#8]=[#6]-4-[#6]-[#6]-[#6]-3-[#6]-2-[#6](=[#8])-[#6]-[#6]-1-[#6]-[#6]-[#6]-[#6]-1-[#6]-2-[#6]-[#6]-[#6]-3=[#6]-4 O=C(OCC(=O)[C@]1(O)[C@]2([C@H]([C@@H]3[C@H](C(=O)C2)[C@]4(C(=CC(=O)CC4)CC3)C)CC1)C)C
[#8]=[#6]-4-[#6]-[#6]-[#6]-3-[#6]-2-[#6](=[#8])-[#6]-[#6]-1-[#6]-[#6]-[#6]-[#6]-1-[#6]-2-[#6]-[#6]-[#6]-3=[#6]-4 O=C(OCC(=O)[C@]1(O)[C@@]2([C@@H]([C@@H]3[C@@H](C(=O)C2)[C@]4(C(=CC(=O)CC4)CC3)C)CC1)C)C
[#8]=[#6]-4-[#6]-[#6]-[#6]-3-[#6]-2-[#6](=[#8])-[#6]-[#6]-1-[#6]-[#6]-[#6]-[#6]-1-[#6]-2-[#6]-[#6]-[#6]-3=[#6]-4 O=C(OCC(=O)[C@]1(O)[C@@]2([C@@H]([C@H]3[C@@H](C(=O)C2)[C@]4(C(=CC(=O)CC4)[C@H](O)C3)C)CC1)C)C
[#8]=[#6]-4-[#6]-[#6]-[#6]-3-[#6]-2-[#6](=[#8])-[#6]-[#6]-1-[#6]-[#6]-[#6]-[#6]-1-[#6]-2-[#6]-[#6]-[#6]-3=[#6]-4 O=C(OCC(=O)[C@]1(O)[C@@]2([C@@H]([C@H]3[C@@H](C(=O)C2)[C@]4(C(=CC(=O)CC4)CC3)C)CC1)C)C
[#8]=[#6]-4-[#6]-[#6]-[#6]-3-[#6]-2-[#6](=[#8])-[#6]-[#6]-1-[#6]-[#6]-[#6]-[#6]-1-[#6]-2-[#6]-[#6]-[#6]-3=[#6]-4 O=C(OCC(=O)[C@]1(O)[C@@]2([C@@H]([C@H]3[C@@H](C(=O)C2)[C@@]4(C(=CC(=O)CC4)CC3)C)CC1)C)C
[#8]=[#6]-4-[#6]-[#6]-[#6]-3-[#6]-2-[#6](=[#8])-[#6]-[#6]-1-[#6]-[#6]-[#6]-[#6]-1-[#6]-2-[#6]-[#6]-[#6]-3=[#6]-4 O=C(OCC(=O)[C@]1(O)[C@@]2([C@H]([C@H]3[C@@H](C(=O)C2)[C@]4(C(=CC(=O)CC4)[C@H](O)C3)C)CC1)C)C
[#8]=[#6]-4-[#6]-[#6]-[#6]-3-[#6]-2-[#6](=[#8])-[#6]-[#6]-1-[#6]-[#6]-[#6]-[#6]-1-[#6]-2-[#6]-[#6]-[#6]-3=[#6]-4 O=C(OCC(=O)[C@]1(O)[C@@]2([C@H]([C@H]3[C@@H](C(=O)C2)[C@]4(C(=CC(=O)CC4)CC3)C)CC1)C)C
[#8]=[#6]-4-[#6]-[#6]-[#6]-3-[#6]-2-[#6](=[#8])-[#6]-[#6]-1-[#6]-[#6]-[#6]-[#6]-1-[#6]-2-[#6]-[#6]-[#6]-3=[#6]-4 O=C(OCC(=O)[C@]1(O)[C@@]2([C@H]([C@H]3[C@H](C(=O)C2)[C@@]4(C(=CC(=O)CC4)CC3)C)CC1)C)C
[#8]=[#6]-4-[#6]-[#6]-[#6]-3-[#6]-2-[#6](=[#8])-[#6]-[#6]-1-[#6]-[#6]-[#6]-[#6]-1-[#6]-2-[#6]-[#6]-[#6]-3=[#6]-4 O=C(OCC(=O)[C@@]1(O)[C@@]2([C@@H]([C@@H]3[C@@H](C(=O)C2)[C@]4(C(=CC(=O)CC4)CC3)C)CC1)C)C
[#8]=[#6]-4-[#6]-[#6]-[#6]-3-[#6]-2-[#6](=[#8])-[#6]-[#6]-1-[#6]-[#6]-[#6]-[#6]-1-[#6]-2-[#6]-[#6]-[#6]-3=[#6]-4 O=C(OCC(=O)[C@@]1(O)[C@@]2([C@H]([C@@H]3[C@@H](C(=O)C2)[C@]4(C(=CC(=O)CC4)CC3)C)CC1)C)C
[#8]=[#6]-4-[#6]-[#6]-[#6]-3-[#6]-2-[#6](=[#8])-[#6]-[#6]-1-[#6]-[#6]-[#6]-[#6]-1-[#6]-2-[#6]-[#6]-[#6]-3=[#6]-4 O=C(OCC(=O)[C@@]1(O)[C@@]2([C@H]([C@H]3[C@@H](C(=O)C2)[C@]4(C(=CC(=O)CC4)CC3)C)CC1)C)C
[#8]=[#6]-4-[#6]-[#6]-[#6]-3-[#6]-2-[#6](=[#8])-[#6]-[#6]-1-[#6]-[#6]-[#6]-[#6]-1-[#6]-2-[#6]-[#6]-[#6]-3=[#6]-4 O=C(OCC(=O)[C@@]1(O)[C@@]2([C@H]([C@H]3[C@H](C(=O)C2)[C@@]4(C(=CC(=O)[C@@H](C4)C)CC3)C)CC1)C)C
[#8]=[#6]-4-[#6]-[#6]-[#6]-3-[#6]-2-[#6](=[#8])-[#6]-[#6]-1-[#6]-[#6]-[#6]-[#6]-1-[#6]-2-[#6]-[#6]-[#6]-3=[#6]-4 O=C(OCC(=O)[C@@H]1[C@@]2([C@@H]([C@@H]3[C@@H](C(=O)C2)[C@@]4(C(=CC(=O)CC4)CC3)C)CC1)C)C(C)C
[#8]=[#6]-4-[#6]-[#6]-[#6]-3-[#6]-2-[#6](=[#8])-[#6]-[#6]-1-[#6]-[#6]-[#6]-[#6]-1-[#6]-2-[#6]-[#6]-[#6]-3=[#6]-4 O=C(OCC(=O)[C@H]1[C@@]2([C@@H]([C@@H]3[C@@H](C(=O)C2)[C@]4(C(=CC(=O)CC4)CC3)C)CC1)C)C
[#8]=[#6]-4-[#6]-[#6]-[#6]-3-[#6]-2-[#6](=[#8])-[#6]-[#6]-1-[#6]-[#6]-[#6]-[#6]-1-[#6]-2-[#6]-[#6]-[#6]-3=[#6]-4 O=C(OCC(=O)[C@H]1[C@@]2([C@H]([C@@H]3[C@@H](C(=O)C2)[C@@]4(C(=CC(=O)CC4)CC3)C)CC1)C)C(C)C
[#8]=[#6]-4-[#6]-[#6]-[#6]-3-[#6]-2-[#6](=[#8])-[#6]-[#6]-1-[#6]-[#6]-[#6]-[#6]-1-[#6]-2-[#6]-[#6]-[#6]-3=[#6]-4 O=C1C=C2[C@]([C@@H]3C(=O)C[C@]4([C@](O)([C@@H]3CC2)CC[C@@](O)(C(=O)C)4)C)(CC1)C
[#8]=[#6]-4-[#6]-[#6]-[#6]-3-[#6]-2-[#6](=[#8])-[#6]-[#6]-1-[#6]-[#6]-[#6]-[#6]-1-[#6]-2-[#6]-[#6]-[#6]-3=[#6]-4 O=C1C=C2[C@]([C@@H]3C(=O)C[C@]4([C@@H]([C@@H]3CC2)CC[C@H](C(=O)C)4)C)(CC1)C
[#8]=[#6]-4-[#6]-[#6]-[#6]-3-[#6]-2-[#6](=[#8])-[#6]-[#6]-1-[#6]-[#6]-[#6]-[#6]-1-[#6]-2-[#6]-[#6]-[#6]-3=[#6]-4 O=C1C=C2[C@]([C@@H]3C(=O)C[C@]4([C@@H]([C@H]3CC2)CC[C@H](C(=O)C)4)C)(CC1)C
[#8]=[#6]-4-[#6]-[#6]-[#6]-3-[#6]-2-[#6](=[#8])-[#6]-[#6]-1-[#6]-[#6]-[#6]-[#6]-1-[#6]-2-[#6]-[#6]-[#6]-3=[#6]-4 O=C1C=C2[C@]([C@@H]3C(=O)C[C@]4([C@H](C(=O)C)C[C@@H](O)[C@@H]4[C@@H]3CC2)C)(CC1)C
[#8]=[#6]-4-[#6]-[#6]-[#6]-3-[#6]-2-[#6](=[#8])-[#6]-[#6]-1-[#6]-[#6]-[#6]-[#6]-1-[#6]-2-[#6]-[#6]-[#6]-3=[#6]-4 O=C1C=C2[C@]([C@@H]3C(=O)C[C@@]4([C@](O)(C(=O)C)CC[C@@](O)4[C@@H]3CC2)C)(CC1)C
[#8]=[#6]-4-[#6]-[#6]-[#6]-3-[#6]-2-[#6](=[#8])-[#6]-[#6]-1-[#6]-[#6]-[#6]-[#6]-1-[#6]-2-[#6]-[#6]-[#6]-3=[#6]-4 O=C1C=C2[C@]([C@@H]3C(=O)C[C@@]4([C@@](O)(C(=O)C)CC[C@](O)4[C@@H]3CC2)C)(CC1)C
[#8]=[#6]-4-[#6]-[#6]-[#6]-3-[#6]-2-[#6](=[#8])-[#6]-[#6]-1-[#6]-[#6]-[#6]-[#6]-1-[#6]-2-[#6]-[#6]-[#6]-3=[#6]-4 O=C1C=C2[C@]([C@@H]3C(=O)C[C@@]4([C@@](O)(C(=O)C)CC[C@@H]4[C@@H]3CC2)C)(CC1)C
[#8]=[#6]-4-[#6]-[#6]-[#6]-3-[#6]-2-[#6](=[#8])-[#6]-[#6]-1-[#6]-[#6]-[#6]-[#6]-1-[#6]-2-[#6]-[#6]-[#6]-3=[#6]-4 O=C1C=C2[C@]([C@@H]3C(=O)C[C@@]4([C@H]([C@H](O)C[C@H](C(=O)C)4)[C@@H]3CC2)C)(CC1)C
[#8]=[#6]-4-[#6]-[#6]-[#6]-3-[#6]-2-[#6](=[#8])-[#6]-[#6]-1-[#6]-[#6]-[#6]-[#6]-1-[#6]-2-[#6]-[#6]-[#6]-3=[#6]-4 O=C1C=C2[C@]([C@@H]3C(=O)C[C@@]4([C@H](C(=O)COC)CC[C@H]4[C@@H]3CC2)C)(CC1)C
[#8]=[#6]-4-[#6]-[#6]-[#6]-3-[#6]-2-[#6](=[#8])-[#6]-[#6]-1-[#6]-[#6]-[#6]-[#6]-1-[#6]-2-[#6]-[#6]-[#6]-3=[#6]-4 O=C1C=C2[C@]([C@@H]3C(=O)C[C@@]4(C(=O)CC[C@H]4[C@@H]3CC2)C)(CC1)C
[#8]=[#6]-4-[#6]-[#6]-[#6]-3-[#6]-2-[#6](=[#8])-[#6]-[#6]-1-[#6]-[#6]-[#6]-[#6]-1-[#6]-2-[#6]-[#6]-[#6]-3=[#6]-4 O=C1C=C2[C@]([C@H]3C(=O)C[C@@]4([C@@H](C(=O)CO)CC[C@H]4[C@@H]3CC2)C)(CC1)C
[#8]=[#6]-4-[#6]-[#6]-[#6]-3-[#6]-2-[#6](=[#8])-[#6]-[#6]-1-[#6]-[#6]-[#6]-[#6]-1-[#6]-2-[#6]-[#6]-[#6]-3=[#6]-4 O=C1C=C2[C@]([C@H]3C(=O)C[C@@]4([C@H](C(=O)C)CC[C@H]4[C@@H]3CC2)C)(C[C@H]1C)C
[#8]=[#6]-4-[#6]-[#6]-[#6]-3-[#6]-2-[#6](=[#8])-[#6]-[#6]-1-[#6]-[#6]-[#6]-[#6]-1-[#6]-2-[#6]-[#6]-[#6]-3=[#6]-4 O=C1C=C2[C@]([C@H]3C(=O)C[C@@]4(C5(OCCO5)CC[C@H]4[C@@H]3CC2)C)(CC1)C
[#8]=[#6]-4-[#6]-[#6]-[#6]-3-[#6]-2-[#6](=[#8])-[#6]-[#6]-1-[#6]-[#6]-[#6]-[#6]-1-[#6]-2-[#6]-[#6]-[#6]-3=[#6]-4 O=C1C=C2[C@@]([C@@H]3C(=O)C[C@]4([C@@H]([C@@H]3CC2)CC[C@H](C(=O)CN5CCN(c6ncccc6)CC5)4)C)(CC1)C
[#8]=[#6]-4-[#6]-[#6]-[#6]-3-[#6]-2-[#6](=[#8])-[#6]-[#6]-1-[#6]-[#6]-[#6]-[#6]-1-[#6]-2-[#6]-[#6]-[#6]-3=[#6]-4 O=C1C=C2[C@@]([C@@H]3C(=O)C[C@]4([C@@H]([C@H]3CC2)CC[C@H](C(=O)CN5CCN(c6ncccc6)CC5)4)C)(CC1)C
[#8]=[#6]-4-[#6]-[#6]-[#6]-3-[#6]-2-[#6](=[#8])-[#6]-[#6]-1-[#6]-[#6]-[#6]-[#6]-1-[#6]-2-[#6]-[#6]-[#6]-3=[#6]-4 O=C1C=C2[C@@]([C@@H]3C(=O)C[C@]4([C@@H]([C@H]3CC2)CC[C@H](C(=O)CO)4)C)(CC1)C
[#8]=[#6]-4-[#6]-[#6]-[#6]-3-[#6]-2-[#6](=[#8])-[#6]-[#6]-1-[#6]-[#6]-[#6]-[#6]-1-[#6]-2-[#6]-[#6]-[#6]-3=[#6]-4 O=C1C=C2[C@@]([C@@H]3C(=O)C[C@]4(C(=O)CC[C@H]4[C@@H]3CC2)C)(CC1)C
[#8]=[#6]-4-[#6]-[#6]-[#6]-3-[#6]-2-[#6](=[#8])-[#6]-[#6]-1-[#6]-[#6]-[#6]-[#6]-1-[#6]-2-[#6]-[#6]-[#6]-3=[#6]-4 O=C1C=C2[C@@]([C@@H]3C(=O)C[C@@]4([C@](O)(C(=O)C)CC[C@@H]4[C@H]3CC2)C)(CC1)C
[#8]=[#6]-4-[#6]-[#6]-[#6]-3-[#6]-2-[#6](=[#8])-[#6]-[#6]-1-[#6]-[#6]-[#6]-[#6]-1-[#6]-2-[#6]-[#6]-[#6]-3=[#6]-4 O=C1C=C2[C@@]([C@@H]3C(=O)C[C@@]4([C@](O)(C(=O)C)CC[C@H]4[C@@H]3CC2)C)(CC1)C
[#8]=[#6]-4-[#6]-[#6]-[#6]-3-[#6]-2-[#6](=[#8])-[#6]-[#6]-1-[#6]-[#6]-[#6]-[#6]-1-[#6]-2-[#6]-[#6]-[#6]-3=[#6]-4 O=C1C=C2[C@@]([C@@H]3C(=O)C[C@@]4([C@@](O)(C(=O)CO)[C@H](C[C@H]4[C@H]3CC2)C)C)(CC1)C
[#8]=[#6]-4-[#6]-[#6]-[#6]-3-[#6]-2-[#6](=[#8])-[#6]-[#6]-1-[#6]-[#6]-[#6]-[#6]-1-[#6]-2-[#6]-[#6]-[#6]-3=[#6]-4 O=C1C=C2[C@@]([C@@H]3C(=O)C[C@@]4([C@@](O)(C(=O)CO)CC[C@@H]4[C@@H]3CC2)C)(CC1)C
[#8]=[#6]-4-[#6]-[#6]-[#6]-3-[#6]-2-[#6](=[#8])-[#6]-[#6]-1-[#6]-[#6]-[#6]-[#6]-1-[#6]-2-[#6]-[#6]-[#6]-3=[#6]-4 O=C1C=C2[C@@]([C@@H]3C(=O)C[C@@]4([C@@](O)(CC[C@H]4[C@H]3CC2)C)C)(CC1)C
[#8]=[#6]-4-[#6]-[#6]-[#6]-3-[#6]-2-[#6](=[#8])-[#6]-[#6]-1-[#6]-[#6]-[#6]-[#6]-1-[#6]-2-[#6]-[#6]-[#6]-3=[#6]-4 O=C1C=C2[C@@]([C@@H]3C(=O)C[C@@]4([C@@]5(O[C@@H]5C[C@@H]4[C@@H]3CC2)C(=O)C)C)(CC1)C
[#8]=[#6]-4-[#6]-[#6]-[#6]-3-[#6]-2-[#6](=[#8])-[#6]-[#6]-1-[#6]-[#6]-[#6]-[#6]-1-[#6]-2-[#6]-[#6]-[#6]-3=[#6]-4 O=C1C=C2[C@@]([C@@H]3C(=O)C[C@@]4([C@@]5(O[C@@H]5C[C@H]4[C@@H]3CC2)C(=O)C)C)(CC1)C
[#8]=[#6]-4-[#6]-[#6]-[#6]-3-[#6]-2-[#6](=[#8])-[#6]-[#6]-1-[#6]-[#6]-[#6]-[#6]-1-[#6]-2-[#6]-[#6]-[#6]-3=[#6]-4 O=C1C=C2[C@@]([C@@H]3C(=O)C[C@@]4([C@@H](C(=O)C)CC[C@H]4[C@H]3C[C@H](O)2)C)(CC1)C
[#8]=[#6]-4-[#6]-[#6]-[#6]-3-[#6]-2-[#6](=[#8])-[#6]-[#6]-1-[#6]-[#6]-[#6]-[#6]-1-[#6]-2-[#6]-[#6]-[#6]-3=[#6]-4 O=C1C=C2[C@@]([C@@H]3C(=O)C[C@@]4([C@@H](C(=O)C)CC[C@H]4[C@H]3CC2)C)(C[C@H]1C)C
[#8]=[#6]-4-[#6]-[#6]-[#6]-3-[#6]-2-[#6](=[#8])-[#6]-[#6]-1-[#6]-[#6]-[#6]-[#6]-1-[#6]-2-[#6]-[#6]-[#6]-3=[#6]-4 O=C1C=C2[C@@]([C@@H]3C(=O)C[C@@]4([C@@H](C(=O)CN5CCN(c6[nH+]cccc6)CC5)CC[C@H]4[C@H]3CC2)C)(CC1)C
[#8]=[#6]-4-[#6]-[#6]-[#6]-3-[#6]-2-[#6](=[#8])-[#6]-[#6]-1-[#6]-[#6]-[#6]-[#6]-1-[#6]-2-[#6]-[#6]-[#6]-3=[#6]-4 O=C1C=C2[C@@]([C@@H]3C(=O)C[C@@]4([C@@H](C(=O)COC)CC[C@H]4[C@H]3CC2)C)(CC1)C
[#8]=[#6]-4-[#6]-[#6]-[#6]-3-[#6]-2-[#6](=[#8])-[#6]-[#6]-1-[#6]-[#6]-[#6]-[#6]-1-[#6]-2-[#6]-[#6]-[#6]-3=[#6]-4 O=C1C=C2[C@@]([C@@H]3C(=O)C[C@@]4([C@H](C(=O)C)CC[C@H]4[C@H]3CC2)C)(CC1)C
[#8]=[#6]-4-[#6]-[#6]-[#6]-3-[#6]-2-[#6](=[#8])-[#6]-[#6]-1-[#6]-[#6]-[#6]-[#6]-1-[#6]-2-[#6]-[#6]-[#6]-3=[#6]-4 O=C1C=C2[C@@]([C@@H]3C(=O)C[C@@]4(C(=O)CC[C@H]4[C@@H]3CC2)C)(CC1)C
[#8]=[#6]-4-[#6]-[#6]-[#6]-3-[#6]-2-[#6](=[#8])-[#6]-[#6]-1-[#6]-[#6]-[#6]-[#6]-1-[#6]-2-[#6]-[#6]-[#6]-3=[#6]-4 O=C1C=C2[C@@]([C@H]3C(=O)C[C@]4([C@]5(OCO[C@@]6(OCOC6)5)CC[C@@H]4[C@H]3CC2)C)(CC1)C
[#8]=[#6]-4-[#6]-[#6]-[#6]-3-[#6]-2-[#6](=[#8])-[#6]-[#6]-1-[#6]-[#6]-[#6]-[#6]-1-[#6]-2-[#6]-[#6]-[#6]-3=[#6]-4 O=C1C=C2[C@@]([C@H]3C(=O)C[C@]4([C@@H]([C@@H]3CC2)CC[C@H](C(=O)CN5CCN(c6ncccc6)CC5)4)C)(CC1)C
[#8]=[#6]-4-[#6]-[#6]-[#6]-3-[#6]-2-[#6](=[#8])-[#6]-[#6]-1-[#6]-[#6]-[#6]-[#6]-1-[#6]-2-[#6]-[#6]-[#6]-3=[#6]-4 O=C1C=C2[C@@]([C@H]3C(=O)C[C@]4(C(=O)CC[C@H]4[C@@H]3CC2)C)(CC1)C
[#8]=[#6]-4-[#6]-[#6]-[#6]-3-[#6]-2-[#6](=[#8])-[#6]-[#6]-1-[#6]-[#6]-[#6]-[#6]-1-[#6]-2-[#6]-[#6]-[#6]-3=[#6]-4 O=C1C=C2[C@@]([C@H]3C(=O)C[C@@]4([C@](O)(C(=O)CO)CC[C@H]4[C@H]3C[C@@H](O)2)C)(CC1)C
[#8]=[#6]-4-[#6]-[#6]-[#6]-3-[#6]-2-[#6](=[#8])-[#6]-[#6]-1-[#6]-[#6]-[#6]-[#6]-1-[#6]-2-[#6]-[#6]-[#6]-3=[#6]-4 O=C1C=C2[C@@]([C@H]3C(=O)C[C@@]4([C@]5(OCO[C@]6(OCOC6)5)CC[C@H]4[C@H]3CC2)C)(CC1)C
[#8]=[#6]-4-[#6]-[#6]-[#6]-3-[#6]-2-[#6](=[#8])-[#6]-[#6]-1-[#6]-[#6]-[#6]-[#6]-1-[#6]-2-[#6]-[#6]-[#6]-3=[#6]-4 O=C1C=C2[C@@]([C@H]3C(=O)C[C@@]4([C@@](O)([C@@H](O)CO)CC[C@@H]4[C@@H]3CC2)C)(CC1)C
[#8]=[#6]-4-[#6]-[#6]-[#6]-3-[#6]-2-[#6](=[#8])-[#6]-[#6]-1-[#6]-[#6]-[#6]-[#6]-1-[#6]-2-[#6]-[#6]-[#6]-3=[#6]-4 O=C1C=C2[C@@]([C@H]3C(=O)C[C@@]4([C@@](O)([C@@H](O)CO)CC[C@H]4[C@@H]3CC2)C)(CC1)C
[#8]=[#6]-4-[#6]-[#6]-[#6]-3-[#6]-2-[#6](=[#8])-[#6]-[#6]-1-[#6]-[#6]-[#6]-[#6]-1-[#6]-2-[#6]-[#6]-[#6]-3=[#6]-4 O=C1C=C2[C@@]([C@H]3C(=O)C[C@@]4([C@@](O)(C(=O)C[NH3+])CC[C@H]4[C@@H]3CC2)C)(CC1)C
[#8]=[#6]-4-[#6]-[#6]-[#6]-3-[#6]-2-[#6](=[#8])-[#6]-[#6]-1-[#6]-[#6]-[#6]-[#6]-1-[#6]-2-[#6]-[#6]-[#6]-3=[#6]-4 O=C1C=C2[C@@]([C@H]3C(=O)C[C@@]4([C@@](O)(C(=O)CO)CC[C@@H]4[C@@H]3CC2)C)(CC1)C
[#8]=[#6]-4-[#6]-[#6]-[#6]-3-[#6]-2-[#6](=[#8])-[#6]-[#6]-1-[#6]-[#6]-[#6]-[#6]-1-[#6]-2-[#6]-[#6]-[#6]-3=[#6]-4 O=C1C=C2[C@@]([C@H]3C(=O)C[C@@]4([C@@](O)(C(=O)CO)CC[C@H]4[C@@H]3CC2)C)(C[C@H]1C)C
[#8]=[#6]-4-[#6]-[#6]-[#6]-3-[#6]-2-[#6](=[#8])-[#6]-[#6]-1-[#6]-[#6]-[#6]-[#6]-1-[#6]-2-[#6]-[#6]-[#6]-3=[#6]-4 O=C1C=C2[C@@]([C@H]3C(=O)C[C@@]4([C@H](C(=O)C)CC[C@H]4[C@@H]3C[C@@H]2C)C)(CC1)C
[#8]=[#6]-4-[#6]-[#6]-[#6]-3-[#6]-2-[#6](=[#8])-[#6]-[#6]-1-[#6]-[#6]-[#6]-[#6]-1-[#6]-2-[#6]-[#6]-[#6]-3=[#6]-4 O=C1C=C2[C@@]([C@H]3C(=O)C[C@@]4(C5(OCCO5)CC[C@H]4[C@H]3CC2)C)(CC1)C
[#8]=[#6]-4-[#6]-[#6]-[#6]-3-[#6]-2-[#6](=[#8])-[#6]-[#6]-1-[#6]-[#6]-[#6]-[#6]-1-[#6]-2-[#6]-[#6]-[#6]-3=[#6]-4 O=C1N(C(=O)C=CN1)CC(=O)[C@@]2(O)[C@@]3([C@H]([C@@H]4[C@H](C(=O)C3)[C@]5(C(=CC(=O)CC5)CC4)C)CC2)C
[#8]=[#6]-4-[#6]-[#6]-[#6]-3-[#6]-2-[#6](=[#8])-[#6]-[#6]-1-[#6]-[#6]-[#6]-[#6]-1-[#6]-2-[#6]-[#6]-[#6]-3=[#6]-4 O=C1N(C(=O)C=CN1)CC(=O)[C@@]2(O)[C@@]3([C@H]([C@@H]4[C@H](C(=O)C3)[C@@]5(C(=CC(=O)CC5)CC4)C)CC2)C
[#8]=[#6]-4-[#6]-[#6]-[#6]-3-[#6]-2-[#6](=[#8])-[#6]-[#6]-1-[#6]-[#6]-[#6]-[#6]-1-[#6]-2-[#6]-[#6]-[#6]-3=[#6]-4 O=C1N(C(=O)C=CN1)CC(=O)[C@@]2(O)[C@@]3([C@H]([C@H]4[C@H](C(=O)C3)[C@]5(C(=CC(=O)CC5)CC4)C)CC2)C
[#8]=[#6]-4-[#6]-[#6]-[#6]-3-[#6]-2-[#6](=[#8])-[#6]-[#6]-1-[#6]-[#6]-[#6]-[#6]-1-[#6]-2-[#6]-[#6]-[#6]-3=[#6]-4 O=C1N(C=C(C(=O)N1)C)CC(=O)[C@]2(O)[C@@]3([C@H]([C@H]4[C@@H](C(=O)C3)[C@]5(C(=CC(=O)CC5)CC4)C)CC2)C
[#8]=[#6]-4-[#6]-[#6]-[#6]-3-[#6]-2-[#6](=[#8])-[#6]-[#6]-1-[#6]-[#6]-[#6]-[#6]-1-[#6]-2-[#6]-[#6]-[#6]-3=[#6]-4 O=C1N(C=CC(=O)N1)CC(=O)[C@@]2(O)[C@@]3([C@H]([C@H]4[C@H](C(=O)C3)[C@]5(C(=CC(=O)CC5)CC4)C)CC2)C
[#8]=[#6]-4-[#6]-[#6]-[#6]-3-[#6]-2-[#6](=[#8])-[#6]-[#6]-1-[#6]-[#6]-[#6]-[#6]-1-[#6]-2-[#6]-[#6]-[#6]-3=[#6]-4 O=C1O[C@]2([C@@]3([C@H]([C@@H]4[C@H](C(=O)C3)[C@@]5(C(=CC(=O)CC5)CC4)C)CC2)C)[C@@H](O)[C@H](O)1
[#8]=[#6]-4-[#6]-[#6]-[#6]-3-[#6]-2-[#6](=[#8])-[#6]-[#6]-1-[#6]-[#6]-[#6]-[#6]-1-[#6]-2-[#6]-[#6]-[#6]-3=[#6]-4 O=C1O[C@@H]2C(=C1)[C@@]3([C@H]([C@H]4[C@H](C(=O)C3)[C@@]5(C(=CC(=O)CC5)CC4)C)C2)C
[#8]=[#6]-4-[#6]-[#6]-[#6]-3-[#6]-2-[#6](=[#8])-[#6]-[#6]-1-[#6]-[#6]-[#6]-[#6]-1-[#6]-2-[#6]-[#6]-[#6]-3=[#6]-4 S([C@]12C(=O)C[C@]3([C@](O)(C(=O)CO)CC[C@H]3[C@@H]2CCC4=CC(=O)CC[C@]41C)C)C
[#8]=[#6]-4-[#6]-[#6]-[#6]-3-[#6]-2-[#6](=[#8])-[#6]-[#6]-1-[#6]-[#6]-[#6]-[#6]-1-[#6]-2-[#6]-[#6]-[#6]-3=[#6]-4 S([C@]12C(=O)C[C@@]3([C@](O)(C(=O)CO)CC[C@H]3[C@H]2CCC4=CC(=O)CC[C@]41C)C)C
[#8]=[#6]-4-[#6]-[#6]-[#6]-3-[#6]-2-[#6](=[#8])-[#6]-[#6]-1-[#6]-[#6]-[#6]-[#6]-1-[#6]-2-[#6]-[#6]-[#6]-3=[#6]-4 S([C@]12C(=O)C[C@@]3([C@](O)(C(=O)CO)CC[C@H]3[C@H]2CCC4=CC(=O)CC[C@@]41C)C)C
[#8]=[#6]-4-[#6]-[#6]-[#6]-3-[#6]-2-[#6](=[#8])-[#6]-[#6]-1-[#6]-[#6]-[#6]-[#6]-1-[#6]-2-[#6]-[#6]-[#6]-3=[#6]-4 S([C@]12C(=O)C[C@@]3([C@@H](OC(=O)C)CC[C@H]3[C@H]2CCC4=CC(=O)CC[C@]41C)C)C
[#8]=[#6]-4-[#6]-[#6]-[#6]-3-[#6]-2-[#6](=[#8])-[#6]-[#6]-1-[#6]-[#6]-[#6]-[#6]-1-[#6]-2-[#6]-[#6]-[#6]-3=[#6]-4 S([C@@]12C(=O)C[C@@]3([C@](O)(C(=O)CO)CC[C@H]3[C@H]2CCC4=CC(=O)CC[C@@]41C)C)C
[#8]=[#6]-4-[#6]-[#6]-[#6]-3-[#6]-2-[#6](=[#8])-[#6]-[#6]-1-[#6]-[#6]-[#6]-[#6]-1-[#6]-2-[#6]-[#6]-[#6]-3=[#6]-4 S([C@@]12C(=O)C[C@@]3([C@H](OC(=O)C)CC[C@H]3[C@@H]2CCC4=CC(=O)CC[C@@]41C)C)C
[#8]=[#6]-4-[#6]-[#6]-[#6]-3-[#6]-2-[#6](=[#8])-[#6]-[#6]-1-[#6]-[#6]-[#6]-[#6]-1-[#6]-2-[#6]-[#6]-[#6]-3=[#6]-4 S([C@@]12C(=O)C[C@@]3([C@H](OC(=O)C)CC[C@H]3[C@H]2CCC4=CC(=O)CC[C@@]41C)C)C
[#8]=[#6]-4-[#6]-[#6]-[#6]-3-[#6]-2-[#6](=[#8])-[#6]-[#6]-1-[#6]-[#6]-[#6]-[#6]-1-[#6]-2-[#6]-[#6]-[#6]-3=[#6]-4 S(C(=O)N)[C@@]12C(=O)C[C@]3([C@](O)(C(=O)CO)CC[C@H]3[C@@H]2CCC4=CC(=O)CC[C@@]41C)C
[#8]=[#6]-4-[#6]-[#6]-[#6]-3-[#6]-2-[#6](=[#8])-[#6]-[#6]-1-[#6]-[#6]-[#6]-[#6]-1-[#6]-2-[#6]-[#6]-[#6]-3=[#6]-4 S(C#N)[C@@]12C(=O)C[C@@]3(C(=O)CC[C@H]3[C@@H]2CCC4=CC(=O)CC[C@@]41C)C
[#8]=[#6]-4-[#6]-[#6]-[#6]-3-[#6]-2-[#6](=[#8])-[#6]-[#6]-1-[#6]-[#6]-[#6]-[#6]-1-[#6]-2-[#6]-[#6]-[#6]-3=[#6]-4 S(c1ncnc2NC=Nc12)CC(=O)[C@@]3(O)[C@@]4([C@H]([C@@H]5[C@H](C(=O)C4)[C@]6(C(=CC(=O)CC6)CC5)C)CC3)C
[#8]=[#6]-4-[#6]-[#6]-[#6]-3-[#6]-2-[#6](=[#8])-[#6]-[#6]-1-[#6]-[#6]-[#6]-[#6]-1-[#6]-2-[#6]-[#6]-[#6]-3=[#6]-4 S=C(SCC(=O)[C@]1(O)[C@@]2([C@@H]([C@@H]3[C@H](C(=O)C2)[C@@]4(C(=CC(=O)CC4)CC3)C)CC1)C)OC
[#8]=[#6]-4-[#6]-[#6]-[#6]-3-[#6]-2-[#6](=[#8])-[#6]-[#6]-1-[#6]-[#6]-[#6]-[#6]-1-[#6]-2-[#6]-[#6]-[#6]-3=[#6]-4 SCC(=O)[C@@]1(O)[C@@]2([C@H]([C@@H]3[C@H](C(=O)C2)[C@@]4(C(=CC(=O)CC4)CC3)C)CC1)C
c:1(:c:c:c:c:c:1)-[#7](-[#1])-[#6](=[#16])-[#7](-[#1])-[#7]=[#6]-c:2:c:n:c:c:2 Brc1cc2c(NC=C2C=NNC(=S)Nc3c(ccc(S(=O)(=O)N(C)C)c3)C)cc1
c:1(:c:c:c:c:c:1)-[#7](-[#1])-[#6](=[#16])-[#7](-[#1])-[#7]=[#6]-c:2:c:n:c:c:2 Brc1cc2c(NC=C2C=NNC(=S)Nc3cc(OC)ccc3)cc1
c:1(:c:c:c:c:c:1)-[#7](-[#1])-[#6](=[#16])-[#7](-[#1])-[#7]=[#6]-c:2:c:n:c:c:2 Brc1cc2c(NC=C2C=NNC(=S)Nc3ccccc3)cc1
c:1(:c:c:c:c:c:1)-[#7](-[#1])-[#6](=[#16])-[#7](-[#1])-[#7]=[#6]-c:2:c:n:c:c:2 Clc1c(F)cc(N2C(=C(C=NNC(=S)Nc3c(c(ccc3)C)C)C=C2C)C)cc1
c:1(:c:c:c:c:c:1)-[#7](-[#1])-[#6](=[#16])-[#7](-[#1])-[#7]=[#6]-c:2:c:n:c:c:2 Clc1c(NC(=S)NN=CC=2c3c(NC2)cccc3)ccc(Cl)c1
c:1(:c:c:c:c:c:1)-[#7](-[#1])-[#6](=[#16])-[#7](-[#1])-[#7]=[#6]-c:2:c:n:c:c:2 Clc1c(NC(=S)NN=CC2=C(N(C(C#N)=C2)C)C)cc(cc1)C(F)(F)F
c:1(:c:c:c:c:c:1)-[#7](-[#1])-[#6](=[#16])-[#7](-[#1])-[#7]=[#6]-c:2:c:n:c:c:2 Clc1cc(NC(=S)NN=C2C3=C(NC(=C3CC)C)CCC2)ccc1
c:1(:c:c:c:c:c:1)-[#7](-[#1])-[#6](=[#16])-[#7](-[#1])-[#7]=[#6]-c:2:c:n:c:c:2 Clc1ccc(N2C(=C(C=NNC(=S)Nc3c(F)cc(F)cc3)C=C2C)C)cc1
c:1(:c:c:c:c:c:1)-[#7](-[#1])-[#6](=[#16])-[#7](-[#1])-[#7]=[#6]-c:2:c:n:c:c:2 Clc1ccc(NC(=S)NN=C2C3=C(NC(=C3CC)C)CCC2)cc1
c:1(:c:c:c:c:c:1)-[#7](-[#1])-[#6](=[#16])-[#7](-[#1])-[#7]=[#6]-c:2:c:n:c:c:2 Ic1c(cc(N2C(=C(C=NNC(=S)Nc3ccccc3)C=C2C)C)cc1)C
c:1(:c:c:c:c:c:1)-[#7](-[#1])-[#6](=[#16])-[#7](-[#1])-[#7]=[#6]-c:2:c:n:c:c:2 Ic1c(cc(N2C(=C(C=NNC(=S)Nc3ccccc3)C=C2C)C)cc1)C
c:1(:c:c:c:c:c:1)-[#7](-[#1])-[#6](=[#16])-[#7](-[#1])-[#7]=[#6]-c:2:c:n:c:c:2 Ic1c(cc(N2C(=C(C=NNC(=S)Nc3ccccc3)C=C2C)C)cc1)C
c:1(:c:c:c:c:c:1)-[#7](-[#1])-[#6](=[#16])-[#7](-[#1])-[#7]=[#6]-c:2:c:n:c:c:2 Ic1ccc(N2C(=C(C=NNC(=S)Nc3ccccc3)C=C2C)C)cc1
c:1(:c:c:c:c:c:1)-[#7](-[#1])-[#6](=[#16])-[#7](-[#1])-[#7]=[#6]-c:2:c:n:c:c:2 Ic1ccc(N2C(=C(C=NNC(=S)Nc3ccccc3)C=C2C)C)cc1
c:1(:c:c:c:c:c:1)-[#7](-[#1])-[#6](=[#16])-[#7](-[#1])-[#7]=[#6]-c:2:c:n:c:c:2 S(=O)(=O)(N(C)C)c1cc(NC(=S)NN=CC=2c3c(NC2C)cccc3)ccc1
c:1(:c:c:c:c:c:1)-[#7](-[#1])-[#6](=[#16])-[#7](-[#1])-[#7]=[#6]-c:2:c:n:c:c:2 S(=O)(=O)(N(CCC)CCC)c1cc2c(NC=C2C=NNC(=S)Nc3cc(F)ccc3)cc1
c:1(:c:c:c:c:c:1)-[#7](-[#1])-[#6](=[#16])-[#7](-[#1])-[#7]=[#6]-c:2:c:n:c:c:2 S(=O)(=O)(N(CCC)CCC)c1cc2c(NC=C2C=NNC(=S)Nc3ccc(cc3)C)cc1
c:1(:c:c:c:c:c:1)-[#7](-[#1])-[#6](=[#16])-[#7](-[#1])-[#7]=[#6]-c:2:c:n:c:c:2 S(=O)(=O)(N1CCCCC1)c2cc3c(N(C=C3C=NNC(=S)Nc4ccc(cc4)C)C)cc2
c:1(:c:c:c:c:c:1)-[#7](-[#1])-[#6](=[#16])-[#7](-[#1])-[#7]=[#6]-c:2:c:n:c:c:2 S(=O)(=O)(N1CCCCC1)c2cc3c(NC=C3C=NNC(=S)Nc4c(cccc4)C)cc2
c:1(:c:c:c:c:c:1)-[#7](-[#1])-[#6](=[#16])-[#7](-[#1])-[#7]=[#6]-c:2:c:n:c:c:2 S(=O)(=O)(N1CCCCC1)c2cc3c(NC=C3C=NNC(=S)Nc4c(OC)cccc4)cc2
c:1(:c:c:c:c:c:1)-[#7](-[#1])-[#6](=[#16])-[#7](-[#1])-[#7]=[#6]-c:2:c:n:c:c:2 S(=O)(=O)(N1CCCCC1)c2cc3c(NC=C3C=NNC(=S)Nc4cc(ccc4)CC)cc2
c:1(:c:c:c:c:c:1)-[#7](-[#1])-[#6](=[#16])-[#7](-[#1])-[#7]=[#6]-c:2:c:n:c:c:2 S(=O)(=O)(N1CCCCC1)c2cc3c(NC=C3C=NNC(=S)Nc4cc(F)ccc4)cc2
c:1(:c:c:c:c:c:1)-[#7](-[#1])-[#6](=[#16])-[#7](-[#1])-[#7]=[#6]-c:2:c:n:c:c:2 S(=O)(=O)(N1CCCCC1)c2cc3c(NC=C3C=NNC(=S)Nc4ccc(cc4)CC)cc2
c:1(:c:c:c:c:c:1)-[#7](-[#1])-[#6](=[#16])-[#7](-[#1])-[#7]=[#6]-c:2:c:n:c:c:2 S=C(NN=C1C2=C(NC(=C2CC)C)CCC1)Nc3cc(ccc3)C(F)(F)F
c:1(:c:c:c:c:c:1)-[#7](-[#1])-[#6](=[#16])-[#7](-[#1])-[#7]=[#6]-c:2:c:n:c:c:2 S=C(NN=C1C2=C(NC(=C2CC)C)CCC1)Nc3ccc(cc3)C(F)(F)F
c:1(:c:c:c:c:c:1)-[#7](-[#1])-[#6](=[#16])-[#7](-[#1])-[#7]=[#6]-c:2:c:n:c:c:2 S=C(NN=CC=1c2c(N(C(c3ccccc3)1)C)cccc2)Nc4cc(OC)c(OC)cc4
c:1(:c:c:c:c:c:1)-[#7](-[#1])-[#6](=[#16])-[#7](-[#1])-[#7]=[#6]-c:2:c:n:c:c:2 S=C(NN=CC=1c2c(N(C1)CC(=O)N3CCOCC3)cccc2)Nc4c(cc(cc4)C)C
c:1(:c:c:c:c:c:1)-[#7](-[#1])-[#6](=[#16])-[#7](-[#1])-[#7]=[#6]-c:2:c:n:c:c:2 S=C(NN=CC=1c2c(N(C1)CC(=O)N3CCOCC3)cccc2)Nc4ccccc4
c:1(:c:c:c:c:c:1)-[#7](-[#1])-[#6](=[#16])-[#7](-[#1])-[#7]=[#6]-c:2:c:n:c:c:2 S=C(NN=CC=1c2c(N(C1)CC(=O)NCC=3OC=CC3)cccc2)Nc4ccccc4
c:1(:c:c:c:c:c:1)-[#7](-[#1])-[#6](=[#16])-[#7](-[#1])-[#7]=[#6]-c:2:c:n:c:c:2 S=C(NN=CC=1c2c(N(C1)CC(=O)NCCOC)cccc2)Nc3ccccc3
c:1(:c:c:c:c:c:1)-[#7](-[#1])-[#6](=[#16])-[#7](-[#1])-[#7]=[#6]-c:2:c:n:c:c:2 S=C(NN=CC=1c2c(N(C1)Cc3ccc(F)cc3)cccc2)Nc4ccccc4
c:1(:c:c:c:c:c:1)-[#7](-[#1])-[#6](=[#16])-[#7](-[#1])-[#7]=[#6]-c:2:c:n:c:c:2 S=C(NN=CC=1c2c(N(C1)CCC#N)cccc2)Nc3c([N+]([O-])=O)cccc3
c:1(:c:c:c:c:c:1)-[#7](-[#1])-[#6](=[#16])-[#7](-[#1])-[#7]=[#6]-c:2:c:n:c:c:2 S=C(NN=CC=1c2c(N(C1)CCC#N)cccc2)Nc3c(c(ccc3)C)C
c:1(:c:c:c:c:c:1)-[#7](-[#1])-[#6](=[#16])-[#7](-[#1])-[#7]=[#6]-c:2:c:n:c:c:2 S=C(NN=CC=1c2c(N(C1)CCC#N)cccc2)Nc3c(cccc3)C(F)(F)F
c:1(:c:c:c:c:c:1)-[#7](-[#1])-[#6](=[#16])-[#7](-[#1])-[#7]=[#6]-c:2:c:n:c:c:2 S=C(NN=CC=1c2c(N(C1)CCC#N)cccc2)Nc3c(OC)cccc3
c:1(:c:c:c:c:c:1)-[#7](-[#1])-[#6](=[#16])-[#7](-[#1])-[#7]=[#6]-c:2:c:n:c:c:2 S=C(NN=CC=1c2c(N(C1)CCC#N)cccc2)Nc3cc(c(cc3)C)C
c:1(:c:c:c:c:c:1)-[#7](-[#1])-[#6](=[#16])-[#7](-[#1])-[#7]=[#6]-c:2:c:n:c:c:2 S=C(NN=CC=1c2c(N(C1)CCC#N)cccc2)Nc3cc(ccc3)C(F)(F)F
c:1(:c:c:c:c:c:1)-[#7](-[#1])-[#6](=[#16])-[#7](-[#1])-[#7]=[#6]-c:2:c:n:c:c:2 S=C(NN=CC=1c2c(N(C1)CCC#N)cccc2)Nc3cc(NC(=O)C)ccc3
c:1(:c:c:c:c:c:1)-[#7](-[#1])-[#6](=[#16])-[#7](-[#1])-[#7]=[#6]-c:2:c:n:c:c:2 S=C(NN=CC=1c2c(N(C1)CCC#N)cccc2)Nc3cc(OC)c(OC)cc3
c:1(:c:c:c:c:c:1)-[#7](-[#1])-[#6](=[#16])-[#7](-[#1])-[#7]=[#6]-c:2:c:n:c:c:2 S=C(NN=CC=1c2c(N(C1)CCC#N)cccc2)Nc3cc(OC)ccc3
c:1(:c:c:c:c:c:1)-[#7](-[#1])-[#6](=[#16])-[#7](-[#1])-[#7]=[#6]-c:2:c:n:c:c:2 S=C(NN=CC=1c2c(N(C1)CCC#N)cccc2)Nc3ccc(cc3)C
c:1(:c:c:c:c:c:1)-[#7](-[#1])-[#6](=[#16])-[#7](-[#1])-[#7]=[#6]-c:2:c:n:c:c:2 S=C(NN=CC=1c2c(N(C1)CCC#N)cccc2)Nc3ccc(F)cc3
c:1(:c:c:c:c:c:1)-[#7](-[#1])-[#6](=[#16])-[#7](-[#1])-[#7]=[#6]-c:2:c:n:c:c:2 S=C(NN=CC=1c2c(N(C1)CCC#N)cccc2)Nc3ccc(OC)cc3
c:1(:c:c:c:c:c:1)-[#7](-[#1])-[#6](=[#16])-[#7](-[#1])-[#7]=[#6]-c:2:c:n:c:c:2 S=C(NN=CC=1c2c(N(C1)CCC#N)cccc2)Nc3ccc(OCC)cc3
c:1(:c:c:c:c:c:1)-[#7](-[#1])-[#6](=[#16])-[#7](-[#1])-[#7]=[#6]-c:2:c:n:c:c:2 S=C(NN=CC=1c2c(N(C1)CCC#N)cccc2)Nc3ccccc3
c:1(:c:c:c:c:c:1)-[#7](-[#1])-[#6](=[#16])-[#7](-[#1])-[#7]=[#6]-c:2:c:n:c:c:2 S=C(NN=CC=1c2c(N(C1)CCCOc3ccccc3)cccc2)Nc4ccc(cc4)C
c:1(:c:c:c:c:c:1)-[#7](-[#1])-[#6](=[#16])-[#7](-[#1])-[#7]=[#6]-c:2:c:n:c:c:2 S=C(NN=CC=1c2c(N(C1)CCCOc3ccccc3)cccc2)Nc4ccc(OC)cc4
c:1(:c:c:c:c:c:1)-[#7](-[#1])-[#6](=[#16])-[#7](-[#1])-[#7]=[#6]-c:2:c:n:c:c:2 S=C(NN=CC=1c2c(N(C1)CCOc3ccc(OCCCCCC)cc3)cccc2)Nc4ccccc4
c:1(:c:c:c:c:c:1)-[#7](-[#1])-[#6](=[#16])-[#7](-[#1])-[#7]=[#6]-c:2:c:n:c:c:2 S=C(NN=CC=1c2c(NC(c3ccccc3)1)cccc2)Nc4c(cccc4)C(F)(F)F
c:1(:c:c:c:c:c:1)-[#7](-[#1])-[#6](=[#16])-[#7](-[#1])-[#7]=[#6]-c:2:c:n:c:c:2 S=C(NN=CC=1c2c(NC1)cc(cc2)C)Nc3cc(NC(=O)C)ccc3
c:1(:c:c:c:c:c:1)-[#7](-[#1])-[#6](=[#16])-[#7](-[#1])-[#7]=[#6]-c:2:c:n:c:c:2 S=C(NN=CC=1c2c(NC1)cc(F)cc2)Nc3cc(NC(=O)C)ccc3
c:1(:c:c:c:c:c:1)-[#7](-[#1])-[#6](=[#16])-[#7](-[#1])-[#7]=[#6]-c:2:c:n:c:c:2 S=C(NN=CC=1c2c(NC1)cccc2)Nc3c([N+]([O-])=O)cccc3
c:1(:c:c:c:c:c:1)-[#7](-[#1])-[#6](=[#16])-[#7](-[#1])-[#7]=[#6]-c:2:c:n:c:c:2 S=C(NN=CC=1c2c(NC1)cccc2)Nc3c(cccc3C)C
c:1(:c:c:c:c:c:1)-[#7](-[#1])-[#6](=[#16])-[#7](-[#1])-[#7]=[#6]-c:2:c:n:c:c:2 S=C(NN=CC=1c2c(NC1)cccc2)Nc3c(F)cccc(F)3
c:1(:c:c:c:c:c:1)-[#7](-[#1])-[#6](=[#16])-[#7](-[#1])-[#7]=[#6]-c:2:c:n:c:c:2 S=C(NN=CC=1c2c(NC1)cccc2)Nc3cc(ccc3)C
c:1(:c:c:c:c:c:1)-[#7](-[#1])-[#6](=[#16])-[#7](-[#1])-[#7]=[#6]-c:2:c:n:c:c:2 S=C(NN=CC=1c2c(NC1)cccc2)Nc3ccc(cc3)C
c:1(:c:c:c:c:c:1)-[#7](-[#1])-[#6](=[#16])-[#7](-[#1])-[#7]=[#6]-c:2:c:n:c:c:2 S=C(NN=CC=1c2c(NC1)cccc2)Nc3ccc(OCC)cc3
c:1(:c:c:c:c:c:1)-[#7](-[#1])-[#6](=[#16])-[#7](-[#1])-[#7]=[#6]-c:2:c:n:c:c:2 S=C(NN=CC=1c2c(NC1C)cccc2)Nc3c([N+]([O-])=O)cccc3
c:1(:c:c:c:c:c:1)-[#7](-[#1])-[#6](=[#16])-[#7](-[#1])-[#7]=[#6]-c:2:c:n:c:c:2 S=C(NN=CC=1c2c(NC1C)cccc2)Nc3c(OC)cccc3
c:1(:c:c:c:c:c:1)-[#7](-[#1])-[#6](=[#16])-[#7](-[#1])-[#7]=[#6]-c:2:c:n:c:c:2 S=C(NN=CC=1c2c(NC1C)cccc2)Nc3cc(NC(=O)C)ccc3
c:1(:c:c:c:c:c:1)-[#7](-[#1])-[#6](=[#16])-[#7](-[#1])-[#7]=[#6]-c:2:c:n:c:c:2 S=C(NN=CC=1c2c(NC1C)cccc2)Nc3cc(OC)c(OC)cc3
c:1(:c:c:c:c:c:1)-[#7](-[#1])-[#6](=[#16])-[#7](-[#1])-[#7]=[#6]-c:2:c:n:c:c:2 S=C(NN=CC=1c2c(NC1C)cccc2)Nc3ccc(cc3)C
c:1(:c:c:c:c:c:1)-[#7](-[#1])-[#6](=[#16])-[#7](-[#1])-[#7]=[#6]-c:2:c:n:c:c:2 S=C(NN=CC=1c2c(NC1C)cccc2)Nc3ccc(OC)cc3
c:1(:c:c:c:c:c:1)-[#7](-[#1])-[#6](=[#16])-[#7](-[#1])-[#7]=[#6]-c:2:c:n:c:c:2 S=C(NN=CC=1c2c(NC1C)cccc2)Nc3ccccc3
c:1(:c:c:c:c:c:1)-[#7](-[#1])-[#6](=[#16])-[#7](-[#1])-[#7]=[#6]-c:2:c:n:c:c:2 S=C(NN=CC1=C(N(C(=C1)C)C[C@H]2OCCC2)C)Nc3c(cccc3)C
c:1(:c:c:c:c:c:1)-[#7](-[#1])-[#6](=[#16])-[#7](-[#1])-[#7]=[#6]-c:2:c:n:c:c:2 S=C(NN=CC1=C(N(C(=C1)C)C[C@H]2OCCC2)C)Nc3c(F)cccc3
c:1(:c:c:c:c:c:1)-[#7](-[#1])-[#6](=[#16])-[#7](-[#1])-[#7]=[#6]-c:2:c:n:c:c:2 S=C(NN=CC1=C(N(C(=C1)C)C[C@H]2OCCC2)C)Nc3c(OC)cccc3
c:1(:c:c:c:c:c:1)-[#7](-[#1])-[#6](=[#16])-[#7](-[#1])-[#7]=[#6]-c:2:c:n:c:c:2 S=C(NN=CC1=C(N(C(=C1)C)C[C@H]2OCCC2)C)Nc3cc(OC)c(OC)cc3
c:1(:c:c:c:c:c:1)-[#7](-[#1])-[#6](=[#16])-[#7](-[#1])-[#7]=[#6]-c:2:c:n:c:c:2 S=C(NN=CC1=C(N(C(=C1)C)C[C@H]2OCCC2)C)Nc3cc(OC)ccc3
c:1(:c:c:c:c:c:1)-[#7](-[#1])-[#6](=[#16])-[#7](-[#1])-[#7]=[#6]-c:2:c:n:c:c:2 S=C(NN=CC1=C(N(C(=C1)C)C[C@H]2OCCC2)C)Nc3ccc(cc3)C
c:1(:c:c:c:c:c:1)-[#7](-[#1])-[#6](=[#16])-[#7](-[#1])-[#7]=[#6]-c:2:c:n:c:c:2 S=C(NN=CC1=C(N(C(=C1)C)C[C@H]2OCCC2)C)Nc3ccc(F)cc3
c:1(:c:c:c:c:c:1)-[#7](-[#1])-[#6](=[#16])-[#7](-[#1])-[#7]=[#6]-c:2:c:n:c:c:2 S=C(NN=CC1=C(N(C(=C1)C)C2CC2)C)Nc3c([N+]([O-])=O)cccc3
c:1(:c:c:c:c:c:1)-[#7](-[#1])-[#6](=[#16])-[#7](-[#1])-[#7]=[#6]-c:2:c:n:c:c:2 S=C(NN=CC1=C(N(C(=C1)C)C2CC2)C)Nc3c(F)cccc3
c:1(:c:c:c:c:c:1)-[#7](-[#1])-[#6](=[#16])-[#7](-[#1])-[#7]=[#6]-c:2:c:n:c:c:2 S=C(NN=CC1=C(N(C(=C1)C)C2CC2)C)Nc3cc(NC(=O)C)ccc3
c:1(:c:c:c:c:c:1)-[#7](-[#1])-[#6](=[#16])-[#7](-[#1])-[#7]=[#6]-c:2:c:n:c:c:2 S=C(NN=CC1=C(N(C(=C1)C)C2CC2)C)Nc3cc(OC)ccc3
c:1(:c:c:c:c:c:1)-[#7](-[#1])-[#6](=[#16])-[#7](-[#1])-[#7]=[#6]-c:2:c:n:c:c:2 S=C(NN=CC1=C(N(C(=C1)C)C2CC2)C)Nc3ccc(OC)cc3
c:1(:c:c:c:c:c:1)-[#7](-[#1])-[#6](=[#16])-[#7](-[#1])-[#7]=[#6]-c:2:c:n:c:c:2 S=C(NN=CC1=C(N(C(=C1)C)C2CCCC2)C)Nc3c(ccc(c3)C)C
c:1(:c:c:c:c:c:1)-[#7](-[#1])-[#6](=[#16])-[#7](-[#1])-[#7]=[#6]-c:2:c:n:c:c:2 S=C(NN=CC1=C(N(C(=C1)C)CC(C)C)C)Nc2c(cc(cc2)C)C
c:1(:c:c:c:c:c:1)-[#7](-[#1])-[#6](=[#16])-[#7](-[#1])-[#7]=[#6]-c:2:c:n:c:c:2 S=C(NN=CC1=C(N(C(=C1)C)CC=2OC=CC2)C)Nc3cc(OC)c(OC)cc3
c:1(:c:c:c:c:c:1)-[#7](-[#1])-[#6](=[#16])-[#7](-[#1])-[#7]=[#6]-c:2:c:n:c:c:2 S=C(NN=CC1=C(N(C(=C1)C)CCN2CCOCC2)C)Nc3ccccc3
c:1(:c:c:c:c:c:1)-[#7](-[#1])-[#6](=[#16])-[#7](-[#1])-[#7]=[#6]-c:2:c:n:c:c:2 S=C(NN=CC1=C(N(C(=C1)C)CCOC)C)Nc2c(cccc2)C
c:1(:c:c:c:c:c:1)-[#7](-[#1])-[#6](=[#16])-[#7](-[#1])-[#7]=[#6]-c:2:c:n:c:c:2 S=C(NN=CC1=C(N(C(=C1)C)CCOC)C)Nc2c(cccc2)C(F)(F)F
c:1(:c:c:c:c:c:1)-[#7](-[#1])-[#6](=[#16])-[#7](-[#1])-[#7]=[#6]-c:2:c:n:c:c:2 S=C(NN=CC1=C(N(C(=C1)C)CCOC)C)Nc2c(F)cccc2
c:1(:c:c:c:c:c:1)-[#7](-[#1])-[#6](=[#16])-[#7](-[#1])-[#7]=[#6]-c:2:c:n:c:c:2 S=C(NN=CC1=C(N(C(=C1)C)CCOC)C)Nc2cc(OC)ccc2
c:1(:c:c:c:c:c:1)-[#7](-[#1])-[#6](=[#16])-[#7](-[#1])-[#7]=[#6]-c:2:c:n:c:c:2 S=C(NN=CC1=C(N(C(=C1)C)CCOC)C)Nc2ccc(cc2)C
c:1(:c:c:c:c:c:1)-[#7](-[#1])-[#6](=[#16])-[#7](-[#1])-[#7]=[#6]-c:2:c:n:c:c:2 S=C(NN=CC1=C(N(C(=C1)C)CCOC)C)Nc2ccc(F)cc2
c:1(:c:c:c:c:c:1)-[#7](-[#1])-[#6](=[#16])-[#7](-[#1])-[#7]=[#6]-c:2:c:n:c:c:2 S=C(NN=CC1=C(N(C(=C1)C)CCOC)C)Nc2ccc(OCC)cc2
c:1(:c:c:c:c:c:1)-[#7](-[#1])-[#6](=[#16])-[#7](-[#1])-[#7]=[#6]-c:2:c:n:c:c:2 S=C(NN=CC1=C(N(C(=C1)C)CCOC)C)Nc2ccc(SC(F)F)cc2
c:1(:c:c:c:c:c:1)-[#7](-[#1])-[#6](=[#16])-[#7](-[#1])-[#7]=[#6]-c:2:c:n:c:c:2 S=C(NN=CC1=C(N(C(C#N)=C1)C)C)Nc2c(c(ccc2)C)C
c:1(:c:c:c:c:c:1)-[#7](-[#1])-[#6](=[#16])-[#7](-[#1])-[#7]=[#6]-c:2:c:n:c:c:2 S=C(NN=CC1=C(N(C=2SC=CN2)C(=C1)C)C)Nc3cc(NC(=O)C)ccc3
c:1(:c:c:c:c:c:1)-[#7](-[#1])-[#6](=[#16])-[#7](-[#1])-[#7]=[#6]-c:2:c:n:c:c:2 S=C(NN=CC1=C(N(C2=NOC(=C2)C)C(=C1)C)C)Nc3c(OC)cccc3
c:1(:c:c:c:c:c:1)-[#7](-[#1])-[#6](=[#16])-[#7](-[#1])-[#7]=[#6]-c:2:c:n:c:c:2 S=C(NN=CC1=C(N(C2=NOC(=C2)C)C(=C1)C)C)Nc3cc(NC(=O)C)ccc3
c:1(:c:c:c:c:c:1)-[#7](-[#1])-[#6](=[#16])-[#7](-[#1])-[#7]=[#6]-c:2:c:n:c:c:2 S=C(NN=CC1=C(N(C2=NOC(=C2)C)C(=C1)C)C)Nc3cc(OC)c(OC)cc3
c:1(:c:c:c:c:c:1)-[#7](-[#1])-[#6](=[#16])-[#7](-[#1])-[#7]=[#6]-c:2:c:n:c:c:2 S=C(NN=CC1=C(N(c2c(cccc2)CC)C(=C1)C)C)Nc3ccccc3
c:1(:c:c:c:c:c:1)-[#7](-[#1])-[#6](=[#16])-[#7](-[#1])-[#7]=[#6]-c:2:c:n:c:c:2 S=C(NN=CC1=C(N(c2ccc(cc2)C(=O)OCC)C(=C1)C)C)Nc3c(cccc3)C(F)(F)F
c:1(:c:c:c:c:c:1)-[#7](-[#1])-[#6](=[#16])-[#7](-[#1])-[#7]=[#6]-c:2:c:n:c:c:2 S=C(NN=CC1=C(N(c2ccc(cc2)CCCC)C(=C1)C)C)Nc3ccccc3
c:1(:c:c:c:c:c:1)-[#7](-[#1])-[#6](=[#16])-[#7](-[#1])-[#7]=[#6]-c:2:c:n:c:c:2 S=C(NN=CC1=C(N(c2ccccc2)C(=C1)C)C)Nc3ccccc3
c:1(:c:c:c:c:c:1)-[#7](-[#1])-[#6](=[#16])-[#7](-[#1])-[#7]=[#6]-c:2:c:n:c:c:2 S=C(NN=CC1=C(N(c2ccccc2)C(=C1)C)C)Nc3ccccc3
c:1(:c:c:c:c:c:1)-[#7](-[#1])-[#6](=[#16])-[#7](-[#1])-[#7]=[#6]-c:2:c:n:c:c:2 S=C(NN=CC1=C(NC(=C1)C)C)Nc2cc(NC(=O)C)ccc2
c:1(:c:c:c:c:c:1)-[#7](-[#1])-[#6](=[#16])-[#7](-[#1])-[#7]=[#6]-c:2:c:n:c:c:2 S=C(NN=CC1=C(NC(=C1)C)C)Nc2cc(OC)c(OC)cc2
n:1:c(:n(:c(:c:1-c:2:c:c:c:c:c:2)-c:3:c:c:c:c:c:3)-[#1])-[#6]:[!#1] [O-][N+](=O)c1cc(c(cc1)C)C=2N=C(NC(c3ccccc3)2)c4cc(OC)c(OC)c(OC)c4
n:1:c(:n(:c(:c:1-c:2:c:c:c:c:c:2)-c:3:c:c:c:c:c:3)-[#1])-[#6]:[!#1] [O-][N+](=O)c1cc(c(cc1)C)C=2NC(=NC(c3ccccc3)2)c4c(OC)c(OC)ccc4
n:1:c(:n(:c(:c:1-c:2:c:c:c:c:c:2)-c:3:c:c:c:c:c:3)-[#1])-[#6]:[!#1] [O-][N+](=O)c1cc(c(cc1)C)C=2NC(=NC(c3ccccc3)2)c4ccc(C#N)cc4
n:1:c(:n(:c(:c:1-c:2:c:c:c:c:c:2)-c:3:c:c:c:c:c:3)-[#1])-[#6]:[!#1] [O-][N+](=O)c1cc(c(OC)cc1)C=2N=C(NC(c3ccccc3)2)c4cc(OC)c(OC)c(OC)c4
n:1:c(:n(:c(:c:1-c:2:c:c:c:c:c:2)-c:3:c:c:c:c:c:3)-[#1])-[#6]:[!#1] [O-][N+](=O)c1cc(ccc1)C2=NC(c3ccc(c4ccccc4)cc3)=C(N2)c5ccccc5
n:1:c(:n(:c(:c:1-c:2:c:c:c:c:c:2)-c:3:c:c:c:c:c:3)-[#1])-[#6]:[!#1] [O-][N+](=O)c1cc(ccc1)C2=NC(c3ccc(Oc4ccccc4)cc3)=C(N2)c5ccccc5
n:1:c(:n(:c(:c:1-c:2:c:c:c:c:c:2)-c:3:c:c:c:c:c:3)-[#1])-[#6]:[!#1] [O-][N+](=O)c1cc(ccc1)C2=NC(c3ccccc3)=C(N2)c4ccc(OC)cc4
n:1:c(:n(:c(:c:1-c:2:c:c:c:c:c:2)-c:3:c:c:c:c:c:3)-[#1])-[#6]:[!#1] [O-][N+](=O)c1ccc(cc1)C=2N=C(NC(c3ccccc3)2)C=4c5c(NC4C)cccc5
n:1:c(:n(:c(:c:1-c:2:c:c:c:c:c:2)-c:3:c:c:c:c:c:3)-[#1])-[#6]:[!#1] [O-][N+](=O)c1ccc(cc1)C=2N=C(NC(c3ccccc3)2)c4cc(OC)c(O)c(OC)c4
n:1:c(:n(:c(:c:1-c:2:c:c:c:c:c:2)-c:3:c:c:c:c:c:3)-[#1])-[#6]:[!#1] [O-][N+](=O)c1ccc(cc1)C=2NC(=NC(c3ccccc3)2)c4cc5c(nccc5)cc4
n:1:c(:n(:c(:c:1-c:2:c:c:c:c:c:2)-c:3:c:c:c:c:c:3)-[#1])-[#6]:[!#1] [O-][N+](=O)c1ccc(cc1)C=2NC(=NC(c3ccccc3)2)c4cc5N(C(=O)N(c5cc4)C)C
n:1:c(:n(:c(:c:1-c:2:c:c:c:c:c:2)-c:3:c:c:c:c:c:3)-[#1])-[#6]:[!#1] [O-][N+]1=C(NC(c2ccccc2)=C1c3ccccc3)c4ccccc4
n:1:c(:n(:c(:c:1-c:2:c:c:c:c:c:2)-c:3:c:c:c:c:c:3)-[#1])-[#6]:[!#1] [O-]C(=O)COc1c(OC)cc(cc1)C2=NC(c3ccccc3)=C(N2)c4cc(c(cc4)C)C
n:1:c(:n(:c(:c:1-c:2:c:c:c:c:c:2)-c:3:c:c:c:c:c:3)-[#1])-[#6]:[!#1] Brc1c(cccc1)C=2N=C(NC(c3ccc(Br)cc3)2)c4cc(O)c(O)cc4
n:1:c(:n(:c(:c:1-c:2:c:c:c:c:c:2)-c:3:c:c:c:c:c:3)-[#1])-[#6]:[!#1] Brc1c(cccc1)C=2N=C(NC(c3ccc(Br)cc3)2)c4cc(OC)cc(OC)c4
n:1:c(:n(:c(:c:1-c:2:c:c:c:c:c:2)-c:3:c:c:c:c:c:3)-[#1])-[#6]:[!#1] Brc1c(cccc1)C=2N=C(NC(c3ccc(Br)cc3)2)c4ccc(cc4)C([O-])=O
n:1:c(:n(:c(:c:1-c:2:c:c:c:c:c:2)-c:3:c:c:c:c:c:3)-[#1])-[#6]:[!#1] Brc1c(F)ccc(c1)C2=NC(c3ccccc3)=C(N2)c4ccc(Br)cc4
n:1:c(:n(:c(:c:1-c:2:c:c:c:c:c:2)-c:3:c:c:c:c:c:3)-[#1])-[#6]:[!#1] Brc1c(F)ccc(c1)C2=NC(c3ccccc3)=C(N2)c4ccccc4
n:1:c(:n(:c(:c:1-c:2:c:c:c:c:c:2)-c:3:c:c:c:c:c:3)-[#1])-[#6]:[!#1] Brc1c(OC)ccc(c1)C2=NC(c3ccc(F)cc3)=C(N2)c4ccc(F)cc4
n:1:c(:n(:c(:c:1-c:2:c:c:c:c:c:2)-c:3:c:c:c:c:c:3)-[#1])-[#6]:[!#1] Brc1c2OCOc2ccc1C3=NC(c4ccccc4)=C(N3)c5ccccc5
n:1:c(:n(:c(:c:1-c:2:c:c:c:c:c:2)-c:3:c:c:c:c:c:3)-[#1])-[#6]:[!#1] Brc1cc(c([O-])cc1)C2=NC(c3ccccc3)=C(N2)c4cc(Cl)ccc4
n:1:c(:n(:c(:c:1-c:2:c:c:c:c:c:2)-c:3:c:c:c:c:c:3)-[#1])-[#6]:[!#1] Brc1cc(ccc1)C2=NC(c3ccc(Oc4ccccc4)cc3)=C(N2)c5ccccc5
n:1:c(:n(:c(:c:1-c:2:c:c:c:c:c:2)-c:3:c:c:c:c:c:3)-[#1])-[#6]:[!#1] Brc1cc2c(NC=C2C3=NC(c4ccc(N(C)C)cc4)=C(N3)c5ccc(N(C)C)cc5)cc1
n:1:c(:n(:c(:c:1-c:2:c:c:c:c:c:2)-c:3:c:c:c:c:c:3)-[#1])-[#6]:[!#1] Brc1ccc(cc1)C=2N=C(NC(c3ccccc3)2)c4ccc(C#Cc5ccccc5)cc4
n:1:c(:n(:c(:c:1-c:2:c:c:c:c:c:2)-c:3:c:c:c:c:c:3)-[#1])-[#6]:[!#1] Brc1ccc(cc1)C=2NC(=NC(c3ccccc3)2)c4cc([N+]([O-])=O)ccc4
n:1:c(:n(:c(:c:1-c:2:c:c:c:c:c:2)-c:3:c:c:c:c:c:3)-[#1])-[#6]:[!#1] Brc1ccc(cc1)C=2NC(=NC(c3ccccc3)2)c4cc(OC)c(OCc5ccccc5)cc4
n:1:c(:n(:c(:c:1-c:2:c:c:c:c:c:2)-c:3:c:c:c:c:c:3)-[#1])-[#6]:[!#1] Brc1ccc(cc1)C2=NC(c3cc([N+]([O-])=O)ccc3)=C(N2)c4ccc(Br)cc4
n:1:c(:n(:c(:c:1-c:2:c:c:c:c:c:2)-c:3:c:c:c:c:c:3)-[#1])-[#6]:[!#1] Brc1ccc(cc1)C2=NC(c3ccc(cc3)C)=C(N2)c4ccccc4
n:1:c(:n(:c(:c:1-c:2:c:c:c:c:c:2)-c:3:c:c:c:c:c:3)-[#1])-[#6]:[!#1] Brc1ccc(cc1)C2=NC(c3ccc(Cl)cc3)=C(N2)c4ccccc4
n:1:c(:n(:c(:c:1-c:2:c:c:c:c:c:2)-c:3:c:c:c:c:c:3)-[#1])-[#6]:[!#1] Clc1c(c(F)ccc1)C2=NC(c3cc(Cl)ccc3)=C(N2)c4ccccc4
n:1:c(:n(:c(:c:1-c:2:c:c:c:c:c:2)-c:3:c:c:c:c:c:3)-[#1])-[#6]:[!#1] Clc1c(c(F)ccc1)C2=NC=3c4c(cccc4)Cc5c(cccc5)C(N2)3
n:1:c(:n(:c(:c:1-c:2:c:c:c:c:c:2)-c:3:c:c:c:c:c:3)-[#1])-[#6]:[!#1] Clc1c(cc([N+]([O-])=O)cc1)C2=NC(c3ccc(OC)cc3)=C(N2)c4ccccc4
n:1:c(:n(:c(:c:1-c:2:c:c:c:c:c:2)-c:3:c:c:c:c:c:3)-[#1])-[#6]:[!#1] Clc1c(ccc(Cl)c1)C2=NC(c3ccccc3)=C(N2)c4ccc(cc4)C(=O)c5ccc(F)cc5
n:1:c(:n(:c(:c:1-c:2:c:c:c:c:c:2)-c:3:c:c:c:c:c:3)-[#1])-[#6]:[!#1] Clc1c(Cl)cccc1C=2N=C(NC(c3ccccc3)2)c4c(ccc(c4)C)C
n:1:c(:n(:c(:c:1-c:2:c:c:c:c:c:2)-c:3:c:c:c:c:c:3)-[#1])-[#6]:[!#1] Clc1c(Cl)cccc1C=2N=C(NC(c3ccccc3)2)c4c(OC)c(OC)ccc4
n:1:c(:n(:c(:c:1-c:2:c:c:c:c:c:2)-c:3:c:c:c:c:c:3)-[#1])-[#6]:[!#1] Clc1c(Cl)cccc1C=2N=C(NC(c3ccccc3)2)c4cc(Cl)c(Cl)cc4
n:1:c(:n(:c(:c:1-c:2:c:c:c:c:c:2)-c:3:c:c:c:c:c:3)-[#1])-[#6]:[!#1] Clc1c(Cl)cccc1C=2N=C(NC(c3ccccc3)2)c4ccc(C#N)cc4
n:1:c(:n(:c(:c:1-c:2:c:c:c:c:c:2)-c:3:c:c:c:c:c:3)-[#1])-[#6]:[!#1] Clc1c(Cl)cccc1C=2N=C(NC(c3ccccc3)2)c4ccc(Cl)cc4
n:1:c(:n(:c(:c:1-c:2:c:c:c:c:c:2)-c:3:c:c:c:c:c:3)-[#1])-[#6]:[!#1] Clc1c(Cl)cccc1C=2N=C(NC(c3ccccc3)2)c4ccc(F)cc4
n:1:c(:n(:c(:c:1-c:2:c:c:c:c:c:2)-c:3:c:c:c:c:c:3)-[#1])-[#6]:[!#1] Clc1c(Cl)cccc1C=2NC(=NC(c3ccccc3)2)c4cc(OC)ccc4
n:1:c(:n(:c(:c:1-c:2:c:c:c:c:c:2)-c:3:c:c:c:c:c:3)-[#1])-[#6]:[!#1] Clc1c(O)c(OC)cc(c1)C2=[NH+]C(c3ccccc3)=C(N2)c4ccccc4
n:1:c(:n(:c(:c:1-c:2:c:c:c:c:c:2)-c:3:c:c:c:c:c:3)-[#1])-[#6]:[!#1] Clc1c2OC=C(C(=O)c2cc(Cl)c1)C3=NC(c4ccccc4)=C(N3)c5ccccc5
n:1:c(:n(:c(:c:1-c:2:c:c:c:c:c:2)-c:3:c:c:c:c:c:3)-[#1])-[#6]:[!#1] Clc1cc(ccc1)C=2N=C(NC(c3ccccc3)2)C=4c5c(NC4)cccc5
n:1:c(:n(:c(:c:1-c:2:c:c:c:c:c:2)-c:3:c:c:c:c:c:3)-[#1])-[#6]:[!#1] Clc1cc(ccc1)C=2N=C(NC(c3ccccc3)2)c4ccc(SC)cc4
n:1:c(:n(:c(:c:1-c:2:c:c:c:c:c:2)-c:3:c:c:c:c:c:3)-[#1])-[#6]:[!#1] Clc1cc(ccc1)C=2NC(=NC(c3ccccc3)2)c4c([O-])ccc([N+]([O-])=O)c4
n:1:c(:n(:c(:c:1-c:2:c:c:c:c:c:2)-c:3:c:c:c:c:c:3)-[#1])-[#6]:[!#1] Clc1cc(ccc1)C=2NC(=NC(c3ccccc3)2)c4cc(ccc4)C
n:1:c(:n(:c(:c:1-c:2:c:c:c:c:c:2)-c:3:c:c:c:c:c:3)-[#1])-[#6]:[!#1] Clc1cc(ccc1)C2=NC(c3c4c(ccc3)cccc4)=C(N2)c5ccccc5
n:1:c(:n(:c(:c:1-c:2:c:c:c:c:c:2)-c:3:c:c:c:c:c:3)-[#1])-[#6]:[!#1] Clc1ccc(cc1)C=2N=C(NC(c3ccc(Cl)cc3)2)C4=COC=C4
n:1:c(:n(:c(:c:1-c:2:c:c:c:c:c:2)-c:3:c:c:c:c:c:3)-[#1])-[#6]:[!#1] Clc1ccc(cc1)C=2N=C(NC(c3ccc(Cl)cc3)2)c4ccccc4
n:1:c(:n(:c(:c:1-c:2:c:c:c:c:c:2)-c:3:c:c:c:c:c:3)-[#1])-[#6]:[!#1] Clc1ccc(cc1)C=2N=C(NC(c3ccccc3)2)c4c(OC)cc(OC)c(OC)c4
n:1:c(:n(:c(:c:1-c:2:c:c:c:c:c:2)-c:3:c:c:c:c:c:3)-[#1])-[#6]:[!#1] Clc1ccc(cc1)C=2N=C(NC(c3ccccc3)2)c4cc(OCC)c(O)cc4
n:1:c(:n(:c(:c:1-c:2:c:c:c:c:c:2)-c:3:c:c:c:c:c:3)-[#1])-[#6]:[!#1] Clc1ccc(cc1)C=2NC(=NC(c3ccccc3)2)c4cc(O)c(OC)cc4
n:1:c(:n(:c(:c:1-c:2:c:c:c:c:c:2)-c:3:c:c:c:c:c:3)-[#1])-[#6]:[!#1] FC(F)(F)[C@H](F)C(F)(F)Oc1ccc(cc1)C2=NC(c3ccccc3)=C(N2)c4ccccc4
n:1:c(:n(:c(:c:1-c:2:c:c:c:c:c:2)-c:3:c:c:c:c:c:3)-[#1])-[#6]:[!#1] FC(F)(F)c1cc(ccc1)C=2NC(=[NH+]C(c3ccccc3)2)c4cc(OC)c(O)c(OC)c4
n:1:c(:n(:c(:c:1-c:2:c:c:c:c:c:2)-c:3:c:c:c:c:c:3)-[#1])-[#6]:[!#1] FC(F)(F)c1cc(ccc1)C=2NC(=NC(c3ccccc3)2)c4c(ccc(c4)C)C
n:1:c(:n(:c(:c:1-c:2:c:c:c:c:c:2)-c:3:c:c:c:c:c:3)-[#1])-[#6]:[!#1] Fc1c(F)c(F)c(c(F)c(F)1)C2=NC(c3ccccc3)=C(N2)c4ccccc4
n:1:c(:n(:c(:c:1-c:2:c:c:c:c:c:2)-c:3:c:c:c:c:c:3)-[#1])-[#6]:[!#1] Fc1ccc(cc1)C(=O)c2ccc(cc2)C=3N=C(NC(c4ccccc4)3)c5c([N+]([O-])=O)cccc5
n:1:c(:n(:c(:c:1-c:2:c:c:c:c:c:2)-c:3:c:c:c:c:c:3)-[#1])-[#6]:[!#1] Fc1ccc(cc1)C(=O)c2ccc(cc2)C=3N=C(NC(c4ccccc4)3)c5cc([N+]([O-])=O)ccc5
n:1:c(:n(:c(:c:1-c:2:c:c:c:c:c:2)-c:3:c:c:c:c:c:3)-[#1])-[#6]:[!#1] Fc1ccc(cc1)C(=O)c2ccc(cc2)C=3N=C(NC(c4ccccc4)3)c5ccc(OC)cc5
n:1:c(:n(:c(:c:1-c:2:c:c:c:c:c:2)-c:3:c:c:c:c:c:3)-[#1])-[#6]:[!#1] Fc1ccc(cc1)C=2N=C(NC(c3ccc(F)cc3)2)c4c(OC)c(c(OC)cc4)C
n:1:c(:n(:c(:c:1-c:2:c:c:c:c:c:2)-c:3:c:c:c:c:c:3)-[#1])-[#6]:[!#1] Fc1ccc(cc1)C=2N=C(NC(c3ccc(F)cc3)2)c4c(OC)cc(OC)cc4
n:1:c(:n(:c(:c:1-c:2:c:c:c:c:c:2)-c:3:c:c:c:c:c:3)-[#1])-[#6]:[!#1] Fc1ccc(cc1)C=2N=C(NC(c3ccccc3)2)c4ccc(c5ccccc5)cc4
n:1:c(:n(:c(:c:1-c:2:c:c:c:c:c:2)-c:3:c:c:c:c:c:3)-[#1])-[#6]:[!#1] Fc1ccc(cc1)C=2NC(=NC(c3ccccc3)2)c4cc(OC)c(OC)cc4
n:1:c(:n(:c(:c:1-c:2:c:c:c:c:c:2)-c:3:c:c:c:c:c:3)-[#1])-[#6]:[!#1] Fc1ccc(cc1)C2=NC(c3ccc(OC)cc3)=C(N2)c4ccc(OC)cc4
n:1:c(:n(:c(:c:1-c:2:c:c:c:c:c:2)-c:3:c:c:c:c:c:3)-[#1])-[#6]:[!#1] Fc1ccc(cc1)C2=NC(c3ccccc3)=C(N2)c4c(ccc([N+]([O-])=O)c4)C
n:1:c(:n(:c(:c:1-c:2:c:c:c:c:c:2)-c:3:c:c:c:c:c:3)-[#1])-[#6]:[!#1] N1=C(NC(c2c3c(ccc2)cccc3)=C1c4ccccc4)c5ccc(C#Cc6ccccc6)cc5
n:1:c(:n(:c(:c:1-c:2:c:c:c:c:c:2)-c:3:c:c:c:c:c:3)-[#1])-[#6]:[!#1] N1=C(NC(c2c3c(ccc2)cccc3)=C1c4ccccc4)c5ccc(cc5)C
n:1:c(:n(:c(:c:1-c:2:c:c:c:c:c:2)-c:3:c:c:c:c:c:3)-[#1])-[#6]:[!#1] N1=C(NC(c2ccc(c3ccccc3)cc2)=C1c4ccccc4)c5ccccc5
n:1:c(:n(:c(:c:1-c:2:c:c:c:c:c:2)-c:3:c:c:c:c:c:3)-[#1])-[#6]:[!#1] N1=C(NC(c2ccccc2)=C1c3c(ccc(c3)C)C)c4c(ccc(c4)C)C
n:1:c(:n(:c(:c:1-c:2:c:c:c:c:c:2)-c:3:c:c:c:c:c:3)-[#1])-[#6]:[!#1] N1=C(NC(c2ccccc2)=C1c3ccc(c4ccccc4)cc3)c5ccc(cc5)C
n:1:c(:n(:c(:c:1-c:2:c:c:c:c:c:2)-c:3:c:c:c:c:c:3)-[#1])-[#6]:[!#1] N1=C(NC(c2ccccc2)=C1c3ccccc3)c4ccc(cc4)C(C)(C)C
n:1:c(:n(:c(:c:1-c:2:c:c:c:c:c:2)-c:3:c:c:c:c:c:3)-[#1])-[#6]:[!#1] n1ccc(cc1)C2=NC(c3ccccc3)=C(N2)c4ccccc4
n:1:c(:n(:c(:c:1-c:2:c:c:c:c:c:2)-c:3:c:c:c:c:c:3)-[#1])-[#6]:[!#1] O(C/C=C/c1ccc(cc1)C2=NC(c3ccc(NC(C)C)cc3)=C(N2)c4ccc(NC)cc4)CC
n:1:c(:n(:c(:c:1-c:2:c:c:c:c:c:2)-c:3:c:c:c:c:c:3)-[#1])-[#6]:[!#1] O(c1c(c(OC)ccc1C2=NC(c3ccccc3)=C(N2)c4c(ccc(c4)C)C)C)C
n:1:c(:n(:c(:c:1-c:2:c:c:c:c:c:2)-c:3:c:c:c:c:c:3)-[#1])-[#6]:[!#1] O(c1c(OC)c(ccc(OC)1)C2=NC(c3cc(OC)ccc3)=C(N2)c4cc(OC)ccc4)C
n:1:c(:n(:c(:c:1-c:2:c:c:c:c:c:2)-c:3:c:c:c:c:c:3)-[#1])-[#6]:[!#1] O(c1c(OC)cc(cc1)C2=NC(c3ccccc3)=C(N2)c4ccc(c5ccccc5)cc4)Cc6ccccc6
n:1:c(:n(:c(:c:1-c:2:c:c:c:c:c:2)-c:3:c:c:c:c:c:3)-[#1])-[#6]:[!#1] O(c1c(OC)cc(cc1)C2=NC(c3ccccc3)=C(N2)c4ccccc4)Cc5ccccc5
n:1:c(:n(:c(:c:1-c:2:c:c:c:c:c:2)-c:3:c:c:c:c:c:3)-[#1])-[#6]:[!#1] O(c1ccc(cc1)C=2N=C(NC(c3ccc(Oc4ccccc4)cc3)2)C=5OC=CC5)c6ccccc6
n:1:c(:n(:c(:c:1-c:2:c:c:c:c:c:2)-c:3:c:c:c:c:c:3)-[#1])-[#6]:[!#1] O(c1ccc(cc1)C=2N=C(NC(c3ccc(Oc4ccccc4)cc3)2)c5ccc(OC)cc5)c6ccccc6
n:1:c(:n(:c(:c:1-c:2:c:c:c:c:c:2)-c:3:c:c:c:c:c:3)-[#1])-[#6]:[!#1] O(c1ccc(cc1)C=2N=C(NC(c3ccccc3)2)C=4c5c(NC4)cccc5)c6ccccc6
n:1:c(:n(:c(:c:1-c:2:c:c:c:c:c:2)-c:3:c:c:c:c:c:3)-[#1])-[#6]:[!#1] O(c1ccc(cc1)C=2N=C(NC(c3ccccc3)2)c4c5c(ccc4)cccc5)C
n:1:c(:n(:c(:c:1-c:2:c:c:c:c:c:2)-c:3:c:c:c:c:c:3)-[#1])-[#6]:[!#1] O(c1ccc(cc1)C=2NC(=NC(c3ccccc3)2)c4ccc(c5ccccc5)cc4)C
n:1:c(:n(:c(:c:1-c:2:c:c:c:c:c:2)-c:3:c:c:c:c:c:3)-[#1])-[#6]:[!#1] O(c1ccc(cc1)C=2NC(=NC(c3ccccc3)2)c4ccc(cc4)C(C)C)C
n:1:c(:n(:c(:c:1-c:2:c:c:c:c:c:2)-c:3:c:c:c:c:c:3)-[#1])-[#6]:[!#1] O=C(c1ccc(cc1)C=2N=C(NC(c3ccccc3)2)c4ccc(cc4)C)c5ccccc5
n:1:c(:n(:c(:c:1-c:2:c:c:c:c:c:2)-c:3:c:c:c:c:c:3)-[#1])-[#6]:[!#1] O=C(Nc1ccc(cc1)C2=NC(c3ccc(OC)cc3)=C(N2)c4ccc(OC)cc4)C
n:1:c(:n(:c(:c:1-c:2:c:c:c:c:c:2)-c:3:c:c:c:c:c:3)-[#1])-[#6]:[!#1] O=C(OC)/C=C/c1ccc(cc1)C2=NC(c3ccc(N(CC=C)CC=C)cc3)=C(N2)c4cc(N(CC=C)CC=C)ccc4
n:1:c(:n(:c(:c:1-c:2:c:c:c:c:c:2)-c:3:c:c:c:c:c:3)-[#1])-[#6]:[!#1] O=C1c2c(c3c(ccc(c3)C=4NC(=NC(c5ccccc5)4)c6ccccc6)1)cc(cc2)C=7N=C(NC(c8ccccc8)7)c9ccccc9
n:1:c(:n(:c(:c:1-c:2:c:c:c:c:c:2)-c:3:c:c:c:c:c:3)-[#1])-[#6]:[!#1] O=C1N(c2c(N1C)ccc(c2)C3=NC(c4ccccc4)=C(N3)c5cc6c(cc5)cccc6)C
n:1:c(:n(:c(:c:1-c:2:c:c:c:c:c:2)-c:3:c:c:c:c:c:3)-[#1])-[#6]:[!#1] O1c2c(c3c1ccc(c3)C=4NC(=NC(c5ccccc5)4)c6cc(O)ccc6)cc(cc2)C=7NC(=NC(c8ccccc8)7)c9cc(O)ccc9
n:1:c(:n(:c(:c:1-c:2:c:c:c:c:c:2)-c:3:c:c:c:c:c:3)-[#1])-[#6]:[!#1] Oc1c2c(ccc1C3=NC(c4ccccc4)=C(N3)c5ccccc5)cccc2
n:1:c(:n(:c(:c:1-c:2:c:c:c:c:c:2)-c:3:c:c:c:c:c:3)-[#1])-[#6]:[!#1] Oc1cc(ccc1)C2=NC(c3ccc(c4ccccc4)cc3)=C(N2)c5ccc(c6ccccc6)cc5
n:1:c(:n(:c(:c:1-c:2:c:c:c:c:c:2)-c:3:c:c:c:c:c:3)-[#1])-[#6]:[!#1] Oc1ccc(cc1)C2=NC(c3ccc(c4ccccc4)cc3)=C(N2)c5ccc(c6ccccc6)cc5
n:1:c(:n(:c(:c:1-c:2:c:c:c:c:c:2)-c:3:c:c:c:c:c:3)-[#1])-[#6]:[!#1] Oc1ccc(cc1)C2=NC(c3ccccc3)=C(N2)c4ccc(c5ccccc5)cc4
n:1:c(:n(:c(:c:1-c:2:c:c:c:c:c:2)-c:3:c:c:c:c:c:3)-[#1])-[#6]:[!#1] S(c1ccc(cc1)C2=NC(c3ccc(cc3)C)=C(N2)c4ccc(cc4)C)C
n:1:c(:n(:c(:c:1-c:2:c:c:c:c:c:2)-c:3:c:c:c:c:c:3)-[#1])-[#6]:[!#1] S1C([N+]([O-])=O)=CC=C1C2=NC(c3ccccc3)=C(N2)c4ccccc4
n:1:c(:n(:c(:c:1-c:2:c:c:c:c:c:2)-c:3:c:c:c:c:c:3)-[#1])-[#6]:[!#1] S1C(C2=NC(c3c(F)cccc3)=C(N2)c4cc5N(C(=O)N(c5cc4)C)C)=CC=C1
n:1:c(:n(:c(:c:1-c:2:c:c:c:c:c:2)-c:3:c:c:c:c:c:3)-[#1])-[#6]:[!#1] S1C(C2=NC(c3cc(F)ccc3)=C(N2)c4cc5N(C(=O)N(c5cc4)C)C)=CC=C1
n:1:c(:n(:c(:c:1-c:2:c:c:c:c:c:2)-c:3:c:c:c:c:c:3)-[#1])-[#6]:[!#1] S1C(C2=NC(c3ccc(cc3)CC)=C(N2)c4cc5N(C(=O)N(c5cc4)C)C)=CC=C1
n:1:c(:n(:c(:c:1-c:2:c:c:c:c:c:2)-c:3:c:c:c:c:c:3)-[#1])-[#6]:[!#1] S1c2c(c3c1cccc3)ccc(c2)C=4N=C(NC(c5ccccc5)4)c6c(F)cccc6
n:1:c(:n(:c(:c:1-c:2:c:c:c:c:c:2)-c:3:c:c:c:c:c:3)-[#1])-[#6]:[!#1] S1c2c(c3c1cccc3)ccc(c2)C=4N=C(NC(c5ccccc5)4)c6ccc(O)cc6
[#6](-[#1])(-[#1])-c:1:c(:c(:c(:c(:c:1-[#8]-[#6](-[#1])-[#1])-[#1])-[#1])-[#6](-[#1])(-[#1])-[#7](-[#1])-[#6;X4])-[#1] [O-][N+](=O)c1ccc(cc1)CCNCc2cc(c(OC)cc2)C
[#6](-[#1])(-[#1])-c:1:c(:c(:c(:c(:c:1-[#8]-[#6](-[#1])-[#1])-[#1])-[#1])-[#6](-[#1])(-[#1])-[#7](-[#1])-[#6;X4])-[#1] Brc1cc(Cl)c(NC(=O)CN2CC[NH+](Cc3cc4c(OCC4)cc3)CC2)cc1
[#6](-[#1])(-[#1])-c:1:c(:c(:c(:c(:c:1-[#8]-[#6](-[#1])-[#1])-[#1])-[#1])-[#6](-[#1])(-[#1])-[#7](-[#1])-[#6;X4])-[#1] Clc1c(F)ccc(c1)C(=O)N2Cc3c(OCC2)ccc(c3)C[NH+]4CCN(C(=O)OCC)CC4
[#6](-[#1])(-[#1])-c:1:c(:c(:c(:c(:c:1-[#8]-[#6](-[#1])-[#1])-[#1])-[#1])-[#6](-[#1])(-[#1])-[#7](-[#1])-[#6;X4])-[#1] Clc1c(N2CC[NH+](Cc3cc(c(OC)cc3)C)CC2)cccc1
[#6](-[#1])(-[#1])-c:1:c(:c(:c(:c(:c:1-[#8]-[#6](-[#1])-[#1])-[#1])-[#1])-[#6](-[#1])(-[#1])-[#7](-[#1])-[#6;X4])-[#1] Clc1c(NC(=O)C[NH+](C2CCCCC2)Cc3cc(c(OCC([O-])=O)cc3)C)ccc(Cl)c1
[#6](-[#1])(-[#1])-c:1:c(:c(:c(:c(:c:1-[#8]-[#6](-[#1])-[#1])-[#1])-[#1])-[#6](-[#1])(-[#1])-[#7](-[#1])-[#6;X4])-[#1] Clc1c(NC(=O)NC=2N(N=CC2)C3CC[NH+](Cc4cc5c(OCC5)cc4)CC3)cccc1
[#6](-[#1])(-[#1])-c:1:c(:c(:c(:c(:c:1-[#8]-[#6](-[#1])-[#1])-[#1])-[#1])-[#6](-[#1])(-[#1])-[#7](-[#1])-[#6;X4])-[#1] Clc1c(OC)ccc(NC(=O)CN2CC[NH+](Cc3cc4c(OCC4)cc3)CC2)c1
[#6](-[#1])(-[#1])-c:1:c(:c(:c(:c(:c:1-[#8]-[#6](-[#1])-[#1])-[#1])-[#1])-[#6](-[#1])(-[#1])-[#7](-[#1])-[#6;X4])-[#1] Clc1cnc(N2C(=CC=C2)C[NH+]3Cc4c(OCC3)ccc(c4)C[NH+]5[C@H](C(=O)OC)CCC5)cc1
[truncated: 116,046 more chars]
