# Supplementary material for: Systematic benchmark of substructure search in molecular graphs - From Ullmann to VF2
Source: J Cheminform. 2012 Jul 31;4:13. doi: 10.1186/1758-2946-4-13 (PMC3586954; doi:10.1186/1758-2946-4-13)
Supplement: Additional file 3 — Supplementary Information (Additional file3). Figure S1. Depiction of SMARTS pattern with no explicit hydrogens and no recursion (top-left), explicit hydrogens and no recursion (top-right), no explicit hydrogens and recursion (bottom-left), and with explicit hydrogens and recursive atom environments (bottom-right). Depictions are created by SMARTSViewer [42]. Figure S2. Visual dipiction of PAINS patterns 1-4 created with SMARTSViewer [42]. Figure S3. Visual dipiction of PAINS patterns 5-8 created with SMARTSViewer [42]. Figure S4. Visual dipiction of PAINS patterns 9-12 created with SMARTSViewer [42]. Figure S5. Visual dipiction of PAINS patterns 13-16 created with SMARTSViewer [42]. [file 1758-2946-4-13-S3.zip › additional_data/datasets/substructure_search_set/literature_Hs_noRec.smarts.lead-like.benchmarkset]

[!#1] [NH2+]=C1N(c2ccc(cc2)CCc3ccccc3)C(NC(=[NH2+])N1)(C)C
[!#1] [O-][N+](=O)c1c([O-])ccc(c1)[C@H]2NC(=O)NC(=C(C(=O)OCC)2)C
[!#1] [O-][N+](=O)c1c(cccc1)CC(=O)Nc2ccc(N(C)C)cc2
[!#1] [O-][N+](=O)c1c(OC(=O)C=2C(=NN(C2C)C(C)(C)C)C)cccc1
[!#1] [O-][N+](=O)c1cc(ccc1)C2=NN(C(=O)c3c(cccc3)2)CC(=O)NC
[!#1] [O-]C(=O)[C@H]1[C@@H](N(C(=O)C1)C[C@H]2OCCC2)c3ccc(OC)cc3
[!#1] [O-]C(=O)c1cc([nH+]cc1)N2CCN(C(=O)OC(C)(C)C)CC2
[!#1] Brc1c(NNc2nc(cc(n2)C)C)cccc1
[!#1] Brc1cc(c(NC(=O)CCNC(=O)N)cc1)C
[!#1] ClC=1SN=NC1COC(=O)C=2NC(=C(C(=O)C)C2C)C
[!#1] Clc1c(c(NC(=O)CNC(=O)c2cc(OC)ccc2)ccc1)C
[!#1] Clc1c(ccc(Cl)c1)CN2N=CC=C2NC(=O)COC
[!#1] Clc1c(OC)cc(S(=O)(=O)N=C2NC=CC(=C2)C)c(OC)c1
[!#1] Clc1c(OCCC(=O)N2CCN(S(=O)(=O)C)CC2)cccc1
[!#1] Clc1c2c(N(N=C2)CCC(=O)N3Cc4c(cccc4)CC3)ccc1
[!#1] Clc1cc(ccc1)C=2OC=C(N2)COC(=O)CCN3N=CC(=C3)C
[!#1] Clc1cc(S(=O)(=O)NCCS(=O)(=O)C)c(OC)cc1
[!#1] Clc1ccc(cc1)[C@H](NC(=O)CS(=O)(=O)CC)C(C)C
[!#1] Clc1ccc(cc1)C2(NC(=O)c3cnccc3)CC2
[!#1] Clc1ccc(cc1)CN2N=C([N+]([O-])=O)C=C2C
[!#1] ClCCN(N=O)C(=O)N[C@H]1[C@H]2C[C@@H](C1)CC2
[!#1] FC(F)(F)c1ccc(cc1)C[NH+]2CCC(C(=O)NCCCO)CC2
[!#1] FC(F)(F)CN1C(=O)C[C@H](C(=O)N[C@@H](C2=NN=C3N2CCC3)C)C1
[!#1] Fc1c(ccc(F)c1)[C@@H](O)CN2C(=O)N3[C@H](C(=O)2)CCC3
[!#1] Fc1c(ccc(F)c1)C=2ON=C(C2)CC(=O)NCC=C
[!#1] Fc1c(F)ccc(c1)C[NH+]2[C@@H](CCO)CCCC2
[!#1] Fc1c(N2C(=C(C=NNC(=O)OC)C=C2C)C)ccc(F)c1
[!#1] Fc1c(N2C=NC=C2)ccc(NC(=O)CCCC)c1
[!#1] Fc1c(N2N=CC(c3ncc(cc3)C(=O)NC4CC4)=C2)ccc(F)c1
[!#1] Fc1cc(ccc1)C(=O)N2CCC(CNC(=O)C)CC2
[!#1] Fc1cc(F)cc(NC(=O)C2=NOC(c3cnccc3)=C2)c1
[!#1] Fc1cc(N)c(cc1)C(=O)OCC(=O)NC(=O)c2ccc(OC)cc2
[!#1] Fc1ccc(cc1)[C@@H]2N(c3ccc(OC)cc3)C(=O)[C@@H]4N2CCC4
[!#1] Fc1ccc(N2CC[NH+]([C@@H](C(=O)N3[C@H](CCC[C@@H]3C)C)C)CC2)cc1
[!#1] O(c1cc2c([nH+]c(cc(NCC[NH+](C)C)2)C)cc1)C
[!#1] O=C(N(Cc1c(OC)c(OC)c(OC)cc1)C)c2ncc(nc2)C
[!#1] O=C(N[C@H](CC=1OC=CC1)C)[C@@H]2CC=CCC2
[!#1] O=C(N1C[C@H](C=2ON=C(N2)C)CCC1)[C@@H]3OCCC3
[!#1] O=C(N1C[C@H]2C=3N(C(=O)C=CC3)C[C@@H](C1)C2)N(C)C
[!#1] O=C(N1Cc2c(cccc2)CC1)CN3[C@@H](CO[C@H](C3)C)C
[!#1] O=C(NC(=O)[C@@H](OC(=O)[C@@H](OC)C)C)NCC(C)C
[!#1] O=C(NC(=O)[C@@H](OC(=O)Cc1ccc(cc1)C)C)NC[C@@H]2OCCC2
[!#1] O=C(NC[C@H]1OCCN(C1)CC(C)C)C2CCCCC2
[!#1] O=C(NC=1C(=NNC1C)C)C[NH+](C2CC2)Cc3cc(ccc3)C
[!#1] O=C(NC=1C=NN(C1)CCOC)NC[C@H](O)c2ccc(cc2)C
[!#1] O=C(NC1=NON=C1C)[C@@H](Oc2c(c(ccc2)C)C)C
[!#1] O=C(NC1CC[NH+](CC1)C)NCc2c(cccc2)C[NH+]3CCCCC3
[!#1] O=C(NC1Cc2c(cccc2)C1)CCN3c4c(cccc4)C(C(=O)C)=C3
[!#1] O=C(Nc1ccc(cc1)C)COc2c(cccc2)C[NH2+]C(C)C
[!#1] O=C(Nc1ccc(OC)cc1)c2ccc(cc2)C=NOC
[!#1] O=C(Nc1ccc(OCC(C)C)cc1)C(=O)N[C@H](c2ccccc2)C
[!#1] O=C(NCC[C@@H]1[NH+](CCCC1)C)c2cnc(N3CCC(CC3)C)cc2
[!#1] O=C(NCC[NH+](CC)CC)CC=1N=C2N(C1)C=CC=C2C
[!#1] O=C(NCc1ncccc1)c2c3c(nc(c2)C)N(N=C(O)3)C
[!#1] O=C(NCCC(=O)N[C@@H](C12CC3CC(C1)CC(C2)C3)C)C=4OC=CC4
[!#1] O=C(NN=C(C=1C(=NN(c2ccccc2)C1C)C)C)NC3CC3
[!#1] O=C(NN=CC=1C(=NN(C1C)CC)C)C=2c3c(NC2)cccc3
[!#1] O=C(O[C@@H](C(=O)Nc1c(cccc1)C(=O)C)C)C2=CC(=O)N(C=C2)C
[!#1] O=C(O[C@H](c1ccccc1)C(=O)NC(=O)NC)CN2N=C(C=C2C)C
[!#1] O=C(OCC(=O)N[C@H](c1cc2c(NC(=O)C2)cc1)C)[C@H](OC)C
[!#1] O=C(OCC)N1CCN(C(=O)NCCCc2ccc(OC)cc2)CC1
[!#1] O=C1N(C(=O)C2(N1)CCCCC2)CC(=O)NC(=O)NCCC
[!#1] O=C1N(C=CC(C(=O)N[C@@H](c2ccc(c3ccccc3)cc2)C)=C1)C
[!#1] O=C1N(N=Nc2c(cccc2)1)[C@@H](C(=O)Nc3ccc(OC)cc3)CC
[!#1] O=C1NC(=O)[C@@H](N1)CC(=O)N[C@@H](c2c3c(ccc2)cccc3)C
[!#1] O1C(=NN=C1CC)CN2CC[NH+](C(C)(C)C)CCC2
[!#1] O1c2c(cccc2)C3=NC4=NC=NN4[C@@H](c5ccccc5)[C@@H]3C1
[!#1] S([O-])(=O)(=O)C=1OC(C=NNC(=O)COc2c(cccc2)C)=CC1
[!#1] S(=O)(=O)(c1ccc(cc1)C(=NNC(=O)c2c(cccc2)C)C)C
[!#1] S(=O)(=O)(N(C)C)C=1OC(=C(C(=O)Nc2ccc(F)cc2)C1)C
[!#1] S(=O)(=O)(N1CSCC1)c2cc(c(cc2)C)C
[!#1] S(=O)(=O)(NC(C)C)c1ccc(NCC(=O)Nc2ccccc2)cc1
[!#1] S(=O)(=O)(NC)c1cc(ccc1)C(=O)N([C@H](CC(C)C)C)C
[!#1] S(=O)(=O)(Nc1ccc(N[C@H](C=2ON=C(N2)C3CC3)C)cc1)C
[!#1] S(=O)(=O)(NCC([NH+]1C[C@@H](CCC1)C)(C)C)c2cc(C#N)ccc2
[!#1] S(=O)(=O)(NCCNC1=NN2N=NN=C2C=C1)c3ccccc3
[!#1] S(C1=Nc2c(N1CCC#N)cccc2)CC(=O)N3[C@H](CCCC3)C
[!#1] S(C1=NN2C(=N1)N=CC=C2)[C@@H](C(=O)NC3CCC(CC3)C)C(C)C
[!#1] S(c1ccccc1)CCOc2c(OC)cc(cc2)C=O
[!#1] S(c1nc(N)cc(n1)C)CC(=O)N2C[C@@H](OCC2)C
[!#1] S(c1ncc(cc1)C(F)(F)F)CC(=O)NNC(=O)[C@H]2OCCC2
[!#1] S(c1ncccn1)[C@@H](C(=O)N2C[C@H](C([O-])=O)CCC2)C
[!#1] S=C(Nc1c(O)cc(cc1)C)NC(=O)c2c(OC)cccc(OC)2
[!#1] S=C(Nc1cc(c(cc1)C)C)NC(=O)/C=C/C=2OC(=CC2)C
[!#1] S=C(NNC(=O)Cc1ccccc1)NC2CCCCC2
[!#1] S1[C@H](C(=O)N(C(=O)[C@@H]1CC)CC(=O)Nc2ccc(cc2)CC)CC
[!#1] S1/C(/C(=O)NC1=O)=C\C2=C(N(c3ccc(cc3)C)C(=C2)C)C
[!#1] S1C(=CC=C1)[C@H]2N(c3ccc(cc3)C)C(=O)CC[C@H](C(=O)N(C)C)2
[!#1] S1C(=CC=C1)C[NH+]2CCN(C(=O)NC[C@@H]3OCCC3)CCC2
[!#1] S1C(=CC=C1C)CNC(=O)Nc2c(OC)ccc(C#N)c2
[!#1] S1C(=NC(=C1C(=O)NN=Cc2ccc(O)cc2)C)N
[!#1] S1C(C(=O)NN2c3c(N=C2)cccc3)=CC=C1C
[!#1] S1C(C(=O)O[C@@H](C(=O)C)C)=CC2=C1CC[C@@H](C2)C
[!#1] S1C(NC(=O)C[NH+]2CCC(C#N)CC2)=C(C(=O)N)C3=C1CCCC3
[!#1] S1C=C(C=2OC(=NN2)CCC(=O)N(c3cc(cc(c3)C)C)C)C=C1
[!#1] S1C=C(C=C1)CN(C(=O)NCc2cc(ccc2)CN3N=CN=C3)C
[!#1] S1c2c(N=C1)ccc(c2)C(=O)NCC(=O)N3CCCC3
[!#1] S1c2c(N=C1NC(=O)c3nccnc(N)3)ccc(F)c2
[!#1] S1c2c(O)cccc2C3=C1N=C4N(C(=O)3)CCCCC4
[!#1] S1c2nc3c(cc2C(N)=C1C(=O)NC4CCCCC4)CN(CC3)C
[!H] [NH+]1=C(NC=C1CN2CC[NH+](CC3CC3)CC2)c4ccccc4
[!H] [O-][N+](=O)C=1C(=NN(C1C)CC(=O)NCc2cc3OCOc3cc2)C
[!H] [O-][N+](=O)c1c(c2ccccc2)c(ccc1)C(=O)OC
[!H] [O-][N+](=O)c1cc(N2C(=O)[C@H]([NH+](CC)CC)CC(=O)2)ccc1
[!H] [O-]C(=O)C[C@@H]([NH2+]CC=1OC=CC1)C(=O)Nc2c3c(ccc2)cccc3
[!H] [O-]C(=O)CC12CC3(N4N=NC(=N4)c5ccccc5)C[C@@H](C1)C[C@H](C3)C2
[!H] ClC=1C(=NN(C1C)[C@@H](C(=O)N2CCCC2)C)C(F)(F)F
[!H] Clc1c(Cl)ccc(c(N)1)C(=O)OCc2cc(ccc2)C(=O)N
[!H] Clc1c(NC(=O)C)ccc(NC(=O)CC=2SC=CC2)c1
[!H] Clc1cc(N2N=CC(C(=O)O[C@@H](C(=O)NC(C)(C)C)C)=C2)ccc1
[!H] FC(F)(F)Oc1cc(OC)c(C#N)cc1
[!H] Fc1c(c2nc(nc(NCCC#N)c2)c3cnccc3)cccc1
[!H] Fc1c(NC(=O)NC(=O)C[NH+](Cc2ccccc2)C)cccc1
[!H] Fc1cc(NC(=O)C[NH+](CC(=O)N(C(C)C)C(C)C)C)ccc1
[!H] Fc1ccc(N2C(=C(C(=O)COC(=O)C=3OC=CC3)C=C2C)C)cc1
[!H] O(c1c(O)cccc1)C=2C(=NN(c3nc(cc(n3)C)C)C2C)C
[!H] O(c1cc2N=C(Nc2cc1)[C@@H]3C[NH+](Cc4cnccc4)CC3)C
[!H] O(c1ccc(cc1)C)CC[NH+](Cc2nc(nc(n2)N)N(C)C)C
[!H] O(c1ccc(cc1)CNc2ncnc3NN=Cc32)C
[!H] O=C([C@H](C#N)C=1Oc2c(N1)cccc2)COc3c(cc(cc3)C)C
[!H] O=C(C=1OC=CC1)C(=NNc2cc(ccc2)C)C=NN
[!H] O=C(N(CC=1C(=NN(c2ccccc2)C1C)C)C)N[C@H](C(C)C)C
[!H] O=C(N(Cc1cc(OC)c(OC)cc1)C)Nc2ncccc2
[!H] O=C(N(CCC#N)C)C[NH+]1CCC(C(=O)NC2CC2)CC1
[!H] O=C(N[C@H](C(=O)NCc1cc(N(C)C)ccc1)C(C)C)C=2OC=CC2
[!H] O=C(N=C1Nc2c(N1)cccc2)[C@H](NC(=O)/C=C/c3ccccc3)C
[!H] O=C(N1[C@@H](c2c3c(ccc2)cccc3)CCC1)CN4N=CC(=C4)C
[!H] O=C(N1C[C@H](C(=O)Nc2nc(ccc2)C)CCC1)NCC(C)C
[!H] O=C(N1CC[NH+](Cc2c(cccc2)C)CC1)COc3ccc(cc3)C
[!H] O=C(N1CCC(C(=O)Nc2ccc(N3CCCC3)cc2)CC1)C
[!H] O=C(N1CCN(C[C@H](O)COc2ccc(cc2)CC)CC1)C
[!H] O=C(N1CCN(c2ncccn2)CC1)[C@H]3C[NH+](CCC#N)CCC3
[!H] O=C(N1CCN(Cc2cc(ccc2)C)CC1)/C=C/C=3C=NN(C3)C
[!H] O=C(NC)\C(\NC(=O)/C=C/c1ccc(OC)cc1)=C\C=2OC=CC2
[!H] O=C(NC[C@@H](c1ccccc1)C)C2=COC=C2
[!H] O=C(Nc1cc(OC)c(OC)cc1)c2cc(ncc2)N3N=CN=C3
[!H] O=C(NC1CC1)c2ccc(NCC(=O)NC3CCC(CC3)C)cc2
[!H] O=C(Nc1ccc(c2ccccc2)cc1)C[n+]3c(cccc3)CC
[!H] O=C(Nc1ccccc1)N[C@@H]([C@@H](O)c2ccccc2)C
[!H] O=C(Nc1nc(nc(c2cncc(OC)c2)c1)N3N=C(C=C3C)C)C
[!H] O=C(NCC(=O)Nc1c(nccc1)N2CCOCC2)[C@H](CC)C
[!H] O=C(NCC[NH+](C)C)CCC(=O)C=1OC=CC1
[!H] O=C(NCc1cc(ncc1)N2N=CC=C2)[C@H](OCC)C
[!H] O=C(NCc1cc2OCOc2cc1)C=3N(c4ccccc4)C=NC3
[!H] O=C(NCCC1=NN=C2N1C=CC=C2)c3c(OC)cccc3
[!H] O=C(NCCNc1nccnc1)c2c(cccc2)COC
[!H] O=C(NN=C(c1ccc(C#N)cc1)C)[C@@H]2OCCC2
[!H] O=C(NN=C1c2c(NC(=O)1)cccc2)C(=O)Nc3ccccc3
[!H] O=C(NNC(=O)c1nc2c(cc1)cccc2)NC[C@@H]3OCCC3
[!H] O=C(O[C@@H](C(=O)N)C)c1c(O)c2c(cc1)cccc2
[!H] O=C(OC(C)(C)C)NN=C(c1ccc(N2N=CN=C2)cc1)C
[!H] O=C(OC)c1c(NC(=O)Nc2ccccc2)cccc1
[!H] O=C(OC)c1ccc(NC(=O)CC=2C(=O)NC(=O)NC2C)cc1
[!H] O=C(OC)Nc1ccc(cc1)Cc2ccc(NC(=O)OC)cc2
[!H] O=C(OCC(=O)Nc1cc(ccc1)C(C)C)C=2N(C=C(C(=O)C)C2)C
[!H] O=C(OCC)C1=C(N(N=C1)c2ncnc(Oc3cc(ccc3)C)c2)N
[!H] O=C(ON=C(N)c1ccccc1)Cc2cc(OC)c(OC)cc2
[!H] O=C1N(C(=O)[C@@](N1)(CCC)C)Cc2c(ccc(c2)C)C
[!H] O=C1N(C(=O)C(=C(N1)C)CCC(=O)NCCc2ccccc2)C
[!H] O=C1N(C(=O)C[C@@H](Nc2cc(NC(=O)C(C)C)ccc2)1)CCC(C)C
[!H] O=C1N(C=C(NN=NCCCC)C(=O)N1)[C@H]2O[C@H]([C@@H](O)[C@H](O)2)CO
[!H] O=C1N(C=CC(=O)N1)CC(=O)N[C@@H](c2ccccc2)C
[!H] O=C1NC(=Nc2c(cccc2)1)CN(CC(=O)N(CCC#N)C)C
[!H] O=C1NC=CC=C1C(=O)N[C@H](C(=O)OC)CC(C)C
[!H] O1[C@@H](N2c3ncnc(N4CC4)c(N=C2)3)[C@@H](O)[C@H](O)[C@@H]1CO
[!H] S(=O)(=O)([C@@H](C(=O)NC1CCN(C(=O)OCC)CC1)C)CCC
[!H] S(=O)(=O)(c1ccc(cc1)C(=O)N2CCOCC2)C
[!H] S(=O)(=O)(N(Cc1cc2OCCOc2cc1)C)c3ccc(OC)cc3
[!H] S(=O)(=O)(N)c1c(ccc(NC(=O)/C=C(\C2CC2)/C)c1)C
[!H] S(=O)(=O)(N[C@@H](CC=1SC=CC1)C)C=2SC(=CC2)C
[!H] S(=O)(=O)(N1[C@@H](C(=O)N)Cc2c(cccc2)C1)C3=C(ON=C3C)C
[!H] S(=O)(=O)(N1C[C@H](O[C@H](C1)C)C)N[C@H](C(=O)N(C)C)CC(C)C
[!H] S(=O)(=O)(NCC(=O)N(C)C)c1cc(OC)c(OC)cc1
[!H] S(=O)(=O)(Oc1c(cccc1)C(=O)N)c2cc3OCCOc3cc2
[!H] S(c1ccccc1)C[C@@H]2N3C(SC2)=NN=C(C(=O)3)C
[!H] S(N[C@H](C([O-])=O)Cc1ccccc1)c2c([N+]([O-])=O)cccc2
[!H] S=C(NC=1N=NN(N1)CC)NC(=O)/C=C/C=2OC=CC2
[!H] S=C(Nc1c(ccc([N+]([O-])=O)c1)C)NC(=O)C2CCC2
[!H] S=C(Nc1cc(ccc1)C)NCCCN2N=CC=C2
[!H] S=C(Nc1cc(OC)ccc1)Nc2ccc(NC(=O)C(C)C)cc2
[!H] S=C1N(C(=O)c2c(N1)cccc2)CC(=O)N3CCCCCC3
[!H] S=C1N(N=C(N1)/C=C/C=2OC(=CC2)C)C[NH+]3C[C@H](CCC3)C
[!H] S=C1NC(=C(C(=O)NC2=NOC(=C2)C)[C@@H](N1)C=3SC(=CC3)C)C
[!H] S1(=O)(=O)C[C@H](O)[C@@H]([NH+]2CCC(Cc3ccccc3)CC2)C1
[!H] S1C(/C=C\2/C(=O)N(C(=O)NC(=O)2)Cc3ccc(OC)cc3)=CC=C1
[!H] S1C(=CC=C1)CCNC(=O)c2nc3c(cc2)cccc3
[!H] S1C(=CC=C1C)[C@@H](NC(=O)NC[C@@H](O)c2ccc(OC)cc2)C
[!H] S1C(=CC=C1C)CNC(=O)Nc2cc(F)c(OCC)cc2
[!H] S1C(=NC(C2=CNC(C(=O)N3CCCC3)=C2)=C1)NC4CCCC4
[!H] S1C(=NN=C1C)[C@H]2CN(C(=O)Cc3ccccc3)CCC2
[!H] S1C(=NN=C1C2CC2)NC(=O)N3[C@@H](Cc4ccccc4)CCC3
[!H] S1C(=NN=C1c2ccccc2)NC(=O)C(C)(C)C
[!H] S1C(C2=NNC=C2[C@@H]3N(c4c(cccc4)C(=O)N3)C)=CC=C1
[!H] S1C(NC(=O)c2ccc(OC)cc2)=C(C(=O)N)C3=C1CCCCC3
[!H] S1C=C(C=C1)[C@@H]2N(C(=O)NCCc3cnccc3)CCC2
[!H] S1C2=C(C=C1)[C@@H](N(C(=O)CN(C(=O)OC)C)CC2)c3ccccc3
[!H] S1C2=NCCN2C(=O)[C@@H]1CC(=O)Nc3ccc(cc3)C(=O)OCC
[!H] S1c2c(N=C1NC(=O)C=3C=NN(c4c(F)cccc4)C3)cccc2
[!H] S1c2ncccc(N(C(=O)C1)CC(=O)NCCCc3ccccc3)2
[!H] S1CCN(C(=O)C(=O)Nc2c(cccc2)CC)CC1
[!H1] [O-][N+](=O)C1=C(N(N=C1C)C)N2C[C@@H](C(=O)N[C@H](CCC)C)CCC2
[!H1] [O-][N+](=O)c1c(N2N=CC=C2)ccc(c1)C(=O)N(C)C
[!H1] [O-][N+](=O)c1cc2OC(=O)N(c2cc1)CNc3c(cc(cc3)C)C
[!H1] BrC[C@@H](O)[C@@H]1OC(=O)C(OC)=C(OC)1
[!H1] ClC=1c2c(NC(C(=O)OCCN3C(=O)OCC3)1)cccc2
[!H1] ClC=1SC(=CC1)CNC(=O)NCCS(=O)(=O)C
[!H1] Clc1c(c(NC(=O)NCc2ccc(cc2)C(=O)NC)ccc1)C
[!H1] Clc1c(cccc1)C(=O)Oc2ccc(N3N=NN=C3)cc2
[!H1] Clc1c(NC(=O)C(=O)N[C@H](CO)C)cc(N2C(=O)CCC2)cc1
[!H1] Clc1c(NC(=O)CCN2N=CC(=C2)C)c3c(nccc3)c(c1)C
[!H1] Clc1c(NC(=S)NC=2N(N=C(C2)C)C)cccc1
[!H1] Clc1c(OCC)ccc(NC(=O)C(=O)NCC(=O)NCC#C)c1
[!H1] Clc1cc(ccc1)C[C@H](NC(=O)CN2C(=O)N(C(=O)C=C2)C)C
[!H1] Clc1cc(NC(=O)C=2OC=CC2C)c(OC)cc1
[!H1] Clc1ccc(cc1)C=2N=C(N3CC[NH+](CC3)CC)NC(=O)C2
[!H1] Clc1ccc(N2N=C(C(=O)NCCCOC)C=C2C)cc1
[!H1] Clc1cnc(NC(=O)COc2cc(OC)ccc2)cc1
[!H1] Clc1ncc(cc1)C(=O)Nc2ccc(S(=O)(=O)NCC)cc2
[!H1] Clc1ncccc1C(=O)OCC(=O)NC=2SC=CC2C(=O)N
[!H1] FC(F)(F)Oc1cc2c(N[C@@H](C([O-])=O)[C@@H]3[C@H]2C=CC3)cc1
[!H1] Fc1c(N2N=CC=C2)ccc(NCC(=O)Nc3cc(C#N)ccc3)c1
[!H1] Fc1c(OCCCNC(=O)NC=2C=NN(C2)CC)cccc1
[!H1] Fc1cc(c(OC)cc1)[C@@H](NC(=O)N2CCCC2)C
[!H1] Fc1cc(ccc1)C(=O)N2CCC3(NC(=O)N(C(=O)3)C)CC2
[!H1] Fc1cc(ccc1)C[NH+](C2CC2)CC(=O)N3C[C@@H](CCC3)C
[!H1] Fc1cc(NC(=O)CNc2ccc(C#N)cc2)c(cc1)C
[!H1] n1c(nccc1C=2C(=NN(C2)CCC)C)N[C@@H](C=3C=NN(C3)C)C
[!H1] O=C(N(C)C)NC[C@@H](N1CC[NH+](CC1)C)Cc2ccccc2
[!H1] O=C(N(CCC)C)NC[C@@H](N1CCOCC1)CC(C)C
[!H1] O=C(N=C(NCc1cc2OCOc2cc1)N)c3ccccc3
[!H1] O=C(N1C[C@H](OCC1)c2ccc(N(C)C)cc2)C3CCCCC3
[!H1] O=C(N1CCC(C(=O)NCCC)CC1)Nc2c(cccc2)COC
[!H1] O=C(NC)CN1CCN(c2ccc(OC)cc2)CC1
[!H1] O=C(NC[C@@H](O)C)NC[C@@H]1c2c(cccc2)CCC1
[!H1] O=C(Nc1c(cc(N2CC[NH+](CC2)CC)cc1)C)C(=O)NC[C@H](O)C
[!H1] O=C(Nc1c(cc(N2CCOCC2)cc1)C)NC=3C=NN(C3)C
[!H1] O=C(Nc1c(OC)ccc(c1)C)NCc2cc(C#N)ccc2
[!H1] O=C(Nc1c(OC)cccc1)/C(/C#N)=C/C=2NC=CC2
[!H1] O=C(Nc1c(OC)nccc1)C(=O)NCC(=O)NC2CCCCC2
[!H1] O=C(Nc1cc(ccc1)CN2N=CN=C2)N[C@H](c3ccccc3)C
[!H1] O=C(Nc1cc(N2N=NN=C2)c(cc1)C)C=3Oc4c(cc(cc4)C)C3
[!H1] O=C(Nc1cc2c(cc1)CNC(=O)2)NCC[C@H]3OCCC3
[!H1] O=C(NC1CCCC1)CN2c3c(cccc3)C=C2C=4OC(=NN4)CC
[!H1] O=C(Nc1nc2c(cc1)cccc2)CCNC(=O)Cc3ccccc3
[!H1] O=C(NCC1=NOC(=N1)C(C)C)c2cnc(NC3CCCCC3)cc2
[!H1] O=C(NCCCCOc1ccccc1)c2c(O)nccc2
[!H1] O=C(O[C@@H](C(=O)N(Cc1c(cccc1)C)C)C)C=2C(=NN(C2C)C)C
[!H1] O=C(O[C@@H](C(=O)N1CCCC1)C)[C@H](C=2C(=NN(C2C)C)C)C
[!H1] O=C(O[C@@H](C(=O)NC1CCCC1)C(C)C)[C@@H]2CNC(=O)CC2
[!H1] O=C(O[C@@H](c1ccccc1)C)[C@H]2CN(c3cc(OC)ccc3)C(=O)C2
[!H1] O=C(O[C@H](C(=O)NC(C)C)C)c1c2c(nc(c1)C)cccc2
[!H1] O=C(O[C@H](C(=O)NCCc1ccccc1)C)[C@@H]2OCCC2
[!H1] O=C(OC(C)(C)C)N1C[C@H]([NH3+])[C@H](c2ccccc2)C1
[!H1] O=C(OCC)[C@H](N(C(=O)C)C)c1ccc(O)cc1
[!H1] O=C1N(c2ccccc2)C[C@H](C(=O)Nc3cc(c(cc3)C)C)C1
[!H1] O=C1Nc2c(O[C@]1(C(=O)NCCCOCC)C)ccc(c2)C
[!H1] O=C1Nc2c(OC1)ccc(c2)C3=NN([C@@H](C=4C=NN(C4)C)C3)C
[!H1] O=C1O[C@@](OC)(C(=O)C(OC)=C1)/C=C/c2ccccc2
[!H1] O=C1OCCN(c2cc(NC(=O)c3cc4N=CNc4cc3)ccc2)1
[!H1] O1[C@H](N2c3ncnc(c(N=C2)3)CCC)[C@@H](O)[C@H](O)[C@@H]1CO
[!H1] O1C(=CC=C1)C[n+]2c(N)c3c(nc2)N(C(=C3C)C)Cc4ncccc4
[!H1] O1N=C(N=C1c2c(OC)cccc2)c3cc(OC)c(OC)c(OC)c3
[!H1] S([C@@H](c1ccc(F)cc1)C)CCC(=O)NC2=NOC(=C2)C
[!H1] S(=O)(=O)([C@H](C(=O)Nc1c(F)cccc(F)1)C)CC2=NOC(=C2)C
[!H1] S(=O)(=O)([N-]C=1SC(=NN1)C(C)C)c2ccc(NC(=O)C)cc2
[!H1] S(=O)(=O)([N-]c1ccc(N2C(=O)NCC2)cc1)c3c(C#N)cccc3
[!H1] S(=O)(=O)(C1=NC=CN1CC)CC(=O)NC(C)C
[!H1] S(=O)(=O)(Cc1cc(F)c(OC)cc1)CC(=O)N2CCC(CC2)C
[!H1] S(=O)(=O)(CCCNC(=O)[C@@H]1Oc2c(O[C@@H]1C)cccc2)C
[!H1] S(=O)(=O)(N(C)C)NCc1ccc(OCc2cnccc2)cc1
[!H1] S(=O)(=O)(N)c1cc(NC(=O)COC(=O)CCC)c(c(c1)C)C
[!H1] S(=O)(=O)(N[C@@H](C(=O)N)Cc1ccccc1)Cc2ccccc2
[!H1] S(=O)(=O)(N=C([O-])[C@H]1OCCOC1)C2=Cc3c(cccc3)CC2
[!H1] S(=O)(=O)(N1[C@H](C([O-])=O)CCCC1)c2ccccc2
[!H1] S(=O)(=O)(N1C[C@@H](CCC1)CC)c2cc(S(=O)(=O)C)c(F)cc2
[!H1] S(=O)(=O)(Nc1cc(N2C(=O)CCCC2)ccc1)C3CC3
[!H1] S(=O)(=O)(NN=Cc1cc(O)c(O)cc1)c2cc3c(cc2)cccc3
[!H1] S(C1=NC(=O)N(C2=C1CCC2)C3CCCC3)CC#N
[!H1] S(C1=NN=C(N(N)1)C)[C@H](C(=O)NC(C)(C)C)C
[!H1] S(C1=NN=C(N1C(C)C)CCN2N=C(C=C2C)C)C3CC3
[!H1] S(C1=NN=CN1C)[C@@H](C(=O)NCc2cc(OCC)ncc2)C
[!H1] S(C1=NNC(=N1)N)[C@H](C(=O)Nc2c(cccc2C)CC)C
[!H1] S(c1c(NC(=O)[C@@H](OC(=O)c2ccc(C#N)cc2)C)cccc1)C
[!H1] S(c1ccc(cc1)[C@@H](NC(=O)[C@H](NC(=O)C)C(C)C)C)C
[!H1] S(CCC(=O)N[C@@H]1c2c(nc(nc2)c3cnccc3)CCC1)C
[!H1] S=C(Nc1cc(ccc1)C(=O)N2CC[NH+](CC2)C)NC(=O)CC
[!H1] S=C(Nc1ccc(F)cc1)NC(=O)/C=C/c2ccc([N+]([O-])=O)cc2
[!H1] S=C(NN=C1c2c(N=C(O)1)c(cc(c2)C)C)NC[C@@H]3OCCC3
[!H1] S=C1N2N(C(=S)N[C@@H]2C=3OC=CC3)[C@H](N1)C=4OC=CC4
[!H1] S=P(c1ccc(N(C)C)cc1)(C)C
[!H1] S1(=O)(=O)C[C@@H](NC(=S)NC2=NNC(=N2)N)CC1
[!H1] S1C(/C=C/C(=O)N[C@H](CN2C(=O)CCC2)C)=CC=C1
[!H1] S1C(=C(C=C1)C)CN(C(=O)c2cc([N+]([O-])=O)c(OCC)cc2)C
[!H1] S1C(=CC=C1)[C@@H](NC(=O)CC2=C(ON=C2C)C)C
[!H1] S1C(=NC(=O)C1)N(C(=O)c2cc(OC)ccc2)Cc3ccccc3
[!H1] S1C[C@]2(NC(=O)N(C(=O)2)CC(=O)N(C3CCC(CC3)C)C)CC1
[!H1] S1C=2N=C(SCC(=O)N)N(C(=O)C2C3=C1CCC3)CC(=C)C
[!H1] S1C2=NC(=CC(=O)N2C=C1)COC(=O)Cc3cc4c(OCC4)cc3
[!H1] S1C2=NC=C(C(=O)Oc3c4ncccc4ccc3)C(=O)N2C=C1
[!H1] S1N=NC(c2cc(NC(=O)C=3SC=CC3)ccc2)=C1
[*!H0,#1] [O-][N+](=O)c1c(cccc1)C(=O)OCC(=O)N(C2=CCCC2)C
[*!H0,#1] [O-]/C(=C(\C#N)/C(=O)NC)/COc1cc(ccc1)C(C)(C)C
[*!H0,#1] [O-]C(=O)[C@@]1(O[C@H]([C@H](O)[C@H](O)CO)[C@@H](NC(=O)C)[C@H](O)C1)O
[*!H0,#1] [O-]c1nnc(cc1)C(=O)N[C@H]2c3c(OCC2)cccc3
[*!H0,#1] BrC=1C=2C(=NNC2C=O)C=C(C([O-])=O)C1
[*!H0,#1] BrC1(Br)[C@@](C(=O)NC2CCCCC2)(C1)C
[*!H0,#1] Brc1c(NC(=O)C(=O)N(CC(C)C)C)ccc(F)c1
[*!H0,#1] Brc1cc([N-]S(=O)(=O)C=2SC=CC2)c(OC)cc1
[*!H0,#1] Clc1c(ccc(F)c1)C(=O)NCCC(=O)N2CCCC2
[*!H0,#1] Clc1c(cccc1)C(=O)NC=2SC=C(N2)c3cnccc3
[*!H0,#1] Clc1c(cccc1)CNC(=O)c2ccc(NC(=O)C3CC3)cc2
[*!H0,#1] Clc1c(N)cc(NC(=O)C[NH+]2C[C@@H](CCC2)C)cc1
[*!H0,#1] Clc1c(N2C(=O)[C@H](SCC([O-])=O)CC(=O)2)cccc1
[*!H0,#1] Clc1c(NC(=O)C2=C([O-])N(c3c(cccc3)C(=O)2)CC)cccc1
[*!H0,#1] Clc1c(OC)ccc(c1)CCC(=O)NNC(=O)[C@@H]2OCCC2
[*!H0,#1] Clc1c(S(=O)(=O)N)cc(cc1)C(=O)OCCO
[*!H0,#1] Clc1cc(ccc1)C(=O)Nc2cc3N(C(=O)COc3cc2)C
[*!H0,#1] Clc1ccc(cc1)[C@H](N[C@@H](c2ccccc2)C(=O)NC3CC3)CC
[*!H0,#1] Clc1ccc(cc1)CNS(=O)(=O)C=2C3=NSN=C3C=CC2
[*!H0,#1] Clc1ccc(OCC(=O)NOCc2ccccc2)cc1
[*!H0,#1] FC(F)(F)[C@@]1(O)N(N=C(C1)CC)C(=O)COc2ccccc2
[*!H0,#1] FC(F)(F)c1cc(ccc1)C(=O)N2CCN(C(=O)NCCC)CC2
[*!H0,#1] FC(F)Oc1cc(ccc1)COC(=O)c2cc(N3N=NN=C3)ccc2
[*!H0,#1] Fc1c(cc(NC(=O)C(F)(F)c2ccccc2)cc1)C(=O)OC
[*!H0,#1] Fc1c(ccc(NC(=O)NCc2cc(OC)c(OCCO)cc2)c1)C
[*!H0,#1] Fc1c(cccc1)[C@H](O)CNc2c([N+]([O-])=O)cc(cc2)C(=O)C
[*!H0,#1] Fc1c(cccc1)C(=O)NCC(=O)N[C@H]2[C@H](CCCC2)C
[*!H0,#1] Fc1cc(N2C(=O)O[C@H](C2)CNC(=O)CCCC)ccc1
[*!H0,#1] Fc1cc2NC=Nc2c(c1)C(=O)NC=3N(N=C(C3)C)Cc4ccccc4
[*!H0,#1] Fc1ccc(cc1)[C@@H]2O[C@@H](CN(C(=O)OC)C2)C
[*!H0,#1] Fc1ccc(cc1)[C@H](N2CCOCC2)CNC(=O)NC3CCCCC3
[*!H0,#1] Fc1ccc(cc1)[C@H]2N=C(NC3=NC(=O)c4c(N32)cccc4)N
[*!H0,#1] N=1N(C(=CC1NCC2=C(N(N=C2)CC)C)C)CCCC
[*!H0,#1] O=C(N[C@@H](CC)C)CCc1cc2OCOc2cc1
[*!H0,#1] O=C(N[C@@H](CC)C)NCCN1C[C@H](O[C@H](C1)C)C
[*!H0,#1] O=C(N[C@@H](COC)C)CCCc1ccccc1
[*!H0,#1] O=C(N[C@@H]1[C@@H]([C@@H](CCC1)C)C)CCC(=O)NCCOC
[*!H0,#1] O=C(N[C@H]1[C@@H]([C@@H](CCC1)C)C)c2cc(NC(=O)C)ccc2
[*!H0,#1] O=C(N[C@H]1C2=C(N(N=C2)c3ccc(cc3)C(C)(C)C)CCC1)CC=C
[*!H0,#1] O=C(N1[C@@H](c2cc(OC)ccc2)CCC1)c3cc4OCOc4cc3
[*!H0,#1] O=C(N1CC(=O)NCC1)CCC(=O)c2ccc(cc2)CCC
[*!H0,#1] O=C(N1CCC(O)CC1)[C@@]2(Oc3c(NC(=O)2)cccc3)C
[*!H0,#1] O=C(N1CCCC1)CCCC=2c3c(N(C2)CC)cccc3
[*!H0,#1] O=C(N1CCN(C(=O)C(C)C)CC1)[C@H]2CN(C(=O)C2)CCC
[*!H0,#1] O=C(N1CCOCC1)Nc2cc(OCC#N)ccc2
[*!H0,#1] O=C(NC[C@@H]1COCC1)/C(/C#N)=C\c2cc(OC)ccc2
[*!H0,#1] O=C(NC=1OC(=NN1)C2=C(OC(=C2)C)C)C3=NN(C(=C3)C)C
[*!H0,#1] O=C(Nc1c(c(ccc1)C(=O)NC)C)c2ccc(cc2)C=NOC
[*!H0,#1] O=C(Nc1cc(OCC(=O)N2CCCC2)ccc1)NCCC(C)C
[*!H0,#1] O=C(Nc1ccc(N2C(=C(C(=O)C)C(C(=O)C)=C2C)C)cc1)C
[*!H0,#1] O=C(Nc1ccc(OCc2ccccc2)cc1)NCCC(=O)N(C)C
[*!H0,#1] O=C(Nc1cnc(N2N=CN=C2)cc1)[C@@H](c3ccccc3)CC
[*!H0,#1] O=C(NCC)c1ccc(cc1)CNC(=O)C=C2CCCCC2
[*!H0,#1] O=C(NCCCOC)c1ccc(NC(=O)C2CC2)cc1
[*!H0,#1] O=C(NNC(=O)[C@@H]1CN(C(=O)C1)Cc2ccccc2)c3cnccc3
[*!H0,#1] O=C(NNC(=O)Cc1cc2c(cc1)cccc2)Nc3ncccc3
[*!H0,#1] O=C(NNc1nc(OC)ccn1)NC[C@@H](N2C[C@H](O[C@@H](C2)C)C)C
[*!H0,#1] O=C(O[C@@H](c1ccccc1)C(=O)NC2CC2)C3CCCC3
[*!H0,#1] O=C(Oc1ccc(NC(=O)C)cc1)C(c2c(OC)cccc2)(C)C
[*!H0,#1] O=C(OCC(=O)N1C(=O)CCC1)C2=C(N(N=C2)C)C
[*!H0,#1] O=C(OCC(=O)NC(=O)N)CN1N=C(C=C1C)C
[*!H0,#1] O=C(OCC)C1=C(N(N=C1)C)NC(=O)C2=NOC3=C2CCCC3
[*!H0,#1] O=C(OCC1=NN=NN1C2CC2)[C@@H](NC(=O)C3CCCC3)C
[*!H0,#1] O=C1C=C2[C@]([C@@H]3[C@H](O)C[C@@]4([C@@]5(O[C@@H]5C[C@@H]4[C@@H]3CC2)C(=O)C)C)(CC1)C
[*!H0,#1] O=C1c2c(cccc2)C(=O)C(O)(c3c(O)cc(c(c3)C)C)1
[*!H0,#1] O=C1N(C(=O)[C@H]2OC(O[C@H]12)(C)C)Cc3ccccc3
[*!H0,#1] O=C1N(c2c(OC)ccc(NC(=O)C3CCCCC3)c2)CCCC1
[*!H0,#1] O=C1O[C@@H]2[C@H](C1=C)[C@@H](O)[C@@]3(C(=O)C=C[C@@H]3[C@H](C2)C)C
[*!H0,#1] Oc1cc(ccc1)[C@H]2C(C#N)(C#N)C(=N)C(C#N)C3=CC[NH+](C[C@@H]32)C
[*!H0,#1] S([O-])(=O)(=O)C1=Nc2c(N1Cc3ccc(cc3)C(C)(C)C)cccc2
[*!H0,#1] S(=O)(=O)(CC=1ON=C(N1)c2c(OCC)cccc2)CC
[*!H0,#1] S(=O)(=O)(N(C)C)NC[C@H]([NH+]1CCCC1)c2ccc(F)cc2
[*!H0,#1] S(=O)(=O)(N(Cc1c(OC)cccc1)C)c2ccc(cc2)C([O-])=O
[*!H0,#1] S(=O)(=O)(N1[C@@H](c2ccncc2)CCC1)Cc3ccc([N+]([O-])=O)cc3
[*!H0,#1] S(=O)(=O)(N1CCC(CNS(=O)(=O)C(C)C)CC1)C2CC2
[*!H0,#1] S(=O)(=O)(N1CCNCC1)C=2c3c(SC2)cccc3
[*!H0,#1] S(=O)(=O)(NC(=O)Nc1c2ncccc2ccc1)c3ccc(cc3)C
[*!H0,#1] S(=O)(=O)(NC[C@](O)(c1ccc(F)cc1)C)c2cc(c(F)cc2)C
[*!H0,#1] S(=O)(=O)(NC[C@H]1OCCC1)C2=C(ON=C2C)C
[*!H0,#1] S(=O)(=O)(Nc1ccc(cc1)C(=O)C[NH2+]C(C)C)C
[*!H0,#1] S(C1=NC(=NN1)CCC)[C@@H](C(=O)NC(=O)NC[C@H]2OCCC2)C
[*!H0,#1] S(C1=NN=C(N1C)CC)[C@H](C(=O)OC)CC
[*!H0,#1] S=C(N1[C@H](C=2SC=CC2)CCC1)NCCOC
[*!H0,#1] S=C(N1c2c(cc(F)cc2)CC[C@H]1C)NCCOC
[*!H0,#1] S=C(Nc1c([O-])ccc([N+]([O-])=O)c1)NC(=O)c2c(F)cccc2
[*!H0,#1] S=C(Nc1c2OCCOc2ccc1)NCCC[NH+](C)C
[*!H0,#1] S=C(NNC(=S)NC1CC1)N[C@H]2[C@@H]([C@H](CCC2)C)C
[*!H0,#1] S1(=O)(=O)CCN([C@@H](CO)Cc2ccccc2)CC1
[*!H0,#1] S1C(=CC=C1)[C@@H](NC(=O)[C@@H]2ON=C(C=3C=NN(C3)C)C2)C(C)C
[*!H0,#1] S1C(=CC=C1)CN2C(C(=O)OCC(=O)N3C(=O)CCC3)=CC=C2
[*!H0,#1] S1C(=NC(=C1CC(=O)NCc2ccc(F)cc2)C)C
[*!H0,#1] S1C(=NC(=O)C1)N2CCN(c3ccc(F)cc3)CC2
[*!H0,#1] S1C(=NC(c2c(cccc2)C)=C1)NC(=O)CN3N=C(C=C3C)C
[*!H0,#1] S1C(C(=O)N(CC(=O)O[C@H](C(=O)NC(=O)NC)C)C)=CC=C1
[*!H0,#1] S1C(C(=O)NCCCC(=O)OCC#Cc2ccccc2)=CC=C1
[*!H0,#1] S1C(C(=O)NNC(=O)/C=C/C=C/C)=CC(=C1CC)C
[*!H0,#1] S1C=C(C(=O)N2CCN(C(=O)C=3Oc4c(cccc4)C3)CC2)C=C1
[*!H0,#1] S1C2=[NH+]C(=CC(=O)N2C=C1)CN(CC(=O)N)CCOC
[*!H0,#1] S1c2c(N(C(=O)C1)CC#N)cc(cc2)C(=O)OC
[*!H0,#1] S1c2nc3c(cc2C(N)=C1C(=[NH+]C#N)N)CCCCC3
[#6!H0,#1] [O-][N+](=O)C1=CN(C(=O)C(C#N)=C1)CC=2ON=C(C2)C
[#6!H0,#1] [O-][N+](=O)c1c(NCCCO)cc(N2CCCC2)cc1
[#6!H0,#1] [S-]C1=NN=C(N(N=Cc2c(OC)ccc(OC)c2)1)c3ccncc3
[#6!H0,#1] [S-]c1ncccc1C(=O)N2C[C@H](O[C@@H](c3ccccc3)C2)C
[#6!H0,#1] BrC(=C)CN1CCN(C(=O)CC(F)(F)F)CC1
[#6!H0,#1] ClC=1C(=O)NN=CC(N2CCC3(OCCO3)CC2)1
[#6!H0,#1] ClC=1SC(=CC1)CN(S(=O)(=O)C=2SC=CC2)C
[#6!H0,#1] Clc1c(ccc(NC(=O)C[C@@H](NC(=O)C)c2ccccc2)c1)C
[#6!H0,#1] Clc1c(cccc1)[C@@H](NC(=O)C=2NC=C(C(=O)C)C2)C
[#6!H0,#1] Clc1c(F)cc(cc1)C[NH2+][C@H]2C(=O)NCCCC2
[#6!H0,#1] Clc1c(F)ccc(NC(=O)c2ccc(cc2)CN3N=CN=C3)c1
[#6!H0,#1] Clc1cc(ccc1)[C@H](NC(=O)NC=2SC=NN2)CC
[#6!H0,#1] Clc1cc(ccc1)CCN2C(=O)C[C@@H](NC(=O)C3CCCC3)C2
[#6!H0,#1] Clc1cc(NC(=O)c2cc(OC)c(cc2)C)c(cc1)C(=O)NCC
[#6!H0,#1] Clc1ccc(cc1)C[C@H](C(=O)N2C[C@@H](OCC2)C)C
[#6!H0,#1] Clc1ccc(cc1)CCNC(=O)Nc2ccc(cc2)CC(=O)N
[#6!H0,#1] Clc1nc(nc(SC=2SC(=NN2)NC3CC3)c1)N
[#6!H0,#1] Clc1nnc(Oc2cc(ccc2)C([O-])=O)cc1
[#6!H0,#1] FC(F)(F)c1c(cccc1)C[NH+](CCN(C)C)CC
[#6!H0,#1] FC(F)Oc1ccc(cc1)C(=O)CN2CCOCC2
[#6!H0,#1] Fc1c(ccc(NC(=O)[C@@H](OC(=O)CN(C(=O)C)C)C)c1)C
[#6!H0,#1] Fc1c(cccc1)C[NH2+]C2CCCC2
[#6!H0,#1] Fc1c(cccc1)CC(=O)Nc2cc(Oc3nccnc3)ccc2
[#6!H0,#1] Fc1c(cccc1)CCNC(=O)C(=O)N(c2ccc(F)cc2)C
[#6!H0,#1] Fc1c(NC(=O)CN(C(=O)[C@H]2OCCC2)CC)c(F)ccc1
[#6!H0,#1] Fc1cc(F)cc(NC(=O)CCN2c3c(cccc3)C(=O)NC(=O)2)c1
[#6!H0,#1] Fc1ccc(cc1)C2=NOC(=N2)C[NH+]3CCN(c4ncccn4)CC3
[#6!H0,#1] N#Cc1c(nc(NN)c(C#N)c1c2ccccc2)NN
[#6!H0,#1] N=1N2C(NC[C@H](C[NH2+]Cc3c(N4N=CC=C4)cccc3)C2)=CC1C
[#6!H0,#1] O(c1c(OC)cccc1C[NH2+][C@@H](CC)C)CC
[#6!H0,#1] O(c1nc(ncc1)NCC2=NN=C3N2C=CC=C3)C
[#6!H0,#1] O[C@@H]1[C@H]2[C@@H](CCC1)CCCC2
[#6!H0,#1] O=C(c1ccccc1)/C=C\c2cc(OC)c(OC)c(OC)c2
[#6!H0,#1] O=C(N(C1CC1)Cc2c(OC)cccc2)CCN3OCCC3
[#6!H0,#1] O=C(N(Cc1ccc(O)cc1)C)CN(c2cc3c(cc2)cccc3)C
[#6!H0,#1] O=C(N[C@H](CCC)C)[C@H]1C[NH+](CC=2OC(=NN2)C)CCC1
[#6!H0,#1] O=C(N1[C@@H](c2cc3OCCOc3cc2)CCC1)CN4N=C(C=C4C)C
[#6!H0,#1] O=C(N1[C@H](C=2ON=C(C2)C)CCC1)Nc3c(OC)nccc3
[#6!H0,#1] O=C(N1c2c(O[C@H](C1)C)cccc2)CCCOc3ccccc3
[#6!H0,#1] O=C(N1CCN([C@H]2c3c(OCC2)cccc3)CC1)NCCC
[#6!H0,#1] O=C(N1CCN(c2ncccn2)CCC1)[C@@H]3OCCC3
[#6!H0,#1] O=C(NC(C1CC1)C2CC2)CCNc3c(cccc3)C
[#6!H0,#1] O=C(NC=1C=NN(C1)CCOC)[C@@H](C=2C(=NN(C2C)C)C)C
[#6!H0,#1] O=C(NC1=NNC=N1)C=2C(=NN(c3ccccc3)C2)C=4OC(=CC4)C
[#6!H0,#1] O=C(Nc1c(Oc2ccc(cc2)C)cccc1)NCC3=NN=CN3C
[#6!H0,#1] O=C(Nc1cc(OC)c(NC(=O)C)cc1)Nc2ccc(C#N)cc2
[#6!H0,#1] O=C(Nc1cc2OCCOc2cc1)C(=O)NC[C@@H](c3ccccc3)C
[#6!H0,#1] O=C(Nc1ccc(cc1)C(C)(C)C)NCC(=O)NCC#C
[#6!H0,#1] O=C(NCc1ccc(N2N=CC=C2)cc1)C=3Nc4c(cccc4)C(=O)C3
[#6!H0,#1] O=C(NCc1ccc(NC(=O)CCC)cc1)NC[C@@H]2COCC2
[#6!H0,#1] O=C(NCCCN1C=[NH+]C=C1)C=2OC(=CC2)CC=3C(=NNC3C)C
[#6!H0,#1] O=C(NNC(=O)CNc1ccc(cc1)C)c2c(cc(cc2)C)C
[#6!H0,#1] O=C(O[C@@H](C=1ON=C(N1)C)C)C=2c3c(NC2)cccc3
[#6!H0,#1] O=C(O[C@H](C(=O)N[C@H](CC)C)C)CC=1c2c(NC1)cccc2
[#6!H0,#1] O=C(O[C@H](C(=O)Nc1c(ccc(c1)C)C)C)CN(C(=O)C)C
[#6!H0,#1] O=C(O[C@H](c1cc(NC(=O)C)ccc1)C)C=C(C)C
[#6!H0,#1] O=C(OCC(=O)NC(C)C)[C@H]1CN(c2cc3c(cc2)CCC3)C(=O)C1
[#6!H0,#1] O=C(OCC)[C@@H]1CN(C(=O)COc2ccc(OC)cc2)CCC1
[#6!H0,#1] O=C(OCC)C1=C(NC2=NN=NN2[C@@H](c3cc(OC)c(O)cc3)1)C
[#6!H0,#1] O=C(OCCCc1ccncc1)C=2Oc3c(cccc3)C(=O)C2
[#6!H0,#1] O=C1Oc2c(c(cc(c2)C)C)C(=C1)CN3C[C@@H](O[C@H](C3)C)C
[#6!H0,#1] O1C(=CC=C1)C[n+]2c(N)c3c(nc2)N(c4ncccc4)C(=C3C)C
[#6!H0,#1] S([O-])(=O)(=O)OCC[n+]1ccc(cc1)Cc2ccc([N+]([O-])=O)cc2
[#6!H0,#1] S(=O)(=O)([N-]c1c(C#N)cccc1)c2ccc(SC)cc2
[#6!H0,#1] S(=O)(=O)(c1cc(NC(=O)[C@@H](NC(=O)C)C2CCCC2)ccc1)C
[#6!H0,#1] S(=O)(=O)(N(CCCN1C(=S)N[C@H](C(=O)1)C)CC)C
[#6!H0,#1] S(=O)(=O)(N)c1ccc(cc1)[C@@H](NC(=O)C2=NNc3c(cccc3)2)C
[#6!H0,#1] S(=O)(=O)(N)c1ccc(cc1)CNC(=O)N2[C@@H](CCCC2)CC
[#6!H0,#1] S(=O)(=O)(N=C([O-])CCCC)c1cc2NC(=O)N(c2cc1)CCC
[#6!H0,#1] S(=O)(=O)(N1[C@H](C2=NN=C3N2CCCCC3)CCC1)c4ccccc4
[#6!H0,#1] S(=O)(=O)(N1CC[NH+](CC1)CCc2ncccc2)c3ccccc3
[#6!H0,#1] S(=O)(=O)(Nc1cc2OCCCOc2cc1)c3ccc(cc3)CC
[#6!H0,#1] S(=O)(=O)(Oc1c2nc(ccc2ccc1)C)N3CCOCC3
[#6!H0,#1] S(C=1c2c(N(C1)CC(=O)N3CCC(CC3)C)cccc2)CC(=O)N
[#6!H0,#1] S(C1=NN=C(N1CC=C)C=2C(=NN(C2)CC)C)[C@@H](C(=O)N(C)C)C
[#6!H0,#1] S(C1=NN=CN1C2CC2)CC(=O)N[C@@H]3C[C@H](C(F)(F)F)CCC3
[#6!H0,#1] S(C1=NN2C(=N1)N=C3C(C(=O)C[C@@H](C3)C)=C2)CC
[#6!H0,#1] S(C1=NNC(=N1)N)CC(=O)Nc2c(OC)cccc2
[#6!H0,#1] S(c1ncccc1C(=O)NCC2(CO)CC2)C
[#6!H0,#1] S(c1ncnc(c2ccccc2)c1)[C@@H](C(=O)N(CC)CC)C
[#6!H0,#1] S(c1ncnc2N(N=Cc12)C)C[C@@H]3N(C(=O)OC(C)(C)C)CCC3
[#6!H0,#1] S=C(N[C@@H](c1ccc(OC)cc1)C)NC[C@@H]2OCCC2
[#6!H0,#1] S=C(NC1=NN(C=N1)Cc2cc(ccc2)C)NCC=3OC=CC3
[#6!H0,#1] S=C(Nc1ccc(cc1)C(=O)N2C[C@@H](O[C@H](C2)C)C)NC(C)C
[#6!H0,#1] S=C(Nc1ccc(N2CCOCC2)cc1)NC(C)C
[#6!H0,#1] S=C(NN=C(c1ccc(OC)cc1)C)Nc2cc(OC)ccc2
[#6!H0,#1] S=C(NN=C(c1ncccc1)c2ncccc2)NCC=C
[#6!H0,#1] S=C(NNC(=O)COc1c(cccc1)C)NC(=O)C(C)C
[#6!H0,#1] S=C1N=C(Nc2ccc(cc2)C(=O)OCCCC)C=NN1
[#6!H0,#1] S1(=O)(=O)c2c(cccc2)[C@@H](O)c3c(cccc3)C1
[#6!H0,#1] S1/C(/C(=O)N(C1=O)[C@@H](CC)C)=C/C=2OC(N3CCOCC3)=CC2
[#6!H0,#1] S1C(=NC(=C1C(=O)N[C@H](c2ccc(NC(=O)C3CC3)cc2)C)C)C
[#6!H0,#1] S1C(=NC(=O)C[C@@H]1C(=O)Nc2c(OCC)cccc2)N
[#6!H0,#1] S1C(=NC=C1)NC(=O)C[C@H]2[C@H](CN(C(=O)C(C)(C)C)CC2)CC
[#6!H0,#1] S1C(=NN=C1CC(C)C)NC(=O)NCc2ccc(OC)cc2
[#6!H0,#1] S1C(=NN=C1CC)C2CCN(C(=O)c3ccc(OC)cc3)CC2
[#6!H0,#1] S1C(C(=O)OCC(=O)Nc2ccccc2)=C(C=C1)C
[#6!H0,#1] S1C(C=2OC(=NN2)COC(=O)CCc3ccc(C#N)cc3)=CC=C1
[#6!H0,#1] S1C=2N=C(NC(=O)C2C(c3ccc(cc3)C)=C1C)C
[#6!H0,#1] S1C2=NN=C(N(N=C1c3ccc(NC(=O)C=4OC=CC4)cc3)2)C
[H,#1] [NH2+]=C(NN=Cc1c2c(ncc1)cccc2)NCc3ccccc3
[H,#1] [O-][C@@H]1C(=O)C(=C(Oc2c(c(O)cc(c2)C)C)C(=O)[C@@](OC)1C)C
[H,#1] [O-][N+](=O)c1cc2c(OC(=O)C(C(=O)NCCCOC)=C2)cc1
[H,#1] [O-]C(=O)/C=C/C(=O)Nc1cc(ccc1)C(=O)NCCC
[H,#1] Brc1c(ccc(c1)C(=O)NCC=C)C
[H,#1] c1(ccc(cc1)C)C(=C)C
[H,#1] Clc1c(cc(cc1)C([O-])=O)C(F)(F)F
[H,#1] Clc1c(NC(=O)COC(=O)[C@@H](OC)C)c(cc(c1)C)C
[H,#1] Clc1cc(c(OCC(=O)NC=2SC=C(N2)C(=O)C)cc1)C
[H,#1] Clc1cc(c(OCC=C)cc1)C=C2C(=O)NC(=O)NC(=O)2
[H,#1] Clc1cc(ccc1)[C@H](N/C=C/2\c3c(cccc3)C(=O)NC(=O)2)C
[H,#1] Clc1cc(NCC(=O)NC(=O)NC)c(cc1)C
[H,#1] Clc1ccc(cc1)C=2ON=C(C(=O)N3C[C@H](O[C@H](C3)C)C)C2
[H,#1] Clc1ccc(cc1)CC(=O)NC[C@H]([NH+](C)C)C2=CSC=C2
[H,#1] Clc1ncc(S(=O)(=O)[N-]c2cc3c(OC(=O)C=C3)cc2)cc1
[H,#1] FC(F)(F)[C@]1(O)c2c(N(c3ccccc3)C(=O)1)cccc2
[H,#1] FC(F)(F)c1cc(ccc1)C(=O)/C(/C#N)=C(\[O-])/NC
[H,#1] FC(F)(F)c1nc(nc(c1)C2CC2)N3CC[NH2+]CC3
[H,#1] FC(F)(F)Oc1c(NC(=O)c2cc(C#N)ccc2)cccc1
[H,#1] FC(F)Oc1ccc(cc1)CCNC(=O)N2CCC(OC)CC2
[H,#1] FC1(F)Oc2c(O1)ccc(NC(=O)N3CCC(OC)CC3)c2
[H,#1] Fc1c(cc(NC(=O)N[C@H]2C[NH+](CCC2)CC)cc1)C(=O)NC
[H,#1] Fc1c(ccc(F)c1)[C@@H](Nc2ncccc([N+]([O-])=O)2)C
[H,#1] Fc1c(cccc1)C(=O)NNC(=O)N[C@H]2c3c(cccc3)CCC2
[H,#1] Fc1c(cccc1)C[C@@H](NC=2N=C3N(C(=O)C([N+]([O-])=O)2)C=CC=C3)C
[H,#1] Fc1c(cccc1)C=NNC(=O)[C@H](NC2=NNC(=O)NC(=O)2)C
[H,#1] Fc1c(F)ccc(c1)[C@@H](O)CNC(=O)NC2CCC(CC2)C
[H,#1] Fc1c(N(C(C)C)C)ccc(NC(=O)N[C@@H](C(=O)NCCC)C)c1
[H,#1] Fc1cc(ccc1)C(=O)NCC(=O)NC2CCCCCC2
[H,#1] Fc1cc(N2C(=C(C(=C2C)C)C=O)C)ccc1
[H,#1] Fc1ccc(cc1)C2=NNC=C2C[NH2+][C@H](C3=NC=CN3C)CCC
[H,#1] Fc1ccc(OC(=O)c2ccc(cc2)C(=O)N)cc1
[H,#1] O(c1cc(c(cc1)C)C)C[C@@H](O)C[NH+]2CCC(CC2)C
[H,#1] O(c1cc(Nc2nc([nH+]c(c2)C)N)ccc1)Cc3cnccc3
[H,#1] O(N=C(c1cnc(cc1)C2CC2)C3CC3)Cc4ccccc4
[H,#1] O=C(N(c1ccccc1)c2ccccc2)COCC(=O)N
[H,#1] O=C(N(c1ccccc1)CC)[C@H]([n+]2ccc(cc2)C)C
[H,#1] O=C(N(Cc1ccc(C#N)cc1)C)Nc2cc(OC)c(OC)cc2
[H,#1] O=C(N[C@](C#N)(C1CC1)C)C[NH+](CC)CC
[H,#1] O=C(N[C@@H](CC)C)C[NH+]1[C@@H](Cc2c(OC)cccc2)CCC1
[H,#1] O=C(N[C@H](C=1Oc2c(cccc2)C1)C)NCC=C
[H,#1] O=C(N1CC(OCC1)(C)C)NCCC=2OC=CC2
[H,#1] O=C(N1CC[NH+](CC1)CC)[C@H](Oc2ccc(cc2)C=3OC=NN3)C
[H,#1] O=C(Nc1c(C#N)cccc1)Nc2ccc(OC)cc2
[H,#1] O=C(Nc1c(cccc1)CC)NCCCN2N=CC=C2
[H,#1] O=C(Nc1ccc(cc1)C(=O)C)CC=2N=C3N(C2)C=CC=C3
[H,#1] O=C(Nc1ccccc1)[C@H]([NH+](CC(=O)Nc2ccccc2)C)C
[H,#1] O=C(Nc1ncccc1)NCc2ccc(OCc3ncccc3)cc2
[H,#1] O=C(NCc1c(OC)nccc1)C(c2cc3OCCOc3cc2)(C)C
[H,#1] O=C(O[C@H](C(=O)NC(=O)N)C)c1ccc(N(CC)CC)cc1
[H,#1] O=C(OC)[C@@]1(c2c(N=C1C)cccc2)C
[H,#1] O=C(OC)C1=C(NC(=O)C[C@H](c2cc(OC)c(OC)c(OC)c2)1)C
[H,#1] O=C(OC)c1ccc(cc1)C=NOCC(=O)NC2CC2
[H,#1] O=C(Oc1cc(ccc1)C(=O)NC)C=2C(=NN(C2C)C)C
[H,#1] O=C(OCC(=O)Nc1c(OCC)cccc1)[C@@H]2OCCOC2
[H,#1] O=C(OCC(=O)Nc1ccc(cc1)C(=O)C)c2nccnc2
[H,#1] O=C1[C@@H]2[C@]34[NH+](CCC[C@@H]3[C@H](C1)C[C@@H](C4)C)CCC2
[H,#1] O=C1C=C2[C@](C=C1)([C@H]3[C@H]([C@@H]4[C@@](OC(=O)CC4)(CC3)C)CC2)C
[H,#1] O=C1N(C(=O)C=2N3C(=NC(N1C)2)N(N=C([C@@H]3C)C)CC=C)CCC
[H,#1] O=C1N(C(=O)c2c(cccc2)1)CC(=O)Nc3ccc(cc3)C4=NNC=C4
[H,#1] O=C1N(C(=O)c2c(cccc2)1)CCC(=O)N[C@H](CN3C(=O)CCC3)C
[H,#1] O=C1N(c2c(cccc2)C=C1/C=C/C(=O)Nc3ccccc3)C
[H,#1] O=C1N(N=C(c2c(cccc2)1)C(=O)NC3CC[NH+](C4CC4)CC3)CC
[H,#1] O=C1NC=CC=2N(C=CC12)CC(=O)Nc3cc(ccc3)CC
[H,#1] O=C1Oc2c(OC[C@@H](O)C(O)(C)C)c3OC=Cc3cc2C=C1
[H,#1] O1c2c(ccc(O)c2)[C@H](O)[C@H](c3ccc(O)cc3)C1
[H,#1] O1CCN(C(C2=NN=NN(c3ccc(cc3)C)2)(C)C)CC1
[H,#1] P(=O)(OCC)(OCC)[C@@](O)(c1cc(c(cc1)C)C)C
[H,#1] S([C@@H](CC=O)CCC)CCC
[H,#1] S(=O)(=O)([C@@H](C(=O)OCC(=O)N(C1CCC(CC1)C)C)C)C(C)C
[H,#1] S(=O)(=O)(N(c1ccccc1)C)c2c(O)c(cc(c2)C)C([O-])=O
[H,#1] S(=O)(=O)(N(CC(=O)N1[C@@H](C=2NC=CC2)CCC1)C)C
[H,#1] S(=O)(=O)(Nc1cc2NC(=O)COc2cc1)c3cc(ccc3)C(=O)C
[H,#1] S(C1=NN=C(N(N)1)C)CC(=O)NNC(=O)c2ccc(F)cc2
[H,#1] S(C1=NN=C(N1C)C)[C@@H](C(=O)C23CC4CC(C2)CC(C3)C4)C
[H,#1] S(C1=NN=NN(c2ccccc2)1)C=3N=C4SC=CN4C([N+]([O-])=O)3
[H,#1] S(C1=NN=NN1C2CCCC2)[C@H](C(=O)NCc3c(F)cccc3)C
[H,#1] S(c1ccc(cc1)C)[C@H](C([O-])=NC2=NC=NN2)C
[H,#1] S(c1ccccc1)[C@@H](C(=O)OCC(=O)Nc2ccc(O)cc2)C
[H,#1] S(c1ncccc([N+]([O-])=O)1)C=2SC(SC)=NN2
[H,#1] S(Cc1cc(ccc1)C(=O)N)CC(=O)OCC
[H,#1] S=C(Nc1ccc(O)cc1)NC(=O)CCC2CCCCC2
[H,#1] S=C(NN=CC=1C(=NN(C1C)C)C)NC2CCCCC2
[H,#1] S=C(NN=Cc1c(O)cc(OC)cc1)Nc2cc(OC)ccc2
[H,#1] S=C1S/C(/C(=O)N1C(C)C)=C/C=2SC([N+]([O-])=O)=CC2
[H,#1] S1(=O)(=O)N=C(Oc2ccccc2)c3c1cccc3
[H,#1] S1C(=NC(=C1)C)CCNC(=O)N2[C@H](c3ccccc3)C[NH+](CC2)C
[H,#1] S1C(=NC(=C1[C@H](NC(=O)[C@@H](SC)C)C)C)C
[H,#1] S1C(=NC(=C1C=2N=C(SC2)N)C)NC(=O)c3c(OC)cccc3
[H,#1] S1C(=NC=C1CN(C[C@H](O)c2cc3OCCCOc3cc2)C)C
[H,#1] S1C(=NCC1)NC(=O)[C@H]2CN(c3ccc(OC)cc3)C(=O)C2
[H,#1] S1C(C(=O)[C@@H]2C[NH+](CC3=NC=CN3CC)CCC2)=C(C=C1)C
[H,#1] S1C(C(=O)NCC[NH+](C)C)=C2C(=C1)CCCC2
[H,#1] S1C=2N=C(N3N=C(N=C3C2C4=C1CCC[C@@H]4C)C(=O)NCCO)C
[H,#1] S1C=C(C(=O)NCC(=O)NC[C@@H]2CN(c3ccccc3)CC2)C=C1
[H,#1] S1C=C(C=C1)[C@@H]2[NH+](C[C@@H](O)COc3ccc(cc3)CC#N)CCC2
[H,#1] S1c2c(N(C(=O)C=Cc3ncccc3)CC[C@H]1C)cccc2
[H,#1] S1c2c(NC(=O)C1)cc(cc2)C(=O)OCCN3C(=O)CCC3
[H,#1] S1c2c(SCC(=O)N[C@H](C=3SC=CC3)C)ncnc2C=C1
[H,#1] S1N=C(N=C1SC)c2ccccc2
[H] [nH+]1c(NCCCNc2nc(N3N=CC=C3)cnc2)ccc(c1)C
[H] [O-][N+](=O)C1=C(N(N=C1)C)C(=O)NN=CC=2c3c(NC2)cccc3
[H] [O-][N+](=O)c1cc2c(N(C(=O)c3cc(OC)c(OC)cc3)CC2)cc1
[H] [O-][N+](=O)c1cnc(NCc2ccc(N(C)C)cc2)cc1
[H] [O-]C(=O)[C@@H]1[C@@H](C(=O)N2CCN(CC2)C)CC=CC1
[H] [O-]C(=O)[C@@H]1[C@@H](N(C(=O)C1)Cc2ccccc2)c3ccc(OC)cc3
[H] BrC=1C=NN(C1)CCNC(=O)C2=NN(C=C(Cl)2)C
[H] ClC=1SC(=CC1)[C@H](NC(=O)NCCCN2C=[NH+]C=C2)C
[H] ClC=1SC(S(=O)(=O)Nc2ccc(OCC#N)cc2)=CC1
[H] Clc1c(Cl)cccc1C(=O)N[C@H](C(=O)NC2=NN(C=C2)C)C
[H] Clc1c(F)ccc(NC(=O)[C@@H](OC(=O)/C=C/c2ncccc2)C)c1
[H] Clc1c(NN=C2SC([NH+]=C([CH2-])2)=N)cc(cc1)C(F)(F)F
[H] Clc1c2ncnc(OCC(=O)N3CCCCC3)c2cc(Cl)c1
[H] Clc1cc(c(O)cc1)C(=O)OCC2=NN=NN2CCCC
[H] Clc1cc(Cl)cc(OCC=2SC=C(N2)C(=O)NN)c1
[H] Clc1cc(F)c(NC(=O)[C@H](Sc2nc(N)cc(n2)N)C)cc1
[H] Clc1cc2c(N([C@@H](NC(=O)2)C=3SC([N+]([O-])=O)=CC3)C)cc1
[H] Clc1ncc(cc1)C(=O)NN=C([C@H]2[C@H]3C=C[C@@H](C2)C3)C
[H] FC(F)(F)C1=NN=C2N1C(Cc3c(cc(OC)c(OC)c3)2)(C)C
[H] FC(F)(F)c1cc([N+]([O-])=O)c(NC2CC2)c([N+]([O-])=O)c1
[H] Fc1c(cccc1)/C=C/C(=O)Nc2c(cccc2)C=3OC(=NN3)C
[H] Fc1c(cccc1)C[NH+]2C[C@@H](NCC=3C(=NN(C3)CCC)C)CCC2
[H] Fc1c(cccc1)C2=NNC3=C2CN(C(=O)C[NH+]4CCCCC4)CC3
[H] Fc1c(N2CCN(c3ncnc4N=CNc43)CC2)ccc(c1)C(=O)C
[H] Fc1c(OCC)ccc(NC(=O)[C@H]2c3c(NC(=O)C2)cccc3)c1
[H] Fc1ccc(NC(=O)N2[C@@H](C(=O)NCCCCOC)CCC2)cc1
[H] N#C[C@@H](C[NH+](C1CCCCCC1)C)CCC#N
[H] O(c1c(NCC2=C(NN=C2)c3ccccc3)ccc(OC)c1)C
[H] O(c1c(OC)ccc(c1)C[NH2+]CC2CC[NH2+]CC2)C
[H] O(c1ccc(cc1)[C@H]2O[C@](O)(c3c(cccc3)C2)C)C
[H] O=C(N(C)C)c1cc(NC(=O)CCC(=O)c2ccc(cc2)C)ccc1
[H] O=C(N(Cc1ccc(C#N)cc1)C)NC[C@@H]([NH+](C)C)C=2OC=CC2
[H] O=C(N[C@@H](C=1Oc2c(OCC)cccc2C1)C)C3=C(ON=C3C)C
[H] O=C(N[C@H](COC)C)/C(/C#N)=C/c1cc(O)ccc1
[H] O=C(N1C[C@@H](C(=O)OCC)CCC1)c2cc(NC(=O)C3CC3)ccc2
[H] O=C(N1C[C@@H](C[C@@H](C1)C)C)NCCC=2C=NN(C2)C
[H] O=C(N1C[C@H](C(=O)NCCCC)CCC1)/C(/C#N)=C\C=2OC=CC2
[H] O=C(N1C[C@H](C[C@@H](C1)C)C)NCC2=NN=CN2CC
[H] O=C(N1CCC(CNC(=O)C)CC1)Cc2cc3c(cc2)CCCC3
[H] O=C(N1CCCC1)Nc2c(c(ccc2)C(=O)N3CCOCC3)C
[H] O=C(N1CCN(Cc2ccccc2)CC1)C=3C=NN(c4ccccc4)C3
[H] O=C(N1CCOCC1)C[NH+]2CCC(CC2)CC[NH+](C)C
[H] O=C(NC(=O)COC(=O)[C@H](Oc1cc(ccc1)C(C)C)C)NC
[H] O=C(Nc1c(c(ccc1)C)C)C(=O)NC2CC([NH2+]C(C2)(C)C)(C)C
[H] O=C(Nc1c(cc(N2CCCC2)cc1)C)CCN3c4c(N=C3)cccc4
[H] O=C(Nc1c(ccc(c1)C(=O)NC2CC2)C)NCc3cc(C#N)ccc3
[H] O=C(Nc1c(cccc1)CC(=O)N)C(=O)NC2CCC(CC2)C
[H] O=C(Nc1c(N2C(=O)CCC2)cccc1)c3cc(OC)c(OC)cc3
[H] O=C(NCc1cc(ncc1)N2C(=NC=C2)C)c3cc4N=NNc4cc3
[H] O=C(OC)[C@@H](NC(=O)[C@@H](NC(=O)c1nc2c(nc1)cccc2)CO)C
[H] O=C(OCC(=O)NC(=O)N)c1c2c(nc3c1C[C@@H](CC3)C)cccc2
[H] O=C(OCC(=O)Nc1ccc(OCC)cc1)c2ccc(O)cc2
[H] O=C(OCC)/C(/C(=O)C)=C\c1cc2OCOc2cc1
[H] O=C(OCC)C1=C(N(N=C1)c2ccc(cc2)C(=O)NOCC)C
[H] O=C(OCC=1OC(=C(N1)C)C)C2CCN(C(=O)CCC)CC2
[H] O=C1c2c([nH+]c(nc2CCC1)N3[C@@H](CCC[C@@H]3C)C)NC
[H] O=C1N(C(=O)C[C@H]([NH+]2CCC(C3=Nc4c(N3)cccc4)CC2)1)CC
[H] O=C1N(C(=O)C=2N(C=NC(N1C)2)[C@@H](C(=O)N3CCC(CC3)C)C)C
[H] O=C1N(C(=O)CC21CCCC2)C[C@H](O)c3ccc(cc3)C(C)C
[H] O=C1N(C=2N=C(N(C(C(=O)N1)2)C)NC[C@H]3COc4c(cccc4)C3)C
[H] O=C1N(NC2(N1)CCCCC2)c3ccccc3
[H] O=C1NC(=Nc2c(cccc2)1)Nc3c(OC)cccc3
[H] O=C1NC(=O)C2(N1)CC[NH+](Cc3cc(ccc3)C)CC2
[H] O=C1Oc2c(N1CCCOc3ccccc3)cccc2
[H] O=CC=1c2c(N(C1)Cc3c(C#N)cccc3)cccc2
[H] O1[C@@H](OC[C@@H]2O[C@@H](OC)[C@H](N=[N+]=[N-])[C@@H](O)[C@@H]12)c3ccccc3
[H] O1C2(OCCC1)[C@]3(O)c4c(cccc4)[C@H]3CCCCC2
[H] S(=O)(=O)(c1cc2c(cc1)cccc2)[C@H](C(=O)NC(C)(C)C)C
[H] S(=O)(=O)(N1CCC(COCC#C)CC1)C=2SC(=CC2)C
[H] S(=O)(=O)(NC[C@@H](O)C=1OC(=CC1)C)c2cc([N+]([O-])=O)ccc2
[H] S(=O)(=O)(Nc1ccc(cc1)C(=O)N)c2ccc(cc2)C(C)C
[H] S(=O)(=O)(Oc1cc2OCOc2cc1)c3cc(ccc3)C(=O)OC
[H] S(C(=NC=1NN=C(C(c2c(F)cccc2)1)C)NC[C@H]3OCCC3)C
[H] S(C1=NN2C(=N1)N=CC=C2)[C@@H](C(=O)NC(=O)NCC)C
[H] S(c1cc(c(cc1)C)C)CC(=O)NCC(=O)N
[H] S(c1ccc([N+]([O-])=O)cc1)Cc2ncccc2
[H] S(CC([O-])=O)CC(=O)NC1=NNC(c2ccccc2)=C1
[H] S/1S/C(/S\C1=C/2\C(=O)CCC2)=C/3\C(=O)CCC3
[H] S=C(N1CCC(C(=O)N2CCCCC2)CC1)NCC
[H] S=C(Nc1ccc(NC(=O)C)cc1)NC(=O)Cc2ccccc2
[H] S=C1NC(=O)C(C(=O)N1)=CNc2cc([N+]([O-])=O)c(F)cc2
[H] S1(=O)(=O)C[C@@H]2N(c3cc(cc(c3)C)C)C(=S)N([C@H]2C1)CC=C
[H] S1/C(/C(=O)N(C1=O)CN(CCC)CCC)=C/c2c(F)cccc2
[H] S1C(=CC=C1)[C@@H](N(Cc2ccc(cc2)C(=O)N)C)C
[H] S1C(=NC(=C1)C)CCNC(=O)N2CCC(C(=O)OCC)CC2
[H] S1C(=NC(C(=O)C)=C1)NC(=O)C2=CSC=C2
[H] S1C(=NC=C1)N2C(=O)[C@@H]3[C@H]4C=C[C@H]([C@H]5[C@@H]4C5)[C@H](C(=O)2)3
[H] S1C(=NN=C1)NC(=O)CSC2=Nc3c(N2)cccc3
[H] S1C(=NN=C1CC(C)C)NC(=O)N2CCC(CC[NH+](C)C)CC2
[H] S1C(=NN=C1Cc2ccccc2)NC(=O)NCCC(=O)NC
[H] S1C(C2=NNC=3OC(N)=C(C#N)[C@H](c4cc(O)ccc4)C32)=CC=C1
[H] S1C(c2nc([O-])nc(c2)C(=O)NCCCOC)=CC=C1
[H] S1C(NC(=O)CN2CCN(C(=O)C)CC2)=C(C#N)C3=C1CCCC3
[H] S1C(NC(=O)Nc2c(c([N+]([O-])=O)ccc2)C)=CC=C1
[H] S1C=C(C=C1)[C@H]2N(C(=O)CCNC(=O)Cc3ccccc3)CCC2
[H] S1C2=NC(=CN(N=C1Nc3cc(ccc3)CN(C(=O)C)CC)2)C
[H] S1C2=NC(NCCC[NH+](C(C)C)C)=C([N+]([O-])=O)N2C=C1
[H] S1C2=NN=C(N(N=C1NC(=O)C(CC)CC)2)CC(C)C
[H] S1c2c(N=C1[C@@H](N(C(=O)C3=COC=C3)C)C)cccc2
[H] S1N=NC(=C1C(=O)NCC(N2CCOCC2)(C)C)CC
[H1,H0-] [O-][N+](=O)c1c(NC(=O)CC(=NNC(=O)N)C)cccc1
[H1,H0-] [O-]/C(/Nc1c(OCC)cccc1)=C(/C#N)\C(=O)[C@@H]2OCCOC2
[H1,H0-] [O-]C(=O)c1cc(ccc1)C=2OC(C=NNC3=NN=CN(N)3)=CC2
[H1,H0-] [O-]C(=O)c1cc2N(C(=O)N(c2cc1)CCC(C)C)C[C@H]3OCCOC3
[H1,H0-] Brc1c(c(c(NC(=O)C)cc1)C)C
[H1,H0-] Brc1cc(ccc1)CSCCC(=O)NC(=O)N
[H1,H0-] Brc1ccc(cc1)C[C@@H](NC(=O)Nc2cnccc2)C
[H1,H0-] ClC(=O)OCC=1S(=O)(=O)c2c(cccc2)C1
[H1,H0-] ClC=1N(C=[NH+]C(S(=O)(=O)[N-]c2c(cccc2C)C)1)C
[H1,H0-] ClC=1SC(C2=NO[C@H](C(=O)NC=3SC=CN3)C2)=CC1
[H1,H0-] Clc1c(cccc1)C(=O)N2CCN(C(=O)NCC)CCC2
[H1,H0-] Clc1c(OC)cc(OC)c(NC(=O)c2ccc([N+]([O-])=O)cc2)c1
[H1,H0-] Clc1cc([N+]([O-])=O)c(NC(=O)CC=2SC=CC2)cc1
[H1,H0-] Clc1cc(c(NC(=O)c2cc(OC)ccc2)cc1)C(=O)NC
[H1,H0-] Clc1cc(c(S(=O)(=O)[N-]C=2C3=NNC=C3C=CC2)cc1)C
[H1,H0-] Clc1cc(ccc1)CCC([O-])=NS(=O)(=O)C=2C=NN(C2)C
[H1,H0-] Clc1cc(ccc1)CN2C(=O)N[C@](C(=O)2)(C=3SC=CC3)C
[H1,H0-] Clc1cc2c(NC(C(=O)NCCNC(=O)C(C)C)=C2)cc1
[H1,H0-] Clc1ccc(cc1)CC=2SC=C(N2)CN3C[C@@H](OCC3)C
[H1,H0-] Clc1ccc(NC(=O)C(=O)C=2N(C=CC2)C)cc1
[H1,H0-] FC(F)(F)[C@H]1C[C@H](C(=O)Nc2cnc(N3N=CN=C3)cc2)CCC1
[H1,H0-] FC(F)(F)c1ccc(cc1)C(=O)OC
[H1,H0-] FC(F)(F)COc1ncc(cc1)C(=O)N[C@H]([C@@H]2OCCC2)C
[H1,H0-] Fc1c(cccc1)[C@@H](N(C(=O)[C@H](N2c3c(N=C2)cccc3)C)C)C
[H1,H0-] Fc1c(OC)ccc(c1)C[NH+]2CCN(C(=O)c3c(F)cccc3)CC2
[H1,H0-] Fc1cc(NCC(=O)N[C@](C#N)(C2CC2)C)c(cc1)C(=O)OC
[H1,H0-] Fc1cc2c(NC3=C2CN(CC3)CCCc4ccncc4)cc1
[H1,H0-] Fc1ccc(cc1)[C@H](NC(=O)NC[C@@H]2OCCC2)C
[H1,H0-] Fc1ccc(cc1)C2(O)CC[NH+](CCNC(=O)C3CCCCC3)CC2
[H1,H0-] Fc1ccc(cc1)C2=NOC(=N2)[C@@H](NC(=O)c3cc(OC)ccc3)C
[H1,H0-] N1=NN(c2ccccc2)C(=N1)[C@@H]3N(C(Cc4c(cccc4)3)(C)C)C
[H1,H0-] O(c1c(OC)c(ccc(OC)1)CN2CC[NH+](CC3CCC3)CC2)C
[H1,H0-] O=C(N(CC1=C(ON=C1C)C)C)Nc2cc(ccc2)C(=O)NCC
[H1,H0-] O=C(N(CC1CC1)C)Nc2ccc(OCC(=O)N)cc2
[H1,H0-] O=C(N[C@@H]1[C@@H]([C@H](CCC1)C)C)/C=C/C=2C(=NN(C2C)C)C
[H1,H0-] O=C(N[C@H](C(=O)NC1CCCC1)C)NCCc2ccccc2
[H1,H0-] O=C(N[C@H]1C[NH+](Cc2ccccc2)CCC1)[C@H](C3=C(ON=C3C)C)C
[H1,H0-] O=C(N1[C@@H](C2CC[NH+](Cc3ccccc3)CC2)CCC1)C4CC4
[H1,H0-] O=C(N1C[C@H](C=2ON=C(N2)CCCC)CCC1)C3CCCC3
[H1,H0-] O=C(N1CCCCC1)[C@@H](NC(=O)C[NH+]2[C@@H]3[C@@H](CCC2)CCCC3)C
[H1,H0-] O=C(NC[C@@H](N1CCOCC1)[C@H]2COCC2)c3cnc(cc3)C
[H1,H0-] O=C(NC[C@@H](N1CCOCC1)C(C)C)c2c(O)cc(OC)cc2
[H1,H0-] O=C(Nc1c(OCC)cccc1)NCCC[NH+]2C[C@@H](CCC2)C
[H1,H0-] O=C(Nc1cc(C#N)ccc1)C[n+]2cc3c(cc2)CCCC3
[H1,H0-] O=C(NC1CCC(c2ccccc2)CC1)NC[C@@H]3OCCC3
[H1,H0-] O=C(Nc1ccc(N2C[C@@H](O[C@H](C2)C)C)cc1)NCCC(=O)NC
[H1,H0-] O=C(Nc1ccc(O)cc1)c2ccc(cc2)C(=O)NC(C)(C)C
[H1,H0-] O=C(NCC(=O)NC1=NOC(=C1)C)c2c(OCC)cccc2
[H1,H0-] O=C(NCC=C)c1cc2c(cc1)ccc(c2)C(=O)N
[H1,H0-] O=C(NCCC[NH+]1CCCCC1)CC(=O)C
[H1,H0-] O=C(NCCN1N=CC=2N(N=C(C12)C)C)[C@@H]3Oc4c(OC3)cccc4
[H1,H0-] O=C(NN=C1C2=NON=C2CCC1)c3ccncc3
[H1,H0-] O=C(NN=Cc1ccc(OCC)cc1)CCC
[H1,H0-] O=C(OC[C@@H]1[C@H]2[N+](CCC1)(CCCC2)C)COc3cc(ccc3)C
[H1,H0-] O=C(OCC(=O)C1=C(N(C(=C1)C)CC)C)C2=C(OC(=O)C=C2C)C
[H1,H0-] O=C1N(C(=Nc2c(cccc2)1)C(C)C)CC(=O)NC3CCCCC3
[H1,H0-] O=C1N(C(=O)[C@](C(=O)N1C)(C[NH+]2CCCC2)C)C3CCCCC3
[H1,H0-] O=C1N(c2c(cccc2)[C@](O)1CC(=O)C3=C(OC=C3C)C)CC#C
[H1,H0-] O=C1N(c2c(O[C@@H]1C)cccc2)CCC(=O)NC3=C(ON=C3C)C
[H1,H0-] O=C1N(N=C(N2c3c(cccc3)C=C21)CC)CC(=O)NCCC
[H1,H0-] O=C1NC(=Nc2c(cccc2)1)CCCC(=O)N[C@H]3[C@H](CCCC3)C
[H1,H0-] O=C1O[C@H]2[C@@H]([C@H]1C[NH2+]CCCO)CC3=C(CCC[C@@]3(C2)C)C
[H1,H0-] O=C1O[C@H]2[C@H]3[C@@H]1[C@@H](C(=O)N4c5c(cccc5)CC4)[C@@H](C2)C3
[H1,H0-] O=CC=1C(=NNC1)/C=C/c2ccccc2
[H1,H0-] O=Cc1c(OCCC[NH+]2C[C@H](CCC2)C)cccc1
[H1,H0-] O1C(=CC=C1C)[C@@H](N2CCOCC2)CNc3nc4c(nc3)cccc4
[H1,H0-] S(=O)(=O)(c1cc(F)c(F)cc1)CCC(=O)NC2CC2
[H1,H0-] S(=O)(=O)(c1cc(OC)ccc1)[C@H](C(=O)Nc2c(cccc2)CC)C
[H1,H0-] S(=O)(=O)(c1ccc(NC(=O)N(Cc2c(F)cccc2)C)cc1)C
[H1,H0-] S(=O)(=O)(N(C)C)c1cc(NC(=O)COC)c(c(c1)C)C
[H1,H0-] S(=O)(=O)(N(c1cc(c(cc1)C)C)[C@H]2CS(=O)(=O)CC2)C
[H1,H0-] S(=O)(=O)(N(c1cc(cc(c1)C)C)CC(=O)Nc2cnccc2)C
[H1,H0-] S(=O)(=O)(N=C([O-])C1(c2cc(F)ccc2)CCC1)CCCC
[H1,H0-] S(=O)(=O)(Nc1c(cccc1C(C)C)C(C)C)CCOC
[H1,H0-] S(=O)(=O)(Nc1cc(N2C(=O)CCC2)ccc1)c3ccc(C#N)cc3
[H1,H0-] S(C1=NC=NN1)CC(=O)C(C#N)=C2Nc3c(N2)cccc3
[H1,H0-] S(C1=NN=CN1[C@@H](c2ccccc2)C)[C@H](C(=O)N(C)C)C
[H1,H0-] S(C1=NN=NN(c2c(OC)ccc(c2)C)1)CCN3N=CC=C3
[H1,H0-] S(C1=NN2C(=N1)N=C(C(=C2C)C)C)CC(=O)NCCC(C)C
[H1,H0-] S=C(N(C1CCCC1)CC=2OC=CC2)NC[C@@H]3OCCC3
[H1,H0-] S=C(NNC(=O)[C@H](Oc1ccccc1)C)NC2CCCC2
[H1,H0-] S=C1Nc2c(cccc2)C(=NC1)c3ccccc3
[H1,H0-] S=C1S/C(/C(=O)N1[C@@H](C([O-])=O)C)=C/c2ccc(F)cc2
[H1,H0-] S=C1S/C(/C(=O)N1CCCOC)=C\c2cc3OCOc3cc2
[H1,H0-] S1(=O)(=O)C[C@H](NC(=O)CNc2c(F)c(F)c(F)cc2)CC1
[H1,H0-] S1C(=CC=C1)[C@H](C([O-])=O)CC=2SC=CC2
[H1,H0-] S1C(=CC=C1)CCC(=O)N(C2CC2)C[C@H]3COCC3
[H1,H0-] S1C(=NC(=C1C(=O)Nc2cnccc2)C)C3=CSC=C3
[H1,H0-] S1C(=NC(C=2SC=C(C(=O)N(C)C)C2)=C1)Nc3c(F)cccc3
[H1,H0-] S1C(=NC=C1C)NC(=O)c2c3c(nc(c2)C)N(N=C3C)CC
[H1,H0-] S1C(=NC2=C1CN(CC2)C)NC(=O)[C@@H]3c4c(cccc4)CCC3
[H1,H0-] S1C(C(=O)NCC(=O)N[C@@H](CCc2ccccc2)C)=CC=C1
[H1,H0-] S1C(C=2OC(SC[C@H]3OCCC3)=NN2)=CC=C1
[H1,H0-] S1C(N=C([O-])C[NH+]2C[C@H](CCC2)C)=NC(c3c(OC)cccc3)=C1
[H1,H0-] S1C(NC(=O)/C=C/c2c(F)cccc2)=C(C(=O)N)C=C1
[H1,H0-] S1c2c(cccc2)C[C@@H]1C(=O)NCCC3=Nc4c(N3)cccc4
[H1,H0-] S1c2c(N=C1N(C(=O)C=3N(N=CC3)CC)CC[NH+](C)C)cccc2
[H1,H0-] S1c2c(NC(=O)[C@]1(C(=O)NCC(C)C)C)cccc2
[H1,H0-] S1N=C(C(=C1NC)C(=O)N2CCN(c3ccc(OC)cc3)CC2)C
[H1,H0-] S1N=C(C(C(=O)OCC)=C1NC(=O)Nc2cc(ccc2)C)C
[#7;!R]=[#7] [N+](=[N-])=Nc1cc(N2C(=NC(=[NH+]C2(C)C)N)N)ccc1
[#7;!R]=[#7] [N+](=[N-])=NCCCCCN=[N+]=[N-]
[#7;!R]=[#7] [N+](=[N-])=NCCCN1N=C2C(=N1)C=CC=C2
[#7;!R]=[#7] [N+]=1(c2c(N(C1N=Nc3c(c(cc(c3C)C)C)C)C)cccc2)C
[#7;!R]=[#7] [NH2+]=C(N)c1ccc(N=NN(CCCC)C)cc1
[#7;!R]=[#7] [NH2+]=C1NN(c2ccccc2)C(N)=C(N=Nc3ccccc3)1
[#7;!R]=[#7] [O-][N+](=O)C1([N+]([O-])=[NH+]C(=O)N2CCOCC2)COC(OC1)(C)C
[#7;!R]=[#7] [O-][N+](=O)c1cc(NN=Nc2c(C#N)cccc2)ccc1
[#7;!R]=[#7] [O-][N+](=O)c1ccc(cc1)[C@@H]2O[C@](c3ccccc3)(C(=O)C=[N+]=[N-])2
[#7;!R]=[#7] [O-][N+](=O)c1ccc(cc1)CN(N=NC2=NON=C2C)C3=NON=C3C
[#7;!R]=[#7] [O-][N+](=O)c1ccc(N=N[NH+]2[C@@H](C(=O)NC)CCC2)cc1
[#7;!R]=[#7] [O-][N+](=O)c1ccc(N=NC2=C(N)C3=NON=C3C=C2)cc1
[#7;!R]=[#7] [O-][N+](=O)c1ccc(N=Nc2c(NC(=O)C)cc(N)cc2)cc1
[#7;!R]=[#7] [O-][N+](=O)c1ccc(N=Nc2ccc(NC(=O)/C=C/C([O-])=O)cc2)cc1
[#7;!R]=[#7] [O-]C(=O)[C@@H]1[C@H](O[C@@H](N2c3ncnc(NC=O)c(N=C2)3)C1)CN=[N+]=[N-]
[#7;!R]=[#7] [O-]C(=O)[C@@H]1N(N=NC=2NN=CC(C(=O)N)2)CCC1
[#7;!R]=[#7] [O-]C(=O)[C@H](OC(=O)c1ccccc1)CN=[N+]=N
[#7;!R]=[#7] [O-]C(=O)[C@H]1O[C@@H](N2C(=O)NC(=O)C(=C2)C)C[C@H](N=[N+]=[N-])1
[#7;!R]=[#7] [O-]C(=O)C=1[N-]C(=NN1)N=NC2=C(O)N(N=C2C)c3ccccc3
[#7;!R]=[#7] [O-]C(=O)c1c(ccc(N=Nc2ccc(N(C)C)cc2)c1)C([O-])=O
[#7;!R]=[#7] [O-]C(=O)c1cc(N=NC=2C(=O)NC(=O)NC(O)2)ccc1
[#7;!R]=[#7] [O-]C(=O)c1ccc(N=NN(C)C)cc1
[#7;!R]=[#7] [O-]C(=O)c1ccc(N=NN(Cc2ccc(NC(=O)C)cc2)C)cc1
[#7;!R]=[#7] [O-]C(=O)c1ccc(N=NNc2ccc(cc2)C([O-])=O)cc1
[#7;!R]=[#7] [O-]C(=O)CN1c2c(cccc2)C(N=NC(=O)C)=C(O)1
[#7;!R]=[#7] [O-]C=1NN2C(=O)C3=C(N=C2C(N=Nc4ccccc4)1)CCC3
[#7;!R]=[#7] Cl[C@@]1(C([O-])=NC(=O)N([C@H](N=[N+]=[N-])1)[C@H]2O[C@@H]([C@H](O)C2)CO)CC
[#7;!R]=[#7] Cl[C@H]1C([O-])=NC(=O)N([C@@H]2O[C@@H]([C@@H](O)C2)CO)[C@@H](N=[N+]=[N-])1
[#7;!R]=[#7] ClC=1C(=O)O[C@H](OC(=O)c2ccccc2)C(N=[N+]=[N-])1
[#7;!R]=[#7] Clc1c(Cl)ccc(S(=O)(=O)N=[N+]=[N-])c1
[#7;!R]=[#7] Clc1c(N=NC(C#N)C#N)ccc(Cl)c1
[#7;!R]=[#7] Clc1cc(N=Nc2cnccc2)c(O)cc1
[#7;!R]=[#7] Clc1cc(nc(c1)C(=O)N=[N+]=[N-])C(=O)N=[N+]=[N-]
[#7;!R]=[#7] Fc1c(cccc1)CC([N+]([O-])=NOC)[N+]([O-])=NOC
[#7;!R]=[#7] Ic1cc2c(NC(O)=C(N=[NH+]C(=S)N)2)cc1
[#7;!R]=[#7] N(=Nc1ccccc1)N(C)C
[#7;!R]=[#7] n1c(N=Nc2ccc(N(C)C)cc2)cccc1
[#7;!R]=[#7] O(c1c(N=NC2=NC(=CN2)C)cc(OC)cc1)C
[#7;!R]=[#7] O(c1nc(nc(n1)N=[N+]=[N-])N=[N+]=[N-])C
[#7;!R]=[#7] O=C(N(C)C)c1ccc(N=NC=2C(=NNC(N)2)N)cc1
[#7;!R]=[#7] O=C(N(N=NCc1c(cccc1)CN=NN(C(=O)NC)C)C)NC
[#7;!R]=[#7] O=C(N)C=1C(N=NN(C)C)=NN(C1)[C@@H]2O[C@H]([C@@H](O)[C@H](O)2)CO
[#7;!R]=[#7] O=C(N=NC(=O)N1CCN(CC1)C)N2CC[NH+](CC2)C
[#7;!R]=[#7] O=C(Nc1ccc(N=Nc2ccccc2)cc1)C(=O)N[C@@H](CO)CC
[#7;!R]=[#7] O=C(Nc1ccc(N=Nc2ccccc2)cc1)NCCC(=O)N(C)C
[#7;!R]=[#7] O=C(OC(C)(C)C)N[C@H](C(=O)C=[N+]=[N-])CC(C)C
[#7;!R]=[#7] O=C(OC)[C@@H](NC(=O)C=[N+]=N)CCCC
[#7;!R]=[#7] O=C(OC)C=1N=NN(c2ccccc2)C1CN=[N+]=[N-]
[#7;!R]=[#7] O=C(OC1(N=NC(C)(C)C)C(C(=O)C1(C)C)(C)C)C
[#7;!R]=[#7] O=C(Oc1c(cc(N=Nc2ccccc2)cc1)C=O)N3CCOCC3
[#7;!R]=[#7] O=C(OCC(=O)N)c1c(N=Nc2ccc(O)cc2)cccc1
[#7;!R]=[#7] O=C(OCC)C(=[N+]=[N-])[C@@H](O)[C@H]1O[C@H](OC[C@H](O)1)c2ccccc2
[#7;!R]=[#7] O=C(OCC)C(=[N+]=[N-])C(=O)COc1ccccc1
[#7;!R]=[#7] O=C(OCC)c1ccc(N=NN(C)C)cc1
[#7;!R]=[#7] O=C(OCC)N=Nc1nc2c(cc1)cccc2
[#7;!R]=[#7] O=C1C(=[N+]=[N-])C(CC=2N(N=C(C12)C)c3ccccc3)(C)C
[#7;!R]=[#7] O=C1C(=[N+]=[N-])C[C@@H]2[C@]1(CC[C@@H]3c4c(cc(OC)cc4)CC[C@H]32)C
[#7;!R]=[#7] O=C1C(=[N+]=[N-])C=C2C(=C1)CC[C@@H]3[C@H]2CC[C@@]4(C(=O)CC[C@H]43)C
[#7;!R]=[#7] O=C1N(C(=O)C=2N=C(N=NN3CCN(CCO)CC3)NC(N1C)2)C
[#7;!R]=[#7] O=C1N(C=C(C(=O)N1)C(N=[N+]=[N-])=C)[C@@H]2O[C@@H]([C@@H](O)C2)CO
[#7;!R]=[#7] O=C1N(C=C(C(=O)N1)C)[C@@H]2O[C@@H]([C@@H](O)C2)CCC(=O)C=[N+]=[N-]
[#7;!R]=[#7] O=C1N(N=C([C@@H](N=Nc2ccccc2)1)C)c3ccc(NC(=O)C)cc3
[#7;!R]=[#7] O=C1N=C(OC)C(=CN1[C@@H]2O[C@@H]([C@@H](N=[N+]=[N-])C2)CO)C
[#7;!R]=[#7] O=C1NN(c2ccccc2)C(=C(N=Nc3ccccc3)1)C
[#7;!R]=[#7] O1[C@]2(OC[C@@H]3OC(O[C@@H]([C@@H](OC1(C)C)2)3)(C)C)CN=[N+]=[N-]
[#7;!R]=[#7] O1[C@@](OC[C@H]2O[C@H](OC)[C@@H](O)[C@H](N=[N+]=[N-])[C@@H]12)(c3ccccc3)C
[#7;!R]=[#7] O1[C@@H](N2c3ncnc(N)c(N=C(N=[N+]=[N-])2)3)[C@@H](O)[C@@H](O)[C@H]1CO
[#7;!R]=[#7] O1[C@H](N2N=NC=C2CN=[N+]=[N-])[C@@H](O)[C@H](O)[C@@H]1CO
[#7;!R]=[#7] O1[C@H](Nc2ccc(N=Nc3ccccc3)cc2)[C@H](O)[C@H](O)[C@@H](O)[C@@H]1C
[#7;!R]=[#7] O1C(N=Nc2ccccc2)=C(N=C1C)C#N
[#7;!R]=[#7] O1C(O[C@@H]2[C@H]1O[C@H]([C@@H]3OC(O[C@H]23)(C)C)CN=[N+]=[N-])(C)C
[#7;!R]=[#7] O1C(O[C@H]2[C@@H]1O[C@H]([C@@H](N=[N+]=[N-])2)[C@H]3OC(OC3)(C)C)(C)C
[#7;!R]=[#7] O1CCN(N=Nc2c(c3nc(nc(n3)N)N)cccc2)CC1
[#7;!R]=[#7] O1N=C(C(=C1N=NN(c2ccccc2)C)C)C
[#7;!R]=[#7] O1N=C(N=NC2=NON=C2C=NO)C(=N1)C=NO
[#7;!R]=[#7] O1N=C(N=NN(C2=NON=C(N)2)Cc3ccccc3)C(=N1)N
[#7;!R]=[#7] O1N=C(OC)C(=N1)N=NN(C2=NON=C(OC)2)CC
[#7;!R]=[#7] Oc1cc(N=NC2=NC(C#N)=C(N2)C#N)c(cc1)C
[#7;!R]=[#7] Oc1ccc(N=Nc2ccc(cc2)[C@H](O)[C@H]([NH3+])CO)cc1
[#7;!R]=[#7] S([O-])(=O)(=O)c1c(N=Nc2c(cc(N)c(c2)C)C)c(cc(c1)C)C
[#7;!R]=[#7] S([O-])(=O)(=O)c1c(N=Nc2c(O)nc(nc(N)2)N)cccc1
[#7;!R]=[#7] S([O-])(=O)(=O)c1c(N=Nc2ccccc2)c(O)c3c(c1)cccc3
[#7;!R]=[#7] S([O-])(=O)(=O)c1c2c(c(N=NC3=NC=CN3)c(O)c1)cccc2
[#7;!R]=[#7] S([O-])(=O)(=O)c1c2c(c(N=Nc3cc(c(O)cc3)C)cc1)cccc2
[#7;!R]=[#7] S([O-])(=O)(=O)c1c2c(c(N=NN(C)C)cc1)cccc2
[#7;!R]=[#7] S([O-])(=O)(=O)c1ccc(N=NC2=NC(C([O-])=O)=C(N2)C([O-])=O)cc1
[#7;!R]=[#7] S([O-])(=O)(=O)c1ccc(N=Nc2c(F)cc(OC)cc2)cc1
[#7;!R]=[#7] S([O-])(=O)(=O)c1ccc(N=Nc2ccccc2)cc1
[#7;!R]=[#7] S([O-])(=O)(=O)c1ccc(N=NN(O)c2ccccc2)cc1
[#7;!R]=[#7] S(=O)(=O)([N-]c1nc(cc(n1)C)C)c2ccc(N=NN(C)C)cc2
[#7;!R]=[#7] S(=O)(=O)(N(CC)CC)C(P(=O)(OC)OC)=[N+]=[N-]
[#7;!R]=[#7] S(=O)(=O)(N)c1ccc(N=NC2=NC(=CN2)CC[NH3+])cc1
[#7;!R]=[#7] S(=O)(=O)(N=C([O-])CCC)c1ccc(N=NN(C)C)cc1
[#7;!R]=[#7] S(=O)(=O)(N=C([O-])OC)c1ccc(N=NN(CC)CC)cc1
[#7;!R]=[#7] S(=O)(=O)(N1CCCC1)Nc2c(N=NN3CCCC3)cccc2
[#7;!R]=[#7] S(=O)(=O)(NC(=O)CCC([O-])=O)c1ccc(N=NN(C)C)cc1
[#7;!R]=[#7] S(N=NC1=NC=2C(=O)N(C(=O)N(C(N1)2)C)C)CCC([O-])=O
[#7;!R]=[#7] S1C(N=Nc2ccc(O)cc2)=NC=C1
[#7;!R]=[#7] S1C(SC)=NC(N=[N+]=[N-])=C1C(=O)OCC
[#7;!R]=[#7] S1c2c(N=C1N=[N+]=Cc3ncccc3)cccc2
[#7+](:[!#1]:[!#1]:[!#1])-[!#1]=[#8] [O-][N+](=O)[C@@H]1[C@@H](C(=O)[n+]2c(NC3CCCCC3)cccc2)C1
[#7+](:[!#1]:[!#1]:[!#1])-[!#1]=[#8] [O-][N+](=O)c1c(cc(OC)c(OC)c1)C(=O)[n+]2c(NC(C)C)cccc2
[#7+](:[!#1]:[!#1]:[!#1])-[!#1]=[#8] [O-][N+](=O)c1c(NC2CC2)ccc(c1)C(=O)[n+]3c(NC(C)C)cccc3
[#7+](:[!#1]:[!#1]:[!#1])-[!#1]=[#8] [O-][N+](=O)c1ccc(cc1)C(=O)[n+]2ccc(cc2)CCCCCC
[#7+](:[!#1]:[!#1]:[!#1])-[!#1]=[#8] [O-][N+](=O)c1ccc(cc1)CC(=O)[n+]2c(NC3CCCCC3)cccc2
[#7+](:[!#1]:[!#1]:[!#1])-[!#1]=[#8] [O-][n+]1ccc(cc1)C(=O)[n+]2c(NC(C)C)cccc2
[#7+](:[!#1]:[!#1]:[!#1])-[!#1]=[#8] Brc1c(ccc(F)c1)C(=O)[n+]2c(NC(C)C)cccc2
[#7+](:[!#1]:[!#1]:[!#1])-[!#1]=[#8] Brc1cc(ccc1)C(=O)[n+]2c(NC(C)C)cccc2
[#7+](:[!#1]:[!#1]:[!#1])-[!#1]=[#8] ClC=1c2c(SC1C(=O)[n+]3c(NC(C)C)cccc3)cccc2
[#7+](:[!#1]:[!#1]:[!#1])-[!#1]=[#8] ClC1(Cl)[C@@](C(=O)[n+]2c(NC3CCCCC3)cccc2)(C1)C
[#7+](:[!#1]:[!#1]:[!#1])-[!#1]=[#8] Clc1c(c(F)ccc1)CC(=O)[n+]2c(NC(C)C)cccc2
[#7+](:[!#1]:[!#1]:[!#1])-[!#1]=[#8] Clc1c(cc(Cl)cc1)C(=O)[n+]2c(NC(C)C)cccc2
[#7+](:[!#1]:[!#1]:[!#1])-[!#1]=[#8] Clc1c(ccc(Cl)c1)C(=O)[n+]2c(NC(C)C)cccc2
[#7+](:[!#1]:[!#1]:[!#1])-[!#1]=[#8] Clc1c(ccc(F)c1)C(=O)[n+]2c(NC(C)C)cccc2
[#7+](:[!#1]:[!#1]:[!#1])-[!#1]=[#8] Clc1c(cccc1)C(=O)[n+]2c(NC3CCCCC3)cccc2
[#7+](:[!#1]:[!#1]:[!#1])-[!#1]=[#8] Clc1c(nc(nc1)N2CCCC2)C(=O)[n+]3c(NC(C)C)cccc3
[#7+](:[!#1]:[!#1]:[!#1])-[!#1]=[#8] Clc1cc(ncc1)C(=O)[n+]2c(NC3CCCCC3)cccc2
[#7+](:[!#1]:[!#1]:[!#1])-[!#1]=[#8] Clc1ccc(cc1)/C=C/c2cc[n+](cc2)C(=O)N3CCOCC3
[#7+](:[!#1]:[!#1]:[!#1])-[!#1]=[#8] Clc1nc(c(Cl)cc1)C(=O)[n+]2c(NC(C)C)cccc2
[#7+](:[!#1]:[!#1]:[!#1])-[!#1]=[#8] FC(F)Oc1c(OC)cc(cc1)C(=O)[n+]2c(NC(C)C)cccc2
[#7+](:[!#1]:[!#1]:[!#1])-[!#1]=[#8] FC(F)Oc1ccc(cc1)C(=O)[n+]2c(NC3CCCCC3)cccc2
[#7+](:[!#1]:[!#1]:[!#1])-[!#1]=[#8] Fc1c(N2C(=O)C[C@@H](C(=O)[n+]3c(NC(C)C)cccc3)C2)cccc1
[#7+](:[!#1]:[!#1]:[!#1])-[!#1]=[#8] Fc1c(OC)ccc(c1)CCC(=O)[n+]2c(NC(C)C)cccc2
[#7+](:[!#1]:[!#1]:[!#1])-[!#1]=[#8] Fc1ccc(N2N=NC(C(=O)[n+]3c(NC(C)C)cccc3)=C2C)cc1
[#7+](:[!#1]:[!#1]:[!#1])-[!#1]=[#8] Fc1ccc(NC(=O)[n+]2c(N[C@H](C=3OC=CC3)C)cccc2)cc1
[#7+](:[!#1]:[!#1]:[!#1])-[!#1]=[#8] O=C([n+]1c(NC(=O)C=2OC=CC2)c(ccc1)C)C=3OC=CC3
[#7+](:[!#1]:[!#1]:[!#1])-[!#1]=[#8] O=C([n+]1c(NC(C)C)cccc1)[C@@H]2CN(C(=O)C2)C3CC3
[#7+](:[!#1]:[!#1]:[!#1])-[!#1]=[#8] O=C([n+]1c(NC(C)C)cccc1)[C@H](c2cc3c(cc(OC)cc3)cc2)C
[#7+](:[!#1]:[!#1]:[!#1])-[!#1]=[#8] O=C([n+]1c(NC(C)C)cccc1)[C@H]2CN(C(=O)C2)Cc3ccccc3
[#7+](:[!#1]:[!#1]:[!#1])-[!#1]=[#8] O=C([n+]1c(NC(C)C)cccc1)[C@H]2CN(C(=O)C2)Cc3ncccc3
[#7+](:[!#1]:[!#1]:[!#1])-[!#1]=[#8] O=C([n+]1c(NC(C)C)cccc1)[C@H]2ON=C(c3ccccc3)C2
[#7+](:[!#1]:[!#1]:[!#1])-[!#1]=[#8] O=C([n+]1c(NC(C)C)cccc1)/C=C/C=2C=NN(c3ccccc3)C2
[#7+](:[!#1]:[!#1]:[!#1])-[!#1]=[#8] O=C([n+]1c(NC(C)C)cccc1)/C=C/C=2Oc3c(N2)cccc3
[#7+](:[!#1]:[!#1]:[!#1])-[!#1]=[#8] O=C([n+]1c(NC(C)C)cccc1)C=2C(=O)NC(=CC2)C
[#7+](:[!#1]:[!#1]:[!#1])-[!#1]=[#8] O=C([n+]1c(NC(C)C)cccc1)C=2N(c3c(cccc3)C2)C
[#7+](:[!#1]:[!#1]:[!#1])-[!#1]=[#8] O=C([n+]1c(NC(C)C)cccc1)C=2N=NN(c3cc(ccc3)C)C2C
[#7+](:[!#1]:[!#1]:[!#1])-[!#1]=[#8] O=C([n+]1c(NC(C)C)cccc1)C2=Cc3c(OC2)ccc(OCC)c3
[#7+](:[!#1]:[!#1]:[!#1])-[!#1]=[#8] O=C([n+]1c(NC(C)C)cccc1)C2=NN(C(=C2)C(C)C)C(C)(C)C
[#7+](:[!#1]:[!#1]:[!#1])-[!#1]=[#8] O=C([n+]1c(NC(C)C)cccc1)C2=NN(C(=O)CC2)C
[#7+](:[!#1]:[!#1]:[!#1])-[!#1]=[#8] O=C([n+]1c(NC(C)C)cccc1)C2=NN(c3ccccc3)C(=O)CC2
[#7+](:[!#1]:[!#1]:[!#1])-[!#1]=[#8] O=C([n+]1c(NC(C)C)cccc1)C2=NN(c3ccccc3)C=C(OC)2
[#7+](:[!#1]:[!#1]:[!#1])-[!#1]=[#8] O=C([n+]1c(NC(C)C)cccc1)C2=NOC(c3cnccc3)=C2
[#7+](:[!#1]:[!#1]:[!#1])-[!#1]=[#8] O=C([n+]1c(NC(C)C)cccc1)c2c(nc3N(N=Cc3c2)C(C)C)C
[#7+](:[!#1]:[!#1]:[!#1])-[!#1]=[#8] O=C([n+]1c(NC(C)C)cccc1)c2c(OC)cccc2
[#7+](:[!#1]:[!#1]:[!#1])-[!#1]=[#8] O=C([n+]1c(NC(C)C)cccc1)c2cc(ccc2)CN3C(=O)CCC3
[#7+](:[!#1]:[!#1]:[!#1])-[!#1]=[#8] O=C([n+]1c(NC(C)C)cccc1)c2cc(NC(=O)[C@@H]3[C@H](C3)C)ccc2
[#7+](:[!#1]:[!#1]:[!#1])-[!#1]=[#8] O=C([n+]1c(NC(C)C)cccc1)c2cc(NC(=O)[C@H]3[C@H](C3)C)ccc2
[#7+](:[!#1]:[!#1]:[!#1])-[!#1]=[#8] O=C([n+]1c(NC(C)C)cccc1)C2CC[NH+](CC(C)C)CC2
[#7+](:[!#1]:[!#1]:[!#1])-[!#1]=[#8] O=C([n+]1c(NC(C)C)cccc1)c2cc3OCCOc3c(OC)c2
[#7+](:[!#1]:[!#1]:[!#1])-[!#1]=[#8] O=C([n+]1c(NC(C)C)cccc1)c2ccc(cc2)CN3N=CC=C3
[#7+](:[!#1]:[!#1]:[!#1])-[!#1]=[#8] O=C([n+]1c(NC(C)C)cccc1)c2cnc(N3N=CC=C3)cc2
[#7+](:[!#1]:[!#1]:[!#1])-[!#1]=[#8] O=C([n+]1c(NC(C)C)cccc1)c2ncc(nc2)C
[#7+](:[!#1]:[!#1]:[!#1])-[!#1]=[#8] O=C([n+]1c(NC(C)C)cccc1)CC=2C(=NN(C2C)C)C
[#7+](:[!#1]:[!#1]:[!#1])-[!#1]=[#8] O=C([n+]1c(NC(C)C)cccc1)CC2=NNC(=O)c3c(cccc3)2
[#7+](:[!#1]:[!#1]:[!#1])-[!#1]=[#8] O=C([n+]1c(NC(C)C)cccc1)Cc2ccc(N3C=CC=C3)cc2
[#7+](:[!#1]:[!#1]:[!#1])-[!#1]=[#8] O=C([n+]1c(NC(C)C)cccc1)CCC=2C=NN(C2)C
[#7+](:[!#1]:[!#1]:[!#1])-[!#1]=[#8] O=C([n+]1c(NC(C)C)cccc1)CCC=2OC(=NN2)c3ccccc3
[#7+](:[!#1]:[!#1]:[!#1])-[!#1]=[#8] O=C([n+]1c(NC(C)C)cccc1)CCC=2OC=CC2
[#7+](:[!#1]:[!#1]:[!#1])-[!#1]=[#8] O=C([n+]1c(NC(C)C)cccc1)CCNC(=O)C(C)(C)C
[#7+](:[!#1]:[!#1]:[!#1])-[!#1]=[#8] O=C([n+]1c(NC(C)C)cccc1)CN2c3c(cccc3)C=C2
[#7+](:[!#1]:[!#1]:[!#1])-[!#1]=[#8] O=C([n+]1c(NC(C)C)cccc1)COc2c(C#N)cccc2
[#7+](:[!#1]:[!#1]:[!#1])-[!#1]=[#8] O=C([n+]1c(NC(C)C)cccc1)COc2cc(c(cc2)C)C
[#7+](:[!#1]:[!#1]:[!#1])-[!#1]=[#8] O=C([n+]1c(NC2CCCCC2)cc(cc1)C)[C@H]3CN(C(=O)C3)CC
[#7+](:[!#1]:[!#1]:[!#1])-[!#1]=[#8] O=C([n+]1c(NC2CCCCC2)cc(cc1)C)C=3OC(=CC3)C
[#7+](:[!#1]:[!#1]:[!#1])-[!#1]=[#8] O=C([n+]1c(NC2CCCCC2)cc(cc1)C)c3ccccc3
[#7+](:[!#1]:[!#1]:[!#1])-[!#1]=[#8] O=C([n+]1c(NC2CCCCC2)cc(cc1)C)C3CCOCC3
[#7+](:[!#1]:[!#1]:[!#1])-[!#1]=[#8] O=C([n+]1c(NC2CCCCC2)cccc1)[C@H]3COc4c(cccc4)C3
[#7+](:[!#1]:[!#1]:[!#1])-[!#1]=[#8] O=C([n+]1c(NC2CCCCC2)cccc1)C[C@H]3C=CCC3
[#7+](:[!#1]:[!#1]:[!#1])-[!#1]=[#8] O=C([n+]1c(NC2CCCCC2)cccc1)C3=CC(=O)N(C=C3)C
[#7+](:[!#1]:[!#1]:[!#1])-[!#1]=[#8] O=C([n+]1c(NC2CCCCC2)cccc1)C3=NOC(c4ccccc4)=C3
[#7+](:[!#1]:[!#1]:[!#1])-[!#1]=[#8] O=C([n+]1c(NC2CCCCC2)cccc1)CC3=NOc4c(cccc4)3
[#7+](:[!#1]:[!#1]:[!#1])-[!#1]=[#8] O=C([n+]1c(NC2CCCCC2)cccc1)CCCCC
[#7+](:[!#1]:[!#1]:[!#1])-[!#1]=[#8] O=C([n+]1c(NC2CCCCC2)cccc1)CN3N=C(C=C3C)C
[#7+](:[!#1]:[!#1]:[!#1])-[!#1]=[#8] O=C([n+]1c(NC2CCCCC2)cccc1)COCCc3ccccc3
[#7+](:[!#1]:[!#1]:[!#1])-[!#1]=[#8] O=C([n+]1ccccc1)CN2N=C(C#N)C(C#N)=C2N
[#7+](:[!#1]:[!#1]:[!#1])-[!#1]=[#8] O=C(OCC)[n+]1ccc(c2cc[n+](cc2)C(=O)OCC)cc1
[#7+](:[!#1]:[!#1]:[!#1])-[!#1]=[#8] O=C(OCC)C1=C(NC(C(=O)[n+]2c(NC(C)C)cccc2)=C1C)C
[#7+](:[!#1]:[!#1]:[!#1])-[!#1]=[#8] O=C1N(C(=O)[C@](N1)(C2CC2)C)CC(=O)[n+]3c(NC(C)C)cccc3
[#7+](:[!#1]:[!#1]:[!#1])-[!#1]=[#8] O=C1N(C(=O)C=CN1CC(=O)[n+]2c(NC(C)C)cccc2)C
[#7+](:[!#1]:[!#1]:[!#1])-[!#1]=[#8] O=C1OCCN1CCC(=O)[n+]2c(NC3CCCCC3)cccc2
[#7+](:[!#1]:[!#1]:[!#1])-[!#1]=[#8] S(=O)(=O)(c1ccc(cc1)C(=O)[n+]2c(NC(C)C)cccc2)C(C)C
[#7+](:[!#1]:[!#1]:[!#1])-[!#1]=[#8] S(=O)(=O)(N(CC(=O)[n+]1c(NC2CCCCC2)cc(cc1)C)C)C
[#7+](:[!#1]:[!#1]:[!#1])-[!#1]=[#8] S(=O)(=O)(N1C[C@H](C(=O)[n+]2c(NC(C)C)cccc2)CCC1)C
[#7+](:[!#1]:[!#1]:[!#1])-[!#1]=[#8] S(=O)(=O)(N1CCC(C(=O)[n+]2c(NC(C)C)cccc2)CC1)C
[#7+](:[!#1]:[!#1]:[!#1])-[!#1]=[#8] S(c1ccc(cc1)C(=O)[n+]2c(NC(C)C)cccc2)C(F)(F)F
[#7+](:[!#1]:[!#1]:[!#1])-[!#1]=[#8] S(c1ccccc1)CC(=O)[n+]2c(NC(C)C)cccc2
[#7+](:[!#1]:[!#1]:[!#1])-[!#1]=[#8] S(c1nc(c(c(n1)C)CCC(=O)[n+]2c(NC(C)C)cccc2)C)C
[#7+](:[!#1]:[!#1]:[!#1])-[!#1]=[#8] S(Cc1ccc(C#N)cc1)CC(=O)[n+]2c(NC(C)C)cccc2
[#7+](:[!#1]:[!#1]:[!#1])-[!#1]=[#8] S1(=O)(=O)C[C@H](C(=O)[n+]2c(NC(C)C)cccc2)CC1
[#7+](:[!#1]:[!#1]:[!#1])-[!#1]=[#8] S1(=O)(=O)C[C@H](C(=O)[n+]2c(NC3CCCCC3)cc(cc2)C)CC1
[#7+](:[!#1]:[!#1]:[!#1])-[!#1]=[#8] S1(=O)(=O)CCN(CC(=O)[n+]2c(NC(C)C)cccc2)CC1
[#7+](:[!#1]:[!#1]:[!#1])-[!#1]=[#8] S1/C(/C(=O)[N+]2=C1SC(C(=O)C)=C2C)=C\c3c(O)c(OC)ccc3
[#7+](:[!#1]:[!#1]:[!#1])-[!#1]=[#8] S1C(=NC(=C1)CC(=O)[n+]2c(NC(C)C)cccc2)c3ncccn3
[#7+](:[!#1]:[!#1]:[!#1])-[!#1]=[#8] S1C(=NC(=C1)CC(=O)[n+]2c(NC3CCCCC3)cc(cc2)C)C
[#7+](:[!#1]:[!#1]:[!#1])-[!#1]=[#8] S1C(=NC(=C1)CC(=O)[n+]2c(NC3CCCCC3)cccc2)CC
[#7+](:[!#1]:[!#1]:[!#1])-[!#1]=[#8] S1C(=NC=C1)/C=C/C(=O)[n+]2c(NC3CCCCC3)cccc2
[#7+](:[!#1]:[!#1]:[!#1])-[!#1]=[#8] S1C(C(=O)[n+]2c(NC(C)C)cccc2)=CC=C1C(=O)C
[#7+](:[!#1]:[!#1]:[!#1])-[!#1]=[#8] S1c2c([N+](C(=O)OCc3ccccc3)=C1N)cccc2
[#7+](:[!#1]:[!#1]:[!#1])-[!#1]=[#8] S1c2c(NC(=O)[C@H]1C)cc(cc2)C(=O)[n+]3c(NC(C)C)cccc3
[#7+](:[!#1]:[!#1]:[!#1])-[!#1]=[#8] S1c2c(NC(=O)C1)cc(cc2)C(=O)[n+]3c(NC(C)C)cccc3
[#6]-[#6]=[#6](-[F,Cl,Br,I])-[#6](=[#8])-[#6] Br/C(/C(=O)c1ccc(OC)cc1)=C/C([O-])=O
[#6]-[#6]=[#6](-[F,Cl,Br,I])-[#6](=[#8])-[#6] Br/C(/C(=O)c1ccc(OC)cc1)=C\C([O-])=O
[#6]-[#6]=[#6](-[F,Cl,Br,I])-[#6](=[#8])-[#6] Br/C(=C(/[O-])\c1ccccc1)/C(=O)C
[#6]-[#6]=[#6](-[F,Cl,Br,I])-[#6](=[#8])-[#6] BrC=1C(=O)[C@](Br)(C(=O)C(O)1)C
[#6]-[#6]=[#6](-[F,Cl,Br,I])-[#6](=[#8])-[#6] BrC=1C(=O)[C@]2(C([C@@H](C(OC)1)CC2)(C)C)C
[#6]-[#6]=[#6](-[F,Cl,Br,I])-[#6](=[#8])-[#6] BrC=1C(=O)[C@@]2(C([C@H](C(Br)1)CC2)(C)C)C
[#6]-[#6]=[#6](-[F,Cl,Br,I])-[#6](=[#8])-[#6] BrC=1C(=O)[C@@]2(c3c(cccc3)CC2)C(=O)C1
[#6]-[#6]=[#6](-[F,Cl,Br,I])-[#6](=[#8])-[#6] BrC=1C(=O)[C@@H]2N([C@H](C1)[C@@H](C#N)C2)CCC#N
[#6]-[#6]=[#6](-[F,Cl,Br,I])-[#6](=[#8])-[#6] BrC=1C(=O)C(=C2[C@](C1)(CC[C@H]3[C@@H](OC(=O)[C@@H]3C)2)C)C
[#6]-[#6]=[#6](-[F,Cl,Br,I])-[#6](=[#8])-[#6] BrC=1C(=O)C(=C2[C@](C1)(CC[C@H]3[C@@H](OC(=O)[C@H]3C)2)C)C
[#6]-[#6]=[#6](-[F,Cl,Br,I])-[#6](=[#8])-[#6] BrC=1C(=O)C(Br)(Br)C(=O)C1
[#6]-[#6]=[#6](-[F,Cl,Br,I])-[#6](=[#8])-[#6] BrC=1C(=O)C(OC)=C\C(=C(/[S-])\N2CCCCC2)\C1
[#6]-[#6]=[#6](-[F,Cl,Br,I])-[#6](=[#8])-[#6] BrC=1C(=O)C(OC)=C\C(=C\NN=C([S-])N)\C1
[#6]-[#6]=[#6](-[F,Cl,Br,I])-[#6](=[#8])-[#6] BrC=1C(=O)C(OCC)=C\C(=C/NNC(=S)NC)\C1
[#6]-[#6]=[#6](-[F,Cl,Br,I])-[#6](=[#8])-[#6] BrC=1C(=O)C[C@@]2(C(c3c(cc(OC)cc3)CC2)1)C
[#6]-[#6]=[#6](-[F,Cl,Br,I])-[#6](=[#8])-[#6] BrC=1C(=O)C=2C(=O)NC(=O)NC(C(=O)C1)2
[#6]-[#6]=[#6](-[F,Cl,Br,I])-[#6](=[#8])-[#6] BrC=1C(=O)C=C\C(=C/NNC(=O)c2ccc(cc2)C)\C1
[#6]-[#6]=[#6](-[F,Cl,Br,I])-[#6](=[#8])-[#6] BrC=1C(=O)c2c(cccc2)C(=O)C1C
[#6]-[#6]=[#6](-[F,Cl,Br,I])-[#6](=[#8])-[#6] BrC=1C(=O)c2c(N(S(=O)(=O)C)[C@@H](C1)C)cccc2
[#6]-[#6]=[#6](-[F,Cl,Br,I])-[#6](=[#8])-[#6] BrC=1C(=O)c2c(N)cccc2C(=O)C(Br)1
[#6]-[#6]=[#6](-[F,Cl,Br,I])-[#6](=[#8])-[#6] BrC=1C(=O)c2c(O)cc(cc2C(=O)C1)C
[#6]-[#6]=[#6](-[F,Cl,Br,I])-[#6](=[#8])-[#6] BrC1=C([O-])c2c(cccc2)C(=O)1
[#6]-[#6]=[#6](-[F,Cl,Br,I])-[#6](=[#8])-[#6] BrC1=C(Br)C(=O)C=C([O-])1
[#6]-[#6]=[#6](-[F,Cl,Br,I])-[#6](=[#8])-[#6] Brc1ccc(cc1)/C=C(\Br)/C(=O)[C@]2(OC2)C
[#6]-[#6]=[#6](-[F,Cl,Br,I])-[#6](=[#8])-[#6] Cl/C(=C(\Cl)/C(=O)C=1c2c(NC1C)cccc2)/C([O-])=O
[#6]-[#6]=[#6](-[F,Cl,Br,I])-[#6](=[#8])-[#6] ClC=1C(=O)[C@](Cl)(C(=O)C(N2CCOCC2)1)CC=C
[#6]-[#6]=[#6](-[F,Cl,Br,I])-[#6](=[#8])-[#6] ClC=1C(=O)[C@](Cl)(C(OC)(OC)C(N2CCOCC2)1)CC=C
[#6]-[#6]=[#6](-[F,Cl,Br,I])-[#6](=[#8])-[#6] ClC=1C(=O)[C@@](Cl)([C@]2(O)[C@](C1)(CC[C@@H]3[C@@H](OC(=O)[C@@H]3C)2)C)C
[#6]-[#6]=[#6](-[F,Cl,Br,I])-[#6](=[#8])-[#6] ClC=1C(=O)[C@@](Cl)([C@H](Cl)C(=NC(=O)c2ccccc2)C1C)C
[#6]-[#6]=[#6](-[F,Cl,Br,I])-[#6](=[#8])-[#6] ClC=1C(=O)[C@@](Cl)(C(=O)C(N2CCOCC2)1)CC=C
[#6]-[#6]=[#6](-[F,Cl,Br,I])-[#6](=[#8])-[#6] ClC=1C(=O)[C@@](Cl)(C(OC)(OC)C(N2CCOCC2)1)CC=C
[#6]-[#6]=[#6](-[F,Cl,Br,I])-[#6](=[#8])-[#6] ClC=1C(=O)[C@@](O)([C@H]([O-])C=2C1C=C(OC2)/C=C/C(=C/[C@@H](CC)C)/C)C
[#6]-[#6]=[#6](-[F,Cl,Br,I])-[#6](=[#8])-[#6] ClC=1C(=O)[C@H](Cl)[C@](O)(C(=O)OC)C1/C=C\C
[#6]-[#6]=[#6](-[F,Cl,Br,I])-[#6](=[#8])-[#6] ClC=1C(=O)/C(=C(/NN(C)C)\C)/C=C(Cl)C1
[#6]-[#6]=[#6](-[F,Cl,Br,I])-[#6](=[#8])-[#6] ClC=1C(=O)/C(=C\NNC(=S)NC(C)(C)C)/C=C(Cl)C1
[#6]-[#6]=[#6](-[F,Cl,Br,I])-[#6](=[#8])-[#6] ClC=1C(=O)\C(=C\C=O)\C(OC)(OC)C(N(C)C)1
[#6]-[#6]=[#6](-[F,Cl,Br,I])-[#6](=[#8])-[#6] ClC=1C(=O)C(=C2[C@](C1)(CC[C@H]3[C@@H](OC(=O)[C@@H]3C)2)C)C
[#6]-[#6]=[#6](-[F,Cl,Br,I])-[#6](=[#8])-[#6] ClC=1C(=O)C(=C2[C@](C1)(CC[C@H]3[C@@H](OC(=O)[C@H]3C)2)C)C
[#6]-[#6]=[#6](-[F,Cl,Br,I])-[#6](=[#8])-[#6] ClC=1C(=O)C(=CC(=NS(=O)(=O)c2ccccc2)C1)C
[#6]-[#6]=[#6](-[F,Cl,Br,I])-[#6](=[#8])-[#6] ClC=1C(=O)C(Cl)=CC(=CNN2N=NN=C2N)C1
[#6]-[#6]=[#6](-[F,Cl,Br,I])-[#6](=[#8])-[#6] ClC=1C(=O)C(Cl)=CC2(OC(=O)[C@@H](NC(=O)OC(C)(C)C)C2)C1
[#6]-[#6]=[#6](-[F,Cl,Br,I])-[#6](=[#8])-[#6] ClC=1C(=O)C(Cl)=CC2(OC(=O)[C@H](NC(=O)OC(C)(C)C)C2)C1
[#6]-[#6]=[#6](-[F,Cl,Br,I])-[#6](=[#8])-[#6] ClC=1C(=O)C(Nc2ccccc2)=C([O-])C1
[#6]-[#6]=[#6](-[F,Cl,Br,I])-[#6](=[#8])-[#6] ClC=1C(=O)C(O)=C(Cl)C(=O)C(OC(=O)C)1
[#6]-[#6]=[#6](-[F,Cl,Br,I])-[#6](=[#8])-[#6] ClC=1C(=O)C(OC)=C\C(=C/NNC(=O)c2ccc(F)cc2)\C1
[#6]-[#6]=[#6](-[F,Cl,Br,I])-[#6](=[#8])-[#6] ClC=1C(=O)C[C@H](CC(Nc2ccc(cc2)C(=O)C)1)C
[#6]-[#6]=[#6](-[F,Cl,Br,I])-[#6](=[#8])-[#6] ClC=1C(=O)C=2C(=NNC(C(=O)C1)2)C(=O)NCC(=O)OCC
[#6]-[#6]=[#6](-[F,Cl,Br,I])-[#6](=[#8])-[#6] ClC=1C(=O)C=C(C(=NS(=O)(=O)c2cc([N+]([O-])=O)ccc2)C1)C
[#6]-[#6]=[#6](-[F,Cl,Br,I])-[#6](=[#8])-[#6] ClC=1C(=O)C=C[C@](C1)(C(Cl)(Cl)Cl)C
[#6]-[#6]=[#6](-[F,Cl,Br,I])-[#6](=[#8])-[#6] ClC=1C(=O)C=CC(=NNc2ccc(S([O-])(=O)=O)cc2)C1
[#6]-[#6]=[#6](-[F,Cl,Br,I])-[#6](=[#8])-[#6] ClC=1C(=O)C=CC(=NS(=O)(=O)c2c(cccc2)C)C1
[#6]-[#6]=[#6](-[F,Cl,Br,I])-[#6](=[#8])-[#6] ClC=1C(=O)C=CC(=NS(=O)(=O)c2c(cccc2)C)C1
[#6]-[#6]=[#6](-[F,Cl,Br,I])-[#6](=[#8])-[#6] ClC=1C(=O)C=CC(=NS(=O)(=O)c2cc(c(O)cc2)C([O-])=O)C1
[#6]-[#6]=[#6](-[F,Cl,Br,I])-[#6](=[#8])-[#6] ClC=1C(=O)C=CC(=NS(=O)(=O)c2ccc(cc2)C)C1
[#6]-[#6]=[#6](-[F,Cl,Br,I])-[#6](=[#8])-[#6] ClC=1C(=O)C=CC(=NS(=O)(=O)c2ccc(OC)cc2)C1
[#6]-[#6]=[#6](-[F,Cl,Br,I])-[#6](=[#8])-[#6] ClC=1C(=O)c2c(cc([N+]([O-])=O)cc2)C(=O)C(OCC)1
[#6]-[#6]=[#6](-[F,Cl,Br,I])-[#6](=[#8])-[#6] ClC=1C(=O)c2c(cccc2)C(=O)C(N(C(=O)C)C)1
[#6]-[#6]=[#6](-[F,Cl,Br,I])-[#6](=[#8])-[#6] ClC=1C(=O)c2c(cccc2)C(=O)C(N(C(=O)C)CC)1
[#6]-[#6]=[#6](-[F,Cl,Br,I])-[#6](=[#8])-[#6] ClC=1C(=O)c2c(cccc2)C(=O)C(N[C@@H](C([O-])=O)CC([O-])=O)1
[#6]-[#6]=[#6](-[F,Cl,Br,I])-[#6](=[#8])-[#6] ClC=1C(=O)c2c(cccc2)C(=O)C(N3[C@@H](C3)CC)1
[#6]-[#6]=[#6](-[F,Cl,Br,I])-[#6](=[#8])-[#6] ClC=1C(=O)c2c(cccc2)C(=O)C(N3[C@H]([C@@H]3C)C)1
[#6]-[#6]=[#6](-[F,Cl,Br,I])-[#6](=[#8])-[#6] ClC=1C(=O)c2c(cccc2)C(=O)C(N3[C@H](C3)C)1
[#6]-[#6]=[#6](-[F,Cl,Br,I])-[#6](=[#8])-[#6] ClC=1C(=O)c2c(cccc2)C(=O)C(N3[C@H](C3)CC)1
[#6]-[#6]=[#6](-[F,Cl,Br,I])-[#6](=[#8])-[#6] ClC=1C(=O)c2c(cccc2)C(=O)C(N3C(=O)CCC(=O)3)1
[#6]-[#6]=[#6](-[F,Cl,Br,I])-[#6](=[#8])-[#6] ClC=1C(=O)c2c(cccc2)C(=O)C(N3CC[NH+](CC3)C)1
[#6]-[#6]=[#6](-[F,Cl,Br,I])-[#6](=[#8])-[#6] ClC=1C(=O)c2c(cccc2)C(=O)C(N3CC[NH2+]CC3)1
[#6]-[#6]=[#6](-[F,Cl,Br,I])-[#6](=[#8])-[#6] ClC=1C(=O)c2c(cccc2)C(=O)C(N3CCC(C(=O)OCC)CC3)1
[#6]-[#6]=[#6](-[F,Cl,Br,I])-[#6](=[#8])-[#6] ClC=1C(=O)c2c(cccc2)C(=O)C(N3CCCCC3)1
[#6]-[#6]=[#6](-[F,Cl,Br,I])-[#6](=[#8])-[#6] ClC=1C(=O)c2c(cccc2)C(=O)C(N3CCN(CC3)C)1
[#6]-[#6]=[#6](-[F,Cl,Br,I])-[#6](=[#8])-[#6] ClC=1C(=O)c2c(cccc2)C(=O)C(N3NC[C@@H](O[C@@H]3C)C)1
[#6]-[#6]=[#6](-[F,Cl,Br,I])-[#6](=[#8])-[#6] ClC=1C(=O)c2c(cccc2)C(=O)C(NC(=O)CCC)1
[#6]-[#6]=[#6](-[F,Cl,Br,I])-[#6](=[#8])-[#6] ClC=1C(=O)c2c(cccc2)C(=O)C(NC(=O)CCCCl)1
[#6]-[#6]=[#6](-[F,Cl,Br,I])-[#6](=[#8])-[#6] ClC=1C(=O)c2c(cccc2)C(=O)C(NC(=O)CCl)1
[#6]-[#6]=[#6](-[F,Cl,Br,I])-[#6](=[#8])-[#6] ClC=1C(=O)c2c(cccc2)C(=O)C(NC(=O)NC(=O)CCl)1
[#6]-[#6]=[#6](-[F,Cl,Br,I])-[#6](=[#8])-[#6] ClC=1C(=O)c2c(cccc2)C(=O)C(NC(=O)NO)1
[#6]-[#6]=[#6](-[F,Cl,Br,I])-[#6](=[#8])-[#6] ClC=1C(=O)c2c(cccc2)C(=O)C(Nc3ccc(N)cc3)1
[#6]-[#6]=[#6](-[F,Cl,Br,I])-[#6](=[#8])-[#6] ClC=1C(=O)c2c(cccc2)C(=O)C(NCC([O-])=O)1
[#6]-[#6]=[#6](-[F,Cl,Br,I])-[#6](=[#8])-[#6] ClC=1C(=O)c2c(cccc2)C(=O)C(NCCCC([O-])=O)1
[#6]-[#6]=[#6](-[F,Cl,Br,I])-[#6](=[#8])-[#6] ClC=1C(=O)c2c(cccc2)C(=O)C(NNc3ncc([N+]([O-])=O)cc3)1
[#6]-[#6]=[#6](-[F,Cl,Br,I])-[#6](=[#8])-[#6] ClC=1C(=O)c2c(cccc2)C(=O)C(NS(=O)(=O)c3ccccc3)1
[#6]-[#6]=[#6](-[F,Cl,Br,I])-[#6](=[#8])-[#6] ClC=1C(=O)c2c(cccc2)C(=O)C1[C@H](C(=O)OCC)C(=O)C
[#6]-[#6]=[#6](-[F,Cl,Br,I])-[#6](=[#8])-[#6] ClC=1C(=O)c2c(cccc2)C3=NC(=O)N(C13)CC
[#6]-[#6]=[#6](-[F,Cl,Br,I])-[#6](=[#8])-[#6] ClC=1C(=O)c2c(O)c(c(OC)cc2C(=O)C1)C
[#6]-[#6]=[#6](-[F,Cl,Br,I])-[#6](=[#8])-[#6] ClC=1C(=O)c2c(O)c(c3O[C@](OC)(Cc3c2C(=O)C1)C)C
[#6]-[#6]=[#6](-[F,Cl,Br,I])-[#6](=[#8])-[#6] ClC=1C(=O)c2c(O)ccc(O)c2C(=O)C(OC)1
[#6]-[#6]=[#6](-[F,Cl,Br,I])-[#6](=[#8])-[#6] ClC=1C(=O)c2ncccc2C(=O)C(NC(=O)C)1
[#6]-[#6]=[#6](-[F,Cl,Br,I])-[#6](=[#8])-[#6] ClC=1C(Cl)=C(Cl)C(=O)C(=O)C(Cl)1
[#6]-[#6]=[#6](-[F,Cl,Br,I])-[#6](=[#8])-[#6] ClC=1C(Cl)=C(Cl)C(Cl)(Cl)C(=O)C(Cl)1
[#6]-[#6]=[#6](-[F,Cl,Br,I])-[#6](=[#8])-[#6] ClC1=C(Cl)[C@]2(Cl)[C@](Cl)(C(=O)1)[C@@H]3C[C@H]2CC3
[#6]-[#6]=[#6](-[F,Cl,Br,I])-[#6](=[#8])-[#6] ClC1=C(Cl)C(=O)c2c(c([N+]([O-])=O)ccc2)C(=O)1
[#6]-[#6]=[#6](-[F,Cl,Br,I])-[#6](=[#8])-[#6] ClC1=C(Cl)C(Cl)(Cl)C(Cl)=C(Cl)C(=O)1
[#6]-[#6]=[#6](-[F,Cl,Br,I])-[#6](=[#8])-[#6] ClC1=C(N(CC)CC)C(=O)[C@](Cl)(C(=O)1)CC=C
[#6]-[#6]=[#6](-[F,Cl,Br,I])-[#6](=[#8])-[#6] ClC1=C(N(CC)CC)C(=O)[C@@](Cl)(C(=O)1)CC=C
[#6]-[#6]=[#6](-[F,Cl,Br,I])-[#6](=[#8])-[#6] ClC1=C(O[C@@H]2[C@H](C(=O)1)C[C@@H](Cl)CC2)c3ccccc3
[#6]-[#6]=[#6](-[F,Cl,Br,I])-[#6](=[#8])-[#6] ClC1=C(O[C@@H]2[C@H](C(=O)1)C[C@H](Cl)CC2)c3ccccc3
[#6]-[#6]=[#6](-[F,Cl,Br,I])-[#6](=[#8])-[#6] Fc1c(F)c(F)c2c(c(F)1)C(=O)C(F)=C(F)[C@](F)([N+]([O-])=O)2
[#6]-[#6]=[#6](-[F,Cl,Br,I])-[#6](=[#8])-[#6] Fc1c(F)c(F)c2c(c(F)1)C(=O)C(F)=C(F)[C@@](F)([N+]([O-])=O)2
[#6]-[#6]=[#6](-[F,Cl,Br,I])-[#6](=[#8])-[#6] IC=1C(=O)[C@@H]2O[C@@H]2[C@H]3OC(OCC13)(C)C
[#6]-[#6]=[#6](-[F,Cl,Br,I])-[#6](=[#8])-[#6] IC=1C(=O)[C@@H]2O[C@H](C1)CO2
[#6]-[#6]=[#6](-[F,Cl,Br,I])-[#6](=[#8])-[#6] IC=1C(=O)CCC(C1)(C)C
[#6]-1(-[#6](-[#6]=[#6]-[!#6&!#1]-1)=[#6])=[!#6&!#1] [O-][N+](=O)c1c(cccc1)/C=C/2\C(=O)N(C(=C2C(=O)OC)C)C
[#6]-1(-[#6](-[#6]=[#6]-[!#6&!#1]-1)=[#6])=[!#6&!#1] [O-][N+](=O)c1c(cccc1)/C=C/2\C(=O)N(C(=C2C(=O)OC)C)CCOC
[#6]-1(-[#6](-[#6]=[#6]-[!#6&!#1]-1)=[#6])=[!#6&!#1] [O-][N+](=O)c1c(cccc1)C=2OC(/C=C/3\C(=O)OC(=C3)C)=CC2
[#6]-1(-[#6](-[#6]=[#6]-[!#6&!#1]-1)=[#6])=[!#6&!#1] [O-][N+](=O)c1cc(ccc1)/C=C/2\C(=O)N(C(=C2C(=O)OC)C)C
[#6]-1(-[#6](-[#6]=[#6]-[!#6&!#1]-1)=[#6])=[!#6&!#1] [O-][N+](=O)c1cc(ccc1)/C=C/2\C(=O)NC(=C2C(=O)OC)C
[#6]-1(-[#6](-[#6]=[#6]-[!#6&!#1]-1)=[#6])=[!#6&!#1] [O-][N+](=O)c1ccc(cc1)/C=C/2\C(=O)N(C(=C2C(=O)OC)C)C
[#6]-1(-[#6](-[#6]=[#6]-[!#6&!#1]-1)=[#6])=[!#6&!#1] [O-][N+](=O)c1ccc(cc1)/C=C/2\C(=O)N(C(=C2C(=O)OC)C)CC
[#6]-1(-[#6](-[#6]=[#6]-[!#6&!#1]-1)=[#6])=[!#6&!#1] [O-][N+](=O)c1ccc(cc1)C=2OC(/C=C/3\C(=O)OC(=C3)C)=CC2
[#6]-1(-[#6](-[#6]=[#6]-[!#6&!#1]-1)=[#6])=[!#6&!#1] [O-]C(=O)c1ccc(cc1)/C=C/2\C(=O)N(C(=C2C(=O)OC)C)CC
[#6]-1(-[#6](-[#6]=[#6]-[!#6&!#1]-1)=[#6])=[!#6&!#1] [O-]C(=O)c1ccc(cc1)/C=C/2\C(=O)N(C(=C2C(=O)OC)C)CC(C)C
[#6]-1(-[#6](-[#6]=[#6]-[!#6&!#1]-1)=[#6])=[!#6&!#1] BrC=1OC(/C=C\2/C(=O)OC(=C2)C)=CC1
[#6]-1(-[#6](-[#6]=[#6]-[!#6&!#1]-1)=[#6])=[!#6&!#1] Brc1cc(ccc1)/C=C/2\C(=O)NC(=C2C(=O)OC)C
[#6]-1(-[#6](-[#6]=[#6]-[!#6&!#1]-1)=[#6])=[!#6&!#1] Brc1ccc(cc1)/C=C/2\C(=O)NC(=C2C(=O)OC)C
[#6]-1(-[#6](-[#6]=[#6]-[!#6&!#1]-1)=[#6])=[!#6&!#1] Brc1ccc(cc1)C=2OC(=O)/C(=C\c3ccncc3)/C2
[#6]-1(-[#6](-[#6]=[#6]-[!#6&!#1]-1)=[#6])=[!#6&!#1] Brc1ccc(cc1)C=2OC(=O)/C(=C\c3ncccc3)/C2
[#6]-1(-[#6](-[#6]=[#6]-[!#6&!#1]-1)=[#6])=[!#6&!#1] Clc1c(c(Cl)ccc1)/C=C/2\C(=O)N(C(=C2C(=O)OC)C)C
[#6]-1(-[#6](-[#6]=[#6]-[!#6&!#1]-1)=[#6])=[!#6&!#1] Clc1c(c(F)ccc1)/C=C/2\C(=O)N(C(=C2C(=O)OC)C)CC=C
[#6]-1(-[#6](-[#6]=[#6]-[!#6&!#1]-1)=[#6])=[!#6&!#1] Clc1c(cccc1)/C=C/2\C(=O)N(C(=C2C(=O)OC)C)CC=C
[#6]-1(-[#6](-[#6]=[#6]-[!#6&!#1]-1)=[#6])=[!#6&!#1] Clc1c(N2C(=O)/C(/C(C(=O)OC)=C2C)=C\C=3OC=CC3)cccc1
[#6]-1(-[#6](-[#6]=[#6]-[!#6&!#1]-1)=[#6])=[!#6&!#1] Clc1cc(ccc1)/C=C/2\C(=O)N(C(=C2C(=O)OC)C)CCOC
[#6]-1(-[#6](-[#6]=[#6]-[!#6&!#1]-1)=[#6])=[!#6&!#1] Clc1ccc(cc1)C=2OC(=O)/C(=C/c3cnccc3)/C2
[#6]-1(-[#6](-[#6]=[#6]-[!#6&!#1]-1)=[#6])=[!#6&!#1] Clc1ccc(cc1)C=2OC(=O)/C(=C\c3ncccc3)/C2
[#6]-1(-[#6](-[#6]=[#6]-[!#6&!#1]-1)=[#6])=[!#6&!#1] Fc1c(cccc1)/C=C/2\C(=O)N(C(=C2C(=O)OC)C)CC(C)C
[#6]-1(-[#6](-[#6]=[#6]-[!#6&!#1]-1)=[#6])=[!#6&!#1] Fc1c(cccc1)/C=C/2\C(=O)N(C(=C2C(=O)OC)C)CCCOC
[#6]-1(-[#6](-[#6]=[#6]-[!#6&!#1]-1)=[#6])=[!#6&!#1] Fc1ccc(cc1)/C=C/2\C(=O)N(C(=C2C(=O)OC)C)CC=C
[#6]-1(-[#6](-[#6]=[#6]-[!#6&!#1]-1)=[#6])=[!#6&!#1] Fc1ccc(cc1)/C=C/2\C(=O)N(C(=C2C(=O)OC)C)CCOC
[#6]-1(-[#6](-[#6]=[#6]-[!#6&!#1]-1)=[#6])=[!#6&!#1] Fc1ccc(cc1)C=2OC(=O)/C(=C\C=3OC([N+]([O-])=O)=CC3)/C2
[#6]-1(-[#6](-[#6]=[#6]-[!#6&!#1]-1)=[#6])=[!#6&!#1] O=C(OC)/C=C/1\C(=O)N2C(c3c(cc(OC)c(OC)c3)CC2)=C1
[#6]-1(-[#6](-[#6]=[#6]-[!#6&!#1]-1)=[#6])=[!#6&!#1] O=C(OC)C=1\C(\C(=O)N(C1C)C)=C\c2c(OC)ccc(OC)c2
[#6]-1(-[#6](-[#6]=[#6]-[!#6&!#1]-1)=[#6])=[!#6&!#1] O=C(OC)C=1\C(\C(=O)N(C1C)C)=C\c2cc(OC)c(OCC=C)cc2
[#6]-1(-[#6](-[#6]=[#6]-[!#6&!#1]-1)=[#6])=[!#6&!#1] O=C(OC)C=1\C(\C(=O)N(C1C)C[C@@H]2OCCC2)=C\c3ccc(cc3)C
[#6]-1(-[#6](-[#6]=[#6]-[!#6&!#1]-1)=[#6])=[!#6&!#1] O=C(OC)C=1\C(\C(=O)N(C1C)C[C@@H]2OCCC2)=C\c3ccc(O)cc3
[#6]-1(-[#6](-[#6]=[#6]-[!#6&!#1]-1)=[#6])=[!#6&!#1] O=C(OC)C=1\C(\C(=O)N(C1C)CC(C)C)=C\c2cc(OC)c(O)cc2
[#6]-1(-[#6](-[#6]=[#6]-[!#6&!#1]-1)=[#6])=[!#6&!#1] O=C(OC)C=1\C(\C(=O)N(C1C)CC(C)C)=C\c2ccc(cc2)C
[#6]-1(-[#6](-[#6]=[#6]-[!#6&!#1]-1)=[#6])=[!#6&!#1] O=C(OC)C=1\C(\C(=O)N(C1C)CC)=C\c2c(O)ccc3c2cccc3
[#6]-1(-[#6](-[#6]=[#6]-[!#6&!#1]-1)=[#6])=[!#6&!#1] O=C(OC)C=1\C(\C(=O)N(C1C)CC)=C\c2cc(OC)c(OC)cc2
[#6]-1(-[#6](-[#6]=[#6]-[!#6&!#1]-1)=[#6])=[!#6&!#1] O=C(OC)C=1\C(\C(=O)N(C1C)CC)=C\c2ccc(cc2)C
[#6]-1(-[#6](-[#6]=[#6]-[!#6&!#1]-1)=[#6])=[!#6&!#1] O=C(OC)C=1\C(\C(=O)N(C1C)CC=2OC=CC2)=C\c3ccc(O)cc3
[#6]-1(-[#6](-[#6]=[#6]-[!#6&!#1]-1)=[#6])=[!#6&!#1] O=C(OC)C=1\C(\C(=O)N(C1C)CC=C)=C\c2ccc(cc2)CC
[#6]-1(-[#6](-[#6]=[#6]-[!#6&!#1]-1)=[#6])=[!#6&!#1] O=C(OC)C=1\C(\C(=O)N(C1C)CC=C)=C\c2ccc(OCC)cc2
[#6]-1(-[#6](-[#6]=[#6]-[!#6&!#1]-1)=[#6])=[!#6&!#1] O=C(OC)C=1\C(\C(=O)N(C1C)Cc2ccc(cc2)C)=C\C=3OC=CC3
[#6]-1(-[#6](-[#6]=[#6]-[!#6&!#1]-1)=[#6])=[!#6&!#1] O=C(OC)C=1\C(\C(=O)N(C1C)Cc2ccccc2)=C\c3cc(O)ccc3
[#6]-1(-[#6](-[#6]=[#6]-[!#6&!#1]-1)=[#6])=[!#6&!#1] O=C(OC)C=1\C(\C(=O)N(C1C)CCC)=C\C=2OC=CC2
[#6]-1(-[#6](-[#6]=[#6]-[!#6&!#1]-1)=[#6])=[!#6&!#1] O=C(OC)C=1\C(\C(=O)N(C1C)CCC)=C\c2c(OCC)cccc2
[#6]-1(-[#6](-[#6]=[#6]-[!#6&!#1]-1)=[#6])=[!#6&!#1] O=C(OC)C=1\C(\C(=O)N(C1C)CCCOC)=C/c2ccc(O)cc2
[#6]-1(-[#6](-[#6]=[#6]-[!#6&!#1]-1)=[#6])=[!#6&!#1] O=C(OC)C=1\C(\C(=O)N(C1C)CCCOC)=C\C=2OC=CC2
[#6]-1(-[#6](-[#6]=[#6]-[!#6&!#1]-1)=[#6])=[!#6&!#1] O=C(OC)C=1\C(\C(=O)N(C1C)CCOC)=C\c2cc(OC)ccc2
[#6]-1(-[#6](-[#6]=[#6]-[!#6&!#1]-1)=[#6])=[!#6&!#1] O=C(OC)C=1\C(\C(=O)N(C1C)CCOC)=C\c2cc3OCOc3cc2
[#6]-1(-[#6](-[#6]=[#6]-[!#6&!#1]-1)=[#6])=[!#6&!#1] O=C(OC)C=1\C(\C(=O)N(C1C)CCOC)=C\c2ccc(O)cc2
[#6]-1(-[#6](-[#6]=[#6]-[!#6&!#1]-1)=[#6])=[!#6&!#1] O=C(OC)C=1\C(\C(=O)N(C1C)CCOC)=C\c2ccccc2
[#6]-1(-[#6](-[#6]=[#6]-[!#6&!#1]-1)=[#6])=[!#6&!#1] O=C(OC)C=1\C(\C(=O)N(c2cc(c(cc2)C)C)C1C)=C\C=3OC=CC3
[#6]-1(-[#6](-[#6]=[#6]-[!#6&!#1]-1)=[#6])=[!#6&!#1] O=C(OC)C=1\C(\C(=O)NC1C)=C/c2cc(OCC)c(O)cc2
[#6]-1(-[#6](-[#6]=[#6]-[!#6&!#1]-1)=[#6])=[!#6&!#1] O=C(OC)C=1\C(\C(=O)NC1C)=C\C2=C(N(c3ccccc3)C(=C2)C)C
[#6]-1(-[#6](-[#6]=[#6]-[!#6&!#1]-1)=[#6])=[!#6&!#1] O=C(OC)C=1\C(\C(=O)NC1C)=C\c2c(O)c(OC)ccc2
[#6]-1(-[#6](-[#6]=[#6]-[!#6&!#1]-1)=[#6])=[!#6&!#1] O=C(OC)C=1\C(\C(=O)NC1C)=C\c2cc(OC)c(OCC=C)cc2
[#6]-1(-[#6](-[#6]=[#6]-[!#6&!#1]-1)=[#6])=[!#6&!#1] O=C(OC)C=1\C(\C(=O)NC1C)=C\c2cc(OCc3ccccc3)ccc2
[#6]-1(-[#6](-[#6]=[#6]-[!#6&!#1]-1)=[#6])=[!#6&!#1] O=C(OC)C=1\C(\C(=O)NC1C)=C\c2ccc(cc2)C(C)C
[#6]-1(-[#6](-[#6]=[#6]-[!#6&!#1]-1)=[#6])=[!#6&!#1] O=C(OC)C=1\C(\C(=O)NC1C)=C\c2ccc(cc2)CC
[#6]-1(-[#6](-[#6]=[#6]-[!#6&!#1]-1)=[#6])=[!#6&!#1] O=C(OC)C=1\C(\C(=O)NC1C)=C\c2ccc(O)cc2
[#6]-1(-[#6](-[#6]=[#6]-[!#6&!#1]-1)=[#6])=[!#6&!#1] O=C(OC)C=1\C(\C(=O)NC1C)=C\c2ccc(OC)cc2
[#6]-1(-[#6](-[#6]=[#6]-[!#6&!#1]-1)=[#6])=[!#6&!#1] O=C(OC)C=1\C(\C(=O)NC1C)=C\Nc2ccc(C#N)cc2
[#6]-1(-[#6](-[#6]=[#6]-[!#6&!#1]-1)=[#6])=[!#6&!#1] O=C(OC)c1ccc(cc1)/C=C/2\C(=O)N(C(=C2C(=O)OC)C)CC=C
[#6]-1(-[#6](-[#6]=[#6]-[!#6&!#1]-1)=[#6])=[!#6&!#1] O=C(OCC)C=1\C(\C(=O)N(C1C)CC(C)C)=C\C=2OC=CC2
[#6]-1(-[#6](-[#6]=[#6]-[!#6&!#1]-1)=[#6])=[!#6&!#1] O=C(OCC)C=1\C(\C(=O)N(C1C)CC=C)=C\c2c(OC)cccc2
[#6]-1(-[#6](-[#6]=[#6]-[!#6&!#1]-1)=[#6])=[!#6&!#1] O=C(OCC)C=1\C(\C(=O)N(C1C)CCOC)=C\C=2OC=CC2
[#6]-1(-[#6](-[#6]=[#6]-[!#6&!#1]-1)=[#6])=[!#6&!#1] O=C(OCC)C=1\C(\C(=O)N(C1C)CCOC)=C\c2cc(O)ccc2
[#6]-1(-[#6](-[#6]=[#6]-[!#6&!#1]-1)=[#6])=[!#6&!#1] O=C/1N(C(c2ccccc2)=C\C1=C\Nc3ccccc3)C
[#6]-1(-[#6](-[#6]=[#6]-[!#6&!#1]-1)=[#6])=[!#6&!#1] O=C/1N2c3c(cccc3)C(=O)C2=C\C1=C/NCc4ccccc4
[#6]-1(-[#6](-[#6]=[#6]-[!#6&!#1]-1)=[#6])=[!#6&!#1] O=C/1N2c3c(cccc3)C(=O)C2=C\C1=C\NC[C@H](O)CO
[#6]-1(-[#6](-[#6]=[#6]-[!#6&!#1]-1)=[#6])=[!#6&!#1] O=C/1OC(=C\C1=C/C=2OC(c3ccccc3)=CC2)C
[#6]-1(-[#6](-[#6]=[#6]-[!#6&!#1]-1)=[#6])=[!#6&!#1] O=C/1OC(=C\C1=C\C=2OC(=CC2)C)CC(C)C
[#6]-1(-[#6](-[#6]=[#6]-[!#6&!#1]-1)=[#6])=[!#6&!#1] O=C/1OC(c2c(cc(cc2)C)C)=C\C1=C\c3cnccc3
[#6]-1(-[#6](-[#6]=[#6]-[!#6&!#1]-1)=[#6])=[!#6&!#1] O=C/1OC(c2c(OC)cc(OC)cc2)=C\C1=C/C=3OC=CC3
[#6]-1(-[#6](-[#6]=[#6]-[!#6&!#1]-1)=[#6])=[!#6&!#1] O=C/1OC(c2c(OC)cc(OC)cc2)=C\C1=C\C=3OC(=CC3)C
[#6]-1(-[#6](-[#6]=[#6]-[!#6&!#1]-1)=[#6])=[!#6&!#1] O=C/1OC(c2c(OC)cc(OC)cc2)=C\C1=C\c3ccc(O)cc3
[#6]-1(-[#6](-[#6]=[#6]-[!#6&!#1]-1)=[#6])=[!#6&!#1] O=C/1OC(c2c(OC)ccc(OC)c2)=C\C1=C\C=3OC(=CC3)C
[#6]-1(-[#6](-[#6]=[#6]-[!#6&!#1]-1)=[#6])=[!#6&!#1] O=C/1OC(c2c(OC)ccc(OC)c2)=C\C1=C\c3ncccc3
[#6]-1(-[#6](-[#6]=[#6]-[!#6&!#1]-1)=[#6])=[!#6&!#1] O=C/1OC(c2cc(OC)c(OC)cc2)=C\C1=C\C=3OC(=CC3)C
[#6]-1(-[#6](-[#6]=[#6]-[!#6&!#1]-1)=[#6])=[!#6&!#1] O=C/1OC(c2ccc(OC)cc2)=C\C1=C/C=3OC(=CC3)C
[#6]-1(-[#6](-[#6]=[#6]-[!#6&!#1]-1)=[#6])=[!#6&!#1] O=C/1OC(c2ccc(OC)cc2)=C\C1=C/c3cc(OC(=O)C)ccc3
[#6]-1(-[#6](-[#6]=[#6]-[!#6&!#1]-1)=[#6])=[!#6&!#1] O=C/1OC(c2ccc(OC)cc2)=C\C1=C/c3ccc(OC(=O)C)cc3
[#6]-1(-[#6](-[#6]=[#6]-[!#6&!#1]-1)=[#6])=[!#6&!#1] O=C/1OC(c2ccc(OC)cc2)=C\C1=C/c3cnccc3
[#6]-1(-[#6](-[#6]=[#6]-[!#6&!#1]-1)=[#6])=[!#6&!#1] O=C/1OC(c2ccc(OC)cc2)=C\C1=C\C=3OC=CC3
[#6]-1(-[#6](-[#6]=[#6]-[!#6&!#1]-1)=[#6])=[!#6&!#1] O=C/1OC(c2ccc(OC)cc2)=C\C1=C\c3c(O)cc(O)cc3
[#6]-1(-[#6](-[#6]=[#6]-[!#6&!#1]-1)=[#6])=[!#6&!#1] O=C/1OC(c2ccccc2)=C\C1=C/c3c(OC(=O)C)cccc3
[#6]-1(-[#6](-[#6]=[#6]-[!#6&!#1]-1)=[#6])=[!#6&!#1] O=C/1OC(c2ccccc2)=C\C1=C/c3ccc(O)cc3
[#6]-1(-[#6](-[#6]=[#6]-[!#6&!#1]-1)=[#6])=[!#6&!#1] O=C/1OC(c2ccccc2)=C\C1=C/N3CCOCC3
[#6]-1(-[#6](-[#6]=[#6]-[!#6&!#1]-1)=[#6])=[!#6&!#1] O=C/1OC(c2ccccc2)=C\C1=C\c3cc(OC)c(OC)c(OC)c3
[#6]-1(-[#6](-[#6]=[#6]-[!#6&!#1]-1)=[#6])=[!#6&!#1] O=C/1OC=C\C1=C\C[C@H]2C(=C)CC[C@H]3[C@@]([C@H](O)CC[C@]32C)(CO)C
[#6]-1(-[#6](-[#6]=[#6]-[!#6&!#1]-1)=[#6])=[!#6&!#1] O=C1N2C(c3c(cccc3)CC2(C)C)=CC1=C(C#N)C#N
[#6]-1(-[#6](-[#6]=[#6]-[!#6&!#1]-1)=[#6])=[!#6&!#1] S(c1ccc(cc1)/C=C\2/C(=O)N(C(=C2C(=O)OC)C)CCC)C
[#6]-1(-[#6](-[#6]=[#6]-[!#6&!#1]-1)=[#6])=[!#6&!#1] S1C(/C=C/2\C(=O)N(C(=C2C(=O)OC)C)Cc3cnccc3)=CC=C1
[#6]-1(-[#6](-[#6]=[#6]-[!#6&!#1]-1)=[#6])=[!#6&!#1] S1C(/C=C/2\C(=O)N(C(=C2C(=O)OC)C)CCCOC)=CC=C1
[#6]-1(-[#6](-[#6]=[#6]-[!#6&!#1]-1)=[#6])=[!#6&!#1] S1C(/C=C/2\C(=O)N(c3ccc(F)cc3)C(=C2C(=O)OC)C)=CC=C1
[#6]-1(-[#6](-[#6]=[#6]-[!#6&!#1]-1)=[#6])=[!#6&!#1] S1C(=NN=C1CC)N/C=C/2\C(SC(c3ccccc3)=C2)=O
[#6]-1(-[#6](-[#6]=[#6]-[!#6&!#1]-1)=[#6])=[!#6&!#1] S1C(=O)/C(=C/c2c(O)cccc2)/C=C1CC
[#6]-1(-[#6](-[#6]=[#6]-[!#6&!#1]-1)=[#6])=[!#6&!#1] S1C(=O)/C(=C/c2ccc([N+]([O-])=O)cc2)/C=C1CC
[#6]-1(-[#6](-[#6]=[#6]-[!#6&!#1]-1)=[#6])=[!#6&!#1] S1C(=O)/C(=C\c2c([O-])ccc([N+]([O-])=O)c2)/C=C1CC
[#6]-1(-[#6](-[#6]=[#6]-[!#6&!#1]-1)=[#6])=[!#6&!#1] S1C(=O)/C(=C\c2cc3OCOc3cc2)/C=C1CC
[#6]-1(-[#6](-[#6]=[#6]-[!#6&!#1]-1)=[#6])=[!#6&!#1] S1C2=Nc3c(NC(N4CC[NH+](CC4)C)=C2C=C1C)cccc3
[#6]-1(=[#6])-[#6](-[#7]=[#6]-[#16]-1)=[#8] BrC1=CSC(/C=C/2\SC(S)=NC(=O)2)=C1
[#6]-1(=[#6])-[#6](-[#7]=[#6]-[#16]-1)=[#8] Clc1c(c(Cl)ccc1)/C=C/2\SC(=NC(=O)2)N3CCOCC3
[#6]-1(=[#6])-[#6](-[#7]=[#6]-[#16]-1)=[#8] Clc1c(ccc(Cl)c1)/C=C\2/SC(=NC(=O)2)N3CCOCC3
[#6]-1(=[#6])-[#6](-[#7]=[#6]-[#16]-1)=[#8] Clc1c(cccc1)/C=C/2\SC(=NC(=O)2)N3CCN(CC3)C
[#6]-1(=[#6])-[#6](-[#7]=[#6]-[#16]-1)=[#8] Clc1c(OCC)ccc(c1)/C=C/2\SC(=NC(=O)2)NC(=O)C
[#6]-1(=[#6])-[#6](-[#7]=[#6]-[#16]-1)=[#8] Clc1cc(c(OCC)cc1)/C=C\2/SC(=NC(=O)2)NC(=O)C
[#6]-1(=[#6])-[#6](-[#7]=[#6]-[#16]-1)=[#8] Clc1ccc(cc1)/C=C/2\SC(=NC(=O)2)N3CC[NH+](CC3)CC
[#6]-1(=[#6])-[#6](-[#7]=[#6]-[#16]-1)=[#8] Clc1ccc(cc1)C=NNC=2S/C(/C(=O)N2)=C/C(=O)OC
[#6]-1(=[#6])-[#6](-[#7]=[#6]-[#16]-1)=[#8] Ic1cc(c(O)cc1)/C=C\2/SC(=NC(=O)2)N
[#6]-1(=[#6])-[#6](-[#7]=[#6]-[#16]-1)=[#8] Ic1ccc(cc1)/C=C\2/SC(=NC(=O)2)N
[#6]-1(=[#6])-[#6](-[#7]=[#6]-[#16]-1)=[#8] S1/C(/C(=O)N=C1[C@@H](C#N)C(=O)C)=C/C(=O)OCC
[#6]-1(=[#6])-[#6](-[#7]=[#6]-[#16]-1)=[#8] S1/C(/C(=O)N=C1[N-]c2c(cc(cc2)C)C)=C/C(=O)OC
[#6]-1(=[#6])-[#6](-[#7]=[#6]-[#16]-1)=[#8] S1/C(/C(=O)N=C1[N-]c2c(cccc2)C([O-])=O)=C\C=3OC=CC3
[#6]-1(=[#6])-[#6](-[#7]=[#6]-[#16]-1)=[#8] S1/C(/C(=O)N=C1[N-]c2c(OCC)cccc2)=C\c3cnccc3
[#6]-1(=[#6])-[#6](-[#7]=[#6]-[#16]-1)=[#8] S1/C(/C(=O)N=C1[N-]c2ccc(F)cc2)=C/c3cnccc3
[#6]-1(=[#6])-[#6](-[#7]=[#6]-[#16]-1)=[#8] S1/C(/C(=O)N=C1[N-]N=C2c3c(NC(=O)2)cccc3)=C\C(=O)OC
[#6]-1(=[#6])-[#6](-[#7]=[#6]-[#16]-1)=[#8] S1/C(/C(=O)N=C1[N-]NC=2C(=O)[NH+]=C3C2C=CC=C3)=C/C(=O)OC
[#6]-1(=[#6])-[#6](-[#7]=[#6]-[#16]-1)=[#8] S1/C(/C(=O)N=C1/C=C(\[O-])/c2ccncc2)=C\c3c(F)cccc(F)3
[#6]-1(=[#6])-[#6](-[#7]=[#6]-[#16]-1)=[#8] S1/C(/C(=O)N=C1CC(=O)C(C)(C)C)=C/C=C/c2c(OC)cccc2
[#6]-1(=[#6])-[#6](-[#7]=[#6]-[#16]-1)=[#8] S1/C(/C(=O)N=C1N(c2ccc(O)cc2)C)=C\c3ccccc3
[#6]-1(=[#6])-[#6](-[#7]=[#6]-[#16]-1)=[#8] S1/C(/C(=O)N=C1N(CCO)C)=C/c2ccc(SC)cc2
[#6]-1(=[#6])-[#6](-[#7]=[#6]-[#16]-1)=[#8] S1/C(/C(=O)N=C1N)=C/c2c([N+]([O-])=O)cc3OCOc3c2
[#6]-1(=[#6])-[#6](-[#7]=[#6]-[#16]-1)=[#8] S1/C(/C(=O)N=C1N[C@@H](C([O-])=O)CO)=C\C=2OC=CC2
[#6]-1(=[#6])-[#6](-[#7]=[#6]-[#16]-1)=[#8] S1/C(/C(=O)N=C1N2C[C@@H](CCC2)C)=C/c3c(OC)cccc3
[#6]-1(=[#6])-[#6](-[#7]=[#6]-[#16]-1)=[#8] S1/C(/C(=O)N=C1N2C[C@@H](CCC2)C)=C/c3cc(O)ccc3
[#6]-1(=[#6])-[#6](-[#7]=[#6]-[#16]-1)=[#8] S1/C(/C(=O)N=C1N2C[C@@H](CCC2)C)=C\c3cc(OC)c(OC)cc3
[#6]-1(=[#6])-[#6](-[#7]=[#6]-[#16]-1)=[#8] S1/C(/C(=O)N=C1N2C[C@@H](CCC2)C)=C\c3ccc(O)cc3
[#6]-1(=[#6])-[#6](-[#7]=[#6]-[#16]-1)=[#8] S1/C(/C(=O)N=C1N2C[C@@H](O[C@H](C2)C)C)=C/c3cc(OC)c(O)cc3
[#6]-1(=[#6])-[#6](-[#7]=[#6]-[#16]-1)=[#8] S1/C(/C(=O)N=C1N2C[C@@H](O[C@H](C2)C)C)=C/c3ccc(N(C)C)cc3
[#6]-1(=[#6])-[#6](-[#7]=[#6]-[#16]-1)=[#8] S1/C(/C(=O)N=C1N2C[C@@H](O[C@H](C2)C)C)=C\C=3OC(=CC3)C
[#6]-1(=[#6])-[#6](-[#7]=[#6]-[#16]-1)=[#8] S1/C(/C(=O)N=C1N2C[C@H](CCC2)C)=C\c3c(OC)c(OC)ccc3
[#6]-1(=[#6])-[#6](-[#7]=[#6]-[#16]-1)=[#8] S1/C(/C(=O)N=C1N2C[C@H](O[C@H](C2)C)C)=C/c3ccc(cc3)C
[#6]-1(=[#6])-[#6](-[#7]=[#6]-[#16]-1)=[#8] S1/C(/C(=O)N=C1N2C[C@H](O[C@H](C2)C)C)=C/c3ccccc3
[#6]-1(=[#6])-[#6](-[#7]=[#6]-[#16]-1)=[#8] S1/C(/C(=O)N=C1N2C[C@H]3[NH+](CC2)CCC3)=C/c4ccccc4
[#6]-1(=[#6])-[#6](-[#7]=[#6]-[#16]-1)=[#8] S1/C(/C(=O)N=C1N2CC[NH+](CC2)C)=C/c3ccccc3
[#6]-1(=[#6])-[#6](-[#7]=[#6]-[#16]-1)=[#8] S1/C(/C(=O)N=C1N2CC[NH2+]CC2)=C/c3ccc(F)cc3
[#6]-1(=[#6])-[#6](-[#7]=[#6]-[#16]-1)=[#8] S1/C(/C(=O)N=C1N2Cc3c(cccc3)CC2)=C/C=4C=NN(C4)CC
[#6]-1(=[#6])-[#6](-[#7]=[#6]-[#16]-1)=[#8] S1/C(/C(=O)N=C1N2CCC(C(=O)OCC)CC2)=C\c3ccccc3
[#6]-1(=[#6])-[#6](-[#7]=[#6]-[#16]-1)=[#8] S1/C(/C(=O)N=C1N2CCC(CC2)C)=C\c3cc([N+]([O-])=O)ccc3
[#6]-1(=[#6])-[#6](-[#7]=[#6]-[#16]-1)=[#8] S1/C(/C(=O)N=C1N2CCC(CC2)C)=C\c3ccc(OC)cc3
[#6]-1(=[#6])-[#6](-[#7]=[#6]-[#16]-1)=[#8] S1/C(/C(=O)N=C1N2CCCC2)=C/c3c(OC(C)C)cccc3
[#6]-1(=[#6])-[#6](-[#7]=[#6]-[#16]-1)=[#8] S1/C(/C(=O)N=C1N2CCCC2)=C/c3cc(OCC)c(OCC)cc3
[#6]-1(=[#6])-[#6](-[#7]=[#6]-[#16]-1)=[#8] S1/C(/C(=O)N=C1N2CCCC2)=C/c3ccc(O)cc3
[#6]-1(=[#6])-[#6](-[#7]=[#6]-[#16]-1)=[#8] S1/C(/C(=O)N=C1N2CCCC2)=C\c3c(OC)cc(OC)c(OC)c3
[#6]-1(=[#6])-[#6](-[#7]=[#6]-[#16]-1)=[#8] S1/C(/C(=O)N=C1N2CCCC2)=C\c3cc(ccc3)C
[#6]-1(=[#6])-[#6](-[#7]=[#6]-[#16]-1)=[#8] S1/C(/C(=O)N=C1N2CCCC2)=C\c3ccc(NC(=O)C)cc3
[#6]-1(=[#6])-[#6](-[#7]=[#6]-[#16]-1)=[#8] S1/C(/C(=O)N=C1N2CCCCC2)=C/c3cnc(nc3)N4CCCC4
[#6]-1(=[#6])-[#6](-[#7]=[#6]-[#16]-1)=[#8] S1/C(/C(=O)N=C1N2CCCCC2)=C\C=3C=NN(C3)C(C)(C)C
[#6]-1(=[#6])-[#6](-[#7]=[#6]-[#16]-1)=[#8] S1/C(/C(=O)N=C1N2CCCCC2)=C\C=3N=C(N4C3C=CC=C4)C
[#6]-1(=[#6])-[#6](-[#7]=[#6]-[#16]-1)=[#8] S1/C(/C(=O)N=C1N2CCCCC2)=C\c3cc(OC)cc(OC)c3
[#6]-1(=[#6])-[#6](-[#7]=[#6]-[#16]-1)=[#8] S1/C(/C(=O)N=C1N2CCCCCC2)=C\c3cc(OC)c(O)cc3
[#6]-1(=[#6])-[#6](-[#7]=[#6]-[#16]-1)=[#8] S1/C(/C(=O)N=C1N2CCN(c3ccccc3)CC2)=C/C=4NC=CC4
[#6]-1(=[#6])-[#6](-[#7]=[#6]-[#16]-1)=[#8] S1/C(/C(=O)N=C1N2CCN(CC2)C)=C/c3c(OCC=C)cccc3
[#6]-1(=[#6])-[#6](-[#7]=[#6]-[#16]-1)=[#8] S1/C(/C(=O)N=C1N2CCN(CC2)C)=C/c3cc(OC)c(OC)cc3
[#6]-1(=[#6])-[#6](-[#7]=[#6]-[#16]-1)=[#8] S1/C(/C(=O)N=C1N2CCN(CC2)C)=C\C=3SC=CC3
[#6]-1(=[#6])-[#6](-[#7]=[#6]-[#16]-1)=[#8] S1/C(/C(=O)N=C1N2CCN(CC2)C)=C\c3c(O)cccc3
[#6]-1(=[#6])-[#6](-[#7]=[#6]-[#16]-1)=[#8] S1/C(/C(=O)N=C1N2CCN(CC2)C)=C\c3c(OC)ccc(OC)c3
[#6]-1(=[#6])-[#6](-[#7]=[#6]-[#16]-1)=[#8] S1/C(/C(=O)N=C1N2CCN(CC2)C)=C\c3ccc(O)cc3
[#6]-1(=[#6])-[#6](-[#7]=[#6]-[#16]-1)=[#8] S1/C(/C(=O)N=C1N2CCN(CC2)C)=C\c3ccc(SC)cc3
[#6]-1(=[#6])-[#6](-[#7]=[#6]-[#16]-1)=[#8] S1/C(/C(=O)N=C1N2CCN(CC2)CC)=C\C=3OC(=CC3)C
[#6]-1(=[#6])-[#6](-[#7]=[#6]-[#16]-1)=[#8] S1/C(/C(=O)N=C1N2CCN(CCO)CC2)=C\c3ncccc3
[#6]-1(=[#6])-[#6](-[#7]=[#6]-[#16]-1)=[#8] S1/C(/C(=O)N=C1N2CCNCC2)=C\c3c(F)cccc3
[#6]-1(=[#6])-[#6](-[#7]=[#6]-[#16]-1)=[#8] S1/C(/C(=O)N=C1N2CCOCC2)=C/c3cc(F)ccc3
[#6]-1(=[#6])-[#6](-[#7]=[#6]-[#16]-1)=[#8] S1/C(/C(=O)N=C1N2CCOCC2)=C/c3cc(OCC)c(OC)cc3
[#6]-1(=[#6])-[#6](-[#7]=[#6]-[#16]-1)=[#8] S1/C(/C(=O)N=C1N2CCOCC2)=C/c3cc4c(O[C@@H](C4)C)cc3
[#6]-1(=[#6])-[#6](-[#7]=[#6]-[#16]-1)=[#8] S1/C(/C(=O)N=C1N2CCOCC2)=C/c3ccc(NC(=O)C)cc3
[#6]-1(=[#6])-[#6](-[#7]=[#6]-[#16]-1)=[#8] S1/C(/C(=O)N=C1N2CCOCC2)=C/c3ccc(OCC=C)cc3
[#6]-1(=[#6])-[#6](-[#7]=[#6]-[#16]-1)=[#8] S1/C(/C(=O)N=C1N2CCOCC2)=C\C=3c4c(N(C3)C)cccc4
[#6]-1(=[#6])-[#6](-[#7]=[#6]-[#16]-1)=[#8] S1/C(/C(=O)N=C1N2CCOCC2)=C\C=C\c3c([N+]([O-])=O)cccc3
[#6]-1(=[#6])-[#6](-[#7]=[#6]-[#16]-1)=[#8] S1/C(/C(=O)N=C1N2CCOCC2)=C\c3c(cccc3)C
[#6]-1(=[#6])-[#6](-[#7]=[#6]-[#16]-1)=[#8] S1/C(/C(=O)N=C1N2CCOCC2)=C\c3c(O)c(OC)ccc3
[#6]-1(=[#6])-[#6](-[#7]=[#6]-[#16]-1)=[#8] S1/C(/C(=O)N=C1N2CCOCC2)=C\c3c(OCC([O-])=O)cccc3
[#6]-1(=[#6])-[#6](-[#7]=[#6]-[#16]-1)=[#8] S1/C(/C(=O)N=C1N2CCOCC2)=C\c3cc(c(cc3)C)C
[#6]-1(=[#6])-[#6](-[#7]=[#6]-[#16]-1)=[#8] S1/C(/C(=O)N=C1N2CCOCC2)=C\c3ccc(N4C=NC=C4)cc3
[#6]-1(=[#6])-[#6](-[#7]=[#6]-[#16]-1)=[#8] S1/C(/C(=O)N=C1N2CCOCC2)=C\c3ccc(OCCC)cc3
[#6]-1(=[#6])-[#6](-[#7]=[#6]-[#16]-1)=[#8] S1/C(/C(=O)N=C1N2CCOCC2)=C\c3ccc(SC)cc3
[#6]-1(=[#6])-[#6](-[#7]=[#6]-[#16]-1)=[#8] S1/C(/C(=O)N=C1NC(=O)C)=C/C=2SC=CC2
[#6]-1(=[#6])-[#6](-[#7]=[#6]-[#16]-1)=[#8] S1/C(/C(=O)N=C1NC(=O)C)=C/c2cc(OC)c(OCC([O-])=O)cc2
[#6]-1(=[#6])-[#6](-[#7]=[#6]-[#16]-1)=[#8] S1/C(/C(=O)N=C1NC(=O)C)=C\c2c(OC)cccc2
[#6]-1(=[#6])-[#6](-[#7]=[#6]-[#16]-1)=[#8] S1/C(/C(=O)N=C1NC(=O)C)=C\c2cc(Oc3ccccc3)ccc2
[#6]-1(=[#6])-[#6](-[#7]=[#6]-[#16]-1)=[#8] S1/C(/C(=O)N=C1NC(=O)C)=C\c2cc(OCC)c(OCC=C)cc2
[#6]-1(=[#6])-[#6](-[#7]=[#6]-[#16]-1)=[#8] S1/C(/C(=O)N=C1NC(=O)C)=C\N2CCOCC2
[#6]-1(=[#6])-[#6](-[#7]=[#6]-[#16]-1)=[#8] S1/C(/C(=O)N=C1NC(=O)c2ccc(F)cc2)=C\C(=O)OC
[#6]-1(=[#6])-[#6](-[#7]=[#6]-[#16]-1)=[#8] S1/C(/C(=O)N=C1NC(=O)c2ccc(F)cc2)=C\c3cnccc3
[#6]-1(=[#6])-[#6](-[#7]=[#6]-[#16]-1)=[#8] S1/C(/C(=O)N=C1NC(=O)c2ccc(F)cc2)=C\c3ncccc3
[#6]-1(=[#6])-[#6](-[#7]=[#6]-[#16]-1)=[#8] S1/C(/C(=O)N=C1NC(CO)CO)=C/c2ccc(SC)cc2
[#6]-1(=[#6])-[#6](-[#7]=[#6]-[#16]-1)=[#8] S1/C(/C(=O)N=C1Nc2ccc(O)cc2)=C\c3cc(O)ccc3
[#6]-1(=[#6])-[#6](-[#7]=[#6]-[#16]-1)=[#8] S1/C(/C(=O)N=C1NC2CCCCC2)=C\c3cc(OC)c(O)cc3
[#6]-1(=[#6])-[#6](-[#7]=[#6]-[#16]-1)=[#8] S1/C(/C(=O)N=C1Nc2cnccc2)=C/c3c(OC)c(OC)ccc3
[#6]-1(=[#6])-[#6](-[#7]=[#6]-[#16]-1)=[#8] S1/C(/C(=O)N=C1Nc2cnccc2)=C\C=3c4c(NC3)cccc4
[#6]-1(=[#6])-[#6](-[#7]=[#6]-[#16]-1)=[#8] S1/C(/C(=O)N=C1Nc2ncccc2)=C/c3nc4c(nc3)cccc4
[#6]-1(=[#6])-[#6](-[#7]=[#6]-[#16]-1)=[#8] S1/C(/C(=O)N=C1NN=Cc2c(OC)cccc2)=C\C(=O)OC
[#6]-1(=[#6])-[#6](-[#7]=[#6]-[#16]-1)=[#8] S1/C(/C(=O)N=C1S)=C\C=2c3c(N(C2)C)cccc3
[#6]-1(=[#6])-[#6](-[#7]=[#6]-[#16]-1)=[#8] S1/C(/C(=O)N=C1S)=C\c2ccc(F)cc2
[#6]-1(=[#6])-[#6](-[#7]=[#6]-[#16]-1)=[#8] S1/C(/C(=O)N=C1S)=C\c2nc3c(nc2)cccc3
[#6]-1(=[#6])-[#6](-[#7]=[#6]-[#16]-1)=[#8] S1/C(=C(/c2ccccc2)\C)/C(=O)N=C1N3C[C@H](O[C@H](C3)C)C
[#6]-1(=[#6])-[#6](-[#7]=[#6]-[#16]-1)=[#8] S1/C(=C/2\c3c(NC(=O)2)cccc3)/C(=O)N=C1[N-]c4ccc(O)cc4
[#6]-1(=[#6])-[#6](-[#7]=[#6]-[#16]-1)=[#8] S1/C(=C/2\c3c(NC(=O)2)cccc3)/C(=O)N=C1N4CCCCC4
[#6]-1(=[#6])-[#6](-[#7]=[#6]-[#16]-1)=[#8] S1/C(=C/2\c3c(NC(=O)2)cccc3)/C(=O)N=C1N4CCOCC4
[#6]-1(=[#6])-[#6](-[#7]=[#6]-[#16]-1)=[#8] S1C(=NC(=O)C1=C(C)C)N2CCN(CC2)CCC#N
[#6]-1(=[#6])-[#6]=[#7]-[!#6&!#1]-[#6]-1=[#8] [O-][N+](=O)c1c(ccc(c1)/C=C/2\C(=O)N(N=C2C)c3ccccc3)C
[#6]-1(=[#6])-[#6]=[#7]-[!#6&!#1]-[#6]-1=[#8] [O-][N+](=O)c1c(ccc(c1)/C=C\2/C(=O)N(N=C2C)c3ccccc3)C
[#6]-1(=[#6])-[#6]=[#7]-[!#6&!#1]-[#6]-1=[#8] [O-][N+](=O)c1c(ccc(c1)C\2=NOC(=O)/C2=C\C=3OC=CC3)C
[#6]-1(=[#6])-[#6]=[#7]-[!#6&!#1]-[#6]-1=[#8] [O-][N+](=O)c1cc(c(N2CCOCC2)cc1)/C=C/3\C(=O)NN=C(N)3
[#6]-1(=[#6])-[#6]=[#7]-[!#6&!#1]-[#6]-1=[#8] [O-][N+](=O)c1cc(ccc1)/C=C/2\C(=O)ON=C(c3c(cccc3)C)2
[#6]-1(=[#6])-[#6]=[#7]-[!#6&!#1]-[#6]-1=[#8] [O-][N+](=O)c1ccc(cc1)C\2=NOC(=O)/C2=C\c3c(O)cccc3
[#6]-1(=[#6])-[#6]=[#7]-[!#6&!#1]-[#6]-1=[#8] [O-][N+](=O)c1ccc(cc1)C\2=NOC(=O)/C2=C\c3c(OCC)cccc3
[#6]-1(=[#6])-[#6]=[#7]-[!#6&!#1]-[#6]-1=[#8] [O-][N+](=O)c1ccc(cc1)C=2OC(/C=C/3\C(=O)ON=C3C)=CC2
[#6]-1(=[#6])-[#6]=[#7]-[!#6&!#1]-[#6]-1=[#8] [O-][N+](=O)c1ccc(N/C=C\2/C(=O)N(N=C2C)c3c(cccc3)C)cc1
[#6]-1(=[#6])-[#6]=[#7]-[!#6&!#1]-[#6]-1=[#8] [O-][N+](=O)c1ccc(N2N=C(\C(\C(=O)2)=C\NC[C@H]3OCCC3)C)cc1
[#6]-1(=[#6])-[#6]=[#7]-[!#6&!#1]-[#6]-1=[#8] [O-][N+](=O)c1ccc(N2N=C(\C(\C(=O)2)=C\NC3CCCCC3)C)cc1
[#6]-1(=[#6])-[#6]=[#7]-[!#6&!#1]-[#6]-1=[#8] [O-][N+](=O)c1ccc(N2N=C(\C(\C(=O)2)=C\NN3CC[NH+](CC3)C)C)cc1
[#6]-1(=[#6])-[#6]=[#7]-[!#6&!#1]-[#6]-1=[#8] [O-][N+](=O)c1ccc(N2N=C(\C(=C(/N(C)C)\C)\C(=O)2)C)cc1
[#6]-1(=[#6])-[#6]=[#7]-[!#6&!#1]-[#6]-1=[#8] [O-][N+](=O)c1ccc(N2N=C(\C(=C(/NC3CCCC3)\C)\C(=O)2)C)cc1
[#6]-1(=[#6])-[#6]=[#7]-[!#6&!#1]-[#6]-1=[#8] [O-]C(=O)c1c(O)cc(cc1)C=2OC(C=C3C(=O)ON=C3C)=CC2
[#6]-1(=[#6])-[#6]=[#7]-[!#6&!#1]-[#6]-1=[#8] [O-]C(=O)c1cc(N2N=C(\C(\C(=O)2)=C\C=3OC(=CC3)C)C)ccc1
[#6]-1(=[#6])-[#6]=[#7]-[!#6&!#1]-[#6]-1=[#8] [O-]C(=O)c1cc(N2N=C(\C(\C(=O)2)=C\c3c(O)cccc3)C)ccc1
[#6]-1(=[#6])-[#6]=[#7]-[!#6&!#1]-[#6]-1=[#8] [O-]C(=O)c1cc(N2N=C(\C(\C(=O)2)=C\c3ccc(N(C)C)cc3)C)ccc1
[#6]-1(=[#6])-[#6]=[#7]-[!#6&!#1]-[#6]-1=[#8] [O-]C=1N(c2c(cccc2)C(=O)C1C\3=NNC(=O)/C3=C/c4ccccc4)C
[#6]-1(=[#6])-[#6]=[#7]-[!#6&!#1]-[#6]-1=[#8] Brc1c(O)c(OCC)cc(c1)/C=C\2/C(=O)ON=C2C
[#6]-1(=[#6])-[#6]=[#7]-[!#6&!#1]-[#6]-1=[#8] Clc1c(O)c(OC)cc(c1)/C=C\2/C(=O)N(N=C2C)C3=N[N-]N=N3
[#6]-1(=[#6])-[#6]=[#7]-[!#6&!#1]-[#6]-1=[#8] Clc1cc(c(OCC#C)cc1)/C=C/2\C(=O)ON=C2C
[#6]-1(=[#6])-[#6]=[#7]-[!#6&!#1]-[#6]-1=[#8] Clc1cc(N2N=C(\C(\C(=O)2)=C\Nc3cc(O)ccc3)C)ccc1
[#6]-1(=[#6])-[#6]=[#7]-[!#6&!#1]-[#6]-1=[#8] Clc1cc(N2N=C(\C(\C(=O)2)=C\NN3C=NN=C3)C)ccc1
[#6]-1(=[#6])-[#6]=[#7]-[!#6&!#1]-[#6]-1=[#8] Clc1cc(N2N=C(\C(\C(=O)2)=C\OCC)C)ccc1
[#6]-1(=[#6])-[#6]=[#7]-[!#6&!#1]-[#6]-1=[#8] Clc1ccc(N2N=C(\C(\C(=O)2)=C\Nc3ccc(O)cc3)C)cc1
[#6]-1(=[#6])-[#6]=[#7]-[!#6&!#1]-[#6]-1=[#8] Clc1ccc(N2N=C(\C(=C/3\c4c(NC(=O)3)cccc4)\C(=O)2)C)cc1
[#6]-1(=[#6])-[#6]=[#7]-[!#6&!#1]-[#6]-1=[#8] Clc1ccc(N2N=C(C(=C(O)2)/C=C\3/C(=O)NN=C3C)C)cc1
[#6]-1(=[#6])-[#6]=[#7]-[!#6&!#1]-[#6]-1=[#8] Clc1ncccc1/C=C\2/C(=O)ON=C2CCl
[#6]-1(=[#6])-[#6]=[#7]-[!#6&!#1]-[#6]-1=[#8] ClCC\1=NOC(=O)/C1=C/c2ccc(cc2)C
[#6]-1(=[#6])-[#6]=[#7]-[!#6&!#1]-[#6]-1=[#8] FC(F)(F)C\1=NN(C(=O)/C1=C\Nc2c(O)cccc2)C
[#6]-1(=[#6])-[#6]=[#7]-[!#6&!#1]-[#6]-1=[#8] FC(F)(F)C\1=NN(c2ccccc2)C(=O)/C1=C\N(C)C
[#6]-1(=[#6])-[#6]=[#7]-[!#6&!#1]-[#6]-1=[#8] FC(F)(F)C\1=NNC(=O)/C1=C/NCc2ncccc2
[#6]-1(=[#6])-[#6]=[#7]-[!#6&!#1]-[#6]-1=[#8] FC(F)(F)c1cc(ccc1)CN/C=C\2/C(=O)NN=C2COC
[#6]-1(=[#6])-[#6]=[#7]-[!#6&!#1]-[#6]-1=[#8] FC(F)(F)Oc1ccc(N/C=C/2\C(=O)NN=C2COC)cc1
[#6]-1(=[#6])-[#6]=[#7]-[!#6&!#1]-[#6]-1=[#8] Fc1c(N/C=C/2\C(=O)N(N=C(OCC)2)c3ccccc3)ccc(F)c1
[#6]-1(=[#6])-[#6]=[#7]-[!#6&!#1]-[#6]-1=[#8] Fc1c(N/C=C/2\C(=O)N(N=C2C)C3=NN4C(=NN=C4)C=C3)cccc1
[#6]-1(=[#6])-[#6]=[#7]-[!#6&!#1]-[#6]-1=[#8] Fc1cc(N2N=C(\C(\C(=O)2)=C\c3cc(OC)c(O)cc3)C)ccc1
[#6]-1(=[#6])-[#6]=[#7]-[!#6&!#1]-[#6]-1=[#8] Fc1ccc(N/C=C/2\C(=O)N(N=C2C)c3ccc(cc3)C)cc1
[#6]-1(=[#6])-[#6]=[#7]-[!#6&!#1]-[#6]-1=[#8] Fc1ccc(N2N=C(\C(=C(/NCCCO)\C)\C(=O)2)C)cc1
[#6]-1(=[#6])-[#6]=[#7]-[!#6&!#1]-[#6]-1=[#8] Fc1ccc(N2N=C(\C(=C(\OCC)/C)\C(=O)2)CC(=O)OC)cc1
[#6]-1(=[#6])-[#6]=[#7]-[!#6&!#1]-[#6]-1=[#8] O=C(N)c1ccc(N2N=C(\C(\C(=O)2)=C\c3ccc(cc3)C)C)cc1
[#6]-1(=[#6])-[#6]=[#7]-[!#6&!#1]-[#6]-1=[#8] O=C(NN/C(=C\1/C(=O)N(N=C1C)c2ccccc2)/C)c3ccccc3
[#6]-1(=[#6])-[#6]=[#7]-[!#6&!#1]-[#6]-1=[#8] O=C(OC)C\1=NN(c2ccccc2)C(=O)/C1=C\N(C)C
[#6]-1(=[#6])-[#6]=[#7]-[!#6&!#1]-[#6]-1=[#8] O=C(OC)CC\1=NN(c2ccccc2)C(=O)/C(=C(\NC(C)(C)C)/C)1
[#6]-1(=[#6])-[#6]=[#7]-[!#6&!#1]-[#6]-1=[#8] O=C/1N(N=C(\C(=C(/NCCO)\C)1)CCC)c2ccccc2
[#6]-1(=[#6])-[#6]=[#7]-[!#6&!#1]-[#6]-1=[#8] O=C/1N(N=C(\C1=C/C2=C(N(N=C2)C)C)C=3OC=CC3)c4ccccc4
[#6]-1(=[#6])-[#6]=[#7]-[!#6&!#1]-[#6]-1=[#8] O=C/1N(N=C(\C1=C/C2=NN(C=C2)CC)C=3OC=CC3)c4ccccc4
[#6]-1(=[#6])-[#6]=[#7]-[!#6&!#1]-[#6]-1=[#8] O=C/1N(N=C(\C1=C/c2c(OC)ccc(OC)c2)C)c3ccc(cc3)C
[#6]-1(=[#6])-[#6]=[#7]-[!#6&!#1]-[#6]-1=[#8] O=C/1N(N=C(\C1=C/c2c(OC)cccc2)C)C=3[N-]N=NN3
[#6]-1(=[#6])-[#6]=[#7]-[!#6&!#1]-[#6]-1=[#8] O=C/1N(N=C(\C1=C/c2c(OC)cccc2)C)c3ccc(cc3)C(=O)C
[#6]-1(=[#6])-[#6]=[#7]-[!#6&!#1]-[#6]-1=[#8] O=C/1N(N=C(\C1=C/c2cc(OC)c(OCC#N)cc2)C)c3ccccc3
[#6]-1(=[#6])-[#6]=[#7]-[!#6&!#1]-[#6]-1=[#8] O=C/1N(N=C(\C1=C/NC2=NOC(=C2)C)C)c3ccccc3
[#6]-1(=[#6])-[#6]=[#7]-[!#6&!#1]-[#6]-1=[#8] O=C/1N(N=C(\C1=C/Nc2c(O)cccc2)C)c3c(cccc3)C
[#6]-1(=[#6])-[#6]=[#7]-[!#6&!#1]-[#6]-1=[#8] O=C/1N(N=C(\C1=C/Nc2c(OCC)cccc2)C)c3ccccc3
[#6]-1(=[#6])-[#6]=[#7]-[!#6&!#1]-[#6]-1=[#8] O=C/1N(N=C(\C1=C/Nc2ccc(OCC)cc2)C)c3ccccc3
[#6]-1(=[#6])-[#6]=[#7]-[!#6&!#1]-[#6]-1=[#8] O=C/1N(N=C(\C1=C\C=2C(=NN(c3ccccc3)C2)C)C)c4ccccc4
[#6]-1(=[#6])-[#6]=[#7]-[!#6&!#1]-[#6]-1=[#8] O=C/1N(N=C(\C1=C\C=2c3c(NC2)cccc3)C)c4ccccc4
[#6]-1(=[#6])-[#6]=[#7]-[!#6&!#1]-[#6]-1=[#8] O=C/1N(N=C(\C1=C\C=C\C=C\[NH+](C)C)C)c2ccccc2
[#6]-1(=[#6])-[#6]=[#7]-[!#6&!#1]-[#6]-1=[#8] O=C/1N(N=C(\C1=C\C2=C(N(C(=C2)C)C)C)C)c3ccccc3
[#6]-1(=[#6])-[#6]=[#7]-[!#6&!#1]-[#6]-1=[#8] O=C/1N(N=C(\C1=C\c2c(O)c(OC)ccc2)C)c3ccccc3
[#6]-1(=[#6])-[#6]=[#7]-[!#6&!#1]-[#6]-1=[#8] O=C/1N(N=C(\C1=C\c2c(OC)cccc2)C)c3ccc(cc3)C(=O)C
[#6]-1(=[#6])-[#6]=[#7]-[!#6&!#1]-[#6]-1=[#8] O=C/1N(N=C(\C1=C\c2cc(c(OC)cc2)COC)C)c3ccccc3
[#6]-1(=[#6])-[#6]=[#7]-[!#6&!#1]-[#6]-1=[#8] O=C/1N(N=C(\C1=C\c2ccc(O)cc2)C)CCC#N
[#6]-1(=[#6])-[#6]=[#7]-[!#6&!#1]-[#6]-1=[#8] O=C/1N(N=C(\C1=C\c2ccncc2)C=3N(N=C(C3)C)C)c4ccccc4
[#6]-1(=[#6])-[#6]=[#7]-[!#6&!#1]-[#6]-1=[#8] O=C/1N(N=C(\C1=C\N(O)c2ccccc2)C)c3ccccc3
[#6]-1(=[#6])-[#6]=[#7]-[!#6&!#1]-[#6]-1=[#8] O=C/1N(N=C(\C1=C\N2CCCCC2)C)c3cc(c(cc3)C)C
[#6]-1(=[#6])-[#6]=[#7]-[!#6&!#1]-[#6]-1=[#8] O=C/1N(N=C(\C1=C\Nc2c(cc(O)cc2)C)C)c3ccccc3
[#6]-1(=[#6])-[#6]=[#7]-[!#6&!#1]-[#6]-1=[#8] O=C/1N(N=C(\C1=C\Nc2c(OC)cccc2)C)c3ccccc3
[#6]-1(=[#6])-[#6]=[#7]-[!#6&!#1]-[#6]-1=[#8] O=C/1N(N=C(\C1=C\Nc2c3ncccc3ccc2C)C)c4ccccc4
[#6]-1(=[#6])-[#6]=[#7]-[!#6&!#1]-[#6]-1=[#8] O=C/1N(N=C(\C1=C\Nc2cc(N)ccc2)C)c3ccccc3
[#6]-1(=[#6])-[#6]=[#7]-[!#6&!#1]-[#6]-1=[#8] O=C/1N(N=C(\C1=C\Nc2cc(NC(=O)C)ccc2)C)c3ccccc3
[#6]-1(=[#6])-[#6]=[#7]-[!#6&!#1]-[#6]-1=[#8] O=C/1N(N=C(\C1=C\Nc2ccc(cc2)C(=O)N)C)c3ccccc3
[#6]-1(=[#6])-[#6]=[#7]-[!#6&!#1]-[#6]-1=[#8] O=C/1N(N=C(\C1=C\NCC=2OC=CC2)C)C3=Nc4c(N3)cccc4
[#6]-1(=[#6])-[#6]=[#7]-[!#6&!#1]-[#6]-1=[#8] O=C/1N(N=C(\C1=C\NNC(=O)c2ccncc2)C)c3ccccc3
[#6]-1(=[#6])-[#6]=[#7]-[!#6&!#1]-[#6]-1=[#8] O=C/1N(N=C(c2ccc(OC)cc2)\C1=C\N(C)C)c3ccccc3
[#6]-1(=[#6])-[#6]=[#7]-[!#6&!#1]-[#6]-1=[#8] O=C/1N(N=C(c2ccccc2)\C1=C/C3=NN(C=C3)C)c4ccccc4
[#6]-1(=[#6])-[#6]=[#7]-[!#6&!#1]-[#6]-1=[#8] O=C/1N(N=C(N)\C1=C/C=2N(C=CC2)C)c3ccccc3
[#6]-1(=[#6])-[#6]=[#7]-[!#6&!#1]-[#6]-1=[#8] O=C/1N(N=C(N)\C1=C\C=2c3c(NC2)cccc3)c4ccccc4
[#6]-1(=[#6])-[#6]=[#7]-[!#6&!#1]-[#6]-1=[#8] O=C/1N(N=C(O)\C1=C\c2ccc(cc2)C)c3ccccc3
[#6]-1(=[#6])-[#6]=[#7]-[!#6&!#1]-[#6]-1=[#8] O=C/1NN=C(c2ccccc2)\C1=C\NCc3cnccc3
[#6]-1(=[#6])-[#6]=[#7]-[!#6&!#1]-[#6]-1=[#8] O=C/1ON=C(\C(=C(/C=C\C2=C(ON=C2C)O)\CC(=O)OC)1)C
[#6]-1(=[#6])-[#6]=[#7]-[!#6&!#1]-[#6]-1=[#8] O=C/1ON=C(\C1=C\C=2OC(c3ccc(cc3)C(=O)N)=CC2)C
[#6]-1(=[#6])-[#6]=[#7]-[!#6&!#1]-[#6]-1=[#8] O=C/1ON=C(\C1=C\C=2OC(c3ccccc3)=CC2)C
[#6]-1(=[#6])-[#6]=[#7]-[!#6&!#1]-[#6]-1=[#8] O=C/1ON=C(\C1=C\c2ccc(N(C)C)cc2)C=3OC=CC3
[#6]-1(=[#6])-[#6]=[#7]-[!#6&!#1]-[#6]-1=[#8] O=C/1ON=C(c2ccccc2)\C1=C/C=3OC(=CC3)C
[#6]-1(=[#6])-[#6]=[#7]-[!#6&!#1]-[#6]-1=[#8] O=C/1ON=C(c2ccccc2)\C1=C/c3c(OC)ccc(OC)c3
[#6]-1(=[#6])-[#6]=[#7]-[!#6&!#1]-[#6]-1=[#8] O=C/1ON=C(c2ccccc2)\C1=C/c3ccc(OC)cc3
[#6]-1(=[#6])-[#6]=[#7]-[!#6&!#1]-[#6]-1=[#8] O=C/1ON=C(c2ccccc2)\C1=C\c3ccc(OCC(=O)N)cc3
[#6]-1(=[#6])-[#6]=[#7]-[!#6&!#1]-[#6]-1=[#8] O=C1N(c2c(cccc2)C(O)=C1/C=C/3\C(=O)NN=C3C)C
[#6]-1(=[#6])-[#6]=[#7]-[!#6&!#1]-[#6]-1=[#8] O=C1N(N=C(C1=Cc2ccc(N(C)C)cc2)C(C)(C)C)C
[#6]-1(=[#6])-[#6]=[#7]-[!#6&!#1]-[#6]-1=[#8] O=C1N(N=C2C1=C(O[C@@H](C2)C)/C=C/C=C/C)c3ccccc3
[#6]-1(=[#6])-[#6]=[#7]-[!#6&!#1]-[#6]-1=[#8] O=C1OCc2c(ccc(c2)C=3OC(/C=C\4/C(=O)ON=C4C)=CC3)1
[#6]-1(=[#6])-[#6]=[#7]-[!#6&!#1]-[#6]-1=[#8] S1(=O)(=O)C[C@@H](N2N=C(\C(\C(=O)2)=C/Nc3c(O)ccc(c3)C)C)CC1
[#6]-1(=[#6])-[#6]=[#7]-[!#6&!#1]-[#6]-1=[#8] S1(=O)(=O)C[C@@H](N2N=C(\C(\C(=O)2)=C\Nc3c(F)cccc3)C)CC1
[#6]-1(=[#6])-[#6]=[#7]-[!#6&!#1]-[#6]-1=[#8] S1C(/C=C/2\C(=O)N(N=C2C)c3ccc([N+]([O-])=O)cc3)=CC=C1
[#6]-1(=[#6])-[#6]=[#7]-[!#6&!#1]-[#6]-1=[#8] S1C(/C=C/2\C(=O)N(N=C2C)c3ccc(cc3)C(=O)OC)=CC=C1C
[#6]-1(=[#6])-[#6]=[#7]-[!#6&!#1]-[#6]-1=[#8] S1C(/C=C/2\C(=O)N(N=C2C)c3ccccc3)=CC=C1C
[#6]-1(=[#6])-[#6]=[#7]-[!#6&!#1]-[#6]-1=[#8] S1c2c(N=C1N3N=C(\C(=C(/NCCO)\C)\C(=O)3)C)cccc2
[#6]-1(=[#6])-[#6]=[#7]-[!#6&!#1]-[#6]-1=[#8] S1c2c(N=C1N3N=C(\C(=C(/NCCOC)\C)\C(=O)3)C)cccc2
[#6]-1=[!#1]-[!#6&!#1]-[#6](-[#6]-1=[!#6&!#1;!R])=[#8] [O-][N+](=O)c1c(NN=C2C(=O)ON=C2C)ccc(OC)c1
[#6]-1=[!#1]-[!#6&!#1]-[#6](-[#6]-1=[!#6&!#1;!R])=[#8] [O-][N+](=O)c1cc(c(NN=C2C(=O)N(N=C(N)2)c3ccccc3)cc1)C
[#6]-1=[!#1]-[!#6&!#1]-[#6](-[#6]-1=[!#6&!#1;!R])=[#8] [O-][N+](=O)c1ccc(N2N=C(C(=NNc3c(C#N)cccc3)C(=O)2)C)cc1
[#6]-1=[!#1]-[!#6&!#1]-[#6](-[#6]-1=[!#6&!#1;!R])=[#8] [O-][N+](=O)c1ccc(N2N=C(C(=NNc3c(cccc3)C)C(=O)2)C)cc1
[#6]-1=[!#1]-[!#6&!#1]-[#6](-[#6]-1=[!#6&!#1;!R])=[#8] [O-]C(=O)c1c(NN=C2C(=O)N(N=C(N)2)c3ccccc3)cccc1
[#6]-1=[!#1]-[!#6&!#1]-[#6](-[#6]-1=[!#6&!#1;!R])=[#8] [O-]C(=O)c1c(NN=C2C(=O)N(N=C2C)C)cccc1
[#6]-1=[!#1]-[!#6&!#1]-[#6](-[#6]-1=[!#6&!#1;!R])=[#8] [O-]C(=O)c1c(NN=C2C(=O)N(N=C2C)c3ccccc3)cccc1
[#6]-1=[!#1]-[!#6&!#1]-[#6](-[#6]-1=[!#6&!#1;!R])=[#8] [O-]C(=O)c1c[n+](ccc1)C2=C([O-])N(N(C(=O)C)C(C)(C)C)C(=O)C(=O)2
[#6]-1=[!#1]-[!#6&!#1]-[#6](-[#6]-1=[!#6&!#1;!R])=[#8] [O-]C(=O)c1ccc(NN=C2C(=O)ON=C(c3ccccc3)2)cc1
[#6]-1=[!#1]-[!#6&!#1]-[#6](-[#6]-1=[!#6&!#1;!R])=[#8] [O-]C=1N(C(=O)C(=O)C([n+]2ccc(cc2)C(C)(C)C)1)C
[#6]-1=[!#1]-[!#6&!#1]-[#6](-[#6]-1=[!#6&!#1;!R])=[#8] Brc1ccc(cc1)C=2OC(=O)C(=O)C2
[#6]-1=[!#1]-[!#6&!#1]-[#6](-[#6]-1=[!#6&!#1;!R])=[#8] ClC=1N(N=C(C(S(=O)(=O)ON=C2C(=O)N(N=C2C)C)1)C)C
[#6]-1=[!#1]-[!#6&!#1]-[#6](-[#6]-1=[!#6&!#1;!R])=[#8] Clc1c(c(NN=C2C(=O)N(N=C(N)2)C(=O)C)ccc1)C
[#6]-1=[!#1]-[!#6&!#1]-[#6](-[#6]-1=[!#6&!#1;!R])=[#8] Clc1c(c(NN=C2C(=O)N(N=C2C)C(=S)N)ccc1)C
[#6]-1=[!#1]-[!#6&!#1]-[#6](-[#6]-1=[!#6&!#1;!R])=[#8] Clc1c(c(NN=C2C(=O)NN=C2C)ccc1)C
[#6]-1=[!#1]-[!#6&!#1]-[#6](-[#6]-1=[!#6&!#1;!R])=[#8] Clc1c(cc(NN=C2C(=O)N(N=C(N)2)C)cc1)C(F)(F)F
[#6]-1=[!#1]-[!#6&!#1]-[#6](-[#6]-1=[!#6&!#1;!R])=[#8] Clc1c(Cl)ccc(NC(=O)ON=C2C(=O)NN=C2C)c1
[#6]-1=[!#1]-[!#6&!#1]-[#6](-[#6]-1=[!#6&!#1;!R])=[#8] Clc1c(Cl)ccc(NN=C2C(=O)N(N=C2C)C)c1
[#6]-1=[!#1]-[!#6&!#1]-[#6](-[#6]-1=[!#6&!#1;!R])=[#8] Clc1c(Cl)ccc(NN=C2C(=O)NN=C2C)c1
[#6]-1=[!#1]-[!#6&!#1]-[#6](-[#6]-1=[!#6&!#1;!R])=[#8] Clc1c(NN=C2C(=O)N(N=C(N)2)C)c(Cl)cc(Cl)c1
[#6]-1=[!#1]-[!#6&!#1]-[#6](-[#6]-1=[!#6&!#1;!R])=[#8] Clc1c(NN=C2C(=O)N(N=C2C)C(=S)N)cc(Cl)cc1
[#6]-1=[!#1]-[!#6&!#1]-[#6](-[#6]-1=[!#6&!#1;!R])=[#8] Clc1c(NN=C2C(=O)N(N=C2C)C(=S)N)ccc([N+]([O-])=O)c1
[#6]-1=[!#1]-[!#6&!#1]-[#6](-[#6]-1=[!#6&!#1;!R])=[#8] Clc1c(NN=C2C(=O)N(N=C2C)C(=S)N)cccc1
[#6]-1=[!#1]-[!#6&!#1]-[#6](-[#6]-1=[!#6&!#1;!R])=[#8] Clc1c(NN=C2C(=O)N(N=C2C)c3ccccc3)cccc1
[#6]-1=[!#1]-[!#6&!#1]-[#6](-[#6]-1=[!#6&!#1;!R])=[#8] Clc1cc(Cl)cc(NN=C2C(=O)NN=C2C)c1
[#6]-1=[!#1]-[!#6&!#1]-[#6](-[#6]-1=[!#6&!#1;!R])=[#8] Clc1ccc(NN=C2C(=O)N(N=C2C)C)cc1
[#6]-1=[!#1]-[!#6&!#1]-[#6](-[#6]-1=[!#6&!#1;!R])=[#8] FC(F)(F)c1c(NN=C2C(=O)N(N=C(N)2)C)cccc1
[#6]-1=[!#1]-[!#6&!#1]-[#6](-[#6]-1=[!#6&!#1;!R])=[#8] FC(F)(F)c1cc(NN=C2C(=O)NN=C2C)ccc1
[#6]-1=[!#1]-[!#6&!#1]-[#6](-[#6]-1=[!#6&!#1;!R])=[#8] FC(F)Oc1ccc(NN=C2C(=O)N(N=C2C)c3ccccc3)cc1
[#6]-1=[!#1]-[!#6&!#1]-[#6](-[#6]-1=[!#6&!#1;!R])=[#8] Fc1c(NN=C2C(=O)N(N=C(N)2)C(=O)C)cccc1
[#6]-1=[!#1]-[!#6&!#1]-[#6](-[#6]-1=[!#6&!#1;!R])=[#8] Fc1cc(NN=C2C(=O)N(N=C2C)c3ccccc3)ccc1
[#6]-1=[!#1]-[!#6&!#1]-[#6](-[#6]-1=[!#6&!#1;!R])=[#8] O=C(Nc1ccc(OC)cc1)C=2C(=O)C(=O)NC(c3ccccc3)2
[#6]-1=[!#1]-[!#6&!#1]-[#6](-[#6]-1=[!#6&!#1;!R])=[#8] O=C(OC)c1c(NN=C2C(=O)NN=C(N)2)cccc1
[#6]-1=[!#1]-[!#6&!#1]-[#6](-[#6]-1=[!#6&!#1;!R])=[#8] O=C(OC)c1ccc(NN=C2C(=O)N(N=C2C)c3ccccc3)cc1
[#6]-1=[!#1]-[!#6&!#1]-[#6](-[#6]-1=[!#6&!#1;!R])=[#8] O=C(OCC)c1ccc(NN=C2C(=O)N(N=C(N)2)C(=O)C)cc1
[#6]-1=[!#1]-[!#6&!#1]-[#6](-[#6]-1=[!#6&!#1;!R])=[#8] O=C(ON=C1C(=O)NN=C1C)Nc2c3c(ccc2)cccc3
[#6]-1=[!#1]-[!#6&!#1]-[#6](-[#6]-1=[!#6&!#1;!R])=[#8] O=C1N(c2ccccc2)C(c3ccccc3)=C(C(=O)1)C
[#6]-1=[!#1]-[!#6&!#1]-[#6](-[#6]-1=[!#6&!#1;!R])=[#8] O=C1N(N=C(C(=NNC=2NN=C(c3ccccc3)C2)1)C)c4ccccc4
[#6]-1=[!#1]-[!#6&!#1]-[#6](-[#6]-1=[!#6&!#1;!R])=[#8] O=C1N(N=C(C(=NNc2c(C#N)cccc2)1)C)c3ccccc3
[#6]-1=[!#1]-[!#6&!#1]-[#6](-[#6]-1=[!#6&!#1;!R])=[#8] O=C1N(N=C(C(=NNc2c(OC)cccc2)1)C)C[NH+]3CCCCC3
[#6]-1=[!#1]-[!#6&!#1]-[#6](-[#6]-1=[!#6&!#1;!R])=[#8] O=C1N(N=C(C(=NNc2c(OC)cccc2)1)C)c3ccccc3
[#6]-1=[!#1]-[!#6&!#1]-[#6](-[#6]-1=[!#6&!#1;!R])=[#8] O=C1N(N=C(C(=NNc2c(OC)cccc2)1)C)CN3CCCCC3
[#6]-1=[!#1]-[!#6&!#1]-[#6](-[#6]-1=[!#6&!#1;!R])=[#8] O=C1N(N=C(C(=NNc2c(OCC)cccc2)1)C)c3ccccc3
[#6]-1=[!#1]-[!#6&!#1]-[#6](-[#6]-1=[!#6&!#1;!R])=[#8] O=C1N(N=C(C(=NNc2cc(ccc2)C)1)C)c3ccccc3
[#6]-1=[!#1]-[!#6&!#1]-[#6](-[#6]-1=[!#6&!#1;!R])=[#8] O=C1N(N=C(C(=NNc2cc(O)ccc2)1)C)C[NH+]3CCCCC3
[#6]-1=[!#1]-[!#6&!#1]-[#6](-[#6]-1=[!#6&!#1;!R])=[#8] O=C1N(N=C(C(=NNc2ccc(C#N)cc2)1)C)c3ccccc3
[#6]-1=[!#1]-[!#6&!#1]-[#6](-[#6]-1=[!#6&!#1;!R])=[#8] O=C1N(N=C(C(=NNc2ccc(cc2)C(=O)C)1)C)c3ccccc3
[#6]-1=[!#1]-[!#6&!#1]-[#6](-[#6]-1=[!#6&!#1;!R])=[#8] O=C1N(N=C(C(=NNc2ccc(cc2)C)1)C)Cc3ccccc3
[#6]-1=[!#1]-[!#6&!#1]-[#6](-[#6]-1=[!#6&!#1;!R])=[#8] O=C1N(N=C(C(=NNc2ccc(OC)cc2)1)C)c3ccccc3
[#6]-1=[!#1]-[!#6&!#1]-[#6](-[#6]-1=[!#6&!#1;!R])=[#8] O=C1N(N=C(C(=NNc2ccc(OCC)cc2)1)C)c3ccccc3
[#6]-1=[!#1]-[!#6&!#1]-[#6](-[#6]-1=[!#6&!#1;!R])=[#8] O=C1N(N=C(C(=NNc2ccccc2)1)C)C3=NCCCN3
[#6]-1=[!#1]-[!#6&!#1]-[#6](-[#6]-1=[!#6&!#1;!R])=[#8] O=C1N(N=C(C(=NNc2cnccc2)1)C)C[NH+]3CCCCC3
[#6]-1=[!#1]-[!#6&!#1]-[#6](-[#6]-1=[!#6&!#1;!R])=[#8] O=C1N(N=C(c2ccccc2)C(=NO)1)c3ccccc3
[#6]-1=[!#1]-[!#6&!#1]-[#6](-[#6]-1=[!#6&!#1;!R])=[#8] O=C1N(N=C(N)C(=NNc2cc(ccc2)C)1)C(=O)C
[#6]-1=[!#1]-[!#6&!#1]-[#6](-[#6]-1=[!#6&!#1;!R])=[#8] O=C1N(N=C(N)C(=NNc2cc(ccc2)C)1)c3ccccc3
[#6]-1=[!#1]-[!#6&!#1]-[#6](-[#6]-1=[!#6&!#1;!R])=[#8] O=C1N(N=C(N)C(=NNc2cc(OC)ccc2)1)c3ccccc3
[#6]-1=[!#1]-[!#6&!#1]-[#6](-[#6]-1=[!#6&!#1;!R])=[#8] O=C1N(N=C(N)C(=NNc2cc3OCOc3cc2)1)c4ccccc4
[#6]-1=[!#1]-[!#6&!#1]-[#6](-[#6]-1=[!#6&!#1;!R])=[#8] O=C1N(N=C(N)C(=NNc2ccc(NC(=O)C)cc2)1)C
[#6]-1=[!#1]-[!#6&!#1]-[#6](-[#6]-1=[!#6&!#1;!R])=[#8] O=C1N(N=C(N)C(=NNc2ccc(OC)cc2)1)c3ccccc3
[#6]-1=[!#1]-[!#6&!#1]-[#6](-[#6]-1=[!#6&!#1;!R])=[#8] O=C1N(N=C(N)C(=NNc2ccc(OCC)cc2)1)C(=O)C
[#6]-1=[!#1]-[!#6&!#1]-[#6](-[#6]-1=[!#6&!#1;!R])=[#8] O=C1N(N=C(N)C(=NNc2ccccc2)1)c3ccccc3
[#6]-1=[!#1]-[!#6&!#1]-[#6](-[#6]-1=[!#6&!#1;!R])=[#8] O=C1N(N=C(N)C(=NNc2ccccc2)1)c3ccccc3
[#6]-1=[!#1]-[!#6&!#1]-[#6](-[#6]-1=[!#6&!#1;!R])=[#8] O=C1N(N=CC(=NNc2ccccc2)1)c3ccccc3
[#6]-1=[!#1]-[!#6&!#1]-[#6](-[#6]-1=[!#6&!#1;!R])=[#8] O=C1N2C(c3c(c4c(cc3)cccc4)CC2(C)C)=CC(=O)1
[#6]-1=[!#1]-[!#6&!#1]-[#6](-[#6]-1=[!#6&!#1;!R])=[#8] O=C1N2C(c3c(cc(OC)c(OC)c3)CC2(C)C)=CC(=O)1
[#6]-1=[!#1]-[!#6&!#1]-[#6](-[#6]-1=[!#6&!#1;!R])=[#8] O=C1N2C(c3c(cccc3)CC42CCCC4)=C(C#N)C(=O)1
[#6]-1=[!#1]-[!#6&!#1]-[#6](-[#6]-1=[!#6&!#1;!R])=[#8] O=C1NC(c2ccccc2)=C(c3ccccc3)C(=O)1
[#6]-1=[!#1]-[!#6&!#1]-[#6](-[#6]-1=[!#6&!#1;!R])=[#8] O=C1Nc2c(N1)ccc(NN=C3C(=O)N(N=C(N)3)c4ccccc4)c2
[#6]-1=[!#1]-[!#6&!#1]-[#6](-[#6]-1=[!#6&!#1;!R])=[#8] O=C1NN=C(C(=NNc2c(OC)ccc(OC)c2)1)C
[#6]-1=[!#1]-[!#6&!#1]-[#6](-[#6]-1=[!#6&!#1;!R])=[#8] O=C1NN=C(C(=NNc2c3c(ccc2)cccc3)1)C
[#6]-1=[!#1]-[!#6&!#1]-[#6](-[#6]-1=[!#6&!#1;!R])=[#8] O=C1NN=C(C(=NNc2cc3c(N(c4c3cccc4)CC)cc2)1)C
[#6]-1=[!#1]-[!#6&!#1]-[#6](-[#6]-1=[!#6&!#1;!R])=[#8] O=C1NN=C(c2cc(OC)ccc2)C(=NNc3cnccc3)1
[#6]-1=[!#1]-[!#6&!#1]-[#6](-[#6]-1=[!#6&!#1;!R])=[#8] O=C1NN=C(c2cc(OC)ccc2)C(=NNc3ncccc3)1
[#6]-1=[!#1]-[!#6&!#1]-[#6](-[#6]-1=[!#6&!#1;!R])=[#8] O=C1NN=C(c2ccc(OC)cc2)C(=NNc3cnccc3)1
[#6]-1=[!#1]-[!#6&!#1]-[#6](-[#6]-1=[!#6&!#1;!R])=[#8] O=C1NN=C(c2ccccc2)C(=Nc3ccc(N(C)C)cc3)1
[#6]-1=[!#1]-[!#6&!#1]-[#6](-[#6]-1=[!#6&!#1;!R])=[#8] O=C1Oc2c(N3C(=O)C(=O)C(C(=O)c4ccc(cc4)C)=C31)cccc2
[#6]-1=[!#1]-[!#6&!#1]-[#6](-[#6]-1=[!#6&!#1;!R])=[#8] O=C1OCc2c(cc(NN=C3C(=O)N(N=C3C)c4ccccc4)cc2)1
[#6]-1=[!#1]-[!#6&!#1]-[#6](-[#6]-1=[!#6&!#1;!R])=[#8] S([O-])(=O)(=O)c1cc(NN=C2C(=O)ON=C2C)ccc1
[#6]-1=[!#1]-[!#6&!#1]-[#6](-[#6]-1=[!#6&!#1;!R])=[#8] S([O-])(=O)(=O)c1ccc(NN=C2C(=O)ON=C2C)cc1
[#6]-1=[!#1]-[!#6&!#1]-[#6](-[#6]-1=[!#6&!#1;!R])=[#8] S([O-])(=O)c1ccc(NN=C2C(=O)N(N=C2C)c3ccccc3)cc1
[#6]-1=[!#1]-[!#6&!#1]-[#6](-[#6]-1=[!#6&!#1;!R])=[#8] S(=O)(=O)(N)c1ccc(NN=C2C(=O)N(N=C2C)C(=S)N)cc1
[#6]-1=[!#1]-[!#6&!#1]-[#6](-[#6]-1=[!#6&!#1;!R])=[#8] S=C(N1N=C(C(=N[N-]C=2SC=CN2)C(=O)1)C)N
[#6]-1=[!#1]-[!#6&!#1]-[#6](-[#6]-1=[!#6&!#1;!R])=[#8] S=C(N1N=C(C(=NNc2c([N+]([O-])=O)cccc2C)C(=O)1)C)N
[#6]-1=[!#1]-[!#6&!#1]-[#6](-[#6]-1=[!#6&!#1;!R])=[#8] S=C(N1N=C(C(=NNc2c(ccc([N+]([O-])=O)c2)C)C(=O)1)C)N
[#6]-1=[!#1]-[!#6&!#1]-[#6](-[#6]-1=[!#6&!#1;!R])=[#8] S=C(N1N=C(C(=NNc2c(cccc2)C([O-])=O)C(=O)1)C)N
[#6]-1=[!#1]-[!#6&!#1]-[#6](-[#6]-1=[!#6&!#1;!R])=[#8] S=C(N1N=C(C(=NNc2c(cccc2)C)C(=O)1)C)N
[#6]-1=[!#1]-[!#6&!#1]-[#6](-[#6]-1=[!#6&!#1;!R])=[#8] S=C(N1N=C(C(=NNc2c(OC)ccc([N+]([O-])=O)c2)C(=O)1)C)N
[#6]-1=[!#1]-[!#6&!#1]-[#6](-[#6]-1=[!#6&!#1;!R])=[#8] S=C(N1N=C(C(=NNc2c(OCC)cccc2)C(=O)1)C)N
[#6]-1=[!#1]-[!#6&!#1]-[#6](-[#6]-1=[!#6&!#1;!R])=[#8] S=C(N1N=C(C(=NNc2c(OCC)cccc2)C(=O)1)C)N
[#6]-1=[!#1]-[!#6&!#1]-[#6](-[#6]-1=[!#6&!#1;!R])=[#8] S=C(N1N=C(C(=NNc2cc(c(cc2)C)C)C(=O)1)C)N
[#6]-1=[!#1]-[!#6&!#1]-[#6](-[#6]-1=[!#6&!#1;!R])=[#8] S=C(N1N=C(C(=NNc2cc(ccc2)C([O-])=O)C(=O)1)C)N
[#6]-1=[!#1]-[!#6&!#1]-[#6](-[#6]-1=[!#6&!#1;!R])=[#8] S=C(N1N=C(C(=NNc2ccc(cc2)C)C(=O)1)C)N
[#6]-1=[!#1]-[!#6&!#1]-[#6](-[#6]-1=[!#6&!#1;!R])=[#8] S=C(N1N=C(C(=NNc2ccc(F)cc2)C(=O)1)C)N
[#6]-1=[!#1]-[!#6&!#1]-[#6](-[#6]-1=[!#6&!#1;!R])=[#8] S=C(N1N=C(C(=NNc2ccc(O)cc2)C(=O)1)C)N
[#6]-1=[!#1]-[!#6&!#1]-[#6](-[#6]-1=[!#6&!#1;!R])=[#8] S=C(N1N=C(C(=NNc2ccc(OCC)cc2)C(=O)1)C)N
[#6]-1=[!#1]-[!#6&!#1]-[#6](-[#6]-1=[!#6&!#1;!R])=[#8] S=C(N1N=C(c2ccccc2)C(=N[N-]C=3SC=CN3)C(=O)1)N
[#6]-1=[!#1]-[!#6&!#1]-[#6](-[#6]-1=[!#6&!#1;!R])=[#8] S=C(N1N=C(c2ccccc2)C(=NNc3c(cccc3)C)C(=O)1)N
[#6]-1=[!#1]-[!#6&!#1]-[#6](-[#6]-1=[!#6&!#1;!R])=[#8] S=C(N1N=C(c2ccccc2)C(=NNc3ccc(O)cc3)C(=O)1)N
[#6]-1=[!#1]-[!#6&!#1]-[#6](-[#6]-1=[!#6&!#1;!R])=[#8] S1C(=NN=C2C(=O)N(N=C2C)c3ccccc3)NC=C1
[#6]-1=[!#1]-[!#6&!#1]-[#6](-[#6]-1=[!#6&!#1;!R])=[#8] S1c2c(N=C1C)ccc(NN=C3C(=O)N(N=C3C)c4ccccc4)c2
[#7]-1-[#6](=[#16])-[#16]-[#6;X4]-[#6]-1=[#8] BrC1=CSC(C=NN2C(=S)SCC(=O)2)=C1
[#7]-1-[#6](=[#16])-[#16]-[#6;X4]-[#6]-1=[#8] Brc1c(N2C(=S)SCC(=O)2)ccc(c1)C
[#7]-1-[#6](=[#16])-[#16]-[#6;X4]-[#6]-1=[#8] Brc1cc(c(O)cc1)C=NN2C(=S)SCC(=O)2
[#7]-1-[#6](=[#16])-[#16]-[#6;X4]-[#6]-1=[#8] Brc1ccc(cc1)C=NN2C(=S)SCC(=O)2
[#7]-1-[#6](=[#16])-[#16]-[#6;X4]-[#6]-1=[#8] Clc1c(c(F)ccc1)C=NN2C(=S)SCC(=O)2
[#7]-1-[#6](=[#16])-[#16]-[#6;X4]-[#6]-1=[#8] Clc1c(ccc(N(C)C)c1)C=NN2C(=S)SCC(=O)2
[#7]-1-[#6](=[#16])-[#16]-[#6;X4]-[#6]-1=[#8] Clc1c(cccc1)C=NN2C(=S)SCC(=O)2
[#7]-1-[#6](=[#16])-[#16]-[#6;X4]-[#6]-1=[#8] Clc1c(cccc1)CN=C(C2SC(=S)NC(=O)2)C
[#7]-1-[#6](=[#16])-[#16]-[#6;X4]-[#6]-1=[#8] Clc1c(cccc1)CN2C(=S)SCC(=O)2
[#7]-1-[#6](=[#16])-[#16]-[#6;X4]-[#6]-1=[#8] Clc1c(N2C(=S)SCC(=O)2)cccc1
[#7]-1-[#6](=[#16])-[#16]-[#6;X4]-[#6]-1=[#8] Clc1c(O)c(cc(Cl)c1)C=NN2C(=S)SCC(=O)2
[#7]-1-[#6](=[#16])-[#16]-[#6;X4]-[#6]-1=[#8] Clc1c(OCC(=O)NCCN2C(=S)SCC(=O)2)cccc1
[#7]-1-[#6](=[#16])-[#16]-[#6;X4]-[#6]-1=[#8] Clc1ccc(cc1)/C=C/C(=O)NCCN2C(=S)SCC(=O)2
[#7]-1-[#6](=[#16])-[#16]-[#6;X4]-[#6]-1=[#8] Clc1ccc(cc1)C(=O)NN2C(=S)SCC(=O)2
[#7]-1-[#6](=[#16])-[#16]-[#6;X4]-[#6]-1=[#8] Clc1ccc(cc1)CCN2C(=S)SCC(=O)2
[#7]-1-[#6](=[#16])-[#16]-[#6;X4]-[#6]-1=[#8] Clc1ccc(cc1)CN=CC2SC(=S)NC(=O)2
[#7]-1-[#6](=[#16])-[#16]-[#6;X4]-[#6]-1=[#8] Clc1ccc(N2C(=S)S[C@@H](C(=O)2)C)cc1
[#7]-1-[#6](=[#16])-[#16]-[#6;X4]-[#6]-1=[#8] Clc1ccc(N2C(=S)S[C@H](C(=O)2)C)cc1
[#7]-1-[#6](=[#16])-[#16]-[#6;X4]-[#6]-1=[#8] Clc1ccc(N2C(=S)SCC(=O)2)cc1
[#7]-1-[#6](=[#16])-[#16]-[#6;X4]-[#6]-1=[#8] Clc1ccc(NN2C(=S)SCC(=O)2)cc1
[#7]-1-[#6](=[#16])-[#16]-[#6;X4]-[#6]-1=[#8] S([O-])(=O)(=O)CCCSC([S-])=NN1C(=S)SCC(=O)1
[#7]-1-[#6](=[#16])-[#16]-[#6;X4]-[#6]-1=[#8] S([O-])(=O)(=O)CCN1C(=S)S[C@H](C(=O)1)CC
[#7]-1-[#6](=[#16])-[#16]-[#6;X4]-[#6]-1=[#8] S=C1S[C@@H](C(=O)N(c2c(cc(cc2)C)C)1)CN3CCOCC3
[#7]-1-[#6](=[#16])-[#16]-[#6;X4]-[#6]-1=[#8] S=C1S[C@@H](C(=O)N1)C([C@H]2SC(=S)NC(=O)2)CC
[#7]-1-[#6](=[#16])-[#16]-[#6;X4]-[#6]-1=[#8] S=C1S[C@@H](C(=O)N1)CC(=O)Nc2c(OC)cccc2
[#7]-1-[#6](=[#16])-[#16]-[#6;X4]-[#6]-1=[#8] S=C1S[C@@H](C(=O)N1)CC(=O)Nc2cc(OC)ccc2
[#7]-1-[#6](=[#16])-[#16]-[#6;X4]-[#6]-1=[#8] S=C1S[C@@H](C(=O)N1)CC(=O)Nc2ccccc2
[#7]-1-[#6](=[#16])-[#16]-[#6;X4]-[#6]-1=[#8] S=C1S[C@@H](C(=O)N1C)[C@@H]2Sc3c(NC(=O)2)cccc3
[#7]-1-[#6](=[#16])-[#16]-[#6;X4]-[#6]-1=[#8] S=C1S[C@@H](C(=O)N1CC)[C@H]2SC(=S)N(C(=O)2)CC
[#7]-1-[#6](=[#16])-[#16]-[#6;X4]-[#6]-1=[#8] S=C1S[C@@H](C(=O)N1CCCC)CC(=O)OCC
[#7]-1-[#6](=[#16])-[#16]-[#6;X4]-[#6]-1=[#8] S=C1S[C@H](C(=O)N(c2ccc(N(C)C)cc2)1)C
[#7]-1-[#6](=[#16])-[#16]-[#6;X4]-[#6]-1=[#8] S=C1S[C@H](C(=O)N(N(C)C)1)C(=O)Nc2c3c(ccc2)cccc3
[#7]-1-[#6](=[#16])-[#16]-[#6;X4]-[#6]-1=[#8] S=C1S[C@H](C(=O)N1)CC(=O)Nc2c(cccc2C)C
[#7]-1-[#6](=[#16])-[#16]-[#6;X4]-[#6]-1=[#8] S=C1S[C@H](C(=O)N1)CC(=O)Nc2cc(ccc2)C
[#7]-1-[#6](=[#16])-[#16]-[#6;X4]-[#6]-1=[#8] S=C1S[C@H](C(=O)N1C)C([C@@H]2SC(=S)N(C(=O)2)C)(C)C
[#7]-1-[#6](=[#16])-[#16]-[#6;X4]-[#6]-1=[#8] S=C1S[C@H](C(=O)N1CC(=O)Nc2ccc(cc2)C)CC
[#7]-1-[#6](=[#16])-[#16]-[#6;X4]-[#6]-1=[#8] S=C1S[C@H](C(=O)N1CC)[C@@H]2SC(=S)N(C(=O)2)CC
[#7]-1-[#6](=[#16])-[#16]-[#6;X4]-[#6]-1=[#8] S=C1S[C@H](C(=O)N1CC=C)[C@@H]2SC(=S)N(C(=O)2)CC=C
[#7]-1-[#6](=[#16])-[#16]-[#6;X4]-[#6]-1=[#8] S=C1S[C@H](C(=O)N1CCCC)CC(=O)OCC
[#7]-1-[#6](=[#16])-[#16]-[#6;X4]-[#6]-1=[#8] S=C1SCC(=O)N(c2c(cccc2)C(F)(F)F)1
[#7]-1-[#6](=[#16])-[#16]-[#6;X4]-[#6]-1=[#8] S=C1SCC(=O)N(c2cc([N+]([O-])=O)ccc2)1
[#7]-1-[#6](=[#16])-[#16]-[#6;X4]-[#6]-1=[#8] S=C1SCC(=O)N(c2cc(ccc2)C(F)(F)F)1
[#7]-1-[#6](=[#16])-[#16]-[#6;X4]-[#6]-1=[#8] S=C1SCC(=O)N(c2cc(ccc2)C)1
[#7]-1-[#6](=[#16])-[#16]-[#6;X4]-[#6]-1=[#8] S=C1SCC(=O)N(c2cc(OC)c(OC)cc2)1
[#7]-1-[#6](=[#16])-[#16]-[#6;X4]-[#6]-1=[#8] S=C1SCC(=O)N(c2ccc([N+]([O-])=O)cc2)1
[#7]-1-[#6](=[#16])-[#16]-[#6;X4]-[#6]-1=[#8] S=C1SCC(=O)N(c2ccc(N(CC)CC)cc2)1
[#7]-1-[#6](=[#16])-[#16]-[#6;X4]-[#6]-1=[#8] S=C1SCC(=O)N(N[C@H]2OC(=O)c3c(OC)c(OC)ccc32)1
[#7]-1-[#6](=[#16])-[#16]-[#6;X4]-[#6]-1=[#8] S=C1SCC(=O)N(N=C[C@@H]2[C@@H]3C=C[C@H](C2)C3)1
[#7]-1-[#6](=[#16])-[#16]-[#6;X4]-[#6]-1=[#8] S=C1SCC(=O)N(N=C/C(=C\c2ccccc2)/C)1
[#7]-1-[#6](=[#16])-[#16]-[#6;X4]-[#6]-1=[#8] S=C1SCC(=O)N(N=C/C=C/c2ccccc2)1
[#7]-1-[#6](=[#16])-[#16]-[#6;X4]-[#6]-1=[#8] S=C1SCC(=O)N(N=C2c3c(NC(=O)2)cccc3)1
[#7]-1-[#6](=[#16])-[#16]-[#6;X4]-[#6]-1=[#8] S=C1SCC(=O)N(N=C2CC(C[C@@H](C2)C)(C)C)1
[#7]-1-[#6](=[#16])-[#16]-[#6;X4]-[#6]-1=[#8] S=C1SCC(=O)N(N=CC=2OC(c3c(C#N)cccc3)=CC2)1
[#7]-1-[#6](=[#16])-[#16]-[#6;X4]-[#6]-1=[#8] S=C1SCC(=O)N(N=CC=2SC([N+]([O-])=O)=CC2)1
[#7]-1-[#6](=[#16])-[#16]-[#6;X4]-[#6]-1=[#8] S=C1SCC(=O)N(N=CC=2SC(=CC2)C)1
[#7]-1-[#6](=[#16])-[#16]-[#6;X4]-[#6]-1=[#8] S=C1SCC(=O)N(N=CC=2SC=CC2C)1
[#7]-1-[#6](=[#16])-[#16]-[#6;X4]-[#6]-1=[#8] S=C1SCC(=O)N(N=Cc2c(cccc2)C([O-])=O)1
[#7]-1-[#6](=[#16])-[#16]-[#6;X4]-[#6]-1=[#8] S=C1SCC(=O)N(N=Cc2c(O)ccc3c2cccc3)1
[#7]-1-[#6](=[#16])-[#16]-[#6;X4]-[#6]-1=[#8] S=C1SCC(=O)N(N=Cc2c(O)ccc3c2cccc3)1
[#7]-1-[#6](=[#16])-[#16]-[#6;X4]-[#6]-1=[#8] S=C1SCC(=O)N(N=Cc2c(OC)cc(OC)cc2)1
[#7]-1-[#6](=[#16])-[#16]-[#6;X4]-[#6]-1=[#8] S=C1SCC(=O)N(N=Cc2cc([N+]([O-])=O)c(O)cc2)1
[#7]-1-[#6](=[#16])-[#16]-[#6;X4]-[#6]-1=[#8] S=C1SCC(=O)N(N=Cc2cc([N+]([O-])=O)ccc2)1
[#7]-1-[#6](=[#16])-[#16]-[#6;X4]-[#6]-1=[#8] S=C1SCC(=O)N(N=Cc2cc(O)c(O)cc2)1
[#7]-1-[#6](=[#16])-[#16]-[#6;X4]-[#6]-1=[#8] S=C1SCC(=O)N(N=Cc2cc3OCOc3cc2)1
[#7]-1-[#6](=[#16])-[#16]-[#6;X4]-[#6]-1=[#8] S=C1SCC(=O)N(N=Cc2ccc([N+]([O-])=O)cc2)1
[#7]-1-[#6](=[#16])-[#16]-[#6;X4]-[#6]-1=[#8] S=C1SCC(=O)N(N=Cc2ccc(N(CCC#N)C)cc2)1
[#7]-1-[#6](=[#16])-[#16]-[#6;X4]-[#6]-1=[#8] S=C1SCC(=O)N(N=Cc2ccc(OC)cc2)1
[#7]-1-[#6](=[#16])-[#16]-[#6;X4]-[#6]-1=[#8] S=C1SCC(=O)N(N=Cc2ccc(OCC)cc2)1
[#7]-1-[#6](=[#16])-[#16]-[#6;X4]-[#6]-1=[#8] S=C1SCC(=O)N(N2C(=O)[C@H]3[C@H](C(=O)2)[C@@H]4C=C[C@H]3C4)1
[#7]-1-[#6](=[#16])-[#16]-[#6;X4]-[#6]-1=[#8] S=C1SCC(=O)N(N2C(=O)c3c(ccc([N+]([O-])=O)c3)C(=O)2)1
[#7]-1-[#6](=[#16])-[#16]-[#6;X4]-[#6]-1=[#8] S=C1SCC(=O)N(NC(=O)c2c(cccc2)C)1
[#7]-1-[#6](=[#16])-[#16]-[#6;X4]-[#6]-1=[#8] S=C1SCC(=O)N(NC(=O)c2cc(OC)c(O)cc2)1
[#7]-1-[#6](=[#16])-[#16]-[#6;X4]-[#6]-1=[#8] S=C1SCC(=O)N(NC(=O)c2cc(OC)ccc2)1
[#7]-1-[#6](=[#16])-[#16]-[#6;X4]-[#6]-1=[#8] S=C1SCC(=O)N(NC(=O)c2ccc([N+]([O-])=O)cc2)1
[#7]-1-[#6](=[#16])-[#16]-[#6;X4]-[#6]-1=[#8] S=C1SCC(=O)N(NC(=O)c2ccncc2)1
[#7]-1-[#6](=[#16])-[#16]-[#6;X4]-[#6]-1=[#8] S=C1SCC(=O)N(NC(=O)CN2C(=O)c3c(cccc3)C(=O)2)1
[#7]-1-[#6](=[#16])-[#16]-[#6;X4]-[#6]-1=[#8] S=C1SCC(=O)N(NC(=O)CN2c3c(SC(=O)2)cccc3)1
[#7]-1-[#6](=[#16])-[#16]-[#6;X4]-[#6]-1=[#8] S=C1SCC(=O)N(NC(=O)COc2c(OC)cc(OC)cc2)1
[#7]-1-[#6](=[#16])-[#16]-[#6;X4]-[#6]-1=[#8] S=C1SCC(=O)N(NC(=O)COc2ccc(F)cc2)1
[#7]-1-[#6](=[#16])-[#16]-[#6;X4]-[#6]-1=[#8] S=C1SCC(=O)N(NC=2SC3=NC(=CC(=O)N(N2)3)C)1
[#7]-1-[#6](=[#16])-[#16]-[#6;X4]-[#6]-1=[#8] S=C1SCC(=O)N1[C@@H](C([O-])=O)Cc2ccccc2
[#7]-1-[#6](=[#16])-[#16]-[#6;X4]-[#6]-1=[#8] S=C1SCC(=O)N1[C@@H](c2ccccc2)C([O-])=O
[#7]-1-[#6](=[#16])-[#16]-[#6;X4]-[#6]-1=[#8] S=C1SCC(=O)N1[C@@H]2O[C@H]([C@@H](O)[C@H](O)2)CO
[#7]-1-[#6](=[#16])-[#16]-[#6;X4]-[#6]-1=[#8] S=C1SCC(=O)N1[C@H](C([O-])=O)CCC([O-])=O
[#7]-1-[#6](=[#16])-[#16]-[#6;X4]-[#6]-1=[#8] S=C1SCC(=O)N1[C@H](C([O-])=O)CCSC
[#7]-1-[#6](=[#16])-[#16]-[#6;X4]-[#6]-1=[#8] S=C1SCC(=O)N1C[C@@H](C(F)(F)F)CCC([O-])=O
[#7]-1-[#6](=[#16])-[#16]-[#6;X4]-[#6]-1=[#8] S=C1SCC(=O)N1C=2C(=O)N(N(C2C)C)c3ccccc3
[#7]-1-[#6](=[#16])-[#16]-[#6;X4]-[#6]-1=[#8] S=C1SCC(=O)N1Cc2ccc(cc2)C([O-])=O
[#7]-1-[#6](=[#16])-[#16]-[#6;X4]-[#6]-1=[#8] S=C1SCC(=O)N1CCC(=O)Nc2ccccc2
[#7]-1-[#6](=[#16])-[#16]-[#6;X4]-[#6]-1=[#8] S=C1SCC(=O)N1CCCCCC
[#7]-1-[#6](=[#16])-[#16]-[#6;X4]-[#6]-1=[#8] S=C1SCC(=O)N1CCCCCCC([O-])=O
[#7]-1-[#6](=[#16])-[#16]-[#6;X4]-[#6]-1=[#8] S=C1SCC(=O)N1CCNC(=O)[C@H]2OCCC2
[#7]-1-[#6](=[#16])-[#16]-[#6;X4]-[#6]-1=[#8] S=C1SCC(=O)N1CCNC(=O)C23CC4CC(C2)CC(C3)C4
[#7]-1-[#6](=[#16])-[#16]-[#6;X4]-[#6]-1=[#8] S=C1SCC(=O)N1CCNC(=O)c2cc(c(cc2)C)C
[#7]-1-[#6](=[#16])-[#16]-[#6;X4]-[#6]-1=[#8] S=C1SCC(=O)N1CCNC(=O)c2cc(OC)cc(OC)c2
[#7]-1-[#6](=[#16])-[#16]-[#6;X4]-[#6]-1=[#8] S=C1SCC(=O)N1CCNC(=O)CC(C)C
[#7]-1-[#6](=[#16])-[#16]-[#6;X4]-[#6]-1=[#8] S=C1SCC(=O)N1CCNC(=O)CCC2CCCCC2
[#7]-1-[#6](=[#16])-[#16]-[#6;X4]-[#6]-1=[#8] S=C1SCC(=O)N1CCNC(=O)CNC(=O)c2ccccc2
[#7]-1-[#6](=[#16])-[#16]-[#6;X4]-[#6]-1=[#8] S=C1SCC(=O)N1CCNC(=O)COc2c(c(ccc2)C)C
[#7]-1-[#6](=[#16])-[#16]-[#6;X4]-[#6]-1=[#8] S=C1SCC(=O)N1CCNC(=O)Nc2ccccc2
[!#6&!#1]=[#6]-1-[#6]=,:[#6]-[#6](=[!#6&!#1])-[#6]=,:[#6]-1 [O-][N+](=O)c1c([O-])ccc2c1C(=O)c3c(c([N+]([O-])=O)c([O-])cc3)C(=O)2
[!#6&!#1]=[#6]-1-[#6]=,:[#6]-[#6](=[!#6&!#1])-[#6]=,:[#6]-1 [O-][N+](=O)c1cc(ccc1)[C@@H](O)C=2C(=O)c3c(cccc3)C(=O)C2
[!#6&!#1]=[#6]-1-[#6]=,:[#6]-[#6](=[!#6&!#1])-[#6]=,:[#6]-1 [O-]C(=O)C=1C=2C(=O)C=CC(=O)C2[C@H]3C(=O)C(=CC(=O)C13)CC([O-])=O
[!#6&!#1]=[#6]-1-[#6]=,:[#6]-[#6](=[!#6&!#1])-[#6]=,:[#6]-1 [O-]C(=O)c1cc(O)c2c(c1)C(=O)c3c(c(O)cc(O)c3)C(=O)2
[!#6&!#1]=[#6]-1-[#6]=,:[#6]-[#6](=[!#6&!#1])-[#6]=,:[#6]-1 [O-]C(=O)c1cc2c(cc1)C(=O)c3c(N)cccc3C(=O)2
[!#6&!#1]=[#6]-1-[#6]=,:[#6]-[#6](=[!#6&!#1])-[#6]=,:[#6]-1 [O-]C(=O)c1ccc(NN=C2c3c(nccc3)C(=O)C=C2)cc1
[!#6&!#1]=[#6]-1-[#6]=,:[#6]-[#6](=[!#6&!#1])-[#6]=,:[#6]-1 [O-]C=1C(=O)c2c(cccc2)C(=O)C(N3C=CC(=O)C=C3)1
[!#6&!#1]=[#6]-1-[#6]=,:[#6]-[#6](=[!#6&!#1])-[#6]=,:[#6]-1 [O-]C=1C(=O)c2c(cccc2)C(=O)C1C[C@@H](CC)C
[!#6&!#1]=[#6]-1-[#6]=,:[#6]-[#6](=[!#6&!#1])-[#6]=,:[#6]-1 [O-]C=1C(=O)c2c(cccc2)C(=O)C1CC(=O)c3ccccc3
[!#6&!#1]=[#6]-1-[#6]=,:[#6]-[#6](=[!#6&!#1])-[#6]=,:[#6]-1 [O-]C=1C(=O)c2c(cccc2)C(=O)C1Cc3ccc(OC)cc3
[!#6&!#1]=[#6]-1-[#6]=,:[#6]-[#6](=[!#6&!#1])-[#6]=,:[#6]-1 BrC=1C(=O)C=CC(=NS(=O)(=O)c2ccc(cc2)C)C1
[!#6&!#1]=[#6]-1-[#6]=,:[#6]-[#6](=[!#6&!#1])-[#6]=,:[#6]-1 ClC=1C(=O)C(N2CCOCC2)=C(Cl)C(=O)C(N3CCOCC3)1
[!#6&!#1]=[#6]-1-[#6]=,:[#6]-[#6](=[!#6&!#1])-[#6]=,:[#6]-1 ClC=1C(=O)C=CC(=NNc2ccc(S([O-])(=O)=O)cc2)C1
[!#6&!#1]=[#6]-1-[#6]=,:[#6]-[#6](=[!#6&!#1])-[#6]=,:[#6]-1 ClC=1C(=O)c2c(c([N+]([O-])=O)ccc2)C(=O)C(OCCC)1
[!#6&!#1]=[#6]-1-[#6]=,:[#6]-[#6](=[!#6&!#1])-[#6]=,:[#6]-1 ClC=1C(=O)c2c(cccc2)C(=O)C(N[C@H](C([O-])=O)CC([O-])=O)1
[!#6&!#1]=[#6]-1-[#6]=,:[#6]-[#6](=[!#6&!#1])-[#6]=,:[#6]-1 ClC=1C(=O)c2c(cccc2)C(=O)C(N3C=NC=C3)1
[!#6&!#1]=[#6]-1-[#6]=,:[#6]-[#6](=[!#6&!#1])-[#6]=,:[#6]-1 ClC=1C(=O)c2c(cccc2)C(=O)C(N3CCC(C([O-])=O)CC3)1
[!#6&!#1]=[#6]-1-[#6]=,:[#6]-[#6](=[!#6&!#1])-[#6]=,:[#6]-1 ClC=1C(=O)c2c(cccc2)C(=O)C(NNC(=O)c3ccncc3)1
[!#6&!#1]=[#6]-1-[#6]=,:[#6]-[#6](=[!#6&!#1])-[#6]=,:[#6]-1 ClC=1C(=O)c2c(cccc2)C(=O)C(OC(=O)CC)1
[!#6&!#1]=[#6]-1-[#6]=,:[#6]-[#6](=[!#6&!#1])-[#6]=,:[#6]-1 ClC=1C(=O)c2c(NC(=O)C)cccc2C(=O)C(N3CCCCC3)1
[!#6&!#1]=[#6]-1-[#6]=,:[#6]-[#6](=[!#6&!#1])-[#6]=,:[#6]-1 ClC1=C(Cl)C(=O)C(Cl)=C(Cl)C(=O)1
[!#6&!#1]=[#6]-1-[#6]=,:[#6]-[#6](=[!#6&!#1])-[#6]=,:[#6]-1 ClC1=C(Cl)C(=O)c2c(F)c(F)c(F)c(F)c2C(=O)1
[!#6&!#1]=[#6]-1-[#6]=,:[#6]-[#6](=[!#6&!#1])-[#6]=,:[#6]-1 Clc1c(N)c(S([O-])(=O)=O)cc2c1C(=O)c3c(cccc3)C(=O)2
[!#6&!#1]=[#6]-1-[#6]=,:[#6]-[#6](=[!#6&!#1])-[#6]=,:[#6]-1 Clc1c2c(ccc1)C(=O)c3c(ccc(S([O-])(=O)=O)c3)C(=O)2
[!#6&!#1]=[#6]-1-[#6]=,:[#6]-[#6](=[!#6&!#1])-[#6]=,:[#6]-1 Clc1cc2c(nc3c(c2)C(=O)c4c(cccc4)C(=O)3)cc1
[!#6&!#1]=[#6]-1-[#6]=,:[#6]-[#6](=[!#6&!#1])-[#6]=,:[#6]-1 Clc1ccc(cc1)C=2C(=O)c3c(cccc3)C(=O)C(N)2
[!#6&!#1]=[#6]-1-[#6]=,:[#6]-[#6](=[!#6&!#1])-[#6]=,:[#6]-1 Clc1ccc(S(=O)(=O)ON=C2C=CC(=O)C=C2)cc1
[!#6&!#1]=[#6]-1-[#6]=,:[#6]-[#6](=[!#6&!#1])-[#6]=,:[#6]-1 ClN=C1C(Cl)=CC(=O)C=C(Cl)1
[!#6&!#1]=[#6]-1-[#6]=,:[#6]-[#6](=[!#6&!#1])-[#6]=,:[#6]-1 Fc1ccc(cc1)[C@@H]2C(C#N)=C(OC=3C(=O)c4c(cccc4)C(=O)C32)N
[!#6&!#1]=[#6]-1-[#6]=,:[#6]-[#6](=[!#6&!#1])-[#6]=,:[#6]-1 O=C(N(C)C)c1c(NCCO)c2c(cc1)C(=O)c3c(cccc3)C(=O)2
[!#6&!#1]=[#6]-1-[#6]=,:[#6]-[#6](=[!#6&!#1])-[#6]=,:[#6]-1 O=C(N1CCN(CC1)C)C2=C(OC=3C(=O)c4c(cccc4)C(=O)C32)C
[!#6&!#1]=[#6]-1-[#6]=,:[#6]-[#6](=[!#6&!#1])-[#6]=,:[#6]-1 O=C(Nc1cc2c(cc1)C(=O)c3c(cccc3)C(=O)2)C=4ON=C(C4)C
[!#6&!#1]=[#6]-1-[#6]=,:[#6]-[#6](=[!#6&!#1])-[#6]=,:[#6]-1 O=C(Nc1cc2c(cc1)C(=O)c3c(cccc3)C(=O)2)c4cnccc4
[!#6&!#1]=[#6]-1-[#6]=,:[#6]-[#6](=[!#6&!#1])-[#6]=,:[#6]-1 O=C(NCCC[NH+](C)C)c1cc2c(cc1)C(=O)c3c(cccc3)C(=O)2
[!#6&!#1]=[#6]-1-[#6]=,:[#6]-[#6](=[!#6&!#1])-[#6]=,:[#6]-1 O=C(NNC=1C(=O)c2c(cccc2)C(=O)C1)c3ccc(cc3)C
[!#6&!#1]=[#6]-1-[#6]=,:[#6]-[#6](=[!#6&!#1])-[#6]=,:[#6]-1 O=C(O[C@H]1C2=NC=3C(=O)C(NC(=O)C)=C(C(=O)C(N2CC1)3)C)C
[!#6&!#1]=[#6]-1-[#6]=,:[#6]-[#6](=[!#6&!#1])-[#6]=,:[#6]-1 O=C(OC)C1=NN(c2ccccc2)C=3C(=O)c4c(cccc4)C(=O)C13
[!#6&!#1]=[#6]-1-[#6]=,:[#6]-[#6](=[!#6&!#1])-[#6]=,:[#6]-1 O=C(ON=C1C=C(C(=O)C=C1)C)c2ccc(OC)cc2
[!#6&!#1]=[#6]-1-[#6]=,:[#6]-[#6](=[!#6&!#1])-[#6]=,:[#6]-1 O=C(ON=C1C=CC(=O)C=C1)c2c(OC)cc(OC)cc2
[!#6&!#1]=[#6]-1-[#6]=,:[#6]-[#6](=[!#6&!#1])-[#6]=,:[#6]-1 O=C(ON=C1C=CC(=O)C=C1)c2cc(ccc2)C
[!#6&!#1]=[#6]-1-[#6]=,:[#6]-[#6](=[!#6&!#1])-[#6]=,:[#6]-1 O=C1C(=CC(=NNc2ccccc2)C=C1)CN(C)C
[!#6&!#1]=[#6]-1-[#6]=,:[#6]-[#6](=[!#6&!#1])-[#6]=,:[#6]-1 O=C1C(OC)=C(N2CC2)C(=O)C=3N=C4N(C13)CCC4
[!#6&!#1]=[#6]-1-[#6]=,:[#6]-[#6](=[!#6&!#1])-[#6]=,:[#6]-1 O=C1C=2N=C3N(C(C(=O)C(=C(NC(=O)C)1)C)2)CC[C@@H](O)3
[!#6&!#1]=[#6]-1-[#6]=,:[#6]-[#6](=[!#6&!#1])-[#6]=,:[#6]-1 O=C1C=2N=C3N(C(C(=O)C=4N5C(=NC14)CCC5)2)CCC3
[!#6&!#1]=[#6]-1-[#6]=,:[#6]-[#6](=[!#6&!#1])-[#6]=,:[#6]-1 O=C1c2c(c(O)c(O)cc2C(=O)c3c(cccc3)1)C
[!#6&!#1]=[#6]-1-[#6]=,:[#6]-[#6](=[!#6&!#1])-[#6]=,:[#6]-1 O=C1c2c(cc3c(c2)[C@H]4O[C@@H]3C(C(=C)4)=C)C(=O)C=C1
[!#6&!#1]=[#6]-1-[#6]=,:[#6]-[#6](=[!#6&!#1])-[#6]=,:[#6]-1 O=C1c2c(ccc(NC(=O)C)c2)C(=O)c3c(cccc3)1
[!#6&!#1]=[#6]-1-[#6]=,:[#6]-[#6](=[!#6&!#1])-[#6]=,:[#6]-1 O=C1c2c(ccc(O)c2)C(=O)c3c(cccc3)1
[!#6&!#1]=[#6]-1-[#6]=,:[#6]-[#6](=[!#6&!#1])-[#6]=,:[#6]-1 O=C1c2c(cccc2)C(=O)C(N)=C(Nc3ccccc3)1
[!#6&!#1]=[#6]-1-[#6]=,:[#6]-[#6](=[!#6&!#1])-[#6]=,:[#6]-1 O=C1c2c(cccc2)C(=O)C(NC(=O)C)=C(N3CCCCC3)1
[!#6&!#1]=[#6]-1-[#6]=,:[#6]-[#6](=[!#6&!#1])-[#6]=,:[#6]-1 O=C1c2c(cccc2)C(=O)C=3N(C(=NC13)C)C(CC)CC
[!#6&!#1]=[#6]-1-[#6]=,:[#6]-[#6](=[!#6&!#1])-[#6]=,:[#6]-1 O=C1c2c(cccc2)C(=O)C=3N(c4c(OC)cccc4)C(=NC13)C
[!#6&!#1]=[#6]-1-[#6]=,:[#6]-[#6](=[!#6&!#1])-[#6]=,:[#6]-1 O=C1c2c(cccc2)C(=O)C=C(NCC[C@@H]3[C@H]4[NH+](CCC3)CCCC4)1
[!#6&!#1]=[#6]-1-[#6]=,:[#6]-[#6](=[!#6&!#1])-[#6]=,:[#6]-1 O=C1c2c(cccc2)C(=O)C=C(NCCNc3ncnc4N(N=Cc43)C)1
[!#6&!#1]=[#6]-1-[#6]=,:[#6]-[#6](=[!#6&!#1])-[#6]=,:[#6]-1 O=C1c2c(cccc2)C(=O)C3=C(N4C(=C(C(=O)C)3)C=CC=C4)1
[!#6&!#1]=[#6]-1-[#6]=,:[#6]-[#6](=[!#6&!#1])-[#6]=,:[#6]-1 O=C1c2c(cccc2)C(=O)C3=C(N4C(=C(C#N)3)C=CC=C4)1
[!#6&!#1]=[#6]-1-[#6]=,:[#6]-[#6](=[!#6&!#1])-[#6]=,:[#6]-1 O=C1c2c(cccc2)C(=O)C3=C1[C@@H](O[C@H]([C@@H](O)3)C)C
[!#6&!#1]=[#6]-1-[#6]=,:[#6]-[#6](=[!#6&!#1])-[#6]=,:[#6]-1 O=C1c2c(cncc2)C(=O)C3=C1[C@@]4(OC)C=C[C@@H]3CC4
[!#6&!#1]=[#6]-1-[#6]=,:[#6]-[#6](=[!#6&!#1])-[#6]=,:[#6]-1 O=C1c2c(N(C(=O)C)C(=O)C)c(ccc2C(=O)c3c(cccc3)1)C
[!#6&!#1]=[#6]-1-[#6]=,:[#6]-[#6](=[!#6&!#1])-[#6]=,:[#6]-1 O=C1c2c(nc(c3ncccc3)cc2)C(=O)C=C(N4CC4)1
[!#6&!#1]=[#6]-1-[#6]=,:[#6]-[#6](=[!#6&!#1])-[#6]=,:[#6]-1 O=C1c2c(NC)cccc2C(=O)c3c(cccc3)1
[!#6&!#1]=[#6]-1-[#6]=,:[#6]-[#6](=[!#6&!#1])-[#6]=,:[#6]-1 O=C1c2c(NC=C(C#N)C#N)cccc2C(=O)c3c(cccc3)1
[!#6&!#1]=[#6]-1-[#6]=,:[#6]-[#6](=[!#6&!#1])-[#6]=,:[#6]-1 O=C1c2c(nccc2)C(=O)C=C(NCCc3ccccc3)1
[!#6&!#1]=[#6]-1-[#6]=,:[#6]-[#6](=[!#6&!#1])-[#6]=,:[#6]-1 O=C1c2c(O)c(cc(O)c2C(=O)c3c(O)c(cc(O)c31)C)C
[!#6&!#1]=[#6]-1-[#6]=,:[#6]-[#6](=[!#6&!#1])-[#6]=,:[#6]-1 O=C1c2c(O)c(NCCC#N)cc(O)c2C(=O)c3c(cccc3)1
[!#6&!#1]=[#6]-1-[#6]=,:[#6]-[#6](=[!#6&!#1])-[#6]=,:[#6]-1 O=C1c2c(O)c(O)cc(O)c2C(=O)c3c(O)c(O)cc(O)c31
[!#6&!#1]=[#6]-1-[#6]=,:[#6]-[#6](=[!#6&!#1])-[#6]=,:[#6]-1 O=C1c2c(O)c3c(c(O)c2C(=O)c4c(cccc4)1)CC[C@H](O)C3
[!#6&!#1]=[#6]-1-[#6]=,:[#6]-[#6](=[!#6&!#1])-[#6]=,:[#6]-1 O=C1c2c(O)cc(O)cc2C(=O)c3c(c(O)cc(c3)CO)1
[!#6&!#1]=[#6]-1-[#6]=,:[#6]-[#6](=[!#6&!#1])-[#6]=,:[#6]-1 O=C1c2c(O)cc(OCC[C@@H](OC)C)c(N)c2C(=O)c3c(cccc3)1
[!#6&!#1]=[#6]-1-[#6]=,:[#6]-[#6](=[!#6&!#1])-[#6]=,:[#6]-1 O=C1c2c(O)ccc(O)c2C(=O)C=C1[C@@H]3OCCC3
[!#6&!#1]=[#6]-1-[#6]=,:[#6]-[#6](=[!#6&!#1])-[#6]=,:[#6]-1 O=C1c2c(O)ccc(O)c2C(=O)C3=C1[C@@H](O)[C@H](O)[C@@H](O)C3
[!#6&!#1]=[#6]-1-[#6]=,:[#6]-[#6](=[!#6&!#1])-[#6]=,:[#6]-1 O=C1c2c(O)cccc2C(=O)c3c(c(c(O)c(O)c3)C)1
[!#6&!#1]=[#6]-1-[#6]=,:[#6]-[#6](=[!#6&!#1])-[#6]=,:[#6]-1 O=C1c2c(O)cccc2C(=O)c3c4c(c(O)cc31)[C@H](O)[C@@H](CC(=O)4)C
[!#6&!#1]=[#6]-1-[#6]=,:[#6]-[#6](=[!#6&!#1])-[#6]=,:[#6]-1 O=C1c2c(O)cccc2C(=O)c3c4c(ccc31)[C@@H](O)[C@@H](CC(=O)4)C
[!#6&!#1]=[#6]-1-[#6]=,:[#6]-[#6](=[!#6&!#1])-[#6]=,:[#6]-1 O=C1c2c(OC(=O)C)cc(cc2C(=O)c3c(c(OC(=O)C)ccc3)1)C
[!#6&!#1]=[#6]-1-[#6]=,:[#6]-[#6](=[!#6&!#1])-[#6]=,:[#6]-1 O=C1c2c(OC)c(OC)ccc2C(=O)c3c(cccc3)1
[!#6&!#1]=[#6]-1-[#6]=,:[#6]-[#6](=[!#6&!#1])-[#6]=,:[#6]-1 O=C1c2c(OC)ccc(NC)c2C(=O)c3c(cccc3)1
[!#6&!#1]=[#6]-1-[#6]=,:[#6]-[#6](=[!#6&!#1])-[#6]=,:[#6]-1 O=C1c2c(OC)cccc2C(=O)c3c(O)ccc(O)c31
[!#6&!#1]=[#6]-1-[#6]=,:[#6]-[#6](=[!#6&!#1])-[#6]=,:[#6]-1 O=C1c2c3Nc4c(c3ccc2C(=O)C=C1)cc(OC)cc4
[!#6&!#1]=[#6]-1-[#6]=,:[#6]-[#6](=[!#6&!#1])-[#6]=,:[#6]-1 O=C1c2nc3c(nc2C(=O)c4c(cccc4)1)cccc3C
[!#6&!#1]=[#6]-1-[#6]=,:[#6]-[#6](=[!#6&!#1])-[#6]=,:[#6]-1 O=C1c2ncccc2C(=NN=C3N(c4c(N3C)cccc4)C)C=C1
[!#6&!#1]=[#6]-1-[#6]=,:[#6]-[#6](=[!#6&!#1])-[#6]=,:[#6]-1 S([O-])(=O)(=O)c1c(N)cc2c(c1)C(=O)c3c(cccc3)C(=O)2
[!#6&!#1]=[#6]-1-[#6]=,:[#6]-[#6](=[!#6&!#1])-[#6]=,:[#6]-1 S([O-])(=O)(=O)c1c2c(c(NN=C3C=C(C(=O)C=C3)C)cc1)cccc2
[!#6&!#1]=[#6]-1-[#6]=,:[#6]-[#6](=[!#6&!#1])-[#6]=,:[#6]-1 S(=O)(=O)(N(C)C)c1c2c(ccc1)C(=O)c3c(cccc3)C(=O)2
[!#6&!#1]=[#6]-1-[#6]=,:[#6]-[#6](=[!#6&!#1])-[#6]=,:[#6]-1 S(=O)(=O)(NC(C)C)c1cc2c(cc1)C(=O)c3c(cccc3)C(=O)2
[!#6&!#1]=[#6]-1-[#6]=,:[#6]-[#6](=[!#6&!#1])-[#6]=,:[#6]-1 S(=O)(=O)(NC)c1cc2c(cc1)C(=O)c3c(cccc3)C(=O)2
[!#6&!#1]=[#6]-1-[#6]=,:[#6]-[#6](=[!#6&!#1])-[#6]=,:[#6]-1 S(=O)(=O)(ON=C1C(=C(C(=O)C=C1)C)C)c2cc([N+]([O-])=O)ccc2
[!#6&!#1]=[#6]-1-[#6]=,:[#6]-[#6](=[!#6&!#1])-[#6]=,:[#6]-1 S(=O)(=O)(ON=C1C(=CC(=O)C(=C1)C)C(C)C)c2ccccc2
[!#6&!#1]=[#6]-1-[#6]=,:[#6]-[#6](=[!#6&!#1])-[#6]=,:[#6]-1 S(=O)(=O)(ON=C1C=C(C(=O)C=C1)C)c2ccc(cc2)C
[!#6&!#1]=[#6]-1-[#6]=,:[#6]-[#6](=[!#6&!#1])-[#6]=,:[#6]-1 S(=O)(=O)(ON=C1C=C(C(=O)C=C1)C)c2ccccc2
[!#6&!#1]=[#6]-1-[#6]=,:[#6]-[#6](=[!#6&!#1])-[#6]=,:[#6]-1 S(=O)(=O)(ON=C1C=CC(=O)C=C1)c2cc3c(cc2)cccc3
[!#6&!#1]=[#6]-1-[#6]=,:[#6]-[#6](=[!#6&!#1])-[#6]=,:[#6]-1 S(=O)(=O)(ON=C1C=CC(=O)C=C1)c2ccc(F)cc2
[!#6&!#1]=[#6]-1-[#6]=,:[#6]-[#6](=[!#6&!#1])-[#6]=,:[#6]-1 S(C=1C(=O)c2c(cccc2)C(=O)C(SC)1)C
[!#6&!#1]=[#6]-1-[#6]=,:[#6]-[#6](=[!#6&!#1])-[#6]=,:[#6]-1 S(C=1C(=O)c2c(cccc2)C(=O)C1C)CCC([O-])=O
[!#6&!#1]=[#6]-1-[#6]=,:[#6]-[#6](=[!#6&!#1])-[#6]=,:[#6]-1 S(c1c2c(ccc1)C(=O)c3c(cccc3)C(=O)2)CCO
[!#6&!#1]=[#6]-1-[#6]=,:[#6]-[#6](=[!#6&!#1])-[#6]=,:[#6]-1 S1(=O)(=O)c2c(c3c(cc2C)C(=O)C=CC(=O)3)CC1
[!#6&!#1]=[#6]-1-[#6]=,:[#6]-[#6](=[!#6&!#1])-[#6]=,:[#6]-1 S1C(=CC=C1)[C@@H]2C(C#N)=C(OC=3C(=O)c4c(cccc4)C(=O)C32)N
[!#6&!#1]=[#6]-1-[#6]=,:[#6]-[#6](=[!#6&!#1])-[#6]=,:[#6]-1 S1C(=NC=2C(=O)c3c(cccc3)C(=O)C12)NCC=C
[!#6&!#1]=[#6]-1-[#6]=,:[#6]-[#6](=[!#6&!#1])-[#6]=,:[#6]-1 S1C=2C(=[NH+][C@H]1O)C=C3N=C([NH+]=C3C2)c4ccncc4
[!#6&!#1]=[#6]-1-[#6]=,:[#6]-[#6](=[!#6&!#1])-[#6]=,:[#6]-1 S1C=2C(=O)C3=C(SC=C3)C(=O)C2C=C1CO
[#6]-[#16;X2]-c:1:n:c(:c:s:1)-[#1] Brc1c(cc2OCCOc2c1)CSC=3SC=CN3
[#6]-[#16;X2]-c:1:n:c(:c:s:1)-[#1] ClC=1SC(=CC1)CNC(=O)CSC=2SC=CN2
[#6]-[#16;X2]-c:1:n:c(:c:s:1)-[#1] ClC=1SN=NC1CSC=2SC=CN2
[#6]-[#16;X2]-c:1:n:c(:c:s:1)-[#1] Clc1c(c(NC(=O)CSC=2SC=CN2)ccc1)C
[#6]-[#16;X2]-c:1:n:c(:c:s:1)-[#1] S(=O)(=O)(N)c1cc(NC(=O)[C@H](SC=2SC=CN2)C)ccc1
[#6]-[#16;X2]-c:1:n:c(:c:s:1)-[#1] S(C=1SC=CN1)C=2Oc3c(N2)cccc3
[#6]-[#16;X2]-c:1:n:c(:c:s:1)-[#1] S(c1c([N+]([O-])=O)cc(cc1)C(=O)NC)C=2SC=CN2
[#6]-[#16;X2]-c:1:n:c(:c:s:1)-[#1] S(c1ccc(NC(=O)CSC=2SC=CN2)cc1)C
[#6]-[#16;X2]-c:1:n:c(:c:s:1)-[#1] S(c1nc([O-])cc(n1)CCC)C=2SC([N+]([O-])=O)=CN2
[#6]-[#16;X2]-c:1:n:c(:c:s:1)-[#1] S1(=O)(=O)C[C@](NC(=O)[C@@H](SC=2SC=CN2)C(C)C)(CC1)C
[#6]-[#16;X2]-c:1:n:c(:c:s:1)-[#1] S1(=O)(=O)C[C@@H](N(C(=O)[C@@H](SC=2SC=CN2)C)C)CC1
[#6]-[#16;X2]-c:1:n:c(:c:s:1)-[#1] S1(=O)(=O)C[C@@H](NC(=O)[C@@H](SC=2SC=CN2)C(C)C)CC1
[#6]-[#16;X2]-c:1:n:c(:c:s:1)-[#1] S1(=O)(=O)C[C@@H](NC(=O)NC(=O)[C@@H](SC=2SC=CN2)C)CC1
[#6]-[#16;X2]-c:1:n:c(:c:s:1)-[#1] S1(=O)(=O)C[C@H](NC(=O)NC(=O)[C@H](SC=2SC=CN2)C)CC1
[#6]-[#16;X2]-c:1:n:c(:c:s:1)-[#1] S1C(=NC(=C1C)CC)NC(=O)CSC=2SC=CN2
[#6]-[#16;X2]-c:1:n:c(:c:s:1)-[#1] S1C(NC(=O)[C@@H](SC=2SC=CN2)C)=C(C#N)C3=C1CCC3
[#6]-[#16;X2]-c:1:n:c(:c:s:1)-[#1] S1C(NC(=O)[C@H](SC=2SC=CN2)C)=C(C#N)C3=C1CCC3
[#6]-[#16;X2]-c:1:n:c(:c:s:1)-[#1] S1C(NC(=O)CCSC=2SC=CN2)=C(C#N)C3=C1CCCC3
[#6]-[#16;X2]-c:1:n:c(:c:s:1)-[#1] S1C(S[C@@H](C(=O)C=2NC(=C(C(=O)C)C2C)C)C)=NC=C1
[#6]-[#16;X2]-c:1:n:c(:c:s:1)-[#1] S1C(S[C@@H](C(=O)c2cc3NC(=O)COc3cc2)C)=NC=C1
[#6]-[#16;X2]-c:1:n:c(:c:s:1)-[#1] S1C(S[C@@H](C(=O)N(CC(=O)NC(C)(C)C)C)C)=NC=C1
[#6]-[#16;X2]-c:1:n:c(:c:s:1)-[#1] S1C(S[C@@H](C(=O)N[C@H](c2ccccc2)CCC)C)=NC=C1
[#6]-[#16;X2]-c:1:n:c(:c:s:1)-[#1] S1C(S[C@@H](C(=O)N2CCC(C(=O)N)CC2)C(C)C)=NC=C1
[#6]-[#16;X2]-c:1:n:c(:c:s:1)-[#1] S1C(S[C@@H](C(=O)N2CCN(c3ncccn3)CC2)C)=NC=C1
[#6]-[#16;X2]-c:1:n:c(:c:s:1)-[#1] S1C(S[C@@H](C(=O)NC(=O)Nc2c(cc(cc2)C)C)C)=NC=C1
[#6]-[#16;X2]-c:1:n:c(:c:s:1)-[#1] S1C(S[C@@H](C(=O)NC(=O)NCCC=2SC=CC2)C)=NC=C1
[#6]-[#16;X2]-c:1:n:c(:c:s:1)-[#1] S1C(S[C@@H](C(=O)NC(C)(C)C)C(C)C)=NC=C1
[#6]-[#16;X2]-c:1:n:c(:c:s:1)-[#1] S1C(S[C@@H](C(=O)Nc2c([N+]([O-])=O)cc(OC)cc2)C)=NC=C1
[#6]-[#16;X2]-c:1:n:c(:c:s:1)-[#1] S1C(S[C@@H](C(=O)Nc2c(C#N)cccc2)C)=NC=C1
[#6]-[#16;X2]-c:1:n:c(:c:s:1)-[#1] S1C(S[C@@H](C(=O)Nc2c(F)cc(F)cc2)C)=NC=C1
[#6]-[#16;X2]-c:1:n:c(:c:s:1)-[#1] S1C(S[C@@H](C(=O)Nc2c(OC)ccc(c2)C)C)=NC=C1
[#6]-[#16;X2]-c:1:n:c(:c:s:1)-[#1] S1C(S[C@@H](C(=O)Nc2cc3OCCOc3cc2)C)=NC=C1
[#6]-[#16;X2]-c:1:n:c(:c:s:1)-[#1] S1C(S[C@@H](C(=O)Nc2ccc(C#N)cc2)C(C)C)=NC=C1
[#6]-[#16;X2]-c:1:n:c(:c:s:1)-[#1] S1C(S[C@@H](C(=O)NC2CCC(CC2)C)C)=NC=C1
[#6]-[#16;X2]-c:1:n:c(:c:s:1)-[#1] S1C(S[C@@H](C(=O)Nc2ccc(N3C(=O)CCC3)cc2)C)=NC=C1
[#6]-[#16;X2]-c:1:n:c(:c:s:1)-[#1] S1C(S[C@@H](C(=O)NCC=2SC=CC2)C)=NC=C1
[#6]-[#16;X2]-c:1:n:c(:c:s:1)-[#1] S1C(S[C@@H](C(=O)NCc2c(F)cccc2)C)=NC=C1
[#6]-[#16;X2]-c:1:n:c(:c:s:1)-[#1] S1C(S[C@@H](C(=O)NCc2ccc(cc2)C(=O)OC)C)=NC=C1
[#6]-[#16;X2]-c:1:n:c(:c:s:1)-[#1] S1C(S[C@@H]2C(=O)N(c3c(cccc3)C)C(=O)C2)=NC=C1
[#6]-[#16;X2]-c:1:n:c(:c:s:1)-[#1] S1C(S[C@H](C(=O)c2ccc(OC)cc2)C)=NC=C1
[#6]-[#16;X2]-c:1:n:c(:c:s:1)-[#1] S1C(S[C@H](C(=O)N(CC(=O)NC(C)(C)C)C)C)=NC=C1
[#6]-[#16;X2]-c:1:n:c(:c:s:1)-[#1] S1C(S[C@H](C(=O)N[C@H](c2ccccc2)CCC)C)=NC=C1
[#6]-[#16;X2]-c:1:n:c(:c:s:1)-[#1] S1C(S[C@H](C(=O)N[C@H]2c3c(OCC2)cccc3)C(C)C)=NC=C1
[#6]-[#16;X2]-c:1:n:c(:c:s:1)-[#1] S1C(S[C@H](C(=O)NC(=O)NC[C@@H]2OCCC2)C)=NC=C1
[#6]-[#16;X2]-c:1:n:c(:c:s:1)-[#1] S1C(S[C@H](C(=O)NC(=O)Nc2ccccc2)C)=NC=C1
[#6]-[#16;X2]-c:1:n:c(:c:s:1)-[#1] S1C(S[C@H](C(=O)NC(=O)NCCOC)C)=NC=C1
[#6]-[#16;X2]-c:1:n:c(:c:s:1)-[#1] S1C(S[C@H](C(=O)Nc2c(c([N+]([O-])=O)ccc2)C)C)=NC=C1
[#6]-[#16;X2]-c:1:n:c(:c:s:1)-[#1] S1C(S[C@H](C(=O)Nc2c(cc([N+]([O-])=O)cc2)C)C)=NC=C1
[#6]-[#16;X2]-c:1:n:c(:c:s:1)-[#1] S1C(S[C@H](C(=O)Nc2c(cc(cc2C)C)C)C)=NC=C1
[#6]-[#16;X2]-c:1:n:c(:c:s:1)-[#1] S1C(S[C@H](C(=O)Nc2cc(ccc2)C(=O)C)C(C)C)=NC=C1
[#6]-[#16;X2]-c:1:n:c(:c:s:1)-[#1] S1C(S[C@H](C(=O)Nc2cc(NC(=O)C)ccc2)C(C)C)=NC=C1
[#6]-[#16;X2]-c:1:n:c(:c:s:1)-[#1] S1C(S[C@H](C(=O)Nc2cc3OCCCOc3cc2)C)=NC=C1
[#6]-[#16;X2]-c:1:n:c(:c:s:1)-[#1] S1C(S[C@H](C(=O)Nc2ccc(cc2)C(=O)OCC)C)=NC=C1
[#6]-[#16;X2]-c:1:n:c(:c:s:1)-[#1] S1C(S[C@H](C(=O)NC2CCC(CC2)C)C)=NC=C1
[#6]-[#16;X2]-c:1:n:c(:c:s:1)-[#1] S1C(S[C@H](C(=O)NCC=2SC=CC2)C)=NC=C1
[#6]-[#16;X2]-c:1:n:c(:c:s:1)-[#1] S1C(S[C@H](C(=O)NCc2cc(OC)ccc2)C)=NC=C1
[#6]-[#16;X2]-c:1:n:c(:c:s:1)-[#1] S1C(S[C@H](C(=O)NCc2ccccc2)CC)=NC=C1
[#6]-[#16;X2]-c:1:n:c(:c:s:1)-[#1] S1C(S[C@H](C(=O)NCCC=2c3c(NC2)cccc3)C)=NC=C1
[#6]-[#16;X2]-c:1:n:c(:c:s:1)-[#1] S1C(S[C@H](C(=O)NCCc2ccc(F)cc2)C)=NC=C1
[#6]-[#16;X2]-c:1:n:c(:c:s:1)-[#1] S1C(SC[C@H]2N(C(=O)OC(C)(C)C)CCC2)=NC=C1
[#6]-[#16;X2]-c:1:n:c(:c:s:1)-[#1] S1C(SCC(=O)C=2C(=O)N(C(=O)N(C(N)2)C)C)=NC=C1
[#6]-[#16;X2]-c:1:n:c(:c:s:1)-[#1] S1C(SCC(=O)C=2C(=O)NC(=O)N(C(N)2)C3CC3)=NC=C1
[#6]-[#16;X2]-c:1:n:c(:c:s:1)-[#1] S1C(SCC(=O)C=2C(=O)NC(=O)N(C(N)2)CCOC)=NC=C1
[#6]-[#16;X2]-c:1:n:c(:c:s:1)-[#1] S1C(SCC(=O)c2c(O)cc(O)cc2)=NC=C1
[#6]-[#16;X2]-c:1:n:c(:c:s:1)-[#1] S1C(SCC(=O)c2ccc(OC)cc2)=NC=C1
[#6]-[#16;X2]-c:1:n:c(:c:s:1)-[#1] S1C(SCC(=O)N(C(C#N)(C)C)C)=NC=C1
[#6]-[#16;X2]-c:1:n:c(:c:s:1)-[#1] S1C(SCC(=O)N(Cc2c(F)ccc(C#N)c2)C)=NC=C1
[#6]-[#16;X2]-c:1:n:c(:c:s:1)-[#1] S1C(SCC(=O)N[C@@](C#N)(C2CC2)C)=NC=C1
[#6]-[#16;X2]-c:1:n:c(:c:s:1)-[#1] S1C(SCC(=O)N[C@@H](C(=O)C)C(C)C)=NC=C1
[#6]-[#16;X2]-c:1:n:c(:c:s:1)-[#1] S1C(SCC(=O)N[C@@H](c2ccc(NC(=O)CC)cc2)C)=NC=C1
[#6]-[#16;X2]-c:1:n:c(:c:s:1)-[#1] S1C(SCC(=O)N[C@@H](c2ccccc2)CCC)=NC=C1
[#6]-[#16;X2]-c:1:n:c(:c:s:1)-[#1] S1C(SCC(=O)N[C@H](C=2SC=CC2)C(C)C)=NC=C1
[#6]-[#16;X2]-c:1:n:c(:c:s:1)-[#1] S1C(SCC(=O)N[C@H](c2cc([N+]([O-])=O)ccc2)C)=NC=C1
[#6]-[#16;X2]-c:1:n:c(:c:s:1)-[#1] S1C(SCC(=O)N[C@H](c2cc(NC(=O)C)ccc2)C)=NC=C1
[#6]-[#16;X2]-c:1:n:c(:c:s:1)-[#1] S1C(SCC(=O)N[C@H](c2ccc(OC)cc2)C(C)C)=NC=C1
[#6]-[#16;X2]-c:1:n:c(:c:s:1)-[#1] S1C(SCC(=O)N2[C@@H](c3ccc(OC)cc3)CCC2)=NC=C1
[#6]-[#16;X2]-c:1:n:c(:c:s:1)-[#1] S1C(SCC(=O)N2C[C@H](C3=NN=CN3C)CCC2)=NC=C1
[#6]-[#16;X2]-c:1:n:c(:c:s:1)-[#1] S1C(SCC(=O)N2CCN(c3[nH+]cccc3)CC2)=NC=C1
[#6]-[#16;X2]-c:1:n:c(:c:s:1)-[#1] S1C(SCC(=O)NC(=O)Nc2ccc(cc2)C)=NC=C1
[#6]-[#16;X2]-c:1:n:c(:c:s:1)-[#1] S1C(SCC(=O)NC(=O)NCc2ccccc2)=NC=C1
[#6]-[#16;X2]-c:1:n:c(:c:s:1)-[#1] S1C(SCC(=O)NC(=O)NCCC=2SC=CC2)=NC=C1
[#6]-[#16;X2]-c:1:n:c(:c:s:1)-[#1] S1C(SCC(=O)NC[C@@H]2c3c(cccc3)CCC2)=NC=C1
[#6]-[#16;X2]-c:1:n:c(:c:s:1)-[#1] S1C(SCC(=O)NC[C@H]2c3c(cccc3)CCC2)=NC=C1
[#6]-[#16;X2]-c:1:n:c(:c:s:1)-[#1] S1C(SCC(=O)NC=2N(N=C(C2)C(C)(C)C)C)=NC=C1
[#6]-[#16;X2]-c:1:n:c(:c:s:1)-[#1] S1C(SCC(=O)NC=2ON=C(C2)C(C)C)=NC=C1
[#6]-[#16;X2]-c:1:n:c(:c:s:1)-[#1] S1C(SCC(=O)NC=2SC=CC(C(=O)OCC)2)=NC=C1
[#6]-[#16;X2]-c:1:n:c(:c:s:1)-[#1] S1C(SCC(=O)NC=2SC=CC2C(=O)N)=NC=C1
[#6]-[#16;X2]-c:1:n:c(:c:s:1)-[#1] S1C(SCC(=O)NC2(C3=NOC(=N3)C)CCCCC2)=NC=C1
[#6]-[#16;X2]-c:1:n:c(:c:s:1)-[#1] S1C(SCC(=O)Nc2c(ccc(c2)C(=O)OC)C)=NC=C1
[#6]-[#16;X2]-c:1:n:c(:c:s:1)-[#1] S1C(SCC(=O)Nc2c(cccc2)C(=O)NC3CC3)=NC=C1
[#6]-[#16;X2]-c:1:n:c(:c:s:1)-[#1] S1C(SCC(=O)NCc2cc3c(cc(OC)cc3)cc2)=NC=C1
[#6]-[#16;X2]-c:1:n:c(:c:s:1)-[#1] S1C(SCC(=O)NCCCN2C[C@@H](O[C@H](C2)C)C)=NC=C1
[#6]-[#16;X2]-c:1:n:c(:c:s:1)-[#1] S1C(SCC2=Nc3c(N2)cccc3)=NC=C1
[#6]-[#16;X2]-c:1:n:c(:c:s:1)-[#1] S1C(SCC2=NN=NN(c3ccc(OC(F)F)cc3)2)=NC=C1
[#6]-[#16;X2]-c:1:n:c(:c:s:1)-[#1] S1C(SCc2cc(C#N)ccc2)=NC=C1
[#6]-[#16;X2]-c:1:n:c(:c:s:1)-[#1] S1C(SCCC(=O)NC=2SC=CC2C(=O)N)=NC=C1
[#6]-[#16;X2]-c:1:n:c(:c:s:1)-[#1] S1C(SCCCC(=O)c2ccccc2)=NC=C1
[#6]-[#16;X2]-c:1:n:c(:c:s:1)-[#1] S1c2c(N=C1CN(C(=O)[C@@H](SC=3SC=CN3)C)C)cccc2
[#6]-[#16;X2]-c:1:n:c(:c:s:1)-[#1] S1c2c(N=C1NC(=O)[C@@H](SC=3SC=CN3)C)cccc2
[#6]-[#16;X2]-c:1:n:c(:c:s:1)-[#1] S1c2c(nccc2)N=C1SC=3SC([N+]([O-])=O)=CN3
[#6]-1(-[#6]=,:[#6]-[#6]=,:[#6]-[#6]-1=[!#6&!#1])=[!#6&!#1] [O-][N+](=O)C=1C([N+]([O-])=O)=CC2=[NH+]C(=O)C(=O)[NH+]=C2C1
[#6]-1(-[#6]=,:[#6]-[#6]=,:[#6]-[#6]-1=[!#6&!#1])=[!#6&!#1] [O-][N+](=O)C=1C(=[NH2+])C2=[N+]([O-])C3([N-]C2=CC1)CCCCC3
[#6]-1(-[#6]=,:[#6]-[#6]=,:[#6]-[#6]-1=[!#6&!#1])=[!#6&!#1] [O-][N+](=O)C=1C(=O)C(=O)c2c(cccc2)C(\C(=C(/[O-])\C)\C(=O)C)1
[#6]-1(-[#6]=,:[#6]-[#6]=,:[#6]-[#6]-1=[!#6&!#1])=[!#6&!#1] [O-][N+](=O)C=1C2=NCN=C2C(N(c3ccccc3)C=O)=C([N+]([O-])=O)C1
[#6]-1(-[#6]=,:[#6]-[#6]=,:[#6]-[#6]-1=[!#6&!#1])=[!#6&!#1] [O-][N+](=O)C1=C(N)C2=[NH+]C3([N+]([O-])=C2C=C1)CCCCC3
[#6]-1(-[#6]=,:[#6]-[#6]=,:[#6]-[#6]-1=[!#6&!#1])=[!#6&!#1] [O-][N+](=O)C1=C(NC)C2=[NH+]C3([N+]([O-])=C2C=C1)CCCCC3
[#6]-1(-[#6]=,:[#6]-[#6]=,:[#6]-[#6]-1=[!#6&!#1])=[!#6&!#1] [O-][N+](=O)C1=C(NCCO)C2=[NH+]C3([N+]([O-])=C2C=C1)CCCCC3
[#6]-1(-[#6]=,:[#6]-[#6]=,:[#6]-[#6]-1=[!#6&!#1])=[!#6&!#1] [O-][N+](=O)C1=CC2=[NH+]C([NH+]=C2C=C1)=C3C=CN(C=C3)CCCC
[#6]-1(-[#6]=,:[#6]-[#6]=,:[#6]-[#6]-1=[!#6&!#1])=[!#6&!#1] [O-][N+](=O)c1c(NN=C2C(=O)C=CC(=C2)C)cc([N+]([O-])=O)cc1
[#6]-1(-[#6]=,:[#6]-[#6]=,:[#6]-[#6]-1=[!#6&!#1])=[!#6&!#1] [O-][N+](=O)c1c2c3c([N+]([O-])=O)cccc3C(=O)C(=O)c2ccc1
[#6]-1(-[#6]=,:[#6]-[#6]=,:[#6]-[#6]-1=[!#6&!#1])=[!#6&!#1] [O-][N+](=O)c1c2c3c(cccc3)C(=O)C(=O)c2ccc1
[#6]-1(-[#6]=,:[#6]-[#6]=,:[#6]-[#6]-1=[!#6&!#1])=[!#6&!#1] [O-][N+](=O)c1cc(NN=C2C(=O)C=CC(=C2)C)c(cc1)C
[#6]-1(-[#6]=,:[#6]-[#6]=,:[#6]-[#6]-1=[!#6&!#1])=[!#6&!#1] [O-][N+](=O)c1cc2c(c3c(cccc3)C(=O)C(=NO)2)cc1
[#6]-1(-[#6]=,:[#6]-[#6]=,:[#6]-[#6]-1=[!#6&!#1])=[!#6&!#1] [O-][N+](=O)c1ccc(cc1)CN=C2C(=O)c3c(cccc3)C([O-])=C2
[#6]-1(-[#6]=,:[#6]-[#6]=,:[#6]-[#6]-1=[!#6&!#1])=[!#6&!#1] [O-][N+](=O)c1ccc(NN=C2C(=O)C=CC(=C2)C[C@@H]([NH3+])C([O-])=O)cc1
[#6]-1(-[#6]=,:[#6]-[#6]=,:[#6]-[#6]-1=[!#6&!#1])=[!#6&!#1] [O-][N+](O)=C1C(=O)C(OC)=CC(=C1)[C@@H]2C(C#N)=C(OC3=NNC(=C32)C)N
[#6]-1(-[#6]=,:[#6]-[#6]=,:[#6]-[#6]-1=[!#6&!#1])=[!#6&!#1] [O-][N+](O)=C1C(=O)C(OC)=CC(=C1)[C@H]2C(C#N)=C(OC3=NNC(=C32)C)N
[#6]-1(-[#6]=,:[#6]-[#6]=,:[#6]-[#6]-1=[!#6&!#1])=[!#6&!#1] [O-][N+]1=C2C(=[N+]([O-])[C@H]3[C@H]1CCCC3)C=CC=C2
[#6]-1(-[#6]=,:[#6]-[#6]=,:[#6]-[#6]-1=[!#6&!#1])=[!#6&!#1] [O-][n+]1c(NN=C2c3c(cccc3)C=CC(=N)2)cccc1
[#6]-1(-[#6]=,:[#6]-[#6]=,:[#6]-[#6]-1=[!#6&!#1])=[!#6&!#1] [O-]C(=O)C=1C(=O)C(=NNc2ccc(cc2)CC([O-])=O)c3c(cccc3)C1
[#6]-1(-[#6]=,:[#6]-[#6]=,:[#6]-[#6]-1=[!#6&!#1])=[!#6&!#1] [O-]C(=O)c1cc(NC=2c3c(cccc3)C(=O)C(=O)C2)ccc1
[#6]-1(-[#6]=,:[#6]-[#6]=,:[#6]-[#6]-1=[!#6&!#1])=[!#6&!#1] [O-]C(=O)c1nc2c(c(c1)C([O-])=O)C=3NC(C([O-])=O)=CC(C(=O)C(=O)2)3
[#6]-1(-[#6]=,:[#6]-[#6]=,:[#6]-[#6]-1=[!#6&!#1])=[!#6&!#1] [O-]C1=C(OC=2C(=O)C(=O)C=CC12)NNc3c(cccc3)C
[#6]-1(-[#6]=,:[#6]-[#6]=,:[#6]-[#6]-1=[!#6&!#1])=[!#6&!#1] [OH+]=C1C(=NNC(=O)N)C=C2C(N(C(C)C)C[C@@H](O)2)=C1
[#6]-1(-[#6]=,:[#6]-[#6]=,:[#6]-[#6]-1=[!#6&!#1])=[!#6&!#1] Br[C@H]1C(OC=2c3c(cccc3)C(=O)C(=O)C2C1)(C)C
[#6]-1(-[#6]=,:[#6]-[#6]=,:[#6]-[#6]-1=[!#6&!#1])=[!#6&!#1] BrC=1C(=O)C(=O)C2=C(OC=C(C(=O)c3ccccc3)2)C1
[#6]-1(-[#6]=,:[#6]-[#6]=,:[#6]-[#6]-1=[!#6&!#1])=[!#6&!#1] BrC=1C2=[N+]([O-])C([N+]([O-])=C(C(Br)=CC1)2)(C)C
[#6]-1(-[#6]=,:[#6]-[#6]=,:[#6]-[#6]-1=[!#6&!#1])=[!#6&!#1] BrC1=CC(=NNc2c([N+]([O-])=O)cccc2)C(=O)C=C1
[#6]-1(-[#6]=,:[#6]-[#6]=,:[#6]-[#6]-1=[!#6&!#1])=[!#6&!#1] BrC1=CC(=NNc2cc([N+]([O-])=O)ccc2)C(=O)C=C1
[#6]-1(-[#6]=,:[#6]-[#6]=,:[#6]-[#6]-1=[!#6&!#1])=[!#6&!#1] BrC1=CC(=NNc2cc(OC)ccc2)C(=O)C=C1
[#6]-1(-[#6]=,:[#6]-[#6]=,:[#6]-[#6]-1=[!#6&!#1])=[!#6&!#1] Brc1cc2c(cc1)C(=NO)C(=O)C=C2
[#6]-1(-[#6]=,:[#6]-[#6]=,:[#6]-[#6]-1=[!#6&!#1])=[!#6&!#1] ClC=1C(=O)C(=O)c2c(nccc2)C(N(CC)CC)1
[#6]-1(-[#6]=,:[#6]-[#6]=,:[#6]-[#6]-1=[!#6&!#1])=[!#6&!#1] ClC=1c2c(cccc2)C(=O)C(=O)C(Cl)1
[#6]-1(-[#6]=,:[#6]-[#6]=,:[#6]-[#6]-1=[!#6&!#1])=[!#6&!#1] ClC=1NC2=C(C(=O)C(=O)C(=C2)C)C1C=NNC(=S)N
[#6]-1(-[#6]=,:[#6]-[#6]=,:[#6]-[#6]-1=[!#6&!#1])=[!#6&!#1] ClC1=C([O-])c2c(cccc2)C(=O)C(=N[C@@H](C(=O)OC)C)1
[#6]-1(-[#6]=,:[#6]-[#6]=,:[#6]-[#6]-1=[!#6&!#1])=[!#6&!#1] ClC1=C([O-])c2c(cccc2)C(=O)C(=NC(C)C)1
[#6]-1(-[#6]=,:[#6]-[#6]=,:[#6]-[#6]-1=[!#6&!#1])=[!#6&!#1] ClC1=C([O-])c2c(cccc2)C(=O)C(=NC(CO)(CO)CO)1
[#6]-1(-[#6]=,:[#6]-[#6]=,:[#6]-[#6]-1=[!#6&!#1])=[!#6&!#1] ClC1=C([O-])c2c(cccc2)C(=O)C(=NC[C@@H](OC)C)1
[#6]-1(-[#6]=,:[#6]-[#6]=,:[#6]-[#6]-1=[!#6&!#1])=[!#6&!#1] ClC1=C([O-])c2c(cccc2)C(=O)C(=NC[C@H](OC)C)1
[#6]-1(-[#6]=,:[#6]-[#6]=,:[#6]-[#6]-1=[!#6&!#1])=[!#6&!#1] ClC1=C([O-])c2c(cccc2)C(=O)C(=NC[C@H]3OCCC3)1
[#6]-1(-[#6]=,:[#6]-[#6]=,:[#6]-[#6]-1=[!#6&!#1])=[!#6&!#1] ClC1=C([O-])c2c(cccc2)C(=O)C(=NCC)1
[#6]-1(-[#6]=,:[#6]-[#6]=,:[#6]-[#6]-1=[!#6&!#1])=[!#6&!#1] ClC1=C([O-])c2c(cccc2)C(=O)C(=NCC[NH2+]C)1
[#6]-1(-[#6]=,:[#6]-[#6]=,:[#6]-[#6]-1=[!#6&!#1])=[!#6&!#1] ClC1=C([O-])c2c(cccc2)C(=O)C(=NCc3cnccc3)1
[#6]-1(-[#6]=,:[#6]-[#6]=,:[#6]-[#6]-1=[!#6&!#1])=[!#6&!#1] ClC1=C([O-])c2c(cccc2)C(=O)C(=NCCC[NH2+]C(C)C)1
[#6]-1(-[#6]=,:[#6]-[#6]=,:[#6]-[#6]-1=[!#6&!#1])=[!#6&!#1] ClC1=C([O-])c2c(cccc2)C(=O)C(=NCCCC(=O)OC)1
[#6]-1(-[#6]=,:[#6]-[#6]=,:[#6]-[#6]-1=[!#6&!#1])=[!#6&!#1] ClC1=C([O-])c2c(cccc2)C(=O)C(=NCCOC)1
[#6]-1(-[#6]=,:[#6]-[#6]=,:[#6]-[#6]-1=[!#6&!#1])=[!#6&!#1] ClC1=C(Cl)C=2OC=C(C(=O)c3ccccc3)C(C(=O)C(=O)1)2
[#6]-1(-[#6]=,:[#6]-[#6]=,:[#6]-[#6]-1=[!#6&!#1])=[!#6&!#1] ClC1=CC(=NNc2cc(OC)ccc2)C(=O)C=C1
[#6]-1(-[#6]=,:[#6]-[#6]=,:[#6]-[#6]-1=[!#6&!#1])=[!#6&!#1] ClC1=CC(=NNc2ccc(F)cc2)C(=O)C=C1
[#6]-1(-[#6]=,:[#6]-[#6]=,:[#6]-[#6]-1=[!#6&!#1])=[!#6&!#1] ClC1=CC(=NNc2ccc(OC)cc2)C(=O)C=C1
[#6]-1(-[#6]=,:[#6]-[#6]=,:[#6]-[#6]-1=[!#6&!#1])=[!#6&!#1] ClC1=CC(=O)C(=NNC2=C([O-])N(N=C(N)2)C(=O)C)C=C1
[#6]-1(-[#6]=,:[#6]-[#6]=,:[#6]-[#6]-1=[!#6&!#1])=[!#6&!#1] Clc1cc2c(c3c(cccc3)C(=O)C(=O)2)cc1
[#6]-1(-[#6]=,:[#6]-[#6]=,:[#6]-[#6]-1=[!#6&!#1])=[!#6&!#1] Fc1ccc(N2N/C(/N=C2C)=C(\O)/N=C3N=C4C(=N3)C=CC=C4)cc1
[#6]-1(-[#6]=,:[#6]-[#6]=,:[#6]-[#6]-1=[!#6&!#1])=[!#6&!#1] O=C(c1cc(NN=C2C(=O)C=CC(=C2)C)ccc1)C
[#6]-1(-[#6]=,:[#6]-[#6]=,:[#6]-[#6]-1=[!#6&!#1])=[!#6&!#1] O=C(N)C=1C(=O)C(=NNc2ccccc2)c3c(cccc3)C1
[#6]-1(-[#6]=,:[#6]-[#6]=,:[#6]-[#6]-1=[!#6&!#1])=[!#6&!#1] O=C(N1CCCCC1)C=2N=CNC(NN=C3c4c(cccc4)C=CC(=O)3)2
[#6]-1(-[#6]=,:[#6]-[#6]=,:[#6]-[#6]-1=[!#6&!#1])=[!#6&!#1] O=C(NN=C1C(=Nc2ccccc2)C=CC=C1)C
[#6]-1(-[#6]=,:[#6]-[#6]=,:[#6]-[#6]-1=[!#6&!#1])=[!#6&!#1] O=C(NN=C1C(=O)C=C2N(C[C@@H](O)C2=C1)CC)N
[#6]-1(-[#6]=,:[#6]-[#6]=,:[#6]-[#6]-1=[!#6&!#1])=[!#6&!#1] O=C(OCC)[C@H](C#N)C=1c2c(ccc(OC)c2)C(=O)C(=O)C1
[#6]-1(-[#6]=,:[#6]-[#6]=,:[#6]-[#6]-1=[!#6&!#1])=[!#6&!#1] O=C(OCC)C=1N=CNC(NN=C2c3c(cccc3)C=CC(=O)2)1
[#6]-1(-[#6]=,:[#6]-[#6]=,:[#6]-[#6]-1=[!#6&!#1])=[!#6&!#1] O=C(OCC)C1=C(OC=2c3c(cccc3)C(=NO)C(=O)C21)C
[#6]-1(-[#6]=,:[#6]-[#6]=,:[#6]-[#6]-1=[!#6&!#1])=[!#6&!#1] O=C/1OCC\C1=C\c2ccc(NN=C3c4c(cccc4)C=CC(=O)3)cc2
[#6]-1(-[#6]=,:[#6]-[#6]=,:[#6]-[#6]-1=[!#6&!#1])=[!#6&!#1] O=C1[NH+]=C2C(=NC(=O)1)C=C3N[C@@H]4C=CC=C[C@H](NC3=C2)4
[#6]-1(-[#6]=,:[#6]-[#6]=,:[#6]-[#6]-1=[!#6&!#1])=[!#6&!#1] O=C1C(=NNC2=NON=C(N)2)c3c(cccc3)C=C1
[#6]-1(-[#6]=,:[#6]-[#6]=,:[#6]-[#6]-1=[!#6&!#1])=[!#6&!#1] O=C1C(=NNC2=NON=C2C)c3c(cccc3)C=C1
[#6]-1(-[#6]=,:[#6]-[#6]=,:[#6]-[#6]-1=[!#6&!#1])=[!#6&!#1] O=C1C(=NNc2cc3OCCOc3cc2)c4c(cccc4)C=C1
[#6]-1(-[#6]=,:[#6]-[#6]=,:[#6]-[#6]-1=[!#6&!#1])=[!#6&!#1] O=C1C(=NNc2ccc(N=COC)cc2)C=C(C=C1)C
[#6]-1(-[#6]=,:[#6]-[#6]=,:[#6]-[#6]-1=[!#6&!#1])=[!#6&!#1] O=C1C(=O)C(=C2OCC[NH2+]CCOC2=C1C(C)(C)C)C(C)(C)C
[#6]-1(-[#6]=,:[#6]-[#6]=,:[#6]-[#6]-1=[!#6&!#1])=[!#6&!#1] O=C1C(=O)C(=CC2=C1[C@@H](CC[C@H]2C(C)C)C)C
[#6]-1(-[#6]=,:[#6]-[#6]=,:[#6]-[#6]-1=[!#6&!#1])=[!#6&!#1] O=C1C(=O)C=C(C(=C1)Cc2ccc(OC)cc2)C
[#6]-1(-[#6]=,:[#6]-[#6]=,:[#6]-[#6]-1=[!#6&!#1])=[!#6&!#1] O=C1C(=O)C=CC(C=NN=C2NNC=3c4c(NC(N2)3)c(ccc4)C)=C1
[#6]-1(-[#6]=,:[#6]-[#6]=,:[#6]-[#6]-1=[!#6&!#1])=[!#6&!#1] O=C1c2c(c3c(cccc3)C(=[N+]=[N-])1)cccc2
[#6]-1(-[#6]=,:[#6]-[#6]=,:[#6]-[#6]-1=[!#6&!#1])=[!#6&!#1] O=C1c2c(c3c(cccc3)C(=O)1)ccc(c2)C(=O)C
[#6]-1(-[#6]=,:[#6]-[#6]=,:[#6]-[#6]-1=[!#6&!#1])=[!#6&!#1] O=C1c2c(c3c4OCOc4ccc3C(=O)1)cc5OCOc5c2
[#6]-1(-[#6]=,:[#6]-[#6]=,:[#6]-[#6]-1=[!#6&!#1])=[!#6&!#1] O=C1c2c(cccc2)C(\C(=C(\O)/C)\C(=O)C)=CC(=O)1
[#6]-1(-[#6]=,:[#6]-[#6]=,:[#6]-[#6]-1=[!#6&!#1])=[!#6&!#1] O=C1c2c(cccc2)C(N(c3ccccc3)C)=CC(=O)1
[#6]-1(-[#6]=,:[#6]-[#6]=,:[#6]-[#6]-1=[!#6&!#1])=[!#6&!#1] O=C1c2c(cccc2)C(N3CCN(c4ccccc4)CC3)=CC(=O)1
[#6]-1(-[#6]=,:[#6]-[#6]=,:[#6]-[#6]-1=[!#6&!#1])=[!#6&!#1] O=C1c2c(cccc2)C(Nc3cc(O)ccc3)=CC(=O)1
[#6]-1(-[#6]=,:[#6]-[#6]=,:[#6]-[#6]-1=[!#6&!#1])=[!#6&!#1] O=C1c2c(cccc2)C(Nc3nccc(c3)C)=CC(=O)1
[#6]-1(-[#6]=,:[#6]-[#6]=,:[#6]-[#6]-1=[!#6&!#1])=[!#6&!#1] O=C1c2c(cccc2)C(Nc3nnc(OC)cc3)=CC(=O)1
[#6]-1(-[#6]=,:[#6]-[#6]=,:[#6]-[#6]-1=[!#6&!#1])=[!#6&!#1] O=C1c2c(cccc2)C(O)=C(C(=O)1)C[NH2+]CCCCC
[#6]-1(-[#6]=,:[#6]-[#6]=,:[#6]-[#6]-1=[!#6&!#1])=[!#6&!#1] O=C1c2c(cccc2)C=3O[C@@H](C(C3C(=O)1)(C)C)C
[#6]-1(-[#6]=,:[#6]-[#6]=,:[#6]-[#6]-1=[!#6&!#1])=[!#6&!#1] O=C1c2c(cccc2)C=C(C(=O)1)C3CCCCC3
[#6]-1(-[#6]=,:[#6]-[#6]=,:[#6]-[#6]-1=[!#6&!#1])=[!#6&!#1] O=C1c2c(nc(cc2)C)C(N3CCC(CC3)C)=CC(=O)1
[#6]-1(-[#6]=,:[#6]-[#6]=,:[#6]-[#6]-1=[!#6&!#1])=[!#6&!#1] O=C1c2c(nc(cc2)C)C(N3CCCCC3)=CC(=O)1
[#6]-1(-[#6]=,:[#6]-[#6]=,:[#6]-[#6]-1=[!#6&!#1])=[!#6&!#1] O=C1c2c(nccc2)C(N3CCC(CC3)C)=CC(=O)1
[#6]-1(-[#6]=,:[#6]-[#6]=,:[#6]-[#6]-1=[!#6&!#1])=[!#6&!#1] O=C1c2c(nccc2C)C(N3CCOCC3)=CC(=O)1
[#6]-1(-[#6]=,:[#6]-[#6]=,:[#6]-[#6]-1=[!#6&!#1])=[!#6&!#1] O=C1c2c3c(ccc2C)C(=COC3=C(C(=O)1)C)C
[#6]-1(-[#6]=,:[#6]-[#6]=,:[#6]-[#6]-1=[!#6&!#1])=[!#6&!#1] O=C1c2nc3c(nc2c4c(cccc4)C(=O)1)cccc3
[#6]-1(-[#6]=,:[#6]-[#6]=,:[#6]-[#6]-1=[!#6&!#1])=[!#6&!#1] O1NC(=C2/C(=C(\O)/N=C3N=C4C(=N3)C=CC=C4)/C=C(N=C12)C)C
[#6]-1(-[#6]=,:[#6]-[#6]=,:[#6]-[#6]-1=[!#6&!#1])=[!#6&!#1] S([O-])(=O)(=O)[C@@H]1C(OC=2c3c(cccc3)C(=O)C(=O)C2C1)(C)C
[#6]-1(-[#6]=,:[#6]-[#6]=,:[#6]-[#6]-1=[!#6&!#1])=[!#6&!#1] S([O-])(=O)(=O)[C@H]1C(OC=2c3c(cccc3)C(=O)C(=O)C2C1)(C)C
[#6]-1(-[#6]=,:[#6]-[#6]=,:[#6]-[#6]-1=[!#6&!#1])=[!#6&!#1] S([O-])(=O)(=O)c1cc2c(cc1)C(=O)C(=O)C=C(N3CCOCC3)2
[#6]-1(-[#6]=,:[#6]-[#6]=,:[#6]-[#6]-1=[!#6&!#1])=[!#6&!#1] S([O-])(=O)(=O)c1cc2c(cc1)C=CC(=O)C(=NNc3ccccc3)2
[#6]-1(-[#6]=,:[#6]-[#6]=,:[#6]-[#6]-1=[!#6&!#1])=[!#6&!#1] S(=O)(=O)(C1=CC2=[NH+]C(=O)C(=O)[NH+]=C2C=C1)CCC#N
[#6]-1(-[#6]=,:[#6]-[#6]=,:[#6]-[#6]-1=[!#6&!#1])=[!#6&!#1] S(=O)(=O)(N(CC)CC)c1ccc(NN=C2C(=O)C=CC(=C2)C)cc1
[#6]-1(-[#6]=,:[#6]-[#6]=,:[#6]-[#6]-1=[!#6&!#1])=[!#6&!#1] S(=O)(=O)(Nc1ccccc1)C2=CC3=[NH+]C(=O)C(=O)[NH+]=C3C=C2
[#6]-1(-[#6]=,:[#6]-[#6]=,:[#6]-[#6]-1=[!#6&!#1])=[!#6&!#1] S(c1ccccc1)C2=C([O-])c3c(cccc3)C(=O)C(=O)2
[#6]-1(-[#6]=,:[#6]-[#6]=,:[#6]-[#6]-1=[!#6&!#1])=[!#6&!#1] S=C1S/C(/C(=O)N1CC([O-])=O)=C\C=2C(=O)C(=[N+]([O-])[O-])C=CC2
[#6]-1(-[#6]=,:[#6]-[#6]=,:[#6]-[#6]-1=[!#6&!#1])=[!#6&!#1] S1C(=NN=C2C(=O)C=C(OC)C=C2)NC=C1
[#6]-1(=[#6])-[#6](=[#8])-[#7]-[#7]-[#6]-1=[#8] [O-][N+](=O)c1c(O)ccc(c1)/C=C/2\C(=O)N(NC(=O)2)c3ccc(cc3)C
[#6]-1(=[#6])-[#6](=[#8])-[#7]-[#7]-[#6]-1=[#8] [O-][N+](=O)c1cc(c([O-])cc1)/C=C/2\C(=O)N(NC(=O)2)c3ccccc3
[#6]-1(=[#6])-[#6](=[#8])-[#7]-[#7]-[#6]-1=[#8] [O-][N+](=O)c1cc(ccc1)/C=C/2\C(=O)N(NC(=O)2)c3ccccc3
[#6]-1(=[#6])-[#6](=[#8])-[#7]-[#7]-[#6]-1=[#8] [O-][N+](=O)c1cc(ccc1)/C=C\2/C(=O)N(NC(=O)2)c3ccc(cc3)C
[#6]-1(=[#6])-[#6](=[#8])-[#7]-[#7]-[#6]-1=[#8] [O-]C(=O)COc1c(cccc1)/C=C/2\C(=O)N(NC(=O)2)c3ccccc3
[#6]-1(=[#6])-[#6](=[#8])-[#7]-[#7]-[#6]-1=[#8] [O-]C(=O)COc1c(cccc1)/C=C\2/C(=O)N(NC(=O)2)c3ccccc3
[#6]-1(=[#6])-[#6](=[#8])-[#7]-[#7]-[#6]-1=[#8] [O-]C=1Nc2c(cccc2C)C(=O)C1C=C3C(=O)NNC(=O)3
[#6]-1(=[#6])-[#6](=[#8])-[#7]-[#7]-[#6]-1=[#8] Brc1cc(ccc1)/C=C/2\C(=O)N(NC(=O)2)c3ccccc3
[#6]-1(=[#6])-[#6](=[#8])-[#7]-[#7]-[#6]-1=[#8] Brc1cc(N2NC(=O)\C(\C(=O)2)=C\c3ccccc3)ccc1
[#6]-1(=[#6])-[#6](=[#8])-[#7]-[#7]-[#6]-1=[#8] Brc1ccc(cc1)/C=C/2\C(=O)N(NC(=O)2)c3ccccc3
[#6]-1(=[#6])-[#6](=[#8])-[#7]-[#7]-[#6]-1=[#8] Brc1ccc(N2NC(=O)\C(\C(=O)2)=C\C=3OC=CC3)cc1
[#6]-1(=[#6])-[#6](=[#8])-[#7]-[#7]-[#6]-1=[#8] Brc1ccc(N2NC(=O)\C(\C(=O)2)=C\C=3SC=CC3)cc1
[#6]-1(=[#6])-[#6](=[#8])-[#7]-[#7]-[#6]-1=[#8] Clc1c(c(F)ccc1)/C=C/2\C(=O)N(NC(=O)2)c3ccccc3
[#6]-1(=[#6])-[#6](=[#8])-[#7]-[#7]-[#6]-1=[#8] Clc1c(c2OCOc2cc1)/C=C/3\C(=O)N(NC(=O)3)c4ccccc4
[#6]-1(=[#6])-[#6](=[#8])-[#7]-[#7]-[#6]-1=[#8] Clc1c(cc2OCOc2c1)/C=C\3/C(=O)N(NC(=O)3)c4ccccc4
[#6]-1(=[#6])-[#6](=[#8])-[#7]-[#7]-[#6]-1=[#8] Clc1c(ccc(Cl)c1)/C=C/2\C(=O)N(NC(=O)2)c3ccccc3
[#6]-1(=[#6])-[#6](=[#8])-[#7]-[#7]-[#6]-1=[#8] Clc1c(ccc(N2NC(=O)\C(\C(=O)2)=C/C=3SC=CC3)c1)C
[#6]-1(=[#6])-[#6](=[#8])-[#7]-[#7]-[#6]-1=[#8] Clc1c(ccc(N2NC(=O)\C(\C(=O)2)=C/c3ccc(O)cc3)c1)C
[#6]-1(=[#6])-[#6](=[#8])-[#7]-[#7]-[#6]-1=[#8] Clc1c(ccc(N2NC(=O)\C(\C(=O)2)=C\C=3SC=CC3)c1)C
[#6]-1(=[#6])-[#6](=[#8])-[#7]-[#7]-[#6]-1=[#8] Clc1c(cccc1)/C=C/C=C\2/C(=O)N(NC(=O)2)c3ccccc3
[#6]-1(=[#6])-[#6](=[#8])-[#7]-[#7]-[#6]-1=[#8] Clc1c(cccc1)/C=C\2/C(=O)N(NC(=O)2)c3ccccc3
[#6]-1(=[#6])-[#6](=[#8])-[#7]-[#7]-[#6]-1=[#8] Clc1c(Cl)ccc(N2NC(=O)\C(\C(=O)2)=C/C=C/C=3OC=CC3)c1
[#6]-1(=[#6])-[#6](=[#8])-[#7]-[#7]-[#6]-1=[#8] Clc1c(Cl)ccc(N2NC(=O)\C(\C(=O)2)=C/c3ccc(O)cc3)c1
[#6]-1(=[#6])-[#6](=[#8])-[#7]-[#7]-[#6]-1=[#8] Clc1c(Cl)ccc(N2NC(=O)C(C(=O)2)=C(C)C)c1
[#6]-1(=[#6])-[#6](=[#8])-[#7]-[#7]-[#6]-1=[#8] Clc1c(Cl)cccc1/C=C\2/C(=O)N(NC(=O)2)c3ccccc3
[#6]-1(=[#6])-[#6](=[#8])-[#7]-[#7]-[#6]-1=[#8] Clc1c(F)ccc(N2NC(=O)\C(\C(=O)2)=C\C=3OC(=CC3)C)c1
[#6]-1(=[#6])-[#6](=[#8])-[#7]-[#7]-[#6]-1=[#8] Clc1c(F)ccc(N2NC(=O)\C(\C(=O)2)=C\C=3OC=CC3)c1
[#6]-1(=[#6])-[#6](=[#8])-[#7]-[#7]-[#6]-1=[#8] Clc1c(F)ccc(N2NC(=O)\C(\C(=O)2)=C\c3ccc(F)cc3)c1
[#6]-1(=[#6])-[#6](=[#8])-[#7]-[#7]-[#6]-1=[#8] Clc1cc(N2NC(=O)\C(\C(=O)2)=C/C=3SC=CC3)ccc1
[#6]-1(=[#6])-[#6](=[#8])-[#7]-[#7]-[#6]-1=[#8] Clc1cc(N2NC(=O)\C(\C(=O)2)=C/c3ccc(O)cc3)ccc1
[#6]-1(=[#6])-[#6](=[#8])-[#7]-[#7]-[#6]-1=[#8] Clc1cc(N2NC(=O)\C(\C(=O)2)=C/c3ccc(OC)cc3)ccc1
[#6]-1(=[#6])-[#6](=[#8])-[#7]-[#7]-[#6]-1=[#8] Clc1cc(N2NC(=O)\C(\C(=O)2)=C/c3ccccc3)ccc1
[#6]-1(=[#6])-[#6](=[#8])-[#7]-[#7]-[#6]-1=[#8] Clc1cc(N2NC(=O)\C(\C(=O)2)=C\C=3SC(=CC3)C)ccc1
[#6]-1(=[#6])-[#6](=[#8])-[#7]-[#7]-[#6]-1=[#8] Clc1cc(N2NC(=O)\C(\C(=O)2)=C\c3cc(OC)c(O)cc3)ccc1
[#6]-1(=[#6])-[#6](=[#8])-[#7]-[#7]-[#6]-1=[#8] Clc1cc(N2NC(=O)\C(\C(=O)2)=C\c3cc4OCOc4cc3)ccc1
[#6]-1(=[#6])-[#6](=[#8])-[#7]-[#7]-[#6]-1=[#8] Clc1cc(N2NC(=O)\C(\C(=O)2)=C\c3ccc(F)cc3)ccc1
[#6]-1(=[#6])-[#6](=[#8])-[#7]-[#7]-[#6]-1=[#8] Clc1cc(N2NC(=O)\C(\C(=O)2)=C\c3ccc(N(C)C)cc3)ccc1
[#6]-1(=[#6])-[#6](=[#8])-[#7]-[#7]-[#6]-1=[#8] Clc1cc(OC)c(O)c(c1)/C=C\2/C(=O)N(NC(=O)2)c3ccccc3
[#6]-1(=[#6])-[#6](=[#8])-[#7]-[#7]-[#6]-1=[#8] Clc1ccc(N2NC(=O)\C(\C(=O)2)=C/c3cc([N+]([O-])=O)ccc3)cc1
[#6]-1(=[#6])-[#6](=[#8])-[#7]-[#7]-[#6]-1=[#8] Clc1ccc(N2NC(=O)\C(\C(=O)2)=C/c3cc(O)c(O)cc3)cc1
[#6]-1(=[#6])-[#6](=[#8])-[#7]-[#7]-[#6]-1=[#8] Clc1ccc(N2NC(=O)\C(\C(=O)2)=C/c3ccc(Cl)cc3)cc1
[#6]-1(=[#6])-[#6](=[#8])-[#7]-[#7]-[#6]-1=[#8] Clc1ccc(N2NC(=O)\C(\C(=O)2)=C\C=3c4c(NC3)cccc4)cc1
[#6]-1(=[#6])-[#6](=[#8])-[#7]-[#7]-[#6]-1=[#8] Clc1ccc(N2NC(=O)\C(\C(=O)2)=C\C=3OC=CC3)cc1
[#6]-1(=[#6])-[#6](=[#8])-[#7]-[#7]-[#6]-1=[#8] Clc1ccc(N2NC(=O)\C(\C(=O)2)=C\c3c(O)cc(O)cc3)cc1
[#6]-1(=[#6])-[#6](=[#8])-[#7]-[#7]-[#6]-1=[#8] Clc1ccc(N2NC(=O)\C(\C(=O)2)=C\c3c(OC)cccc3)cc1
[#6]-1(=[#6])-[#6](=[#8])-[#7]-[#7]-[#6]-1=[#8] Clc1ccc(N2NC(=O)\C(\C(=O)2)=C\c3ccc([N+]([O-])=O)cc3)cc1
[#6]-1(=[#6])-[#6](=[#8])-[#7]-[#7]-[#6]-1=[#8] Fc1c(cccc1)C=2OC(/C=C\3/C(=O)N(NC(=O)3)c4ccccc4)=CC2
[#6]-1(=[#6])-[#6](=[#8])-[#7]-[#7]-[#6]-1=[#8] Fc1cc(ccc1)/C=C\2/C(=O)N(NC(=O)2)c3ccccc3
[#6]-1(=[#6])-[#6](=[#8])-[#7]-[#7]-[#6]-1=[#8] Fc1cc(N2NC(=O)\C(\C(=O)2)=C/C=3c4c(NC3)cccc4)ccc1
[#6]-1(=[#6])-[#6](=[#8])-[#7]-[#7]-[#6]-1=[#8] Fc1cc(N2NC(=O)\C(=C\3/c4c(NC(=O)3)cccc4)\C(=O)2)ccc1
[#6]-1(=[#6])-[#6](=[#8])-[#7]-[#7]-[#6]-1=[#8] Fc1ccc(N2NC(=O)\C(\C(=O)2)=C/c3c(O)cccc3)cc1
[#6]-1(=[#6])-[#6](=[#8])-[#7]-[#7]-[#6]-1=[#8] Fc1ccc(N2NC(=O)\C(\C(=O)2)=C\C=3C=NN(c4ccccc4)C3)cc1
[#6]-1(=[#6])-[#6](=[#8])-[#7]-[#7]-[#6]-1=[#8] Fc1ccc(N2NC(=O)\C(\C(=O)2)=C\C=3OC(c4ccccc4)=CC3)cc1
[#6]-1(=[#6])-[#6](=[#8])-[#7]-[#7]-[#6]-1=[#8] Fc1ccc(N2NC(=O)\C(\C(=O)2)=C\c3c(OC)cccc3)cc1
[#6]-1(=[#6])-[#6](=[#8])-[#7]-[#7]-[#6]-1=[#8] Fc1ccc(N2NC(=O)\C(\C(=O)2)=C\c3ccc(F)cc3)cc1
[#6]-1(=[#6])-[#6](=[#8])-[#7]-[#7]-[#6]-1=[#8] Fc1ccc(N2NC(=O)\C(\C(=O)2)=C\c3ccc(OC)cc3)cc1
[#6]-1(=[#6])-[#6](=[#8])-[#7]-[#7]-[#6]-1=[#8] O=C/1N(NC(=O)\C(=C(/CC(=O)N)\C)1)c2ccccc2
[#6]-1(=[#6])-[#6](=[#8])-[#7]-[#7]-[#6]-1=[#8] O=C/1N(NC(=O)\C(=C(/CC)\C)1)c2cc(c(cc2)C)C
[#6]-1(=[#6])-[#6](=[#8])-[#7]-[#7]-[#6]-1=[#8] O=C/1N(NC(=O)\C(=C/2\c3c(NC(=O)2)cccc3)1)c4ccccc4
[#6]-1(=[#6])-[#6](=[#8])-[#7]-[#7]-[#6]-1=[#8] O=C/1N(NC(=O)\C1=C/C=2C(=NNC2)c3ccccc3)c4ccccc4
[#6]-1(=[#6])-[#6](=[#8])-[#7]-[#7]-[#6]-1=[#8] O=C/1N(NC(=O)\C1=C/C=2C(=O)Nc3c(cccc3)C2)c4ccccc4
[#6]-1(=[#6])-[#6](=[#8])-[#7]-[#7]-[#6]-1=[#8] O=C/1N(NC(=O)\C1=C/C=2OC=CC2)c3cc(c(cc3)C)C
[#6]-1(=[#6])-[#6](=[#8])-[#7]-[#7]-[#6]-1=[#8] O=C/1N(NC(=O)\C1=C/C=C/c2ccccc2)c3ccc(cc3)C
[#6]-1(=[#6])-[#6](=[#8])-[#7]-[#7]-[#6]-1=[#8] O=C/1N(NC(=O)\C1=C/c2c(O)c(OC)ccc2)c3ccc(cc3)C
[#6]-1(=[#6])-[#6](=[#8])-[#7]-[#7]-[#6]-1=[#8] O=C/1N(NC(=O)\C1=C/c2c(O)ccc3c2cccc3)c4ccccc4
[#6]-1(=[#6])-[#6](=[#8])-[#7]-[#7]-[#6]-1=[#8] O=C/1N(NC(=O)\C1=C/c2c(OC)cccc2)c3ccccc3
[#6]-1(=[#6])-[#6](=[#8])-[#7]-[#7]-[#6]-1=[#8] O=C/1N(NC(=O)\C1=C/c2cc(ccc2)C)c3ccccc3
[#6]-1(=[#6])-[#6](=[#8])-[#7]-[#7]-[#6]-1=[#8] O=C/1N(NC(=O)\C1=C/c2cc(O)c(O)cc2)c3ccc(cc3)C
[#6]-1(=[#6])-[#6](=[#8])-[#7]-[#7]-[#6]-1=[#8] O=C/1N(NC(=O)\C1=C/c2ccc(cc2)CC)c3ccc(cc3)C
[#6]-1(=[#6])-[#6](=[#8])-[#7]-[#7]-[#6]-1=[#8] O=C/1N(NC(=O)\C1=C/c2ccc(N(C)C)cc2)c3ccccc3
[#6]-1(=[#6])-[#6](=[#8])-[#7]-[#7]-[#6]-1=[#8] O=C/1N(NC(=O)\C1=C\C=2c3c(N(C2)CC)cccc3)c4ccccc4
[#6]-1(=[#6])-[#6](=[#8])-[#7]-[#7]-[#6]-1=[#8] O=C/1N(NC(=O)\C1=C\C=2c3c(NC2)cccc3)c4ccccc4
[#6]-1(=[#6])-[#6](=[#8])-[#7]-[#7]-[#6]-1=[#8] O=C/1N(NC(=O)\C1=C\C=2OC=CC2)c3cc(c(cc3)C)C
[#6]-1(=[#6])-[#6](=[#8])-[#7]-[#7]-[#6]-1=[#8] O=C/1N(NC(=O)\C1=C\C=C\C=2OC=CC2)c3ccccc3
[#6]-1(=[#6])-[#6](=[#8])-[#7]-[#7]-[#6]-1=[#8] O=C/1N(NC(=O)\C1=C\C2=C(N(C(=C2)C)CC)C)c3ccccc3
[#6]-1(=[#6])-[#6](=[#8])-[#7]-[#7]-[#6]-1=[#8] O=C/1N(NC(=O)\C1=C\c2c(O)c(OC)ccc2)c3cc(c(cc3)C)C
[#6]-1(=[#6])-[#6](=[#8])-[#7]-[#7]-[#6]-1=[#8] O=C/1N(NC(=O)\C1=C\c2c(O)c(OC)ccc2)c3ccc(cc3)C
[#6]-1(=[#6])-[#6](=[#8])-[#7]-[#7]-[#6]-1=[#8] O=C/1N(NC(=O)\C1=C\c2c(OCC)cccc2)c3ccccc3
[#6]-1(=[#6])-[#6](=[#8])-[#7]-[#7]-[#6]-1=[#8] O=C/1N(NC(=O)\C1=C\c2c(OCC=C)cccc2)c3ccccc3
[#6]-1(=[#6])-[#6](=[#8])-[#7]-[#7]-[#6]-1=[#8] O=C/1N(NC(=O)\C1=C\c2cc(OC)c(O)c(OC)c2)c3ccccc3
[#6]-1(=[#6])-[#6](=[#8])-[#7]-[#7]-[#6]-1=[#8] O=C/1N(NC(=O)\C1=C\c2cc(OC)c(OC)cc2)c3ccccc3
[#6]-1(=[#6])-[#6](=[#8])-[#7]-[#7]-[#6]-1=[#8] O=C/1N(NC(=O)\C1=C\c2cc(OC)c(OCC#N)cc2)c3ccccc3
[#6]-1(=[#6])-[#6](=[#8])-[#7]-[#7]-[#6]-1=[#8] O=C/1N(NC(=O)\C1=C\c2cc(OC)ccc2)c3cc(c(cc3)C)C
[#6]-1(=[#6])-[#6](=[#8])-[#7]-[#7]-[#6]-1=[#8] O=C/1N(NC(=O)\C1=C\c2cc(OC)ccc2)c3ccccc3
[#6]-1(=[#6])-[#6](=[#8])-[#7]-[#7]-[#6]-1=[#8] O=C/1N(NC(=O)\C1=C\c2cc3OCOc3cc2)c4ccccc4
[#6]-1(=[#6])-[#6](=[#8])-[#7]-[#7]-[#6]-1=[#8] O=C/1N(NC(=O)\C1=C\c2ccc(N(CC)C)cc2)c3ccc(cc3)CC
[#6]-1(=[#6])-[#6](=[#8])-[#7]-[#7]-[#6]-1=[#8] O=C/1N(NC(=O)\C1=C\c2ccc(N3CCCC3)cc2)c4ccccc4
[#6]-1(=[#6])-[#6](=[#8])-[#7]-[#7]-[#6]-1=[#8] O=C/1N(NC(=O)\C1=C\c2ccc(O)cc2)c3cc(c(cc3)C)C
[#6]-1(=[#6])-[#6](=[#8])-[#7]-[#7]-[#6]-1=[#8] O=C/1N(NC(=O)\C1=C\c2ccc(O)cc2)c3ccccc3
[#6]-1(=[#6])-[#6](=[#8])-[#7]-[#7]-[#6]-1=[#8] O=C/1N(NC(=O)\C1=C\c2ccc(OC)cc2)c3cc(ccc3)C
[#6]-1(=[#6])-[#6](=[#8])-[#7]-[#7]-[#6]-1=[#8] O=C/1N(NC(=O)\C1=C\c2ccccc2)c3ccccc3
[#6]-1(=[#6])-[#6](=[#8])-[#7]-[#7]-[#6]-1=[#8] O=C1N(N(c2ccccc2)C(=O)C1=C(C)C)c3ccccc3
[#6]-1(=[#6])-[#6](=[#8])-[#7]-[#7]-[#6]-1=[#8] O=C1NC(=O)C(C(=O)N1)=C2C(=O)N(NC(=O)2)c3cc(c(cc3)C)C
[#6]-1(=[#6])-[#6](=[#8])-[#7]-[#7]-[#6]-1=[#8] S1\C(\S[C@@H]([NH3+])C(C#N)=C1)=C/2\C(=O)N(NC(=O)2)c3ccccc3
[#6]-1(=[#6])-[#6](=[#8])-[#7]-[#7]-[#6]-1=[#8] S1\C(\S[C@@H](N)C(C#N)=C1)=C/2\C(=O)N(NC(=O)2)c3ccccc3
[#6]-1(=[#6])-[#6](=[#8])-[#7]-[#7]-[#6]-1=[#8] S1\C(\S[C@H]([NH3+])C(C#N)=C1)=C/2\C(=O)N(NC(=O)2)c3ccccc3
[#6]-1(=[#6])-[#6](=[#8])-[#7]-[#7]-[#6]-1=[#8] S1C(/C=C/2\C(=O)N(NC(=O)2)c3cc(c(cc3)C)C)=CC=C1
[#6]-1(=[#6])-[#6](=[#8])-[#7]-[#7]-[#6]-1=[#8] S1C(/C=C/2\C(=O)N(NC(=O)2)c3ccc(F)cc3)=CC=C1
[#6]-1(=[#6])-[#6](=[#8])-[#7]-[#7]-[#6]-1=[#8] S1C(/C=C/2\C(=O)N(NC(=O)2)c3ccc(F)cc3)=CC=C1C
[#6]-1(=[#6])-[#6](=[#8])-[#7]-[#7]-[#6]-1=[#8] S1C(/C=C\2/C(=O)N(NC(=O)2)c3ccc(cc3)C)=CC=C1
[#6]=!@[#6](-[!#1])-@[#6](=!@[!#6&!#1])-@[#6](=!@[#6])-[!#1] [O-][N+](=O)c1ccc(cc1)/C=C\2/C(=O)/C(=C/C=NN(C)C)/CCC2
[#6]=!@[#6](-[!#1])-@[#6](=!@[!#6&!#1])-@[#6](=!@[#6])-[!#1] [O-]/C(=C\1/C(=O)/C(=C/C=C/N(C)C)/CCC1)/C=C/C=C/N(C)C
[#6]=!@[#6](-[!#1])-@[#6](=!@[!#6&!#1])-@[#6](=!@[#6])-[!#1] [O-]C(=O)/C=C/1\OC(=O)/C(=C/2\O[C@@](C=C2)(CCCC)C)/C(=O)1
[#6]=!@[#6](-[!#1])-@[#6](=!@[!#6&!#1])-@[#6](=!@[#6])-[!#1] [O-]C(=O)/C=C/1\OC(=O)/C(=C\2/O[C@@](C=C2)(CCCC)C)/C(=O)1
[#6]=!@[#6](-[!#1])-@[#6](=!@[!#6&!#1])-@[#6](=!@[#6])-[!#1] [O-]C(=O)/C=C\1/OC(=O)/C(=C/2\O[C@@](C=C2)(CCCC)C)/C(=O)1
[#6]=!@[#6](-[!#1])-@[#6](=!@[!#6&!#1])-@[#6](=!@[#6])-[!#1] [O-]C(=O)/C=C\1/OC(=O)/C(=C\2/O[C@@](C=C2)(CCCC)C)/C(=O)1
[#6]=!@[#6](-[!#1])-@[#6](=!@[!#6&!#1])-@[#6](=!@[#6])-[!#1] F/C(/C=C\1/C(=O)/C(=C/C(/F)=C/N(C)C)/CCC1)=C\N(C)C
[#6]=!@[#6](-[!#1])-@[#6](=!@[!#6&!#1])-@[#6](=!@[#6])-[!#1] FC(F)(F)\C(\[O-])=C/1\C(=O)/C(=C/c2cc(OC)c(OC)cc2)/CCC1
[#6]=!@[#6](-[!#1])-@[#6](=!@[!#6&!#1])-@[#6](=!@[#6])-[!#1] FC(F)(F)\C(\[O-])=C/1\C(=O)/C(=C\c2cc(OC)c(OC)cc2)/CCC1
[#6]=!@[#6](-[!#1])-@[#6](=!@[!#6&!#1])-@[#6](=!@[#6])-[!#1] FC(F)(F)\C(\[O-])=C/1\C(=O)/C(=C\c2ccc(O)cc2)/CCC1
[#6]=!@[#6](-[!#1])-@[#6](=!@[!#6&!#1])-@[#6](=!@[#6])-[!#1] FC(F)(F)\C(\O)=C/1\C(=O)/C(=C\c2cc(OCC)c(O)cc2)/CCC1
[#6]=!@[#6](-[!#1])-@[#6](=!@[!#6&!#1])-@[#6](=!@[#6])-[!#1] FC(F)(F)c1cc(ccc1)/C=C\2/C(=O)/C(=C/C=NN(C)C)/CC2
[#6]=!@[#6](-[!#1])-@[#6](=!@[!#6&!#1])-@[#6](=!@[#6])-[!#1] Fc1c(F)ccc(c1)/C=C/2\C(=O)/C(=C/C=NN(C)C)/CCC2
[#6]=!@[#6](-[!#1])-@[#6](=!@[!#6&!#1])-@[#6](=!@[#6])-[!#1] Fc1c(F)ccc(c1)/C=C\2/C(=O)/C(=C/C=NN(C)C)/CCC2
[#6]=!@[#6](-[!#1])-@[#6](=!@[!#6&!#1])-@[#6](=!@[#6])-[!#1] Fc1ccc(cc1)/C=C/2\C(=O)/C(=C/C=NN(C)C)/CCC2
[#6]=!@[#6](-[!#1])-@[#6](=!@[!#6&!#1])-@[#6](=!@[#6])-[!#1] O=C(N1C\C(\C(=O)/C(=C\c2ccccc2)/C1)=C\c3ccccc3)C
[#6]=!@[#6](-[!#1])-@[#6](=!@[!#6&!#1])-@[#6](=!@[#6])-[!#1] O=C(OC)N1C\C(\C(=O)/C(=C\C=2C=NN(C2)C)/C1)=C/C=3C=NN(C3)C
[#6]=!@[#6](-[!#1])-@[#6](=!@[!#6&!#1])-@[#6](=!@[#6])-[!#1] O=C(OC)N1C\C(\C(=O)/C(=C\c2cnccc2)/C1)=C/c3cnccc3
[#6]=!@[#6](-[!#1])-@[#6](=!@[!#6&!#1])-@[#6](=!@[#6])-[!#1] O=C/1/C(=C/C=2C(=NN(C2)C)C)/CC\C1=C\C=3C(=NN(C3)C)C
[#6]=!@[#6](-[!#1])-@[#6](=!@[!#6&!#1])-@[#6](=!@[#6])-[!#1] O=C/1/C(=C/C=2C(=NN(C2)C)C)/CCC\C1=C/C=3C(=NN(C3)C)C
[#6]=!@[#6](-[!#1])-@[#6](=!@[!#6&!#1])-@[#6](=!@[#6])-[!#1] O=C/1/C(=C/C=2C(=NN(C2)CC)C)/CCC\C1=C/C=3C(=NN(C3)CC)C
[#6]=!@[#6](-[!#1])-@[#6](=!@[!#6&!#1])-@[#6](=!@[#6])-[!#1] O=C/1/C(=C/C=2C=NN(C2)C)/CC(C(C)(C)C)C\C1=C/C=3C=NN(C3)C
[#6]=!@[#6](-[!#1])-@[#6](=!@[!#6&!#1])-@[#6](=!@[#6])-[!#1] O=C/1/C(=C/C=2C=NN(C2)C)/CN(C\C1=C\C=3C=NN(C3)C)CC
[#6]=!@[#6](-[!#1])-@[#6](=!@[!#6&!#1])-@[#6](=!@[#6])-[!#1] O=C/1/C(=C/C=2C=NN(C2)C)/CN(C\C1=C\C=3C=NN(C3)C)CCC
[#6]=!@[#6](-[!#1])-@[#6](=!@[!#6&!#1])-@[#6](=!@[#6])-[!#1] O=C/1/C(=C/C=2N(C=CC2)C)/CC\C1=C/C=3N(C=CC3)C
[#6]=!@[#6](-[!#1])-@[#6](=!@[!#6&!#1])-@[#6](=!@[#6])-[!#1] O=C/1/C(=C/C=2OC(=CC2)C)/CC\C1=C/C=3OC(=CC3)C
[#6]=!@[#6](-[!#1])-@[#6](=!@[!#6&!#1])-@[#6](=!@[#6])-[!#1] O=C/1/C(=C/C=2OC(=CC2)C)/CC\C1=C/C=3OC(=CC3)C
[#6]=!@[#6](-[!#1])-@[#6](=!@[!#6&!#1])-@[#6](=!@[#6])-[!#1] O=C/1/C(=C/C=2OC(=CC2)C)/CN(C\C1=C\C=3OC(=CC3)C)C
[#6]=!@[#6](-[!#1])-@[#6](=!@[!#6&!#1])-@[#6](=!@[#6])-[!#1] O=C/1/C(=C/C=2OC=CC2)/C[NH+](C\C1=C\C=3OC=CC3)C
[#6]=!@[#6](-[!#1])-@[#6](=!@[!#6&!#1])-@[#6](=!@[#6])-[!#1] O=C/1/C(=C/C=2OC=CC2)/CCC\C1=C\C=3OC=CC3
[#6]=!@[#6](-[!#1])-@[#6](=!@[!#6&!#1])-@[#6](=!@[#6])-[!#1] O=C/1/C(=C/C=2OC=CC2)/CCC\C1=C\C3=COC=C3
[#6]=!@[#6](-[!#1])-@[#6](=!@[!#6&!#1])-@[#6](=!@[#6])-[!#1] O=C/1/C(=C/C=2OC=CC2)/CN(C\C1=C/C=3OC=CC3)C
[#6]=!@[#6](-[!#1])-@[#6](=!@[!#6&!#1])-@[#6](=!@[#6])-[!#1] O=C/1/C(=C/C=2OC=CC2)/CN(C\C1=C\C=3OC=CC3)C
[#6]=!@[#6](-[!#1])-@[#6](=!@[!#6&!#1])-@[#6](=!@[#6])-[!#1] O=C/1/C(=C/C=2OC=CC2)/COC\C1=C/C=3OC=CC3
[#6]=!@[#6](-[!#1])-@[#6](=!@[!#6&!#1])-@[#6](=!@[#6])-[!#1] O=C/1/C(=C/C=2OC=CC2)/COC\C1=C\C=3OC=CC3
[#6]=!@[#6](-[!#1])-@[#6](=!@[!#6&!#1])-@[#6](=!@[#6])-[!#1] O=C/1/C(=C/C=C/[NH+](C)C)/CC(C(C)(C)C)C\C1=C/C=C/[NH+](C)C
[#6]=!@[#6](-[!#1])-@[#6](=!@[!#6&!#1])-@[#6](=!@[#6])-[!#1] O=C/1/C(=C/C=C/[NH+](C)C)/CC(C(C)(C)C)C\C1=C/C=C\[NH+](C)C
[#6]=!@[#6](-[!#1])-@[#6](=!@[!#6&!#1])-@[#6](=!@[#6])-[!#1] O=C/1/C(=C/C=C/[NH+](C)C)/CC(C(C)(C)C)C\C1=C\C=C/[NH+](C)C
[#6]=!@[#6](-[!#1])-@[#6](=!@[!#6&!#1])-@[#6](=!@[#6])-[!#1] O=C/1/C(=C/C=C/[NH+](C)C)/CC(C\C1=C\C=C\[NH+](C)C)C
[#6]=!@[#6](-[!#1])-@[#6](=!@[!#6&!#1])-@[#6](=!@[#6])-[!#1] O=C/1/C(=C/C=C/[NH+](C)C)/CCC\C1=C\C=C\C=C\[NH+](C)C
[#6]=!@[#6](-[!#1])-@[#6](=!@[!#6&!#1])-@[#6](=!@[#6])-[!#1] O=C/1/C(=C/C=C/C=C/[NH+](C)C)/CCC\C1=C/C=C/C=C/[NH+](C)C
[#6]=!@[#6](-[!#1])-@[#6](=!@[!#6&!#1])-@[#6](=!@[#6])-[!#1] O=C/1/C(=C/C=C/N(C)C)/CC[C@H](\C1=C\C=C\N(C)C)C
[#6]=!@[#6](-[!#1])-@[#6](=!@[!#6&!#1])-@[#6](=!@[#6])-[!#1] O=C/1/C(=C/C=C/N(C)C)/CCC\C1=C/C=C/C=C/N(C)C
[#6]=!@[#6](-[!#1])-@[#6](=!@[!#6&!#1])-@[#6](=!@[#6])-[!#1] O=C/1/C(=C/C2=C(N(N=C2)C)C)/CCC\C1=C/C3=C(N(N=C3)C)C
[#6]=!@[#6](-[!#1])-@[#6](=!@[!#6&!#1])-@[#6](=!@[#6])-[!#1] O=C/1/C(=C/C2=COC=C2)/CCC\C1=C/C3=COC=C3
[#6]=!@[#6](-[!#1])-@[#6](=!@[!#6&!#1])-@[#6](=!@[#6])-[!#1] O=C/1/C(=C/C2=NN(C=C2)C)/CCC\C1=C\C3=NN(C=C3)C
[#6]=!@[#6](-[!#1])-@[#6](=!@[!#6&!#1])-@[#6](=!@[#6])-[!#1] O=C/1/C(=C/C2=NN(C=C2)C)/CCC\C1=C\C3=NN(C=C3)C
[#6]=!@[#6](-[!#1])-@[#6](=!@[!#6&!#1])-@[#6](=!@[#6])-[!#1] O=C/1/C(=C/C2=NN(C=C2)CC)/CC\C1=C\C3=NN(C=C3)CC
[#6]=!@[#6](-[!#1])-@[#6](=!@[!#6&!#1])-@[#6](=!@[#6])-[!#1] O=C/1/C(=C/c2c(O)cc(O)cc2)/CCC\C1=C/c3c(O)cc(O)cc3
[#6]=!@[#6](-[!#1])-@[#6](=!@[!#6&!#1])-@[#6](=!@[#6])-[!#1] O=C/1/C(=C/c2c(O)cc(O)cc2)/CCC\C1=C/c3c(O)cc(O)cc3
[#6]=!@[#6](-[!#1])-@[#6](=!@[!#6&!#1])-@[#6](=!@[#6])-[!#1] O=C/1/C(=C/c2ccc(O)cc2)/C[N+](C\C1=C/c3ccc(O)cc3)(C)C
[#6]=!@[#6](-[!#1])-@[#6](=!@[!#6&!#1])-@[#6](=!@[#6])-[!#1] O=C/1/C(=C/c2ccc(OC)cc2)/CNC\C1=C\c3ccc(OC)cc3
[#6]=!@[#6](-[!#1])-@[#6](=!@[!#6&!#1])-@[#6](=!@[#6])-[!#1] O=C/1/C(=C/c2ccccc2)/C[NH2+]C\C1=C/c3ccccc3
[#6]=!@[#6](-[!#1])-@[#6](=!@[!#6&!#1])-@[#6](=!@[#6])-[!#1] O=C/1/C(=C/c2ccccc2)/C[NH2+]C\C1=C\c3ccccc3
[#6]=!@[#6](-[!#1])-@[#6](=!@[!#6&!#1])-@[#6](=!@[#6])-[!#1] O=C/1/C(=C/c2ccccc2)/CNC\C1=C\c3ccccc3
[#6]=!@[#6](-[!#1])-@[#6](=!@[!#6&!#1])-@[#6](=!@[#6])-[!#1] O=C/1/C(=C/c2ccncc2)/C[N+](C\C1=C/c3ccncc3)(C)C
[#6]=!@[#6](-[!#1])-@[#6](=!@[!#6&!#1])-@[#6](=!@[#6])-[!#1] O=C/1/C(=C/c2ccncc2)/CC(C\C1=C/c3ccncc3)C
[#6]=!@[#6](-[!#1])-@[#6](=!@[!#6&!#1])-@[#6](=!@[#6])-[!#1] O=C/1/C(=C/c2ccncc2)/CC\C1=C/c3ccncc3
[#6]=!@[#6](-[!#1])-@[#6](=!@[!#6&!#1])-@[#6](=!@[#6])-[!#1] O=C/1/C(=C/c2ccncc2)/CN(C\C1=C\c3ccncc3)C
[#6]=!@[#6](-[!#1])-@[#6](=!@[!#6&!#1])-@[#6](=!@[#6])-[!#1] O=C/1/C(=C/c2cnccc2)/[C@@H]3N([C@H](\C1=C/c4cnccc4)CC3)C
[#6]=!@[#6](-[!#1])-@[#6](=!@[!#6&!#1])-@[#6](=!@[#6])-[!#1] O=C/1/C(=C/c2cnccc2)/CC(C\C1=C/c3cnccc3)C
[#6]=!@[#6](-[!#1])-@[#6](=!@[!#6&!#1])-@[#6](=!@[#6])-[!#1] O=C/1/C(=C/c2cnccc2)/CC(C\C1=C/c3cnccc3)C
[#6]=!@[#6](-[!#1])-@[#6](=!@[!#6&!#1])-@[#6](=!@[#6])-[!#1] O=C/1/C(=C/c2cnccc2)/CC\C1=C/c3cnccc3
[#6]=!@[#6](-[!#1])-@[#6](=!@[!#6&!#1])-@[#6](=!@[#6])-[!#1] O=C/1/C(=C/c2cnccc2)/CC\C1=C/c3cnccc3
[#6]=!@[#6](-[!#1])-@[#6](=!@[!#6&!#1])-@[#6](=!@[#6])-[!#1] O=C/1/C(=C/c2cnccc2)/CCCCC\C1=C\c3cnccc3
[#6]=!@[#6](-[!#1])-@[#6](=!@[!#6&!#1])-@[#6](=!@[#6])-[!#1] O=C/1/C(=C/c2cnccc2)/CN(C(C)C)C\C1=C\c3cnccc3
[#6]=!@[#6](-[!#1])-@[#6](=!@[!#6&!#1])-@[#6](=!@[#6])-[!#1] O=C/1/C(=C/c2cnccc2)/CN(C\C1=C/c3cnccc3)C
[#6]=!@[#6](-[!#1])-@[#6](=!@[!#6&!#1])-@[#6](=!@[#6])-[!#1] O=C/1/C(=C/c2cnccc2)/CN(C\C1=C\c3cnccc3)C
[#6]=!@[#6](-[!#1])-@[#6](=!@[!#6&!#1])-@[#6](=!@[#6])-[!#1] O=C/1/C(=C/c2cnccc2)/CN(C\C1=C\c3cnccc3)CC
[#6]=!@[#6](-[!#1])-@[#6](=!@[!#6&!#1])-@[#6](=!@[#6])-[!#1] O=C/1/C(=C/c2ncccc2)/CC\C1=C/c3ncccc3
[#6]=!@[#6](-[!#1])-@[#6](=!@[!#6&!#1])-@[#6](=!@[#6])-[!#1] O=C/1/C(=C/c2ncccc2)/CCC\C1=C\c3ncccc3
[#6]=!@[#6](-[!#1])-@[#6](=!@[!#6&!#1])-@[#6](=!@[#6])-[!#1] O=C/1/C(=C/c2ncccc2)/CN(C(C)C)C\C1=C\c3ncccc3
[#6]=!@[#6](-[!#1])-@[#6](=!@[!#6&!#1])-@[#6](=!@[#6])-[!#1] O=C/1/C(=C\C=2N(C=CC2)C)/[C@@H]3N([C@H](\C1=C\C=4N(C=CC4)C)CC3)C
[#6]=!@[#6](-[!#1])-@[#6](=!@[!#6&!#1])-@[#6](=!@[#6])-[!#1] O=C/1/C(=C\C=2OC=CC2)/COC\C1=C\C=3OC=CC3
[#6]=!@[#6](-[!#1])-@[#6](=!@[!#6&!#1])-@[#6](=!@[#6])-[!#1] O=C/1/C(=C\c2cc(O)c(O)cc2)/CC\C1=C\c3cc(O)c(O)cc3
[#6]=!@[#6](-[!#1])-@[#6](=!@[!#6&!#1])-@[#6](=!@[#6])-[!#1] O=C/1/C(=C\c2cc(O)c(O)cc2)/CCC\C1=C\c3cc(O)c(O)cc3
[#6]=!@[#6](-[!#1])-@[#6](=!@[!#6&!#1])-@[#6](=!@[#6])-[!#1] O=C/1/C(=C\c2ccc(OC)cc2)/CNC\C1=C\c3ccc(OC)cc3
[#6]=!@[#6](-[!#1])-@[#6](=!@[!#6&!#1])-@[#6](=!@[#6])-[!#1] O=C/1/C(=C\c2ccccc2)/C[N+](C\C1=C\c3ccccc3)(C)C
[#6]=!@[#6](-[!#1])-@[#6](=!@[!#6&!#1])-@[#6](=!@[#6])-[!#1] O=C/1/C(=C\c2ccccc2)/C[NH2+]C\C1=C\c3ccccc3
[#6]=!@[#6](-[!#1])-@[#6](=!@[!#6&!#1])-@[#6](=!@[#6])-[!#1] O=C/1/C(=C\c2ccccc2)/CCC\C1=C\CC(=O)C(=O)C
[#6]=!@[#6](-[!#1])-@[#6](=!@[!#6&!#1])-@[#6](=!@[#6])-[!#1] O=C/1C(=C/C=C/[NH+](C)C)[C@H](OC\C1=C/C=C/[NH+](C)C)C
[#6]=!@[#6](-[!#1])-@[#6](=!@[!#6&!#1])-@[#6](=!@[#6])-[!#1] S1C(/C=C\2/C(=O)/C(=C/C=3SC=CC3)/COC2)=CC=C1
[#6]=!@[#6](-[!#1])-@[#6](=!@[!#6&!#1])-@[#6](=!@[#6])-[!#1] S1C(/C=C\2/C(=O)/C(=C/C=NN(C)C)/CCC2)=CC=C1
[#6]=!@[#6](-[!#1])-@[#6](=!@[!#6&!#1])-@[#6](=!@[#6])-[!#1] S1C(/C=C\2/C(=O)/C(=C\C=3SC=CC3)/CN(C2)CCOC)=CC=C1
[#6]=!@[#6](-[!#1])-@[#6](=!@[!#6&!#1])-@[#6](=!@[#6])-[!#1] S1C(/C=C\2/C(=O)/C(=C\C=3SC=CC3)/COC2)=CC=C1
[#6]=!@[#6](-[!#1])-@[#6](=!@[!#6&!#1])-@[#6](=!@[#6])-[!#1] S1C(SCC1)=C2C(=O)/C(=C/c3cc([N+]([O-])=O)ccc3)/CC2
[#6]=!@[#6](-[!#1])-@[#6](=!@[!#6&!#1])-@[#6](=!@[#6])-[!#1] S1C(SCC1)=C2C(=O)/C(=C/c3cc(OC)ccc3)/CC2
[#6]=!@[#6](-[!#1])-@[#6](=!@[!#6&!#1])-@[#6](=!@[#6])-[!#1] S1C(SCC1)=C2C(=O)/C(=C/c3ccc(N(C)C)cc3)/CC2
[#6]=!@[#6](-[!#1])-@[#6](=!@[!#6&!#1])-@[#6](=!@[#6])-[!#1] S1C(SCC1)=C2C(=O)/C(=C\c3ccccc3)/CC2
[#6]=!@[#6](-[!#1])-@[#6](=!@[!#6&!#1])-@[#6](=!@[#6])-[!#1] S1C/C(/C(=O)\C(=C\C=2C=NN(C2)C)\C1)=C/C=3C=NN(C3)C
[#6]=!@[#6](-[!#1])-@[#6](=!@[!#6&!#1])-@[#6](=!@[#6])-[!#1] S1C/C(/C(=O)\C(=C\c2cnccc2)\C1)=C/c3cnccc3
[#6]=!@[#6](-[!#1])-@[#6](=!@[!#6&!#1])-@[#6](=!@[#6])-[!#1] S1C=C(/C=C/2\C(=O)/C(=C\C3=CSC=C3)/CN(C(=O)OC)C2)C=C1
[#6]=!@[#6](-[!#1])-@[#6](=!@[!#6&!#1])-@[#6](=!@[#6])-[!#1] S1C=C(/C=C/2\C(=O)\C(=C\C3=CSC=C3)\CSC2)C=C1
[#6]=!@[#6](-[!#1])-@[#6](=!@[!#6&!#1])-@[#6](=!@[#6])-[!#1] S1C=C(/C=C\2/C(=O)/C(=C/C3=CSC=C3)/CN(C(=O)OC)C2)C=C1
[#6]=!@[#6](-[!#1])-@[#6](=!@[!#6&!#1])-@[#6](=!@[#6])-[!#1] S1C=C(/C=C\2/C(=O)/C(=C/C3=CSC=C3)/CN(C2)C)C=C1
[#6]=!@[#6](-[!#1])-@[#6](=!@[!#6&!#1])-@[#6](=!@[#6])-[!#1] S1C=C(/C=C\2/C(=O)/C(=C/C3=CSC=C3)/CN(C2)CC)C=C1
[#6]=!@[#6](-[!#1])-@[#6](=!@[!#6&!#1])-@[#6](=!@[#6])-[!#1] S1C=C(/C=C\2/C(=O)/C(=C\C3=CSC=C3)/CN(C(C)C)C2)C=C1
[#6]=!@[#6](-[!#1])-@[#6](=!@[!#6&!#1])-@[#6](=!@[#6])-[!#1] S1N=NC(/C=C\2/C(=O)/C(=C/C=3N=NSC3)/CCCCC2)=C1
[#6]=!@[#6](-[!#1])-@[#6](=!@[!#6&!#1])-@[#6](=!@[#6])-[!#1] S1N=NC(/C=C\2/C(=O)/C(=C\C=3N=NSC3)/CC(C2)C)=C1
[#6]=!@[#6](-[!#1])-@[#6](=!@[!#6&!#1])-@[#6](=!@[#6])-[!#1] S1N=NC(/C=C\2/C(=O)/C(=C\C=3N=NSC3)/CCCCC2)=C1
[#7]-1-[#6](=[#16])-[#16]-[#6](=[#6])-[#6]-1=[#8] BrC=1SC=C(/C=C\2/SC(=S)N(C(=O)2)CC)C1
[#7]-1-[#6](=[#16])-[#16]-[#6](=[#6])-[#6]-1=[#8] Brc1cc(c(OC)cc1)/C=C/2\SC(=S)N(C(=O)2)C
[#7]-1-[#6](=[#16])-[#16]-[#6](=[#6])-[#6]-1=[#8] Brc1ccc(NN/C=C\2/SC(=S)NC(=O)2)cc1
[#7]-1-[#6](=[#16])-[#16]-[#6](=[#6])-[#6]-1=[#8] Clc1c(c(F)ccc1)/C=C\2/SC(=S)N(C(=O)2)CC([O-])=O
[#7]-1-[#6](=[#16])-[#16]-[#6](=[#6])-[#6]-1=[#8] Clc1c(ccc(Cl)c1)/C=C/2\SC(=S)N(N)C(=O)2
[#7]-1-[#6](=[#16])-[#16]-[#6](=[#6])-[#6]-1=[#8] Clc1c(cccc1)/C=C/2\SC(=S)N(C(=O)2)[C@H](C(=O)OC)C
[#7]-1-[#6](=[#16])-[#16]-[#6](=[#6])-[#6]-1=[#8] Clc1c(F)ccc(N2C(=S)S/C(/C(=O)2)=C/C=3OC=CC3)c1
[#7]-1-[#6](=[#16])-[#16]-[#6](=[#6])-[#6]-1=[#8] Clc1cc(c(O)cc1)/C=C/2\SC(=S)N(C(=O)2)C(C)C
[#7]-1-[#6](=[#16])-[#16]-[#6](=[#6])-[#6]-1=[#8] Clc1cc(ccc1)/C=C/2\SC(=S)N(C(=O)2)CCC
[#7]-1-[#6](=[#16])-[#16]-[#6](=[#6])-[#6]-1=[#8] Clc1ccc(cc1)/C(=C\2/SC(=S)N(C(=O)2)CCC([O-])=O)/C
[#7]-1-[#6](=[#16])-[#16]-[#6](=[#6])-[#6]-1=[#8] Clc1ccc(cc1)/C=C/2\SC(=S)N(C(=O)2)[C@@H](C([O-])=O)C
[#7]-1-[#6](=[#16])-[#16]-[#6](=[#6])-[#6]-1=[#8] Clc1ccc(N2C(=S)S/C(/C(=O)2)=C\c3cc(O)ccc3)cc1
[#7]-1-[#6](=[#16])-[#16]-[#6](=[#6])-[#6]-1=[#8] S(=O)(=O)(Oc1cc(ccc1)/C=C/2\SC(=S)N(C(=O)2)C)C
[#7]-1-[#6](=[#16])-[#16]-[#6](=[#6])-[#6]-1=[#8] S=C1S/C(/C(=O)N(c2c(C#N)cccc2)1)=C\c3cnccc3
[#7]-1-[#6](=[#16])-[#16]-[#6](=[#6])-[#6]-1=[#8] S=C1S/C(/C(=O)N(c2c(F)cccc2)1)=C\C=3N(C=CC3)C
[#7]-1-[#6](=[#16])-[#16]-[#6](=[#6])-[#6]-1=[#8] S=C1S/C(/C(=O)N(c2c(F)cccc2)1)=C\C=C\C=3OC=CC3
[#7]-1-[#6](=[#16])-[#16]-[#6](=[#6])-[#6]-1=[#8] S=C1S/C(/C(=O)N(c2c(OC)cccc2)1)=C\c3ccccc3
[#7]-1-[#6](=[#16])-[#16]-[#6](=[#6])-[#6]-1=[#8] S=C1S/C(/C(=O)N(c2cc(ccc2)C(=O)C)1)=C/c3cnccc3
[#7]-1-[#6](=[#16])-[#16]-[#6](=[#6])-[#6]-1=[#8] S=C1S/C(/C(=O)N(c2cc(ccc2)C)1)=C\C=3N(C=CC3)C
[#7]-1-[#6](=[#16])-[#16]-[#6](=[#6])-[#6]-1=[#8] S=C1S/C(/C(=O)N(c2cc(OC)ccc2)1)=C/C=C/C=3OC=CC3
[#7]-1-[#6](=[#16])-[#16]-[#6](=[#6])-[#6]-1=[#8] S=C1S/C(/C(=O)N(c2ccc(F)cc2)1)=C\C=C\C=3OC=CC3
[#7]-1-[#6](=[#16])-[#16]-[#6](=[#6])-[#6]-1=[#8] S=C1S/C(/C(=O)N(c2ccc(O)cc2)1)=C\C=3OC=CC3
[#7]-1-[#6](=[#16])-[#16]-[#6](=[#6])-[#6]-1=[#8] S=C1S/C(/C(=O)N(c2ccc(OCC)cc2)1)=C/C=3OC=CC3
[#7]-1-[#6](=[#16])-[#16]-[#6](=[#6])-[#6]-1=[#8] S=C1S/C(/C(=O)N(N)1)=C/C=C/c2ccccc2
[#7]-1-[#6](=[#16])-[#16]-[#6](=[#6])-[#6]-1=[#8] S=C1S/C(/C(=O)N(N)1)=C\c2c(OCC)ccc3c2cccc3
[#7]-1-[#6](=[#16])-[#16]-[#6](=[#6])-[#6]-1=[#8] S=C1S/C(/C(=O)N(N2CCOCC2)1)=C/C=3N(C=CC3)C
[#7]-1-[#6](=[#16])-[#16]-[#6](=[#6])-[#6]-1=[#8] S=C1S/C(/C(=O)N(NC(=O)C)1)=C/C2=Nc3c(N2C)cccc3
[#7]-1-[#6](=[#16])-[#16]-[#6](=[#6])-[#6]-1=[#8] S=C1S/C(/C(=O)N(NC(=O)C)1)=C/c2ccc(N(C)C)cc2
[#7]-1-[#6](=[#16])-[#16]-[#6](=[#6])-[#6]-1=[#8] S=C1S/C(/C(=O)N(NC(=O)C)1)=C/c2ncccc2
[#7]-1-[#6](=[#16])-[#16]-[#6](=[#6])-[#6]-1=[#8] S=C1S/C(/C(=O)N(NC(=O)C)1)=C\C=2N(C=CC2)C
[#7]-1-[#6](=[#16])-[#16]-[#6](=[#6])-[#6]-1=[#8] S=C1S/C(/C(=O)N(NC(=O)C)1)=C\c2cc([N+]([O-])=O)c(O)cc2
[#7]-1-[#6](=[#16])-[#16]-[#6](=[#6])-[#6]-1=[#8] S=C1S/C(/C(=O)N1)=C/C2=C(N(c3ccc(F)cc3)C(=C2)C)C
[#7]-1-[#6](=[#16])-[#16]-[#6](=[#6])-[#6]-1=[#8] S=C1S/C(/C(=O)N1)=C\[C@@H]2c3c(N[C@@H]2C)cccc3
[#7]-1-[#6](=[#16])-[#16]-[#6](=[#6])-[#6]-1=[#8] S=C1S/C(/C(=O)N1)=C\C=2C(=NN(c3ccccc3)C2C)C
[#7]-1-[#6](=[#16])-[#16]-[#6](=[#6])-[#6]-1=[#8] S=C1S/C(/C(=O)N1)=C\C2=C(N(c3c(OC)cccc3)C(=C2)C)C
[#7]-1-[#6](=[#16])-[#16]-[#6](=[#6])-[#6]-1=[#8] S=C1S/C(/C(=O)N1)=C\c2c(OC)ccc3c2cccc3
[#7]-1-[#6](=[#16])-[#16]-[#6](=[#6])-[#6]-1=[#8] S=C1S/C(/C(=O)N1)=C\c2cc([N+]([O-])=O)c(NC)cc2
[#7]-1-[#6](=[#16])-[#16]-[#6](=[#6])-[#6]-1=[#8] S=C1S/C(/C(=O)N1)=C\c2ccc(N3CCCC3)cc2
[#7]-1-[#6](=[#16])-[#16]-[#6](=[#6])-[#6]-1=[#8] S=C1S/C(/C(=O)N1[C@@H](C([O-])=O)C(C)C)=C\c2ccccc2
[#7]-1-[#6](=[#16])-[#16]-[#6](=[#6])-[#6]-1=[#8] S=C1S/C(/C(=O)N1[C@@H](C([O-])=O)C)=C\C=2c3c(NC2)cccc3
[#7]-1-[#6](=[#16])-[#16]-[#6](=[#6])-[#6]-1=[#8] S=C1S/C(/C(=O)N1[C@@H](C([O-])=O)CC(C)C)=C\c2cnccc2
[#7]-1-[#6](=[#16])-[#16]-[#6](=[#6])-[#6]-1=[#8] S=C1S/C(/C(=O)N1[C@@H](C([O-])=O)CCC)=C\C=2SC=CC2
[#7]-1-[#6](=[#16])-[#16]-[#6](=[#6])-[#6]-1=[#8] S=C1S/C(/C(=O)N1[C@@H](C(=O)OC)C)=C\c2ccc(F)cc2
[#7]-1-[#6](=[#16])-[#16]-[#6](=[#6])-[#6]-1=[#8] S=C1S/C(/C(=O)N1[C@H](C([O-])=O)CCC)=C\c2cnccc2
[#7]-1-[#6](=[#16])-[#16]-[#6](=[#6])-[#6]-1=[#8] S=C1S/C(/C(=O)N1[C@H](C([O-])=O)CO)=C\c2ccc(F)cc2
[#7]-1-[#6](=[#16])-[#16]-[#6](=[#6])-[#6]-1=[#8] S=C1S/C(/C(=O)N1[C@H](c2ccccc2)C([O-])=O)=C/C=3OC=CC3
[#7]-1-[#6](=[#16])-[#16]-[#6](=[#6])-[#6]-1=[#8] S=C1S/C(/C(=O)N1C(C)(C)C)=C\c2cc(OC)ccc2
[#7]-1-[#6](=[#16])-[#16]-[#6](=[#6])-[#6]-1=[#8] S=C1S/C(/C(=O)N1C)=C/c2c([N+]([O-])=O)cc3OCOc3c2
[#7]-1-[#6](=[#16])-[#16]-[#6](=[#6])-[#6]-1=[#8] S=C1S/C(/C(=O)N1C)=C/c2c(O)ccc([N+]([O-])=O)c2
[#7]-1-[#6](=[#16])-[#16]-[#6](=[#6])-[#6]-1=[#8] S=C1S/C(/C(=O)N1C)=C/c2c(OC)ccc([N+]([O-])=O)c2
[#7]-1-[#6](=[#16])-[#16]-[#6](=[#6])-[#6]-1=[#8] S=C1S/C(/C(=O)N1C)=C/c2cc3c(cc2)cccc3
[#7]-1-[#6](=[#16])-[#16]-[#6](=[#6])-[#6]-1=[#8] S=C1S/C(/C(=O)N1C)=C\C(=C\c2ccccc2)\C
[#7]-1-[#6](=[#16])-[#16]-[#6](=[#6])-[#6]-1=[#8] S=C1S/C(/C(=O)N1C)=C\c2c(OC)c(OC)c(OC)cc2
[#7]-1-[#6](=[#16])-[#16]-[#6](=[#6])-[#6]-1=[#8] S=C1S/C(/C(=O)N1C[C@H]2OCCC2)=C\c3ccc(F)cc3
[#7]-1-[#6](=[#16])-[#16]-[#6](=[#6])-[#6]-1=[#8] S=C1S/C(/C(=O)N1C[NH+]2CCCCC2)=C/c3c(F)cccc3
[#7]-1-[#6](=[#16])-[#16]-[#6](=[#6])-[#6]-1=[#8] S=C1S/C(/C(=O)N1C2CC2)=C\c3cc(OC(F)F)ccc3
[#7]-1-[#6](=[#16])-[#16]-[#6](=[#6])-[#6]-1=[#8] S=C1S/C(/C(=O)N1C2CC2)=C\c3ccc(N4CCOCC4)cc3
[#7]-1-[#6](=[#16])-[#16]-[#6](=[#6])-[#6]-1=[#8] S=C1S/C(/C(=O)N1CC([O-])=O)=C/C=C/c2ccc(N(C)C)cc2
[#7]-1-[#6](=[#16])-[#16]-[#6](=[#6])-[#6]-1=[#8] S=C1S/C(/C(=O)N1CC([O-])=O)=C/c2c3OCOc3ccc2
[#7]-1-[#6](=[#16])-[#16]-[#6](=[#6])-[#6]-1=[#8] S=C1S/C(/C(=O)N1CC([O-])=O)=C/c2ncccc2
[#7]-1-[#6](=[#16])-[#16]-[#6](=[#6])-[#6]-1=[#8] S=C1S/C(/C(=O)N1CC([O-])=O)=C\C=2c3c(NC2)cc(OC)cc3
[#7]-1-[#6](=[#16])-[#16]-[#6](=[#6])-[#6]-1=[#8] S=C1S/C(/C(=O)N1CC([O-])=O)=C\C=2NC=CC2
[#7]-1-[#6](=[#16])-[#16]-[#6](=[#6])-[#6]-1=[#8] S=C1S/C(/C(=O)N1CC([O-])=O)=C\C=2SC=CC2
[#7]-1-[#6](=[#16])-[#16]-[#6](=[#6])-[#6]-1=[#8] S=C1S/C(/C(=O)N1CC(=O)OCCC)=C\c2cnccc2
[#7]-1-[#6](=[#16])-[#16]-[#6](=[#6])-[#6]-1=[#8] S=C1S/C(/C(=O)N1CC(C)C)=C\c2ccc(F)cc2
[#7]-1-[#6](=[#16])-[#16]-[#6](=[#6])-[#6]-1=[#8] S=C1S/C(/C(=O)N1CC)=C/C2=C(N(C(=C2)C)CC=3OC=CC3)C
[#7]-1-[#6](=[#16])-[#16]-[#6](=[#6])-[#6]-1=[#8] S=C1S/C(/C(=O)N1CC)=C/c2c(F)cccc(F)2
[#7]-1-[#6](=[#16])-[#16]-[#6](=[#6])-[#6]-1=[#8] S=C1S/C(/C(=O)N1CC)=C/c2ccc(cc2)C([O-])=O
[#7]-1-[#6](=[#16])-[#16]-[#6](=[#6])-[#6]-1=[#8] S=C1S/C(/C(=O)N1CC)=C/c2ccc(SC)cc2
[#7]-1-[#6](=[#16])-[#16]-[#6](=[#6])-[#6]-1=[#8] S=C1S/C(/C(=O)N1CC)=C/N[C@H]2[C@H]([C@H](CCC2)C)C
[#7]-1-[#6](=[#16])-[#16]-[#6](=[#6])-[#6]-1=[#8] S=C1S/C(/C(=O)N1CC)=C\C=2C(=NN(C2C)C)C
[#7]-1-[#6](=[#16])-[#16]-[#6](=[#6])-[#6]-1=[#8] S=C1S/C(/C(=O)N1CC)=C\C=C\2/SCCN2C
[#7]-1-[#6](=[#16])-[#16]-[#6](=[#6])-[#6]-1=[#8] S=C1S/C(/C(=O)N1CC=2OC=CC2)=C\c3ccc(cc3)C=O
[#7]-1-[#6](=[#16])-[#16]-[#6](=[#6])-[#6]-1=[#8] S=C1S/C(/C(=O)N1CC=2SC=CC2)=C\c3ncccc3
[#7]-1-[#6](=[#16])-[#16]-[#6](=[#6])-[#6]-1=[#8] S=C1S/C(/C(=O)N1CC=C)=C/C=2SC=CC2
[#7]-1-[#6](=[#16])-[#16]-[#6](=[#6])-[#6]-1=[#8] S=C1S/C(/C(=O)N1CC=C)=C/c2c(OC)ccc(OC)c2
[#7]-1-[#6](=[#16])-[#16]-[#6](=[#6])-[#6]-1=[#8] S=C1S/C(/C(=O)N1CC=C)=C/Nc2c(cccc2)C(=O)OC
[#7]-1-[#6](=[#16])-[#16]-[#6](=[#6])-[#6]-1=[#8] S=C1S/C(/C(=O)N1CC=C)=C\C=2c3c(NC2C)cccc3
[#7]-1-[#6](=[#16])-[#16]-[#6](=[#6])-[#6]-1=[#8] S=C1S/C(/C(=O)N1CC=C)=C\C=2NC=CC2
[#7]-1-[#6](=[#16])-[#16]-[#6](=[#6])-[#6]-1=[#8] S=C1S/C(/C(=O)N1CC=C)=C\c2cc(ccc2)C(F)(F)F
[#7]-1-[#6](=[#16])-[#16]-[#6](=[#6])-[#6]-1=[#8] S=C1S/C(/C(=O)N1CC=C)=C\c2nc(ccc2)C
[#7]-1-[#6](=[#16])-[#16]-[#6](=[#6])-[#6]-1=[#8] S=C1S/C(/C(=O)N1CCC([O-])=O)=C/c2cc(OC)c(O)cc2
[#7]-1-[#6](=[#16])-[#16]-[#6](=[#6])-[#6]-1=[#8] S=C1S/C(/C(=O)N1CCC([O-])=O)=C\c2c(O)cc(O)cc2
[#7]-1-[#6](=[#16])-[#16]-[#6](=[#6])-[#6]-1=[#8] S=C1S/C(/C(=O)N1CCC(=O)OCC)=C/c2ccc(cc2)C
[#7]-1-[#6](=[#16])-[#16]-[#6](=[#6])-[#6]-1=[#8] S=C1S/C(/C(=O)N1CCC)=C/c2c(OC)cc(OC)cc2
[#7]-1-[#6](=[#16])-[#16]-[#6](=[#6])-[#6]-1=[#8] S=C1S/C(/C(=O)N1CCC)=C\c2c(OC)cc(OC)cc2
[#7]-1-[#6](=[#16])-[#16]-[#6](=[#6])-[#6]-1=[#8] S=C1S/C(/C(=O)N1CCCC([O-])=O)=C\c2cc(O)c(O)cc2
[#7]-1-[#6](=[#16])-[#16]-[#6](=[#6])-[#6]-1=[#8] S=C1S/C(/C(=O)N1CCCC([O-])=O)=C\c2ccncc2
[#7]-1-[#6](=[#16])-[#16]-[#6](=[#6])-[#6]-1=[#8] S=C1S/C(/C(=O)N1CCCC(=O)OCC)=C/C=2SC=CC2
[#7]-1-[#6](=[#16])-[#16]-[#6](=[#6])-[#6]-1=[#8] S=C1S/C(/C(=O)N1CCCC)=C/c2c([N+]([O-])=O)cccc2
[#7]-1-[#6](=[#16])-[#16]-[#6](=[#6])-[#6]-1=[#8] S=C1S/C(/C(=O)N1CCCC)=C/c2ncccc2
[#7]-1-[#6](=[#16])-[#16]-[#6](=[#6])-[#6]-1=[#8] S=C1S/C(/C(=O)N1CCCOC)=C/c2c(OC)ccc(c2)C
[#7]-1-[#6](=[#16])-[#16]-[#6](=[#6])-[#6]-1=[#8] S=C1S/C(/C(=O)N1CCOC)=C\c2c(O)c(OCC)ccc2
[#7]-1-[#6](=[#16])-[#16]-[#6](=[#6])-[#6]-1=[#8] S=C1S/C(/C(=O)N1CCOC)=C\c2cc(c(OC)cc2)C
[#7]-1-[#6](=[#16])-[#16]-[#6](=[#6])-[#6]-1=[#8] S=C1S/C(/C(=O)N1CN2CCCCC2)=C/c3c(O)cccc3
[#7]-1-[#6](=[#16])-[#16]-[#6](=[#6])-[#6]-1=[#8] S=C1S/C(/C(=O)N1CN2CCOCC2)=C/c3c(F)cccc3
[#7]-1-[#6](=[#16])-[#16]-[#6](=[#6])-[#6]-1=[#8] S=C1S/C(=C/2\c3c(NC(=O)2)c(ccc3)C)/C(=O)N1[C@@H](C([O-])=O)C
[#7]-1-[#6](=[#16])-[#16]-[#6](=[#6])-[#6]-1=[#8] S=C1S/C(=C\2/c3c(N(C(=O)2)C)cccc3)/C(=O)N1CC(=O)OC
[#7]-1-[#6](=[#16])-[#16]-[#6](=[#6])-[#6]-1=[#8] S=C1S/C(=C\2/Sc3c(N2CC)cc(OC)cc3)/C(=O)N(N)1
[#7]-1-[#6](=[#16])-[#16]-[#6](=[#6])-[#6]-1=[#8] S=C1SC(=C2N(C=CC=C2)C)C(=O)N(NC(=O)C)1
[#7](-[#1])-[#7]=[#6](-[#6]#[#7])-[#6]=[!#6&!#1;!R] [O-][N+](=O)c1c(NN=C(C#N)C(=[NH2+])N2CCOCC2)cccc1
[#7](-[#1])-[#7]=[#6](-[#6]#[#7])-[#6]=[!#6&!#1;!R] [O-][N+](=O)c1c(NN=C(C#N)C(=O)N2N=C(C=C2C)C)cccc1
[#7](-[#1])-[#7]=[#6](-[#6]#[#7])-[#6]=[!#6&!#1;!R] [O-][N+](=O)c1c(NN=C(C#N)C(=O)OCC)cc2OCCOc2c1
[#7](-[#1])-[#7]=[#6](-[#6]#[#7])-[#6]=[!#6&!#1;!R] [O-][N+](=O)c1c(NN=C(C#N)C(=O)OCC)cc2OCCOc2c1
[#7](-[#1])-[#7]=[#6](-[#6]#[#7])-[#6]=[!#6&!#1;!R] [O-][N+](=O)c1c(NN=C(C#N)C(=O)OCC)cccc1
[#7](-[#1])-[#7]=[#6](-[#6]#[#7])-[#6]=[!#6&!#1;!R] [O-][N+](=O)c1cc(NN=C(C#N)C(=O)OC)c(OC)cc1
[#7](-[#1])-[#7]=[#6](-[#6]#[#7])-[#6]=[!#6&!#1;!R] [O-][N+](=O)c1cc(NN=C(C#N)C(=O)OCC)c([O-])cc1
[#7](-[#1])-[#7]=[#6](-[#6]#[#7])-[#6]=[!#6&!#1;!R] [O-][N+](=O)c1cc(O)c(NN=C(C#N)C(=O)OC)cc1
[#7](-[#1])-[#7]=[#6](-[#6]#[#7])-[#6]=[!#6&!#1;!R] [O-][N+](=O)c1ccc(NN=C(C#N)C(=N)N2CCOCC2)cc1
[#7](-[#1])-[#7]=[#6](-[#6]#[#7])-[#6]=[!#6&!#1;!R] [O-][N+](=O)c1ccc(NN=C(C#N)C(=O)OCC)cc1
[#7](-[#1])-[#7]=[#6](-[#6]#[#7])-[#6]=[!#6&!#1;!R] Brc1c(Cl)cc(NN=C(C#N)C(=S)N)cc1
[#7](-[#1])-[#7]=[#6](-[#6]#[#7])-[#6]=[!#6&!#1;!R] Brc1ccc(NN=C(C#N)C(=[NH2+])N2CCOCC2)cc1
[#7](-[#1])-[#7]=[#6](-[#6]#[#7])-[#6]=[!#6&!#1;!R] Brc1ccc(NN=C(C#N)C(=O)C)cc1
[#7](-[#1])-[#7]=[#6](-[#6]#[#7])-[#6]=[!#6&!#1;!R] Brc1ccc(NN=C(C#N)C(=O)NN)cc1
[#7](-[#1])-[#7]=[#6](-[#6]#[#7])-[#6]=[!#6&!#1;!R] Brc1ccc(NN=C(C#N)C(=S)N)cc1
[#7](-[#1])-[#7]=[#6](-[#6]#[#7])-[#6]=[!#6&!#1;!R] Clc1c(Cl)ccc(NN=C(C#N)C(=S)N)c1
[#7](-[#1])-[#7]=[#6](-[#6]#[#7])-[#6]=[!#6&!#1;!R] Clc1c(NN=C(C#N)C(=O)NN)c(Cl)ccc1
[#7](-[#1])-[#7]=[#6](-[#6]#[#7])-[#6]=[!#6&!#1;!R] Clc1c(NN=C(C#N)C(=S)N)cccc1
[#7](-[#1])-[#7]=[#6](-[#6]#[#7])-[#6]=[!#6&!#1;!R] Clc1cc(NN=C(C#N)C(=O)NC(=O)OCC)ccc1
[#7](-[#1])-[#7]=[#6](-[#6]#[#7])-[#6]=[!#6&!#1;!R] Clc1cc(OC)c(NN=C(C#N)C(=O)N)cc1
[#7](-[#1])-[#7]=[#6](-[#6]#[#7])-[#6]=[!#6&!#1;!R] Clc1ccc(cc1)C2=NNC(NN=C(C#N)C(=O)OC)=C2
[#7](-[#1])-[#7]=[#6](-[#6]#[#7])-[#6]=[!#6&!#1;!R] Clc1ccc(NN=C(C#N)C(=O)NC(=O)OCC)cc1
[#7](-[#1])-[#7]=[#6](-[#6]#[#7])-[#6]=[!#6&!#1;!R] Clc1ccc(NN=C(C#N)C(=S)N)cc1
[#7](-[#1])-[#7]=[#6](-[#6]#[#7])-[#6]=[!#6&!#1;!R] FC(F)(F)c1c(NN=C(C#N)C(=[NH2+])N2CCOCC2)cccc1
[#7](-[#1])-[#7]=[#6](-[#6]#[#7])-[#6]=[!#6&!#1;!R] FC(F)(F)c1c(NN=C(C#N)C(=N)N2CCOCC2)cccc1
[#7](-[#1])-[#7]=[#6](-[#6]#[#7])-[#6]=[!#6&!#1;!R] FC(F)(F)c1cc([N+]([O-])=O)c(NN=C(C#N)C(=O)N)cc1
[#7](-[#1])-[#7]=[#6](-[#6]#[#7])-[#6]=[!#6&!#1;!R] FC(F)(F)c1cc(NN=C(C#N)C(=[NH2+])N2CCOCC2)ccc1
[#7](-[#1])-[#7]=[#6](-[#6]#[#7])-[#6]=[!#6&!#1;!R] FC(F)(F)c1cc(NN=C(C#N)C(=N)N2CCOCC2)ccc1
[#7](-[#1])-[#7]=[#6](-[#6]#[#7])-[#6]=[!#6&!#1;!R] FC(F)(F)c1cc(NN=C(C#N)C(=O)N)ccc1
[#7](-[#1])-[#7]=[#6](-[#6]#[#7])-[#6]=[!#6&!#1;!R] FC(F)(F)c1cc(NN=C(C#N)C(=O)NC(=O)OCC)ccc1
[#7](-[#1])-[#7]=[#6](-[#6]#[#7])-[#6]=[!#6&!#1;!R] FC(F)(F)c1cc(NN=C(C#N)C(=O)NCC)ccc1
[#7](-[#1])-[#7]=[#6](-[#6]#[#7])-[#6]=[!#6&!#1;!R] Fc1c(NN=C(C#N)C(=[NH2+])N2CCOCC2)cccc1
[#7](-[#1])-[#7]=[#6](-[#6]#[#7])-[#6]=[!#6&!#1;!R] Fc1c(NN=C(C#N)C(=N)N2CCOCC2)cccc1
[#7](-[#1])-[#7]=[#6](-[#6]#[#7])-[#6]=[!#6&!#1;!R] Fc1c(NN=C(C#N)C(=O)C2CC2)ccc(F)c1
[#7](-[#1])-[#7]=[#6](-[#6]#[#7])-[#6]=[!#6&!#1;!R] Fc1c(NN=C(C#N)C(=O)NC(=O)OCC)c(F)ccc1
[#7](-[#1])-[#7]=[#6](-[#6]#[#7])-[#6]=[!#6&!#1;!R] Fc1c(NN=C(C#N)C(=O)OC)cccc1
[#7](-[#1])-[#7]=[#6](-[#6]#[#7])-[#6]=[!#6&!#1;!R] Fc1cc(NN=C(C#N)C(=[NH2+])N2CCOCC2)ccc1
[#7](-[#1])-[#7]=[#6](-[#6]#[#7])-[#6]=[!#6&!#1;!R] Fc1cc(NN=C(C#N)C(=N)N2CCOCC2)ccc1
[#7](-[#1])-[#7]=[#6](-[#6]#[#7])-[#6]=[!#6&!#1;!R] Fc1cc(NN=C(C#N)C(=O)C2CC2)ccc1
[#7](-[#1])-[#7]=[#6](-[#6]#[#7])-[#6]=[!#6&!#1;!R] Fc1ccc(NN=C(C#N)C(=O)C2CC2)cc1
[#7](-[#1])-[#7]=[#6](-[#6]#[#7])-[#6]=[!#6&!#1;!R] Fc1ccc(NN=C(C#N)C(=O)NC(=O)OCC)cc1
[#7](-[#1])-[#7]=[#6](-[#6]#[#7])-[#6]=[!#6&!#1;!R] Fc1ccc(NN=C(C#N)C(=O)NC[C@@H]2OCCC2)cc1
[#7](-[#1])-[#7]=[#6](-[#6]#[#7])-[#6]=[!#6&!#1;!R] Fc1ccc(NN=C(C#N)C(=O)NC[C@H]2OCCC2)cc1
[#7](-[#1])-[#7]=[#6](-[#6]#[#7])-[#6]=[!#6&!#1;!R] Fc1ccc(NN=C(C#N)C(=O)NCC=2OC=CC2)cc1
[#7](-[#1])-[#7]=[#6](-[#6]#[#7])-[#6]=[!#6&!#1;!R] N#CC(=NNc1ccccc1)C(=[NH2+])N(CC)CC
[#7](-[#1])-[#7]=[#6](-[#6]#[#7])-[#6]=[!#6&!#1;!R] O(c1ccc(NN=C(C#N)C(=[NH2+])N2CCOCC2)cc1)C
[#7](-[#1])-[#7]=[#6](-[#6]#[#7])-[#6]=[!#6&!#1;!R] O(N=CC(=NNc1ccc(OC)cc1)C#N)C
[#7](-[#1])-[#7]=[#6](-[#6]#[#7])-[#6]=[!#6&!#1;!R] O=C(C(=NNc1ccccc1)C#N)C
[#7](-[#1])-[#7]=[#6](-[#6]#[#7])-[#6]=[!#6&!#1;!R] O=C(C(=NNc1ccccc1)C#N)CC
[#7](-[#1])-[#7]=[#6](-[#6]#[#7])-[#6]=[!#6&!#1;!R] O=C(N)C(=NNc1ccc(cc1)C(C)(C)C)C#N
[#7](-[#1])-[#7]=[#6](-[#6]#[#7])-[#6]=[!#6&!#1;!R] O=C(N1CC[NH+](CC1)C)C(=NNc2ccc(cc2)CC)C#N
[#7](-[#1])-[#7]=[#6](-[#6]#[#7])-[#6]=[!#6&!#1;!R] O=C(N1CCCC1)C(=NNc2cc3OCOc3cc2)C#N
[#7](-[#1])-[#7]=[#6](-[#6]#[#7])-[#6]=[!#6&!#1;!R] O=C(N1CCCC1)C(=NNc2cc3OCOc3cc2)C#N
[#7](-[#1])-[#7]=[#6](-[#6]#[#7])-[#6]=[!#6&!#1;!R] O=C(N1CCN(CC1)C)C(=NNc2ccc(cc2)CC)C#N
[#7](-[#1])-[#7]=[#6](-[#6]#[#7])-[#6]=[!#6&!#1;!R] O=C(Nc1c(cccc1)C)C=2NC=NC(NN=C(C#N)C(=O)NC)2
[#7](-[#1])-[#7]=[#6](-[#6]#[#7])-[#6]=[!#6&!#1;!R] O=C(Nc1cc(ccc1)C)C(=NNC=2N=CNC(C(=O)NC)2)C#N
[#7](-[#1])-[#7]=[#6](-[#6]#[#7])-[#6]=[!#6&!#1;!R] O=C(NC1CC1)C(=NNc2cc(c(cc2)C)C)C#N
[#7](-[#1])-[#7]=[#6](-[#6]#[#7])-[#6]=[!#6&!#1;!R] O=C(Nc1ccc(OCC)cc1)C(=NNC=2N=CNC(C(=O)N)2)C#N
[#7](-[#1])-[#7]=[#6](-[#6]#[#7])-[#6]=[!#6&!#1;!R] O=C(NCC=C)C(=NNc1c(cccc1)C(=O)C)C#N
[#7](-[#1])-[#7]=[#6](-[#6]#[#7])-[#6]=[!#6&!#1;!R] O=C(NCc1ccccc1)C(=NNC=2N=CNC(C(=O)N)2)C#N
[#7](-[#1])-[#7]=[#6](-[#6]#[#7])-[#6]=[!#6&!#1;!R] O=C(NCc1ccccc1)C(=NNC=2NC=NC(C(=O)N)2)C#N
[#7](-[#1])-[#7]=[#6](-[#6]#[#7])-[#6]=[!#6&!#1;!R] O=C(NCc1ccccc1)C(=NNc2ccc(cc2)C(=O)C)C#N
[#7](-[#1])-[#7]=[#6](-[#6]#[#7])-[#6]=[!#6&!#1;!R] O=C(OC)C(=NNc1c(O)ccc(c1)C)C#N
[#7](-[#1])-[#7]=[#6](-[#6]#[#7])-[#6]=[!#6&!#1;!R] O=C(OC)C(=NNc1cc(OCC)ccc1)C#N
[#7](-[#1])-[#7]=[#6](-[#6]#[#7])-[#6]=[!#6&!#1;!R] O=C(OC)C(=NNc1ccc(C#N)cc1)C#N
[#7](-[#1])-[#7]=[#6](-[#6]#[#7])-[#6]=[!#6&!#1;!R] O=C(OC)C(=NNc1ccc(OCC)cc1)C#N
[#7](-[#1])-[#7]=[#6](-[#6]#[#7])-[#6]=[!#6&!#1;!R] O=C(OC)c1c(NN=C(C#N)C(=O)OC)cccc1
[#7](-[#1])-[#7]=[#6](-[#6]#[#7])-[#6]=[!#6&!#1;!R] O=C(OCC)C(=NNC=1C(=O)N(N(C1C)C)c2ccccc2)C#N
[#7](-[#1])-[#7]=[#6](-[#6]#[#7])-[#6]=[!#6&!#1;!R] O=C(OCC)C(=NNC=1NC=NC(C(=O)Nc2c(cccc2)C)1)C#N
[#7](-[#1])-[#7]=[#6](-[#6]#[#7])-[#6]=[!#6&!#1;!R] O=C(OCC)C(=NNC1=NC=2N(C(=O)N(C(=O)C(N1)2)C)C)C#N
[#7](-[#1])-[#7]=[#6](-[#6]#[#7])-[#6]=[!#6&!#1;!R] O=C(OCC)C(=NNc1c(OC)ccc(c1)C(=O)N)C#N
[#7](-[#1])-[#7]=[#6](-[#6]#[#7])-[#6]=[!#6&!#1;!R] O=C(OCC)C(=NNc1c(OC)cccc1)C#N
[#7](-[#1])-[#7]=[#6](-[#6]#[#7])-[#6]=[!#6&!#1;!R] O=C(OCC)C(=NNc1cc2NC(=Nc2cc1)C)C#N
[#7](-[#1])-[#7]=[#6](-[#6]#[#7])-[#6]=[!#6&!#1;!R] O=C(OCC)C(=NNc1cc2NC(=O)Nc2cc1)C#N
[#7](-[#1])-[#7]=[#6](-[#6]#[#7])-[#6]=[!#6&!#1;!R] O=C(OCC)C(=NNc1cc2NN=Cc2cc1)C#N
[#7](-[#1])-[#7]=[#6](-[#6]#[#7])-[#6]=[!#6&!#1;!R] O=C(OCC)C(=NNc1cc2OCCOc2cc1)C#N
[#7](-[#1])-[#7]=[#6](-[#6]#[#7])-[#6]=[!#6&!#1;!R] O=C(OCC)C(=NNc1cc2OCCOc2cc1)C#N
[#7](-[#1])-[#7]=[#6](-[#6]#[#7])-[#6]=[!#6&!#1;!R] O=C(OCC)C(=NNc1ccc(cc1)C(=O)C)C#N
[#7](-[#1])-[#7]=[#6](-[#6]#[#7])-[#6]=[!#6&!#1;!R] O=C(OCC)C(=NNc1ccc(O)cc1)C#N
[#7](-[#1])-[#7]=[#6](-[#6]#[#7])-[#6]=[!#6&!#1;!R] O=C(OCC)C=1N=CNC(NN=C(C#N)C(=O)N2CCCCC2)1
[#7](-[#1])-[#7]=[#6](-[#6]#[#7])-[#6]=[!#6&!#1;!R] O=C(OCC)NC(=O)C(=NNc1cc(OC)ccc1)C#N
[#7](-[#1])-[#7]=[#6](-[#6]#[#7])-[#6]=[!#6&!#1;!R] O=C(OCC)NC(=O)C(=NNc1ccc(cc1)C(=O)OC)C#N
[#7](-[#1])-[#7]=[#6](-[#6]#[#7])-[#6]=[!#6&!#1;!R] O=C(OCC)NC(=O)C(=NNc1ccc(OC)cc1)C#N
[#7](-[#1])-[#7]=[#6](-[#6]#[#7])-[#6]=[!#6&!#1;!R] O=C(OCC)NC(=O)C(=NNc1ccc(OC)cc1)C#N
[#7](-[#1])-[#7]=[#6](-[#6]#[#7])-[#6]=[!#6&!#1;!R] O=C(OCC)NC(=O)C(=NNc1ccc(OCC)cc1)C#N
[#7](-[#1])-[#7]=[#6](-[#6]#[#7])-[#6]=[!#6&!#1;!R] O=C(OCC)NC(=O)C(=NNc1ccccc1)C#N
[#7](-[#1])-[#7]=[#6](-[#6]#[#7])-[#6]=[!#6&!#1;!R] O=C1N(C(=O)C=2NC(=NC(N1C)2)NN=C(C#N)C(=O)N)C
[#7](-[#1])-[#7]=[#6](-[#6]#[#7])-[#6]=[!#6&!#1;!R] O1CCN(C(=[NH2+])C(=NNc2ccccc2)C#N)CC1
[#7](-[#1])-[#7]=[#6](-[#6]#[#7])-[#6]=[!#6&!#1;!R] S(=O)(=O)(N(CC)CC)c1ccc(NN=C(C#N)C(=O)N)cc1
[#7](-[#1])-[#7]=[#6](-[#6]#[#7])-[#6]=[!#6&!#1;!R] S(=O)(=O)(N1CCCC1)c2ccc(NN=C(C#N)C(=O)N)cc2
[#7](-[#1])-[#7]=[#6](-[#6]#[#7])-[#6]=[!#6&!#1;!R] S=C(N)C(=NNc1c(cc(cc1C)C)C)C#N
[#7](-[#1])-[#7]=[#6](-[#6]#[#7])-[#6]=[!#6&!#1;!R] S=C(N)C(=NNc1c(OC)ccc(OC)c1)C#N
[#7](-[#1])-[#7]=[#6](-[#6]#[#7])-[#6]=[!#6&!#1;!R] S1(=O)(=O)C[C@@H](NC(=O)C(=NNc2ccc(cc2)C)C#N)CC1
[#7](-[#1])-[#7]=[#6](-[#6]#[#7])-[#6]=[!#6&!#1;!R] S1(=O)(=O)C[C@@H](NC(=O)C(=NNc2ccc(OC)cc2)C#N)CC1
[#7](-[#1])-[#7]=[#6](-[#6]#[#7])-[#6]=[!#6&!#1;!R] S1(=O)(=O)C[C@H](NC(=O)C(=NNc2ccc(cc2)C)C#N)CC1
[#7](-[#1])-[#7]=[#6](-[#6]#[#7])-[#6]=[!#6&!#1;!R] S1C(C(=O)OC)=C(NN=C(C#N)C(=O)C2CC2)C=C1
[#7](-[#1])-[#7]=[#6](-[#6]#[#7])-[#6]=[!#6&!#1;!R] S1C(C(=O)OC)=C(NN=C(C#N)C(=O)OCC)C(C#N)=C1
[#7](-[#1])-[#7]=[#6](-[#6]#[#7])-[#6]=[!#6&!#1;!R] S1C(C(=O)OC)=C(NN=C(C#N)C(=O)OCC)C(C#N)=C1
[#7](-[#1])-[#7]=[#6](-[#6]#[#7])-[#6]=[!#6&!#1;!R] S1C(C(=O)OC)=C(NN=C(C#N)C(=O)OCC)C=C1
[#7](-[#1])-[#7]=[#6](-[#6]#[#7])-[#6]=[!#6&!#1;!R] S1N=C(SC)N=C1NN=C(C#N)C(=O)C2=CSC=C2
[#6]-1(-[#6](~[!#6&!#1]~[#6]-[!#6&!#1]-[#6]-1=[!#6&!#1])~[!#6&!#1])=[#6;!R]-[#1] [O-][N+](=O)c1c([O-])ccc(c1)/C=C/2\C([O-])=NC(=O)N(C(=O)2)C
[#6]-1(-[#6](~[!#6&!#1]~[#6]-[!#6&!#1]-[#6]-1=[!#6&!#1])~[!#6&!#1])=[#6;!R]-[#1] [O-][N+](=O)c1c(cccc1)/C=C\2/C(=O)NC(=[NH2+])NC(=[NH2+])2
[#6]-1(-[#6](~[!#6&!#1]~[#6]-[!#6&!#1]-[#6]-1=[!#6&!#1])~[!#6&!#1])=[#6;!R]-[#1] [O-][N+](=O)c1cc2c(NC=C2/C=C/3\C([O-])=NC(=O)NC(=O)3)cc1
[#6]-1(-[#6](~[!#6&!#1]~[#6]-[!#6&!#1]-[#6]-1=[!#6&!#1])~[!#6&!#1])=[#6;!R]-[#1] [O-]C(=O)c1ccc(cc1)/C=C/2\C([O-])=NC(=O)N(c3ccccc3)C(=O)2
[#6]-1(-[#6](~[!#6&!#1]~[#6]-[!#6&!#1]-[#6]-1=[!#6&!#1])~[!#6&!#1])=[#6;!R]-[#1] [O-]C(=O)c1ccc(cc1)/C=C/2\C(=O)N(c3ccc(cc3)C)C(=O)NC(=O)2
[#6]-1(-[#6](~[!#6&!#1]~[#6]-[!#6&!#1]-[#6]-1=[!#6&!#1])~[!#6&!#1])=[#6;!R]-[#1] [O-]C(=O)CCCN/C=C\1/C(=O)N(c2cc(c(cc2)C)C)C(=O)NC(=O)1
[#6]-1(-[#6](~[!#6&!#1]~[#6]-[!#6&!#1]-[#6]-1=[!#6&!#1])~[!#6&!#1])=[#6;!R]-[#1] [O-]C(=O)COc1c(cccc1)/C=C/2\C([O-])=NC(=O)N(C(=O)2)CC=C
[#6]-1(-[#6](~[!#6&!#1]~[#6]-[!#6&!#1]-[#6]-1=[!#6&!#1])~[!#6&!#1])=[#6;!R]-[#1] [O-]C\1=NC(=O)N(C(=O)/C1=C/NN2[C@H](c3cnccc3)CCCC2)C
[#6]-1(-[#6](~[!#6&!#1]~[#6]-[!#6&!#1]-[#6]-1=[!#6&!#1])~[!#6&!#1])=[#6;!R]-[#1] [O-]C\1=NC(=O)N(c2cc(ccc2)C)C(=O)/C1=C\c3c(OC)cccc3
[#6]-1(-[#6](~[!#6&!#1]~[#6]-[!#6&!#1]-[#6]-1=[!#6&!#1])~[!#6&!#1])=[#6;!R]-[#1] [O-]C\1=NC(=O)N(c2cc(ccc2)C)C(=O)/C1=C\NN3CCOCC3
[#6]-1(-[#6](~[!#6&!#1]~[#6]-[!#6&!#1]-[#6]-1=[!#6&!#1])~[!#6&!#1])=[#6;!R]-[#1] [O-]C\1=NC(=O)N(c2cc(OC)ccc2)C(=O)/C1=C\NN3CCOCC3
[#6]-1(-[#6](~[!#6&!#1]~[#6]-[!#6&!#1]-[#6]-1=[!#6&!#1])~[!#6&!#1])=[#6;!R]-[#1] [O-]C\1=NC(=O)N(c2ccccc2)C(=O)/C1=C\C=C\Nc3ccccc3
[#6]-1(-[#6](~[!#6&!#1]~[#6]-[!#6&!#1]-[#6]-1=[!#6&!#1])~[!#6&!#1])=[#6;!R]-[#1] [O-]C\1=NC(=O)NC(=O)/C1=C\C2=C(N(c3c(O)cccc3)C(=C2)C)C
[#6]-1(-[#6](~[!#6&!#1]~[#6]-[!#6&!#1]-[#6]-1=[!#6&!#1])~[!#6&!#1])=[#6;!R]-[#1] [O-]C1=NC(=O)/C(/C(=O)N1C)=C/C=C/2\c3c(NC=C2)cccc3
[#6]-1(-[#6](~[!#6&!#1]~[#6]-[!#6&!#1]-[#6]-1=[!#6&!#1])~[!#6&!#1])=[#6;!R]-[#1] BrC=1SC(/C=C\2/C([O-])=NC(=S)NC(=O)2)=CC1
[#6]-1(-[#6](~[!#6&!#1]~[#6]-[!#6&!#1]-[#6]-1=[!#6&!#1])~[!#6&!#1])=[#6;!R]-[#1] Brc1c(O)ccc(c1)/C=C/2\C([O-])=NC(=O)NC(=O)2
[#6]-1(-[#6](~[!#6&!#1]~[#6]-[!#6&!#1]-[#6]-1=[!#6&!#1])~[!#6&!#1])=[#6;!R]-[#1] Clc1c(cccc1)C=2OC(C=C3C(=O)NC(=S)NC(=O)3)=CC2
[#6]-1(-[#6](~[!#6&!#1]~[#6]-[!#6&!#1]-[#6]-1=[!#6&!#1])~[!#6&!#1])=[#6;!R]-[#1] Clc1c(OC)c(OCC)cc(c1)C=C2C(=O)NC(=O)NC(=O)2
[#6]-1(-[#6](~[!#6&!#1]~[#6]-[!#6&!#1]-[#6]-1=[!#6&!#1])~[!#6&!#1])=[#6;!R]-[#1] Clc1cc(c(NC=C2C(=O)NC(=S)NC(=O)2)cc1)C
[#6]-1(-[#6](~[!#6&!#1]~[#6]-[!#6&!#1]-[#6]-1=[!#6&!#1])~[!#6&!#1])=[#6;!R]-[#1] Clc1cc(N2C(=O)N=C([O-])\C(\C(=O)2)=C\NN3CCOCC3)ccc1
[#6]-1(-[#6](~[!#6&!#1]~[#6]-[!#6&!#1]-[#6]-1=[!#6&!#1])~[!#6&!#1])=[#6;!R]-[#1] Clc1cc(NC=C2C(=O)N(C(=O)N(C(=O)2)C)C)c(O)cc1
[#6]-1(-[#6](~[!#6&!#1]~[#6]-[!#6&!#1]-[#6]-1=[!#6&!#1])~[!#6&!#1])=[#6;!R]-[#1] Clc1ccc(N2C(=O)NC(=O)\C(\C(=O)2)=C/c3c(cccc3)C)cc1
[#6]-1(-[#6](~[!#6&!#1]~[#6]-[!#6&!#1]-[#6]-1=[!#6&!#1])~[!#6&!#1])=[#6;!R]-[#1] Clc1ccc(NC=C2C(=O)N(C(=O)N(C(=O)2)C)C)cc1
[#6]-1(-[#6](~[!#6&!#1]~[#6]-[!#6&!#1]-[#6]-1=[!#6&!#1])~[!#6&!#1])=[#6;!R]-[#1] Fc1c(N2C(=C(C=C2C)C=C3C(=O)NC(=O)NC(=O)3)C)cccc1
[#6]-1(-[#6](~[!#6&!#1]~[#6]-[!#6&!#1]-[#6]-1=[!#6&!#1])~[!#6&!#1])=[#6;!R]-[#1] Fc1ccc(cc1)/C=C/2\C(=O)N(c3ccccc3)C(=O)N(C(=O)2)C
[#6]-1(-[#6](~[!#6&!#1]~[#6]-[!#6&!#1]-[#6]-1=[!#6&!#1])~[!#6&!#1])=[#6;!R]-[#1] Fc1ccc(N2C(=O)N=C([O-])\C(\C(=O)2)=C\c3cc(O)c(O)cc3)cc1
[#6]-1(-[#6](~[!#6&!#1]~[#6]-[!#6&!#1]-[#6]-1=[!#6&!#1])~[!#6&!#1])=[#6;!R]-[#1] Fc1ccc(N2C(=O)N=C([O-])\C(\C(=O)2)=C\NN3CCCCC3)cc1
[#6]-1(-[#6](~[!#6&!#1]~[#6]-[!#6&!#1]-[#6]-1=[!#6&!#1])~[!#6&!#1])=[#6;!R]-[#1] O=C(N[C@H](CC)C)c1c(NC=C2C(=O)OC(OC(=O)2)(C)C)cccc1
[#6]-1(-[#6](~[!#6&!#1]~[#6]-[!#6&!#1]-[#6]-1=[!#6&!#1])~[!#6&!#1])=[#6;!R]-[#1] O=C1N(C(=O)/C(/C(=O)N1)=C/C=2c3c(NC(c4ccccc4)2)cccc3)C
[#6]-1(-[#6](~[!#6&!#1]~[#6]-[!#6&!#1]-[#6]-1=[!#6&!#1])~[!#6&!#1])=[#6;!R]-[#1] O=C1N(C(=O)/C(/C(=O)N1)=C/C=2c3c(NC2)cccc3)CC=4OC=CC4
[#6]-1(-[#6](~[!#6&!#1]~[#6]-[!#6&!#1]-[#6]-1=[!#6&!#1])~[!#6&!#1])=[#6;!R]-[#1] O=C1N(C(=O)/C(/C(=O)N1)=C/C=2OC=CC2)C(C)(C)C
[#6]-1(-[#6](~[!#6&!#1]~[#6]-[!#6&!#1]-[#6]-1=[!#6&!#1])~[!#6&!#1])=[#6;!R]-[#1] O=C1N(C(=O)/C(/C(=O)N1)=C/c2ccc(cc2)C)Cc3ccccc3
[#6]-1(-[#6](~[!#6&!#1]~[#6]-[!#6&!#1]-[#6]-1=[!#6&!#1])~[!#6&!#1])=[#6;!R]-[#1] O=C1N(C(=O)/C(/C(=O)N1)=C/c2ccc(N(CC)CC)cc2)C(C)(C)C
[#6]-1(-[#6](~[!#6&!#1]~[#6]-[!#6&!#1]-[#6]-1=[!#6&!#1])~[!#6&!#1])=[#6;!R]-[#1] O=C1N(C(=O)/C(/C(=O)N1)=C\C2=C(N(C(=C2)C)C)C)C3CCCCC3
[#6]-1(-[#6](~[!#6&!#1]~[#6]-[!#6&!#1]-[#6]-1=[!#6&!#1])~[!#6&!#1])=[#6;!R]-[#1] O=C1N(C(=O)/C(/C(=O)N1)=C\c2ccc(N(C)C)cc2)C[C@H]3OCCC3
[#6]-1(-[#6](~[!#6&!#1]~[#6]-[!#6&!#1]-[#6]-1=[!#6&!#1])~[!#6&!#1])=[#6;!R]-[#1] O=C1N(C(=O)/C(/C(=O)N1)=C\NC[C@@H]2OCCC2)CCC3=CCCCC3
[#6]-1(-[#6](~[!#6&!#1]~[#6]-[!#6&!#1]-[#6]-1=[!#6&!#1])~[!#6&!#1])=[#6;!R]-[#1] O=C1N(C(=O)/C(/C(=O)N1)=C\NCc2cnccc2)CC=3OC=CC3
[#6]-1(-[#6](~[!#6&!#1]~[#6]-[!#6&!#1]-[#6]-1=[!#6&!#1])~[!#6&!#1])=[#6;!R]-[#1] O=C1N(C(=O)C(C(=O)N1C)=Cc2c(OC)cc(N(CC)CC)cc2)C
[#6]-1(-[#6](~[!#6&!#1]~[#6]-[!#6&!#1]-[#6]-1=[!#6&!#1])~[!#6&!#1])=[#6;!R]-[#1] O=C1N(C(=O)C(C(=O)N1C)=CNC=2C3=NON=C3C=CC2)C
[#6]-1(-[#6](~[!#6&!#1]~[#6]-[!#6&!#1]-[#6]-1=[!#6&!#1])~[!#6&!#1])=[#6;!R]-[#1] O=C1N(C(=O)C(C(=O)N1C)=CNc2cc(N3C(=O)CCC3)ccc2)C
[#6]-1(-[#6](~[!#6&!#1]~[#6]-[!#6&!#1]-[#6]-1=[!#6&!#1])~[!#6&!#1])=[#6;!R]-[#1] O=C1N(C(=O)C(C(=O)N1C)=CNC2CCC(CC2)C)C
[#6]-1(-[#6](~[!#6&!#1]~[#6]-[!#6&!#1]-[#6]-1=[!#6&!#1])~[!#6&!#1])=[#6;!R]-[#1] O=C1N(c2cc(ccc2)C)C(=O)/C(/C(=O)N1)=C/Nc3cc(O)ccc3
[#6]-1(-[#6](~[!#6&!#1]~[#6]-[!#6&!#1]-[#6]-1=[!#6&!#1])~[!#6&!#1])=[#6;!R]-[#1] O=C1N(c2cc(ccc2)C)C(=O)/C(/C(=O)N1)=C/NCCC[NH+](C)C
[#6]-1(-[#6](~[!#6&!#1]~[#6]-[!#6&!#1]-[#6]-1=[!#6&!#1])~[!#6&!#1])=[#6;!R]-[#1] O=C1N(c2cc(ccc2)C)C(=O)/C(/C(=O)N1)=C\c3ccc(N(C)C)cc3
[#6]-1(-[#6](~[!#6&!#1]~[#6]-[!#6&!#1]-[#6]-1=[!#6&!#1])~[!#6&!#1])=[#6;!R]-[#1] O=C1N(c2ccc(cc2)C)C(=O)/C(/C(=O)N1)=C/NCCC[NH+](C)C
[#6]-1(-[#6](~[!#6&!#1]~[#6]-[!#6&!#1]-[#6]-1=[!#6&!#1])~[!#6&!#1])=[#6;!R]-[#1] O=C1N(c2ccccc2)C(=O)/C(/C(=O)N1)=C\c3cc4OCOc4cc3
[#6]-1(-[#6](~[!#6&!#1]~[#6]-[!#6&!#1]-[#6]-1=[!#6&!#1])~[!#6&!#1])=[#6;!R]-[#1] O=C1N=C(O)\C(\C(=O)N1Cc2ccccc2)=C\c3ccc(O)cc3
[#6]-1(-[#6](~[!#6&!#1]~[#6]-[!#6&!#1]-[#6]-1=[!#6&!#1])~[!#6&!#1])=[#6;!R]-[#1] O=C1NC(=O)C(C(=O)N1)=CC=2N(c3ccc(N(C)C)cc3)C=CC2
[#6]-1(-[#6](~[!#6&!#1]~[#6]-[!#6&!#1]-[#6]-1=[!#6&!#1])~[!#6&!#1])=[#6;!R]-[#1] O=C1NC(=O)C(C(=O)N1)=Cc2cc(OCC)c(OCC=C)cc2
[#6]-1(-[#6](~[!#6&!#1]~[#6]-[!#6&!#1]-[#6]-1=[!#6&!#1])~[!#6&!#1])=[#6;!R]-[#1] O=C1OC(OC(=O)C1=Cc2cc(OC)c(OC)c(OC)c2)(C)C
[#6]-1(-[#6](~[!#6&!#1]~[#6]-[!#6&!#1]-[#6]-1=[!#6&!#1])~[!#6&!#1])=[#6;!R]-[#1] O=C1OC(OC(=O)C1=CN(Cc2ccccc2)CCC#N)(C)C
[#6]-1(-[#6](~[!#6&!#1]~[#6]-[!#6&!#1]-[#6]-1=[!#6&!#1])~[!#6&!#1])=[#6;!R]-[#1] O=C1OC(OC(=O)C1=CNc2ccc(cc2)C)(C)C
[#6]-1(-[#6](~[!#6&!#1]~[#6]-[!#6&!#1]-[#6]-1=[!#6&!#1])~[!#6&!#1])=[#6;!R]-[#1] O=C1OC(OC(=O)C1=CNc2ccc(NC(=O)CC(C)C)cc2)(C)C
[#6]-1(-[#6](~[!#6&!#1]~[#6]-[!#6&!#1]-[#6]-1=[!#6&!#1])~[!#6&!#1])=[#6;!R]-[#1] O=C1OC(OC(=O)C1=CNc2ccc(NC(=O)CCC)cc2)(C)C
[#6]-1(-[#6](~[!#6&!#1]~[#6]-[!#6&!#1]-[#6]-1=[!#6&!#1])~[!#6&!#1])=[#6;!R]-[#1] S=C1N(C(=O)/C(/C(=O)N1)=C/Nc2ccc(F)cc2)CC
[#6]-1(-[#6](~[!#6&!#1]~[#6]-[!#6&!#1]-[#6]-1=[!#6&!#1])~[!#6&!#1])=[#6;!R]-[#1] S=C1N(C(=O)/C(/C(=O)N1)=C/NCC[NH+](C)C)CCc2ccccc2
[#6]-1(-[#6](~[!#6&!#1]~[#6]-[!#6&!#1]-[#6]-1=[!#6&!#1])~[!#6&!#1])=[#6;!R]-[#1] S=C1N(C(=O)/C(/C(=O)N1)=C/NCC[NH+](C)C)CCCC
[#6]-1(-[#6](~[!#6&!#1]~[#6]-[!#6&!#1]-[#6]-1=[!#6&!#1])~[!#6&!#1])=[#6;!R]-[#1] S=C1N(C(=O)/C(/C(=O)N1)=C/NCC[NH+]2CCCCC2)[C@H](CC)C
[#6]-1(-[#6](~[!#6&!#1]~[#6]-[!#6&!#1]-[#6]-1=[!#6&!#1])~[!#6&!#1])=[#6;!R]-[#1] S=C1N(C(=O)/C(/C(=O)N1)=C/NCCC[NH+]2CCCCC2)C3CC3
[#6]-1(-[#6](~[!#6&!#1]~[#6]-[!#6&!#1]-[#6]-1=[!#6&!#1])~[!#6&!#1])=[#6;!R]-[#1] S=C1N(C(=O)/C(/C(=O)N1)=C/NCCCN2C=NC=C2)C3CC3
[#6]-1(-[#6](~[!#6&!#1]~[#6]-[!#6&!#1]-[#6]-1=[!#6&!#1])~[!#6&!#1])=[#6;!R]-[#1] S=C1N(C(=O)/C(/C(=O)N1)=C\c2ccc(OCC)cc2)CC=C
[#6]-1(-[#6](~[!#6&!#1]~[#6]-[!#6&!#1]-[#6]-1=[!#6&!#1])~[!#6&!#1])=[#6;!R]-[#1] S=C1N(C(=O)/C(/C(=O)N1)=C\Nc2ccc(cc2)C(=O)OC)CCC
[#6]-1(-[#6](~[!#6&!#1]~[#6]-[!#6&!#1]-[#6]-1=[!#6&!#1])~[!#6&!#1])=[#6;!R]-[#1] S=C1N(C(=O)/C(/C(=O)N1)=C\NCCC2=CCCCC2)[C@@H](CC)C
[#6]-1(-[#6](~[!#6&!#1]~[#6]-[!#6&!#1]-[#6]-1=[!#6&!#1])~[!#6&!#1])=[#6;!R]-[#1] S=C1N(C(=O)C(C(=O)N1C)=C/C=C/Nc2ccccc2)C
[#6]-1(-[#6](~[!#6&!#1]~[#6]-[!#6&!#1]-[#6]-1=[!#6&!#1])~[!#6&!#1])=[#6;!R]-[#1] S=C1N(C(=O)C(C(=O)N1C)=Cc2c(cc(OC)cc2)C)C
[#6]-1(-[#6](~[!#6&!#1]~[#6]-[!#6&!#1]-[#6]-1=[!#6&!#1])~[!#6&!#1])=[#6;!R]-[#1] S=C1N(C(=O)C(C(=O)N1C)=CNc2c(O)cccc2)C
[#6]-1(-[#6](~[!#6&!#1]~[#6]-[!#6&!#1]-[#6]-1=[!#6&!#1])~[!#6&!#1])=[#6;!R]-[#1] S=C1N(C(=O)C(C(=O)N1C)=CNc2c3c(ccc2)cccc3)C
[#6]-1(-[#6](~[!#6&!#1]~[#6]-[!#6&!#1]-[#6]-1=[!#6&!#1])~[!#6&!#1])=[#6;!R]-[#1] S=C1N(C(=O)C(C(=O)N1C)=CNc2ccc(OC)cc2)C
[#6]-1(-[#6](~[!#6&!#1]~[#6]-[!#6&!#1]-[#6]-1=[!#6&!#1])~[!#6&!#1])=[#6;!R]-[#1] S=C1N(C(=O)C(C(=O)N1CC)=CC2=Nc3c(N2)cccc3)CC
[#6]-1(-[#6](~[!#6&!#1]~[#6]-[!#6&!#1]-[#6]-1=[!#6&!#1])~[!#6&!#1])=[#6;!R]-[#1] S=C1N(C(=O)C(C(=O)N1CC)=CNC=2N(N=C(C2)C)C)CC
[#6]-1(-[#6](~[!#6&!#1]~[#6]-[!#6&!#1]-[#6]-1=[!#6&!#1])~[!#6&!#1])=[#6;!R]-[#1] S=C1N(C(=O)C(C(=O)N1CC)=CNNC(=O)c2ccncc2)CC
[#6]-1(-[#6](~[!#6&!#1]~[#6]-[!#6&!#1]-[#6]-1=[!#6&!#1])~[!#6&!#1])=[#6;!R]-[#1] S=C1N(C(=O)C(C(=O)N1CCCC)=CC=2OC=CC2)CCCC
[#6]-1(-[#6](~[!#6&!#1]~[#6]-[!#6&!#1]-[#6]-1=[!#6&!#1])~[!#6&!#1])=[#6;!R]-[#1] S=C1N(c2c(cccc2)C)C(=O)/C(/C(=O)N1)=C/C3=CSC=C3
[#6]-1(-[#6](~[!#6&!#1]~[#6]-[!#6&!#1]-[#6]-1=[!#6&!#1])~[!#6&!#1])=[#6;!R]-[#1] S=C1N(c2ccc(F)cc2)C(=O)/C(/C(=O)N1)=C/C=3SC=CC3C
[#6]-1(-[#6](~[!#6&!#1]~[#6]-[!#6&!#1]-[#6]-1=[!#6&!#1])~[!#6&!#1])=[#6;!R]-[#1] S=C1N(c2ccc(OCC)cc2)C(=O)/C(/C(=O)N1)=C\C=3OC=CC3
[#6]-1(-[#6](~[!#6&!#1]~[#6]-[!#6&!#1]-[#6]-1=[!#6&!#1])~[!#6&!#1])=[#6;!R]-[#1] S=C1N(c2ccccc2)C(=O)\C(\C(=O)N1CCC)=C/C=3OC=CC3
[#6]-1(-[#6](~[!#6&!#1]~[#6]-[!#6&!#1]-[#6]-1=[!#6&!#1])~[!#6&!#1])=[#6;!R]-[#1] S=C1N=C([O-])\C(\C(=O)N(c2c(cccc2)C)1)=C\NN3CCOCC3
[#6]-1(-[#6](~[!#6&!#1]~[#6]-[!#6&!#1]-[#6]-1=[!#6&!#1])~[!#6&!#1])=[#6;!R]-[#1] S=C1N=C([O-])\C(\C(=O)N(c2cc(ccc2)C)1)=C/C=3N(C=CC3)C
[#6]-1(-[#6](~[!#6&!#1]~[#6]-[!#6&!#1]-[#6]-1=[!#6&!#1])~[!#6&!#1])=[#6;!R]-[#1] S=C1N=C([O-])\C(\C(=O)N1)=C\c2cc(OC)c(OC)cc2
[#6]-1(-[#6](~[!#6&!#1]~[#6]-[!#6&!#1]-[#6]-1=[!#6&!#1])~[!#6&!#1])=[#6;!R]-[#1] S=C1N=C([O-])\C(\C(=O)N1)=C\NN=C2c3c(N(C(=O)2)C)cccc3
[#6]-1(-[#6](~[!#6&!#1]~[#6]-[!#6&!#1]-[#6]-1=[!#6&!#1])~[!#6&!#1])=[#6;!R]-[#1] S=C1N=C([O-])\C(\C(=O)N1C)=C/c2cc3c(N(CC3)CCCC)cc2
[#6]-1(-[#6](~[!#6&!#1]~[#6]-[!#6&!#1]-[#6]-1=[!#6&!#1])~[!#6&!#1])=[#6;!R]-[#1] S=C1N=C([O-])\C(\C(=O)N1CC(C)C)=C\NNC(=O)C2CC2
[#6]-1(-[#6](~[!#6&!#1]~[#6]-[!#6&!#1]-[#6]-1=[!#6&!#1])~[!#6&!#1])=[#6;!R]-[#1] S=C1N=C([O-])\C(\C(=O)N1CC(C)C)=C\NNC(=O)c2ccccc2
[#6]-1(-[#6](~[!#6&!#1]~[#6]-[!#6&!#1]-[#6]-1=[!#6&!#1])~[!#6&!#1])=[#6;!R]-[#1] S=C1N=C(O)\C(\C(=O)N1)=C\C=2OC(c3cc(ccc3)C([O-])=O)=CC2
[#6]-1(-[#6](~[!#6&!#1]~[#6]-[!#6&!#1]-[#6]-1=[!#6&!#1])~[!#6&!#1])=[#6;!R]-[#1] S=C1NC(=O)C(C(=O)N1)=CC=2OC(c3c(C#N)cccc3)=CC2
[#6]-1(-[#6](~[!#6&!#1]~[#6]-[!#6&!#1]-[#6]-1=[!#6&!#1])~[!#6&!#1])=[#6;!R]-[#1] S=C1NC(=O)C(C(=O)N1)=CC=2OC(N3CCOCC3)=CC2
[#6]-1(-[#6](~[!#6&!#1]~[#6]-[!#6&!#1]-[#6]-1=[!#6&!#1])~[!#6&!#1])=[#6;!R]-[#1] S=C1NC(=O)C(C(=O)N1)=Cc2c(OC)ccc(OC)c2
[#6]-1(-[#6](~[!#6&!#1]~[#6]-[!#6&!#1]-[#6]-1=[!#6&!#1])~[!#6&!#1])=[#6;!R]-[#1] S=C1NC(=O)C(C(=O)N1)=Cc2c(OC)ccc3c2cccc3
[#6]-1(-[#6](~[!#6&!#1]~[#6]-[!#6&!#1]-[#6]-1=[!#6&!#1])~[!#6&!#1])=[#6;!R]-[#1] S=C1NC(=O)C(C(=O)N1)=Cc2c(OCC)cc(OCC)cc2
[#6]-1(-[#6](~[!#6&!#1]~[#6]-[!#6&!#1]-[#6]-1=[!#6&!#1])~[!#6&!#1])=[#6;!R]-[#1] S=C1NC(=O)C(C(=O)N1)=CN[C@@H](c2c(OC)ccc(c2)C)C
[#6]-1(-[#6](~[!#6&!#1]~[#6]-[!#6&!#1]-[#6]-1=[!#6&!#1])~[!#6&!#1])=[#6;!R]-[#1] S=C1NC(=O)C(C(=O)N1)=CN[C@@H](CCCCC)C
[#6]-1(-[#6](~[!#6&!#1]~[#6]-[!#6&!#1]-[#6]-1=[!#6&!#1])~[!#6&!#1])=[#6;!R]-[#1] S=C1NC(=O)C(C(=O)N1)=CNC([N-][N+]([O-])=O)=N
[#6]-1(-[#6](~[!#6&!#1]~[#6]-[!#6&!#1]-[#6]-1=[!#6&!#1])~[!#6&!#1])=[#6;!R]-[#1] S=C1NC(=O)C(C(=O)N1)=CNc2ccc(N(CC)CC)cc2
[#6]-1(-[#6](~[!#6&!#1]~[#6]-[!#6&!#1]-[#6]-1=[!#6&!#1])~[!#6&!#1])=[#6;!R]-[#1] S=C1NC(=O)C(C(=O)N1)=CNc2nccc(c2)C
[#6]-1(-[#6](~[!#6&!#1]~[#6]-[!#6&!#1]-[#6]-1=[!#6&!#1])~[!#6&!#1])=[#6;!R]-[#1] S1C(/C=C/2\C([O-])=NC(=O)N(c3ccc(F)cc3)C(=O)2)=CC=C1
[#6]-1(-[#6](~[!#6&!#1]~[#6]-[!#6&!#1]-[#6]-1=[!#6&!#1])~[!#6&!#1])=[#6;!R]-[#1] S1C(=C(C=C1)C)/C=C\2/C(=O)N(c3c(OC)cccc3)C(=O)NC(=O)2
[#6]-1(-[#6](~[!#6&!#1]~[#6]-[!#6&!#1]-[#6]-1=[!#6&!#1])~[!#6&!#1])=[#6;!R]-[#1] S1C(=C(C=C1)C)/C=C\2/C(=O)N(c3cc(c(cc3)C)C)C(=O)NC(=O)2
[#6]-1(-[#6](~[!#6&!#1]~[#6]-[!#6&!#1]-[#6]-1=[!#6&!#1])~[!#6&!#1])=[#6;!R]-[#1] S1C(=NC(c2ccc(cc2)C)=C1)NC=C3C(=O)OC(OC(=O)3)(C)C
[#6]-1(-[#6](~[!#6&!#1]~[#6]-[!#6&!#1]-[#6]-1=[!#6&!#1])~[!#6&!#1])=[#6;!R]-[#1] S1C(=NC(c2ccc(F)cc2)=C1)NC=C3C(=O)OC(OC(=O)3)(C)C
[#6]-1(-[#6](~[!#6&!#1]~[#6]-[!#6&!#1]-[#6]-1=[!#6&!#1])~[!#6&!#1])=[#6;!R]-[#1] S1CCN(c2[nH+]cc(cc2)C=C3C(=O)NC(=O)NC(=O)3)CC1
[#6]=[#7;!R]-c:1:c:c:c:c:c:1-[#8]-[#1] [O-][N+](=O)/C(=C\Nc1c(O)cccc1)/C=Nc2c(O)cccc2
[#6]=[#7;!R]-c:1:c:c:c:c:c:1-[#8]-[#1] [O-][N+](=O)c1c([O-])c(cc([N+]([O-])=O)c1)C=Nc2c(O)c(ccc2)C
[#6]=[#7;!R]-c:1:c:c:c:c:c:1-[#8]-[#1] [O-][N+](=O)c1c([O-])c(cc([N+]([O-])=O)c1)C=Nc2c(O)cccc2C
[#6]=[#7;!R]-c:1:c:c:c:c:c:1-[#8]-[#1] [O-][N+](=O)c1c([O-])c(ccc1)C=Nc2c(O)cccc2
[#6]=[#7;!R]-c:1:c:c:c:c:c:1-[#8]-[#1] [O-][N+](=O)c1c(cc(OC)c(OC)c1)C=Nc2c(O)cc(cc2)C
[#6]=[#7;!R]-c:1:c:c:c:c:c:1-[#8]-[#1] [O-][N+](=O)c1c(cc2OCOc2c1)C=Nc3c(O)ccc(c3)C
[#6]=[#7;!R]-c:1:c:c:c:c:c:1-[#8]-[#1] [O-][N+](=O)c1c(cc2OCOc2c1)C=Nc3c(O)cccc3
[#6]=[#7;!R]-c:1:c:c:c:c:c:1-[#8]-[#1] [O-][N+](=O)c1c(cccc1)C=Nc2c(O)cccc2
[#6]=[#7;!R]-c:1:c:c:c:c:c:1-[#8]-[#1] [O-][N+](=O)c1cc(c([O-])cc1)C=Nc2c(O)cccc2C
[#6]=[#7;!R]-c:1:c:c:c:c:c:1-[#8]-[#1] [O-][N+](=O)c1cc(N=C(C2=C([O-])c3c(cccc3)C(=O)2)C)c(O)cc1
[#6]=[#7;!R]-c:1:c:c:c:c:c:1-[#8]-[#1] [O-][N+](=O)c1cc(N=C2c3c(NC(=O)2)cccc3)c(O)cc1
[#6]=[#7;!R]-c:1:c:c:c:c:c:1-[#8]-[#1] [O-][N+](=O)c1cc(N=CC2=C([O-])CC(CC(=O)2)(C)C)c(O)cc1
[#6]=[#7;!R]-c:1:c:c:c:c:c:1-[#8]-[#1] [O-][N+](=O)c1cc(N=Cc2c([O-])ccc([N+]([O-])=O)c2)c(O)cc1
[#6]=[#7;!R]-c:1:c:c:c:c:c:1-[#8]-[#1] [O-][N+](=O)c1cc(N=Cc2c(O)cc(O)cc2)c(O)cc1
[#6]=[#7;!R]-c:1:c:c:c:c:c:1-[#8]-[#1] [O-][N+](=O)c1cc(N=Cc2c(O)cccc2)c(O)cc1
[#6]=[#7;!R]-c:1:c:c:c:c:c:1-[#8]-[#1] [O-][N+](=O)c1cc(N=Cc2c(OC)ccc(OC)c2)c(O)cc1
[#6]=[#7;!R]-c:1:c:c:c:c:c:1-[#8]-[#1] [O-][N+](=O)c1cc(N=Cc2cc([N+]([O-])=O)ccc2)c(O)cc1
[#6]=[#7;!R]-c:1:c:c:c:c:c:1-[#8]-[#1] [O-][N+](=O)c1cc(N=Cc2ccc([N+]([O-])=O)cc2)c(O)cc1
[#6]=[#7;!R]-c:1:c:c:c:c:c:1-[#8]-[#1] [O-][N+](=O)c1cc(N=Cc2ccc(OC)cc2)c(O)cc1
[#6]=[#7;!R]-c:1:c:c:c:c:c:1-[#8]-[#1] [O-][N+](=O)c1cc(N=Cc2ccccc2)c(O)cc1
[#6]=[#7;!R]-c:1:c:c:c:c:c:1-[#8]-[#1] [O-][N+](=O)c1cc(O)c(N=C2C(=O)c3c(cccc3)C(=O)2)cc1
[#6]=[#7;!R]-c:1:c:c:c:c:c:1-[#8]-[#1] [O-][N+](=O)c1cc(O)c(N=C2c3c(NC(=O)2)cccc3)cc1
[#6]=[#7;!R]-c:1:c:c:c:c:c:1-[#8]-[#1] [O-][N+](=O)c1cc(O)c(N=CC=2c3c(NC2)cccc3)cc1
[#6]=[#7;!R]-c:1:c:c:c:c:c:1-[#8]-[#1] [O-][N+](=O)c1cc(O)c(N=Cc2c([O-])ccc([N+]([O-])=O)c2)cc1
[#6]=[#7;!R]-c:1:c:c:c:c:c:1-[#8]-[#1] [O-][N+](=O)c1cc(O)c(N=Cc2c(O)cc([N+]([O-])=O)cc2)cc1
[#6]=[#7;!R]-c:1:c:c:c:c:c:1-[#8]-[#1] [O-][N+](=O)c1cc(O)c(N=Cc2c(O)cccc2)cc1
[#6]=[#7;!R]-c:1:c:c:c:c:c:1-[#8]-[#1] [O-][N+](=O)c1cc(O)c(N=Cc2c(OC)cccc2)cc1
[#6]=[#7;!R]-c:1:c:c:c:c:c:1-[#8]-[#1] [O-][N+](=O)c1cc(O)c(N=Cc2cc([N+]([O-])=O)ccc2)cc1
[#6]=[#7;!R]-c:1:c:c:c:c:c:1-[#8]-[#1] [O-][N+](=O)c1cc(O)c(N=Cc2ccc([N+]([O-])=O)cc2)cc1
[#6]=[#7;!R]-c:1:c:c:c:c:c:1-[#8]-[#1] [O-][N+](=O)c1cc(O)c(N=Cc2ccc(OC)cc2)cc1
[#6]=[#7;!R]-c:1:c:c:c:c:c:1-[#8]-[#1] [O-][N+](=O)c1cc(OC)c([O-])c(c1)C=Nc2c(O)c(cc(c2)C)C
[#6]=[#7;!R]-c:1:c:c:c:c:c:1-[#8]-[#1] [O-][N+](=O)c1cc(OCC)c([O-])c(c1)C=Nc2c(O)cc(cc2)C
[#6]=[#7;!R]-c:1:c:c:c:c:c:1-[#8]-[#1] [O-][N+](=O)c1cc(OCC)c([O-])c(c1)C=Nc2c(O)cc(cc2)C
[#6]=[#7;!R]-c:1:c:c:c:c:c:1-[#8]-[#1] [O-][N+](=O)c1cc2c(NC(=O)C(=Nc3c(O)cc(cc3)C)2)cc1
[#6]=[#7;!R]-c:1:c:c:c:c:c:1-[#8]-[#1] [O-][N+](=O)c1ccc(cc1)C=Nc2c(O)cccc2
[#6]=[#7;!R]-c:1:c:c:c:c:c:1-[#8]-[#1] [O-]C(=O)/C=C\C(=O)N=C([NH-])NC(=Nc1c(O)cccc1)N
[#6]=[#7;!R]-c:1:c:c:c:c:c:1-[#8]-[#1] [O-]C(=O)c1c(O)c(N=Cc2c(O)cccc2)ccc1
[#6]=[#7;!R]-c:1:c:c:c:c:c:1-[#8]-[#1] [O-]C=1c2c(cccc2)C(=O)C1C=Nc3c(O)ccc(c3)C
[#6]=[#7;!R]-c:1:c:c:c:c:c:1-[#8]-[#1] [O-]C=1c2c(cccc2)C(=O)C1C=Nc3c(O)cccc3
[#6]=[#7;!R]-c:1:c:c:c:c:c:1-[#8]-[#1] [O-]C=1N(c2c(cccc2)C(=O)C1C(=Nc3c(O)ccc(c3)C)C)C
[#6]=[#7;!R]-c:1:c:c:c:c:c:1-[#8]-[#1] [O-]C=1N(c2c(cccc2)C(=O)C1C(=Nc3c(O)cccc3)C)C
[#6]=[#7;!R]-c:1:c:c:c:c:c:1-[#8]-[#1] [O-]C=1N(c2c(cccc2)C(=O)C1C=Nc3c(O)ccc(c3)C)CC
[#6]=[#7;!R]-c:1:c:c:c:c:c:1-[#8]-[#1] [O-]C=1N(c2c(cccc2)C(=O)C1C=Nc3c(O)cccc3)CC
[#6]=[#7;!R]-c:1:c:c:c:c:c:1-[#8]-[#1] [O-]C=1OC(=NC1C=Nc2c(O)cccc2)C=3OC=CC3
[#6]=[#7;!R]-c:1:c:c:c:c:c:1-[#8]-[#1] [O-]C1=C(C(=O)[C@@H](C(=O)OC)C(C1)(C)C)C(=Nc2c(O)cccc2)C
[#6]=[#7;!R]-c:1:c:c:c:c:c:1-[#8]-[#1] [O-]C1=C(C(=O)[C@@H](C(=O)OC)C(C1)(C)C)C(=Nc2c(O)cccc2)CC
[#6]=[#7;!R]-c:1:c:c:c:c:c:1-[#8]-[#1] [O-]C1=C(C(=O)[C@@H](C(=O)OC)C(C1)(C)C)C=Nc2c(O)cccc2
[#6]=[#7;!R]-c:1:c:c:c:c:c:1-[#8]-[#1] [O-]C1=C(C(=O)[C@H](C(=O)OC)C(C1)(C)C)C(=Nc2c(O)cccc2)C
[#6]=[#7;!R]-c:1:c:c:c:c:c:1-[#8]-[#1] [O-]C1=C(C(=O)[C@H](C(=O)OC)C(C1)(C)C)C=Nc2c(O)cccc2
[#6]=[#7;!R]-c:1:c:c:c:c:c:1-[#8]-[#1] [O-]C1=C(C(=O)C[C@H](c2ccccc2)C1)C=Nc3c(O)cccc3
[#6]=[#7;!R]-c:1:c:c:c:c:c:1-[#8]-[#1] [S-]C(=Nc1c(O)cccc1)Nc2ccccc2
[#6]=[#7;!R]-c:1:c:c:c:c:c:1-[#8]-[#1] ClC=1N=C2SC=CN2C1C=Nc3c(O)cccc3
[#6]=[#7;!R]-c:1:c:c:c:c:c:1-[#8]-[#1] Clc1c([N+]([O-])=O)cc(O)c(N=CC=2NC=CC2)c1
[#6]=[#7;!R]-c:1:c:c:c:c:c:1-[#8]-[#1] Clc1c([N+]([O-])=O)cc(O)c(N=CC=2OC=CC2)c1
[#6]=[#7;!R]-c:1:c:c:c:c:c:1-[#8]-[#1] Clc1cc(N=C(C2=C([O-])N(c3c(cccc3)C(=O)2)C)C)c(O)cc1
[#6]=[#7;!R]-c:1:c:c:c:c:c:1-[#8]-[#1] Clc1cc(N=CC=2OC(=CC2)C)c(O)cc1
[#6]=[#7;!R]-c:1:c:c:c:c:c:1-[#8]-[#1] Clc1cc(N=CC2=C([O-])C[C@@H](C=3OC=CC3)CC(=O)2)c(O)cc1
[#6]=[#7;!R]-c:1:c:c:c:c:c:1-[#8]-[#1] Clc1cc(N=CC2=C([O-])N(c3c(cccc3)C(=O)2)CC)c(O)cc1
[#6]=[#7;!R]-c:1:c:c:c:c:c:1-[#8]-[#1] Clc1cc(N=Cc2c([O-])c(OC)cc([N+]([O-])=O)c2)c(O)cc1
[#6]=[#7;!R]-c:1:c:c:c:c:c:1-[#8]-[#1] Clc1cc(N=CCC=2N(N=C(C([N+]([O-])=O)2)C)C)c(O)cc1
[#6]=[#7;!R]-c:1:c:c:c:c:c:1-[#8]-[#1] Clc1cc(N=CCC=2ON=C(C([N+]([O-])=O)2)C)c(O)cc1
[#6]=[#7;!R]-c:1:c:c:c:c:c:1-[#8]-[#1] Clc1cc(O)c(N=CC2=C(N(C(=C2)C)C)C)cc1
[#6]=[#7;!R]-c:1:c:c:c:c:c:1-[#8]-[#1] Fc1c(cccc1)C=Nc2c(O)cccc2
[#6]=[#7;!R]-c:1:c:c:c:c:c:1-[#8]-[#1] Fc1c(O)c(ccc1)C=Nc2c(O)ccc(c2)C
[#6]=[#7;!R]-c:1:c:c:c:c:c:1-[#8]-[#1] Fc1ccc(cc1)C=Nc2c(O)cc([N+]([O-])=O)cc2
[#6]=[#7;!R]-c:1:c:c:c:c:c:1-[#8]-[#1] Fc1ccc(cc1)C=Nc2c(O)ccc([N+]([O-])=O)c2
[#6]=[#7;!R]-c:1:c:c:c:c:c:1-[#8]-[#1] Fc1ccc(cc1)C=Nc2c(O)cccc2
[#6]=[#7;!R]-c:1:c:c:c:c:c:1-[#8]-[#1] Fc1ccc(N2C(=O)NC(=O)[C@@H](C(=O)2)C=Nc3c(O)cccc3)cc1
[#6]=[#7;!R]-c:1:c:c:c:c:c:1-[#8]-[#1] Fc1ccc(N2C(=O)NC(=O)[C@H](C(=O)2)C=Nc3c(O)cccc3)cc1
[#6]=[#7;!R]-c:1:c:c:c:c:c:1-[#8]-[#1] O(c1c(cccc1)C=Nc2c(O)cccc2)C
[#6]=[#7;!R]-c:1:c:c:c:c:c:1-[#8]-[#1] O(c1c(cccc1)C=Nc2c(O)cccc2)CC#N
[#6]=[#7;!R]-c:1:c:c:c:c:c:1-[#8]-[#1] O(c1c(O)c(ccc1)C=Nc2c(O)cccc2C)C
[#6]=[#7;!R]-c:1:c:c:c:c:c:1-[#8]-[#1] O(c1c(OC)ccc(c1)C=Nc2c(O)cccc2)C
[#6]=[#7;!R]-c:1:c:c:c:c:c:1-[#8]-[#1] O=C(OC(C)C)C(=O)CC(=Nc1c(O)cccc1)c2ccccc2
[#6]=[#7;!R]-c:1:c:c:c:c:c:1-[#8]-[#1] O=C(OC)/C=C/C(=O)N=C([NH-])NC(=Nc1c(O)cccc1)N
[#6]=[#7;!R]-c:1:c:c:c:c:c:1-[#8]-[#1] O=C(OC)C=CC(=O)N=C([NH-])NC(=Nc1c(O)cccc1)N
[#6]=[#7;!R]-c:1:c:c:c:c:c:1-[#8]-[#1] O=C(Oc1c(OC)cc(cc1)C=Nc2c(O)cc(cc2)C)C
[#6]=[#7;!R]-c:1:c:c:c:c:c:1-[#8]-[#1] O=C(OCC)/C=C/C(=O)N=C([NH-])NC(=Nc1c(O)cccc1)N
[#6]=[#7;!R]-c:1:c:c:c:c:c:1-[#8]-[#1] O=C(OCC)C=CC(=O)N=C([NH-])NC(=Nc1c(O)cccc1)N
[#6]=[#7;!R]-c:1:c:c:c:c:c:1-[#8]-[#1] O=C1c2c(cccc2)C(=Nc3c(O)cccc3)CC(=O)1
[#6]=[#7;!R]-c:1:c:c:c:c:c:1-[#8]-[#1] O=C1N(N=C([C@H]1C=Nc2c(O)cccc2)C)c3ccccc3
[#6]=[#7;!R]-c:1:c:c:c:c:c:1-[#8]-[#1] O=C1Nc2c(cccc2)C(=Nc3c(O)ccc(c3)C)1
[#6]=[#7;!R]-c:1:c:c:c:c:c:1-[#8]-[#1] O=C1Nc2c(cccc2)C(=Nc3c(O)cccc3)1
[#6]=[#7;!R]-c:1:c:c:c:c:c:1-[#8]-[#1] O1C(C=Nc2c(O)cccc2)=CC=C1C
[#6]=[#7;!R]-c:1:c:c:c:c:c:1-[#8]-[#1] Oc1c(cccc1C)C=Nc2c(O)cccc2
[#6]=[#7;!R]-c:1:c:c:c:c:c:1-[#8]-[#1] Oc1c(N=C(c2ncccc2)/C=C(/c3ncccc3)\C)cccc1
[#6]=[#7;!R]-c:1:c:c:c:c:c:1-[#8]-[#1] Oc1c(N=CC=2NC=CC2)cc(N=CC=3NC=CC3)cc1
[#6]=[#7;!R]-c:1:c:c:c:c:c:1-[#8]-[#1] Oc1c(N=CC=Nc2c(O)cccc2)cccc1
[#6]=[#7;!R]-c:1:c:c:c:c:c:1-[#8]-[#1] Oc1c(N=CC=Nc2c(O)cccc2)cccc1
[#6]=[#7;!R]-c:1:c:c:c:c:c:1-[#8]-[#1] Oc1c(N=CC2=Nc3c(N2C)cccc3)cccc1
[#6]=[#7;!R]-c:1:c:c:c:c:c:1-[#8]-[#1] Oc1c(N=Cc2cc(O)ccc2)cccc1
[#6]=[#7;!R]-c:1:c:c:c:c:c:1-[#8]-[#1] Oc1c(N=Cc2cc3c(nccc3)cc2)cccc1
[#6]=[#7;!R]-c:1:c:c:c:c:c:1-[#8]-[#1] Oc1c(N=Cc2ccc(C#N)cc2)cccc1
[#6]=[#7;!R]-c:1:c:c:c:c:c:1-[#8]-[#1] Oc1c(N=Cc2ncccc2)c3c(cc1)cccc3
[#6]=[#7;!R]-c:1:c:c:c:c:c:1-[#8]-[#1] Oc1c2nc(ccc2ccc1)C=Nc3c(O)cccc3
[#6]=[#7;!R]-c:1:c:c:c:c:c:1-[#8]-[#1] S(=O)(=O)(N(CC)CC)c1cc(N=CC=2NC=CC2)c(O)cc1
[#6]=[#7;!R]-c:1:c:c:c:c:c:1-[#8]-[#1] S1C(=Nc2c(O)cccc2)N(c3c(O)cccc3)C(=O)C1
[#6]=[#7;!R]-c:1:c:c:c:c:c:1-[#8]-[#1] S1C(C=Nc2c(O)cc([N+]([O-])=O)cc2)=CC=C1
[#6]=[#7;!R]-c:1:c:c:c:c:c:1-[#8]-[#1] S1C(C=Nc2c(O)ccc([N+]([O-])=O)c2)=CC=C1
[#6]=[#7;!R]-c:1:c:c:c:c:c:1-[#8]-[#1] S1C(C=Nc2c(O)cccc2)=CC=C1
[#7]-[#6;X4]-c:1:c:c:c:c:c:1-[#8]-[#1] [O-][N+](=O)c1c(cccc1)C(=O)N(Cc2c(O)cccc2)C
[#7]-[#6;X4]-c:1:c:c:c:c:c:1-[#8]-[#1] [O-][N+](=O)c1cc(c(O)cc1)C[NH2+]CCc2ccccc2
[#7]-[#6;X4]-c:1:c:c:c:c:c:1-[#8]-[#1] [O-]C(=O)[C@@]1([NH2+][C@@H](c2c(O)cccc2)[C@@H]3C(=O)N(C(=O)[C@@H]13)CCCC)C
[#7]-[#6;X4]-c:1:c:c:c:c:c:1-[#8]-[#1] [O-]C(=O)[C@@H]([NH2+]Cc1c(O)cccc1)CC(C)C
[#7]-[#6;X4]-c:1:c:c:c:c:c:1-[#8]-[#1] [O-]C(=O)[C@@H]([NH2+]Cc1c2OC(=O)C3=C(c2ccc(O)1)CCC3)CCCC
[#7]-[#6;X4]-c:1:c:c:c:c:c:1-[#8]-[#1] [O-]C(=O)[C@H]([NH2+]Cc1c2OC(=O)C=C(c2ccc(O)1)CCCC)C
[#7]-[#6;X4]-c:1:c:c:c:c:c:1-[#8]-[#1] [O-]C(=O)[C@H]([NH2+]Cc1c2OC(=O)C=Cc2ccc(O)1)C
[#7]-[#6;X4]-c:1:c:c:c:c:c:1-[#8]-[#1] [O-]C(=O)[C@H]([NH2+]Cc1c2OC(=O)C3=C(c2ccc(O)1)CCC3)CCC
[#7]-[#6;X4]-c:1:c:c:c:c:c:1-[#8]-[#1] [O-]C(=O)C1=NC2=NC=NN2[C@@H](c3c(O)cccc3)C1
[#7]-[#6;X4]-c:1:c:c:c:c:c:1-[#8]-[#1] [O-]c1c(c(O)ccc1C(=O)Cc2ccccc2)C[NH+](C)C
[#7]-[#6;X4]-c:1:c:c:c:c:c:1-[#8]-[#1] Brc1cc(c(O)cc1)[C@@H]2N(c3c(cccc3)C(=O)N2)C
[#7]-[#6;X4]-c:1:c:c:c:c:c:1-[#8]-[#1] Brc1cc(c(O)cc1)C[NH2+]C[C@H]2OCCC2
[#7]-[#6;X4]-c:1:c:c:c:c:c:1-[#8]-[#1] Brc1cnc(NCc2c(O)cccc2)cc1
[#7]-[#6;X4]-c:1:c:c:c:c:c:1-[#8]-[#1] Clc1c(ccc(NC(=O)N(Cc2c(O)cccc2)C)c1)C(=O)NC
[#7]-[#6;X4]-c:1:c:c:c:c:c:1-[#8]-[#1] Clc1c(Cl)cc(Cl)c(O)c1C[NH+]2CCOCC2
[#7]-[#6;X4]-c:1:c:c:c:c:c:1-[#8]-[#1] Clc1c(O)c(c2OC(=O)C3=C(c2c1)CCC3)C[NH2+]C4CC4
[#7]-[#6;X4]-c:1:c:c:c:c:c:1-[#8]-[#1] Clc1c(O)c(c2OC(=O)C3=C(c2c1)CCCC3)C[NH2+]C4CC4
[#7]-[#6;X4]-c:1:c:c:c:c:c:1-[#8]-[#1] Clc1c2c(nccc2)c(O)c(c1)C[NH+]3C[C@H](O[C@H](C3)C)C
[#7]-[#6;X4]-c:1:c:c:c:c:c:1-[#8]-[#1] Clc1cc(c(O)cc1)[C@H]2N3c4c(N=C(N=C(N2)N)3)cccc4
[#7]-[#6;X4]-c:1:c:c:c:c:c:1-[#8]-[#1] Clc1cc(c(O)cc1)[C@H]2NC(=O)NC(C([O-])=O)=C2
[#7]-[#6;X4]-c:1:c:c:c:c:c:1-[#8]-[#1] Clc1cc(c(O)cc1)CNCCN2CCOCC2
[#7]-[#6;X4]-c:1:c:c:c:c:c:1-[#8]-[#1] Clc1cc(OC)c(O)c(c1)[C@@H]2NC(=O)NC(=C(C(=O)OC)2)C
[#7]-[#6;X4]-c:1:c:c:c:c:c:1-[#8]-[#1] Clc1cc2N[C@H](N(C(=O)c2cc1)CC)c3c(O)cc(OC)cc3
[#7]-[#6;X4]-c:1:c:c:c:c:c:1-[#8]-[#1] Clc1ccc(O[C@@H](C(=O)NNCc2c(O)cccc2)C)cc1
[#7]-[#6;X4]-c:1:c:c:c:c:c:1-[#8]-[#1] FC(F)(F)[C@@]1(NCCNC(=O)1)c2c(O)cc(c(c2)C)C
[#7]-[#6;X4]-c:1:c:c:c:c:c:1-[#8]-[#1] FC(F)(F)[C@@]1(O)NC(=O)N[C@H](c2c(O)cccc2)[C@H](C(=O)OCC)1
[#7]-[#6;X4]-c:1:c:c:c:c:c:1-[#8]-[#1] FC(F)(F)c1ccc(cc1)C(=O)NCc2c(O)ccc([N+]([O-])=O)c2
[#7]-[#6;X4]-c:1:c:c:c:c:c:1-[#8]-[#1] Fc1c(OC)ccc(c1)CCC(=O)N(Cc2c(O)cccc2)C
[#7]-[#6;X4]-c:1:c:c:c:c:c:1-[#8]-[#1] Fc1cc(F)cc(c1)[C@@H]2NC(=O)CC[C@@H](NCc3c(O)ccc(c3)C)2
[#7]-[#6;X4]-c:1:c:c:c:c:c:1-[#8]-[#1] Fc1cc(NCc2c(O)c(OC)ccc2)ccc1
[#7]-[#6;X4]-c:1:c:c:c:c:c:1-[#8]-[#1] Fc1ccc(cc1)C=2NN=CC2C[NH+](Cc3c(O)c(ccc3)C)C
[#7]-[#6;X4]-c:1:c:c:c:c:c:1-[#8]-[#1] O(c1c(O)c(cc(c1)CC=C)C[NH+]2C[C@@H](O[C@H](C2)C)C)C
[#7]-[#6;X4]-c:1:c:c:c:c:c:1-[#8]-[#1] O(c1c(O)c(ccc1)[C@@H]2Nc3c(cc(C#N)cc3)[C@H]4C=CC[C@H]24)C
[#7]-[#6;X4]-c:1:c:c:c:c:c:1-[#8]-[#1] O(c1c(O)c(ccc1)[C@H]2N3N=C(C=C3c4c(N2)ccc(c4)C)C)C
[#7]-[#6;X4]-c:1:c:c:c:c:c:1-[#8]-[#1] O(c1c(O)c(ccc1)[C@H]2Nc3c(cc(C#N)cc3)[C@@H]4C=CC[C@H]42)C
[#7]-[#6;X4]-c:1:c:c:c:c:c:1-[#8]-[#1] O(c1c(O)c(ccc1)[C@H]2Nc3c(cc(C#N)cc3)[C@H]4C=CC[C@@H]24)C
[#7]-[#6;X4]-c:1:c:c:c:c:c:1-[#8]-[#1] O(c1c(O)c(ccc1)C[NH+]2Cc3c(cccc3)CC2)CC
[#7]-[#6;X4]-c:1:c:c:c:c:c:1-[#8]-[#1] O(c1c(O)c(ccc1)C[NH2+][C@H](C=2C(=NN(C2)C)C)C)C
[#7]-[#6;X4]-c:1:c:c:c:c:c:1-[#8]-[#1] O(c1cc(c(O)cc1)C[NH+]2CCOCC2)Cc3ccccc3
[#7]-[#6;X4]-c:1:c:c:c:c:c:1-[#8]-[#1] O(c1cc(c(O)cc1)CN2C[C@H]([NH+](C3CCCC3)CC2)CCO)C
[#7]-[#6;X4]-c:1:c:c:c:c:c:1-[#8]-[#1] O(c1cc(c(O)cc1)CN2CCN(c3ccccc3)CC2)C
[#7]-[#6;X4]-c:1:c:c:c:c:c:1-[#8]-[#1] O(c1cc(ccc1)C[NH2+]Cc2c(O)c(OC)ccc2)CC
[#7]-[#6;X4]-c:1:c:c:c:c:c:1-[#8]-[#1] O(c1cc(O)c(cc1)[C@@H]2[NH+]=C(NC3=Nc4c(N32)cccc4)N)C
[#7]-[#6;X4]-c:1:c:c:c:c:c:1-[#8]-[#1] O=C(N(c1cc(c(O)cc1)C[NH+]2CCCCC2)Cc3ccccc3)C
[#7]-[#6;X4]-c:1:c:c:c:c:c:1-[#8]-[#1] O=C(N(Cc1c(O)cccc1)C)[C@@H](NC(=O)CC(C)C)C(C)C
[#7]-[#6;X4]-c:1:c:c:c:c:c:1-[#8]-[#1] O=C(N(Cc1c(O)cccc1)C)C=2N(c3ccccc3)C=NC2
[#7]-[#6;X4]-c:1:c:c:c:c:c:1-[#8]-[#1] O=C(N(Cc1c(O)cccc1)C)C2=NNc3c(cccc3)2
[#7]-[#6;X4]-c:1:c:c:c:c:c:1-[#8]-[#1] O=C(N(Cc1c(O)cccc1)C)CCC=2C=NN(c3ccccc3)C2
[#7]-[#6;X4]-c:1:c:c:c:c:c:1-[#8]-[#1] O=C(N(Cc1c(O)cccc1)C)Nc2c(cccc2)COC
[#7]-[#6;X4]-c:1:c:c:c:c:c:1-[#8]-[#1] O=C(N(Cc1c(O)cccc1)C)NCc2ccc(OC)cc2
[#7]-[#6;X4]-c:1:c:c:c:c:c:1-[#8]-[#1] O=C(N(Cc1c(O)cccc1)CC=2OC=CC2)NCC=3OC=CC3
[#7]-[#6;X4]-c:1:c:c:c:c:c:1-[#8]-[#1] O=C(N)[C@@H]1[NH+](Cc2c(O)cc(c(c2)C)C)CCCC1
[#7]-[#6;X4]-c:1:c:c:c:c:c:1-[#8]-[#1] O=C(N1CCN(Cc2c(O)cc3OCOc3c2)CC1)C(=O)NC4CC4
[#7]-[#6;X4]-c:1:c:c:c:c:c:1-[#8]-[#1] O=C(N1CCOCC1)[C@H]2C[NH+](Cc3c(O)cc4OCOc4c3)CCC2
[#7]-[#6;X4]-c:1:c:c:c:c:c:1-[#8]-[#1] O=C(NC)c1c2N[C@H](c3c(O)cc(O)cc3)[C@@H]4[C@H](c2ccc1)C=CC4
[#7]-[#6;X4]-c:1:c:c:c:c:c:1-[#8]-[#1] O=C(NC1CCCCC1)[C@H](N(C=O)C(C)(C)C)c2c(O)cccc2
[#7]-[#6;X4]-c:1:c:c:c:c:c:1-[#8]-[#1] O=C(NC1CCCCC1)NCCCC(=O)N(Cc2c(O)cccc2)C
[#7]-[#6;X4]-c:1:c:c:c:c:c:1-[#8]-[#1] O=C(NCC=C)c1c2N[C@@H](c3c(O)cccc3)[C@@H]4[C@@H](c2ccc1)C=CC4
[#7]-[#6;X4]-c:1:c:c:c:c:c:1-[#8]-[#1] O=C(NN[C@H](C#N)c1c(O)cccc1)Cc2ccccc2
[#7]-[#6;X4]-c:1:c:c:c:c:c:1-[#8]-[#1] O=C(OC)Nc1ccc(cc1)CNC(=O)N(Cc2c(O)cccc2)C
[#7]-[#6;X4]-c:1:c:c:c:c:c:1-[#8]-[#1] O=C(OCC)[C@@H]1C[NH+](Cc2c(O)c(OC)ccc2)CCC1
[#7]-[#6;X4]-c:1:c:c:c:c:c:1-[#8]-[#1] O=C(OCC)C1=C(N(C(=O)N[C@@H](c2c(O)ccc(OC)c2)1)C)C
[#7]-[#6;X4]-c:1:c:c:c:c:c:1-[#8]-[#1] O=C\1c2c(O/C1=C\c3ccncc3)c(c(O)cc2)C[NH+](CCCC)C
[#7]-[#6;X4]-c:1:c:c:c:c:c:1-[#8]-[#1] O=C\1c2c(O/C1=C\c3ccncc3)c(c(O)cc2C)C[NH+]4CCCC4
[#7]-[#6;X4]-c:1:c:c:c:c:c:1-[#8]-[#1] O=C1C(O)=COC(=C1[C@H](Nc2ncccc2)c3c(O)cccc3)CO
[#7]-[#6;X4]-c:1:c:c:c:c:c:1-[#8]-[#1] O=C1N([C@@H](Nc2c(cccc2)1)c3c(O)cc(OC)cc3)C
[#7]-[#6;X4]-c:1:c:c:c:c:c:1-[#8]-[#1] O=C1N([C@H](Nc2c(cccc2)1)c3c(O)c(OC)ccc3)CC(C)C
[#7]-[#6;X4]-c:1:c:c:c:c:c:1-[#8]-[#1] O=C1N([C@H](Nc2c(cccc2)1)c3c(O)cccc3)CC=4OC=CC4
[#7]-[#6;X4]-c:1:c:c:c:c:c:1-[#8]-[#1] O=C1N(C(=O)C=CN1)C[NH+](Cc2c(O)c(cc(c2)C)C)C
[#7]-[#6;X4]-c:1:c:c:c:c:c:1-[#8]-[#1] O=C1N(N(C(=C(NCc2c(O)c(OC)ccc2)1)C)C)c3ccccc3
[#7]-[#6;X4]-c:1:c:c:c:c:c:1-[#8]-[#1] O=C1NC(=C(C(=O)OC(C)C)[C@H](N1)c2c(O)ccc(OC)c2)C
[#7]-[#6;X4]-c:1:c:c:c:c:c:1-[#8]-[#1] O=C1NCCCC=2c3c(OC12)ccc(O)c3CN4CCOCC4
[#7]-[#6;X4]-c:1:c:c:c:c:c:1-[#8]-[#1] O=C1Oc2c(c(O)ccc2C(=C1CC(=O)OC)C)C[NH+](C)C
[#7]-[#6;X4]-c:1:c:c:c:c:c:1-[#8]-[#1] O=C1Oc2c(c(O)ccc2C(=C1CC(=O)OC)C)C[NH+](CC)CC
[#7]-[#6;X4]-c:1:c:c:c:c:c:1-[#8]-[#1] O=C1Oc2c(cc(O)c(c2)CN3CCOCC3)C4=C(NCCC4)1
[#7]-[#6;X4]-c:1:c:c:c:c:c:1-[#8]-[#1] O=C1Oc2c(ccc(O)c2C[NH+]3C[C@H](CCC3)C)C(=C1)C
[#7]-[#6;X4]-c:1:c:c:c:c:c:1-[#8]-[#1] O=C1Oc2c(ccc(O)c2C[NH2+]C3CC3)C(=C1CC(=O)OC)C
[#7]-[#6;X4]-c:1:c:c:c:c:c:1-[#8]-[#1] O1c2c(OC)c3c(cc(OC1)2)CC[NH+]([C@@H]3c4c(O)cc(O)cc4)C
[#7]-[#6;X4]-c:1:c:c:c:c:c:1-[#8]-[#1] O1c2c(OC1)cc(c(O)c2)C[NH+](CCOc3c(OC)cccc3)C
[#7]-[#6;X4]-c:1:c:c:c:c:c:1-[#8]-[#1] O1c2c(OC1)cc(c(O)c2)CN(CC#N)Cc3ccccc3
[#7]-[#6;X4]-c:1:c:c:c:c:c:1-[#8]-[#1] O1c2c(OC1)cc(c(O)c2)CN3[C@H](c4ccccc4)C[NH+](CC3)C
[#7]-[#6;X4]-c:1:c:c:c:c:c:1-[#8]-[#1] O1CC[NH+]([C@@H](c2c(O)c3ncccc3cc2)c4cnccc4)CC1
[#7]-[#6;X4]-c:1:c:c:c:c:c:1-[#8]-[#1] O1CCN([C@@H](c2c(O)ccc3c2cccc3)c4cnccc4)CC1
[#7]-[#6;X4]-c:1:c:c:c:c:c:1-[#8]-[#1] O1N=C(C([NH+]([C@@H]1c2c(O)cccc2)C)(C)C)C
[#7]-[#6;X4]-c:1:c:c:c:c:c:1-[#8]-[#1] O1N=C(C=C1C[NH+]2CCN(Cc3c(O)ccc4c3cccc4)CC2)C
[#7]-[#6;X4]-c:1:c:c:c:c:c:1-[#8]-[#1] O1N=C(N[C@H](c2c(O)c3ncccc3cc2)c4cnccc4)C=C1C
[#7]-[#6;X4]-c:1:c:c:c:c:c:1-[#8]-[#1] Oc1c(c2c(cc1)cccc2)CNCCC3=[NH+]C=CN3C
[#7]-[#6;X4]-c:1:c:c:c:c:c:1-[#8]-[#1] Oc1c(ccc(O)c1)C[NH2+][C@@H](C=2C(=NN(C2)CC)C)C
[#7]-[#6;X4]-c:1:c:c:c:c:c:1-[#8]-[#1] Oc1c(cccc1)[C@H]2[NH+]=C(N=C(N2)c3ccccc3)c4ccccc4
[#7]-[#6;X4]-c:1:c:c:c:c:c:1-[#8]-[#1] Oc1c(cccc1)C[NH2+][C@@H](C2CC2)C
[#7]-[#6;X4]-c:1:c:c:c:c:c:1-[#8]-[#1] Oc1c(cccc1)CNc2ccc(C#N)cc2
[#7]-[#6;X4]-c:1:c:c:c:c:c:1-[#8]-[#1] Oc1c2N[C@@H](c3c(O)cc(O)cc3)[C@@H]4[C@@H](c2ccc1)C=CC4
[#7]-[#6;X4]-c:1:c:c:c:c:c:1-[#8]-[#1] Oc1c2ncccc2ccc1[C@@H]([NH+](CC)CC)C(C)C
[#7]-[#6;X4]-c:1:c:c:c:c:c:1-[#8]-[#1] Oc1c2ncccc2ccc1[C@@H](Nc3[nH+]ccc(c3)C)c4cnccc4
[#7]-[#6;X4]-c:1:c:c:c:c:c:1-[#8]-[#1] S(=O)(=O)(N)c1cc(c(cc1)C)C(=O)N(Cc2c(O)cccc2)C
[#7]-[#6;X4]-c:1:c:c:c:c:c:1-[#8]-[#1] S1[C@@H]([NH2+][C@H](C([O-])=O)C1)c2c(O)c(OCC)ccc2
[#7]-[#6;X4]-c:1:c:c:c:c:c:1-[#8]-[#1] S1[C@H]([NH2+][C@@H](C([O-])=O)C1)c2c(O)c(OC)ccc2
[#7]-[#6;X4]-c:1:c:c:c:c:c:1-[#8]-[#1] S1[C@H](N(C(=O)C)[C@@H](C(=O)NCCOC)C1)c2c(O)cccc2
[#7]-[#6;X4]-c:1:c:c:c:c:c:1-[#8]-[#1] S1C(=NC(=C1C(=O)N(Cc2c(O)cccc2)C)C)CCC
[#7]-[#6;X4]-c:1:c:c:c:c:c:1-[#8]-[#1] S1C=2N[C@@H](N=C(O)C2C3=C1C[NH+](CC3)C)c4c(O)c(OC)ccc4
[#7+]([#6]:[#6])=,:[#6]-[#6](-[#1])=[#6]-[#7](-[#6;X4])-[#6] [N+](c1ccccc1)(=C/C=C/N(c2ccccc2)C)C
[#7+]([#6]:[#6])=,:[#6]-[#6](-[#1])=[#6]-[#7](-[#6;X4])-[#6] [N+](c1ccccc1)(=C/C=C\N(c2ccccc2)C)C
[#7+]([#6]:[#6])=,:[#6]-[#6](-[#1])=[#6]-[#7](-[#6;X4])-[#6] [N+]=1(c2c(cccc2)C(C1/C=C/N(c3ccccc3)C)(C)C)C
[#7+]([#6]:[#6])=,:[#6]-[#6](-[#1])=[#6]-[#7](-[#6;X4])-[#6] [N+]=1(c2c3c(ccc2)cccc3C1/C=C/[NH+](C)C)CC
[#7+]([#6]:[#6])=,:[#6]-[#6](-[#1])=[#6]-[#7](-[#6;X4])-[#6] [N+]=1(c2c3c(ccc2)cccc3C1/C=C/N(C)C)CC
[#7+]([#6]:[#6])=,:[#6]-[#6](-[#1])=[#6]-[#7](-[#6;X4])-[#6] [n+]1(c(c2c(c3c(cc2)cccc3)cc1)/C=C\4/[NH+](C=CC=C4)CC)CC
[#7+]([#6]:[#6])=,:[#6]-[#6](-[#1])=[#6]-[#7](-[#6;X4])-[#6] [n+]1(c(ccc(c1)C)/C=C\2/N(c3c4c(c(cc3C=C2)C)cccc4)C)CC
[#7+]([#6]:[#6])=,:[#6]-[#6](-[#1])=[#6]-[#7](-[#6;X4])-[#6] [n+]1(c(ccc(c1)C)/C=C\2/N(c3c4c(c(cc3C=C2)C)cccc4)CC)C
[#7+]([#6]:[#6])=,:[#6]-[#6](-[#1])=[#6]-[#7](-[#6;X4])-[#6] [n+]1(c(cccc1)/C=C/2\N(c3c(cc(cc3)C)C=C2)C)C
[#7+]([#6]:[#6])=,:[#6]-[#6](-[#1])=[#6]-[#7](-[#6;X4])-[#6] [n+]1(c(cccc1)/C=C\2/N(c3c(cc(cc3)C)C=C2)C)C
[#7+]([#6]:[#6])=,:[#6]-[#6](-[#1])=[#6]-[#7](-[#6;X4])-[#6] [n+]1(c(cccc1)/C=C\2/N(c3c(cc(cc3)C)C=C2)C)CC
[#7+]([#6]:[#6])=,:[#6]-[#6](-[#1])=[#6]-[#7](-[#6;X4])-[#6] [n+]1(c(cccc1)/C=C\2/N(c3c(cc(cc3)C)C=C2)CC)C
[#7+]([#6]:[#6])=,:[#6]-[#6](-[#1])=[#6]-[#7](-[#6;X4])-[#6] [n+]1(c(cccc1)/C=C\2/N(c3c(ccc(c3)C)C=C2)C)C
[#7+]([#6]:[#6])=,:[#6]-[#6](-[#1])=[#6]-[#7](-[#6;X4])-[#6] [n+]1(c(cccc1)/C=C\2/N(c3c(ccc(c3)C)C=C2)C)CC
[#7+]([#6]:[#6])=,:[#6]-[#6](-[#1])=[#6]-[#7](-[#6;X4])-[#6] [n+]1(c(cccc1)/C=C\2/N(c3c(ccc(c3)C)C=C2)CC)C
[#7+]([#6]:[#6])=,:[#6]-[#6](-[#1])=[#6]-[#7](-[#6;X4])-[#6] [n+]1(c(cccc1)/C=C\2/N(c3c(cccc3)C=C2)CC)C
[#7+]([#6]:[#6])=,:[#6]-[#6](-[#1])=[#6]-[#7](-[#6;X4])-[#6] [n+]1(c(cccc1)/C=C\2/N(c3c(cccc3C)C=C2)C)C
[#7+]([#6]:[#6])=,:[#6]-[#6](-[#1])=[#6]-[#7](-[#6;X4])-[#6] [n+]1(c2c(c3c(c1/C=C\4/[NH+](C=CC=C4)C)cccc3)ccc(c2)C)CC
[#7+]([#6]:[#6])=,:[#6]-[#6](-[#1])=[#6]-[#7](-[#6;X4])-[#6] [n+]1(c2c(c3c(c1/C=C\4/[NH+](C=CC=C4)CC)cccc3)cc(cc2)C)C
[#7+]([#6]:[#6])=,:[#6]-[#6](-[#1])=[#6]-[#7](-[#6;X4])-[#6] [n+]1(c2c(c3c(c1/C=C\4/[NH+](C=CC=C4)CC)cccc3)ccc(c2)C)C
[#7+]([#6]:[#6])=,:[#6]-[#6](-[#1])=[#6]-[#7](-[#6;X4])-[#6] [n+]1(c2c(cc(cc2)C)ccc1/C=C/3\N(c4c(cccc4)C=C3)C)CC
[#7+]([#6]:[#6])=,:[#6]-[#6](-[#1])=[#6]-[#7](-[#6;X4])-[#6] [n+]1(c2c(cc(cc2)C)ccc1/C=C\3/N(C=CC=C3)CC)C
[#7+]([#6]:[#6])=,:[#6]-[#6](-[#1])=[#6]-[#7](-[#6;X4])-[#6] [n+]1(c2c(cc(cc2)C)ccc1/C=C\3/N(C=CC=C3)CC)CC
[#7+]([#6]:[#6])=,:[#6]-[#6](-[#1])=[#6]-[#7](-[#6;X4])-[#6] [n+]1(c2c(cc(cc2)C)ccc1/C=C\3/N(c4c(cc(cc4)C)C=C3)C)CC
[#7+]([#6]:[#6])=,:[#6]-[#6](-[#1])=[#6]-[#7](-[#6;X4])-[#6] [n+]1(c2c(cc(cc2)C)ccc1/C=C\3/N(c4c(ccc(c4)C)C=C3)C)CC
[#7+]([#6]:[#6])=,:[#6]-[#6](-[#1])=[#6]-[#7](-[#6;X4])-[#6] [n+]1(c2c(cc(cc2)C)ccc1/C=C\3/N(c4c(cccc4C)C=C3)C)CC
[#7+]([#6]:[#6])=,:[#6]-[#6](-[#1])=[#6]-[#7](-[#6;X4])-[#6] [n+]1(c2c(cc(cc2)C)ccc1/C=C\3/N(c4c(cccc4C)C=C3)CC)C
[#7+]([#6]:[#6])=,:[#6]-[#6](-[#1])=[#6]-[#7](-[#6;X4])-[#6] [n+]1(c2c(ccc1/C=C\3/N([C@@H]4C=CC=C[C@H](C=C3)4)C)cccc2)C
[#7+]([#6]:[#6])=,:[#6]-[#6](-[#1])=[#6]-[#7](-[#6;X4])-[#6] [n+]1(c2c(ccc1/C=C\3/N([C@H]4C=CC=C[C@@H](C=C3)4)C)cccc2)C
[#7+]([#6]:[#6])=,:[#6]-[#6](-[#1])=[#6]-[#7](-[#6;X4])-[#6] [n+]1(c2c(ccc1/C=C\3/N([C@H]4C=CC=C[C@H](C=C3)4)C)cccc2)C
[#7+]([#6]:[#6])=,:[#6]-[#6](-[#1])=[#6]-[#7](-[#6;X4])-[#6] [n+]1(c2c(ccc1/C=C\3/N(C=CC=C3)CC=C)ccc(c2)C)CC
[#7+]([#6]:[#6])=,:[#6]-[#6](-[#1])=[#6]-[#7](-[#6;X4])-[#6] [n+]1(c2c(ccc1/C=C\3/N(c4c(cc(cc4)C)C=C3)C)ccc(c2)C)CC
[#7+]([#6]:[#6])=,:[#6]-[#6](-[#1])=[#6]-[#7](-[#6;X4])-[#6] [n+]1(c2c(ccc1/C=C\3/N(c4c(cccc4)C=C3)CC)cccc2)CC
[#7+]([#6]:[#6])=,:[#6]-[#6](-[#1])=[#6]-[#7](-[#6;X4])-[#6] [n+]1(c2c3c(ccc2c(cc1/C=C\4/[NH+](C=CC=C4)CC)C)cccc3)CC
[#7+]([#6]:[#6])=,:[#6]-[#6](-[#1])=[#6]-[#7](-[#6;X4])-[#6] [O-][n+]1c2c([n+]([O-])c(c1C(=O)C)/C=C/[NH+](C)C)cccc2
[#7+]([#6]:[#6])=,:[#6]-[#6](-[#1])=[#6]-[#7](-[#6;X4])-[#6] [O-]N1c2c([N+](=O)C(=C1C(=O)C)/C=C/[NH+](C)C)cccc2
[#7+]([#6]:[#6])=,:[#6]-[#6](-[#1])=[#6]-[#7](-[#6;X4])-[#6] Clc1cc2[N+](=C(N(c2cc1)CC)/C=C/N(c3ccccc3)C)CC
[#7+]([#6]:[#6])=,:[#6]-[#6](-[#1])=[#6]-[#7](-[#6;X4])-[#6] Clc1cc2[N+](=C(Oc2cc1)/C=C/N(c3ccccc3)C)CC
[#7+]([#6]:[#6])=,:[#6]-[#6](-[#1])=[#6]-[#7](-[#6;X4])-[#6] Clc1cc2[N+](=C(Sc2cc1)/C=C/N(c3ccccc3)C)CC
[#7+]([#6]:[#6])=,:[#6]-[#6](-[#1])=[#6]-[#7](-[#6;X4])-[#6] Clc1cc2[N+](=C(Sc2cc1)/C=C\3/N(c4c(cccc4)C=C3)C)C
[#7+]([#6]:[#6])=,:[#6]-[#6](-[#1])=[#6]-[#7](-[#6;X4])-[#6] Clc1cc2c([N+](=C(/C=C/N(c3ccccc3)C)C2(C)C)C)cc1
[#7+]([#6]:[#6])=,:[#6]-[#6](-[#1])=[#6]-[#7](-[#6;X4])-[#6] Clc1cc2c(N(/C(=C/C=3Sc4c([N+]3C)cccc4)/C=C2)C)cc1
[#7+]([#6]:[#6])=,:[#6]-[#6](-[#1])=[#6]-[#7](-[#6;X4])-[#6] Clc1cc2N(\C(\Sc2cc1)=C\C=3Sc4c([N+]3C)cccc4)C
[#7+]([#6]:[#6])=,:[#6]-[#6](-[#1])=[#6]-[#7](-[#6;X4])-[#6] Fc1cc2[N+](=C(Oc2cc1)/C=C/N(c3ccccc3)C)CC
[#7+]([#6]:[#6])=,:[#6]-[#6](-[#1])=[#6]-[#7](-[#6;X4])-[#6] O(c1cc2c([n+](c(cc2)/C=C\3/N(C=CC=C3)C)C)cc1)C
[#7+]([#6]:[#6])=,:[#6]-[#6](-[#1])=[#6]-[#7](-[#6;X4])-[#6] O1c2c([N+](=C1/C=C/N(c3ccccc3)C)CC)cccc2
[#7+]([#6]:[#6])=,:[#6]-[#6](-[#1])=[#6]-[#7](-[#6;X4])-[#6] Oc1c(cc([NH+]=C2C=C(N(C=C2)C)C)cc1)C[N+](CC)(CC)C
[#7+]([#6]:[#6])=,:[#6]-[#6](-[#1])=[#6]-[#7](-[#6;X4])-[#6] Oc1c(cc([NH+]=C2C=C(N(C=C2)C)C)cc1)C[NH+](CC)CC
[#7+]([#6]:[#6])=,:[#6]-[#6](-[#1])=[#6]-[#7](-[#6;X4])-[#6] Oc1c(cc([NH+]=C2C=CN(C=C2)C)cc1)C[NH+](CC)CC
[#7+]([#6]:[#6])=,:[#6]-[#6](-[#1])=[#6]-[#7](-[#6;X4])-[#6] S(/C(/N1CC[NH+](CC1)C)=C/c2[n+](c3c(cc2)cccc3)C)C
[#7+]([#6]:[#6])=,:[#6]-[#6](-[#1])=[#6]-[#7](-[#6;X4])-[#6] S(/C(/N1CC[NH+](CC1)C)=C\c2[n+](c3c(cc2)cccc3)C)C
[#7+]([#6]:[#6])=,:[#6]-[#6](-[#1])=[#6]-[#7](-[#6;X4])-[#6] S(/C(/N1CCCC1)=C/c2[n+](c3c(cc2)cccc3)C)C
[#7+]([#6]:[#6])=,:[#6]-[#6](-[#1])=[#6]-[#7](-[#6;X4])-[#6] S(/C(/N1CCCC1)=C\c2[n+](c3c(cc2)cccc3)C)C
[#7+]([#6]:[#6])=,:[#6]-[#6](-[#1])=[#6]-[#7](-[#6;X4])-[#6] S(/C(/N1CCCCC1)=C/c2[n+](c3c(cc2)cccc3)C)C
[#7+]([#6]:[#6])=,:[#6]-[#6](-[#1])=[#6]-[#7](-[#6;X4])-[#6] S(/C(/N1CCN(CC1)C)=C\c2[n+](cccc2)C)C
[#7+]([#6]:[#6])=,:[#6]-[#6](-[#1])=[#6]-[#7](-[#6;X4])-[#6] S(/C(/N1CCOCC1)=C/c2[n+](c3c(cc2)cccc3)C)C
[#7+]([#6]:[#6])=,:[#6]-[#6](-[#1])=[#6]-[#7](-[#6;X4])-[#6] S(/C(/N1CCSCC1)=C/c2[n+](c3c(cc2)cccc3)C)C
[#7+]([#6]:[#6])=,:[#6]-[#6](-[#1])=[#6]-[#7](-[#6;X4])-[#6] S(/C(/N1CCSCC1)=C\c2[n+](c3c(cc2)cccc3)C)C
[#7+]([#6]:[#6])=,:[#6]-[#6](-[#1])=[#6]-[#7](-[#6;X4])-[#6] S(C(N1CCOCC1)=Cc2[n+](c3c(cc(cc3)C)cc2)C)C
[#7+]([#6]:[#6])=,:[#6]-[#6](-[#1])=[#6]-[#7](-[#6;X4])-[#6] S/1/C(/N(C(=O)\C1=C/2\SCCN2C)CC)=C\c3[n+](cccc3)C
[#7+]([#6]:[#6])=,:[#6]-[#6](-[#1])=[#6]-[#7](-[#6;X4])-[#6] S/1c2c(N(\C1=C/C=3Sc4c([N+]3CC)cccc4)CC)cccc2
[#7+]([#6]:[#6])=,:[#6]-[#6](-[#1])=[#6]-[#7](-[#6;X4])-[#6] S/1c2c(N(\C1=C/c3[n+](cccc3)C)C)cccc2
[#7+]([#6]:[#6])=,:[#6]-[#6](-[#1])=[#6]-[#7](-[#6;X4])-[#6] S/1c2c(N(\C1=C\C=3Sc4c([N+]3CC)cccc4)CC)cccc2
[#7+]([#6]:[#6])=,:[#6]-[#6](-[#1])=[#6]-[#7](-[#6;X4])-[#6] S/1c2c(N(\C1=C\c3[n+](c4c(cc(cc4)C)cc3)CC)C)cc(cc2)C
[#7+]([#6]:[#6])=,:[#6]-[#6](-[#1])=[#6]-[#7](-[#6;X4])-[#6] S/1c2c(N(\C1=C\c3[n+](c4c(cc3)cccc4)C)CC)ccc(c2)C
[#7+]([#6]:[#6])=,:[#6]-[#6](-[#1])=[#6]-[#7](-[#6;X4])-[#6] S/1c2c(N(\C1=C\c3[n+](c4c(cc3)cccc4)CC)C)ccc(c2)C
[#7+]([#6]:[#6])=,:[#6]-[#6](-[#1])=[#6]-[#7](-[#6;X4])-[#6] S/1c2c(N(\C1=C\c3[n+](c4c(cc3)cccc4C)CC)CC)cccc2
[#7+]([#6]:[#6])=,:[#6]-[#6](-[#1])=[#6]-[#7](-[#6;X4])-[#6] S/1c2c(N(\C1=C\c3[n+](cccc3)C)C)cc(cc2)C
[#7+]([#6]:[#6])=,:[#6]-[#6](-[#1])=[#6]-[#7](-[#6;X4])-[#6] S/1c2c(N(\C1=C\c3[n+](cccc3)C)C)cccc2
[#7+]([#6]:[#6])=,:[#6]-[#6](-[#1])=[#6]-[#7](-[#6;X4])-[#6] S/1c2c(N(\C1=C\c3[n+](cccc3)C)CC)cc(cc2)C
[#7+]([#6]:[#6])=,:[#6]-[#6](-[#1])=[#6]-[#7](-[#6;X4])-[#6] S/1c2c(N(\C1=C\c3[n+](cccc3)C)CC)cc(OC)cc2
[#7+]([#6]:[#6])=,:[#6]-[#6](-[#1])=[#6]-[#7](-[#6;X4])-[#6] S/1c2c(N(\C1=C\c3[n+](cccc3)C)CC)ccc(NC(=O)C)c2
[#7+]([#6]:[#6])=,:[#6]-[#6](-[#1])=[#6]-[#7](-[#6;X4])-[#6] S/1c2c(N(\C1=C\c3[n+](cccc3)C)CC)cccc2
[#7+]([#6]:[#6])=,:[#6]-[#6](-[#1])=[#6]-[#7](-[#6;X4])-[#6] S/1c2c(N(\C1=C\c3[n+](cccc3)C)CCO)cc(cc2)C
[#7+]([#6]:[#6])=,:[#6]-[#6](-[#1])=[#6]-[#7](-[#6;X4])-[#6] S/1c2c(N(\C1=C\c3[n+](cccc3)C)CCO)ccc(c2)C
[#7+]([#6]:[#6])=,:[#6]-[#6](-[#1])=[#6]-[#7](-[#6;X4])-[#6] S/1c2c(N(\C1=C\c3[n+](cccc3)C)CCO)cccc2
[#7+]([#6]:[#6])=,:[#6]-[#6](-[#1])=[#6]-[#7](-[#6;X4])-[#6] S/1c2c(N(\C1=C\c3[n+](cccc3)CCO)C)cc(cc2)C
[#7+]([#6]:[#6])=,:[#6]-[#6](-[#1])=[#6]-[#7](-[#6;X4])-[#6] S/1c2c(N(\C1=C\c3[n+](cccc3)CCO)C)cccc2
[#7+]([#6]:[#6])=,:[#6]-[#6](-[#1])=[#6]-[#7](-[#6;X4])-[#6] S1/C(/N(C(=C1C)C)CC)=C\c2[n+](c3c(cc(cc3)C)cc2)C
[#7+]([#6]:[#6])=,:[#6]-[#6](-[#1])=[#6]-[#7](-[#6;X4])-[#6] S1/C(/N(C(=O)C1=C2N(C=CC=C2)C)CC)=C\c3[n+](cccc3)C
[#7+]([#6]:[#6])=,:[#6]-[#6](-[#1])=[#6]-[#7](-[#6;X4])-[#6] S1c2c([N+](=C1/C=C/3\SCC(=O)N3CC=C)CC)cccc2
[#7+]([#6]:[#6])=,:[#6]-[#6](-[#1])=[#6]-[#7](-[#6;X4])-[#6] S1c2c([N+](=C1/C=C/N(c3ccccc3)C)C)c4c(cc2)cccc4
[#7+]([#6]:[#6])=,:[#6]-[#6](-[#1])=[#6]-[#7](-[#6;X4])-[#6] S1c2c([N+](=C1/C=C/N3c4c(cccc4)CCC3)CC)cc(c(c2)C)C
[#7+]([#6]:[#6])=,:[#6]-[#6](-[#1])=[#6]-[#7](-[#6;X4])-[#6] S1c2c([N+](=C1/C=C/N3c4c(cccc4)CCC3)CC)cccc2
[#7+]([#6]:[#6])=,:[#6]-[#6](-[#1])=[#6]-[#7](-[#6;X4])-[#6] S1c2c([N+](=C1/C=C\3/[NH+](C=CC=C3)CCCC)CC)cccc2
[#7+]([#6]:[#6])=,:[#6]-[#6](-[#1])=[#6]-[#7](-[#6;X4])-[#6] S1c2c([N+](=C1/C=C\3/N(C=CC=C3)CC=C)C)cccc2
[#7+]([#6]:[#6])=,:[#6]-[#6](-[#1])=[#6]-[#7](-[#6;X4])-[#6] S1c2c([N+](=C1/C=C\3/N(C=CC=C3)CC=C)CC)cccc2
[#7+]([#6]:[#6])=,:[#6]-[#6](-[#1])=[#6]-[#7](-[#6;X4])-[#6] S1c2c([N+](=C1/C=C\3/N(c4c(cc(cc4)C)C=C3)C)C)cccc2
[#7+]([#6]:[#6])=,:[#6]-[#6](-[#1])=[#6]-[#7](-[#6;X4])-[#6] S1c2c([N+](=C1/C=C\3/N(c4c(cc(cc4)C)C=C3)CC=C)C)cccc2
[#7+]([#6]:[#6])=,:[#6]-[#6](-[#1])=[#6]-[#7](-[#6;X4])-[#6] S1c2c([N+](=C1/C=C\3/N(c4c(ccc(c4)C)C=C3)C)CC)cccc2
[#7+]([#6]:[#6])=,:[#6]-[#6](-[#1])=[#6]-[#7](-[#6;X4])-[#6] S1c2c([N+](=C1/C=C\3/N(c4c(ccc(c4)C)C=C3)CC)C)cccc2
[#7+]([#6]:[#6])=,:[#6]-[#6](-[#1])=[#6]-[#7](-[#6;X4])-[#6] S1c2c([N+](=C1/C=C\3/N(c4c(cccc4)C=C3)C)C)cc(cc2)C
[#7+]([#6]:[#6])=,:[#6]-[#6](-[#1])=[#6]-[#7](-[#6;X4])-[#6] S1c2c([N+](=C1/C=C\3/N(c4c(cccc4)C=C3)C)C)cc(OC)cc2
[#7+]([#6]:[#6])=,:[#6]-[#6](-[#1])=[#6]-[#7](-[#6;X4])-[#6] S1c2c([N+](=C1/C=C\3/N(c4c(cccc4)C=C3)CC)C)ccc(c2)C
[#7+]([#6]:[#6])=,:[#6]-[#6](-[#1])=[#6]-[#7](-[#6;X4])-[#6] S1c2c([N+](=C1/C=C\3/N(c4c(cccc4)C=C3)CC)CC)cc(O)cc2
[#7+]([#6]:[#6])=,:[#6]-[#6](-[#1])=[#6]-[#7](-[#6;X4])-[#6] S1c2c([N+](=C1/C=C\3/N(c4c(cccc4)C=C3)CC)CC)cccc2
[#7+]([#6]:[#6])=,:[#6]-[#6](-[#1])=[#6]-[#7](-[#6;X4])-[#6] S1c2c([N+](=C1/C=C\3/N(c4c(cccc4C)C=C3)C)CC)cccc2
[#7+]([#6]:[#6])=,:[#6]-[#6](-[#1])=[#6]-[#7](-[#6;X4])-[#6] S1c2c([N+](=C1/C=C\3/N(c4c(cccc4C)C=C3)CC)C)cccc2
[#7+]([#6]:[#6])=,:[#6]-[#6](-[#1])=[#6]-[#7](-[#6;X4])-[#6] S1c2c([N+](=C1C=C3N(c4c(cccc4C)C=C3)CC)C)cccc2
[#7+]([#6]:[#6])=,:[#6]-[#6](-[#1])=[#6]-[#7](-[#6;X4])-[#6] S1c2c(N(C1=Cc3[n+](c4c(cc3)cccc4C)CC)CC)cccc2
c:1:c:c-2:c(:c:c:1)-[#7]=[#6]-[#6]-2=[#7;!R] [O-][N+](=O)c1cc2c(N=C(O)C(=NNC(=O)[C@H](CC)C)2)cc1
c:1:c:c-2:c(:c:c:1)-[#7]=[#6]-[#6]-2=[#7;!R] [O-][N+](=O)c1cc2c(N=C(O)C(=NNC(=O)c3ccc(C#N)cc3)2)cc1
c:1:c:c-2:c(:c:c:1)-[#7]=[#6]-[#6]-2=[#7;!R] [O-][N+](=O)c1cc2c(N=C(O)C(=NNC(=O)c3ccc(N)cc3)2)cc1
c:1:c:c-2:c(:c:c:1)-[#7]=[#6]-[#6]-2=[#7;!R] [O-][N+](=O)c1cc2c(N=C(O)C(=NNC(=O)CN3C(=O)CCC3)2)cc1
c:1:c:c-2:c(:c:c:1)-[#7]=[#6]-[#6]-2=[#7;!R] [O-][N+](=O)c1cc2c(N=C(O)C(=NNC=3OC(=NC(C#N)3)C)2)cc1
c:1:c:c-2:c(:c:c:1)-[#7]=[#6]-[#6]-2=[#7;!R] [O-][N+](=O)c1cc2c(N=C(O)C(=NNc3cc(C#N)ccc3)2)cc1
c:1:c:c-2:c(:c:c:1)-[#7]=[#6]-[#6]-2=[#7;!R] [O-]C(=O)c1ccc(NN=C2c3c(N=C(O)2)cc4OCCOc4c3)cc1
c:1:c:c-2:c(:c:c:1)-[#7]=[#6]-[#6]-2=[#7;!R] Brc1c2N=C(O)C(=NN3CC[NH+](CC3)C)c2cc(F)c1
c:1:c:c-2:c(:c:c:1)-[#7]=[#6]-[#6]-2=[#7;!R] Brc1c2N=C(O)C(=NNC(=O)[C@H](CC)C)c2cc(F)c1
c:1:c:c-2:c(:c:c:1)-[#7]=[#6]-[#6]-2=[#7;!R] Brc1c2N=C(O)C(=NNC(=O)C3CC3)c2cc(F)c1
c:1:c:c-2:c(:c:c:1)-[#7]=[#6]-[#6]-2=[#7;!R] Brc1c2N=C(O)C(=NNC(=O)OCC)c2cc(F)c1
c:1:c:c-2:c(:c:c:1)-[#7]=[#6]-[#6]-2=[#7;!R] Clc1c([O-])nncc(NN=C2c3c(N=C(O)2)ccc([N+]([O-])=O)c3)1
c:1:c:c-2:c(:c:c:1)-[#7]=[#6]-[#6]-2=[#7;!R] Clc1c(cccc1)CNN=C2c3c(N=C(O)2)cc4OCCOc4c3
c:1:c:c-2:c(:c:c:1)-[#7]=[#6]-[#6]-2=[#7;!R] Clc1c(ncc(Cl)c1)NN=C2c3c(N=C(O)2)ccc(F)c3
c:1:c:c-2:c(:c:c:1)-[#7]=[#6]-[#6]-2=[#7;!R] Clc1c(nccc1)NN=C2c3c(N=C(O)2)ccc(F)c3
c:1:c:c-2:c(:c:c:1)-[#7]=[#6]-[#6]-2=[#7;!R] Clc1c2N=C(O)C(=NNc3nc(OC)ccn3)c2cc(Cl)c1
c:1:c:c-2:c(:c:c:1)-[#7]=[#6]-[#6]-2=[#7;!R] Clc1cc(NC(=S)NN=C2c3c(N=C(O)2)ccc(F)c3)ccc1
c:1:c:c-2:c(:c:c:1)-[#7]=[#6]-[#6]-2=[#7;!R] Clc1cc2c(N=C(O)C(=NN[C@H]3CS(=O)(=O)CC3)2)cc1
c:1:c:c-2:c(:c:c:1)-[#7]=[#6]-[#6]-2=[#7;!R] Clc1cc2c(N=C(O)C(=NNC(=O)[C@@H](CC)C)2)cc1
c:1:c:c-2:c(:c:c:1)-[#7]=[#6]-[#6]-2=[#7;!R] Clc1cc2c(N=C(O)C(=NNC(=O)CC=3N=C(SC3)C)2)cc1
c:1:c:c-2:c(:c:c:1)-[#7]=[#6]-[#6]-2=[#7;!R] Clc1cc2c(N=C(O)C(=NNC(=O)NCC(F)(F)F)2)cc1
c:1:c:c-2:c(:c:c:1)-[#7]=[#6]-[#6]-2=[#7;!R] Clc1cc2c(N=C(O)C(=NNC(=O)OCC)2)cc1
c:1:c:c-2:c(:c:c:1)-[#7]=[#6]-[#6]-2=[#7;!R] Clc1cc2c(N=C(O)C(=NNC(=S)N[C@@H](COC)C)2)cc1
c:1:c:c-2:c(:c:c:1)-[#7]=[#6]-[#6]-2=[#7;!R] Clc1cc2c(N=C(O)C(=NNC(=S)NC)2)cc1
c:1:c:c-2:c(:c:c:1)-[#7]=[#6]-[#6]-2=[#7;!R] Clc1nnc(NN=C2c3c(N=C(O)2)c(ccc3)C)cc1
c:1:c:c-2:c(:c:c:1)-[#7]=[#6]-[#6]-2=[#7;!R] Fc1c(cc(F)cc1)CNN=C2c3c(N=C(O)2)ccc([N+]([O-])=O)c3
c:1:c:c-2:c(:c:c:1)-[#7]=[#6]-[#6]-2=[#7;!R] Fc1c(cccc1)C(=O)NN=C2c3c(N=C(O)2)ccc(c3)C
c:1:c:c-2:c(:c:c:1)-[#7]=[#6]-[#6]-2=[#7;!R] Fc1c(F)ccc(c1)CNN=C2c3c(N=C(O)2)ccc(F)c3
c:1:c:c-2:c(:c:c:1)-[#7]=[#6]-[#6]-2=[#7;!R] Fc1c(NN=C2c3c(N=C(O)2)cc4OCCOc4c3)ccc(F)c1
c:1:c:c-2:c(:c:c:1)-[#7]=[#6]-[#6]-2=[#7;!R] Fc1c(OCC(=O)NN=C2c3c(N=C(O)2)ccc(c3)C)cccc1
c:1:c:c-2:c(:c:c:1)-[#7]=[#6]-[#6]-2=[#7;!R] Fc1cc2c(N=C(O)C(=NNC(=O)[C@@H]3Oc4c(OC3)cccc4)2)cc1
c:1:c:c-2:c(:c:c:1)-[#7]=[#6]-[#6]-2=[#7;!R] Fc1cc2c(N=C(O)C(=NNC(=O)C=3OC(=CC3)C[NH+](C)C)2)cc1
c:1:c:c-2:c(:c:c:1)-[#7]=[#6]-[#6]-2=[#7;!R] Fc1cc2c(N=C(O)C(=NNC(=O)Cc3cc4c(cc3)cccc4)2)cc1
c:1:c:c-2:c(:c:c:1)-[#7]=[#6]-[#6]-2=[#7;!R] Fc1cc2c(N=C(O)C(=NNC(=O)CN3c4c(N=C3)cccc4)2)cc1
c:1:c:c-2:c(:c:c:1)-[#7]=[#6]-[#6]-2=[#7;!R] Fc1cc2c(N=C(O)C(=NNC(=O)Nc3c(cccc3)C)2)cc1
c:1:c:c-2:c(:c:c:1)-[#7]=[#6]-[#6]-2=[#7;!R] Fc1cc2c(N=C(O)C(=NNC(=O)NCC(F)(F)F)2)cc1
c:1:c:c-2:c(:c:c:1)-[#7]=[#6]-[#6]-2=[#7;!R] Fc1cc2c(N=C(O)C(=NNc3c(cccc3)C([O-])=O)2)cc1
c:1:c:c-2:c(:c:c:1)-[#7]=[#6]-[#6]-2=[#7;!R] Fc1cc2c(N=C(O)C(=NNc3ccccc3)2)cc1
c:1:c:c-2:c(:c:c:1)-[#7]=[#6]-[#6]-2=[#7;!R] Fc1cc2c(N=C(O)C(=NNc3nc4c(cc3)cccc4)2)cc1
c:1:c:c-2:c(:c:c:1)-[#7]=[#6]-[#6]-2=[#7;!R] Fc1cc2c(N=C(O)C(=NNCCCCC)2)cc1
c:1:c:c-2:c(:c:c:1)-[#7]=[#6]-[#6]-2=[#7;!R] Fc1cc2c(N=C(O)C(=NNCCN3CCOCC3)2)cc1
c:1:c:c-2:c(:c:c:1)-[#7]=[#6]-[#6]-2=[#7;!R] Fc1ccc(cc1)CC(=O)NN=C2c3c(N=C(O)2)c(ccc3)C
c:1:c:c-2:c(:c:c:1)-[#7]=[#6]-[#6]-2=[#7;!R] O=C(NN=C1c2c(N=C(O)1)c(ccc2)C)[C@@H]3OCCC3
c:1:c:c-2:c(:c:c:1)-[#7]=[#6]-[#6]-2=[#7;!R] O=C(NN=C1c2c(N=C(O)1)c(ccc2)C)[C@H](CC)C
c:1:c:c-2:c(:c:c:1)-[#7]=[#6]-[#6]-2=[#7;!R] O=C(NN=C1c2c(N=C(O)1)c(ccc2)C)C=3OC(=CC3)C[NH+](C)C
c:1:c:c-2:c(:c:c:1)-[#7]=[#6]-[#6]-2=[#7;!R] O=C(NN=C1c2c(N=C(O)1)c(ccc2)C)c3cc4OCOc4cc3
c:1:c:c-2:c(:c:c:1)-[#7]=[#6]-[#6]-2=[#7;!R] O=C(NN=C1c2c(N=C(O)1)c(ccc2)C)c3ccncc3
c:1:c:c-2:c(:c:c:1)-[#7]=[#6]-[#6]-2=[#7;!R] O=C(NN=C1c2c(N=C(O)1)c(ccc2)C)COc3ccc(C#N)cc3
c:1:c:c-2:c(:c:c:1)-[#7]=[#6]-[#6]-2=[#7;!R] O=C(NN=C1c2c(N=C(O)1)cc3OCCOc3c2)C4CC4
c:1:c:c-2:c(:c:c:1)-[#7]=[#6]-[#6]-2=[#7;!R] O=C(NN=C1c2c(N=C(O)1)cc3OCCOc3c2)c4ccc(O)cc4
c:1:c:c-2:c(:c:c:1)-[#7]=[#6]-[#6]-2=[#7;!R] O=C(NN=C1c2c(N=C(O)1)cc3OCCOc3c2)c4nccnc4
c:1:c:c-2:c(:c:c:1)-[#7]=[#6]-[#6]-2=[#7;!R] O=C(NN=C1c2c(N=C(O)1)cc3OCCOc3c2)CC=4NN=C(C4)C
c:1:c:c-2:c(:c:c:1)-[#7]=[#6]-[#6]-2=[#7;!R] O=C(NN=C1c2c(N=C(O)1)ccc(c2)C(C)C)[C@H]3OCCC3
c:1:c:c-2:c(:c:c:1)-[#7]=[#6]-[#6]-2=[#7;!R] O=C(NN=C1c2c(N=C(O)1)ccc(c2)C(C)C)CC
c:1:c:c-2:c(:c:c:1)-[#7]=[#6]-[#6]-2=[#7;!R] O=C(NN=C1c2c(N=C(O)1)ccc(c2)C)C3=C(OC(=C3)C)C
c:1:c:c-2:c(:c:c:1)-[#7]=[#6]-[#6]-2=[#7;!R] O=C(NN=C1c2c(N=C(O)1)ccc(c2)C)c3cc(O)ccc3
c:1:c:c-2:c(:c:c:1)-[#7]=[#6]-[#6]-2=[#7;!R] O=C(NN=C1c2c(N=C(O)1)ccc(c2)C)c3ccc(N4N=NN=C4)cc3
c:1:c:c-2:c(:c:c:1)-[#7]=[#6]-[#6]-2=[#7;!R] O=C(NN=C1c2c(N=C(O)1)ccc(c2)C)CNc3cc(OC)ccc3
c:1:c:c-2:c(:c:c:1)-[#7]=[#6]-[#6]-2=[#7;!R] O=C(NN=C1c2c(N=C(O)1)ccc(c2)C)COc3ccc(C#N)cc3
c:1:c:c-2:c(:c:c:1)-[#7]=[#6]-[#6]-2=[#7;!R] O=C(NN=C1c2c(N=C(O)1)cccc2)c3ccc(OC)cc3
c:1:c:c-2:c(:c:c:1)-[#7]=[#6]-[#6]-2=[#7;!R] O=C(NN=C1c2c(N=C(O)1)cccc2)CCN3CCOCC3
c:1:c:c-2:c(:c:c:1)-[#7]=[#6]-[#6]-2=[#7;!R] O=C(NNC1=Nc2c(cccc2)C(=NO)1)c3ccccc3
c:1:c:c-2:c(:c:c:1)-[#7]=[#6]-[#6]-2=[#7;!R] O=C(OCC)NN=C1c2c(N=C(O)1)cc3OCCOc3c2
c:1:c:c-2:c(:c:c:1)-[#7]=[#6]-[#6]-2=[#7;!R] O=C1N(CC(=O)NN=C2c3c(N=C(O)2)c(cc(c3)C)C)CCC1
c:1:c:c-2:c(:c:c:1)-[#7]=[#6]-[#6]-2=[#7;!R] O=C1N(CC(=O)NN=C2c3c(N=C(O)2)c(ccc3)C)CCCCC1
c:1:c:c-2:c(:c:c:1)-[#7]=[#6]-[#6]-2=[#7;!R] O1c2c(OCC1)cc3c(N=C(O)C(=NNc4nc(OC)ccn4)3)c2
c:1:c:c-2:c(:c:c:1)-[#7]=[#6]-[#6]-2=[#7;!R] OC1=Nc2c(cc(cc2)C(C)C)C(=NNc3nccnc3)1
c:1:c:c-2:c(:c:c:1)-[#7]=[#6]-[#6]-2=[#7;!R] OC1=Nc2c(cc(cc2)C)C(=NNc3ncccc3)1
c:1:c:c-2:c(:c:c:1)-[#7]=[#6]-[#6]-2=[#7;!R] OC1=Nc2c(cc(cc2C)C)C(=NNc3ncccc3)1
c:1:c:c-2:c(:c:c:1)-[#7]=[#6]-[#6]-2=[#7;!R] OC1=Nc2c(cccc2C)C(=NNc3nncc4c3cccc4)1
c:1:c:c-2:c(:c:c:1)-[#7]=[#6]-[#6]-2=[#7;!R] S(=O)(=O)(N)c1cnc(NN=C2c3c(N=C(O)2)c(cc(c3)C)C)cc1
c:1:c:c-2:c(:c:c:1)-[#7]=[#6]-[#6]-2=[#7;!R] S(c1cc(NN=C2c3c(N=C(O)2)ccc(F)c3)ccc1)C
c:1:c:c-2:c(:c:c:1)-[#7]=[#6]-[#6]-2=[#7;!R] S(c1ccc(cc1)C)CC(=O)NN=C2c3c(N=C(O)2)ccc(F)c3
c:1:c:c-2:c(:c:c:1)-[#7]=[#6]-[#6]-2=[#7;!R] S=C(NN=C1c2c(N=C(O)1)c(cc(c2)C)C)NC[C@@H]3OCCC3
c:1:c:c-2:c(:c:c:1)-[#7]=[#6]-[#6]-2=[#7;!R] S=C(NN=C1c2c(N=C(O)1)c(cc(c2)C)C)NC[C@H]3OCCC3
c:1:c:c-2:c(:c:c:1)-[#7]=[#6]-[#6]-2=[#7;!R] S=C(NN=C1c2c(N=C(O)1)c(ccc2)C)NC[C@H]3OCCC3
c:1:c:c-2:c(:c:c:1)-[#7]=[#6]-[#6]-2=[#7;!R] S=C(NN=C1c2c(N=C(O)1)c(ccc2)C)Nc3c(OC)cccc3
c:1:c:c-2:c(:c:c:1)-[#7]=[#6]-[#6]-2=[#7;!R] S=C(NN=C1c2c(N=C(O)1)c(ccc2)C)Nc3cc(OC)ccc3
c:1:c:c-2:c(:c:c:1)-[#7]=[#6]-[#6]-2=[#7;!R] S=C(NN=C1c2c(N=C(O)1)c(ccc2)C)NCC=C
c:1:c:c-2:c(:c:c:1)-[#7]=[#6]-[#6]-2=[#7;!R] S=C(NN=C1c2c(N=C(O)1)cc3OCCOc3c2)NCCC
c:1:c:c-2:c(:c:c:1)-[#7]=[#6]-[#6]-2=[#7;!R] S=C(NN=C1c2c(N=C(O)1)ccc([N+]([O-])=O)c2)NC[C@@H]3OCCC3
c:1:c:c-2:c(:c:c:1)-[#7]=[#6]-[#6]-2=[#7;!R] S=C(NN=C1c2c(N=C(O)1)ccc([N+]([O-])=O)c2)NC[C@@H]3OCCC3
c:1:c:c-2:c(:c:c:1)-[#7]=[#6]-[#6]-2=[#7;!R] S=C(NN=C1c2c(N=C(O)1)ccc([N+]([O-])=O)c2)NCC=C
c:1:c:c-2:c(:c:c:1)-[#7]=[#6]-[#6]-2=[#7;!R] S=C(NN=C1c2c(N=C(O)1)ccc(c2)C)NC[C@@H]3OCCC3
c:1:c:c-2:c(:c:c:1)-[#7]=[#6]-[#6]-2=[#7;!R] S=C(NN=C1c2c(N=C(O)1)ccc(F)c2)Nc3ccc(cc3)C
c:1:c:c-2:c(:c:c:1)-[#7]=[#6]-[#6]-2=[#7;!R] S=C(NN=C1c2c(N=C(O)1)ccc(F)c2)Nc3ccc(F)cc3
c:1:c:c-2:c(:c:c:1)-[#7]=[#6]-[#6]-2=[#7;!R] S=C(NN=C1c2c(N=C(O)1)ccc(F)c2)NC3CCCC3
c:1:c:c-2:c(:c:c:1)-[#7]=[#6]-[#6]-2=[#7;!R] S=C(NN=C1c2c(N=C(O)1)ccc(F)c2)Nc3ccccc3
c:1:c:c-2:c(:c:c:1)-[#7]=[#6]-[#6]-2=[#7;!R] S=C(NN=C1c2c(N=C(O)1)ccc(F)c2)NCC(F)(F)F
c:1:c:c-2:c(:c:c:1)-[#7]=[#6]-[#6]-2=[#7;!R] S=C(NN=C1c2c(N=C(O)1)ccc(F)c2)NCCCOC
c:1:c:c-2:c(:c:c:1)-[#7]=[#6]-[#6]-2=[#7;!R] S1(=O)(=O)C[C@](NN=C2c3c(N=C(O)2)c(cc(c3)C)C)(CC1)C
c:1:c:c-2:c(:c:c:1)-[#7]=[#6]-[#6]-2=[#7;!R] S1(=O)(=O)C[C@H](CC(=O)NN=C2c3c(N=C(O)2)c(cc(c3)C)C)CC1
c:1:c:c-2:c(:c:c:1)-[#7]=[#6]-[#6]-2=[#7;!R] S1(=O)(=O)C[C@H](NN=C2c3c(N=C(O)2)ccc(c3)C(C)C)CC1
c:1:c:c-2:c(:c:c:1)-[#7]=[#6]-[#6]-2=[#7;!R] S1C(=NC(=C1)C)CC(=O)NN=C2c3c(N=C(O)2)c(cc(c3)C)C
c:1:c:c-2:c(:c:c:1)-[#7]=[#6]-[#6]-2=[#7;!R] S1C(=NC(=C1)C)CC(=O)NN=C2c3c(N=C(O)2)ccc(c3)C(C)C
c:1:c:c-2:c(:c:c:1)-[#7]=[#6]-[#6]-2=[#7;!R] S1C(=NC(=C1)CC(=O)NN=C2c3c(N=C(O)2)c(ccc3)C)C
c:1:c:c-2:c(:c:c:1)-[#7]=[#6]-[#6]-2=[#7;!R] S1C(=NC(=C1C(=O)NN=C2c3c(N=C(O)2)c(ccc3)C)C)N
c:1:c:c-2:c(:c:c:1)-[#7]=[#6]-[#6]-2=[#7;!R] S1C(=NC(=C1C(=O)NN=C2c3c(N=C(O)2)ccc(c3)C(C)C)C)N
c:1:c:c-2:c(:c:c:1)-[#7]=[#6]-[#6]-2=[#7;!R] S1C(C(=O)NN=C2c3c(N=C(O)2)ccc(c3)C)=CC=C1
c:1:c:c-2:c(:c:c:1)-[#7]=[#6]-[#6]-2=[#7;!R] S1C(C(=O)NN=C2c3c(N=C(O)2)ccc(F)c3)=CC(=C1CC)C
c:1:c:c(:c(:c:c:1)-[#8]-[#1])-[#8]-[#1] [O-][N+](=O)c1c(O)c(O)cc(c1)/C=C(\C#N)/C(=O)N(CC)CC
c:1:c:c(:c(:c:c:1)-[#8]-[#1])-[#8]-[#1] [O-]C(=O)CCCN1N=NC(=N1)c2cc(O)c(O)cc2
c:1:c:c(:c(:c:c:1)-[#8]-[#1])-[#8]-[#1] Clc1c(O)c(O)cc(c1)C=NN2C(=S)NN=C2CC
c:1:c:c(:c(:c:c:1)-[#8]-[#1])-[#8]-[#1] Clc1c(O)c(O)cc(c1)C=NNC(=O)c2c(O)cccc2
c:1:c:c(:c(:c:c:1)-[#8]-[#1])-[#8]-[#1] Clc1c(O)c(O)cc(c1)C=NNC(=O)CC=2c3c(NC2)cccc3
c:1:c:c(:c(:c:c:1)-[#8]-[#1])-[#8]-[#1] Clc1cc(ccc1)[C@H]2NCCc3c(cc(O)c(O)c3)2
c:1:c:c(:c(:c:c:1)-[#8]-[#1])-[#8]-[#1] Clc1cc2N[C@H](N(C(=O)c2cc1)C)c3cc(O)c(O)cc3
c:1:c:c(:c(:c:c:1)-[#8]-[#1])-[#8]-[#1] Clc1ccc(N2C(S/C(/C(=O)2)=C\c3cc(O)c(O)cc3)=O)cc1
c:1:c:c(:c(:c:c:1)-[#8]-[#1])-[#8]-[#1] Clc1ccc(SCC(=O)c2cc(O)c(O)cc2)cc1
c:1:c:c(:c(:c:c:1)-[#8]-[#1])-[#8]-[#1] Clc1ncc(cc1)C(=O)NN=Cc2cc(O)c(O)cc2
c:1:c:c(:c(:c:c:1)-[#8]-[#1])-[#8]-[#1] FC(F)(F)C1=NN(C=C1)CC(=O)NN=Cc2c(O)c(O)c(O)cc2
c:1:c:c(:c(:c:c:1)-[#8]-[#1])-[#8]-[#1] FC(F)(F)c1ccc(cc1)[C@H]2NCCc3c(cc(O)c(O)c3)2
c:1:c:c(:c(:c:c:1)-[#8]-[#1])-[#8]-[#1] FC(F)(F)c1cnc(NN=Cc2cc(O)c(O)cc2)cc1
c:1:c:c(:c(:c:c:1)-[#8]-[#1])-[#8]-[#1] Fc1c(cc(F)cc1)CNN=Cc2cc(O)c(O)cc2
c:1:c:c(:c(:c:c:1)-[#8]-[#1])-[#8]-[#1] Fc1c(NC(=O)/C(/C#N)=C/c2cc(O)c(O)cc2)cccc1
c:1:c:c(:c(:c:c:1)-[#8]-[#1])-[#8]-[#1] Fc1cc(c(N2N=NN=C2)cc1)C(=O)NCCc3cc(O)c(O)cc3
c:1:c:c(:c(:c:c:1)-[#8]-[#1])-[#8]-[#1] Fc1ccc(cc1)C(=O)NN=Cc2c(O)c(O)ccc2
c:1:c:c(:c(:c:c:1)-[#8]-[#1])-[#8]-[#1] Fc1ccc(OC=2C(=O)c3c(OC2C)c(O)c(O)cc3)cc1
c:1:c:c(:c(:c:c:1)-[#8]-[#1])-[#8]-[#1] O(c1c(O)cc2c(c1)C[C@H]([C@@H]([C@H]2c3cc(O)c(O)cc3)C)C)C
c:1:c:c(:c(:c:c:1)-[#8]-[#1])-[#8]-[#1] O(c1ccc(cc1)C[C@@H]([NH2+]C[C@H](O)c2cc(O)c(O)cc2)C)C
c:1:c:c(:c(:c:c:1)-[#8]-[#1])-[#8]-[#1] O(c1ccc(cc1)Cc2c(cc(O)c(O)c2)C)C
c:1:c:c(:c(:c:c:1)-[#8]-[#1])-[#8]-[#1] O=C(/C=C/CCc1ccc(O)cc1)CCc2cc(O)c(O)cc2
c:1:c:c(:c(:c:c:1)-[#8]-[#1])-[#8]-[#1] O=C(c1c(O)c(O)c(OC)cc1)c2ccc(OCC)cc2
c:1:c:c(:c(:c:c:1)-[#8]-[#1])-[#8]-[#1] O=C(c1cc(O)c(O)cc1)/C(/C#N)=C/c2cc3c(NC=C3)cc2
c:1:c:c(:c(:c:c:1)-[#8]-[#1])-[#8]-[#1] O=C(N([C@H](C(=O)NCCCC)/C=C/C)C)c1c(O)c(O)ccc1
c:1:c:c(:c(:c:c:1)-[#8]-[#1])-[#8]-[#1] O=C(N1[C@@H](c2c(cc(O)c(O)c2)CC1)C)c3c(O)c(O)ccc3
c:1:c:c(:c(:c:c:1)-[#8]-[#1])-[#8]-[#1] O=C(N1[C@H](c2c(cc(O)c(O)c2)CC1)C)c3c(OC)cccc(O)3
c:1:c:c(:c(:c:c:1)-[#8]-[#1])-[#8]-[#1] O=C(N1[C@H](c2c(cc(O)c(O)c2)CC1)C)Cc3ccccc3
c:1:c:c(:c(:c:c:1)-[#8]-[#1])-[#8]-[#1] O=C(NC=1C(=O)NC(=CC1C)C)c2cc(O)c(O)cc2
c:1:c:c(:c(:c:c:1)-[#8]-[#1])-[#8]-[#1] O=C(Nc1c(ncc(C#N)c1C)C)c2c(O)c(O)ccc2
c:1:c:c(:c(:c:c:1)-[#8]-[#1])-[#8]-[#1] O=C(Nc1c(nccc1)N2CC[NH+](CC2)C)c3c(O)c(O)ccc3
c:1:c:c(:c(:c:c:1)-[#8]-[#1])-[#8]-[#1] O=C(Nc1cc(c(cc1)C)C)c2cc(O)c(O)c(O)c2
c:1:c:c(:c(:c:c:1)-[#8]-[#1])-[#8]-[#1] O=C(NCC(=O)NCCc1cc(O)c(O)cc1)c2ccccc2
c:1:c:c(:c(:c:c:1)-[#8]-[#1])-[#8]-[#1] O=C(NCC1=NN=C2N1CCC2)c3c(O)c(O)ccc3
c:1:c:c(:c(:c:c:1)-[#8]-[#1])-[#8]-[#1] O=C(NCCCc1ccccc1)/C(/C#N)=C/c2cc(O)c(O)cc2
c:1:c:c(:c(:c:c:1)-[#8]-[#1])-[#8]-[#1] O=C(NN=C(c1c(O)cccc1)C)c2cc(O)c(O)cc2
c:1:c:c(:c(:c:c:1)-[#8]-[#1])-[#8]-[#1] O=C(NN=C(c1ccc(cc1)C)C)c2cc(O)c(O)cc2
c:1:c:c(:c(:c:c:1)-[#8]-[#1])-[#8]-[#1] O=C(NN=Cc1c(cccc1)C)c2cc(O)c(O)cc2
c:1:c:c(:c(:c:c:1)-[#8]-[#1])-[#8]-[#1] O=C(NN=Cc1c(O)c(O)c(O)cc1)c2c(N3C=CC=C3)cccc2
c:1:c:c(:c(:c:c:1)-[#8]-[#1])-[#8]-[#1] O=C(NN=Cc1c(O)c(OC)ccc1)c2cc(O)c(O)c(O)c2
c:1:c:c(:c(:c:c:1)-[#8]-[#1])-[#8]-[#1] O=C(NN=Cc1cc(O)c(O)cc1)c2cc3OCCOc3cc2
c:1:c:c(:c(:c:c:1)-[#8]-[#1])-[#8]-[#1] O=C(NN=Cc1cc(O)c(O)cc1)CNc2c(cc(cc2C)C)C
c:1:c:c(:c(:c:c:1)-[#8]-[#1])-[#8]-[#1] O=C(OC)[C@H]1OC2(c3c(cc(O)c(O)c3)C1)CC[NH+](CC2)C
c:1:c:c(:c(:c:c:1)-[#8]-[#1])-[#8]-[#1] O=C(OCCc1ccccc1)/C=C\c2cc(O)c(O)c(O)c2
c:1:c:c(:c(:c:c:1)-[#8]-[#1])-[#8]-[#1] O=C/C=C/c1cc2O[C@H]([C@H](Oc2cc1)c3cc(O)c(O)cc3)CO
c:1:c:c(:c(:c:c:1)-[#8]-[#1])-[#8]-[#1] O=C1c2c(O)c(O)c(cc2C(=O)c3c(c(O)ccc3)1)C
c:1:c:c(:c(:c:c:1)-[#8]-[#1])-[#8]-[#1] O=C1c2c(O[C@@H](c3cc(O)c(O)c(O)c3)[C@@H](O)1)cc(O)cc2
c:1:c:c(:c(:c:c:1)-[#8]-[#1])-[#8]-[#1] O=C1c2c(O[C@@H](c3cc(O)c(O)cc3)C1)cc(OC)cc(O)2
c:1:c:c(:c(:c:c:1)-[#8]-[#1])-[#8]-[#1] O=C1c2c(OC(c3c(O)cccc3)=C1)c(O)c(O)cc2
c:1:c:c(:c(:c:c:1)-[#8]-[#1])-[#8]-[#1] O=C1c2c(OC(c3cc(O)c(O)cc3)=C1)ccc(O)c2
c:1:c:c(:c(:c:c:1)-[#8]-[#1])-[#8]-[#1] O=C1c2c(OC=C(c3cc(O)c(O)cc3)1)cc(O)cc(O)2
c:1:c:c(:c(:c:c:1)-[#8]-[#1])-[#8]-[#1] O=C1c2c(OC=C1C=3C=NN(c4ccccc4)C3)c(O)c(O)cc2
c:1:c:c(:c(:c:c:1)-[#8]-[#1])-[#8]-[#1] O=C1N([C@@H](Nc2c(cccc2)1)c3cc(O)c(O)cc3)C4CC4
c:1:c:c(:c(:c:c:1)-[#8]-[#1])-[#8]-[#1] O=C1N([C@@H](Nc2c(cccc2)1)c3cc(O)c(O)cc3)CC=4OC=CC4
c:1:c:c(:c(:c:c:1)-[#8]-[#1])-[#8]-[#1] O=C1N([C@@H](Nc2c(cccc2)1)c3cc(OC)c(O)c(O)c3)C4CC4
c:1:c:c(:c(:c:c:1)-[#8]-[#1])-[#8]-[#1] O=C1N(N(C(=C(N=Cc2cc(O)c(O)cc2)1)C)C)c3ccccc3
c:1:c:c(:c(:c:c:1)-[#8]-[#1])-[#8]-[#1] O=C1N(N=Cc2c(O)c(O)ccc2)C(=CC(=C(C#N)1)C)C
c:1:c:c(:c(:c:c:1)-[#8]-[#1])-[#8]-[#1] O=C1N(N=Cc2c(O)c(O)ccc2)C(=O)c3c4c(cccc41)ccc3
c:1:c:c(:c(:c:c:1)-[#8]-[#1])-[#8]-[#1] O=C1NCC[NH+](Cc2c(O)c(O)cc(c2)C(C)(C)C)C1
c:1:c:c(:c(:c:c:1)-[#8]-[#1])-[#8]-[#1] O=C1O[C@H](c2c(c(OC)c(OC)cc2)1)CC(=O)c3cc(O)c(O)cc3
c:1:c:c(:c(:c:c:1)-[#8]-[#1])-[#8]-[#1] O=C1Oc2c(cccc2)C=3Oc4c(cc(O)c(O)c4)C13
c:1:c:c(:c(:c:c:1)-[#8]-[#1])-[#8]-[#1] O=C1Oc2c(O)c(O)ccc2C(=C1CC(=O)Nc3nccc(c3)C)C
c:1:c:c(:c(:c:c:1)-[#8]-[#1])-[#8]-[#1] O1[C@@H](OCCc2cc(O)c(O)cc2)[C@@H](O)[C@@H](O)[C@H](O)[C@H]1CO
c:1:c:c(:c(:c:c:1)-[#8]-[#1])-[#8]-[#1] O1c2c(c(O)cc(O)c2)C[C@@H](O)[C@@H]1c3cc(O)c(O)cc3
c:1:c:c(:c(:c:c:1)-[#8]-[#1])-[#8]-[#1] O1c2c(ccc(O)c2)[C@H]3c4c(cc(O)c(O)c4)C[C@](O)3C1
c:1:c:c(:c(:c:c:1)-[#8]-[#1])-[#8]-[#1] O1c2c(O)c(O)ccc2C[C@@H](c3ccc(O)cc3)C1
c:1:c:c(:c(:c:c:1)-[#8]-[#1])-[#8]-[#1] O1c2c(OC1)ccc(c2)C[NH2+]CCc3cc(O)c(O)cc3
c:1:c:c(:c(:c:c:1)-[#8]-[#1])-[#8]-[#1] Oc1c(O)c(ccc(O)1)C=NNC(=Nc2ccccc2)c3ncccc3
c:1:c:c(:c(:c:c:1)-[#8]-[#1])-[#8]-[#1] Oc1c(O)cc(cc1CN2CCN(c3cc[nH+]cc3)CC2)C(C)(C)C
c:1:c:c(:c(:c:c:1)-[#8]-[#1])-[#8]-[#1] Oc1c(O)cc2c(c1)[C@H](c3ccccc3)C[NH+](CC2)C
c:1:c:c(:c(:c:c:1)-[#8]-[#1])-[#8]-[#1] Oc1c(O)cc2c(c1)[C@H](c3ccccc3)C[NH2+]CC2
c:1:c:c(:c(:c:c:1)-[#8]-[#1])-[#8]-[#1] Oc1c(O)ccc(c1)C(CC)(C)C
c:1:c:c(:c(:c:c:1)-[#8]-[#1])-[#8]-[#1] Oc1c(O)ccc(c1)C=NNc2nc3c(c(c2)C)cccc3
c:1:c:c(:c(:c:c:1)-[#8]-[#1])-[#8]-[#1] Oc1c(O)ccc2c1c3c4c(cc(O)c3)CC[NH2+][C@@H]4C2
c:1:c:c(:c(:c:c:1)-[#8]-[#1])-[#8]-[#1] P(=O)(OC)(OC)c1c(O)c(O)c(cc1)C(C)(C)C
c:1:c:c(:c(:c:c:1)-[#8]-[#1])-[#8]-[#1] S(=O)(=O)(c1c(O)c(O)cc(c1)CC[NH3+])c2ccc(N)cc2
c:1:c:c(:c(:c:c:1)-[#8]-[#1])-[#8]-[#1] S(=O)(=O)(NN=Cc1cc(O)c(O)cc1)c2c(ccc(c2)C)C
c:1:c:c(:c(:c:c:1)-[#8]-[#1])-[#8]-[#1] S(=O)(=O)(NN=Cc1cc(O)c(O)cc1)c2ccc(cc2)CC
c:1:c:c(:c(:c:c:1)-[#8]-[#1])-[#8]-[#1] S(C1=NN=NN1C)CC(=O)c2cc(O)c(O)cc2
c:1:c:c(:c(:c:c:1)-[#8]-[#1])-[#8]-[#1] S(C1=NN=NN1C[C@@H]2OCCC2)CC(=O)c3cc(O)c(O)cc3
c:1:c:c(:c(:c:c:1)-[#8]-[#1])-[#8]-[#1] S(c1ccc(cc1)C)CC(=O)NN=Cc2c(O)c(O)ccc2
c:1:c:c(:c(:c:c:1)-[#8]-[#1])-[#8]-[#1] S(c1nncc(n1)c2ccccc2)CC(=O)c3cc(O)c(O)cc3
c:1:c:c(:c(:c:c:1)-[#8]-[#1])-[#8]-[#1] S(c1nncc2c1cccc2)CC(=O)c3cc(O)c(O)cc3
c:1:c:c(:c(:c:c:1)-[#8]-[#1])-[#8]-[#1] S=C(N[C@H]1[C@H]2C[C@@H](C1)CC2)NCCc3cc(O)c(O)cc3
c:1:c:c(:c(:c:c:1)-[#8]-[#1])-[#8]-[#1] S=C(NCC(=C)C)NCCc1cc(O)c(O)cc1
c:1:c:c(:c(:c:c:1)-[#8]-[#1])-[#8]-[#1] S=C(NN=Cc1cc(O)c(O)cc1)Nc2c(cc(cc2)C)C
c:1:c:c(:c(:c:c:1)-[#8]-[#1])-[#8]-[#1] S=C1N(N=Cc2c(O)c(O)ccc2)C(=NN1)C
c:1:c:c(:c(:c:c:1)-[#8]-[#1])-[#8]-[#1] S=C1N(N=Cc2c(O)c(O)ccc2)C(=NN1)c3c(cccc3)C
c:1:c:c(:c(:c:c:1)-[#8]-[#1])-[#8]-[#1] S=C1N(N=Cc2cc(O)c(O)cc2)C(=NN1)c3ccc(OC)cc3
c:1:c:c(:c(:c:c:1)-[#8]-[#1])-[#8]-[#1] S=C1S/C(/C(=O)N1CC)=C/c2cc(O)c(O)cc2
c:1:c:c(:c(:c:c:1)-[#8]-[#1])-[#8]-[#1] S=C1S/C(/C(=O)N1Cc2ccccc2)=C/c3c(O)c(O)ccc3
c:1:c:c(:c(:c:c:1)-[#8]-[#1])-[#8]-[#1] S1C(=NC(=C1)C)[C@@H]2C(=NN=C2)c3c(O)c(O)c(O)cc3
c:1:c:c(:c(:c:c:1)-[#8]-[#1])-[#8]-[#1] S1C(=NC(C=2C(=O)c3c(OC2)c(O)c(O)cc3)=C1)C
c:1:c:c(:c(:c:c:1)-[#8]-[#1])-[#8]-[#1] S1C(=NC(c2cc(O)c(O)cc2)=C1)CC(=O)Nc3cc(ccc3)C
c:1:c:c(:c(:c:c:1)-[#8]-[#1])-[#8]-[#1] S1C(=NC(c2cc(O)c(O)cc2)=C1)CNC(=O)CCC
c:1:c:c(:c(:c:c:1)-[#8]-[#1])-[#8]-[#1] S1C(=NC(c2cc(O)c(O)cc2)=C1)CNC(=O)NCCC
c:1:c:c(:c(:c:c:1)-[#8]-[#1])-[#8]-[#1] S1C(=NC)N(N=Cc2ncccc2)C(c3cc(O)c(O)cc3)=C1
c:1:c:c(:c(:c:c:1)-[#8]-[#1])-[#8]-[#1] S1C(=NN=C1)N2C(=O)CS[C@@H]2c3c(O)c(O)ccc3
c:1:c:c(:c(:c:c:1)-[#8]-[#1])-[#8]-[#1] S1C(=NN=C1c2ccccc2)N=Cc3cc(O)c(O)cc3
c:1:c:c(:c(:c:c:1)-[#8]-[#1])-[#8]-[#1] S1N=C(SC)C(C#N)=C1NN=C(c2cc(O)c(O)cc2)C
c:1-2:c(:c:c:c:c:1)-[#6](=[#8])-[#6;X4]-[#6]-2=[#8] [O-][N+](=O)[C@@H]1C2(C(=O)c3c(cccc3)C(=O)2)[C@@H](c4ccccc4)1
c:1-2:c(:c:c:c:c:1)-[#6](=[#8])-[#6;X4]-[#6]-2=[#8] [O-][N+](=O)[C@H]1C2(C(=O)c3c(cccc3)C(=O)2)[C@H](c4ccccc4)1
c:1-2:c(:c:c:c:c:1)-[#6](=[#8])-[#6;X4]-[#6]-2=[#8] [O-][N+](=O)C1(C(=O)c2c(cccc2)C(=O)1)C/C(=C\OCC)/C
c:1-2:c(:c:c:c:c:1)-[#6](=[#8])-[#6;X4]-[#6]-2=[#8] [O-][N+](=O)C1(c2c(cccc2)C)C(=O)c3c(cccc3)C(=O)1
c:1-2:c(:c:c:c:c:1)-[#6](=[#8])-[#6;X4]-[#6]-2=[#8] [O-][N+](=O)C1(c2ccc(cc2)C)C(=O)c3c(cccc3)C(=O)1
c:1-2:c(:c:c:c:c:1)-[#6](=[#8])-[#6;X4]-[#6]-2=[#8] [O-][N+](=O)C1(c2ccccc2)C(=O)c3c(cccc3)C(=O)1
c:1-2:c(:c:c:c:c:1)-[#6](=[#8])-[#6;X4]-[#6]-2=[#8] [O-][N+](=O)c1cc(ccc1)[C@@H]2C3(C(=O)c4c(cccc4)C(=O)3)[C@@H]([N+]([O-])=O)2
c:1-2:c(:c:c:c:c:1)-[#6](=[#8])-[#6;X4]-[#6]-2=[#8] [O-][N+](=O)c1cc(ccc1)[C@H]2C3(C(=O)c4c(cccc4)C(=O)3)[C@@H]([N+]([O-])=O)2
c:1-2:c(:c:c:c:c:1)-[#6](=[#8])-[#6;X4]-[#6]-2=[#8] [O-][N+](=O)c1ccc(cc1)[C@@H]2C3(C(=O)c4c(cccc4)C(=O)3)[C@H]([N+]([O-])=O)2
c:1-2:c(:c:c:c:c:1)-[#6](=[#8])-[#6;X4]-[#6]-2=[#8] [O-][N+](=O)c1ccc(cc1)[C@H]2C3(C(=O)c4c(cccc4)C(=O)3)[C@H]([N+]([O-])=O)2
c:1-2:c(:c:c:c:c:1)-[#6](=[#8])-[#6;X4]-[#6]-2=[#8] [O-]C(=O)[C@@H](C=1C(=O)c2c(cccc2)C(O)1)C3C(=O)c4c(cccc4)C(=O)3
c:1-2:c(:c:c:c:c:1)-[#6](=[#8])-[#6;X4]-[#6]-2=[#8] [O-]C(=O)c1c[n+](ccc1)C2C(=O)c3c(cccc3)C(=O)2
c:1-2:c(:c:c:c:c:1)-[#6](=[#8])-[#6;X4]-[#6]-2=[#8] [O-]C(=O)CC1(c2c3c(ccc2)cccc3)C(=O)c4c(cccc4)C(=O)1
c:1-2:c(:c:c:c:c:1)-[#6](=[#8])-[#6;X4]-[#6]-2=[#8] [O-]C(=O)CC1(c2ccc(OC)cc2)C(=O)c3c(cccc3)C(=O)1
c:1-2:c(:c:c:c:c:1)-[#6](=[#8])-[#6;X4]-[#6]-2=[#8] [O-]C(=O)CCCN=CC1C(=O)c2c(cccc2)C(=O)1
c:1-2:c(:c:c:c:c:1)-[#6](=[#8])-[#6;X4]-[#6]-2=[#8] [O-]C=1C(=O)OC2(C(=O)c3c(cccc3)C(=O)2)C(C(=O)c4ccc(cc4)C)1
c:1-2:c(:c:c:c:c:1)-[#6](=[#8])-[#6;X4]-[#6]-2=[#8] [O-]C=1C(=O)OC2(C(=O)c3c(cccc3)C(=O)2)C1C(=O)C
c:1-2:c(:c:c:c:c:1)-[#6](=[#8])-[#6;X4]-[#6]-2=[#8] [O-]C=1NC(=O)NC(=O)C1C2(O)C(=O)c3c(cccc3)C(=O)2
c:1-2:c(:c:c:c:c:1)-[#6](=[#8])-[#6;X4]-[#6]-2=[#8] [O-]C1=C(C(=O)CC(C1)(C)C)C2([O-])C(=O)c3c(cccc3)C(=O)2
c:1-2:c(:c:c:c:c:1)-[#6](=[#8])-[#6;X4]-[#6]-2=[#8] [O-]c1c2nc(ccc2c(cc1C)C)C3C(=O)c4c(cccc4)C(=O)3
c:1-2:c(:c:c:c:c:1)-[#6](=[#8])-[#6;X4]-[#6]-2=[#8] [S+](C1(c2ccccc2)C(=O)c3c(cccc3)C(=O)1)(C)C
c:1-2:c(:c:c:c:c:1)-[#6](=[#8])-[#6;X4]-[#6]-2=[#8] BrC1([N+]([O-])=O)C(=O)c2c(cccc2)C(=O)1
c:1-2:c(:c:c:c:c:1)-[#6](=[#8])-[#6;X4]-[#6]-2=[#8] BrC1(Br)C(=O)c2c(cccc2)C(=O)1
c:1-2:c(:c:c:c:c:1)-[#6](=[#8])-[#6;X4]-[#6]-2=[#8] BrC1(c2ccccc2)C(=O)c3c(cccc3)C(=O)1
c:1-2:c(:c:c:c:c:1)-[#6](=[#8])-[#6;X4]-[#6]-2=[#8] Brc1c2c(ccc1)C(=O)[C@@H]([N+]([O-])=O)C(=O)2
c:1-2:c(:c:c:c:c:1)-[#6](=[#8])-[#6;X4]-[#6]-2=[#8] ClC1(c2ccc([N+]([O-])=O)cc2)C(=O)c3c(cccc3)C(=O)1
c:1-2:c(:c:c:c:c:1)-[#6](=[#8])-[#6;X4]-[#6]-2=[#8] ClC1(c2ccccc2)C(=O)c3c(cccc3)C(=O)1
c:1-2:c(:c:c:c:c:1)-[#6](=[#8])-[#6;X4]-[#6]-2=[#8] Clc1c(ccc(Cl)c1)C2(C(=O)c3c(cccc3)C(=O)2)CC([O-])=O
c:1-2:c(:c:c:c:c:1)-[#6](=[#8])-[#6;X4]-[#6]-2=[#8] Clc1ccc(cc1)[C@@H]2C3(C(=O)c4c(cccc4)C(=O)3)[C@H]([N+]([O-])=O)2
c:1-2:c(:c:c:c:c:1)-[#6](=[#8])-[#6;X4]-[#6]-2=[#8] Clc1ccc(cc1)[C@@H]2OC3(C(=O)c4c(cccc4)C(=O)3)2
c:1-2:c(:c:c:c:c:1)-[#6](=[#8])-[#6;X4]-[#6]-2=[#8] Clc1ccc(cc1)[C@H]2C3(C(=O)c4c(cccc4)C(=O)3)[C@H]([N+]([O-])=O)2
c:1-2:c(:c:c:c:c:1)-[#6](=[#8])-[#6;X4]-[#6]-2=[#8] Clc1ccc(cc1)C2(C(=O)c3c(cccc3)C(=O)2)CC(=O)OC
c:1-2:c(:c:c:c:c:1)-[#6](=[#8])-[#6;X4]-[#6]-2=[#8] ClCC(=O)OCC1(C(=O)c2c(cccc2)C(=O)1)Cc3ccccc3
c:1-2:c(:c:c:c:c:1)-[#6](=[#8])-[#6;X4]-[#6]-2=[#8] ClCCCONC1C(=O)c2c(cccc2)C(=O)1
c:1-2:c(:c:c:c:c:1)-[#6](=[#8])-[#6;X4]-[#6]-2=[#8] Fc1cc(ccc1)[C@@H]2OC3(C(=O)c4c(cccc4)C(=O)3)2
c:1-2:c(:c:c:c:c:1)-[#6](=[#8])-[#6;X4]-[#6]-2=[#8] O=C(NC1(O)C(=O)c2c(cccc2)C(=O)1)c3ccc(cc3)C
c:1-2:c(:c:c:c:c:1)-[#6](=[#8])-[#6;X4]-[#6]-2=[#8] O=C(NC1(O)C(=O)c2c(cccc2)C(=O)1)c3ncccc3
c:1-2:c(:c:c:c:c:1)-[#6](=[#8])-[#6;X4]-[#6]-2=[#8] O=C(NC1(O)C(=O)c2c(cccc2)C(=O)1)Cc3ccccc3
c:1-2:c(:c:c:c:c:1)-[#6](=[#8])-[#6;X4]-[#6]-2=[#8] O=C(NCCC)CC1(c2ccccc2)C(=O)c3c(cccc3)C(=O)1
c:1-2:c(:c:c:c:c:1)-[#6](=[#8])-[#6;X4]-[#6]-2=[#8] O=C(OC)CC1(c2ccc(OC)cc2)C(=O)c3c(cccc3)C(=O)1
c:1-2:c(:c:c:c:c:1)-[#6](=[#8])-[#6;X4]-[#6]-2=[#8] O=C(OCC)[C@]1(C(=O)CCC1)C2(O)C(=O)c3c(cccc3)C(=O)2
c:1-2:c(:c:c:c:c:1)-[#6](=[#8])-[#6;X4]-[#6]-2=[#8] O=C(OCC)[C@@H](C#N)C1(O)C(=O)c2c(cccc2)C(=O)1
c:1-2:c(:c:c:c:c:1)-[#6](=[#8])-[#6;X4]-[#6]-2=[#8] O=C(OCC)[C@@H](C1(c2ccccc2)C(=O)c3c(cccc3)C(=O)1)C
c:1-2:c(:c:c:c:c:1)-[#6](=[#8])-[#6;X4]-[#6]-2=[#8] O=C(OCC)CC1(C(=O)c2c(cccc2)C(=O)1)Cc3ccccc3
c:1-2:c(:c:c:c:c:1)-[#6](=[#8])-[#6;X4]-[#6]-2=[#8] O=C(OCC)CC1(c2ccc(cc2)C)C(=O)c3c(cccc3)C(=O)1
c:1-2:c(:c:c:c:c:1)-[#6](=[#8])-[#6;X4]-[#6]-2=[#8] O=C(OCC)CC1(c2ccc(OC)cc2)C(=O)c3c(cccc3)C(=O)1
c:1-2:c(:c:c:c:c:1)-[#6](=[#8])-[#6;X4]-[#6]-2=[#8] O=C(OCC)CC1(c2ccccc2)C(=O)c3c(cccc3)C(=O)1
c:1-2:c(:c:c:c:c:1)-[#6](=[#8])-[#6;X4]-[#6]-2=[#8] O=C1c2c(cccc2)C(=O)C([NH+]3CCCCC3)(c4ncccc4)1
c:1-2:c(:c:c:c:c:1)-[#6](=[#8])-[#6;X4]-[#6]-2=[#8] O=C1c2c(cccc2)C(=O)C(c3c(cccc3)C)1C
c:1-2:c(:c:c:c:c:1)-[#6](=[#8])-[#6;X4]-[#6]-2=[#8] O=C1c2c(cccc2)C(=O)C(c3ccc(cc3)C)1C
c:1-2:c(:c:c:c:c:1)-[#6](=[#8])-[#6;X4]-[#6]-2=[#8] O=C1c2c(cccc2)C(=O)C(c3ccccc3)1C
c:1-2:c(:c:c:c:c:1)-[#6](=[#8])-[#6;X4]-[#6]-2=[#8] O=C1c2c(cccc2)C(=O)C(c3ccccc3)1CC
c:1-2:c(:c:c:c:c:1)-[#6](=[#8])-[#6;X4]-[#6]-2=[#8] O=C1c2c(cccc2)C(=O)C(c3ccccc3)1CC#C
c:1-2:c(:c:c:c:c:1)-[#6](=[#8])-[#6;X4]-[#6]-2=[#8] O=C1c2c(cccc2)C(=O)C(c3ccccc3)1CC=4ON=C(N4)C(C)C
c:1-2:c(:c:c:c:c:1)-[#6](=[#8])-[#6;X4]-[#6]-2=[#8] O=C1c2c(cccc2)C(=O)C(c3ccccc3)1CC=C
c:1-2:c(:c:c:c:c:1)-[#6](=[#8])-[#6;X4]-[#6]-2=[#8] O=C1c2c(cccc2)C(=O)C(c3ccccc3)1CCO
c:1-2:c(:c:c:c:c:1)-[#6](=[#8])-[#6;X4]-[#6]-2=[#8] O=C1c2c(cccc2)C(=O)C(N3CCCCC3)(c4ncccc4)1
c:1-2:c(:c:c:c:c:1)-[#6](=[#8])-[#6;X4]-[#6]-2=[#8] O=C1c2c(cccc2)C(=O)C(N3CCOCC3)(c4ccccc4)1
c:1-2:c(:c:c:c:c:1)-[#6](=[#8])-[#6;X4]-[#6]-2=[#8] O=C1c2c(cccc2)C(=O)C(N3CCOCC3)(N4CCOCC4)1
c:1-2:c(:c:c:c:c:1)-[#6](=[#8])-[#6;X4]-[#6]-2=[#8] O=C1c2c(cccc2)C(=O)C(O)(c3c(O)c(ccc3)C)1
c:1-2:c(:c:c:c:c:1)-[#6](=[#8])-[#6;X4]-[#6]-2=[#8] O=C1c2c(cccc2)C(=O)C(O)(c3c(O)cc(c(c3)C)C)1
c:1-2:c(:c:c:c:c:1)-[#6](=[#8])-[#6;X4]-[#6]-2=[#8] O=C1c2c(cccc2)C(=O)C(O)(c3c(O)ccc(c3)C)1
c:1-2:c(:c:c:c:c:1)-[#6](=[#8])-[#6;X4]-[#6]-2=[#8] O=C1c2c(cccc2)C(=O)C(O)(c3c(O)ccc4c3cccc4)1
c:1-2:c(:c:c:c:c:1)-[#6](=[#8])-[#6;X4]-[#6]-2=[#8] O=C1c2c(cccc2)C(=O)C(O)(c3cc4c(N[C@H](C4)C)cc3)1
c:1-2:c(:c:c:c:c:1)-[#6](=[#8])-[#6;X4]-[#6]-2=[#8] O=C1c2c(cccc2)C(=O)C(O)(c3cc4c(NCCC4)cc3)1
c:1-2:c(:c:c:c:c:1)-[#6](=[#8])-[#6;X4]-[#6]-2=[#8] O=C1c2c(cccc2)C(=O)C(O)(c3ccc(N(C)C)cc3)1
c:1-2:c(:c:c:c:c:1)-[#6](=[#8])-[#6;X4]-[#6]-2=[#8] O=C1c2c(cccc2)C(=O)C(O)(c3ccc(OC)cc3)1
c:1-2:c(:c:c:c:c:1)-[#6](=[#8])-[#6;X4]-[#6]-2=[#8] O=C1c2c(cccc2)C(=O)C(O)(N(c3ccccc3)CC)1
c:1-2:c(:c:c:c:c:1)-[#6](=[#8])-[#6;X4]-[#6]-2=[#8] O=C1c2c(cccc2)C(=O)C(O)1C(C(=O)C)C(=O)C
c:1-2:c(:c:c:c:c:1)-[#6](=[#8])-[#6;X4]-[#6]-2=[#8] O=C1c2c(cccc2)C(=O)C(O)1C=3C(=O)CCCC(O)3
c:1-2:c(:c:c:c:c:1)-[#6](=[#8])-[#6;X4]-[#6]-2=[#8] O=C1c2c(cccc2)C(=O)C(O)1C=3c4c(NC3)cccc4
c:1-2:c(:c:c:c:c:1)-[#6](=[#8])-[#6;X4]-[#6]-2=[#8] O=C1c2c(cccc2)C(=O)C(O)1C=3N4C(=C(C3)C)[C@H](O)CC4
c:1-2:c(:c:c:c:c:1)-[#6](=[#8])-[#6;X4]-[#6]-2=[#8] O=C1c2c(cccc2)C(=O)C(O)1C=3N4C(=C(C3)CO)[C@@H](O)CC4
c:1-2:c(:c:c:c:c:1)-[#6](=[#8])-[#6;X4]-[#6]-2=[#8] O=C1c2c(cccc2)C(=O)C(O)1C=3N4C(=C(C3)CO)[C@H](O)CC4
c:1-2:c(:c:c:c:c:1)-[#6](=[#8])-[#6;X4]-[#6]-2=[#8] O=C1c2c(cccc2)C(=O)C(O)1CC(=O)c3ccccc3
c:1-2:c(:c:c:c:c:1)-[#6](=[#8])-[#6;X4]-[#6]-2=[#8] O=C1c2c(cccc2)C(=O)C1C(=NCCC[NH+](CC)CC)C
c:1-2:c(:c:c:c:c:1)-[#6](=[#8])-[#6;X4]-[#6]-2=[#8] O=C1c2c(cccc2)C(=O)C1C=NC[NH+]3CCCC3
c:1-2:c(:c:c:c:c:1)-[#6](=[#8])-[#6;X4]-[#6]-2=[#8] O=C1c2c(cccc2)C(=O)C1C=NCC3CC[NH2+]CC3
c:1-2:c(:c:c:c:c:1)-[#6](=[#8])-[#6;X4]-[#6]-2=[#8] O=C1c2c(cccc2)C(=O)C1C=NCCC[NH2+]C3CCCCC3
c:1-2:c(:c:c:c:c:1)-[#6](=[#8])-[#6;X4]-[#6]-2=[#8] O=C1c2c(cccc2)C(=O)C3([NH2+]CCc4c(cc(OC)c(OC)c4)3)1
c:1-2:c(:c:c:c:c:1)-[#6](=[#8])-[#6;X4]-[#6]-2=[#8] O=C1c2c(cccc2)C(=O)C3(c4c(cccc4)C=C3)1
c:1-2:c(:c:c:c:c:1)-[#6](=[#8])-[#6;X4]-[#6]-2=[#8] O=C1c2c(cccc2)C(=O)C3(O[C@@H]4N(C5=C(C(=O)CCC5)3)C=C(C=C4)C)1
c:1-2:c(:c:c:c:c:1)-[#6](=[#8])-[#6;X4]-[#6]-2=[#8] O=C1c2c(cccc2)C(=O)C3(O[C@@H]4N(C5=C(C(=O)CCC5)3)C=CC(=C4)C)1
c:1-2:c(:c:c:c:c:1)-[#6](=[#8])-[#6;X4]-[#6]-2=[#8] O=C1c2c(cccc2)C(=O)C3(O[C@H](c4ccccc4)3)1
c:1-2:c(:c:c:c:c:1)-[#6](=[#8])-[#6;X4]-[#6]-2=[#8] O=C1c2c(cccc2)C(=O)C3(O[C@H]4N(C5=C(C(=O)CCC5)3)C=CC=C4)1
c:1-2:c(:c:c:c:c:1)-[#6](=[#8])-[#6;X4]-[#6]-2=[#8] O=C1c2c(cccc2)C(=O)C31[C@@H]4N(c5c(cccc5)C3)CCCC4
c:1-2:c(:c:c:c:c:1)-[#6](=[#8])-[#6;X4]-[#6]-2=[#8] O=C1c2c(cccc2)C(=O)C31[C@H]4N(c5c(cccc5)C3)CCCC4
c:1-2:c(:c:c:c:c:1)-[#6](=[#8])-[#6;X4]-[#6]-2=[#8] O=C1c2c(cccc2)C(=O)C31C(C#N)(C#N)C(C#N)(C#N)3
c:1-2:c(:c:c:c:c:1)-[#6](=[#8])-[#6;X4]-[#6]-2=[#8] O=C1c2c(cccc2)C(=O)C31C(C#N)=C(OC4=C(C(=O)C[C@@H](C4)C)3)N
c:1-2:c(:c:c:c:c:1)-[#6](=[#8])-[#6;X4]-[#6]-2=[#8] O=C1c2c(cccc2)C(=O)C31C(C#N)=C(OC4=C(C(=O)CCC4)3)N
c:1-2:c(:c:c:c:c:1)-[#6](=[#8])-[#6;X4]-[#6]-2=[#8] O=C1c2c(O)c3c(c(O)c2C(=O)C1(C)C)cccc3
c:1-2:c(:c:c:c:c:1)-[#6](=[#8])-[#6;X4]-[#6]-2=[#8] O=C1c2c(O)c3c(c(O)c2C(=O)C4(c5c(cccc5)CC4)1)cccc3
c:1-2:c(:c:c:c:c:1)-[#6](=[#8])-[#6;X4]-[#6]-2=[#8] O=C1OC2(C(=O)c3c(cccc3)C(=O)2)Cc4c(cccc4)1
c:1-2:c(:c:c:c:c:1)-[#6](=[#8])-[#6;X4]-[#6]-2=[#8] S([O-])(=O)(=O)C1(S([O-])(=O)=O)C(=O)c2c(cccc2)C(=O)1
c:1-2:c(:c:c:c:c:1)-[#6](=[#8])-[#6;X4]-[#6]-2=[#8] S(c1ncccc1C(=O)NC2(O)C(=O)c3c(cccc3)C(=O)2)C
c:1-2:c(:c:c:c:c:1)-[#6](=[#8])-[#6;X4]-[#6]-2=[#8] S(CC[C@@H](N=CC1C(=O)c2c(cccc2)C(=O)1)C([O-])=O)C
c:1-2:c(:c:c:c:c:1)-[#6](=[#8])-[#6;X4]-[#6]-2=[#8] S(CC[C@H](N=CC1C(=O)c2c(cccc2)C(=O)1)C([O-])=O)C
c:1-2:c(:c:c:c:c:1)-[#6](=[#8])-[#6;X4]-[#6]-2=[#8] S1C(=NC(C(=O)NC2(O)C(=O)c3c(cccc3)C(=O)2)=C1)C
c:1-2:c(:c:c:c:c:1)-[#6](=[#8])-[#6;X4]-[#6]-2=[#8] S1C=C(OC)C(C(=O)NC2(O)C(=O)c3c(cccc3)C(=O)2)=C1
c:1-2:c(:c:c:c:c:1)-[#6](=[#8])-[#6;X4]-[#6]-2=[#8] S1CCN(C2(c3ccccc3)C(=O)c4c(cccc4)C(=O)2)CC1
c:1:c:c(:c:c:c:1-[#7](-[#6;X4])-[#6;X4])-[#6]=[#6] [n+]1(c(ccc(c1)CC)/C=C/c2ccc(N(C)C)cc2)C
c:1:c:c(:c:c:c:1-[#7](-[#6;X4])-[#6;X4])-[#6]=[#6] [n+]1(cc(c(cc1)/C=C/c2ccc(N(C)C)cc2)C)C
c:1:c:c(:c:c:c:1-[#7](-[#6;X4])-[#6;X4])-[#6]=[#6] [NH+]1([C@H]2C=C(c3ccc(N(C)C)cc3)C[C@@H]1CCC2)C
c:1:c:c(:c:c:c:1-[#7](-[#6;X4])-[#6;X4])-[#6]=[#6] [O-][N+](=O)C=1C(=O)NC(=NC(O)1)/C=C\c2ccc(N3CCCC3)cc2
c:1:c:c(:c:c:c:1-[#7](-[#6;X4])-[#6;X4])-[#6]=[#6] [O-][N+](=O)C=1OC(C(=O)/C=C/c2ccc(N(C)C)cc2)=CC1
c:1:c:c(:c:c:c:1-[#7](-[#6;X4])-[#6;X4])-[#6]=[#6] [O-][N+](=O)C1=C([O-])N=C(NC(=O)1)/C=C/c2c(cc(N3CCCC3)cc2)C
c:1:c:c(:c:c:c:1-[#7](-[#6;X4])-[#6;X4])-[#6]=[#6] [O-][N+](=O)c1c(N2C[C@@H](OCC2)C)ccc(c1)/C=C/C(=O)OC
c:1:c:c(:c:c:c:1-[#7](-[#6;X4])-[#6;X4])-[#6]=[#6] [O-][N+](=O)c1c(N2C[C@H](OCC2)C)ccc(c1)/C=C/C(=O)OC
c:1:c:c(:c:c:c:1-[#7](-[#6;X4])-[#6;X4])-[#6]=[#6] [O-][N+](=O)c1c(N2CC[NH+](CC(=O)N)CC2)ccc(c1)/C=C/C(=O)OC
c:1:c:c(:c:c:c:1-[#7](-[#6;X4])-[#6;X4])-[#6]=[#6] [O-][N+](=O)c1c(N2CCCCC2)ccc(c1)/C=C/3\C([O-])=NC(=O)NC(=O)3
c:1:c:c(:c:c:c:1-[#7](-[#6;X4])-[#6;X4])-[#6]=[#6] [O-]/C(=C(/C#N)\C(=O)C=1OC=CC1)/C=C/c2ccc(N(C)C)cc2
c:1:c:c(:c:c:c:1-[#7](-[#6;X4])-[#6;X4])-[#6]=[#6] [O-]C(=O)\C(\NC(=O)c1ccccc1)=C/c2ccc(N(C)C)cc2
c:1:c:c(:c:c:c:1-[#7](-[#6;X4])-[#6;X4])-[#6]=[#6] Brc1c(N(C)C)ccc(c1)/C=C\2/SC(=N)NC(=O)2
c:1:c:c(:c:c:c:1-[#7](-[#6;X4])-[#6;X4])-[#6]=[#6] Clc1c(ccc(N(C)C)c1)/C=C/2\SC(=S)N(C(=O)2)CC
c:1:c:c(:c:c:c:1-[#7](-[#6;X4])-[#6;X4])-[#6]=[#6] Fc1c(N2CCCC2)ccc(c1)/C=C/3\C(=O)N(N=C3C)c4ccccc4
c:1:c:c(:c:c:c:1-[#7](-[#6;X4])-[#6;X4])-[#6]=[#6] Fc1c(N2CCCC2)ccc(c1)/C=C\3/NC(=O)NC(=O)3
c:1:c:c(:c:c:c:1-[#7](-[#6;X4])-[#6;X4])-[#6]=[#6] N#C/C=C/c1ccc(N(C)C)cc1
c:1:c:c(:c:c:c:1-[#7](-[#6;X4])-[#6;X4])-[#6]=[#6] N#C\C(\C1=Nc2c(N1)cccc2)=C/c3ccc(N(C)C)cc3
c:1:c:c(:c:c:c:1-[#7](-[#6;X4])-[#6;X4])-[#6]=[#6] N#C\C(\C1=NNC(=N1)C)=C/c2ccc(N(C)C)cc2
c:1:c:c(:c:c:c:1-[#7](-[#6;X4])-[#6;X4])-[#6]=[#6] n1c2c(ccc1/C=C/c3ccc([N+](C)(C)C)cc3)cccc2
c:1:c:c(:c:c:c:1-[#7](-[#6;X4])-[#6;X4])-[#6]=[#6] O(c1c(ccc(N2CCCC2)c1)C=C(C#N)C#N)C
c:1:c:c(:c:c:c:1-[#7](-[#6;X4])-[#6;X4])-[#6]=[#6] O=C(/C(/C#N)=C/c1ccc(N(C)C)cc1)C2CC2
c:1:c:c(:c:c:c:1-[#7](-[#6;X4])-[#6;X4])-[#6]=[#6] O=C(/C=C\c1ccc(N(C)C)cc1)[C@@H](C#N)C=2Oc3c(N2)cccc3
c:1:c:c(:c:c:c:1-[#7](-[#6;X4])-[#6;X4])-[#6]=[#6] O=C(C=1C=NN(C1)C)/C=C/c2ccc(N(CC)CC)cc2
c:1:c:c(:c:c:c:1-[#7](-[#6;X4])-[#6;X4])-[#6]=[#6] O=C(C=1C=NN(C1)CC)/C=C/c2ccc(N3CCOCC3)cc2
c:1:c:c(:c:c:c:1-[#7](-[#6;X4])-[#6;X4])-[#6]=[#6] O=C(N)/C(/C#N)=C/c1ccc(N2CCCCCC2)cc1
c:1:c:c(:c:c:c:1-[#7](-[#6;X4])-[#6;X4])-[#6]=[#6] O=C(N)/C(/C#N)=C/c1ccc(N2CCOCC2)cc1
c:1:c:c(:c:c:c:1-[#7](-[#6;X4])-[#6;X4])-[#6]=[#6] O=C(NC(=O)COC(=O)/C=C/c1ccc(N(C)C)cc1)NC(C)(C)C
c:1:c:c(:c:c:c:1-[#7](-[#6;X4])-[#6;X4])-[#6]=[#6] O=C(NC(C)C)/C(/C#N)=C/c1ccc(N2CCOCC2)cc1
c:1:c:c(:c:c:c:1-[#7](-[#6;X4])-[#6;X4])-[#6]=[#6] O=C(NC(C)C)C=1C(Oc2c(ccc(N(CC)CC)c2)C1)=[NH2+]
c:1:c:c(:c:c:c:1-[#7](-[#6;X4])-[#6;X4])-[#6]=[#6] O=C(NC[C@@H]1OCCC1)/C(/C#N)=C/c2ccc(N(CCC#N)C)cc2
c:1:c:c(:c:c:c:1-[#7](-[#6;X4])-[#6;X4])-[#6]=[#6] O=C(Nc1c(O)cccc1)/C(/C#N)=C/c2ccc(N(C)C)cc2
c:1:c:c(:c:c:c:1-[#7](-[#6;X4])-[#6;X4])-[#6]=[#6] O=C(NCC=1C=NN(c2ccccc2)C1)/C=C/c3ccc(N(C)C)cc3
c:1:c:c(:c:c:c:1-[#7](-[#6;X4])-[#6;X4])-[#6]=[#6] O=C(NCc1cc(ccc1)COC)/C=C\c2ccc(N(C)C)cc2
c:1:c:c(:c:c:c:1-[#7](-[#6;X4])-[#6;X4])-[#6]=[#6] O=C(NCc1cc(OCC)ncc1)/C=C/c2ccc(N(C)C)cc2
c:1:c:c(:c:c:c:1-[#7](-[#6;X4])-[#6;X4])-[#6]=[#6] O=C(NCC1CC1)/C=C/c2ccc(N(C)C)cc2
c:1:c:c(:c:c:c:1-[#7](-[#6;X4])-[#6;X4])-[#6]=[#6] O=C(NCc1ccccc1)/C(/C#N)=C/c2ccc(N(C)C)cc2
c:1:c:c(:c:c:c:1-[#7](-[#6;X4])-[#6;X4])-[#6]=[#6] O=C(NCc1ccccc1)/C(/C#N)=C/c2ccc(N3CCOCC3)cc2
c:1:c:c(:c:c:c:1-[#7](-[#6;X4])-[#6;X4])-[#6]=[#6] O=C(NCc1ncccc1)/C(/C#N)=C\c2ccc(N(C)C)cc2
c:1:c:c(:c:c:c:1-[#7](-[#6;X4])-[#6;X4])-[#6]=[#6] O=C(NCCc1ccccc1)/C(/C#N)=C/c2ccc(N(C)C)cc2
c:1:c:c(:c:c:c:1-[#7](-[#6;X4])-[#6;X4])-[#6]=[#6] O=C(NCCCN1N=CC=C1)/C=C/c2ccc(N(C)C)cc2
c:1:c:c(:c:c:c:1-[#7](-[#6;X4])-[#6;X4])-[#6]=[#6] O=C(NCCOC)/C(/C#N)=C/c1ccc(N2CCCCC2)cc1
c:1:c:c(:c:c:c:1-[#7](-[#6;X4])-[#6;X4])-[#6]=[#6] O=C(O[C@H](C(=O)NC(C)C)C)/C=C/c1ccc(N(C)C)cc1
c:1:c:c(:c:c:c:1-[#7](-[#6;X4])-[#6;X4])-[#6]=[#6] O=C(OC)Nc1c(OC(=O)/C=C/c2ccc(N(C)C)cc2)cccc1
c:1:c:c(:c:c:c:1-[#7](-[#6;X4])-[#6;X4])-[#6]=[#6] O=C(OCC)/C(/C#N)=C\c1ccc(N2CC[NH+](CC2)C)cc1
c:1:c:c(:c:c:c:1-[#7](-[#6;X4])-[#6;X4])-[#6]=[#6] O=C(OCC)NN=C/C=C\c1ccc(N(C)C)cc1
c:1:c:c(:c:c:c:1-[#7](-[#6;X4])-[#6;X4])-[#6]=[#6] O=C/1N(N=C(\C1=C/c2ccc(N(C)C)cc2)C)C3=Nc4c(N3)cccc4
c:1:c:c(:c:c:c:1-[#7](-[#6;X4])-[#6;X4])-[#6]=[#6] O=C/1N(NC(=O)\C1=C/c2ccc(N3CCCCC3)cc2)c4ccccc4
c:1:c:c(:c:c:c:1-[#7](-[#6;X4])-[#6;X4])-[#6]=[#6] O=C/C(=C\c1ccc(N(C)C)cc1)/C
c:1:c:c(:c:c:c:1-[#7](-[#6;X4])-[#6;X4])-[#6]=[#6] O=C\1c2c(O/C1=C/c3ccc(N(C)C)cc3)cc(O)cc2
c:1:c:c(:c:c:c:1-[#7](-[#6;X4])-[#6;X4])-[#6]=[#6] O=C\1OC(=N/C1=C/c2ccc(N(C)C)cc2)c3ccc(OC)cc3
c:1:c:c(:c:c:c:1-[#7](-[#6;X4])-[#6;X4])-[#6]=[#6] O=C\1OC(=N/C1=C/c2ccc(N(CCC#N)C)cc2)C3=C(OC(=C3)C)C
c:1:c:c(:c:c:c:1-[#7](-[#6;X4])-[#6;X4])-[#6]=[#6] O=C1C(C(=O)CC(C1)(C)C)=Cc2ccc(N(C)C)cc2
c:1:c:c(:c:c:c:1-[#7](-[#6;X4])-[#6;X4])-[#6]=[#6] O=C1C(c2c(cccc2)C1)=Cc3ccc(N(C)C)cc3
c:1:c:c(:c:c:c:1-[#7](-[#6;X4])-[#6;X4])-[#6]=[#6] O=C1N(C(=O)/C(/C(=O)N1)=C/c2ccc(N(CC)CC)cc2)C
c:1:c:c(:c:c:c:1-[#7](-[#6;X4])-[#6;X4])-[#6]=[#6] O=C1N(C(=O)/C(/C(=O)N1)=C\c2cc3c(N(CC3)CC)cc2)CCCC
c:1:c:c(:c:c:c:1-[#7](-[#6;X4])-[#6;X4])-[#6]=[#6] O=C1N(C(=O)\C(\N1)=C/c2ccc(N(C)C)cc2)CC
c:1:c:c(:c:c:c:1-[#7](-[#6;X4])-[#6;X4])-[#6]=[#6] O=C1N(C(=O)C(C(=O)N1C)=Cc2c(OC)cc(N(CC)CC)cc2)C
c:1:c:c(:c:c:c:1-[#7](-[#6;X4])-[#6;X4])-[#6]=[#6] O=C1N(c2c(cccc2)C)C(=O)/C(/C(=O)N1)=C/c3ccc(N(C)C)cc3
c:1:c:c(:c:c:c:1-[#7](-[#6;X4])-[#6;X4])-[#6]=[#6] O=C1N(c2ccccc2)C(=O)\C(\N1)=C/c3ccc(N4CCOCC4)cc3
c:1:c:c(:c:c:c:1-[#7](-[#6;X4])-[#6;X4])-[#6]=[#6] O=C1NC(=O)/C(/C(=NN)N1)=C\c2ccc(N(CC)CC)cc2
c:1:c:c(:c:c:c:1-[#7](-[#6;X4])-[#6;X4])-[#6]=[#6] O=C1NC(=O)C(C(=O)N1)=Cc2ccc(N3CCCCC3)cc2
c:1:c:c(:c:c:c:1-[#7](-[#6;X4])-[#6;X4])-[#6]=[#6] O=C1NC(=O)C=C(N1)/C=C/c2ccc(N(C)C)cc2
c:1:c:c(:c:c:c:1-[#7](-[#6;X4])-[#6;X4])-[#6]=[#6] O=C1NCc2c(cc(NC(=O)/C=C/c3ccc(N(C)C)cc3)cc2)1
c:1:c:c(:c:c:c:1-[#7](-[#6;X4])-[#6;X4])-[#6]=[#6] O=C1Oc2c(N=C1/C=C\c3ccc(N(C)C)cc3)ccc(NC(=O)C)c2
c:1:c:c(:c:c:c:1-[#7](-[#6;X4])-[#6;X4])-[#6]=[#6] O1CCN(c2ccc(cc2)/C=C(/C#N)\C(N)=C(C#N)C#N)CC1
c:1:c:c(:c:c:c:1-[#7](-[#6;X4])-[#6;X4])-[#6]=[#6] O1CCN(c2ccc(cc2)/C=C(\C#N)/C(N)=C(C#N)C#N)CC1
c:1:c:c(:c:c:c:1-[#7](-[#6;X4])-[#6;X4])-[#6]=[#6] O1CCN(c2ccc(cc2)/C=C(\C#N)/C3=NN=C4N3CCCCC4)CC1
c:1:c:c(:c:c:c:1-[#7](-[#6;X4])-[#6;X4])-[#6]=[#6] S(/C(/C([O-])=O)=C/c1ccc(N(C)C)cc1)C2=NCCC(=O)N2
c:1:c:c(:c:c:c:1-[#7](-[#6;X4])-[#6;X4])-[#6]=[#6] S=C(N)/C(/C#N)=C/c1ccc(N(CC)CC)cc1
c:1:c:c(:c:c:c:1-[#7](-[#6;X4])-[#6;X4])-[#6]=[#6] S=C1N(C(=O)/C(/C(=O)N1)=C/c2ccc(N(C)C)cc2)CC=C
c:1:c:c(:c:c:c:1-[#7](-[#6;X4])-[#6;X4])-[#6]=[#6] S=C1N(C(=O)\C(\N1)=C\c2ccc(N(C)C)cc2)C3CCCCC3
c:1:c:c(:c:c:c:1-[#7](-[#6;X4])-[#6;X4])-[#6]=[#6] S=C1N(C(=O)\C(\N1)=C\c2ccc(N(CC)CC)cc2)C
c:1:c:c(:c:c:c:1-[#7](-[#6;X4])-[#6;X4])-[#6]=[#6] S=C1N(C(C(=O)N1)=Cc2ccc(N(C)C)cc2)C(=O)C
c:1:c:c(:c:c:c:1-[#7](-[#6;X4])-[#6;X4])-[#6]=[#6] S=C1O/C(/C(=O)N1C)=C\c2ccc(N(C)C)cc2
c:1:c:c(:c:c:c:1-[#7](-[#6;X4])-[#6;X4])-[#6]=[#6] S=C1S/C(/C(=O)N(N)1)=C\c2ccc(N(C)C)cc2
c:1:c:c(:c:c:c:1-[#7](-[#6;X4])-[#6;X4])-[#6]=[#6] S=C1S/C(/C(=O)N1)=C/c2ccc(N3CCOCC3)cc2
c:1:c:c(:c:c:c:1-[#7](-[#6;X4])-[#6;X4])-[#6]=[#6] S=C1S/C(/C(=O)N1C(C)C)=C/c2ccc(N(C)C)cc2
c:1:c:c(:c:c:c:1-[#7](-[#6;X4])-[#6;X4])-[#6]=[#6] S=C1S/C(/C(=O)N1CC([O-])=O)=C\c2ccc(N(C)C)cc2
c:1:c:c(:c:c:c:1-[#7](-[#6;X4])-[#6;X4])-[#6]=[#6] S=C1S/C(/C(=O)N1CC)=C\c2ccc(N(C)C)cc2
c:1:c:c(:c:c:c:1-[#7](-[#6;X4])-[#6;X4])-[#6]=[#6] S=C1S/C(/C(=O)N1CC=C)=C/c2ccc(N3CCOCC3)cc2
c:1:c:c(:c:c:c:1-[#7](-[#6;X4])-[#6;X4])-[#6]=[#6] S=C1S/C(/C(=O)N1CCC)=C\c2ccc(N(C)C)cc2
c:1:c:c(:c:c:c:1-[#7](-[#6;X4])-[#6;X4])-[#6]=[#6] S=C1S/C(/C(=O)N1CN2CCCC2)=C/c3ccc(N(C)C)cc3
c:1:c:c(:c:c:c:1-[#7](-[#6;X4])-[#6;X4])-[#6]=[#6] S1/C(/C(=O)N(C1=O)C(C)C)=C/c2ccc(N3CCOCC3)cc2
c:1:c:c(:c:c:c:1-[#7](-[#6;X4])-[#6;X4])-[#6]=[#6] S1/C(/C(=O)N(C1=O)C)=C\c2ccc(N3CCCC3)cc2
c:1:c:c(:c:c:c:1-[#7](-[#6;X4])-[#6;X4])-[#6]=[#6] S1/C(/C(=O)N(C1=O)CC#C)=C/c2c(cc(N3CCOCC3)cc2)C
c:1:c:c(:c:c:c:1-[#7](-[#6;X4])-[#6;X4])-[#6]=[#6] S1/C(/C(=O)N(C1=O)CC#C)=C\C=C\c2ccc(N(C)C)cc2
c:1:c:c(:c:c:c:1-[#7](-[#6;X4])-[#6;X4])-[#6]=[#6] S1/C(/C(=O)N(C1=O)CC#C)=C\c2ccc(N3CCCC3)cc2
c:1:c:c(:c:c:c:1-[#7](-[#6;X4])-[#6;X4])-[#6]=[#6] S1/C(/C(=O)N=C1N)=C\c2cc([N+]([O-])=O)c(N3CCC(CC3)C)cc2
c:1:c:c(:c:c:c:1-[#7](-[#6;X4])-[#6;X4])-[#6]=[#6] S1/C(/C(=O)N=C1N2C[C@H](O[C@@H](C2)C)C)=C\c3ccc(N(C)C)cc3
c:1:c:c(:c:c:c:1-[#7](-[#6;X4])-[#6;X4])-[#6]=[#6] S1/C(/C(=O)N=C1N2CCN(CC2)CC)=C\c3ccc(N(C)C)cc3
c:1:c:c(:c:c:c:1-[#7](-[#6;X4])-[#6;X4])-[#6]=[#6] S1/C(/C(=O)N2N=C(N=C12)C=3OC=CC3)=C\c4ccc(N(C)C)cc4
c:1:c:c(:c:c:c:1-[#7](-[#6;X4])-[#6;X4])-[#6]=[#6] S1/C(/C(=O)NC1=NO)=C/c2ccc(N(C)C)cc2
c:1:c:c(:c:c:c:1-[#7](-[#6;X4])-[#6;X4])-[#6]=[#6] S1/C(/C(=O)NC1=NO)=C/c2ccc(N(CC)CC)cc2
c:1:c:c(:c:c:c:1-[#7](-[#6;X4])-[#6;X4])-[#6]=[#6] S1/C(/C(=O)NC1=O)=C\c2ccc(N(CC)CC)cc2
c:1:c:c(:c:c:c:1-[#7](-[#6;X4])-[#6;X4])-[#6]=[#6] S1C(=NC(=C1)CNC(=O)/C=C/c2ccc(N(C)C)cc2)C
c:1:c:c(:c:c:c:1-[#7](-[#6;X4])-[#6;X4])-[#6]=[#6] S1C(=NC(=C1)COC(=O)/C=C/c2ccc(N(C)C)cc2)NC(=O)C
c:1:c:c(:c:c:c:1-[#7](-[#6;X4])-[#6;X4])-[#6]=[#6] S1C(SCC1)=C2C(=O)/C(=C/c3ccc(N(C)C)cc3)/CC2
c:1:c:c(:c:c:c:1-[#7](-[#6;X4])-[#6;X4])-[#6]=[#6] S1c2[n+](ccc(n2)/C=C/c3ccc(N(C)C)cc3)C=C1
c:1:c:c(:c:c:c:1-[#7](-[#6;X4])-[#6;X4])-[#6]=[#6] S1c2c(N=C1[C@H](C#N)C(=O)/C=C/c3ccc(N(C)C)cc3)cccc2
c:1:c:c(:c(:c:c:1)-[#6]=[#7]-[#7])-[#8]-[#1] [O-][N+](=O)C1=NN=C(N1)C(=O)NN=Cc2c(O)c(ccc2)CC=C
c:1:c:c(:c(:c:c:1)-[#6]=[#7]-[#7])-[#8]-[#1] [O-][N+](=O)c1c(OCC(=O)NN=Cc2c(O)ccc(O)c2)cccc1
c:1:c:c(:c(:c:c:1)-[#6]=[#7]-[#7])-[#8]-[#1] [O-][N+](=O)c1cc(ccc1)C(=O)NN=C(c2c(O)cccc2)C
c:1:c:c(:c(:c:c:1)-[#6]=[#7]-[#7])-[#8]-[#1] [O-]c1nnc(cc1)C(=O)NN=Cc2c(O)cccc2
c:1:c:c(:c(:c:c:1)-[#6]=[#7]-[#7])-[#8]-[#1] [S-]C1=NN=C(N(N=Cc2c(O)c(OC)ccc2)1)c3cnccc3
c:1:c:c(:c(:c:c:1)-[#6]=[#7]-[#7])-[#8]-[#1] Brc1c(O)c(ccc1)C=NN2C(=O)N[C@@](C(=O)2)(CC)C
c:1:c:c(:c(:c:c:1)-[#6]=[#7]-[#7])-[#8]-[#1] Brc1c(O)c(ccc1)C=NN2C(=S)NN=C2C
c:1:c:c(:c(:c:c:1)-[#6]=[#7]-[#7])-[#8]-[#1] Brc1c(O)c(ccc1)C=NN2C(=S)NNC(=S)2
c:1:c:c(:c(:c:c:1)-[#6]=[#7]-[#7])-[#8]-[#1] Brc1c(O)c(ccc1)C=NNC(=O)C=2N(C=CC2)C
c:1:c:c(:c(:c:c:1)-[#6]=[#7]-[#7])-[#8]-[#1] Brc1cc(c(O)cc1)C(=NN2CCOCC2)CC
c:1:c:c(:c(:c:c:1)-[#6]=[#7]-[#7])-[#8]-[#1] Brc1cc(c(O)cc1)C(=NNC(=O)[C@H]2OCCC2)CC
c:1:c:c(:c(:c:c:1)-[#6]=[#7]-[#7])-[#8]-[#1] Brc1cc(c(O)cc1)C=NN2C=NN=C2
c:1:c:c(:c(:c:c:1)-[#6]=[#7]-[#7])-[#8]-[#1] Brc1cc(c(O)cc1)C=NN2c3c([NH+]=C2N)cccc3
c:1:c:c(:c(:c:c:1)-[#6]=[#7]-[#7])-[#8]-[#1] Brc1cc(c(O)cc1)C=NNC(=O)C2CC2
c:1:c:c(:c(:c:c:1)-[#6]=[#7]-[#7])-[#8]-[#1] Brc1cc(OC)c(O)c(c1)C=NNC
c:1:c:c(:c(:c:c:1)-[#6]=[#7]-[#7])-[#8]-[#1] Clc1c(O)c(cc(Cl)c1)C(=NNC(=O)c2nccnc2)CC
c:1:c:c(:c(:c:c:1)-[#6]=[#7]-[#7])-[#8]-[#1] Clc1c(O)c(cc(Cl)c1)C(=NNC(=O)OC)C
c:1:c:c(:c(:c:c:1)-[#6]=[#7]-[#7])-[#8]-[#1] Clc1c(O)c(cc(Cl)c1)C=NNC(=O)c2nccnc2
c:1:c:c(:c(:c:c:1)-[#6]=[#7]-[#7])-[#8]-[#1] Clc1c(O)c(cc(Cl)c1)C=NNc2ncccc2
c:1:c:c(:c(:c:c:1)-[#6]=[#7]-[#7])-[#8]-[#1] Clc1c(OCC(=O)NN=C(c2c(O)ccc(O)c2)C)cccc1
c:1:c:c(:c(:c:c:1)-[#6]=[#7]-[#7])-[#8]-[#1] Clc1cc(c(O)cc1)C(=NNCCN2CCOCC2)C
c:1:c:c(:c(:c:c:1)-[#6]=[#7]-[#7])-[#8]-[#1] Clc1cc(c(O)cc1)C=NNC(=O)CNc2ccccc2
c:1:c:c(:c(:c:c:1)-[#6]=[#7]-[#7])-[#8]-[#1] Clc1cc(c(O)cc1)C=NNC2=NC(=O)C(=NN2)C
c:1:c:c(:c(:c:c:1)-[#6]=[#7]-[#7])-[#8]-[#1] Clc1cc(ccc1)C(=O)NCC(=O)NN=Cc2c(O)cc(O)cc2
c:1:c:c(:c(:c:c:1)-[#6]=[#7]-[#7])-[#8]-[#1] Clc1cc(OC)c(O)c(c1)C=NNC(=O)OC
c:1:c:c(:c(:c:c:1)-[#6]=[#7]-[#7])-[#8]-[#1] Clc1cc(OCC)c(O)c(c1)C=NNC(=O)OC
c:1:c:c(:c(:c:c:1)-[#6]=[#7]-[#7])-[#8]-[#1] Clc1ncc(cc1)C(=O)NN=C(c2c(O)ccc(Cl)c2)C
c:1:c:c(:c(:c:c:1)-[#6]=[#7]-[#7])-[#8]-[#1] Fc1cc(ccc1)C(=O)NCC(=O)NN=Cc2c(O)cccc2
c:1:c:c(:c(:c:c:1)-[#6]=[#7]-[#7])-[#8]-[#1] Fc1cc(ccc1)C(=O)NN=C(c2c(O)cccc2)C
c:1:c:c(:c(:c:c:1)-[#6]=[#7]-[#7])-[#8]-[#1] Fc1ccc(cc1)[C@H]2NN=C(c3c(O)ccc([N+]([O-])=O)c3)C2
c:1:c:c(:c(:c:c:1)-[#6]=[#7]-[#7])-[#8]-[#1] O(c1c(O)c(ccc1)C=NN2CC[NH+](Cc3ccccc3)CC2)CC
c:1:c:c(:c(:c:c:1)-[#6]=[#7]-[#7])-[#8]-[#1] O(c1c(O)c(ccc1)C=NNC2=Nc3c(N2)cccc3)C
c:1:c:c(:c(:c:c:1)-[#6]=[#7]-[#7])-[#8]-[#1] O(c1c(O)c(ccc1)C=NNc2ccncc2)C
c:1:c:c(:c(:c:c:1)-[#6]=[#7]-[#7])-[#8]-[#1] O(c1cc(c(O)cc1)C(=NNc2ncccc2)C)C
c:1:c:c(:c(:c:c:1)-[#6]=[#7]-[#7])-[#8]-[#1] O(c1cc(c(O)cc1)C=NNc2ncccn2)CC
c:1:c:c(:c(:c:c:1)-[#6]=[#7]-[#7])-[#8]-[#1] O(c1cc(O)c(cc1)C(=NNc2ncccc2)C)C
c:1:c:c(:c(:c:c:1)-[#6]=[#7]-[#7])-[#8]-[#1] O=C(N(N=Cc1c(O)cccc1)C)c2c(N)cccc2
c:1:c:c(:c(:c:c:1)-[#6]=[#7]-[#7])-[#8]-[#1] O=C(Nc1cc(c(O)cc1)C(=NNc2ncccc2)C)CCC
c:1:c:c(:c(:c:c:1)-[#6]=[#7]-[#7])-[#8]-[#1] O=C(Nc1cc(c(O)cc1)C(=NNc2nccnc2)C)CCC
c:1:c:c(:c(:c:c:1)-[#6]=[#7]-[#7])-[#8]-[#1] O=C(NN=C(c1c(O)cc(O)cc1)C)CC2(OCCO2)C
c:1:c:c(:c(:c:c:1)-[#6]=[#7]-[#7])-[#8]-[#1] O=C(NN=C(c1c(O)cc(O)cc1)C)COc2c(cccc2)C
c:1:c:c(:c(:c:c:1)-[#6]=[#7]-[#7])-[#8]-[#1] O=C(NN=C(c1c(O)ccc(c1)C)C)CC[NH+]2CCCCC2
c:1:c:c(:c(:c:c:1)-[#6]=[#7]-[#7])-[#8]-[#1] O=C(NN=C(c1c(O)ccc(O)c1)C)CNc2ccc(OC)cc2
c:1:c:c(:c(:c:c:1)-[#6]=[#7]-[#7])-[#8]-[#1] O=C(NN=C(c1c(O)cccc1)C)[C@@H]2[C@@H](c3ccccc3)C2
c:1:c:c(:c(:c:c:1)-[#6]=[#7]-[#7])-[#8]-[#1] O=C(NN=C(c1c(O)cccc1)C)C[NH+]2CCCCC2
c:1:c:c(:c(:c:c:1)-[#6]=[#7]-[#7])-[#8]-[#1] O=C(NN=C(c1c(O)cccc1)C)C=2C(=O)NC=NC2
c:1:c:c(:c(:c:c:1)-[#6]=[#7]-[#7])-[#8]-[#1] O=C(NN=C(c1c(O)cccc1)C)COc2c(OC)cccc2
c:1:c:c(:c(:c:c:1)-[#6]=[#7]-[#7])-[#8]-[#1] O=C(NN=Cc1c(O)c(O)c(O)cc1)c2c(cc(cc2)C)C
c:1:c:c(:c(:c:c:1)-[#6]=[#7]-[#7])-[#8]-[#1] O=C(NN=Cc1c(O)c(OC)ccc1)C2CCCCC2
c:1:c:c(:c(:c:c:1)-[#6]=[#7]-[#7])-[#8]-[#1] O=C(NN=Cc1c(O)c(OCC)ccc1)c2ccc(C#N)cc2
c:1:c:c(:c(:c:c:1)-[#6]=[#7]-[#7])-[#8]-[#1] O=C(NN=Cc1c(O)c(OCC)ccc1)CN2N=Nc3c2cccc3
c:1:c:c(:c(:c:c:1)-[#6]=[#7]-[#7])-[#8]-[#1] O=C(NN=Cc1c(O)cc(N(CC)CC)cc1)CC=2C(O)=NNC2C
c:1:c:c(:c(:c:c:1)-[#6]=[#7]-[#7])-[#8]-[#1] O=C(NN=Cc1c(O)cc(O)cc1)[C@H]2C(=O)NC[C@H](c3ccccc3)2
c:1:c:c(:c(:c:c:1)-[#6]=[#7]-[#7])-[#8]-[#1] O=C(NN=Cc1c(O)cc(O)cc1)C2=NN3C(=N2)N=C(C=C3C)C
c:1:c:c(:c(:c:c:1)-[#6]=[#7]-[#7])-[#8]-[#1] O=C(NN=Cc1c(O)cc(O)cc1)COc2cc(c(cc2)C)C
c:1:c:c(:c(:c:c:1)-[#6]=[#7]-[#7])-[#8]-[#1] O=C(NN=Cc1c(O)cc(OCC)cc1)c2cnccc2
c:1:c:c(:c(:c:c:1)-[#6]=[#7]-[#7])-[#8]-[#1] O=C(NN=Cc1c(O)ccc2c1cccc2)CC(=O)NCC=C
c:1:c:c(:c(:c:c:1)-[#6]=[#7]-[#7])-[#8]-[#1] O=C(NN=Cc1c(O)cccc1)/C(/C#N)=C/c2cc(OC)c(O)cc2
c:1:c:c(:c(:c:c:1)-[#6]=[#7]-[#7])-[#8]-[#1] O=C(NN=Cc1c(O)cccc1)C(=O)N[C@H](c2ccccc2)C
c:1:c:c(:c(:c:c:1)-[#6]=[#7]-[#7])-[#8]-[#1] O=C(NN=Cc1c(O)cccc1)C(=O)Nc2c3c(ccc2)cccc3
c:1:c:c(:c(:c:c:1)-[#6]=[#7]-[#7])-[#8]-[#1] O=C(NN=Cc1c(O)cccc1)c2c[n+](ccc2)CCO
c:1:c:c(:c(:c:c:1)-[#6]=[#7]-[#7])-[#8]-[#1] O=C(NN=Cc1c(O)cccc1)c2cc(O)ccc2
c:1:c:c(:c(:c:c:1)-[#6]=[#7]-[#7])-[#8]-[#1] O=C(NN=Cc1c(O)cccc1)c2ccc(O)cc2
c:1:c:c(:c(:c:c:1)-[#6]=[#7]-[#7])-[#8]-[#1] O=C(NN=Cc1c(O)cccc1)c2nc3c(cc2)cccc3
c:1:c:c(:c(:c:c:1)-[#6]=[#7]-[#7])-[#8]-[#1] O=C(NN=Cc1c(O)cccc1)COc2c(C#N)cccc2
c:1:c:c(:c(:c:c:1)-[#6]=[#7]-[#7])-[#8]-[#1] O=C(NN=Cc1c(OC)cc(OC)cc(O)1)c2ccncc2
c:1:c:c(:c(:c:c:1)-[#6]=[#7]-[#7])-[#8]-[#1] O=C(OCC)C1=C(NC(C(=O)NN=Cc2c(O)cccc2)=C1C)C
c:1:c:c(:c(:c:c:1)-[#6]=[#7]-[#7])-[#8]-[#1] O=C1N(c2c(cccc2)C(=NN=Cc3c(O)cc(O)cc3)1)CCC
c:1:c:c(:c(:c:c:1)-[#6]=[#7]-[#7])-[#8]-[#1] O=C1N(CC(=O)NN=Cc2c(O)cccc2)CCCCC1
c:1:c:c(:c(:c:c:1)-[#6]=[#7]-[#7])-[#8]-[#1] O=C1N(Cc2ccccc2)C[C@@H](C(=O)NN=Cc3c(O)cccc3)C1
c:1:c:c(:c(:c:c:1)-[#6]=[#7]-[#7])-[#8]-[#1] O=C1N(N=Cc2c(O)c(OC)ccc2)C(=CC(=C(C#N)1)C)C
c:1:c:c(:c(:c:c:1)-[#6]=[#7]-[#7])-[#8]-[#1] O=C1N(N=Cc2c(O)c(OC)ccc2)C(=O)C3(N1)CCCCC3
c:1:c:c(:c(:c:c:1)-[#6]=[#7]-[#7])-[#8]-[#1] O=C1N(N=Cc2c(O)cccc2)C=NC=3c4c(NC13)cccc4
c:1:c:c(:c(:c:c:1)-[#6]=[#7]-[#7])-[#8]-[#1] O1c2c(OC1)cc(c(O)c2)C=NNCCN3CCOCC3
c:1:c:c(:c(:c:c:1)-[#6]=[#7]-[#7])-[#8]-[#1] Oc1c(cc(cc1C)C(C)(C)C)C=NNC=2[N-]N=NN2
c:1:c:c(:c(:c:c:1)-[#6]=[#7]-[#7])-[#8]-[#1] Oc1c(ccc(O)c1)C=NN2CC[NH+](Cc3ccc(cc3)C)CC2
c:1:c:c(:c(:c:c:1)-[#6]=[#7]-[#7])-[#8]-[#1] Oc1c(ccc(O)c1)C=NNc2nc(nc(c2)C)c3c(O)cccc3
c:1:c:c(:c(:c:c:1)-[#6]=[#7]-[#7])-[#8]-[#1] Oc1c(ccc(O)c1)C=NNc2nnc3c(n2)Nc4c3cc(cc4)C
c:1:c:c(:c(:c:c:1)-[#6]=[#7]-[#7])-[#8]-[#1] Oc1c(ccc(O)c1)C=NNc2nnc3c(n2)Nc4c3cccc4C
c:1:c:c(:c(:c:c:1)-[#6]=[#7]-[#7])-[#8]-[#1] Oc1c(cccc1CC=C)C=NN2CCN(c3[nH+]cccc3)CC2
c:1:c:c(:c(:c:c:1)-[#6]=[#7]-[#7])-[#8]-[#1] S(=O)(=O)([N-]N=C(c1c(O)cc(O)cc1)C)c2ccc(cc2)CC
c:1:c:c(:c(:c:c:1)-[#6]=[#7]-[#7])-[#8]-[#1] S(=O)(=O)([N-]N=Cc1c(O)ccc([N+]([O-])=O)c1)c2ccccc2
c:1:c:c(:c(:c:c:1)-[#6]=[#7]-[#7])-[#8]-[#1] S(=O)(=O)(c1cc(ccc1)C(=O)NN=Cc2c(O)c(OC)ccc2)C
c:1:c:c(:c(:c:c:1)-[#6]=[#7]-[#7])-[#8]-[#1] S(=O)(=O)(NN=C(c1c(O)cccc1)CC)c2ccc(OC)cc2
c:1:c:c(:c(:c:c:1)-[#6]=[#7]-[#7])-[#8]-[#1] S(C1=NN=C(NN=Cc2c(O)cc(O)cc2)N1)C(C)C
c:1:c:c(:c(:c:c:1)-[#6]=[#7]-[#7])-[#8]-[#1] S(C1=NN=C(NN=Cc2c(O)cc(O)cc2)N1)CC(=O)N
c:1:c:c(:c(:c:c:1)-[#6]=[#7]-[#7])-[#8]-[#1] S(C1=NNC(=N1)NN=Cc2c(O)c(ccc2)CC=C)CC#N
c:1:c:c(:c(:c:c:1)-[#6]=[#7]-[#7])-[#8]-[#1] S(c1ccc(F)cc1)CCC(=O)NN=Cc2c(O)c(O)ccc2
c:1:c:c(:c(:c:c:1)-[#6]=[#7]-[#7])-[#8]-[#1] S=C(NN=C(c1c(O)ccc(O)c1)C)Nc2ccc(cc2)C
c:1:c:c(:c(:c:c:1)-[#6]=[#7]-[#7])-[#8]-[#1] S=C(NN=Cc1c(O)c(O)c(O)cc1)Nc2c(cccc2C)C
c:1:c:c(:c(:c:c:1)-[#6]=[#7]-[#7])-[#8]-[#1] S=C(NN=Cc1c(O)cccc1)Nc2cc(F)ccc2
c:1:c:c(:c(:c:c:1)-[#6]=[#7]-[#7])-[#8]-[#1] S=C1N(N=Cc2c(O)cc(OC)cc2)C(=S)NN1
c:1:c:c(:c(:c:c:1)-[#6]=[#7]-[#7])-[#8]-[#1] S=C1N(N=Cc2c(O)cc(OCC)cc2)C=NN1
c:1:c:c(:c(:c:c:1)-[#6]=[#7]-[#7])-[#8]-[#1] S1(=O)(=O)C[C@@H](C(=O)NN=C(c2c(O)cc(OC)cc2)C)CC1
c:1:c:c(:c(:c:c:1)-[#6]=[#7]-[#7])-[#8]-[#1] S1(=O)(=O)C[C@@H](CC(=O)NN=Cc2c(O)cc(OC)cc2)CC1
c:1:c:c(:c(:c:c:1)-[#6]=[#7]-[#7])-[#8]-[#1] S1(=O)(=O)C[C@H](NN=Cc2c(O)ccc(OCC)c2)CC1
c:1:c:c(:c(:c:c:1)-[#6]=[#7]-[#7])-[#8]-[#1] S1C(=NN=C1C(C)C)N=C([O-])C2=NN=C(c3c(O)ccc(c3)C)C2
c:1:c:c(:c(:c:c:1)-[#6]=[#7]-[#7])-[#8]-[#1] S1C(=NN=C1C)N=C([O-])C2=NN=C(c3c(O)c(ccc3)C)C2
c:1:c:c(:c(:c:c:1)-[#6]=[#7]-[#7])-[#8]-[#1] S1C(C(=O)NCC(=O)NN=Cc2c(O)c(OC)ccc2)=CC=C1
c:1:c:c(:c(:c:c:1)-[#6]=[#7]-[#7])-[#8]-[#1] S1c2c(N=C1NN=Cc3c(O)c(O)ccc3)cccc2
c:1(:c:c:c(:c:c:1)-[#6]=[#7]-[#7])-[#8]-[#1] [O-][N+](=O)C1=NN(C=N1)CC(=O)NN=Cc2cc(OC)c(O)cc2
c:1(:c:c:c(:c:c:1)-[#6]=[#7]-[#7])-[#8]-[#1] [O-][N+](=O)c1c([O-])ncnc(NN=Cc2ccc(O)cc2)1
c:1(:c:c:c(:c:c:1)-[#6]=[#7]-[#7])-[#8]-[#1] [O-][N+](=O)c1c(OC)c(O)ccc1C=NNC(=O)c2c(O)cccc2
c:1(:c:c:c(:c:c:1)-[#6]=[#7]-[#7])-[#8]-[#1] [O-][N+](=O)c1cc(N)cc(c1)C(=O)NN=Cc2cc(c(O)c(c2)C)C
c:1(:c:c:c(:c:c:1)-[#6]=[#7]-[#7])-[#8]-[#1] [S-]C(=[NH+]N=Cc1ccc(O)cc1)Nc2ccccc2
c:1(:c:c:c(:c:c:1)-[#6]=[#7]-[#7])-[#8]-[#1] [S-]C(=[NH+]N=Cc1ccc(O)cc1)NCc2ccccc2
c:1(:c:c:c(:c:c:1)-[#6]=[#7]-[#7])-[#8]-[#1] [S-]C1=NN=C(N(N=Cc2cc(O)c(O)cc2)1)C=3NN=C4C3CCC4
c:1(:c:c:c(:c:c:1)-[#6]=[#7]-[#7])-[#8]-[#1] Brc1c([O-])nncc(NN=Cc2ccc(O)cc2)1
c:1(:c:c:c(:c:c:1)-[#6]=[#7]-[#7])-[#8]-[#1] Brc1c(O)c(OC)cc(c1)C=NN2N=CN=C2
c:1(:c:c:c(:c:c:1)-[#6]=[#7]-[#7])-[#8]-[#1] Brc1c(O)c(OC)cc(c1)C=NNc2ncccc2
c:1(:c:c:c(:c:c:1)-[#6]=[#7]-[#7])-[#8]-[#1] Brc1c(O)ccc(c1)C=NNC(=O)C2CC2
c:1(:c:c:c(:c:c:1)-[#6]=[#7]-[#7])-[#8]-[#1] Brc1c(O)ccc(c1)C=NNc2ncccn2
c:1(:c:c:c(:c:c:1)-[#6]=[#7]-[#7])-[#8]-[#1] Clc1c([O-])nncc(NN=Cc2cc(O)c(O)cc2)1
c:1(:c:c:c(:c:c:1)-[#6]=[#7]-[#7])-[#8]-[#1] Clc1c(nccc1)NN=Cc2cc([N+]([O-])=O)c(O)cc2
c:1(:c:c:c(:c:c:1)-[#6]=[#7]-[#7])-[#8]-[#1] Clc1c(O)c(O)cc(c1)C=NNC(=S)Nc2ccc(F)cc2
c:1(:c:c:c(:c:c:1)-[#6]=[#7]-[#7])-[#8]-[#1] Clc1c(O)c(O)cc(c1)C=NNC2=NN=C(N2C)c3ccccc3
c:1(:c:c:c(:c:c:1)-[#6]=[#7]-[#7])-[#8]-[#1] Clc1c(O)c(OC)cc(c1)C=NNC(=O)[C@@H](CC)C
c:1(:c:c:c(:c:c:1)-[#6]=[#7]-[#7])-[#8]-[#1] Clc1c(O)c(OC)cc(c1)C=NNC2=NN=C(N(N)2)CC
c:1(:c:c:c(:c:c:1)-[#6]=[#7]-[#7])-[#8]-[#1] Clc1c(O)c(OCC)cc(c1)C=NNC=2[N-]N=NN2
c:1(:c:c:c(:c:c:1)-[#6]=[#7]-[#7])-[#8]-[#1] Clc1c(OCC(=O)NN=Cc2cc(OCC)c(O)cc2)cccc1
c:1(:c:c:c(:c:c:1)-[#6]=[#7]-[#7])-[#8]-[#1] Clc1cc(ccc1)C(=O)NCC(=O)NN=Cc2c(O)cc(O)cc2
c:1(:c:c:c(:c:c:1)-[#6]=[#7]-[#7])-[#8]-[#1] Clc1cc(ccc1)C2=NNC(=S)N(N=Cc3cc(O)c(O)cc3)2
c:1(:c:c:c(:c:c:1)-[#6]=[#7]-[#7])-[#8]-[#1] Clc1cc(OCC(=O)NN=Cc2c(O)cc(O)cc2)ccc1
c:1(:c:c:c(:c:c:1)-[#6]=[#7]-[#7])-[#8]-[#1] Clc1nnc(NN=Cc2cc(O)c(O)cc2)cc1
c:1(:c:c:c(:c:c:1)-[#6]=[#7]-[#7])-[#8]-[#1] Fc1c(cc(F)cc1)CNN=Cc2cc(O)c(O)cc2
c:1(:c:c:c(:c:c:1)-[#6]=[#7]-[#7])-[#8]-[#1] Fc1ccc(cc1)C(=O)NN=Cc2cc(OC)c(O)c(OC)c2
c:1(:c:c:c(:c:c:1)-[#6]=[#7]-[#7])-[#8]-[#1] Fc1ccc(O[C@H](C(=O)NN=Cc2cc([N+]([O-])=O)c(O)cc2)C)cc1
c:1(:c:c:c(:c:c:1)-[#6]=[#7]-[#7])-[#8]-[#1] Fc1ccc(OCC(=O)NN=Cc2cc(OCC)c(O)cc2)cc1
c:1(:c:c:c(:c:c:1)-[#6]=[#7]-[#7])-[#8]-[#1] O(c1c(cccc1)CNN=C(c2c(O)cc(O)cc2)C)C
c:1(:c:c:c(:c:c:1)-[#6]=[#7]-[#7])-[#8]-[#1] O(c1c(O)c(OC)cc(c1)C=NNc2nncc3c2cccc3)C
c:1(:c:c:c(:c:c:1)-[#6]=[#7]-[#7])-[#8]-[#1] O(c1c(O)ccc(c1)C=NN(c2ccccc2)C)C
c:1(:c:c:c(:c:c:1)-[#6]=[#7]-[#7])-[#8]-[#1] O(c1c(O)ccc(c1)C=NNCCC#N)CC
c:1(:c:c:c(:c:c:1)-[#6]=[#7]-[#7])-[#8]-[#1] O=C(N1CCC(CC1)C)C(=O)NN=Cc2cc(OC)c(O)cc2
c:1(:c:c:c(:c:c:1)-[#6]=[#7]-[#7])-[#8]-[#1] O=C(N1CCCCC1)C(=O)NN=Cc2cc(OC)c(O)cc2
c:1(:c:c:c(:c:c:1)-[#6]=[#7]-[#7])-[#8]-[#1] O=C(N1N=C(c2cc(c(O)cc2)C)C[C@H]1C=3OC=CC3)c4ccncc4
c:1(:c:c:c(:c:c:1)-[#6]=[#7]-[#7])-[#8]-[#1] O=C(N1N=C(c2ccc(O)cc2)C[C@@H]1c3cc(OC)c(OC)cc3)C
c:1(:c:c:c(:c:c:1)-[#6]=[#7]-[#7])-[#8]-[#1] O=C(N1N=C(c2ccc(O)cc2)C[C@H]1c3ccccc3)c4cnccc4
c:1(:c:c:c(:c:c:1)-[#6]=[#7]-[#7])-[#8]-[#1] O=C(NN=C(c1cc(c(O)cc1)CCO)C)c2ccncc2
c:1(:c:c:c(:c:c:1)-[#6]=[#7]-[#7])-[#8]-[#1] O=C(NN=C(c1ccc(O)cc1)C)C2=C(OC(=C2)C)C
c:1(:c:c:c(:c:c:1)-[#6]=[#7]-[#7])-[#8]-[#1] O=C(NN=C(c1ccc(O)cc1)C)COc2c(cccc2)C
c:1(:c:c:c(:c:c:1)-[#6]=[#7]-[#7])-[#8]-[#1] O=C(NN=C(c1ccc(O)cc1)CC)CN2c3c(cccc3)C=C2
c:1(:c:c:c(:c:c:1)-[#6]=[#7]-[#7])-[#8]-[#1] O=C(NN=Cc1c(O)c(O)c(O)cc1)c2c(cc(cc2)C)C
c:1(:c:c:c(:c:c:1)-[#6]=[#7]-[#7])-[#8]-[#1] O=C(NN=Cc1c(O)cc(O)cc1)C2CCCCC2
c:1(:c:c:c(:c:c:1)-[#6]=[#7]-[#7])-[#8]-[#1] O=C(NN=Cc1c(O)cc(O)cc1)c2ncccc2
c:1(:c:c:c(:c:c:1)-[#6]=[#7]-[#7])-[#8]-[#1] O=C(NN=Cc1c(O)cc(O)cc1)CCc2ccccc2
c:1(:c:c:c(:c:c:1)-[#6]=[#7]-[#7])-[#8]-[#1] O=C(NN=Cc1c(O)cc(O)cc1)CCCc2ccc(OC)cc2
c:1(:c:c:c(:c:c:1)-[#6]=[#7]-[#7])-[#8]-[#1] O=C(NN=Cc1c(O)cc(O)cc1)CCN2CCOCC2
c:1(:c:c:c(:c:c:1)-[#6]=[#7]-[#7])-[#8]-[#1] O=C(NN=Cc1c(O)cc(O)cc1)CN2c3c(N=C2)cccc3
c:1(:c:c:c(:c:c:1)-[#6]=[#7]-[#7])-[#8]-[#1] O=C(NN=Cc1c(O)cc(O)cc1)CNc2cc3c(cc2)cccc3
c:1(:c:c:c(:c:c:1)-[#6]=[#7]-[#7])-[#8]-[#1] O=C(NN=Cc1c(O)cc(O)cc1)COc2c(c(ccc2)C)C
c:1(:c:c:c(:c:c:1)-[#6]=[#7]-[#7])-[#8]-[#1] O=C(NN=Cc1c(O)cc(O)cc1)NN=Cc2c(O)cc(O)cc2
c:1(:c:c:c(:c:c:1)-[#6]=[#7]-[#7])-[#8]-[#1] O=C(NN=Cc1c(O)cc(O)cc1C)[C@@H]2Oc3c(OC2)cccc3
c:1(:c:c:c(:c:c:1)-[#6]=[#7]-[#7])-[#8]-[#1] O=C(NN=Cc1cc(O)c(O)cc1)Cc2ccccc2
c:1(:c:c:c(:c:c:1)-[#6]=[#7]-[#7])-[#8]-[#1] O=C(NN=Cc1cc(OC)c(O)c(c1)CC=C)NCC=2OC=CC2
c:1(:c:c:c(:c:c:1)-[#6]=[#7]-[#7])-[#8]-[#1] O=C(NN=Cc1cc(OC)c(O)c(OC)c1)NC2CCCCC2
c:1(:c:c:c(:c:c:1)-[#6]=[#7]-[#7])-[#8]-[#1] O=C(NN=Cc1cc(OC)c(O)cc1)[C@H]2[C@@]3([C@H]2CCCC3)C
c:1(:c:c:c(:c:c:1)-[#6]=[#7]-[#7])-[#8]-[#1] O=C(NN=Cc1cc(OC)c(O)cc1)C[NH+]2CCCCC2
c:1(:c:c:c(:c:c:1)-[#6]=[#7]-[#7])-[#8]-[#1] O=C(NN=Cc1cc(OC)c(O)cc1)C=2NN=C(O)C2C
c:1(:c:c:c(:c:c:1)-[#6]=[#7]-[#7])-[#8]-[#1] O=C(NN=Cc1cc(OC)c(O)cc1)C2CCCC2
c:1(:c:c:c(:c:c:1)-[#6]=[#7]-[#7])-[#8]-[#1] O=C(NN=Cc1cc(OCC)c(O)cc1)C(=O)NCc2ncccc2
c:1(:c:c:c(:c:c:1)-[#6]=[#7]-[#7])-[#8]-[#1] O=C(NN=Cc1cc(OCC)c(O)cc1)CC(=O)NC(C)C
c:1(:c:c:c(:c:c:1)-[#6]=[#7]-[#7])-[#8]-[#1] O=C(NN=Cc1ccc(O)cc1)[C@@]23C([C@@]([C@@H](O)C2)(CC3)C)(C)C
c:1(:c:c:c(:c:c:1)-[#6]=[#7]-[#7])-[#8]-[#1] O=C(NN=Cc1ccc(O)cc1)[C@@H]2Oc3c(OC2)cccc3
c:1(:c:c:c(:c:c:1)-[#6]=[#7]-[#7])-[#8]-[#1] O=C(NN=Cc1ccc(O)cc1)[C@H]2C(=O)NCCC2
c:1(:c:c:c(:c:c:1)-[#6]=[#7]-[#7])-[#8]-[#1] O=C(NN=Cc1ccc(O)cc1)C(=O)Nc2ccc(cc2)C
c:1(:c:c:c(:c:c:1)-[#6]=[#7]-[#7])-[#8]-[#1] O=C(NN=Cc1ccc(O)cc1)C=2NN=C(C2)C(C)C
c:1(:c:c:c(:c:c:1)-[#6]=[#7]-[#7])-[#8]-[#1] O=C(NN=Cc1ccc(O)cc1)c2c(N)cccc2
c:1(:c:c:c(:c:c:1)-[#6]=[#7]-[#7])-[#8]-[#1] O=C(NN=Cc1ccc(O)cc1)c2cnc(cc2)C
c:1(:c:c:c(:c:c:1)-[#6]=[#7]-[#7])-[#8]-[#1] O=C(NN=Cc1ccc(O)cc1)COc2c(cccc2)C
c:1(:c:c:c(:c:c:1)-[#6]=[#7]-[#7])-[#8]-[#1] O=C(OC(C)(C)C)NN=Cc1ccc(O)cc1
c:1(:c:c:c(:c:c:1)-[#6]=[#7]-[#7])-[#8]-[#1] O=C1N(N=Cc2c(O)cc(O)cc2)C(=O)[C@@H]3[C@@H]1[C@H]4C=C[C@@H]3[C@@H]5[C@H]4C5
c:1(:c:c:c(:c:c:1)-[#6]=[#7]-[#7])-[#8]-[#1] O=C1N(N=Cc2cc(OC)c(O)c(OC)c2)C(=O)[C@](N1)(CC)C
c:1(:c:c:c(:c:c:1)-[#6]=[#7]-[#7])-[#8]-[#1] O=C1N(O)C(=Nc2c(cccc2)1)NN=Cc3ccc(O)cc3
c:1(:c:c:c(:c:c:1)-[#6]=[#7]-[#7])-[#8]-[#1] O=C1N=NC(=C(NN=C(c2ccc(O)cc2)C)N1)C
c:1(:c:c:c(:c:c:1)-[#6]=[#7]-[#7])-[#8]-[#1] O=C1N2N=C(c3c(O)cc(O)cc3)C[C@H]2c4c(c(OC)c(OC)cc4)1
c:1(:c:c:c(:c:c:1)-[#6]=[#7]-[#7])-[#8]-[#1] O1C(=NC(C#N)=C1NN=Cc2cc(OCC)c(O)cc2)C(=C)C
c:1(:c:c:c(:c:c:1)-[#6]=[#7]-[#7])-[#8]-[#1] Oc1c(cccc1)C=NN=Cc2ccc(O)cc2
c:1(:c:c:c(:c:c:1)-[#6]=[#7]-[#7])-[#8]-[#1] Oc1ccc(cc1)C(=NNc2nncc3c2cccc3)C
c:1(:c:c:c(:c:c:1)-[#6]=[#7]-[#7])-[#8]-[#1] S(=O)(=O)([N-]N=Cc1ccc(O)cc1)c2cc([N+]([O-])=O)ccc2
c:1(:c:c:c(:c:c:1)-[#6]=[#7]-[#7])-[#8]-[#1] S(=O)(=O)([N-]N=Cc1ccc(O)cc1)Cc2ccc([N+]([O-])=O)cc2
c:1(:c:c:c(:c:c:1)-[#6]=[#7]-[#7])-[#8]-[#1] S(=O)(=O)(c1ccc(NN=Cc2c(O)cc(O)cc2)cc1)C
c:1(:c:c:c(:c:c:1)-[#6]=[#7]-[#7])-[#8]-[#1] S(=O)(=O)(NN=Cc1ccc(O)cc1)c2ccc(NC(=O)C)cc2
c:1(:c:c:c(:c:c:1)-[#6]=[#7]-[#7])-[#8]-[#1] S(C1=Nc2c(N1C)cccc2)CC(=O)NN=Cc3ccc(O)cc3
c:1(:c:c:c(:c:c:1)-[#6]=[#7]-[#7])-[#8]-[#1] S(C1=NN=C2N(N=CN(N=Cc3cc(OC)c(O)cc3)2)1)C
c:1(:c:c:c(:c:c:1)-[#6]=[#7]-[#7])-[#8]-[#1] S=C(N1CCOCC1)NN=Cc2cc(OC)c(O)c(c2)CC=C
c:1(:c:c:c(:c:c:1)-[#6]=[#7]-[#7])-[#8]-[#1] S=C(NN=C(c1ccc(O)cc1)C)NCCOC
c:1(:c:c:c(:c:c:1)-[#6]=[#7]-[#7])-[#8]-[#1] S=C(NN=Cc1ccc(O)cc1)Nc2ccc(OC)cc2
c:1(:c:c:c(:c:c:1)-[#6]=[#7]-[#7])-[#8]-[#1] S=C(NN=Cc1ccc(O)cc1)NN=Cc2ccc(O)cc2
c:1(:c:c:c(:c:c:1)-[#6]=[#7]-[#7])-[#8]-[#1] S=C1N(N=Cc2c(O)c(O)c(O)cc2)C(=NN1)c3ccc(cc3)C
c:1(:c:c:c(:c:c:1)-[#6]=[#7]-[#7])-[#8]-[#1] S1(=O)(=O)C[C@](NN=Cc2cc(OC)c(O)cc2)(CC1)C
c:1(:c:c:c(:c:c:1)-[#6]=[#7]-[#7])-[#8]-[#1] S1(=O)(=O)C[C@@H](NC(=S)NN=Cc2ccc(O)cc2)CC1
c:1(:c:c:c(:c:c:1)-[#6]=[#7]-[#7])-[#8]-[#1] S1(=O)(=O)C[C@H](NN=C(c2ccc(O)cc2)C)CC1
c:1(:c:c:c(:c:c:1)-[#6]=[#7]-[#7])-[#8]-[#1] S1(=O)(=O)C[C@H](NN=Cc2cc(OCC)c(O)cc2)CC1
c:1(:c:c:c(:c:c:1)-[#6]=[#7]-[#7])-[#8]-[#1] S1C(=NC2=C1C[C@@H](CC2)C)NN=Cc3c(O)cc(O)cc3
c:1(:c:c:c(:c:c:1)-[#6]=[#7]-[#7])-[#8]-[#1] S1C(=NC2=C1CCCC2)NN=Cc3cc(OC)c(O)cc3
c:1(:c:c:c(:c:c:1)-[#6]=[#7]-[#7])-[#8]-[#1] S1C(=Nc2c(F)cccc2)NN=C(c3c(O)cc(O)cc3)C1
c:1(:c:c:c(:c:c:1)-[#6]=[#7]-[#7])-[#8]-[#1] S1C(=NCC(C)C)N(N=C(c2cc(c(O)cc2)C(=O)N)C1)C
c:1(:c:c:c(:c:c:1)-[#6]=[#7]-[#7])-[#8]-[#1] S1C(C(=O)NN=C(c2ccc(O)cc2)CC)=CC=C1
c:1(:c:c:c(:c:c:1)-[#6]=[#7]-[#7])-[#8]-[#1] S1C2=NN=C(N(N=C(c3cc(O)c(O)cc3)C1)2)c4ncccc4
c:1(:c:c:c(:c:c:1)-[#6]=[#7]-[#7])-[#8]-[#1] S1c2ncnc(NN=Cc3cc(O)c(O)cc3)c2C(=C1C)C
[#6](-[#1])(-[#1])-[#7]([#6]:[#6])~[#6][#6]=,:[#6]-[#6]~[#6][#7] [N+](c1ccccc1)(=C/C=C\C=C/N(c2ccccc2)C)C
[#6](-[#1])(-[#1])-[#7]([#6]:[#6])~[#6][#6]=,:[#6]-[#6]~[#6][#7] [N+](c1ccccc1)(=C/C=C\C=C\Nc2ccccc2)C
[#6](-[#1])(-[#1])-[#7]([#6]:[#6])~[#6][#6]=,:[#6]-[#6]~[#6][#7] [n+]1(c(cccc1C)/C=C/C=2c3c(N(C2)C)cccc3)C
[#6](-[#1])(-[#1])-[#7]([#6]:[#6])~[#6][#6]=,:[#6]-[#6]~[#6][#7] [n+]1(c(cccc1C)/C=C/C=2c3c(NC2C)ccc(c3)C)C
[#6](-[#1])(-[#1])-[#7]([#6]:[#6])~[#6][#6]=,:[#6]-[#6]~[#6][#7] [n+]1(c2c(cc(cc2)C)ccc1/C=C/C=3c4c(N(C3)C)cccc4)CC
[#6](-[#1])(-[#1])-[#7]([#6]:[#6])~[#6][#6]=,:[#6]-[#6]~[#6][#7] [n+]1(c2c(cc(cc2)C)ccc1/C=C/C=3c4c(NC3)cccc4)CC
[#6](-[#1])(-[#1])-[#7]([#6]:[#6])~[#6][#6]=,:[#6]-[#6]~[#6][#7] [n+]1(c2c(cc(cc2)C)ccc1/C=C\C3=C(N(C(=C3)C)CCCCC)C)C
[#6](-[#1])(-[#1])-[#7]([#6]:[#6])~[#6][#6]=,:[#6]-[#6]~[#6][#7] [n+]1(c2c(ccc1/C=C/3\c4c(N(C=C3)CC)cccc4)cccc2)CC
[#6](-[#1])(-[#1])-[#7]([#6]:[#6])~[#6][#6]=,:[#6]-[#6]~[#6][#7] [n+]1(c2c(ccc1/C=C/C=3c4c(NC3)cccc4)cccc2)C
[#6](-[#1])(-[#1])-[#7]([#6]:[#6])~[#6][#6]=,:[#6]-[#6]~[#6][#7] [n+]1(c2c(ccc1/C=C/C=C3N(c4c(cccc4)C=C3)C)cccc2)C
[#6](-[#1])(-[#1])-[#7]([#6]:[#6])~[#6][#6]=,:[#6]-[#6]~[#6][#7] [n+]1(c2c(ccc1/C=C\3/c4c(N(C=C3)C)cccc4)cccc2)C
[#6](-[#1])(-[#1])-[#7]([#6]:[#6])~[#6][#6]=,:[#6]-[#6]~[#6][#7] [n+]1(c2c(ccc1/C=C\3/c4c(N(C=C3)CC)cccc4)cccc2)CC
[#6](-[#1])(-[#1])-[#7]([#6]:[#6])~[#6][#6]=,:[#6]-[#6]~[#6][#7] [NH+]1([C@@H]2[C@H](c3c4c(N(C=C4C2)C)ccc3)C=C(C1)C)C
[#6](-[#1])(-[#1])-[#7]([#6]:[#6])~[#6][#6]=,:[#6]-[#6]~[#6][#7] [O-][N+](=O)[C@@H]([C@@H](O)C=1c2c(N(C(=O)C1)C)cccc2)C
[#6](-[#1])(-[#1])-[#7]([#6]:[#6])~[#6][#6]=,:[#6]-[#6]~[#6][#7] [O-][N+](=O)/C(=C/C=1c2c(N(C(=O)C1)C)cccc2)/C
[#6](-[#1])(-[#1])-[#7]([#6]:[#6])~[#6][#6]=,:[#6]-[#6]~[#6][#7] [O-][N+](=O)C=1N=CN(C(N2CC=C(C=3c4c(nccc4)NC3)CC2)1)C
[#6](-[#1])(-[#1])-[#7]([#6]:[#6])~[#6][#6]=,:[#6]-[#6]~[#6][#7] [O-][N+](=O)C1=C[N-]C2=NC=NN2[C@@H]1Cc3c(c[n+](cc3)C)C
[#6](-[#1])(-[#1])-[#7]([#6]:[#6])~[#6][#6]=,:[#6]-[#6]~[#6][#7] [O-][N+](=O)c1c(cccc1)/C=C(\C#N)/C2=Nc3c(N2C)cccc3
[#6](-[#1])(-[#1])-[#7]([#6]:[#6])~[#6][#6]=,:[#6]-[#6]~[#6][#7] [O-][N+](=O)c1c(cccc1)/C=C/C2=Nc3c(cccc3)C(=O)N2C
[#6](-[#1])(-[#1])-[#7]([#6]:[#6])~[#6][#6]=,:[#6]-[#6]~[#6][#7] [O-][N+](=O)c1cc2c(N=C/3N(C(=O)2)CC\C3=C/C=4C=NN(C4)C)cc1
[#6](-[#1])(-[#1])-[#7]([#6]:[#6])~[#6][#6]=,:[#6]-[#6]~[#6][#7] [O-][N+](=O)c1cnc(N2CC=C(C=3c4c(NC3)cccc4)CC2)cc1
[#6](-[#1])(-[#1])-[#7]([#6]:[#6])~[#6][#6]=,:[#6]-[#6]~[#6][#7] [O-]C(=O)c1cc2N=C/3N(C(=O)c2cc1)CC\C3=C/C=4C=NN(C4)C
[#6](-[#1])(-[#1])-[#7]([#6]:[#6])~[#6][#6]=,:[#6]-[#6]~[#6][#7] [O-]C(=O)CCN1C(=O)c2c(N=C1/C=C/C=3C=NN(C3)C)cccc2
[#6](-[#1])(-[#1])-[#7]([#6]:[#6])~[#6][#6]=,:[#6]-[#6]~[#6][#7] [O-]C1=C(C(=O)Nc2ccncc2)C3=[N+](c4c(N3CC1)cccc4)CC
[#6](-[#1])(-[#1])-[#7]([#6]:[#6])~[#6][#6]=,:[#6]-[#6]~[#6][#7] ClC=1C(=O)N(N=CC(N2CC=C(C=3c4c(nccc4)NC3)CC2)1)C
[#6](-[#1])(-[#1])-[#7]([#6]:[#6])~[#6][#6]=,:[#6]-[#6]~[#6][#7] ClC=1N=C2N(C1/C=C/C(=O)N(c3cnc(OC)cc3)C)C=CC=C2
[#6](-[#1])(-[#1])-[#7]([#6]:[#6])~[#6][#6]=,:[#6]-[#6]~[#6][#7] ClC1=NSC(N2CC=C(C=3c4c(nccc4)NC3)CC2)=C(C#N)1
[#6](-[#1])(-[#1])-[#7]([#6]:[#6])~[#6][#6]=,:[#6]-[#6]~[#6][#7] Clc1cc2N(C(=O)/C=C/C=3C(=NN(C3C)C)C)CCc2cc1
[#6](-[#1])(-[#1])-[#7]([#6]:[#6])~[#6][#6]=,:[#6]-[#6]~[#6][#7] Clc1nc(N2CC=C(C=3c4c(nccc4)NC3)CC2)cnc1
[#6](-[#1])(-[#1])-[#7]([#6]:[#6])~[#6][#6]=,:[#6]-[#6]~[#6][#7] FC(F)(F)c1cc2c(N(C(=O)/C=C/C=3C=NN(C3)C)CCC2)cc1
[#6](-[#1])(-[#1])-[#7]([#6]:[#6])~[#6][#6]=,:[#6]-[#6]~[#6][#7] FC(F)(F)c1cc2N=C/3N(C(=O)c2cc1)CC\C3=C/C=4C=NN(C4)C
[#6](-[#1])(-[#1])-[#7]([#6]:[#6])~[#6][#6]=,:[#6]-[#6]~[#6][#7] FC(F)Oc1c2N(C(=O)/C=C\C=3C=NN(C3)C)CCCc2ccc1
[#6](-[#1])(-[#1])-[#7]([#6]:[#6])~[#6][#6]=,:[#6]-[#6]~[#6][#7] Fc1c(c(N2CC=C(C=3c4c(nccc4)NC3)CC2)ccc1)C(=O)C
[#6](-[#1])(-[#1])-[#7]([#6]:[#6])~[#6][#6]=,:[#6]-[#6]~[#6][#7] Fc1c(F)ccc(N(C(=O)/C(/C#N)=C/C2=C(N(C(C#N)=C2)C)C)C)c1
[#6](-[#1])(-[#1])-[#7]([#6]:[#6])~[#6][#6]=,:[#6]-[#6]~[#6][#7] Fc1c2N(C(=O)/C=C\C=3C=NN(C3)C)CCCc2cc(c1)C
[#6](-[#1])(-[#1])-[#7]([#6]:[#6])~[#6][#6]=,:[#6]-[#6]~[#6][#7] Fc1cc2N(C(=O)/C=C/C=3N=NN(C3)Cc4ccccc4)CCc2cc1
[#6](-[#1])(-[#1])-[#7]([#6]:[#6])~[#6][#6]=,:[#6]-[#6]~[#6][#7] Fc1cc2NC=C(c2cc1)C3=CCN(C4=NN5N=NN=C5C=C4)CC3
[#6](-[#1])(-[#1])-[#7]([#6]:[#6])~[#6][#6]=,:[#6]-[#6]~[#6][#7] Fc1cc2NC=C(c2cc1)C3=CCN(c4ncnc5NN=Cc45)CC3
[#6](-[#1])(-[#1])-[#7]([#6]:[#6])~[#6][#6]=,:[#6]-[#6]~[#6][#7] N1=NN2N=C(N3CC=C(C=4c5c(NC4)c(ccc5)CC)CC3)C=CC(=N1)2
[#6](-[#1])(-[#1])-[#7]([#6]:[#6])~[#6][#6]=,:[#6]-[#6]~[#6][#7] n1c(N2CC=C(C=3c4c(nccc4)NC3)CC2)c5c(nc1)NC[C@@H](C5)C
[#6](-[#1])(-[#1])-[#7]([#6]:[#6])~[#6][#6]=,:[#6]-[#6]~[#6][#7] n1c2NC=C(c2ccc1)C3=CCN(C=4N5N=CN=C(N=C(C4)C)5)CC3
[#6](-[#1])(-[#1])-[#7]([#6]:[#6])~[#6][#6]=,:[#6]-[#6]~[#6][#7] n1cc(c2cc3N(C=Cc3cc2)CC[NH+](C)C)ccc1
[#6](-[#1])(-[#1])-[#7]([#6]:[#6])~[#6][#6]=,:[#6]-[#6]~[#6][#7] O(c1cc2c(NC=C2C3=CCN(c4ncccc(C#N)4)CC3)cc1)C
[#6](-[#1])(-[#1])-[#7]([#6]:[#6])~[#6][#6]=,:[#6]-[#6]~[#6][#7] O/1c2c(N(\C1=C/C=C/C=3Oc4c([N+]3CC)cccc4)CC)cccc2
[#6](-[#1])(-[#1])-[#7]([#6]:[#6])~[#6][#6]=,:[#6]-[#6]~[#6][#7] O/1c2c(N(\C1=C/C=C\C=3Oc4c([N+]3CC)cccc4)CC)cccc2
[#6](-[#1])(-[#1])-[#7]([#6]:[#6])~[#6][#6]=,:[#6]-[#6]~[#6][#7] O/1c2c(N(\C1=C\C=C/C=3Oc4c([N+]3CC)cccc4)CC)cccc2
[#6](-[#1])(-[#1])-[#7]([#6]:[#6])~[#6][#6]=,:[#6]-[#6]~[#6][#7] O=C(N(c1c(cc(cc1)C)C)C)/C=C/C=2C=NN(C2)C
[#6](-[#1])(-[#1])-[#7]([#6]:[#6])~[#6][#6]=,:[#6]-[#6]~[#6][#7] O=C(N(c1ccccc1)C)/C=C/C=2C(=NN(C2C)C)C
[#6](-[#1])(-[#1])-[#7]([#6]:[#6])~[#6][#6]=,:[#6]-[#6]~[#6][#7] O=C(N(c1ccccc1)C)/C=C/C=2c3c(N(C2)CCC#N)cccc3
[#6](-[#1])(-[#1])-[#7]([#6]:[#6])~[#6][#6]=,:[#6]-[#6]~[#6][#7] O=C(N(c1ccccc1)CC)/C=C/C2=NN(N=C2)c3ccccc3
[#6](-[#1])(-[#1])-[#7]([#6]:[#6])~[#6][#6]=,:[#6]-[#6]~[#6][#7] O=C(N(c1ccccc1)CC)/C=C/c2nccnc2
[#6](-[#1])(-[#1])-[#7]([#6]:[#6])~[#6][#6]=,:[#6]-[#6]~[#6][#7] O=C(N(c1ccccc1)CC[NH+](C)C)/C=C/c2nccnc2
[#6](-[#1])(-[#1])-[#7]([#6]:[#6])~[#6][#6]=,:[#6]-[#6]~[#6][#7] O=C(N(c1ccccc1)Cc2ccccc2)/C=C\C=3C=NN(C3)C
[#6](-[#1])(-[#1])-[#7]([#6]:[#6])~[#6][#6]=,:[#6]-[#6]~[#6][#7] O=C(N(c1ccccc1)Cc2ccccc2)C=CC=3C=NN(C3)C
[#6](-[#1])(-[#1])-[#7]([#6]:[#6])~[#6][#6]=,:[#6]-[#6]~[#6][#7] O=C(N(c1cnc(OC)cc1)C)/C=C/C=2N=NN(C2)Cc3ccccc3
[#6](-[#1])(-[#1])-[#7]([#6]:[#6])~[#6][#6]=,:[#6]-[#6]~[#6][#7] O=C(N1c2c(cc(cc2)C)CCC1)/C=C/C=3C(=NN(C3C)C)C
[#6](-[#1])(-[#1])-[#7]([#6]:[#6])~[#6][#6]=,:[#6]-[#6]~[#6][#7] O=C(N1c2c(cccc2)CCC1)/C=C/C=3C(=NN(C3C)C)C
[#6](-[#1])(-[#1])-[#7]([#6]:[#6])~[#6][#6]=,:[#6]-[#6]~[#6][#7] O=C(N1c2c(NC(=O)C1)cccc2)/C=C/C=3C(=NN(C3C)C)C
[#6](-[#1])(-[#1])-[#7]([#6]:[#6])~[#6][#6]=,:[#6]-[#6]~[#6][#7] O=C(N1c2c(NC(=O)C1)cccc2)/C=C/C=3C=NN(c4ccccc4)C3
[#6](-[#1])(-[#1])-[#7]([#6]:[#6])~[#6][#6]=,:[#6]-[#6]~[#6][#7] O=C(N1c2c(OCC1)cccc2)/C(/C#N)=C/C3=C(N(C(=C3)C)CCC)C
[#6](-[#1])(-[#1])-[#7]([#6]:[#6])~[#6][#6]=,:[#6]-[#6]~[#6][#7] O=C(N1CCCCC1)c2c[n+](c(cc2)/C=C/C=3c4c(NC3)cccc4)C
[#6](-[#1])(-[#1])-[#7]([#6]:[#6])~[#6][#6]=,:[#6]-[#6]~[#6][#7] O=C(N1CCOCC1)/C(/c2cc[n+](cc2)C)=C/c3ccccc3
[#6](-[#1])(-[#1])-[#7]([#6]:[#6])~[#6][#6]=,:[#6]-[#6]~[#6][#7] O=C(NC(C)C)[C@@H]1C[NH+]([C@H]2[C@@H](c3c4c(N(C=C4C2)C)ccc3)C1)C
[#6](-[#1])(-[#1])-[#7]([#6]:[#6])~[#6][#6]=,:[#6]-[#6]~[#6][#7] O=C(NC)c1c[n+](c(cc1)/C=C\C=2c3c(NC2)cccc3)C
[#6](-[#1])(-[#1])-[#7]([#6]:[#6])~[#6][#6]=,:[#6]-[#6]~[#6][#7] O=C(OCC)/C(/C1=NC=CN1C)=C/C=2C=NN(C2)Cc3ccccc3
[#6](-[#1])(-[#1])-[#7]([#6]:[#6])~[#6][#6]=,:[#6]-[#6]~[#6][#7] O=C(OCC)C1=C(NC(C(=O)/C(/C#N)=C/C=2N(C=CC2)C)=C1C)C
[#6](-[#1])(-[#1])-[#7]([#6]:[#6])~[#6][#6]=,:[#6]-[#6]~[#6][#7] O=C(OCN1c2c3c(ccc2)[C@H]4[C@H]([NH+](C[C@@H](C4)C)C)CC3=C1)C
[#6](-[#1])(-[#1])-[#7]([#6]:[#6])~[#6][#6]=,:[#6]-[#6]~[#6][#7] O=C/1N(c2c(cccc2)\C(=C/3\C(=O)N(C(=O)C3)CCc4ccccc4)1)C
[#6](-[#1])(-[#1])-[#7]([#6]:[#6])~[#6][#6]=,:[#6]-[#6]~[#6][#7] O=C/1N(c2c(cccc2)\C(=C/3\c4c(NC(=O)3)cccc4)1)C
[#6](-[#1])(-[#1])-[#7]([#6]:[#6])~[#6][#6]=,:[#6]-[#6]~[#6][#7] O=C/1N(c2c(cccc2)\C1=C/C3=C(N(C(=C3)C)C)C)C
[#6](-[#1])(-[#1])-[#7]([#6]:[#6])~[#6][#6]=,:[#6]-[#6]~[#6][#7] O=C/1N(c2c(cccc2)\C1=C/c3cnc(nc3)N4CCCC4)C
[#6](-[#1])(-[#1])-[#7]([#6]:[#6])~[#6][#6]=,:[#6]-[#6]~[#6][#7] O=C/1N(c2c(cccc2)\C1=C\C=3N4C(=NC3C)C=CC=C4)C
[#6](-[#1])(-[#1])-[#7]([#6]:[#6])~[#6][#6]=,:[#6]-[#6]~[#6][#7] O=C/1N(c2c(cccc2)C(=O)\C(=C\3/N[C@H](CNC(=C3)C)C)1)C
[#6](-[#1])(-[#1])-[#7]([#6]:[#6])~[#6][#6]=,:[#6]-[#6]~[#6][#7] O=C/1Nc2c(nccc2)\C1=C\C=3N(c4c(cccc4)C3)C
[#6](-[#1])(-[#1])-[#7]([#6]:[#6])~[#6][#6]=,:[#6]-[#6]~[#6][#7] O=C1C=2C(=NC3=NON=C3C(N(C=C1)C)2)/C=C/[NH+](C)C
[#6](-[#1])(-[#1])-[#7]([#6]:[#6])~[#6][#6]=,:[#6]-[#6]~[#6][#7] O=C1C=2C(=NC3=NON=C3C(N(C=C1)C)2)/C=C/N(C)C
[#6](-[#1])(-[#1])-[#7]([#6]:[#6])~[#6][#6]=,:[#6]-[#6]~[#6][#7] O=C1C=C[C@@H]2[N+](c3ccccc3)([C@H]1C[C@H](c4cc[n+](cc4)C)2)C
[#6](-[#1])(-[#1])-[#7]([#6]:[#6])~[#6][#6]=,:[#6]-[#6]~[#6][#7] O=C1N(C(=Nc2c(cccc2)1)/C=C\3/c4c(N(C(=O)3)C)ccc(c4)C)C
[#6](-[#1])(-[#1])-[#7]([#6]:[#6])~[#6][#6]=,:[#6]-[#6]~[#6][#7] O=C1N(C(=Nc2c(cccc2)1)/C=C\3/c4c(N(C(=O)3)C)ccc(c4)C)CC
[#6](-[#1])(-[#1])-[#7]([#6]:[#6])~[#6][#6]=,:[#6]-[#6]~[#6][#7] O=C1N(C(=Nc2c(cccc2)1)/C=C\3/c4c(NC(=O)3)ccc(c4)C)C
[#6](-[#1])(-[#1])-[#7]([#6]:[#6])~[#6][#6]=,:[#6]-[#6]~[#6][#7] O=C1N(C(=O)C(/C=C/C(=O)N(c2cc(cc(c2)C)C)CC)=CN1C)C
[#6](-[#1])(-[#1])-[#7]([#6]:[#6])~[#6][#6]=,:[#6]-[#6]~[#6][#7] O=C1N(C(=O)C(/C=C/C(=O)N2c3c(cccc3)[C@H](CC2)C)=CN1C)C
[#6](-[#1])(-[#1])-[#7]([#6]:[#6])~[#6][#6]=,:[#6]-[#6]~[#6][#7] O=C1N(C(=O)C(/C=C/C(=O)N2c3c(cccc3)CC2)=CN1C)C
[#6](-[#1])(-[#1])-[#7]([#6]:[#6])~[#6][#6]=,:[#6]-[#6]~[#6][#7] O=C1N(C(=O)C=C(N1C)N/C=C/c2cc[n+](cc2)C)C
[#6](-[#1])(-[#1])-[#7]([#6]:[#6])~[#6][#6]=,:[#6]-[#6]~[#6][#7] O=C1N(C(c2ccccc2)=CC=3ON=C(c4cnccc4)C13)C
[#6](-[#1])(-[#1])-[#7]([#6]:[#6])~[#6][#6]=,:[#6]-[#6]~[#6][#7] O=C1N(c2c(N(C(=O)C1=C(/C=C/N(C)C)C)C)cccc2)C
[#6](-[#1])(-[#1])-[#7]([#6]:[#6])~[#6][#6]=,:[#6]-[#6]~[#6][#7] O=C1N[C@]2(N(c3c(cc(cc3)C)C2(C)C)C1)/C=C/c4cnccc4
[#6](-[#1])(-[#1])-[#7]([#6]:[#6])~[#6][#6]=,:[#6]-[#6]~[#6][#7] O=C1N[C@@]2(N(c3c(cccc3)C2(C)C)CC1)/C=C/c4c[n+](ccc4)C
[#6](-[#1])(-[#1])-[#7]([#6]:[#6])~[#6][#6]=,:[#6]-[#6]~[#6][#7] OCN1c2c3c(ccc2)[C@H]4[C@H]([NH+](C[C@@H](C4)C)C)CC3=C1
[#6](-[#1])(-[#1])-[#7]([#6]:[#6])~[#6][#6]=,:[#6]-[#6]~[#6][#7] S=C(N1CCOCC1)Cc2cc3N(c4c(c3cc2)cccc4)C
[#6](-[#1])(-[#1])-[#7]([#6]:[#6])~[#6][#6]=,:[#6]-[#6]~[#6][#7] S1C=2N=C/3N(C(=O)C2C=C1CC)CC\C3=C/c4cnccc4
[#6](-[#1])(-[#1])-[#7]([#6]:[#6])~[#6][#6]=,:[#6]-[#6]~[#6][#7] S1c2c([N+](=C1/C=C/C=C/[NH+]3CCCCC3)C)cccc2
[#6](-[#1])(-[#1])-[#7]([#6]:[#6])~[#6][#6]=,:[#6]-[#6]~[#6][#7] S1c2c([N+](=C1/C=C/C=C/N(c3ccccc3)C(=O)C)C)cccc2
[#6](-[#1])(-[#1])-[#7]([#6]:[#6])~[#6][#6]=,:[#6]-[#6]~[#6][#7] S1c2c([N+](=C1/C=C/C=C\[NH+]3CCCCC3)C)cccc2
[#6](-[#1])(-[#1])-[#7]([#6]:[#6])~[#6][#6]=,:[#6]-[#6]~[#6][#7] S1c2c([N+](=C1C=C/C=C/N(c3ccccc3)C(=O)C)C)cccc2
[#6](-[#1])(-[#1])-[#7]([#6]:[#6])~[#6][#6]=,:[#6]-[#6]~[#6][#7] S1c2c([N+](=C1C=C3C=C(N(C(=C3)C)CCOC)C)C)cccc2
[#6](-[#1])(-[#1])-[#7]([#6]:[#6])~[#6][#6]=,:[#6]-[#6]~[#6][#7] S1c2c([N+](=C1C=C3C=C(N(C(=C3)C)CCOC)C)CC)cccc2
[#6](-[#1])(-[#1])-[#7]([#6]:[#6])~[#6][#6]=,:[#6]-[#6]~[#6][#7] S1c2c([N+](=C1C=C3C=CN(C=C3)CCC[N+](C)(C)C)C)cccc2
[#6](-[#1])(-[#1])-[#7]([#6]:[#6])~[#6][#6]=,:[#6]-[#6]~[#6][#7] S1c2c(N(C(=O)/C=C/C=3C=NN(C3)C)CC[C@@H]1C)cccc2
[#6](-[#1])(-[#1])-[#7]([#6]:[#6])~[#6][#6]=,:[#6]-[#6]~[#6][#7] S1c2ncnc(N3CC=C(C=4c5c(nccc5)NC4)CC3)c2C=C1
[#6](-[#6]#[#7])(-[#6]#[#7])-[#6](-[#7](-[#1])-[#1])=[#6]-[#6]#[#7] [O-][N+](=O)c1c(cccc1)[C@H]2C(C#N)(C#N)C(N)=C(C#N)C3=CCCC[C@H]32
[#6](-[#6]#[#7])(-[#6]#[#7])-[#6](-[#7](-[#1])-[#1])=[#6]-[#6]#[#7] [O-][N+](=O)c1cc(ccc1)[C@@H]2C(C#N)(C#N)C(N)=C(C#N)[C@@H](C3CC3)C2
[#6](-[#6]#[#7])(-[#6]#[#7])-[#6](-[#7](-[#1])-[#1])=[#6]-[#6]#[#7] Clc1c(cccc1)[C@H]2C(C#N)(C#N)C(N)=C(C#N)C3=CCN(C[C@@H]32)C
[#6](-[#6]#[#7])(-[#6]#[#7])-[#6](-[#7](-[#1])-[#1])=[#6]-[#6]#[#7] Clc1cc(ccc1)[C@H]2C(C#N)(C#N)C(N)=C(C#N)C3=CCN(C[C@H]32)C
[#6](-[#6]#[#7])(-[#6]#[#7])-[#6](-[#7](-[#1])-[#1])=[#6]-[#6]#[#7] Clc1ccc(cc1)[C@@H]2C(C#N)(C#N)C(N)=C(C#N)C3=CCN(C[C@H]32)C
[#6](-[#6]#[#7])(-[#6]#[#7])-[#6](-[#7](-[#1])-[#1])=[#6]-[#6]#[#7] Fc1c(cccc1)[C@@H]2C(C#N)=C(N)C(C#N)(C#N)C3=CC[C@@H](C[C@@H]32)C
[#6](-[#6]#[#7])(-[#6]#[#7])-[#6](-[#7](-[#1])-[#1])=[#6]-[#6]#[#7] Fc1c(cccc1)[C@@H]2C(C#N)=C(N)C(C#N)(C#N)C3=CC[C@@H](C[C@H]32)C
[#6](-[#6]#[#7])(-[#6]#[#7])-[#6](-[#7](-[#1])-[#1])=[#6]-[#6]#[#7] Fc1c(cccc1)[C@@H]2C(C#N)=C(N)C(C#N)(C#N)C3=CCN(C[C@@H]32)CC
[#6](-[#6]#[#7])(-[#6]#[#7])-[#6](-[#7](-[#1])-[#1])=[#6]-[#6]#[#7] Fc1c(cccc1)[C@H]2C(C#N)(C#N)C(N)=C(C#N)C3=CCCC[C@H]32
[#6](-[#6]#[#7])(-[#6]#[#7])-[#6](-[#7](-[#1])-[#1])=[#6]-[#6]#[#7] Fc1c(cccc1)[C@H]2C(C#N)(C#N)C(N)=C(C#N)C3=CCN(C[C@@H]32)C
[#6](-[#6]#[#7])(-[#6]#[#7])-[#6](-[#7](-[#1])-[#1])=[#6]-[#6]#[#7] Fc1c(cccc1)[C@H]2C(C#N)(C#N)C(N)=C(C#N)C3=CCN(C[C@@H]32)CC
[#6](-[#6]#[#7])(-[#6]#[#7])-[#6](-[#7](-[#1])-[#1])=[#6]-[#6]#[#7] Fc1c(cccc1)[C@H]2C(C#N)=C(N)C(C#N)(C#N)C3=CC[C@H](C[C@H]32)C
[#6](-[#6]#[#7])(-[#6]#[#7])-[#6](-[#7](-[#1])-[#1])=[#6]-[#6]#[#7] Fc1cc(ccc1)[C@@H]2C(C#N)(C#N)C(N)=C(C#N)C3=CCN(C[C@H]32)CC
[#6](-[#6]#[#7])(-[#6]#[#7])-[#6](-[#7](-[#1])-[#1])=[#6]-[#6]#[#7] Fc1cc(ccc1)[C@H]2C(C#N)(C#N)C(N)=C(C#N)C3=CCN(C[C@@H]32)C
[#6](-[#6]#[#7])(-[#6]#[#7])-[#6](-[#7](-[#1])-[#1])=[#6]-[#6]#[#7] Fc1ccc(cc1)[C@@H]2C(C#N)(C#N)C(N)=C(C#N)C3=CCN(C[C@@H]32)CC
[#6](-[#6]#[#7])(-[#6]#[#7])-[#6](-[#7](-[#1])-[#1])=[#6]-[#6]#[#7] Fc1ccc(cc1)[C@@H]2C(C#N)(C#N)C(N)=C(C#N)C3=CCOC[C@H]32
[#6](-[#6]#[#7])(-[#6]#[#7])-[#6](-[#7](-[#1])-[#1])=[#6]-[#6]#[#7] Fc1ccc(cc1)[C@H]2C(C#N)(C#N)C(N)=C(C#N)C3=CCN(C[C@@H]32)C
[#6](-[#6]#[#7])(-[#6]#[#7])-[#6](-[#7](-[#1])-[#1])=[#6]-[#6]#[#7] Fc1ccc(cc1)[C@H]2C(C#N)(C#N)C(N)=C(C#N)C3=CCN(C[C@H]32)C
[#6](-[#6]#[#7])(-[#6]#[#7])-[#6](-[#7](-[#1])-[#1])=[#6]-[#6]#[#7] Fc1ccc(cc1)[C@H]2C(C#N)=C(N)C(C#N)(C#N)C3=CCN(C[C@@H]32)CC
[#6](-[#6]#[#7])(-[#6]#[#7])-[#6](-[#7](-[#1])-[#1])=[#6]-[#6]#[#7] N#CC1=C(N)C(C#N)(C#N)[C@@H]([C@@H]2C1=CC[C@H](C2)C)CCC
[#6](-[#6]#[#7])(-[#6]#[#7])-[#6](-[#7](-[#1])-[#1])=[#6]-[#6]#[#7] N#CC1=C(N)C(C#N)(C#N)[C@@H]([C@@H]2C1=CCN(C2)CCC)CC
[#6](-[#6]#[#7])(-[#6]#[#7])-[#6](-[#7](-[#1])-[#1])=[#6]-[#6]#[#7] N#CC1=C(N)C(C#N)(C#N)[C@@H]([C@H]2C=CCCC2)[C@H]3C1=CCCC3
[#6](-[#6]#[#7])(-[#6]#[#7])-[#6](-[#7](-[#1])-[#1])=[#6]-[#6]#[#7] N#CC1=C(N)C(C#N)(C#N)[C@@H]([C@H]2C1=CC[C@@H](C2)C)CCC
[#6](-[#6]#[#7])(-[#6]#[#7])-[#6](-[#7](-[#1])-[#1])=[#6]-[#6]#[#7] N#CC1=C(N)C(C#N)(C#N)[C@@H]([C@H]2C1=CCN(C2)C)CCc3ccccc3
[#6](-[#6]#[#7])(-[#6]#[#7])-[#6](-[#7](-[#1])-[#1])=[#6]-[#6]#[#7] N#CC1=C(N)C(C#N)(C#N)[C@@H](C=2NC=CC2)[C@H]3C1=CCCC3
[#6](-[#6]#[#7])(-[#6]#[#7])-[#6](-[#7](-[#1])-[#1])=[#6]-[#6]#[#7] N#CC1=C(N)C(C#N)(C#N)[C@@H](c2cc(ccc2)C)[C@H]3C1=CCN(C3)CC
[#6](-[#6]#[#7])(-[#6]#[#7])-[#6](-[#7](-[#1])-[#1])=[#6]-[#6]#[#7] N#CC1=C(N)C(C#N)(C#N)[C@@H](c2ccccc2)[C@H]3C1=CCNC3
[#6](-[#6]#[#7])(-[#6]#[#7])-[#6](-[#7](-[#1])-[#1])=[#6]-[#6]#[#7] N#CC1=C(N)C(C#N)(C#N)[C@@H](c2ccncc2)[C@@H]3C1=CCCC3
[#6](-[#6]#[#7])(-[#6]#[#7])-[#6](-[#7](-[#1])-[#1])=[#6]-[#6]#[#7] N#CC1=C(N)C(C#N)(C#N)[C@@H](c2ccncc2)[C@@H]3C1=CCN(C3)CC
[#6](-[#6]#[#7])(-[#6]#[#7])-[#6](-[#7](-[#1])-[#1])=[#6]-[#6]#[#7] N#CC1=C(N)C(C#N)(C#N)[C@@H](c2cnccc2)[C@@H]3C1=CCCC3
[#6](-[#6]#[#7])(-[#6]#[#7])-[#6](-[#7](-[#1])-[#1])=[#6]-[#6]#[#7] N#CC1=C(N)C(C#N)(C#N)[C@@H](c2cnccc2)[C@@H]3C1=CCN(C3)CC
[#6](-[#6]#[#7])(-[#6]#[#7])-[#6](-[#7](-[#1])-[#1])=[#6]-[#6]#[#7] N#CC1=C(N)C(C#N)(C#N)[C@@H](c2cnccc2)[C@H]3C1=CCN(C3)CC
[#6](-[#6]#[#7])(-[#6]#[#7])-[#6](-[#7](-[#1])-[#1])=[#6]-[#6]#[#7] N#CC1=C(N)C(C#N)(C#N)[C@H]([C@@H]2C1=CCN(C2)CCC)CC
[#6](-[#6]#[#7])(-[#6]#[#7])-[#6](-[#7](-[#1])-[#1])=[#6]-[#6]#[#7] N#CC1=C(N)C(C#N)(C#N)[C@H]([C@H]2C=CCCC2)[C@H]3C1=CCN(C3)CC
[#6](-[#6]#[#7])(-[#6]#[#7])-[#6](-[#7](-[#1])-[#1])=[#6]-[#6]#[#7] N#CC1=C(N)C(C#N)(C#N)[C@H]([C@H]2C1=CC[C@@H](C2)C)CCC
[#6](-[#6]#[#7])(-[#6]#[#7])-[#6](-[#7](-[#1])-[#1])=[#6]-[#6]#[#7] N#CC1=C(N)C(C#N)(C#N)[C@H](C=2C(=NN(C2)CC)C)[C@H]3C1=CCCC3
[#6](-[#6]#[#7])(-[#6]#[#7])-[#6](-[#7](-[#1])-[#1])=[#6]-[#6]#[#7] N#CC1=C(N)C(C#N)(C#N)[C@H](C=2C(=NN(C2C)C)C)[C@H]3C1=CCCC3
[#6](-[#6]#[#7])(-[#6]#[#7])-[#6](-[#7](-[#1])-[#1])=[#6]-[#6]#[#7] N#CC1=C(N)C(C#N)(C#N)[C@H](C=2C(=NN(C2C)CC)C)[C@@H]3C1=CCCC3
[#6](-[#6]#[#7])(-[#6]#[#7])-[#6](-[#7](-[#1])-[#1])=[#6]-[#6]#[#7] N#CC1=C(N)C(C#N)(C#N)[C@H](C=2C(=NN(C2C)CC)C)[C@H]3C1=CCCC3
[#6](-[#6]#[#7])(-[#6]#[#7])-[#6](-[#7](-[#1])-[#1])=[#6]-[#6]#[#7] N#CC1=C(N)C(C#N)(C#N)[C@H](C=2NC=CC2)[C@@H]3C1=CCCC3
[#6](-[#6]#[#7])(-[#6]#[#7])-[#6](-[#7](-[#1])-[#1])=[#6]-[#6]#[#7] N#CC1=C(N)C(C#N)(C#N)[C@H](C2=C(N(N=C2)CC)C)[C@@H]3C1=CCCC3
[#6](-[#6]#[#7])(-[#6]#[#7])-[#6](-[#7](-[#1])-[#1])=[#6]-[#6]#[#7] N#CC1=C(N)C(C#N)(C#N)[C@H](C2=C(N(N=C2)CC)C)[C@H]3C1=CCCC3
[#6](-[#6]#[#7])(-[#6]#[#7])-[#6](-[#7](-[#1])-[#1])=[#6]-[#6]#[#7] N#CC1=C(N)C(C#N)(C#N)[C@H](c2c(cc(cc2)C)C)[C@H]3C1=CCN(C3)C
[#6](-[#6]#[#7])(-[#6]#[#7])-[#6](-[#7](-[#1])-[#1])=[#6]-[#6]#[#7] N#CC1=C(N)C(C#N)(C#N)[C@H](c2ccccc2)[C@]3(C1=C[C@H](N(C3)C)C)C
[#6](-[#6]#[#7])(-[#6]#[#7])-[#6](-[#7](-[#1])-[#1])=[#6]-[#6]#[#7] N#CC1=C(N)C(C#N)(C#N)[C@H](c2ccccc2)[C@@H]3C1=CCN(C3)CCC
[#6](-[#6]#[#7])(-[#6]#[#7])-[#6](-[#7](-[#1])-[#1])=[#6]-[#6]#[#7] N#CC1=C(N)C(C#N)(C#N)[C@H](c2ccccc2)[C@H]3C1=CCNC3
[#6](-[#6]#[#7])(-[#6]#[#7])-[#6](-[#7](-[#1])-[#1])=[#6]-[#6]#[#7] N#CC1=C(N)C(C#N)(C#N)[C@H](c2ccncc2)[C@@H]3C1=CCN(C3)CC
[#6](-[#6]#[#7])(-[#6]#[#7])-[#6](-[#7](-[#1])-[#1])=[#6]-[#6]#[#7] N#CC1=C(N)C(C#N)(C#N)[C@H](c2cnccc2)[C@@H]3C1=CCN(C3)CC
[#6](-[#6]#[#7])(-[#6]#[#7])-[#6](-[#7](-[#1])-[#1])=[#6]-[#6]#[#7] N#CC1=C(N)C(C#N)(C#N)[C@H](c2cnccc2)[C@H]3C1=CCN(C3)CC
[#6](-[#6]#[#7])(-[#6]#[#7])-[#6](-[#7](-[#1])-[#1])=[#6]-[#6]#[#7] N#CC1=C(N)C(C#N)(C#N)C2([C@H]3C1=CCCC3)CCCC2
[#6](-[#6]#[#7])(-[#6]#[#7])-[#6](-[#7](-[#1])-[#1])=[#6]-[#6]#[#7] N#CC1=C(N)C(C#N)(C#N)C2=CCN(C(C)C)C[C@@H]2[C@H](c3ccccc3)1
[#6](-[#6]#[#7])(-[#6]#[#7])-[#6](-[#7](-[#1])-[#1])=[#6]-[#6]#[#7] N#CC1=C(N)C(C#N)(C#N)C2=CCN(C[C@@H]2[C@@H](c3ccncc3)1)CC
[#6](-[#6]#[#7])(-[#6]#[#7])-[#6](-[#7](-[#1])-[#1])=[#6]-[#6]#[#7] N#CC1=C(N)C(C#N)(C#N)C2=CCN(C[C@H]2[C@@H](c3ccncc3)1)CC
[#6](-[#6]#[#7])(-[#6]#[#7])-[#6](-[#7](-[#1])-[#1])=[#6]-[#6]#[#7] O(c1c(ccc(OC)c1)[C@@H]2C(C#N)(C#N)C(N)=C(C#N)C3=CCC[C@H]32)C
[#6](-[#6]#[#7])(-[#6]#[#7])-[#6](-[#7](-[#1])-[#1])=[#6]-[#6]#[#7] O(c1c(ccc(OC)c1)[C@H]2C(C#N)(C#N)C(N)=C(C#N)C3=CCC[C@@H]32)C
[#6](-[#6]#[#7])(-[#6]#[#7])-[#6](-[#7](-[#1])-[#1])=[#6]-[#6]#[#7] O(c1ccc(cc1)[C@@H]2C(C#N)(C#N)C(N)=C(C#N)[C@@H]3[C@H]2C[NH+](CC3)C)C
[#6](-[#6]#[#7])(-[#6]#[#7])-[#6](-[#7](-[#1])-[#1])=[#6]-[#6]#[#7] O(c1ccc(cc1)[C@@H]2C(C#N)(C#N)C(N)=C(C#N)C3=CCN(C[C@H]32)C)C
[#6](-[#6]#[#7])(-[#6]#[#7])-[#6](-[#7](-[#1])-[#1])=[#6]-[#6]#[#7] O=C(N1CC=C2C(C#N)=C(N)C(C#N)(C#N)[C@@H]([C@@H]2C1)C)C
[#6](-[#6]#[#7])(-[#6]#[#7])-[#6](-[#7](-[#1])-[#1])=[#6]-[#6]#[#7] O=C(N1CC=C2C(C#N)=C(N)C(C#N)(C#N)[C@@H]([C@@H]2C1)CC)C
[#6](-[#6]#[#7])(-[#6]#[#7])-[#6](-[#7](-[#1])-[#1])=[#6]-[#6]#[#7] O=C(N1CC=C2C(C#N)=C(N)C(C#N)(C#N)[C@H]([C@@H]2C1)C(C)C)C
[#6](-[#6]#[#7])(-[#6]#[#7])-[#6](-[#7](-[#1])-[#1])=[#6]-[#6]#[#7] O=C(N1CC=C2C(C#N)=C(N)C(C#N)(C#N)[C@H]([C@@H]2C1)CCC)C
[#6](-[#6]#[#7])(-[#6]#[#7])-[#6](-[#7](-[#1])-[#1])=[#6]-[#6]#[#7] O=C(N1CC=C2C(C#N)=C(N)C(C#N)(C#N)[C@H]([C@H]2C1)C)C
[#6](-[#6]#[#7])(-[#6]#[#7])-[#6](-[#7](-[#1])-[#1])=[#6]-[#6]#[#7] O=C(N1CC=C2C(C#N)=C(N)C(C#N)(C#N)[C@H]([C@H]2C1)CC)C
[#6](-[#6]#[#7])(-[#6]#[#7])-[#6](-[#7](-[#1])-[#1])=[#6]-[#6]#[#7] O=C(OC)CC=1C(C#N)=C(N)C(C#N)(C#N)[C@@](C1)(CC(=O)OC)C
[#6](-[#6]#[#7])(-[#6]#[#7])-[#6](-[#7](-[#1])-[#1])=[#6]-[#6]#[#7] O=C(OCC)C=1C(C#N)=C(N)C(C#N)(C#N)[C@](C(=O)OCC)(C1)C
[#6](-[#6]#[#7])(-[#6]#[#7])-[#6](-[#7](-[#1])-[#1])=[#6]-[#6]#[#7] O=C(OCC)N1CC=C2C(C#N)=C(N)C(C#N)(C#N)[C@@H]([C@@H]2C1)C
[#6](-[#6]#[#7])(-[#6]#[#7])-[#6](-[#7](-[#1])-[#1])=[#6]-[#6]#[#7] O=C(OCC)N1CC=C2C(C#N)=C(N)C(C#N)(C#N)[C@@H]([C@@H]2C1)CC
[#6](-[#6]#[#7])(-[#6]#[#7])-[#6](-[#7](-[#1])-[#1])=[#6]-[#6]#[#7] O=C(OCC)N1CC=C2C(C#N)=C(N)C(C#N)(C#N)[C@H]([C@@H]2C1)C
[#6](-[#6]#[#7])(-[#6]#[#7])-[#6](-[#7](-[#1])-[#1])=[#6]-[#6]#[#7] O=C(OCC)N1CC=C2C(C#N)=C(N)C(C#N)(C#N)[C@H]([C@H]2C1)C(C)C
[#6](-[#6]#[#7])(-[#6]#[#7])-[#6](-[#7](-[#1])-[#1])=[#6]-[#6]#[#7] O=C(OCC)N1CC=C2C(C#N)=C(N)C(C#N)(C#N)[C@H]([C@H]2C1)CC
[#6](-[#6]#[#7])(-[#6]#[#7])-[#6](-[#7](-[#1])-[#1])=[#6]-[#6]#[#7] O1C(=CC=C1)[C@@H]2C(C#N)(C#N)C(N)=C(C#N)C3=CCCC[C@@H]32
[#6](-[#6]#[#7])(-[#6]#[#7])-[#6](-[#7](-[#1])-[#1])=[#6]-[#6]#[#7] O1C(=CC=C1)[C@H]2C(C#N)(C#N)C(N)=C(C#N)C3=CCN(C[C@H]32)C
[#6](-[#6]#[#7])(-[#6]#[#7])-[#6](-[#7](-[#1])-[#1])=[#6]-[#6]#[#7] O1C(=CC=C1C)[C@H]2C(C#N)(C#N)C(N)=C(C#N)C3=CCOC[C@@H]32
[#6](-[#6]#[#7])(-[#6]#[#7])-[#6](-[#7](-[#1])-[#1])=[#6]-[#6]#[#7] O1C=C(C=C1)[C@@H]2C(C#N)(C#N)C(N)=C(C#N)C3=CCN(C(C)C)C[C@H]32
[#6](-[#6]#[#7])(-[#6]#[#7])-[#6](-[#7](-[#1])-[#1])=[#6]-[#6]#[#7] O1C=C(C=C1)[C@@H]2C(C#N)(C#N)C(N)=C(C#N)C3=CCN(C[C@@H]32)CC
[#6](-[#6]#[#7])(-[#6]#[#7])-[#6](-[#7](-[#1])-[#1])=[#6]-[#6]#[#7] O1C=C(C=C1)[C@H]2C(C#N)(C#N)C(N)=C(C#N)C3=CCN(C(C)C)C[C@H]32
[#6](-[#6]#[#7])(-[#6]#[#7])-[#6](-[#7](-[#1])-[#1])=[#6]-[#6]#[#7] O1C=C(C=C1)[C@H]2C(C#N)(C#N)C(N)=C(C#N)C3=CCN(C[C@@H]32)C
[#6](-[#6]#[#7])(-[#6]#[#7])-[#6](-[#7](-[#1])-[#1])=[#6]-[#6]#[#7] O1CC=C2C(C#N)=C(N)C(C#N)(C#N)[C@H](c3cnccc3)[C@H]2C1
[#6](-[#6]#[#7])(-[#6]#[#7])-[#6](-[#7](-[#1])-[#1])=[#6]-[#6]#[#7] Oc1c(ccc(O)c1)[C@@H]2C(C#N)(C#N)C(N)=C(C#N)C3=CCCC[C@@H]32
[#6](-[#6]#[#7])(-[#6]#[#7])-[#6](-[#7](-[#1])-[#1])=[#6]-[#6]#[#7] Oc1cc(ccc1)[C@@H]2C(C#N)(C#N)C(N)=C(C#N)C3=CCN(C[C@H]32)C
[#6](-[#6]#[#7])(-[#6]#[#7])-[#6](-[#7](-[#1])-[#1])=[#6]-[#6]#[#7] Oc1cc(ccc1)[C@H]2C(C#N)(C#N)C(N)=C(C#N)C3=CCN(C[C@@H]32)C
[#6](-[#6]#[#7])(-[#6]#[#7])-[#6](-[#7](-[#1])-[#1])=[#6]-[#6]#[#7] S1C(=CC=C1)[C@@H]2C(C#N)(C#N)C(N)=C(C#N)C3=CC[C@H](C[C@H]32)C
[#6](-[#6]#[#7])(-[#6]#[#7])-[#6](-[#7](-[#1])-[#1])=[#6]-[#6]#[#7] S1C(=CC=C1)[C@@H]2C(C#N)(C#N)C(N)=C(C#N)C3=CCCC[C@@H]32
[#6](-[#6]#[#7])(-[#6]#[#7])-[#6](-[#7](-[#1])-[#1])=[#6]-[#6]#[#7] S1C(=CC=C1)[C@@H]2C(C#N)(C#N)C(N)=C(C#N)C3=CCN(C(C)C)C[C@@H]32
[#6](-[#6]#[#7])(-[#6]#[#7])-[#6](-[#7](-[#1])-[#1])=[#6]-[#6]#[#7] S1C(=CC=C1)[C@@H]2C(C#N)(C#N)C(N)=C(C#N)C3=CCN(C[C@@H]32)CC
[#6](-[#6]#[#7])(-[#6]#[#7])-[#6](-[#7](-[#1])-[#1])=[#6]-[#6]#[#7] S1C(=CC=C1)[C@@H]2C(C#N)(C#N)C(N)=C(C#N)C3=CCN(C[C@@H]32)CCC
[#6](-[#6]#[#7])(-[#6]#[#7])-[#6](-[#7](-[#1])-[#1])=[#6]-[#6]#[#7] S1C(=CC=C1)[C@H]2C(C#N)(C#N)C(N)=C(C#N)C3=CCN(C[C@@H]32)CC
[#6](-[#6]#[#7])(-[#6]#[#7])-[#6](-[#7](-[#1])-[#1])=[#6]-[#6]#[#7] S1C(=CC=C1)[C@H]2C(C#N)(C#N)C(N)=C(C#N)C3=CCN(C[C@H]32)CC
[#6](-[#6]#[#7])(-[#6]#[#7])-[#6](-[#7](-[#1])-[#1])=[#6]-[#6]#[#7] S1C(=CC=C1)[C@H]2C(C#N)(C#N)C(N)=C(C#N)C3=CCN(C[C@H]32)CCC
[#6](-[#6]#[#7])(-[#6]#[#7])-[#6](-[#7](-[#1])-[#1])=[#6]-[#6]#[#7] S1C(=CC=C1)[C@H]2C(C#N)(C#N)C(N)=C(C#N)C3=CCSC[C@@H]32
[#6](-[#6]#[#7])(-[#6]#[#7])-[#6](-[#7](-[#1])-[#1])=[#6]-[#6]#[#7] S1C(=CC=C1C)[C@@H]2C(C#N)(C#N)C(N)=C(C#N)C3=CCN(C[C@@H]32)C
[#6](-[#6]#[#7])(-[#6]#[#7])-[#6](-[#7](-[#1])-[#1])=[#6]-[#6]#[#7] S1C(=CC=C1C)[C@@H]2C(C#N)(C#N)C(N)=C(C#N)C3=CCN(C[C@H]32)C
[#6](-[#6]#[#7])(-[#6]#[#7])-[#6](-[#7](-[#1])-[#1])=[#6]-[#6]#[#7] S1C=C(C=C1)[C@@H]2C(C#N)(C#N)C(N)=C(C#N)C3=C[C@H]4N([C@@H]([C@H]32)CC4)C
[#6](-[#6]#[#7])(-[#6]#[#7])-[#6](-[#7](-[#1])-[#1])=[#6]-[#6]#[#7] S1C=C(C=C1)[C@@H]2C(C#N)(C#N)C(N)=C(C#N)C3=CCN(C[C@@H]32)CCC
[#6](-[#6]#[#7])(-[#6]#[#7])-[#6](-[#7](-[#1])-[#1])=[#6]-[#6]#[#7] S1C=C(C=C1)[C@@H]2C(C#N)(C#N)C(N)=C(C#N)C3=CCN(C[C@H]32)CCC
[#6](-[#6]#[#7])(-[#6]#[#7])-[#6](-[#7](-[#1])-[#1])=[#6]-[#6]#[#7] S1C=C(C=C1)[C@H]2C(C#N)(C#N)C(N)=C(C#N)C3=C[C@H]4N([C@@H]([C@@H]32)CC4)C
[#6](-[#6]#[#7])(-[#6]#[#7])-[#6](-[#7](-[#1])-[#1])=[#6]-[#6]#[#7] S1C=C(C=C1)[C@H]2C(C#N)(C#N)C(N)=C(C#N)C3=CCN(C[C@@H]32)CC
[#6](-[#6]#[#7])(-[#6]#[#7])-[#6](-[#7](-[#1])-[#1])=[#6]-[#6]#[#7] S1C=C(C=C1)[C@H]2C(C#N)=C(N)C(C#N)(C#N)C3=CCN(C[C@H]32)CCC
[#6](-[#6]#[#7])(-[#6]#[#7])-[#6](-[#7](-[#1])-[#1])=[#6]-[#6]#[#7] S1CC=C2C(C#N)=C(N)C(C#N)(C#N)[C@@H](c3ccc(cc3)C)[C@H]2C1
[#6](-[#6]#[#7])(-[#6]#[#7])-[#6](-[#7](-[#1])-[#1])=[#6]-[#6]#[#7] S1CC=C2C(C#N)=C(N)C(C#N)(C#N)[C@H](c3ccncc3)[C@H]2C1
[#6](-[#6]#[#7])(-[#6]#[#7])=[#6]-c:1:c:c:c:c:c:1 [O-][N+](=O)c1c(c(c(cc1C)C)C=C(C#N)C#N)C
[#6](-[#6]#[#7])(-[#6]#[#7])=[#6]-c:1:c:c:c:c:c:1 [O-][N+](=O)c1c(ccc(c1)C=C(C#N)C#N)C
[#6](-[#6]#[#7])(-[#6]#[#7])=[#6]-c:1:c:c:c:c:c:1 [O-][N+](=O)c1cc(C#N)c2c3c(cc([N+]([O-])=O)cc3)C(c2c1)=C(C#N)C#N
[#6](-[#6]#[#7])(-[#6]#[#7])=[#6]-c:1:c:c:c:c:c:1 [O-][n+]1c2c(nc3c1cccc3)C(c4c2cccc4)=C(C#N)C#N
[#6](-[#6]#[#7])(-[#6]#[#7])=[#6]-c:1:c:c:c:c:c:1 Brc1c([N+]([O-])=O)cc(cc1)C=C(C#N)C#N
[#6](-[#6]#[#7])(-[#6]#[#7])=[#6]-c:1:c:c:c:c:c:1 Brc1c(cc(OCC)c(O)c1)C=C(C#N)C#N
[#6](-[#6]#[#7])(-[#6]#[#7])=[#6]-c:1:c:c:c:c:c:1 Brc1c(cccc1)C=C(C#N)C#N
[#6](-[#6]#[#7])(-[#6]#[#7])=[#6]-c:1:c:c:c:c:c:1 Brc1c(O)c(OCC)cc(c1)C=C(C#N)C#N
[#6](-[#6]#[#7])(-[#6]#[#7])=[#6]-c:1:c:c:c:c:c:1 Brc1c(O)ccc(c1)C=C(C#N)C#N
[#6](-[#6]#[#7])(-[#6]#[#7])=[#6]-c:1:c:c:c:c:c:1 Brc1c(OC)c(cc(OC)c1)C=C(C#N)C#N
[#6](-[#6]#[#7])(-[#6]#[#7])=[#6]-c:1:c:c:c:c:c:1 Brc1c(OC)cc(OC)c(c1)C=C(C#N)C#N
[#6](-[#6]#[#7])(-[#6]#[#7])=[#6]-c:1:c:c:c:c:c:1 Brc1c2OCOc2cc(c1)C=C(C#N)C#N
[#6](-[#6]#[#7])(-[#6]#[#7])=[#6]-c:1:c:c:c:c:c:1 Brc1cc(c(F)cc1)C=C(C#N)C#N
[#6](-[#6]#[#7])(-[#6]#[#7])=[#6]-c:1:c:c:c:c:c:1 Brc1ccc(cc1)C(=C(C#N)C#N)C
[#6](-[#6]#[#7])(-[#6]#[#7])=[#6]-c:1:c:c:c:c:c:1 Cl[C@@H]1Oc2c(O1)ccc(c2)C=C(C#N)C#N
[#6](-[#6]#[#7])(-[#6]#[#7])=[#6]-c:1:c:c:c:c:c:1 Cl[C@H](Cc1c(OC)c2OCOc2c(OC)c1C=C(C#N)C#N)C
[#6](-[#6]#[#7])(-[#6]#[#7])=[#6]-c:1:c:c:c:c:c:1 ClC1=NN(c2ccc(cc2)C=C(C#N)C#N)CC1
[#6](-[#6]#[#7])(-[#6]#[#7])=[#6]-c:1:c:c:c:c:c:1 Clc1c(Cl)cccc1C=C(C#N)C#N
[#6](-[#6]#[#7])(-[#6]#[#7])=[#6]-c:1:c:c:c:c:c:1 Clc1c(O)c(cc(Cl)c1)C=C(C#N)C#N
[#6](-[#6]#[#7])(-[#6]#[#7])=[#6]-c:1:c:c:c:c:c:1 Clc1c(O)c(Cl)cc(c1)C=C(C#N)C#N
[#6](-[#6]#[#7])(-[#6]#[#7])=[#6]-c:1:c:c:c:c:c:1 Clc1c(O)ccc(c1)C=C(C#N)C#N
[#6](-[#6]#[#7])(-[#6]#[#7])=[#6]-c:1:c:c:c:c:c:1 Clc1c(OC)ccc(c1)C=C(C#N)C#N
[#6](-[#6]#[#7])(-[#6]#[#7])=[#6]-c:1:c:c:c:c:c:1 Clc1c(OCC(=O)N(C)C)c(OCC)cc(c1)C=C(C#N)C#N
[#6](-[#6]#[#7])(-[#6]#[#7])=[#6]-c:1:c:c:c:c:c:1 Clc1c(OCC)c(OC)cc(c1)C=C(C#N)C#N
[#6](-[#6]#[#7])(-[#6]#[#7])=[#6]-c:1:c:c:c:c:c:1 Clc1cc(ccc1)C=C(C#N)C#N
[#6](-[#6]#[#7])(-[#6]#[#7])=[#6]-c:1:c:c:c:c:c:1 Clc1cc2c(N(C(=O)C2=C(C#N)C#N)CC)cc1
[#6](-[#6]#[#7])(-[#6]#[#7])=[#6]-c:1:c:c:c:c:c:1 Clc1cc2c(N(C(=O)C2=C(C#N)C#N)CCC)cc1
[#6](-[#6]#[#7])(-[#6]#[#7])=[#6]-c:1:c:c:c:c:c:1 Clc1cc2OCCCC(c2cc1)=C(C#N)C#N
[#6](-[#6]#[#7])(-[#6]#[#7])=[#6]-c:1:c:c:c:c:c:1 Clc1ccc(cc1)C=C(C#N)C#N
[#6](-[#6]#[#7])(-[#6]#[#7])=[#6]-c:1:c:c:c:c:c:1 FC(F)(F)c1cc(ccc1)C=C(C#N)C#N
[#6](-[#6]#[#7])(-[#6]#[#7])=[#6]-c:1:c:c:c:c:c:1 FC(F)(F)Oc1ccc(cc1)C=C(C#N)C#N
[#6](-[#6]#[#7])(-[#6]#[#7])=[#6]-c:1:c:c:c:c:c:1 FC(F)Oc1c(cc([N+]([O-])=O)cc1)C=C(C#N)C#N
[#6](-[#6]#[#7])(-[#6]#[#7])=[#6]-c:1:c:c:c:c:c:1 FC(F)Oc1c(ccc(OC(F)F)c1)C=C(C#N)C#N
[#6](-[#6]#[#7])(-[#6]#[#7])=[#6]-c:1:c:c:c:c:c:1 FC(F)Oc1c(cccc1)C=C(C#N)C#N
[#6](-[#6]#[#7])(-[#6]#[#7])=[#6]-c:1:c:c:c:c:c:1 FC(F)Oc1c(OC)cc(cc1)C=C(C#N)C#N
[#6](-[#6]#[#7])(-[#6]#[#7])=[#6]-c:1:c:c:c:c:c:1 FC(F)Oc1c(OC)cccc1C=C(C#N)C#N
[#6](-[#6]#[#7])(-[#6]#[#7])=[#6]-c:1:c:c:c:c:c:1 N#CC(C#N)=C(c1cc(ccc1)CC)C
[#6](-[#6]#[#7])(-[#6]#[#7])=[#6]-c:1:c:c:c:c:c:1 N#CC(C#N)=C(c1ccccc1)c2ccccc2
[#6](-[#6]#[#7])(-[#6]#[#7])=[#6]-c:1:c:c:c:c:c:1 N#CC(C#N)=C(Nc1ccccc1)c2ccccc2
[#6](-[#6]#[#7])(-[#6]#[#7])=[#6]-c:1:c:c:c:c:c:1 N#CC(C#N)=C(NCCCC)c1ccccc1
[#6](-[#6]#[#7])(-[#6]#[#7])=[#6]-c:1:c:c:c:c:c:1 N#CC(C#N)=C1c2c(nccc2)c3c(cccc3)1
[#6](-[#6]#[#7])(-[#6]#[#7])=[#6]-c:1:c:c:c:c:c:1 N#CC(C#N)=C1NC(Cc2c(cccc2C)1)(C)C
[#6](-[#6]#[#7])(-[#6]#[#7])=[#6]-c:1:c:c:c:c:c:1 N#CC(C#N)=Cc1c(cc(c(c1)C)C=C(C#N)C#N)C
[#6](-[#6]#[#7])(-[#6]#[#7])=[#6]-c:1:c:c:c:c:c:1 N#CC(C#N)=Cc1c(cc(N2CCCC2)cc1)C
[#6](-[#6]#[#7])(-[#6]#[#7])=[#6]-c:1:c:c:c:c:c:1 N#CC(C#N)=Cc1c2c(ccc1)cccc2
[#6](-[#6]#[#7])(-[#6]#[#7])=[#6]-c:1:c:c:c:c:c:1 N#CC(C#N)=Cc1cc2c(N(CCC2)C)cc1
[#6](-[#6]#[#7])(-[#6]#[#7])=[#6]-c:1:c:c:c:c:c:1 N#CC(C#N)=Cc1cc2c3N(CCC2)CCCc3c1
[#6](-[#6]#[#7])(-[#6]#[#7])=[#6]-c:1:c:c:c:c:c:1 N#Cc1nc2c(nc(C#N)1)C(c3c2cccc3)=C(C#N)C#N
[#6](-[#6]#[#7])(-[#6]#[#7])=[#6]-c:1:c:c:c:c:c:1 O(c1c(cc(cc1)C=C(C#N)C#N)CN2CCOCC2)C
[#6](-[#6]#[#7])(-[#6]#[#7])=[#6]-c:1:c:c:c:c:c:1 O(c1c(cc(cc1C)C=C(C#N)C#N)C)Cc2ncccc2
[#6](-[#6]#[#7])(-[#6]#[#7])=[#6]-c:1:c:c:c:c:c:1 O(c1c(ccc(N2CCOCC2)c1)C=C(C#N)C#N)C
[#6](-[#6]#[#7])(-[#6]#[#7])=[#6]-c:1:c:c:c:c:c:1 O(c1c(cccc1)C=C(C#N)C#N)C2CCCC2
[#6](-[#6]#[#7])(-[#6]#[#7])=[#6]-c:1:c:c:c:c:c:1 O(c1c(OC)cc(cc1)C=C(C#N)C#N)Cc2ccccc2
[#6](-[#6]#[#7])(-[#6]#[#7])=[#6]-c:1:c:c:c:c:c:1 O(c1c(OC)cc(cc1)C=C(C#N)C#N)CCC(C)C
[#6](-[#6]#[#7])(-[#6]#[#7])=[#6]-c:1:c:c:c:c:c:1 O(c1c(OC)ccc(c1)C=C(C#N)C#N)CC(=C)C
[#6](-[#6]#[#7])(-[#6]#[#7])=[#6]-c:1:c:c:c:c:c:1 O(c1c(OC)ccc(c1)C=C(C#N)C#N)CCCC
[#6](-[#6]#[#7])(-[#6]#[#7])=[#6]-c:1:c:c:c:c:c:1 O(c1c(OC)ccc(c1)C=C(C#N)C#N)CCCC#N
[#6](-[#6]#[#7])(-[#6]#[#7])=[#6]-c:1:c:c:c:c:c:1 O(c1c(OCC)cc(c(OCC)c1)C=C(C#N)C#N)CC
[#6](-[#6]#[#7])(-[#6]#[#7])=[#6]-c:1:c:c:c:c:c:1 O(c1c2c(c(cc1)C=C(C#N)C#N)cccc2)C
[#6](-[#6]#[#7])(-[#6]#[#7])=[#6]-c:1:c:c:c:c:c:1 O(c1cc(ccc1)C=C(C#N)C#N)CCCOC
[#6](-[#6]#[#7])(-[#6]#[#7])=[#6]-c:1:c:c:c:c:c:1 O(c1ccc(cc1)C(c2ccc(OC)cc2)=C(C#N)C#N)C
[#6](-[#6]#[#7])(-[#6]#[#7])=[#6]-c:1:c:c:c:c:c:1 O(c1ccc(cc1)C=C(C#N)C#N)CC
[#6](-[#6]#[#7])(-[#6]#[#7])=[#6]-c:1:c:c:c:c:c:1 O(c1ccc(cc1)C=C(C#N)C#N)Cc2ncccc2
[#6](-[#6]#[#7])(-[#6]#[#7])=[#6]-c:1:c:c:c:c:c:1 O(c1ccc(cc1)C=C(C#N)C#N)CCN2CCOCC2
[#6](-[#6]#[#7])(-[#6]#[#7])=[#6]-c:1:c:c:c:c:c:1 O=C(N(C)C)[C@H](Oc1c(OCC)cc(cc1)C=C(C#N)C#N)C
[#6](-[#6]#[#7])(-[#6]#[#7])=[#6]-c:1:c:c:c:c:c:1 O=C(N(C)C)COc1c(cccc1)C=C(C#N)C#N
[#6](-[#6]#[#7])(-[#6]#[#7])=[#6]-c:1:c:c:c:c:c:1 O=C(N1CCCC1)COc2c(cccc2)C=C(C#N)C#N
[#6](-[#6]#[#7])(-[#6]#[#7])=[#6]-c:1:c:c:c:c:c:1 O=C(N1CCCC1)COc2c(OCC)cc(cc2)C=C(C#N)C#N
[#6](-[#6]#[#7])(-[#6]#[#7])=[#6]-c:1:c:c:c:c:c:1 O=C(N1CCCCC1)COc2c(OCC)cc(cc2)C=C(C#N)C#N
[#6](-[#6]#[#7])(-[#6]#[#7])=[#6]-c:1:c:c:c:c:c:1 O=C(N1CCOCC1)COc2ccc(cc2)C=C(C#N)C#N
[#6](-[#6]#[#7])(-[#6]#[#7])=[#6]-c:1:c:c:c:c:c:1 O=C(Nc1ccc(cc1)C)COc2c(OC)cc(cc2)C=C(C#N)C#N
[#6](-[#6]#[#7])(-[#6]#[#7])=[#6]-c:1:c:c:c:c:c:1 O=C(Nc1ccc(cc1)C=C(C#N)C#N)c2ccncc2
[#6](-[#6]#[#7])(-[#6]#[#7])=[#6]-c:1:c:c:c:c:c:1 O=C(Oc1c(OC(=O)C)cc(cc(OC)1)C=C(C#N)C#N)C
[#6](-[#6]#[#7])(-[#6]#[#7])=[#6]-c:1:c:c:c:c:c:1 O=C(Oc1c(OC)cc(cc(OC)1)C=C(C#N)C#N)C
[#6](-[#6]#[#7])(-[#6]#[#7])=[#6]-c:1:c:c:c:c:c:1 O=C(Oc1ccc(cc1)C=C(C#N)C#N)COc2ccccc2
[#6](-[#6]#[#7])(-[#6]#[#7])=[#6]-c:1:c:c:c:c:c:1 O=C(OCCCC)CN1c2c(cccc2)C(C(=O)1)=C(C#N)C#N
[#6](-[#6]#[#7])(-[#6]#[#7])=[#6]-c:1:c:c:c:c:c:1 O=C1N(c2c(cc(cc2)C)C1=C(C#N)C#N)CC[NH+]3CCCCC3
[#6](-[#6]#[#7])(-[#6]#[#7])=[#6]-c:1:c:c:c:c:c:1 O=C1N(c2c(cc(OC)cc2)C1=C(C#N)C#N)CCc3ccccc3
[#6](-[#6]#[#7])(-[#6]#[#7])=[#6]-c:1:c:c:c:c:c:1 O=C1N(c2c(cccc2)C1=C(C#N)C#N)[C@@H](c3ccccc3)C
[#6](-[#6]#[#7])(-[#6]#[#7])=[#6]-c:1:c:c:c:c:c:1 O=C1N(c2c(cccc2)C1=C(C#N)C#N)CC(=O)N
[#6](-[#6]#[#7])(-[#6]#[#7])=[#6]-c:1:c:c:c:c:c:1 O=C1N(c2c(cccc2)C1=C(C#N)C#N)CC[NH+]3CCCCC3
[#6](-[#6]#[#7])(-[#6]#[#7])=[#6]-c:1:c:c:c:c:c:1 O=C1N(c2c(cccc2)C1=C(C#N)C#N)Cc3c(cccc3)C
[#6](-[#6]#[#7])(-[#6]#[#7])=[#6]-c:1:c:c:c:c:c:1 O=C1N(c2c(cccc2)C1=C(C#N)C#N)CCc3ccccc3
[#6](-[#6]#[#7])(-[#6]#[#7])=[#6]-c:1:c:c:c:c:c:1 O=C1N(c2c(cccc2)C1=C(C#N)C#N)CCOc3ccccc3
[#6](-[#6]#[#7])(-[#6]#[#7])=[#6]-c:1:c:c:c:c:c:1 O=C1N(c2c(cccc2)C1=C(C#N)C#N)CN3CCC(CC3)C
[#6](-[#6]#[#7])(-[#6]#[#7])=[#6]-c:1:c:c:c:c:c:1 O=C1N(c2c(cccc2)C1=C(C#N)C#N)CN3CCCCC3
[#6](-[#6]#[#7])(-[#6]#[#7])=[#6]-c:1:c:c:c:c:c:1 O=C1N2c3c(cc(OCC)cc3C(=CC2(C)C)C)C1=C(C#N)C#N
[#6](-[#6]#[#7])(-[#6]#[#7])=[#6]-c:1:c:c:c:c:c:1 O1c2c(cc(OCC)c(c2)C=C(C#N)C#N)C[C@H]1C
[#6](-[#6]#[#7])(-[#6]#[#7])=[#6]-c:1:c:c:c:c:c:1 O1CCN(C(c2ccc(O)cc2)=C(C#N)C#N)CC1
[#6](-[#6]#[#7])(-[#6]#[#7])=[#6]-c:1:c:c:c:c:c:1 OC(c1ccc(cc1)C)=C(C#N)C#N
[#6](-[#6]#[#7])(-[#6]#[#7])=[#6]-c:1:c:c:c:c:c:1 S(=O)(=O)(c1ncccc1)/C(/C#N)=C/c2ccc(cc2)C=C(C#N)C#N
[#6](-[#6]#[#7])(-[#6]#[#7])=[#6]-c:1:c:c:c:c:c:1 S(=O)(=O)(N(C(=O)NC(=O)Nc1ccc(cc1)C=C(C#N)C#N)C)C
[#6](-[#6]#[#7])(-[#6]#[#7])=[#6]-c:1:c:c:c:c:c:1 S(C(SC)=CC(c1ccc(OC)cc1)=C(C#N)C#N)C
[#6](-[#6]#[#7])(-[#6]#[#7])=[#6]-c:1:c:c:c:c:c:1 S=C1S/C(/C([O-])=N1)=C/c2ccc(cc2)C=C(C#N)C#N
[#6](-[#6]#[#7])(-[#6]#[#7])=[#6]-c:1:c:c:c:c:c:1 S1(=O)(=O)c2c(cc(cc2)C)C(=C(C#N)C#N)CCC1
[#6](-[#6]#[#7])(-[#6]#[#7])=[#6]-c:1:c:c:c:c:c:1 S1C(=CC=C1)COc2c(OC)cc(cc2)C=C(C#N)C#N
[#6](-[#6]#[#7])(-[#6]#[#7])=[#6]-c:1:c:c:c:c:c:1 S1C(=NC(N)=C1C(c2ccccc2)=C(C#N)C#N)NCC
[#6](-[#6]#[#7])(-[#6]#[#7])=[#6]-c:1:c:c:c:c:c:1 S1C(=NC(N)=C1C(c2ccccc2)=C(C#N)C#N)NCC=C
[#6](-[#6]#[#7])(-[#6]#[#7])=[#6]-c:1:c:c:c:c:c:1 S1C(=NC=C1c2ccc(cc2)C=C(C#N)C#N)N3CCOCC3
[#6](-[#6]#[#7])(-[#6]#[#7])=[#6]-c:1:c:c:c:c:c:1 S1C(N(C)C)=CC=C1C(c2ccccc2)=C(C#N)C#N
[#7](-[#1])(-[#1])-c:1:c(:c(:c(:s:1)-[!#1])-[!#1])-[#6]=[#8] Brc1ccc(cc1)C(=O)C2=C(SC3=C2CC[NH2+]C3)N
[#7](-[#1])(-[#1])-c:1:c(:c(:c(:s:1)-[!#1])-[!#1])-[#6]=[#8] BrCC1=C(SC(N)=C(C(=O)OCC)1)C(=O)OCC
[#7](-[#1])(-[#1])-c:1:c(:c(:c(:s:1)-[!#1])-[!#1])-[#6]=[#8] Clc1c(NC(=O)C=2SC(N)=C(C(=O)OCC)C2C)cccc1
[#7](-[#1])(-[#1])-c:1:c(:c(:c(:s:1)-[!#1])-[!#1])-[#6]=[#8] Clc1c(NC(=O)C2=C(SC3=C2CCC3)N)cccc1
[#7](-[#1])(-[#1])-c:1:c(:c(:c(:s:1)-[!#1])-[!#1])-[#6]=[#8] Clc1cc(NC(=O)C2=C(SC3=C2CCC3)N)ccc1
[#7](-[#1])(-[#1])-c:1:c(:c(:c(:s:1)-[!#1])-[!#1])-[#6]=[#8] Clc1ccc(NC(=O)C=2SC(N)=C(C(=O)N)C2C)cc1
[#7](-[#1])(-[#1])-c:1:c(:c(:c(:s:1)-[!#1])-[!#1])-[#6]=[#8] S1(=O)(=O)C[C@H](NC(=O)C2=C(SC3=C2CC[C@@H](C3)C)N)CC1
[#7](-[#1])(-[#1])-c:1:c(:c(:c(:s:1)-[!#1])-[!#1])-[#6]=[#8] S1(=O)(=O)C[C@H](NC(=O)C2=C(SC3=C2CC[C@H](C3)C)N)CC1
[#7](-[#1])(-[#1])-c:1:c(:c(:c(:s:1)-[!#1])-[!#1])-[#6]=[#8] S1(=O)C=2SC(N)=C(C(=O)OCC)C2CCC1
[#7](-[#1])(-[#1])-c:1:c(:c(:c(:s:1)-[!#1])-[!#1])-[#6]=[#8] S1(=O)C=2SC(N)=C(C(=O)OCC)C2CCC1
[#7](-[#1])(-[#1])-c:1:c(:c(:c(:s:1)-[!#1])-[!#1])-[#6]=[#8] S1C(N)=C(C(=O)C=2C(=NN(C2C)C)C)C3=C1CCCC3
[#7](-[#1])(-[#1])-c:1:c(:c(:c(:s:1)-[!#1])-[!#1])-[#6]=[#8] S1C(N)=C(C(=O)N)C(c2cc(c(cc2)C)C)=C1C
[#7](-[#1])(-[#1])-c:1:c(:c(:c(:s:1)-[!#1])-[!#1])-[#6]=[#8] S1C(N)=C(C(=O)N)C(c2ccc(cc2)C(C)C)=C1C
[#7](-[#1])(-[#1])-c:1:c(:c(:c(:s:1)-[!#1])-[!#1])-[#6]=[#8] S1C(N)=C(C(=O)N)C(c2ccc(cc2)CC)=C1C
[#7](-[#1])(-[#1])-c:1:c(:c(:c(:s:1)-[!#1])-[!#1])-[#6]=[#8] S1C(N)=C(C(=O)N2CCC(CC2)C)C3=C1C[C@H](CC3)C
[#7](-[#1])(-[#1])-c:1:c(:c(:c(:s:1)-[!#1])-[!#1])-[#6]=[#8] S1C(N)=C(C(=O)N2CCCC2)C3=C1C[NH+](CC3)C
[#7](-[#1])(-[#1])-c:1:c(:c(:c(:s:1)-[!#1])-[!#1])-[#6]=[#8] S1C(N)=C(C(=O)N2CCCCC2)C3=C1C[C@@H](CC3)C
[#7](-[#1])(-[#1])-c:1:c(:c(:c(:s:1)-[!#1])-[!#1])-[#6]=[#8] S1C(N)=C(C(=O)N2CCCCC2)C3=C1C[C@@H](CC3)CC
[#7](-[#1])(-[#1])-c:1:c(:c(:c(:s:1)-[!#1])-[!#1])-[#6]=[#8] S1C(N)=C(C(=O)N2CCCCC2)C3=C1C[C@H](CC3)CC
[#7](-[#1])(-[#1])-c:1:c(:c(:c(:s:1)-[!#1])-[!#1])-[#6]=[#8] S1C(N)=C(C(=O)N2CCCCCC2)C3=C1CCC3
[#7](-[#1])(-[#1])-c:1:c(:c(:c(:s:1)-[!#1])-[!#1])-[#6]=[#8] S1C(N)=C(C(=O)N2CCOCC2)C3=C1C[C@@H](CC3)C
[#7](-[#1])(-[#1])-c:1:c(:c(:c(:s:1)-[!#1])-[!#1])-[#6]=[#8] S1C(N)=C(C(=O)N2CCOCC2)C3=C1C[C@H](CC3)C
[#7](-[#1])(-[#1])-c:1:c(:c(:c(:s:1)-[!#1])-[!#1])-[#6]=[#8] S1C(N)=C(C(=O)N2CCOCC2)C3=C1CCCC3
[#7](-[#1])(-[#1])-c:1:c(:c(:c(:s:1)-[!#1])-[!#1])-[#6]=[#8] S1C(N)=C(C(=O)NC(=O)N)C2=C1C[C@@H](C(C)(C)C)CC2
[#7](-[#1])(-[#1])-c:1:c(:c(:c(:s:1)-[!#1])-[!#1])-[#6]=[#8] S1C(N)=C(C(=O)NC(=O)N)C2=C1C[C@H](C(C)(C)C)CC2
[#7](-[#1])(-[#1])-c:1:c(:c(:c(:s:1)-[!#1])-[!#1])-[#6]=[#8] S1C(N)=C(C(=O)NC[C@H]2OCCC2)C3=C1C[C@H](CC3)C
[#7](-[#1])(-[#1])-c:1:c(:c(:c(:s:1)-[!#1])-[!#1])-[#6]=[#8] S1C(N)=C(C(=O)NC[C@H]2OCCC2)C3=C1CCC3
[#7](-[#1])(-[#1])-c:1:c(:c(:c(:s:1)-[!#1])-[!#1])-[#6]=[#8] S1C(N)=C(C(=O)Nc2c(OC)cc(OC)cc2)C3=C1CCC3
[#7](-[#1])(-[#1])-c:1:c(:c(:c(:s:1)-[!#1])-[!#1])-[#6]=[#8] S1C(N)=C(C(=O)Nc2c(OC)cccc2)C3=C1CCC3
[#7](-[#1])(-[#1])-c:1:c(:c(:c(:s:1)-[!#1])-[!#1])-[#6]=[#8] S1C(N)=C(C(=O)Nc2c(OCC)cccc2)C3=C1CCC3
[#7](-[#1])(-[#1])-c:1:c(:c(:c(:s:1)-[!#1])-[!#1])-[#6]=[#8] S1C(N)=C(C(=O)NC2CC2)C3=C1CCCCCC3
[#7](-[#1])(-[#1])-c:1:c(:c(:c(:s:1)-[!#1])-[!#1])-[#6]=[#8] S1C(N)=C(C(=O)Nc2ccc(cc2)C)C(=C1C)C
[#7](-[#1])(-[#1])-c:1:c(:c(:c(:s:1)-[!#1])-[!#1])-[#6]=[#8] S1C(N)=C(C(=O)Nc2ccc(OC)cc2)C3=C1C[NH+](CC3)C
[#7](-[#1])(-[#1])-c:1:c(:c(:c(:s:1)-[!#1])-[!#1])-[#6]=[#8] S1C(N)=C(C(=O)NC2CCCC2)C(=C1C)CC
[#7](-[#1])(-[#1])-c:1:c(:c(:c(:s:1)-[!#1])-[!#1])-[#6]=[#8] S1C(N)=C(C(=O)Nc2ccccc2)C(=C1C(=O)OCC)C
[#7](-[#1])(-[#1])-c:1:c(:c(:c(:s:1)-[!#1])-[!#1])-[#6]=[#8] S1C(N)=C(C(=O)NC2CCCCC2)C(=C1C)C
[#7](-[#1])(-[#1])-c:1:c(:c(:c(:s:1)-[!#1])-[!#1])-[#6]=[#8] S1C(N)=C(C(=O)NC2CCCCC2)C(=C1C)CC
[#7](-[#1])(-[#1])-c:1:c(:c(:c(:s:1)-[!#1])-[!#1])-[#6]=[#8] S1C(N)=C(C(=O)NCC=2OC=CC2)C3=C1CCC3
[#7](-[#1])(-[#1])-c:1:c(:c(:c(:s:1)-[!#1])-[!#1])-[#6]=[#8] S1C(N)=C(C(=O)NCc2c(F)cccc2)C3=C1C[C@H](CC3)C
[#7](-[#1])(-[#1])-c:1:c(:c(:c(:s:1)-[!#1])-[!#1])-[#6]=[#8] S1C(N)=C(C(=O)NCc2c(OC)cccc2)C3=C1C[C@H](CC3)C
[#7](-[#1])(-[#1])-c:1:c(:c(:c(:s:1)-[!#1])-[!#1])-[#6]=[#8] S1C(N)=C(C(=O)NCc2ccc(OC)cc2)C3=C1C[C@H](CC3)C
[#7](-[#1])(-[#1])-c:1:c(:c(:c(:s:1)-[!#1])-[!#1])-[#6]=[#8] S1C(N)=C(C(=O)NCc2ccccc2)C(=C1C(=O)OC(C)C)C
[#7](-[#1])(-[#1])-c:1:c(:c(:c(:s:1)-[!#1])-[!#1])-[#6]=[#8] S1C(N)=C(C(=O)NCc2ccccc2)C(=C1C(=O)OCC)C
[#7](-[#1])(-[#1])-c:1:c(:c(:c(:s:1)-[!#1])-[!#1])-[#6]=[#8] S1C(N)=C(C(=O)NCc2ccccc2)C(=C1C)CC
[#7](-[#1])(-[#1])-c:1:c(:c(:c(:s:1)-[!#1])-[!#1])-[#6]=[#8] S1C(N)=C(C(=O)NCc2ccccc2)C3=C1CCC3
[#7](-[#1])(-[#1])-c:1:c(:c(:c(:s:1)-[!#1])-[!#1])-[#6]=[#8] S1C(N)=C(C(=O)NCc2cnccc2)C(c3ccccc3)=C1C
[#7](-[#1])(-[#1])-c:1:c(:c(:c(:s:1)-[!#1])-[!#1])-[#6]=[#8] S1C(N)=C(C(=O)NCc2ncccc2)C3=C1CCC3
[#7](-[#1])(-[#1])-c:1:c(:c(:c(:s:1)-[!#1])-[!#1])-[#6]=[#8] S1C(N)=C(C(=O)NCCO)C2=C1C[C@H](CC2)C
[#7](-[#1])(-[#1])-c:1:c(:c(:c(:s:1)-[!#1])-[!#1])-[#6]=[#8] S1C(N)=C(C(=O)NCCOC)C2=C1CCCCC2
[#7](-[#1])(-[#1])-c:1:c(:c(:c(:s:1)-[!#1])-[!#1])-[#6]=[#8] S1C(N)=C(C(=O)O[C@@H](CC)C)C2=C1CCCC2
[#7](-[#1])(-[#1])-c:1:c(:c(:c(:s:1)-[!#1])-[!#1])-[#6]=[#8] S1C(N)=C(C(=O)OC(C)C)C(=C1C(=O)Nc2c(OC)cccc2)C
[#7](-[#1])(-[#1])-c:1:c(:c(:c(:s:1)-[!#1])-[!#1])-[#6]=[#8] S1C(N)=C(C(=O)OC(C)C)C(=C1C(=O)Nc2ccccc2)C
[#7](-[#1])(-[#1])-c:1:c(:c(:c(:s:1)-[!#1])-[!#1])-[#6]=[#8] S1C(N)=C(C(=O)OC(C)C)C2=C1CCCCC2
[#7](-[#1])(-[#1])-c:1:c(:c(:c(:s:1)-[!#1])-[!#1])-[#6]=[#8] S1C(N)=C(C(=O)OC)C(=C1C(=O)N2CCCC2)C
[#7](-[#1])(-[#1])-c:1:c(:c(:c(:s:1)-[!#1])-[!#1])-[#6]=[#8] S1C(N)=C(C(=O)OC)C(=C1C(=O)N2CCCCC2)C
[#7](-[#1])(-[#1])-c:1:c(:c(:c(:s:1)-[!#1])-[!#1])-[#6]=[#8] S1C(N)=C(C(=O)OC)C(=C1C(=O)Nc2c(ccc(c2)C)C)C
[#7](-[#1])(-[#1])-c:1:c(:c(:c(:s:1)-[!#1])-[!#1])-[#6]=[#8] S1C(N)=C(C(=O)OC)C(=C1C(=O)Nc2c(cccc2)C(=O)OC)C
[#7](-[#1])(-[#1])-c:1:c(:c(:c(:s:1)-[!#1])-[!#1])-[#6]=[#8] S1C(N)=C(C(=O)OC)C(=C1C(=O)Nc2c(cccc2)C)C
[#7](-[#1])(-[#1])-c:1:c(:c(:c(:s:1)-[!#1])-[!#1])-[#6]=[#8] S1C(N)=C(C(=O)OC)C(=C1C(=O)Nc2cc([N+]([O-])=O)ccc2)C
[#7](-[#1])(-[#1])-c:1:c(:c(:c(:s:1)-[!#1])-[!#1])-[#6]=[#8] S1C(N)=C(C(=O)OC)C(=C1C(=O)Nc2cc(OC)ccc2)C
[#7](-[#1])(-[#1])-c:1:c(:c(:c(:s:1)-[!#1])-[!#1])-[#6]=[#8] S1C(N)=C(C(=O)OC)C(=C1C(=O)NCCc2ccccc2)C
[#7](-[#1])(-[#1])-c:1:c(:c(:c(:s:1)-[!#1])-[!#1])-[#6]=[#8] S1C(N)=C(C(=O)OC)C(=C1C(=O)NCCCC)C
[#7](-[#1])(-[#1])-c:1:c(:c(:c(:s:1)-[!#1])-[!#1])-[#6]=[#8] S1C(N)=C(C(=O)OC)C(=C1C(=O)OC)CN2CCOCC2
[#7](-[#1])(-[#1])-c:1:c(:c(:c(:s:1)-[!#1])-[!#1])-[#6]=[#8] S1C(N)=C(C(=O)OC)C(=C1C(=O)OC)COc2c(C#N)cccc2
[#7](-[#1])(-[#1])-c:1:c(:c(:c(:s:1)-[!#1])-[!#1])-[#6]=[#8] S1C(N)=C(C(=O)OC)C(c2ccc(cc2)C)=C1C
[#7](-[#1])(-[#1])-c:1:c(:c(:c(:s:1)-[!#1])-[!#1])-[#6]=[#8] S1C(N)=C(C(=O)OC)C(c2ccc(OC)cc2)=C1C
[#7](-[#1])(-[#1])-c:1:c(:c(:c(:s:1)-[!#1])-[!#1])-[#6]=[#8] S1C(N)=C(C(=O)OC)C(c2ccccc2)=C1C
[#7](-[#1])(-[#1])-c:1:c(:c(:c(:s:1)-[!#1])-[!#1])-[#6]=[#8] S1C(N)=C(C(=O)OC)C2=C1C[C@@H](CC2)C
[#7](-[#1])(-[#1])-c:1:c(:c(:c(:s:1)-[!#1])-[!#1])-[#6]=[#8] S1C(N)=C(C(=O)OC)C2=C1C[C@H](CC2)C
[#7](-[#1])(-[#1])-c:1:c(:c(:c(:s:1)-[!#1])-[!#1])-[#6]=[#8] S1C(N)=C(C(=O)OC)C2=C1C[NH+](C(C)C)CC2
[#7](-[#1])(-[#1])-c:1:c(:c(:c(:s:1)-[!#1])-[!#1])-[#6]=[#8] S1C(N)=C(C(=O)OC)C2=C1C[NH+](Cc3ccccc3)CC2
[#7](-[#1])(-[#1])-c:1:c(:c(:c(:s:1)-[!#1])-[!#1])-[#6]=[#8] S1C(N)=C(C(=O)OC)C2=C1CN(C(=O)OC(C)(C)C)CC2
[#7](-[#1])(-[#1])-c:1:c(:c(:c(:s:1)-[!#1])-[!#1])-[#6]=[#8] S1C(N)=C(C(=O)OCC)C(=C1C(=O)N(C)C)C
[#7](-[#1])(-[#1])-c:1:c(:c(:c(:s:1)-[!#1])-[!#1])-[#6]=[#8] S1C(N)=C(C(=O)OCC)C(=C1C(=O)N2CCCC2)C
[#7](-[#1])(-[#1])-c:1:c(:c(:c(:s:1)-[!#1])-[!#1])-[#6]=[#8] S1C(N)=C(C(=O)OCC)C(=C1C(=O)N2CCOCC2)C
[#7](-[#1])(-[#1])-c:1:c(:c(:c(:s:1)-[!#1])-[!#1])-[#6]=[#8] S1C(N)=C(C(=O)OCC)C(=C1C(=O)Nc2ccc(OC)cc2)C
[#7](-[#1])(-[#1])-c:1:c(:c(:c(:s:1)-[!#1])-[!#1])-[#6]=[#8] S1C(N)=C(C(=O)OCC)C(=C1C(=O)NCCc2ccccc2)C
[#7](-[#1])(-[#1])-c:1:c(:c(:c(:s:1)-[!#1])-[!#1])-[#6]=[#8] S1C(N)=C(C(=O)OCC)C(=C1N)C(=O)OCC
[#7](-[#1])(-[#1])-c:1:c(:c(:c(:s:1)-[!#1])-[!#1])-[#6]=[#8] S1C(N)=C(C(=O)OCC)C(C(=O)OCC)=C1C
[#7](-[#1])(-[#1])-c:1:c(:c(:c(:s:1)-[!#1])-[!#1])-[#6]=[#8] S1C(N)=C(C(=O)OCC)C=2c3c(c(O)ccc3)CC12
[#7](-[#1])(-[#1])-c:1:c(:c(:c(:s:1)-[!#1])-[!#1])-[#6]=[#8] S1C(N)=C(C(=O)OCC)C=2c3c(cccc3)CC12
[#7](-[#1])(-[#1])-c:1:c(:c(:c(:s:1)-[!#1])-[!#1])-[#6]=[#8] S1C(N)=C(C(=O)OCC)C2=C1C([NH2+]C(C2)(C)C)(C)C
[#7](-[#1])(-[#1])-c:1:c(:c(:c(:s:1)-[!#1])-[!#1])-[#6]=[#8] S1C(N)=C(C(=O)OCC)C2=C1C[C@H](CC2)C
[#7](-[#1])(-[#1])-c:1:c(:c(:c(:s:1)-[!#1])-[!#1])-[#6]=[#8] S1C(N)=C(C(=O)OCC)C2=C1C[NH+](C(C(=O)OCC)(C)C)CC2
[#7](-[#1])(-[#1])-c:1:c(:c(:c(:s:1)-[!#1])-[!#1])-[#6]=[#8] S1C(N)=C(C(=O)OCC)C2=C1C[NH+](C(C2)(C)C)C
[#7](-[#1])(-[#1])-c:1:c(:c(:c(:s:1)-[!#1])-[!#1])-[#6]=[#8] S1C(N)=C(C(=O)OCC)C2=C1C[NH+](CC2)CC
[#7](-[#1])(-[#1])-c:1:c(:c(:c(:s:1)-[!#1])-[!#1])-[#6]=[#8] S1C(N)=C(C(=O)OCC)C2=C1C[NH+](CC2)CCC
[#7](-[#1])(-[#1])-c:1:c(:c(:c(:s:1)-[!#1])-[!#1])-[#6]=[#8] S1C(N)=C(C(=O)OCC)C2=C1CC[C@](C(=O)OCC)2C
[#7](-[#1])(-[#1])-c:1:c(:c(:c(:s:1)-[!#1])-[!#1])-[#6]=[#8] S1C(N)=C(C(=O)OCC)C2=C1CCC[C@@H](C(=O)OCC)2
[#7](-[#1])(-[#1])-c:1:c(:c(:c(:s:1)-[!#1])-[!#1])-[#6]=[#8] S1C(N)=C(C(=O)OCC)C2=C1CCC[C@H](C(=O)OCC)2
[#7](-[#1])(-[#1])-c:1:c(:c(:c(:s:1)-[!#1])-[!#1])-[#6]=[#8] S1C(N)=C(C(=O)OCC)C2=C1CCC[C@H]2C
[#7](-[#1])(-[#1])-c:1:c(:c(:c(:s:1)-[!#1])-[!#1])-[#6]=[#8] S1C(N)=C(C(=O)OCC)C2=C1CN(C(=O)OC)CC2
[#7](-[#1])(-[#1])-c:1:c(:c(:c(:s:1)-[!#1])-[!#1])-[#6]=[#8] S1C(N)=C(C(=O)OCC)C2=C1CN(C(=O)OCC)CC2
[#7](-[#1])(-[#1])-c:1:c(:c(:c(:s:1)-[!#1])-[!#1])-[#6]=[#8] S1C(N)=C(C(=O)OCC)C2=C1CO[C@](C2)(CC)C
[#7](-[#1])(-[#1])-c:1:c(:c(:c(:s:1)-[!#1])-[!#1])-[#6]=[#8] S1C(N)=C(C(=O)OCC)C2=C1CO[C@@](C2)(CC)C
[#7](-[#1])(-[#1])-c:1:c(:c(:c(:s:1)-[!#1])-[!#1])-[#6]=[#8] S1C(N)=C(C(=O)OCC)C2=C1CO[C@H](C(C)C)C2
[#7](-[#1])(-[#1])-c:1:c(:c(:c(:s:1)-[!#1])-[!#1])-[#6]=[#8] S1C(N)=C(C(=O)OCCC)C(=C1C(=O)N(C)C)C
[#7](-[#1])(-[#1])-c:1:c(:c(:c(:s:1)-[!#1])-[!#1])-[#6]=[#8] S1C(N)=C(C(=O)OCCC)C(=C1C(=O)Nc2ccccc2)C
[#7](-[#1])(-[#1])-c:1:c(:c(:c(:s:1)-[!#1])-[!#1])-[#6]=[#8] S1C(N)=C(C(=O)OCCC)C2=C1C[C@@H](CC2)C
[#7](-[#1])(-[#1])-c:1:c(:c(:c(:s:1)-[!#1])-[!#1])-[#6]=[#8] S1C(N)=C(C(=O)OCCC)C2=C1CCCC2
[#8]=[#6]-1-[#6;X4]-[#6]-[#6](=[#8])-c:2:c:c:c:c:c-1:2 [O-][N+](=O)c1c2c(ccc1)C(=O)[C@H]3[C@H](C(=O)2)[C@H](C=CC3)C
[#8]=[#6]-1-[#6;X4]-[#6]-[#6](=[#8])-c:2:c:c:c:c:c-1:2 [O-][N+](=O)c1ccc(cc1)[C@@H]2C(=O)c3c(cccc3)C(=O)C(=N)2
[#8]=[#6]-1-[#6;X4]-[#6]-[#6](=[#8])-c:2:c:c:c:c:c-1:2 [O-]C(=O)C=1C=C[C@H]2C(=O)c3c(cccc3)C(=O)[C@H](C1)2
[#8]=[#6]-1-[#6;X4]-[#6]-[#6](=[#8])-c:2:c:c:c:c:c-1:2 [O-]C(=O)c1cc(N=C2C(=O)c3c(cccc3)C(=O)[C@@H](OC)2)ccc1
[#8]=[#6]-1-[#6;X4]-[#6]-[#6](=[#8])-c:2:c:c:c:c:c-1:2 [O-]C(=O)CCC[C@H]1C(=O)c2c(O)c3c(c(O)c2C(=O)C1)cccc3
[#8]=[#6]-1-[#6;X4]-[#6]-[#6](=[#8])-c:2:c:c:c:c:c-1:2 [O-]c1c2c(c(O)c3c1C(=O)C[C@@H](C(=O)3)CCCC(=O)OC)cccc2
[#8]=[#6]-1-[#6;X4]-[#6]-[#6](=[#8])-c:2:c:c:c:c:c-1:2 Br[C@@]12C(=O)c3c(OC)ccc(OC)c3C(=O)[C@@H]1C2
[#8]=[#6]-1-[#6;X4]-[#6]-[#6](=[#8])-c:2:c:c:c:c:c-1:2 Cl[C@@H]1C(=O)c2c(cccc2)C(=O)[C@@H](N/C=C/C3=CCCCC3)1
[#8]=[#6]-1-[#6;X4]-[#6]-[#6](=[#8])-c:2:c:c:c:c:c-1:2 Cl[C@@H]1C(=O)c2c(cccc2)C(=O)[C@H]([NH+]3CCOCC3)1
[#8]=[#6]-1-[#6;X4]-[#6]-[#6](=[#8])-c:2:c:c:c:c:c-1:2 Cl[C@@H]1C(=O)c2c(cccc2)C(=O)C(=N[C@@H](C([O-])=O)C)1
[#8]=[#6]-1-[#6;X4]-[#6]-[#6](=[#8])-c:2:c:c:c:c:c-1:2 Cl[C@@H]1C(=O)c2c(cccc2)C(=O)C(=N[C@@H](C([O-])=O)CC(C)C)1
[#8]=[#6]-1-[#6;X4]-[#6]-[#6](=[#8])-c:2:c:c:c:c:c-1:2 Cl[C@@H]1C(=O)c2c(cccc2)C(=O)C(=N[C@@H](C([O-])=O)CC=3NC=NC3)1
[#8]=[#6]-1-[#6;X4]-[#6]-[#6](=[#8])-c:2:c:c:c:c:c-1:2 Cl[C@@H]1C(=O)c2c(cccc2)C(=O)C(=N[C@@H](C([O-])=O)CCC(=O)N)1
[#8]=[#6]-1-[#6;X4]-[#6]-[#6](=[#8])-c:2:c:c:c:c:c-1:2 Cl[C@@H]1C(=O)c2c(cccc2)C(=O)C(=N[C@@H](C([O-])=O)CCCC)1
[#8]=[#6]-1-[#6;X4]-[#6]-[#6](=[#8])-c:2:c:c:c:c:c-1:2 Cl[C@@H]1C(=O)c2c(cccc2)C(=O)C(=N[C@@H](C(=O)OC)C)1
[#8]=[#6]-1-[#6;X4]-[#6]-[#6](=[#8])-c:2:c:c:c:c:c-1:2 Cl[C@@H]1C(=O)c2c(cccc2)C(=O)C(=N[C@H](C([O-])=O)C(C)C)1
[#8]=[#6]-1-[#6;X4]-[#6]-[#6](=[#8])-c:2:c:c:c:c:c-1:2 Cl[C@@H]1C(=O)c2c(cccc2)C(=O)C(=N[C@H](C([O-])=O)C)1
[#8]=[#6]-1-[#6;X4]-[#6]-[#6](=[#8])-c:2:c:c:c:c:c-1:2 Cl[C@@H]1C(=O)c2c(cccc2)C(=O)C(=N[C@H](C([O-])=O)CCCC)1
[#8]=[#6]-1-[#6;X4]-[#6]-[#6](=[#8])-c:2:c:c:c:c:c-1:2 Cl[C@@H]1C(=O)c2c(cccc2)C(=O)C(=N[C@H](C(=O)OC)C)1
[#8]=[#6]-1-[#6;X4]-[#6]-[#6](=[#8])-c:2:c:c:c:c:c-1:2 Cl[C@@H]1C(=O)c2c(cccc2)C(=O)C(=N[C@H](COC(=O)C)CC)1
[#8]=[#6]-1-[#6;X4]-[#6]-[#6](=[#8])-c:2:c:c:c:c:c-1:2 Cl[C@@H]1C(=O)c2c(cccc2)C(=O)C(=NC[C@H](O)C)1
[#8]=[#6]-1-[#6;X4]-[#6]-[#6](=[#8])-c:2:c:c:c:c:c-1:2 Cl[C@@H]1C(=O)c2c(cccc2)C(=O)C(=Nc3c(cccc3)C([O-])=O)1
[#8]=[#6]-1-[#6;X4]-[#6]-[#6](=[#8])-c:2:c:c:c:c:c-1:2 Cl[C@@H]1C(=O)c2c(cccc2)C(=O)C(=Nc3cc([N+]([O-])=O)c(cc3)C)1
[#8]=[#6]-1-[#6;X4]-[#6]-[#6](=[#8])-c:2:c:c:c:c:c-1:2 Cl[C@@H]1C(=O)c2c(cccc2)C(=O)C(=NCC[NH+](CC)CC)1
[#8]=[#6]-1-[#6;X4]-[#6]-[#6](=[#8])-c:2:c:c:c:c:c-1:2 Cl[C@@H]1C(=O)c2c(cccc2)C(=O)C(=NCC[NH2+]CCO)1
[#8]=[#6]-1-[#6;X4]-[#6]-[#6](=[#8])-c:2:c:c:c:c:c-1:2 Cl[C@@H]1C(=O)c2c(cccc2)C(=O)C(=NCC=3OC=CC3)1
[#8]=[#6]-1-[#6;X4]-[#6]-[#6](=[#8])-c:2:c:c:c:c:c-1:2 Cl[C@@H]1C(=O)c2c(cccc2)C(=O)C(=NCc3ccc(OC)cc3)1
[#8]=[#6]-1-[#6;X4]-[#6]-[#6](=[#8])-c:2:c:c:c:c:c-1:2 Cl[C@@H]1C(=O)c2c(cccc2)C(=O)C(=NCc3ncccc3)1
[#8]=[#6]-1-[#6;X4]-[#6]-[#6](=[#8])-c:2:c:c:c:c:c-1:2 Cl[C@@H]1C(=O)c2c(cccc2)C(=O)C(=NCCC[NH+](C)C)1
[#8]=[#6]-1-[#6;X4]-[#6]-[#6](=[#8])-c:2:c:c:c:c:c-1:2 Cl[C@@H]1C(=O)c2c(cccc2)C(=O)C(=NCCC[NH+](CC)CC)1
[#8]=[#6]-1-[#6;X4]-[#6]-[#6](=[#8])-c:2:c:c:c:c:c-1:2 Cl[C@@H]1C(=O)c2c(cccc2)C(=O)C(=NCCc3ccccc3)1
[#8]=[#6]-1-[#6;X4]-[#6]-[#6](=[#8])-c:2:c:c:c:c:c-1:2 Cl[C@@H]1C(=O)c2c(cccc2)C(=O)C(=NCCCC)1
[#8]=[#6]-1-[#6;X4]-[#6]-[#6](=[#8])-c:2:c:c:c:c:c-1:2 Cl[C@@H]1C(=O)c2c(cccc2)C(=O)C(=NCCCCCC(=O)OC)1
[#8]=[#6]-1-[#6;X4]-[#6]-[#6](=[#8])-c:2:c:c:c:c:c-1:2 Cl[C@@H]1C(=O)c2c(cccc2)C(=O)C(=NCCCOC(C)C)1
[#8]=[#6]-1-[#6;X4]-[#6]-[#6](=[#8])-c:2:c:c:c:c:c-1:2 Cl[C@@H]1C(=O)c2c(cccc2)C(=O)C(=NCCCOCC)1
[#8]=[#6]-1-[#6;X4]-[#6]-[#6](=[#8])-c:2:c:c:c:c:c-1:2 Cl[C@@H]1C(=O)c2c(cccc2)C(=O)C(=NCCOC)1
[#8]=[#6]-1-[#6;X4]-[#6]-[#6](=[#8])-c:2:c:c:c:c:c-1:2 Cl[C@H]1C(=O)c2c(cccc2)C(=O)C(=NC[C@@H](O)C)1
[#8]=[#6]-1-[#6;X4]-[#6]-[#6](=[#8])-c:2:c:c:c:c:c-1:2 Cl[C@H]1C(=O)c2c(cccc2)C(=O)C(=Nc3cc([N+]([O-])=O)ccc3)1
[#8]=[#6]-1-[#6;X4]-[#6]-[#6](=[#8])-c:2:c:c:c:c:c-1:2 Cl[C@H]1C(=O)c2c(cccc2)C(=O)C(=NCC=3SC=CC3)1
[#8]=[#6]-1-[#6;X4]-[#6]-[#6](=[#8])-c:2:c:c:c:c:c-1:2 ClC[C@@H](O)CNC1=CC=C[C@@H]2C(=O)c3c(cccc3)C(=O)[C@H]12
[#8]=[#6]-1-[#6;X4]-[#6]-[#6](=[#8])-c:2:c:c:c:c:c-1:2 ClC[C@H](O)CNC1=CC=C[C@@H]2C(=O)c3c(cccc3)C(=O)[C@H]12
[#8]=[#6]-1-[#6;X4]-[#6]-[#6](=[#8])-c:2:c:c:c:c:c-1:2 ClC=1C(=N)C[C@@H]2C(=O)c3c(cccc3)C(=O)[C@H](C1)2
[#8]=[#6]-1-[#6;X4]-[#6]-[#6](=[#8])-c:2:c:c:c:c:c-1:2 ClC1C(=O)c2c(cccc2)C(=O)C(=N[C@@H](C([O-])=O)C(C)C)1
[#8]=[#6]-1-[#6;X4]-[#6]-[#6](=[#8])-c:2:c:c:c:c:c-1:2 ClC1C(=O)c2c(cccc2)C(=O)C(=N[C@@H](C([O-])=O)CC([O-])=O)1
[#8]=[#6]-1-[#6;X4]-[#6]-[#6](=[#8])-c:2:c:c:c:c:c-1:2 ClC1C(=O)c2c(cccc2)C(=O)C(=N[C@H](C([O-])=O)CC([O-])=O)1
[#8]=[#6]-1-[#6;X4]-[#6]-[#6](=[#8])-c:2:c:c:c:c:c-1:2 ClC1C(=O)c2c(cccc2)C(=O)C(=NCC([O-])=O)1
[#8]=[#6]-1-[#6;X4]-[#6]-[#6](=[#8])-c:2:c:c:c:c:c-1:2 ClC1C(=O)c2c(cccc2)C(=O)C(=NCCC[NH+]3CCOCC3)1
[#8]=[#6]-1-[#6;X4]-[#6]-[#6](=[#8])-c:2:c:c:c:c:c-1:2 ClC1C(=O)c2c(cccc2)C(=O)C(=NCCCC([O-])=O)1
[#8]=[#6]-1-[#6;X4]-[#6]-[#6](=[#8])-c:2:c:c:c:c:c-1:2 Clc1ccc(cc1)CN=C2C(=O)c3c(cccc3)C(=O)[C@@H](Cl)2
[#8]=[#6]-1-[#6;X4]-[#6]-[#6](=[#8])-c:2:c:c:c:c:c-1:2 Clc1ccc(N[C@H]2C(=O)c3c(cccc3)C(=O)C(=O)2)cc1
[#8]=[#6]-1-[#6;X4]-[#6]-[#6](=[#8])-c:2:c:c:c:c:c-1:2 ClCCN=C1C(=O)c2c(cccc2)C(=O)[C@H](NC(=O)C)1
[#8]=[#6]-1-[#6;X4]-[#6]-[#6](=[#8])-c:2:c:c:c:c:c-1:2 Fc1c(cccc1)CC(=O)N[C@@H]2C(=O)c3c(cccc3)C(=O)C(=N)2
[#8]=[#6]-1-[#6;X4]-[#6]-[#6](=[#8])-c:2:c:c:c:c:c-1:2 O=C(N(c1ccccc1)[C@H]2C(=O)c3c(cccc3)C(=O)C(=O)2)C
[#8]=[#6]-1-[#6;X4]-[#6]-[#6](=[#8])-c:2:c:c:c:c:c-1:2 O=C(NC1C(=O)c2c(cccc2)C(=O)C(=N)1)C[NH+]3CCCC3
[#8]=[#6]-1-[#6;X4]-[#6]-[#6](=[#8])-c:2:c:c:c:c:c-1:2 O=C(O[C@@H]1C(=O)c2c(cccc2)C(=O)[C@@H](OC(=O)C)1)C
[#8]=[#6]-1-[#6;X4]-[#6]-[#6](=[#8])-c:2:c:c:c:c:c-1:2 O=C(Oc1c2c(cc3c1C(=O)[C@@H]4[C@@H](C(=O)3)CC=CC4)cccc2)C
[#8]=[#6]-1-[#6;X4]-[#6]-[#6](=[#8])-c:2:c:c:c:c:c-1:2 O=C1c2c(c(O)ccc2)C(=O)[C@@H]3[C@H](OC(C)(C)C)CC(=O)C[C@@H]13
[#8]=[#6]-1-[#6;X4]-[#6]-[#6](=[#8])-c:2:c:c:c:c:c-1:2 O=C1c2c(cc3c(c2)cccc3)C(=O)[C@H]4[C@H]1CC=C[C@H](OC(=O)C)4
[#8]=[#6]-1-[#6;X4]-[#6]-[#6](=[#8])-c:2:c:c:c:c:c-1:2 O=C1c2c(cccc2)C(=O)[C@@]3(OCCO[C@@](O)13)O
[#8]=[#6]-1-[#6;X4]-[#6]-[#6](=[#8])-c:2:c:c:c:c:c-1:2 O=C1c2c(cccc2)C(=O)[C@@H](N3CC3)C(=NCCCC)1
[#8]=[#6]-1-[#6;X4]-[#6]-[#6](=[#8])-c:2:c:c:c:c:c-1:2 O=C1c2c(cccc2)C(=O)[C@@H](NC(=O)C)[C@@H](N3Cc4c(cccc4)CC3)1
[#8]=[#6]-1-[#6;X4]-[#6]-[#6](=[#8])-c:2:c:c:c:c:c-1:2 O=C1c2c(cccc2)C(=O)[C@@H](NC(=O)C)C(=NC3CCCC3)1
[#8]=[#6]-1-[#6;X4]-[#6]-[#6](=[#8])-c:2:c:c:c:c:c-1:2 O=C1c2c(cccc2)C(=O)[C@@H](NC(=O)CC)C(=NCC)1
[#8]=[#6]-1-[#6;X4]-[#6]-[#6](=[#8])-c:2:c:c:c:c:c-1:2 O=C1c2c(cccc2)C(=O)[C@@H](Nc3cc(ccc3)C)C(=NCCO)1
[#8]=[#6]-1-[#6;X4]-[#6]-[#6](=[#8])-c:2:c:c:c:c:c-1:2 O=C1c2c(cccc2)C(=O)[C@@H](Nc3ccc(cc3)C)C(=NCCO)1
[#8]=[#6]-1-[#6;X4]-[#6]-[#6](=[#8])-c:2:c:c:c:c:c-1:2 O=C1c2c(cccc2)C(=O)[C@@H](Nc3ccccc3)C(=N)1
[#8]=[#6]-1-[#6;X4]-[#6]-[#6](=[#8])-c:2:c:c:c:c:c-1:2 O=C1c2c(cccc2)C(=O)[C@@H]3[C@@]1([C@@H](OC)C=C[C@H]3CC(=O)OC)C
[#8]=[#6]-1-[#6;X4]-[#6]-[#6](=[#8])-c:2:c:c:c:c:c-1:2 O=C1c2c(cccc2)C(=O)[C@@H]3[C@H](O[C@@H](c4ccccc4)C)CC(=O)C[C@@H]13
[#8]=[#6]-1-[#6;X4]-[#6]-[#6](=[#8])-c:2:c:c:c:c:c-1:2 O=C1c2c(cccc2)C(=O)[C@@H]3[C@H](O[C@H](c4ccccc4)C)CC(=O)C[C@@H]13
[#8]=[#6]-1-[#6;X4]-[#6]-[#6](=[#8])-c:2:c:c:c:c:c-1:2 O=C1c2c(cccc2)C(=O)[C@@H]3[C@H]1[C@H]4C=C[C@@H]3C4
[#8]=[#6]-1-[#6;X4]-[#6]-[#6](=[#8])-c:2:c:c:c:c:c-1:2 O=C1c2c(cccc2)C(=O)[C@H]([n+]3cc(ccc3)C)C(=O)1
[#8]=[#6]-1-[#6;X4]-[#6]-[#6](=[#8])-c:2:c:c:c:c:c-1:2 O=C1c2c(cccc2)C(=O)[C@H]([n+]3cc4c(cc3)cccc4)C(=O)1
[#8]=[#6]-1-[#6;X4]-[#6]-[#6](=[#8])-c:2:c:c:c:c:c-1:2 O=C1c2c(cccc2)C(=O)[C@H]([n+]3ccccc3)C(=O)1
[#8]=[#6]-1-[#6;X4]-[#6]-[#6](=[#8])-c:2:c:c:c:c:c-1:2 O=C1c2c(cccc2)C(=O)[C@H](C(=NC)1)CC=C(C)C
[#8]=[#6]-1-[#6;X4]-[#6]-[#6](=[#8])-c:2:c:c:c:c:c-1:2 O=C1c2c(cccc2)C(=O)[C@H](C(=NCCO)1)CC=C(C)C
[#8]=[#6]-1-[#6;X4]-[#6]-[#6](=[#8])-c:2:c:c:c:c:c-1:2 O=C1c2c(cccc2)C(=O)[C@H](NC(=O)C)C(=NC(C)(C)C)1
[#8]=[#6]-1-[#6;X4]-[#6]-[#6](=[#8])-c:2:c:c:c:c:c-1:2 O=C1c2c(cccc2)C(=O)[C@H](NC(=O)C)C(=NCC(C)(C)C)1
[#8]=[#6]-1-[#6;X4]-[#6]-[#6](=[#8])-c:2:c:c:c:c:c-1:2 O=C1c2c(cccc2)C(=O)[C@H](NC(=O)C)C(=NCCCOC)1
[#8]=[#6]-1-[#6;X4]-[#6]-[#6](=[#8])-c:2:c:c:c:c:c-1:2 O=C1c2c(cccc2)C(=O)[C@H](Nc3c(cccc3)C)C(=N)1
[#8]=[#6]-1-[#6;X4]-[#6]-[#6](=[#8])-c:2:c:c:c:c:c-1:2 O=C1c2c(cccc2)C(=O)[C@H]3[C@]1([C@@H](OC)C=C[C@@H]3CC(=O)OC)C
[#8]=[#6]-1-[#6;X4]-[#6]-[#6](=[#8])-c:2:c:c:c:c:c-1:2 O=C1c2c(cccc2)C(=O)[C@H]3[C@H]1CC(=O)C[C@H](O[C@@H](c4ccccc4)C)3
[#8]=[#6]-1-[#6;X4]-[#6]-[#6](=[#8])-c:2:c:c:c:c:c-1:2 O=C1c2c(cccc2)C(=O)[C@H]3[C@H]1CC(=O)C[C@H](O[C@H](c4ccccc4)C)3
[#8]=[#6]-1-[#6;X4]-[#6]-[#6](=[#8])-c:2:c:c:c:c:c-1:2 O=C1c2c(cccc2)C(=O)C(NC(=O)C[NH+]3CCOCC3)C(=N)1
[#8]=[#6]-1-[#6;X4]-[#6]-[#6](=[#8])-c:2:c:c:c:c:c-1:2 O=C1c2c(cccc2)C(=O)CC(=Nc3ccc(O)cc3)1
[#8]=[#6]-1-[#6;X4]-[#6]-[#6](=[#8])-c:2:c:c:c:c:c-1:2 O=C1c2c(cccc2)C(=O)CC(=NCC[NH2+]Cc3ccncc3)1
[#8]=[#6]-1-[#6;X4]-[#6]-[#6](=[#8])-c:2:c:c:c:c:c-1:2 O=C1c2c(cccc2)C(=O)CC(=NCCC[NH+](C)C)1
[#8]=[#6]-1-[#6;X4]-[#6]-[#6](=[#8])-c:2:c:c:c:c:c-1:2 O=C1c2c(cccc2)C(=O)CC(=NCCC[NH+]3CCCCC3)1
[#8]=[#6]-1-[#6;X4]-[#6]-[#6](=[#8])-c:2:c:c:c:c:c-1:2 O=C1c2c(cccc2)C(=O)CC(=NCCC3=Nc4c(N3)cccc4)1
[#8]=[#6]-1-[#6;X4]-[#6]-[#6](=[#8])-c:2:c:c:c:c:c-1:2 O=C1c2c(cccc2)C(=O)CC(=NCNc3[nH+]cccc3)1
[#8]=[#6]-1-[#6;X4]-[#6]-[#6](=[#8])-c:2:c:c:c:c:c-1:2 O=C1c2c(O)ccc(O)c2C(=O)[C@@H]3[C@H](O[C@H](C(C)C)C)CC(=O)C[C@@H]13
[#8]=[#6]-1-[#6;X4]-[#6]-[#6](=[#8])-c:2:c:c:c:c:c-1:2 O=C1c2c(O)ccc(O)c2C(=O)[C@@H]3O[C@]13CC=C(C)C
[#8]=[#6]-1-[#6;X4]-[#6]-[#6](=[#8])-c:2:c:c:c:c:c-1:2 O=C1c2c(O)ccc(O)c2C(=O)[C@H]3[C@H]1C[C@@H](O)C[C@H](OC(C)(C)C)3
[#8]=[#6]-1-[#6;X4]-[#6]-[#6](=[#8])-c:2:c:c:c:c:c-1:2 O=C1c2c(O)ccc(O)c2C(=O)[C@H]3[C@H]1CC(=O)C[C@H](O[C@@H](C(C)C)C)3
[#8]=[#6]-1-[#6;X4]-[#6]-[#6](=[#8])-c:2:c:c:c:c:c-1:2 O=C1c2c(O)ccc(O)c2C(=O)[C@H]3[C@H]1CC(=O)C[C@H](O[C@H](C(C)C)C)3
[#8]=[#6]-1-[#6;X4]-[#6]-[#6](=[#8])-c:2:c:c:c:c:c-1:2 O=C1c2c(O)cccc2C(=O)[C@@H]3[C@H]1[C@@H](OC(C)(C)C)CC(=O)C3
[#8]=[#6]-1-[#6;X4]-[#6]-[#6](=[#8])-c:2:c:c:c:c:c-1:2 S([C@]1(C(=O)c2c(cccc2)C(=O)[C@](O)1C)C)CC
[#8]=[#6]-1-[#6;X4]-[#6]-[#6](=[#8])-c:2:c:c:c:c:c-1:2 S([C@]1(C(=O)c2c(cccc2)C(=O)[C@@](O)1C)C)CC
[#8]=[#6]-1-[#6;X4]-[#6]-[#6](=[#8])-c:2:c:c:c:c:c-1:2 S([C@@]1(C(=O)c2c(cccc2)C(=O)[C@@](O)1C)C)CC
[#8]=[#6]-1-[#6;X4]-[#6]-[#6](=[#8])-c:2:c:c:c:c:c-1:2 S1(=O)(=O)C2=C(C[C@H]3C(=O)c4c(cccc4)C(=O)[C@H]3[C@@H]2CC1)C
[#8]=[#6]-1-[#6;X4]-[#6]-[#6](=[#8])-c:2:c:c:c:c:c-1:2 S1(=O)(=O)C2=C(C[C@H]3C(=O)c4c(cccc4)C(=O)[C@H]3[C@H]2CC1)C
[#8]=[#6]-2-[#6](=!@[#7]-[#7])-c:1:c:c:c:c:c:1-[#7]-2 [O-][N+](=O)c1cc(ccc1)C=NN=C2c3c(N(C(=O)2)CC)cccc3
[#8]=[#6]-2-[#6](=!@[#7]-[#7])-c:1:c:c:c:c:c:1-[#7]-2 [O-][N+](=O)c1cc(NN=C2c3c(N(C(=O)2)CC)cccc3)ccc1
[#8]=[#6]-2-[#6](=!@[#7]-[#7])-c:1:c:c:c:c:c:1-[#7]-2 [O-][N+](=O)c1cc2c(N(C(=O)C(=NNC(=O)N)2)C)cc1
[#8]=[#6]-2-[#6](=!@[#7]-[#7])-c:1:c:c:c:c:c:1-[#7]-2 [O-][N+](=O)c1cc2c(NC(=O)C(=NNC(=O)c3c(O)cccc3)2)c(c1)C
[#8]=[#6]-2-[#6](=!@[#7]-[#7])-c:1:c:c:c:c:c:1-[#7]-2 [O-][N+](=O)c1cc2c(NC(=O)C(=NNC(=O)c3cc(O)ccc3)2)cc1
[#8]=[#6]-2-[#6](=!@[#7]-[#7])-c:1:c:c:c:c:c:1-[#7]-2 [O-][N+](=O)c1ccc(cc1)CC(=O)NN=C2c3c(NC(=O)2)cccc3
[#8]=[#6]-2-[#6](=!@[#7]-[#7])-c:1:c:c:c:c:c:1-[#7]-2 Brc1c2c(NC(=O)C(=NNC(=S)NC3CC3)2)ccc1
[#8]=[#6]-2-[#6](=!@[#7]-[#7])-c:1:c:c:c:c:c:1-[#7]-2 Brc1cc2c(N(C(=O)C(=NNC(=O)N)2)C)cc1
[#8]=[#6]-2-[#6](=!@[#7]-[#7])-c:1:c:c:c:c:c:1-[#7]-2 Brc1cc2c(NC(=O)C(=NNC(=O)C)2)c(c1)C
[#8]=[#6]-2-[#6](=!@[#7]-[#7])-c:1:c:c:c:c:c:1-[#7]-2 Brc1cc2c(NC(=O)C(=NNC(=O)C3=C(OC=C3)C)2)cc1
[#8]=[#6]-2-[#6](=!@[#7]-[#7])-c:1:c:c:c:c:c:1-[#7]-2 Brc1cc2c(NC(=O)C(=NNC(=O)c3ccncc3)2)cc1
[#8]=[#6]-2-[#6](=!@[#7]-[#7])-c:1:c:c:c:c:c:1-[#7]-2 Brc1cc2c(NC(=O)C(=NNc3ncccn3)2)c(c1)C
[#8]=[#6]-2-[#6](=!@[#7]-[#7])-c:1:c:c:c:c:c:1-[#7]-2 Clc1c(cccc1)CN2c3c(cccc3)C(=NNC(=O)C)C(=O)2
[#8]=[#6]-2-[#6](=!@[#7]-[#7])-c:1:c:c:c:c:c:1-[#7]-2 Clc1c(NC(=S)NN=C2c3c(N(C(=O)2)C)cccc3)cccc1
[#8]=[#6]-2-[#6](=!@[#7]-[#7])-c:1:c:c:c:c:c:1-[#7]-2 Clc1c(nccc1)NN=C2c3c(NC(=O)2)cccc3
[#8]=[#6]-2-[#6](=!@[#7]-[#7])-c:1:c:c:c:c:c:1-[#7]-2 Clc1c2c(NC(=O)C(=NNC(=O)CC)2)c(cc1)C
[#8]=[#6]-2-[#6](=!@[#7]-[#7])-c:1:c:c:c:c:c:1-[#7]-2 Clc1c2c(NC(=O)C(=NNC(=O)CN3C(=O)CCC3)2)c(cc1)C
[#8]=[#6]-2-[#6](=!@[#7]-[#7])-c:1:c:c:c:c:c:1-[#7]-2 Clc1c2c(NC(=O)C(=NNC(=O)NC[C@@H]3OCCC3)2)c(cc1)C
[#8]=[#6]-2-[#6](=!@[#7]-[#7])-c:1:c:c:c:c:c:1-[#7]-2 Clc1c2c(NC(=O)C(=NNc3ncccc3)2)c(cc1)C
[#8]=[#6]-2-[#6](=!@[#7]-[#7])-c:1:c:c:c:c:c:1-[#7]-2 Clc1cc2c(NC(=O)C(=NN3C(=O)c4c(cccc4)C(=O)3)2)cc1
[#8]=[#6]-2-[#6](=!@[#7]-[#7])-c:1:c:c:c:c:c:1-[#7]-2 Clc1ccc(O[C@@H](C(=O)NN=C2c3c(NC(=O)2)cccc3)C)cc1
[#8]=[#6]-2-[#6](=!@[#7]-[#7])-c:1:c:c:c:c:c:1-[#7]-2 FC(F)(F)c1cnc(NN=C2c3c(NC(=O)2)cccc3)cc1
[#8]=[#6]-2-[#6](=!@[#7]-[#7])-c:1:c:c:c:c:c:1-[#7]-2 Fc1c(cc(F)cc1)CNN=C2c3c(NC(=O)2)cccc3
[#8]=[#6]-2-[#6](=!@[#7]-[#7])-c:1:c:c:c:c:c:1-[#7]-2 Fc1c2NC(=O)C(=NNC(=O)CN3N=C(C=C3C)C)c2cc(c1)C
[#8]=[#6]-2-[#6](=!@[#7]-[#7])-c:1:c:c:c:c:c:1-[#7]-2 Fc1c2NC(=O)C(=NNc3ccc(C#N)cc3)c2cc(c1)C
[#8]=[#6]-2-[#6](=!@[#7]-[#7])-c:1:c:c:c:c:c:1-[#7]-2 Fc1cc2c(NC(=O)C(=NNC(=O)c3c(O)cc4c(c3)cccc4)2)cc1
[#8]=[#6]-2-[#6](=!@[#7]-[#7])-c:1:c:c:c:c:c:1-[#7]-2 Fc1ccc(cc1)C(=O)NN=C2c3c(N(C(=O)2)CC)cccc3
[#8]=[#6]-2-[#6](=!@[#7]-[#7])-c:1:c:c:c:c:c:1-[#7]-2 Fc1ccc(O[C@@H](C(=O)NN=C2c3c(N(C(=O)2)C)cccc3)C)cc1
[#8]=[#6]-2-[#6](=!@[#7]-[#7])-c:1:c:c:c:c:c:1-[#7]-2 O=C(NCC(=O)NN=C1c2c(NC(=O)1)cccc2)c3cnccc3
[#8]=[#6]-2-[#6](=!@[#7]-[#7])-c:1:c:c:c:c:c:1-[#7]-2 O=C(NN=C1c2c(N(C(=O)1)C)cccc2)Nc3ccccc3
[#8]=[#6]-2-[#6](=!@[#7]-[#7])-c:1:c:c:c:c:c:1-[#7]-2 O=C(NN=C1c2c(N(C(=O)1)CC)cccc2)c3c(cccc3)C
[#8]=[#6]-2-[#6](=!@[#7]-[#7])-c:1:c:c:c:c:c:1-[#7]-2 O=C(NN=C1c2c(NC(=O)1)cccc2)C(=O)Nc3ccc(cc3)C
[#8]=[#6]-2-[#6](=!@[#7]-[#7])-c:1:c:c:c:c:c:1-[#7]-2 O=C(NN=C1c2c(NC(=O)1)cccc2)c3c(N)cccc3
[#8]=[#6]-2-[#6](=!@[#7]-[#7])-c:1:c:c:c:c:c:1-[#7]-2 O=C(NN=C1c2c(NC(=O)1)cccc2)c3cc4NC=Nc4cc3
[#8]=[#6]-2-[#6](=!@[#7]-[#7])-c:1:c:c:c:c:c:1-[#7]-2 O=C(NN=C1c2c(NC(=O)1)cccc2)c3nccnc3
[#8]=[#6]-2-[#6](=!@[#7]-[#7])-c:1:c:c:c:c:c:1-[#7]-2 O=C(OC)NN=C1c2c(N(C(=O)1)CCCC#N)cccc2
[#8]=[#6]-2-[#6](=!@[#7]-[#7])-c:1:c:c:c:c:c:1-[#7]-2 O=C(OCC)/C=C(/NN=C1c2c(NC(=O)1)cccc2)\C
[#8]=[#6]-2-[#6](=!@[#7]-[#7])-c:1:c:c:c:c:c:1-[#7]-2 O=C(OCC)CN1c2c(cccc2)C(=NNC(=O)C(=O)N)C(=O)1
[#8]=[#6]-2-[#6](=!@[#7]-[#7])-c:1:c:c:c:c:c:1-[#7]-2 O=C(OCC)NN=C1c2c(N(C(=O)1)CC(=O)OC)cccc2
[#8]=[#6]-2-[#6](=!@[#7]-[#7])-c:1:c:c:c:c:c:1-[#7]-2 O=C1N(c2c(cccc2)C(=NN)1)CC(=O)Nc3ccc(cc3)C
[#8]=[#6]-2-[#6](=!@[#7]-[#7])-c:1:c:c:c:c:c:1-[#7]-2 O=C1N(c2c(cccc2)C(=NN=C3N=[NH+][C@@H](c4ccccc4)C3)1)C
[#8]=[#6]-2-[#6](=!@[#7]-[#7])-c:1:c:c:c:c:c:1-[#7]-2 O=C1N(c2c(cccc2)C(=NN=Cc3c(O)c(O)ccc3)1)CCC
[#8]=[#6]-2-[#6](=!@[#7]-[#7])-c:1:c:c:c:c:c:1-[#7]-2 O=C1N(c2c(cccc2)C(=NN=Cc3cc(OC)cc(OC)c3)1)CC
[#8]=[#6]-2-[#6](=!@[#7]-[#7])-c:1:c:c:c:c:c:1-[#7]-2 O=C1N(c2c(cccc2)C(=NN=Cc3cc(OC)ccc3)1)CC
[#8]=[#6]-2-[#6](=!@[#7]-[#7])-c:1:c:c:c:c:c:1-[#7]-2 O=C1N(c2c(cccc2)C(=NN=Cc3ccc(N(C)C)cc3)1)C
[#8]=[#6]-2-[#6](=!@[#7]-[#7])-c:1:c:c:c:c:c:1-[#7]-2 O=C1N(c2c(cccc2)C(=NN=Cc3ccncc3)1)Cc4ccccc4
[#8]=[#6]-2-[#6](=!@[#7]-[#7])-c:1:c:c:c:c:c:1-[#7]-2 O=C1N(c2c(cccc2)C(=NN3CCN(CC3)C)1)CC
[#8]=[#6]-2-[#6](=!@[#7]-[#7])-c:1:c:c:c:c:c:1-[#7]-2 O=C1N(c2c(cccc2)C(=NN3CCOCC3)1)CCC(C)C
[#8]=[#6]-2-[#6](=!@[#7]-[#7])-c:1:c:c:c:c:c:1-[#7]-2 O=C1N(c2c(cccc2)C(=NNC(=O)[C@H]3OCCC3)1)CCC(C)C
[#8]=[#6]-2-[#6](=!@[#7]-[#7])-c:1:c:c:c:c:c:1-[#7]-2 O=C1N(c2c(cccc2)C(=NNC(=O)C(=O)N)1)Cc3ccccc3
[#8]=[#6]-2-[#6](=!@[#7]-[#7])-c:1:c:c:c:c:c:1-[#7]-2 O=C1N(c2c(cccc2)C(=NNC(=O)C=3OC=CC3)1)CCCC
[#8]=[#6]-2-[#6](=!@[#7]-[#7])-c:1:c:c:c:c:c:1-[#7]-2 O=C1N(c2c(cccc2)C(=NNC(=O)C3=NNC(=C3)C)1)CCCC#N
[#8]=[#6]-2-[#6](=!@[#7]-[#7])-c:1:c:c:c:c:c:1-[#7]-2 O=C1N(c2c(cccc2)C(=NNC(=O)c3c(nc4c(c3)cccc4)C)1)C
[#8]=[#6]-2-[#6](=!@[#7]-[#7])-c:1:c:c:c:c:c:1-[#7]-2 O=C1N(c2c(cccc2)C(=NNC(=O)c3cc(O)ccc3)1)CC=C
[#8]=[#6]-2-[#6](=!@[#7]-[#7])-c:1:c:c:c:c:c:1-[#7]-2 O=C1N(c2c(cccc2)C(=NNC(=O)C3CC3)1)CC=C
[#8]=[#6]-2-[#6](=!@[#7]-[#7])-c:1:c:c:c:c:c:1-[#7]-2 O=C1N(c2c(cccc2)C(=NNC(=O)c3cnc(cc3)C)1)C
[#8]=[#6]-2-[#6](=!@[#7]-[#7])-c:1:c:c:c:c:c:1-[#7]-2 O=C1N(c2c(cccc2)C(=NNC(=O)c3cnccc3)1)CCCC
[#8]=[#6]-2-[#6](=!@[#7]-[#7])-c:1:c:c:c:c:c:1-[#7]-2 O=C1N(c2c(cccc2)C(=NNC(=O)c3nc4c(cc3)cccc4)1)CC
[#8]=[#6]-2-[#6](=!@[#7]-[#7])-c:1:c:c:c:c:c:1-[#7]-2 O=C1N(c2c(cccc2)C(=NNC(=O)c3nccnc3)1)C
[#8]=[#6]-2-[#6](=!@[#7]-[#7])-c:1:c:c:c:c:c:1-[#7]-2 O=C1N(c2c(cccc2)C(=NNC(=O)COc3c(cccc3)C)1)CC
[#8]=[#6]-2-[#6](=!@[#7]-[#7])-c:1:c:c:c:c:c:1-[#7]-2 O=C1N(c2c(cccc2)C(=NNC=3OC(=NC(C#N)3)C)1)C
[#8]=[#6]-2-[#6](=!@[#7]-[#7])-c:1:c:c:c:c:c:1-[#7]-2 O=C1N(c2c(cccc2)C(=NNC3=NC(=CC(=O)N3)C)1)C
[#8]=[#6]-2-[#6](=!@[#7]-[#7])-c:1:c:c:c:c:c:1-[#7]-2 O=C1N(c2c(cccc2)C(=NNC3=NN=C(N(N)3)C)1)Cc4ccccc4
[#8]=[#6]-2-[#6](=!@[#7]-[#7])-c:1:c:c:c:c:c:1-[#7]-2 O=C1N(c2c(cccc2)C(=NNc3nncc4c3cccc4)1)C
[#8]=[#6]-2-[#6](=!@[#7]-[#7])-c:1:c:c:c:c:c:1-[#7]-2 O=C1N(c2c(cccc2)C(=NNc3nncc4c3cccc4)1)C(C)C
[#8]=[#6]-2-[#6](=!@[#7]-[#7])-c:1:c:c:c:c:c:1-[#7]-2 O=C1N(c2c(cccc2)C(=NNCc3ccccc3)1)CC
[#8]=[#6]-2-[#6](=!@[#7]-[#7])-c:1:c:c:c:c:c:1-[#7]-2 O=C1N(N=C2c3c(NC(=O)2)ccc(OCC)c3)C(=O)c4c(cccc4)1
[#8]=[#6]-2-[#6](=!@[#7]-[#7])-c:1:c:c:c:c:c:1-[#7]-2 O=C1N(N=C2c3c(NC(=O)2)cccc3)C(=CC(=C(C#N)1)C)C
[#8]=[#6]-2-[#6](=!@[#7]-[#7])-c:1:c:c:c:c:c:1-[#7]-2 O=C1N(N=C2c3c(NC(=O)2)cccc3)C(=O)[C@H]4C=CC=C[C@H]14
[#8]=[#6]-2-[#6](=!@[#7]-[#7])-c:1:c:c:c:c:c:1-[#7]-2 O=C1N=C(NN=C2c3c(N(C(=O)2)C)cccc3)NN=C1C
[#8]=[#6]-2-[#6](=!@[#7]-[#7])-c:1:c:c:c:c:c:1-[#7]-2 O=C1Nc2c(c3Oc4c(c3cc2)cccc4)C(=NNc5ccncc5)1
[#8]=[#6]-2-[#6](=!@[#7]-[#7])-c:1:c:c:c:c:c:1-[#7]-2 O=C1Nc2c(cc(c3ccccc3)cc2)C(=NNC(=O)[C@H]4OCCC4)1
[#8]=[#6]-2-[#6](=!@[#7]-[#7])-c:1:c:c:c:c:c:1-[#7]-2 O=C1Nc2c(cc(cc2)C)C(=NNC(=O)CCC(=O)NN)1
[#8]=[#6]-2-[#6](=!@[#7]-[#7])-c:1:c:c:c:c:c:1-[#7]-2 O=C1Nc2c(cc(cc2)C)C(=NNC(=O)COc3c(C#N)cccc3)1
[#8]=[#6]-2-[#6](=!@[#7]-[#7])-c:1:c:c:c:c:c:1-[#7]-2 O=C1Nc2c(cccc2)C(=NN=Cc3cc4c(nccc4)cc3)1
[#8]=[#6]-2-[#6](=!@[#7]-[#7])-c:1:c:c:c:c:c:1-[#7]-2 O=C1Nc2c(cccc2)C(=NNC(=O)C3CC[NH2+]CC3)1
[#8]=[#6]-2-[#6](=!@[#7]-[#7])-c:1:c:c:c:c:c:1-[#7]-2 O=C1Nc2c(cccc2)C(=NNC(=O)Cc3ccccc3)1
[#8]=[#6]-2-[#6](=!@[#7]-[#7])-c:1:c:c:c:c:c:1-[#7]-2 O=C1Nc2c(cccc2)C(=NNC(=O)CNc3cc4c(cc3)cccc4)1
[#8]=[#6]-2-[#6](=!@[#7]-[#7])-c:1:c:c:c:c:c:1-[#7]-2 O=C1Nc2c(cccc2)C(=NNC(=O)COc3cc4c(cc3)cccc4)1
[#8]=[#6]-2-[#6](=!@[#7]-[#7])-c:1:c:c:c:c:c:1-[#7]-2 O=C1Nc2c(cccc2C)C(=NNc3nnc4c(n3)Nc5c4cccc5)1
[#8]=[#6]-2-[#6](=!@[#7]-[#7])-c:1:c:c:c:c:c:1-[#7]-2 S(=O)(=O)([N-]N=C1c2c(NC(=O)1)ccc(F)c2)c3ccc(cc3)C
[#8]=[#6]-2-[#6](=!@[#7]-[#7])-c:1:c:c:c:c:c:1-[#7]-2 S=C(NN=C1c2c(N(C(=O)1)C(C)C)cccc2)NC[C@@H]3OCCC3
[#8]=[#6]-2-[#6](=!@[#7]-[#7])-c:1:c:c:c:c:c:1-[#7]-2 S=C(NN=C1c2c(N(C(=O)1)C(C)C)cccc2)Nc3ccccc3
[#8]=[#6]-2-[#6](=!@[#7]-[#7])-c:1:c:c:c:c:c:1-[#7]-2 S=C(NN=C1c2c(N(C(=O)1)C)cccc2)NCC=3SC=CC3
[#8]=[#6]-2-[#6](=!@[#7]-[#7])-c:1:c:c:c:c:c:1-[#7]-2 S=C(NN=C1c2c(N(C(=O)1)CC)cccc2)NC(C)C
[#8]=[#6]-2-[#6](=!@[#7]-[#7])-c:1:c:c:c:c:c:1-[#7]-2 S=C(NN=C1c2c(N(C(=O)1)CC)cccc2)NCC=C
[#8]=[#6]-2-[#6](=!@[#7]-[#7])-c:1:c:c:c:c:c:1-[#7]-2 S=C(NN=C1c2c(N(C(=O)1)CCCC)cccc2)N
[#8]=[#6]-2-[#6](=!@[#7]-[#7])-c:1:c:c:c:c:c:1-[#7]-2 S=C(NN=C1c2c(NC(=O)1)cccc2)NC(C)C
[#8]=[#6]-2-[#6](=!@[#7]-[#7])-c:1:c:c:c:c:c:1-[#7]-2 S=C(NN=C1c2c(NC(=O)1)cccc2)Nc3cc(O)ccc3
[#8]=[#6]-2-[#6](=!@[#7]-[#7])-c:1:c:c:c:c:c:1-[#7]-2 S=C(NN=C1c2c(NC(=O)1)cccc2)Nc3ccc(F)cc3
[#8]=[#6]-2-[#6](=!@[#7]-[#7])-c:1:c:c:c:c:c:1-[#7]-2 S=C(NN=C1c2c(NC(=O)1)cccc2)Nc3ccccc3
[#8]=[#6]-2-[#6](=!@[#7]-[#7])-c:1:c:c:c:c:c:1-[#7]-2 S=C(NN=C1c2c(NC(=O)1)cccc2)NCCCOC
[#8]=[#6]-2-[#6](=!@[#7]-[#7])-c:1:c:c:c:c:c:1-[#7]-2 S=C(NN=C1c2c(NC(=O)1)cccc2)NCCOC
[#8]=[#6]-2-[#6](=!@[#7]-[#7])-c:1:c:c:c:c:c:1-[#7]-2 S=C(NN=C1c2c(NC(=O)1)cccc2)NN=CCC
[#8]=[#6]-2-[#6](=!@[#7]-[#7])-c:1:c:c:c:c:c:1-[#7]-2 S=C(NN=C1c2c3N(C(=O)1)C(C=C(c3cc(c2)C)C)(C)C)N
[#8]=[#6]-2-[#6](=!@[#7]-[#7])-c:1:c:c:c:c:c:1-[#7]-2 S=C1N(N)C(=NN1)NN=C2c3c(NC(=O)2)cccc3
[#8]=[#6]-2-[#6](=!@[#7]-[#7])-c:1:c:c:c:c:c:1-[#7]-2 S1(=O)(=O)C[C@@](NN=C2c3c(NC(=O)2)cccc3)(CC1)C
[#8]=[#6]-2-[#6](=!@[#7]-[#7])-c:1:c:c:c:c:c:1-[#7]-2 S1C(=NN=C2c3c(NC(=O)2)cccc3)NC(=O)[C@H]1CC([O-])=O
[#8]=[#6]-2-[#6](=!@[#7]-[#7])-c:1:c:c:c:c:c:1-[#7]-2 S1C(C(=NOCC(=O)NN=C2c3c(NC(=O)2)cccc3)C)=CC=C1
[#8]=[#6]-2-[#6](=!@[#7]-[#7])-c:1:c:c:c:c:c:1-[#7]-2 S1C(C(=O)NN=C2c3c(NC(=O)2)ccc([N+]([O-])=O)c3)=CC=C1
c:1-2:c(:c:c:c:c:1)-[#6](=[#8])-[#6](=[#6])-[#6]-2=[#8] [O-][N+](=O)C=1OC(C=C2C(=O)c3c(cccc3)C(=O)2)=CC1
c:1-2:c(:c:c:c:c:1)-[#6](=[#8])-[#6](=[#6])-[#6]-2=[#8] [O-][N+](=O)c1c(cccc1)C=C2C(=O)c3c(cccc3)C(=O)2
c:1-2:c(:c:c:c:c:1)-[#6](=[#8])-[#6](=[#6])-[#6]-2=[#8] [O-][N+](=O)c1c(N(C)C)ccc(c1)C=C2C(=O)c3c(cccc3)C(=O)2
c:1-2:c(:c:c:c:c:1)-[#6](=[#8])-[#6](=[#6])-[#6]-2=[#8] [O-][N+](=O)c1c(O)c(ccc1)C=C2C(=O)c3c(cccc3)C(=O)2
c:1-2:c(:c:c:c:c:1)-[#6](=[#8])-[#6](=[#6])-[#6]-2=[#8] [O-][N+](=O)c1c2c(ccc1)C(=O)\C(\C(=O)2)=C/c3ccc(N(C)C)cc3
c:1-2:c(:c:c:c:c:1)-[#6](=[#8])-[#6](=[#6])-[#6]-2=[#8] [O-][N+](=O)c1c2c(ccc1)C(=O)\C(\C(=O)2)=C/c3ccc(OC)cc3
c:1-2:c(:c:c:c:c:1)-[#6](=[#8])-[#6](=[#6])-[#6]-2=[#8] [O-][N+](=O)c1c2c(ccc1)C(=O)\C(\C(=O)2)=C\c3ccc(N(C)C)cc3
c:1-2:c(:c:c:c:c:1)-[#6](=[#8])-[#6](=[#6])-[#6]-2=[#8] [O-][N+](=O)c1cc(ccc1)C=C2C(=O)c3c(cccc3)C(=O)2
c:1-2:c(:c:c:c:c:1)-[#6](=[#8])-[#6](=[#6])-[#6]-2=[#8] [O-][N+](=O)c1cc(ccc1)C=NNC=C2C(=O)c3c(cccc3)C(=O)2
c:1-2:c(:c:c:c:c:1)-[#6](=[#8])-[#6](=[#6])-[#6]-2=[#8] [O-][N+](=O)c1cc(NC(C#N)=C2C(=O)c3c(cccc3)C(=O)2)c(OC)cc1
c:1-2:c(:c:c:c:c:1)-[#6](=[#8])-[#6](=[#6])-[#6]-2=[#8] [O-]/C(/c1ccccc1)=C/C(=O)CC([O-])=C2C(=O)c3c(cccc3)C(=O)2
c:1-2:c(:c:c:c:c:1)-[#6](=[#8])-[#6](=[#6])-[#6]-2=[#8] [O-]C(=C1C(=O)c2c(cccc2)C(=O)1)/C=C\c3ccc(OC)cc3
c:1-2:c(:c:c:c:c:1)-[#6](=[#8])-[#6](=[#6])-[#6]-2=[#8] [O-]C(=O)[C@@H](Oc1ccc(cc1)C=C2C(=O)c3c(cccc3)C(=O)2)C
c:1-2:c(:c:c:c:c:1)-[#6](=[#8])-[#6](=[#6])-[#6]-2=[#8] [O-]C(=O)c1c(NC=C2C(=O)c3c(cccc3)C(=O)2)ccc(c1)C
c:1-2:c(:c:c:c:c:1)-[#6](=[#8])-[#6](=[#6])-[#6]-2=[#8] Brc1cnc(NC=C2C(=O)c3c(cccc3)C(=O)2)cc1
c:1-2:c(:c:c:c:c:1)-[#6](=[#8])-[#6](=[#6])-[#6]-2=[#8] ClC=1N(N=C(C1C=C2C(=O)c3c(cccc3)C(=O)2)C)CC(C)C
c:1-2:c(:c:c:c:c:1)-[#6](=[#8])-[#6](=[#6])-[#6]-2=[#8] Clc1c([N+]([O-])=O)cc(cc1)C=C2C(=O)c3c(cccc3)C(=O)2
c:1-2:c(:c:c:c:c:1)-[#6](=[#8])-[#6](=[#6])-[#6]-2=[#8] Clc1c(O)ccc(c1)C=C2C(=O)c3c(cccc3)C(=O)2
c:1-2:c(:c:c:c:c:1)-[#6](=[#8])-[#6](=[#6])-[#6]-2=[#8] Clc1c(OCC([O-])=O)ccc(c1)C=C2C(=O)c3c(cccc3)C(=O)2
c:1-2:c(:c:c:c:c:1)-[#6](=[#8])-[#6](=[#6])-[#6]-2=[#8] Clc1cc(NC=C2C(=O)c3c(cccc3)C(=O)2)c(OC)cc1
c:1-2:c(:c:c:c:c:1)-[#6](=[#8])-[#6](=[#6])-[#6]-2=[#8] Clc1ccc(cc1)/C=C\2/C(=O)c3c([N+]([O-])=O)cccc3C(=O)2
c:1-2:c(:c:c:c:c:1)-[#6](=[#8])-[#6](=[#6])-[#6]-2=[#8] ClCC(=O)C1=CNC(C=C2C(=O)c3c(cccc3)C(=O)2)=C1
c:1-2:c(:c:c:c:c:1)-[#6](=[#8])-[#6](=[#6])-[#6]-2=[#8] FC(F)(F)C(=O)Nc1cc(ccc1)C=C2C(=O)c3c(cccc3)C(=O)2
c:1-2:c(:c:c:c:c:1)-[#6](=[#8])-[#6](=[#6])-[#6]-2=[#8] FC(F)Oc1c(OCC)cc(cc1)C=C2C(=O)c3c(cccc3)C(=O)2
c:1-2:c(:c:c:c:c:1)-[#6](=[#8])-[#6](=[#6])-[#6]-2=[#8] FC(F)Oc1cc(ccc1)C=C2C(=O)c3c(cccc3)C(=O)2
c:1-2:c(:c:c:c:c:1)-[#6](=[#8])-[#6](=[#6])-[#6]-2=[#8] Fc1c(F)c(F)c(c(F)c(F)1)C=C2C(=O)c3c(cccc3)C(=O)2
c:1-2:c(:c:c:c:c:1)-[#6](=[#8])-[#6](=[#6])-[#6]-2=[#8] Fc1c(N2CCN(C=C3C(=O)c4c(cccc4)C(=O)3)CC2)cccc1
c:1-2:c(:c:c:c:c:1)-[#6](=[#8])-[#6](=[#6])-[#6]-2=[#8] Fc1cc(NC(=C2C(=O)c3c(cccc3)C(=O)2)C)ccc1
c:1-2:c(:c:c:c:c:1)-[#6](=[#8])-[#6](=[#6])-[#6]-2=[#8] Fc1cc(NC(C#N)=C2C(=O)c3c(cccc3)C(=O)2)ccc1
c:1-2:c(:c:c:c:c:1)-[#6](=[#8])-[#6](=[#6])-[#6]-2=[#8] Fc1ccc(NC(C#N)=C2C(=O)c3c(cccc3)C(=O)2)cc1
c:1-2:c(:c:c:c:c:1)-[#6](=[#8])-[#6](=[#6])-[#6]-2=[#8] O=C(N)C1CCN(C(=C2C(=O)c3c(cccc3)C(=O)2)C)CC1
c:1-2:c(:c:c:c:c:1)-[#6](=[#8])-[#6](=[#6])-[#6]-2=[#8] O=C(NC)c1c(NC=C2C(=O)c3c(cccc3)C(=O)2)cccc1
c:1-2:c(:c:c:c:c:1)-[#6](=[#8])-[#6](=[#6])-[#6]-2=[#8] O=C(NC=C1C(=O)c2c(cccc2)C(=O)1)CCCCCC
c:1-2:c(:c:c:c:c:1)-[#6](=[#8])-[#6](=[#6])-[#6]-2=[#8] O=C(OC)C=1OC=CC1C=C2C(=O)c3c(cccc3)C(=O)2
c:1-2:c(:c:c:c:c:1)-[#6](=[#8])-[#6](=[#6])-[#6]-2=[#8] O=C(Oc1c(OC)cc(cc1)C=C2C(=O)c3c(cccc3)C(=O)2)C
c:1-2:c(:c:c:c:c:1)-[#6](=[#8])-[#6](=[#6])-[#6]-2=[#8] O=C(OCC)C(C(=O)OCC)=C1C(=O)c2c(cccc2)C(=O)1
c:1-2:c(:c:c:c:c:1)-[#6](=[#8])-[#6](=[#6])-[#6]-2=[#8] O=C(OCC)c1c(NC(C#N)=C2C(=O)c3c(cccc3)C(=O)2)cccc1
c:1-2:c(:c:c:c:c:1)-[#6](=[#8])-[#6](=[#6])-[#6]-2=[#8] O=C(OCC)c1cc(NC=C2C(=O)c3c(cccc3)C(=O)2)ccc1
c:1-2:c(:c:c:c:c:1)-[#6](=[#8])-[#6](=[#6])-[#6]-2=[#8] O=C(OCC)C1CCN(C(=C2C(=O)c3c(cccc3)C(=O)2)C)CC1
c:1-2:c(:c:c:c:c:1)-[#6](=[#8])-[#6](=[#6])-[#6]-2=[#8] O=C1c2c(cccc2)C(=O)C1=C(C#N)/C=C\3/c4c(N(C=C3)C)cccc4
c:1-2:c(:c:c:c:c:1)-[#6](=[#8])-[#6](=[#6])-[#6]-2=[#8] O=C1c2c(cccc2)C(=O)C1=C(N3Cc4c(cccc4)CC3)C
c:1-2:c(:c:c:c:c:1)-[#6](=[#8])-[#6](=[#6])-[#6]-2=[#8] O=C1c2c(cccc2)C(=O)C1=C(N3CCN(c4ncccc4)CC3)C
c:1-2:c(:c:c:c:c:1)-[#6](=[#8])-[#6](=[#6])-[#6]-2=[#8] O=C1c2c(cccc2)C(=O)C1=C(Nc3c(C#N)cccc3)C#N
c:1-2:c(:c:c:c:c:1)-[#6](=[#8])-[#6](=[#6])-[#6]-2=[#8] O=C1c2c(cccc2)C(=O)C1=C(Nc3c(cc(cc3C)C)C)C#N
c:1-2:c(:c:c:c:c:1)-[#6](=[#8])-[#6](=[#6])-[#6]-2=[#8] O=C1c2c(cccc2)C(=O)C1=C(Nc3c(cccc3)C)C#N
c:1-2:c(:c:c:c:c:1)-[#6](=[#8])-[#6](=[#6])-[#6]-2=[#8] O=C1c2c(cccc2)C(=O)C1=C(Nc3c(OC)ccc(c3)C)C#N
c:1-2:c(:c:c:c:c:1)-[#6](=[#8])-[#6](=[#6])-[#6]-2=[#8] O=C1c2c(cccc2)C(=O)C1=C(Nc3c(OC)cccc3)C#N
c:1-2:c(:c:c:c:c:1)-[#6](=[#8])-[#6](=[#6])-[#6]-2=[#8] O=C1c2c(cccc2)C(=O)C1=C(Nc3cc(ccc3)C(=O)C)C#N
c:1-2:c(:c:c:c:c:1)-[#6](=[#8])-[#6](=[#6])-[#6]-2=[#8] O=C1c2c(cccc2)C(=O)C1=C(Nc3ccc(cc3)CC#N)C
c:1-2:c(:c:c:c:c:1)-[#6](=[#8])-[#6](=[#6])-[#6]-2=[#8] O=C1c2c(cccc2)C(=O)C1=C(Nc3ccc(N(CC)CC)cc3)C#N
c:1-2:c(:c:c:c:c:1)-[#6](=[#8])-[#6](=[#6])-[#6]-2=[#8] O=C1c2c(cccc2)C(=O)C1=C(Nc3ccc(N4N=CN=C4)cc3)C
c:1-2:c(:c:c:c:c:1)-[#6](=[#8])-[#6](=[#6])-[#6]-2=[#8] O=C1c2c(cccc2)C(=O)C1=C(Nc3ccc(O)cc3)C
c:1-2:c(:c:c:c:c:1)-[#6](=[#8])-[#6](=[#6])-[#6]-2=[#8] O=C1c2c(cccc2)C(=O)C1=C(Nc3ccc(OC)cc3)C#N
c:1-2:c(:c:c:c:c:1)-[#6](=[#8])-[#6](=[#6])-[#6]-2=[#8] O=C1c2c(cccc2)C(=O)C1=C(Nc3cnc(OC)cc3)C#N
c:1-2:c(:c:c:c:c:1)-[#6](=[#8])-[#6](=[#6])-[#6]-2=[#8] O=C1c2c(cccc2)C(=O)C1=C[C@H]3[C@H]4C=C[C@@H](C3)C4
c:1-2:c(:c:c:c:c:1)-[#6](=[#8])-[#6](=[#6])-[#6]-2=[#8] O=C1c2c(cccc2)C(=O)C1=C3C=C(N(C(=C3)C)CC[NH2+]CCO)C
c:1-2:c(:c:c:c:c:1)-[#6](=[#8])-[#6](=[#6])-[#6]-2=[#8] O=C1c2c(cccc2)C(=O)C1=C3C=CN(C=C3)CCC[NH+]4CCCCC4
c:1-2:c(:c:c:c:c:1)-[#6](=[#8])-[#6](=[#6])-[#6]-2=[#8] O=C1c2c(cccc2)C(=O)C1=C3N[C@@H]4C=CC=C[C@@](C=C3)4C
c:1-2:c(:c:c:c:c:1)-[#6](=[#8])-[#6](=[#6])-[#6]-2=[#8] O=C1c2c(cccc2)C(=O)C1=C3N[C@H]4C=CC=C[C@](C=C3)4C
c:1-2:c(:c:c:c:c:1)-[#6](=[#8])-[#6](=[#6])-[#6]-2=[#8] O=C1c2c(cccc2)C(=O)C1=CC=3C(=NN(C3)C)C(C)C
c:1-2:c(:c:c:c:c:1)-[#6](=[#8])-[#6](=[#6])-[#6]-2=[#8] O=C1c2c(cccc2)C(=O)C1=CC=3C(=NNC3)C(C)(C)C
c:1-2:c(:c:c:c:c:1)-[#6](=[#8])-[#6](=[#6])-[#6]-2=[#8] O=C1c2c(cccc2)C(=O)C1=CC=3C(=O)c4c(OC3)cc(cc4)C
c:1-2:c(:c:c:c:c:1)-[#6](=[#8])-[#6](=[#6])-[#6]-2=[#8] O=C1c2c(cccc2)C(=O)C1=CC=3c4c(N(C3)CCC(=O)N)cccc4
c:1-2:c(:c:c:c:c:1)-[#6](=[#8])-[#6](=[#6])-[#6]-2=[#8] O=C1c2c(cccc2)C(=O)C1=CC=3N(c4ccc(N(C)C)cc4)C=CC3
c:1-2:c(:c:c:c:c:1)-[#6](=[#8])-[#6](=[#6])-[#6]-2=[#8] O=C1c2c(cccc2)C(=O)C1=CC=3N(c4ccc(O)cc4)C=CC3
c:1-2:c(:c:c:c:c:1)-[#6](=[#8])-[#6](=[#6])-[#6]-2=[#8] O=C1c2c(cccc2)C(=O)C1=CC3=C(N(c4ccncc4)C(=C3)C)C
c:1-2:c(:c:c:c:c:1)-[#6](=[#8])-[#6](=[#6])-[#6]-2=[#8] O=C1c2c(cccc2)C(=O)C1=CC3=C(N(c4cnccc4)C(=C3)C)C
c:1-2:c(:c:c:c:c:1)-[#6](=[#8])-[#6](=[#6])-[#6]-2=[#8] O=C1c2c(cccc2)C(=O)C1=CC3=C(N(c4ncc(cc4)C)C(=C3)C)C
c:1-2:c(:c:c:c:c:1)-[#6](=[#8])-[#6](=[#6])-[#6]-2=[#8] O=C1c2c(cccc2)C(=O)C1=Cc3c(cc(N4CCOCC4)cc3)C
c:1-2:c(:c:c:c:c:1)-[#6](=[#8])-[#6](=[#6])-[#6]-2=[#8] O=C1c2c(cccc2)C(=O)C1=Cc3c(OC(C)C)c(OC)ccc3
c:1-2:c(:c:c:c:c:1)-[#6](=[#8])-[#6](=[#6])-[#6]-2=[#8] O=C1c2c(cccc2)C(=O)C1=Cc3c(OC)c(OC)c(OC)cc3
c:1-2:c(:c:c:c:c:1)-[#6](=[#8])-[#6](=[#6])-[#6]-2=[#8] O=C1c2c(cccc2)C(=O)C1=Cc3c(OCC#N)cccc3
c:1-2:c(:c:c:c:c:1)-[#6](=[#8])-[#6](=[#6])-[#6]-2=[#8] O=C1c2c(cccc2)C(=O)C1=Cc3cc(C#N)ccc3
c:1-2:c(:c:c:c:c:1)-[#6](=[#8])-[#6](=[#6])-[#6]-2=[#8] O=C1c2c(cccc2)C(=O)C1=Cc3cc(ccc3)C
c:1-2:c(:c:c:c:c:1)-[#6](=[#8])-[#6](=[#6])-[#6]-2=[#8] O=C1c2c(cccc2)C(=O)C1=Cc3cc(O)c(O)cc3
c:1-2:c(:c:c:c:c:1)-[#6](=[#8])-[#6](=[#6])-[#6]-2=[#8] O=C1c2c(cccc2)C(=O)C1=Cc3cc(OC)c(O)cc3
c:1-2:c(:c:c:c:c:1)-[#6](=[#8])-[#6](=[#6])-[#6]-2=[#8] O=C1c2c(cccc2)C(=O)C1=Cc3cc(OC)c(OC)cc3
c:1-2:c(:c:c:c:c:1)-[#6](=[#8])-[#6](=[#6])-[#6]-2=[#8] O=C1c2c(cccc2)C(=O)C1=Cc3cc(OC)ccc3
c:1-2:c(:c:c:c:c:1)-[#6](=[#8])-[#6](=[#6])-[#6]-2=[#8] O=C1c2c(cccc2)C(=O)C1=Cc3cc(OCC)c(OC)cc3
c:1-2:c(:c:c:c:c:1)-[#6](=[#8])-[#6](=[#6])-[#6]-2=[#8] O=C1c2c(cccc2)C(=O)C1=Cc3cc(OCC)c(OCC#C)cc3
c:1-2:c(:c:c:c:c:1)-[#6](=[#8])-[#6](=[#6])-[#6]-2=[#8] O=C1c2c(cccc2)C(=O)C1=Cc3cc(OCC)ccc3
c:1-2:c(:c:c:c:c:1)-[#6](=[#8])-[#6](=[#6])-[#6]-2=[#8] O=C1c2c(cccc2)C(=O)C1=Cc3ccc(N(C)C)cc3
c:1-2:c(:c:c:c:c:1)-[#6](=[#8])-[#6](=[#6])-[#6]-2=[#8] O=C1c2c(cccc2)C(=O)C1=Cc3ccc(OC[C@H]4OCCC4)cc3
c:1-2:c(:c:c:c:c:1)-[#6](=[#8])-[#6](=[#6])-[#6]-2=[#8] O=C1c2c(cccc2)C(=O)C1=Cc3ccc(OCC)cc3
c:1-2:c(:c:c:c:c:1)-[#6](=[#8])-[#6](=[#6])-[#6]-2=[#8] O=C1c2c(cccc2)C(=O)C1=Cc3ccc(OCC4=NC=CN4C)cc3
c:1-2:c(:c:c:c:c:1)-[#6](=[#8])-[#6](=[#6])-[#6]-2=[#8] O=C1c2c(cccc2)C(=O)C1=CNc3c(OC)ccc(OC)c3
c:1-2:c(:c:c:c:c:1)-[#6](=[#8])-[#6](=[#6])-[#6]-2=[#8] O=C1c2c(cccc2)C(=O)C1=CNc3c4c(nc(c3)C)cccc4
c:1-2:c(:c:c:c:c:1)-[#6](=[#8])-[#6](=[#6])-[#6]-2=[#8] O=C1c2c(cccc2)C(=O)C1=CNc3cc4c(cc3)CCC4
c:1-2:c(:c:c:c:c:1)-[#6](=[#8])-[#6](=[#6])-[#6]-2=[#8] O=C1c2c(cccc2)C(=O)C1=CNc3ccc(cc3)CC#N
c:1-2:c(:c:c:c:c:1)-[#6](=[#8])-[#6](=[#6])-[#6]-2=[#8] O=C1c2c(cccc2)C(=O)C1=CNc3ccc(N4N=CN=C4)cc3
c:1-2:c(:c:c:c:c:1)-[#6](=[#8])-[#6](=[#6])-[#6]-2=[#8] O=C1c2c(cccc2)C(=O)C1=CNc3cnc(OC)cc3
c:1-2:c(:c:c:c:c:1)-[#6](=[#8])-[#6](=[#6])-[#6]-2=[#8] O=C1c2c(cccc2)C(=O)C1=CNc3nc(cc(n3)C)C
c:1-2:c(:c:c:c:c:1)-[#6](=[#8])-[#6](=[#6])-[#6]-2=[#8] O=C1c2c(cccc2)C(=O)C1=CNNc3ccccc3
c:1-2:c(:c:c:c:c:1)-[#6](=[#8])-[#6](=[#6])-[#6]-2=[#8] O=C1N(c2c(cccc2)C1=C3C(=O)c4c(cccc4)C(=O)3)C(=O)C
c:1-2:c(:c:c:c:c:1)-[#6](=[#8])-[#6](=[#6])-[#6]-2=[#8] S(C(=C1C(=O)c2c(cccc2)C(=O)1)C)CC([O-])=O
c:1-2:c(:c:c:c:c:1)-[#6](=[#8])-[#6](=[#6])-[#6]-2=[#8] S(C(SC)=C1C(=O)c2c(cccc2)C(=O)1)C
c:1-2:c(:c:c:c:c:1)-[#6](=[#8])-[#6](=[#6])-[#6]-2=[#8] S=C(NC=C1C(=O)c2c(cccc2)C(=O)1)NCc3ccccc3
c:1-2:c(:c:c:c:c:1)-[#6](=[#8])-[#6](=[#6])-[#6]-2=[#8] S1C(=NC(=C1)C=C2C(=O)c3c(cccc3)C(=O)2)N(C(=O)C)CC
c:1-2:c(:c:c:c:c:1)-[#6](=[#8])-[#6](=[#6])-[#6]-2=[#8] S1C(=NC(c2ccccc2)=C1)NC=C3C(=O)c4c(cccc4)C(=O)3
c:1-2:c(:c:c:c:c:1)-[#6](=[#8])-[#6](=[#6])-[#6]-2=[#8] S1C(=NC=C1)NC=C2C(=O)c3c(cccc3)C(=O)2
n1(-[#6])c(c(-[#1])c(c1-[#6]=[#7]-[#7])-[#1])-[#1] [nH+]1c(N2CCN(N=CC=3N(C=CC3)C)CC2)cccc1
n1(-[#6])c(c(-[#1])c(c1-[#6]=[#7]-[#7])-[#1])-[#1] [O-][N+](=O)c1c(cccc1)CN2C(C=NNC(=O)N)=CC=C2
n1(-[#6])c(c(-[#1])c(c1-[#6]=[#7]-[#7])-[#1])-[#1] [O-][N+](=O)c1cc(ccc1)C(=O)NN=CC=2N(C=CC2)C
n1(-[#6])c(c(-[#1])c(c1-[#6]=[#7]-[#7])-[#1])-[#1] [O-][N+](=O)c1ccc(N2C(C=NNC(=O)[C@@H]3OCCC3)=CC=C2)cc1
n1(-[#6])c(c(-[#1])c(c1-[#6]=[#7]-[#7])-[#1])-[#1] [O-][N+](=O)c1ccc(N2C(C=NNC(=O)c3ncccc3)=CC=C2)cc1
n1(-[#6])c(c(-[#1])c(c1-[#6]=[#7]-[#7])-[#1])-[#1] [O-]C(=O)c1ccc(N2C(C=NNC(=O)C)=CC=C2)cc1
n1(-[#6])c(c(-[#1])c(c1-[#6]=[#7]-[#7])-[#1])-[#1] [O-]C(=O)c1ccc(N2C(C=NNC(=O)N)=CC=C2)cc1
n1(-[#6])c(c(-[#1])c(c1-[#6]=[#7]-[#7])-[#1])-[#1] [O-]C1=NC=2c3c(NC(C(=O)N(N=CC=4N(C=CC4)C)1)2)cc(OC)cc3
n1(-[#6])c(c(-[#1])c(c1-[#6]=[#7]-[#7])-[#1])-[#1] [S-]C1=NN=C(N(N=CC=2N(C=CC2)C)1)C=3NN=C4C3CCC4
n1(-[#6])c(c(-[#1])c(c1-[#6]=[#7]-[#7])-[#1])-[#1] [S-]C1=NN=C(N(N=CC=2N(C=CC2)C)1)c3cc(OC)c(OC)cc3
n1(-[#6])c(c(-[#1])c(c1-[#6]=[#7]-[#7])-[#1])-[#1] [S-]C1=NN=C(N(N=CC=2N(C=CC2)C)1)c3cc(OCC)ccc3
n1(-[#6])c(c(-[#1])c(c1-[#6]=[#7]-[#7])-[#1])-[#1] [S-]C1=NN=C(N(N=CC=2N(C=CC2)C)1)c3cnccc3
n1(-[#6])c(c(-[#1])c(c1-[#6]=[#7]-[#7])-[#1])-[#1] [S-]C1=NN=C(N(N=CC=2N(C=CC2)C)1)COc3ccc(OC)cc3
n1(-[#6])c(c(-[#1])c(c1-[#6]=[#7]-[#7])-[#1])-[#1] [S-]C1=NN=C(N(N=CC=2N(C=CC2)C)1)COc3ccccc3
n1(-[#6])c(c(-[#1])c(c1-[#6]=[#7]-[#7])-[#1])-[#1] BrC1=CN(C(C(=O)NN=C2C=3N(C=CC3)CC2)=C1)C
n1(-[#6])c(c(-[#1])c(c1-[#6]=[#7]-[#7])-[#1])-[#1] Brc1ccc(N2C(C=NNC(=O)N)=CC=C2)cc1
n1(-[#6])c(c(-[#1])c(c1-[#6]=[#7]-[#7])-[#1])-[#1] Brc1ccc(S(=O)(=O)[N-]N=CC=2N(C=CC2)C)cc1
n1(-[#6])c(c(-[#1])c(c1-[#6]=[#7]-[#7])-[#1])-[#1] Brc1cncc(c1)C(=O)NN=CC=2N(C=CC2)C
n1(-[#6])c(c(-[#1])c(c1-[#6]=[#7]-[#7])-[#1])-[#1] Brc1cncc(c1)C(=O)NN=CC=2N(C=CC2)C
n1(-[#6])c(c(-[#1])c(c1-[#6]=[#7]-[#7])-[#1])-[#1] Clc1c([N-]C=2SCC(=NN2)C=3N(C=CC3)C)cccc1
n1(-[#6])c(c(-[#1])c(c1-[#6]=[#7]-[#7])-[#1])-[#1] Clc1c(ccc(N2C(C=NNC(=O)C)=CC=C2)c1)C
n1(-[#6])c(c(-[#1])c(c1-[#6]=[#7]-[#7])-[#1])-[#1] Clc1c(cccc1)C(=O)NN=CC=2N(C=CC2)C
n1(-[#6])c(c(-[#1])c(c1-[#6]=[#7]-[#7])-[#1])-[#1] Clc1c(OCC(=O)NN=CC=2N(C=CC2)C)cccc1
n1(-[#6])c(c(-[#1])c(c1-[#6]=[#7]-[#7])-[#1])-[#1] Clc1ccc(cc1)C(=O)NN=C2C=3N(C=CC3)CC2
n1(-[#6])c(c(-[#1])c(c1-[#6]=[#7]-[#7])-[#1])-[#1] Clc1ccc(cc1)C[NH+]2CCN(N=CC=3N(C=CC3)C)CC2
n1(-[#6])c(c(-[#1])c(c1-[#6]=[#7]-[#7])-[#1])-[#1] Clc1ccc(cc1)CSC2=NN=CN(N=CC=3N(C=CC3)C)2
n1(-[#6])c(c(-[#1])c(c1-[#6]=[#7]-[#7])-[#1])-[#1] Clc1ccc(N2C(C=NNC(=O)N)=CC=C2)cc1
n1(-[#6])c(c(-[#1])c(c1-[#6]=[#7]-[#7])-[#1])-[#1] Clc1ccc(OCC(=O)NN=CC=2N(C=CC2)C)cc1
n1(-[#6])c(c(-[#1])c(c1-[#6]=[#7]-[#7])-[#1])-[#1] Clc1nc(c(Cl)c(N)c(Cl)1)C(=O)NN=CC=2N(C=CC2)C
n1(-[#6])c(c(-[#1])c(c1-[#6]=[#7]-[#7])-[#1])-[#1] Fc1c(OCC(=O)NN=CC=2N(C=CC2)C)cccc1
n1(-[#6])c(c(-[#1])c(c1-[#6]=[#7]-[#7])-[#1])-[#1] Fc1ccc(cc1)CC(=O)NN=CC=2N(C=CC2)C
n1(-[#6])c(c(-[#1])c(c1-[#6]=[#7]-[#7])-[#1])-[#1] Fc1ccc(N2C(C=NNC(=O)c3ccncc3)=CC=C2)cc1
n1(-[#6])c(c(-[#1])c(c1-[#6]=[#7]-[#7])-[#1])-[#1] Fc1ccc(OCC(=O)NN=C2C=3N(C=CC3)CC2)cc1
n1(-[#6])c(c(-[#1])c(c1-[#6]=[#7]-[#7])-[#1])-[#1] N(N1CC[NH+](Cc2c(cc(cc2)C)C)CC1)=CC=3N(C=CC3)C
n1(-[#6])c(c(-[#1])c(c1-[#6]=[#7]-[#7])-[#1])-[#1] n1c2N(N=Cc2c(nc1)NN=CC=3N(C=CC3)C)c4ccccc4
n1(-[#6])c(c(-[#1])c(c1-[#6]=[#7]-[#7])-[#1])-[#1] O=C(NN=C1C=2N(C=CC2)CC1)C=3OC(=CC3)COc4ccccc4
n1(-[#6])c(c(-[#1])c(c1-[#6]=[#7]-[#7])-[#1])-[#1] O=C(NN=C1C=2N(C=CC2)CC1)c3c(O)cccc3
n1(-[#6])c(c(-[#1])c(c1-[#6]=[#7]-[#7])-[#1])-[#1] O=C(NN=C1C=2N(C=CC2)CC1)c3cc(OC)c(OC)cc3
n1(-[#6])c(c(-[#1])c(c1-[#6]=[#7]-[#7])-[#1])-[#1] O=C(NN=C1C=2N(C=CC2)CC1)c3ccc(N4N=NN=C4)cc3
n1(-[#6])c(c(-[#1])c(c1-[#6]=[#7]-[#7])-[#1])-[#1] O=C(NN=C1C=2N(C=CC2)CC1)c3ccc(OCC)cc3
n1(-[#6])c(c(-[#1])c(c1-[#6]=[#7]-[#7])-[#1])-[#1] O=C(NN=C1C=2N(C=CC2)CC1)CN3c4c(N=C3)cccc4
n1(-[#6])c(c(-[#1])c(c1-[#6]=[#7]-[#7])-[#1])-[#1] O=C(NN=C1C=2N(C=CC2)CC1)CNc3cc(OC)ccc3
n1(-[#6])c(c(-[#1])c(c1-[#6]=[#7]-[#7])-[#1])-[#1] O=C(NN=C1C=2N(C=CC2)CC1)COc3ccc(OC)cc3
n1(-[#6])c(c(-[#1])c(c1-[#6]=[#7]-[#7])-[#1])-[#1] O=C(NN=CC=1N(C=CC1)C)[C@@H]2Oc3c(OC2)ccc(c3)C(C)(C)C
n1(-[#6])c(c(-[#1])c(c1-[#6]=[#7]-[#7])-[#1])-[#1] O=C(NN=CC=1N(C=CC1)C)[C@H]2Oc3c(OC2)ccc(c3)C(C)(C)C
n1(-[#6])c(c(-[#1])c(c1-[#6]=[#7]-[#7])-[#1])-[#1] O=C(NN=CC=1N(C=CC1)C)C2=NOC(c3ccccc3)=C2
n1(-[#6])c(c(-[#1])c(c1-[#6]=[#7]-[#7])-[#1])-[#1] O=C(NN=CC=1N(C=CC1)C)c2c(O)cc(cc2)C
n1(-[#6])c(c(-[#1])c(c1-[#6]=[#7]-[#7])-[#1])-[#1] O=C(NN=CC=1N(C=CC1)C)c2cc(N(C)C)ccc2
n1(-[#6])c(c(-[#1])c(c1-[#6]=[#7]-[#7])-[#1])-[#1] O=C(NN=CC=1N(C=CC1)C)c2cc(OC)c(OCC)cc2
n1(-[#6])c(c(-[#1])c(c1-[#6]=[#7]-[#7])-[#1])-[#1] O=C(NN=CC=1N(C=CC1)C)c2cc(OC)c(OCCC)cc2
n1(-[#6])c(c(-[#1])c(c1-[#6]=[#7]-[#7])-[#1])-[#1] O=C(NN=CC=1N(C=CC1)C)c2ccc(N3N=NN=C3)cc2
n1(-[#6])c(c(-[#1])c(c1-[#6]=[#7]-[#7])-[#1])-[#1] O=C(NN=CC=1N(C=CC1)C)c2ccc(OC(C)C)cc2
n1(-[#6])c(c(-[#1])c(c1-[#6]=[#7]-[#7])-[#1])-[#1] O=C(NN=CC=1N(C=CC1)C)CN2N=Nc3c2cccc3
n1(-[#6])c(c(-[#1])c(c1-[#6]=[#7]-[#7])-[#1])-[#1] O=C(NN=CC=1N(C=CC1)C)COc2c(cc(cc2)C)C
n1(-[#6])c(c(-[#1])c(c1-[#6]=[#7]-[#7])-[#1])-[#1] O=C(NN=CC=1N(C=CC1)C)Nc2c(cccc2)C
n1(-[#6])c(c(-[#1])c(c1-[#6]=[#7]-[#7])-[#1])-[#1] O=C(NN=CC=1N(c2ccc(N(C)C)cc2)C=CC1)C=3OC=CC3
n1(-[#6])c(c(-[#1])c(c1-[#6]=[#7]-[#7])-[#1])-[#1] O=C(NN=CC=1N(c2ccccc2)C=CC1)c3ccncc3
n1(-[#6])c(c(-[#1])c(c1-[#6]=[#7]-[#7])-[#1])-[#1] O=C1N(N=C(c2c(cccc2)1)C(=O)NN=C3C=4N(C=CC4)CC3)C
n1(-[#6])c(c(-[#1])c(c1-[#6]=[#7]-[#7])-[#1])-[#1] O=C1N(N=C(c2c(cccc2)1)C(=O)NN=C3C=4N(C=CC4)CC3)CCC
n1(-[#6])c(c(-[#1])c(c1-[#6]=[#7]-[#7])-[#1])-[#1] O=C1N(N=C2C=3N(C=CC3)CC2)C(=O)[C@@](N1)(c4ccc(OC)cc4)C
n1(-[#6])c(c(-[#1])c(c1-[#6]=[#7]-[#7])-[#1])-[#1] O=C1N(N=C2C=3N(C=CC3)CC2)C=NC=4N(N=CC14)C
n1(-[#6])c(c(-[#1])c(c1-[#6]=[#7]-[#7])-[#1])-[#1] O=C1N(N=CC=2N(C=CC2)C)C(=O)[C@](N1)(c3ccc(OC)cc3)C
n1(-[#6])c(c(-[#1])c(c1-[#6]=[#7]-[#7])-[#1])-[#1] S(=O)(=O)([N-]N=C1C=2N(C=CC2)CC1)c3cc([N+]([O-])=O)c(cc3)C
n1(-[#6])c(c(-[#1])c(c1-[#6]=[#7]-[#7])-[#1])-[#1] S(=O)(=O)([N-]N=C1C=2N(C=CC2)CC1)Cc3ccc([N+]([O-])=O)cc3
n1(-[#6])c(c(-[#1])c(c1-[#6]=[#7]-[#7])-[#1])-[#1] S(=O)(=O)([N-]N=CC=1N(C=CC1)C)Cc2ccc([N+]([O-])=O)cc2
n1(-[#6])c(c(-[#1])c(c1-[#6]=[#7]-[#7])-[#1])-[#1] S(=O)(=O)(c1ccc(cc1)C(=O)NN=C2C=3N(C=CC3)CC2)C
n1(-[#6])c(c(-[#1])c(c1-[#6]=[#7]-[#7])-[#1])-[#1] S(=O)(=O)(N)c1cc([N+]([O-])=O)c(NN=C2C=3N(C=CC3)CC2)cc1
n1(-[#6])c(c(-[#1])c(c1-[#6]=[#7]-[#7])-[#1])-[#1] S(=O)(=O)(N)c1ccc(N2C(C=NNC(=S)N)=CC=C2)cc1
n1(-[#6])c(c(-[#1])c(c1-[#6]=[#7]-[#7])-[#1])-[#1] S(=O)(=O)(N)c1ccc(NN=CC=2N(C=CC2)C)cc1
n1(-[#6])c(c(-[#1])c(c1-[#6]=[#7]-[#7])-[#1])-[#1] S(=O)(=O)(N1C[C@H](C(=O)NN=CC=2N(C=CC2)C)CCC1)C
n1(-[#6])c(c(-[#1])c(c1-[#6]=[#7]-[#7])-[#1])-[#1] S(=O)(=O)(N1CCCC1)c2cnc(NN=C3C=4N(C=CC4)CC3)cc2
n1(-[#6])c(c(-[#1])c(c1-[#6]=[#7]-[#7])-[#1])-[#1] S(=O)(=O)(NC(C)(C)C)c1cnc(NN=CC=2N(C=CC2)C)cc1
n1(-[#6])c(c(-[#1])c(c1-[#6]=[#7]-[#7])-[#1])-[#1] S(=O)(=O)(NC(C)C)c1cnc(NN=C2C=3N(C=CC3)CC2)cc1
n1(-[#6])c(c(-[#1])c(c1-[#6]=[#7]-[#7])-[#1])-[#1] S(=O)(=O)(NC1CCCC1)c2cnc(NN=CC=3N(C=CC3)C)cc2
n1(-[#6])c(c(-[#1])c(c1-[#6]=[#7]-[#7])-[#1])-[#1] S(=O)(=O)(NN=CC=1N(C=CC1)C)c2c(OC)ccc(OC)c2
n1(-[#6])c(c(-[#1])c(c1-[#6]=[#7]-[#7])-[#1])-[#1] S(=O)(=O)(NN=CC=1N(C=CC1)C)c2c(OC)ccc(OC)c2
n1(-[#6])c(c(-[#1])c(c1-[#6]=[#7]-[#7])-[#1])-[#1] S(=O)(=O)(NN=CC=1N(C=CC1)C)c2ccc(cc2)C
n1(-[#6])c(c(-[#1])c(c1-[#6]=[#7]-[#7])-[#1])-[#1] S(=O)(=O)(NN=CC=1N(C=CC1)C)c2ccccc2
n1(-[#6])c(c(-[#1])c(c1-[#6]=[#7]-[#7])-[#1])-[#1] S(C1=Nc2c(N1)cccc2)CC(=O)NN=CC=3N(C=CC3)C
n1(-[#6])c(c(-[#1])c(c1-[#6]=[#7]-[#7])-[#1])-[#1] S(c1ccc(cc1)C)CC(=O)NN=CC=2N(C=CC2)C
n1(-[#6])c(c(-[#1])c(c1-[#6]=[#7]-[#7])-[#1])-[#1] S=C(N1CCOCC1)NN=C2C=3N(C=CC3)CC2
n1(-[#6])c(c(-[#1])c(c1-[#6]=[#7]-[#7])-[#1])-[#1] S=C(NN=C1C=2N(C=CC2)CC1)Nc3c(cccc3)C
n1(-[#6])c(c(-[#1])c(c1-[#6]=[#7]-[#7])-[#1])-[#1] S=C(NN=C1C=2N(C=CC2)CC1)Nc3c(OC)cccc3
n1(-[#6])c(c(-[#1])c(c1-[#6]=[#7]-[#7])-[#1])-[#1] S=C(NN=CC=1N(C=2SC=CN2)C=CC1)N
n1(-[#6])c(c(-[#1])c(c1-[#6]=[#7]-[#7])-[#1])-[#1] S=C(NN=CC=1N(C=CC1)C)Nc2c(ccc(c2)C)C
n1(-[#6])c(c(-[#1])c(c1-[#6]=[#7]-[#7])-[#1])-[#1] S=C(NN=CC=1N(C=CC1)C)Nc2cc(c(cc2)C)C
n1(-[#6])c(c(-[#1])c(c1-[#6]=[#7]-[#7])-[#1])-[#1] S=C(NN=CC=1N(C=CC1)C)Nc2ccc(OCC)cc2
n1(-[#6])c(c(-[#1])c(c1-[#6]=[#7]-[#7])-[#1])-[#1] S=C(NN=CC=1N(C=CC1)Cc2c([N+]([O-])=O)cc3OCOc3c2)N
n1(-[#6])c(c(-[#1])c(c1-[#6]=[#7]-[#7])-[#1])-[#1] S=C(NN=CC=1N(c2ccc([N+]([O-])=O)cc2)C=CC1)N
n1(-[#6])c(c(-[#1])c(c1-[#6]=[#7]-[#7])-[#1])-[#1] S=C(NN=CC=1N(c2ccc(OC(F)(F)F)cc2)C=CC1)N
n1(-[#6])c(c(-[#1])c(c1-[#6]=[#7]-[#7])-[#1])-[#1] S1(=O)(=O)N=C(NN=C2C=3N(C=CC3)CC2)c4c1cccc4
n1(-[#6])c(c(-[#1])c(c1-[#6]=[#7]-[#7])-[#1])-[#1] S1C(=NC(=C1C(=O)NN=CC=2N(C=CC2)C)C)N
n1(-[#6])c(c(-[#1])c(c1-[#6]=[#7]-[#7])-[#1])-[#1] S1C(=NC(C(=O)NN=C2C=3N(C=CC3)CC2)=C1)N4CCOCC4
n1(-[#6])c(c(-[#1])c(c1-[#6]=[#7]-[#7])-[#1])-[#1] S1C(=NC(C(=O)NN=CC=2N(C=CC2)C)=C1)N3CCOCC3
n1(-[#6])c(c(-[#1])c(c1-[#6]=[#7]-[#7])-[#1])-[#1] S1C(=Nc2c(cccc2)C)NN=C(C=3N(C=CC3)C)C1
n1(-[#6])c(c(-[#1])c(c1-[#6]=[#7]-[#7])-[#1])-[#1] S1C(=NN=CC=2N(C=CC2)C)NC(=O)[C@H]1CC([O-])=O
n1(-[#6])c(c(-[#1])c(c1-[#6]=[#7]-[#7])-[#1])-[#1] S1C=2N=CN(N=CC=3N(C=CC3)C)C(=O)C2C(c4ccccc4)=C1C
n1(-[#6])c(c(-[#1])c(c1-[#6]=[#7]-[#7])-[#1])-[#1] S1c2c(N=C1NN=C3C=4N(C=CC4)CC3)cccc2
n1(-[#6])c(c(-[#1])c(c1-[#6]=[#7]-[#7])-[#1])-[#1] S1c2c(N=C1SCC(=O)NN=CC=3N(C=CC3)C)cccc2
n1(-[#6])c(c(-[#1])c(c1-[#6]=[#7]-[#7])-[#1])-[#1] SC1=NN=C(N(N=CC=2N(C=CC2)C)1)c3ccc(cc3)C
c:1:c:c-2:c(:c:c:1)-[#6]-3-[#6](-[#6]-[#7]-2)-[#6]-[#6]=[#6]-3 [O-][N+](=O)c1c2c(N[C@@H](c3ccc(cc3)C([O-])=O)[C@@H]4[C@H]2C=CC4)c(cc1)C
c:1:c:c-2:c(:c:c:1)-[#6]-3-[#6](-[#6]-[#7]-2)-[#6]-[#6]=[#6]-3 [O-][N+](=O)c1c2c(N[C@@H](c3ccccc3)[C@H]4[C@@H]2C=CC4)c(cc1)C([O-])=O
c:1:c:c-2:c(:c:c:1)-[#6]-3-[#6](-[#6]-[#7]-2)-[#6]-[#6]=[#6]-3 [O-][N+](=O)c1c2c(N[C@@H](c3cnccc3)[C@@H]4[C@@H]2C=CC4)c(O)cc1
c:1:c:c-2:c(:c:c:1)-[#6]-3-[#6](-[#6]-[#7]-2)-[#6]-[#6]=[#6]-3 [O-][N+](=O)c1c2c(N[C@H](c3ccc(O)cc3)[C@@H]4[C@H]2C=CC4)c(cc1)C
c:1:c:c-2:c(:c:c:1)-[#6]-3-[#6](-[#6]-[#7]-2)-[#6]-[#6]=[#6]-3 [O-][N+](=O)c1c2c(N[C@H](c3cnccc3)[C@H]4[C@H]2C=CC4)c(cc1)C
c:1:c:c-2:c(:c:c:1)-[#6]-3-[#6](-[#6]-[#7]-2)-[#6]-[#6]=[#6]-3 [O-][N+](=O)c1c2c(N[C@H](c3cnccc3)[C@H]4[C@H]2C=CC4)c(O)cc1
c:1:c:c-2:c(:c:c:1)-[#6]-3-[#6](-[#6]-[#7]-2)-[#6]-[#6]=[#6]-3 [O-][N+](=O)c1c2N[C@H](C([O-])=O)[C@@H]3[C@@H](c2cc(OCC)c1)C=CC3
c:1:c:c-2:c(:c:c:1)-[#6]-3-[#6](-[#6]-[#7]-2)-[#6]-[#6]=[#6]-3 [O-][N+](=O)c1c2N[C@H](C([O-])=O)[C@H]3[C@@H](c2cc(c1)C)C=CC3
c:1:c:c-2:c(:c:c:1)-[#6]-3-[#6](-[#6]-[#7]-2)-[#6]-[#6]=[#6]-3 [O-][N+](=O)c1c2N[C@H](c3cc(OC)c(O)cc3)[C@@H]4[C@@H](c2ccc1)C=CC4
c:1:c:c-2:c(:c:c:1)-[#6]-3-[#6](-[#6]-[#7]-2)-[#6]-[#6]=[#6]-3 [O-][N+](=O)c1c2N[C@H](c3cnccc3)[C@H]4[C@H](c2ccc1)C=CC4
c:1:c:c-2:c(:c:c:1)-[#6]-3-[#6](-[#6]-[#7]-2)-[#6]-[#6]=[#6]-3 [O-][N+](=O)c1cc(ccc1)[C@@H]2Nc3c(C#N)cccc3[C@H]4C=CC[C@@H]24
c:1:c:c-2:c(:c:c:1)-[#6]-3-[#6](-[#6]-[#7]-2)-[#6]-[#6]=[#6]-3 [O-][N+](=O)c1cc(ccc1)[C@@H]2Nc3c(cccc3[C@H]4C=CC[C@@H]24)C(=O)N
c:1:c:c-2:c(:c:c:1)-[#6]-3-[#6](-[#6]-[#7]-2)-[#6]-[#6]=[#6]-3 [O-][N+](=O)c1cc(ccc1)[C@H]2Nc3c(cc(cc3)C(=O)N)[C@H]4C=CC[C@H]24
c:1:c:c-2:c(:c:c:1)-[#6]-3-[#6](-[#6]-[#7]-2)-[#6]-[#6]=[#6]-3 [O-][N+](=O)c1cc(O)c2N[C@@H](c3c(O)cc(O)cc3)[C@@H]4[C@@H](c2c1)C=CC4
c:1:c:c-2:c(:c:c:1)-[#6]-3-[#6](-[#6]-[#7]-2)-[#6]-[#6]=[#6]-3 [O-][N+](=O)c1cc(O)c2N[C@@H](c3cnccc3)[C@@H]4[C@@H](c2c1)C=CC4
c:1:c:c-2:c(:c:c:1)-[#6]-3-[#6](-[#6]-[#7]-2)-[#6]-[#6]=[#6]-3 [O-][N+](=O)c1cc(O)c2N[C@H](c3ccc(O)cc3)[C@@H]4[C@@H](c2c1)C=CC4
c:1:c:c-2:c(:c:c:1)-[#6]-3-[#6](-[#6]-[#7]-2)-[#6]-[#6]=[#6]-3 [O-][N+](=O)c1cc(OC)c2N[C@@H](c3ncccc3)[C@@H]4[C@@H](c2c1)C=CC4
c:1:c:c-2:c(:c:c:1)-[#6]-3-[#6](-[#6]-[#7]-2)-[#6]-[#6]=[#6]-3 [O-][N+](=O)c1cc2c(N[C@@H](c3cc(O)c(OC)cc3)[C@H]4[C@@H]2C=CC4)cc1
c:1:c:c-2:c(:c:c:1)-[#6]-3-[#6](-[#6]-[#7]-2)-[#6]-[#6]=[#6]-3 [O-][N+](=O)c1ccc(cc1)[C@@H]2Nc3c(cc(NC(=O)C)cc3)[C@H]4C=CC[C@@H]24
c:1:c:c-2:c(:c:c:1)-[#6]-3-[#6](-[#6]-[#7]-2)-[#6]-[#6]=[#6]-3 [O-][N+](=O)c1ccc(cc1)[C@@H]2Nc3c(cccc3[C@H]4C=CC[C@H]24)C(=O)N
c:1:c:c-2:c(:c:c:1)-[#6]-3-[#6](-[#6]-[#7]-2)-[#6]-[#6]=[#6]-3 [O-]C(=O)[C@@H]1Nc2c(c3c(cc2)cccc3)[C@@H]4C=CC[C@@H]14
c:1:c:c-2:c(:c:c:1)-[#6]-3-[#6](-[#6]-[#7]-2)-[#6]-[#6]=[#6]-3 [O-]C(=O)[C@@H]1Nc2c(cc(cc2)C(=O)C)[C@@H]3C=CC[C@H]13
c:1:c:c-2:c(:c:c:1)-[#6]-3-[#6](-[#6]-[#7]-2)-[#6]-[#6]=[#6]-3 [O-]C(=O)c1cc2c(N[C@@H](c3ccncc3)[C@@H]4[C@H]2C=CC4)cc1
c:1:c:c-2:c(:c:c:1)-[#6]-3-[#6](-[#6]-[#7]-2)-[#6]-[#6]=[#6]-3 [O-]C(=O)c1cc2c(N[C@H](C(=O)OCC)[C@H]3[C@H]2C=CC3)cc1
c:1:c:c-2:c(:c:c:1)-[#6]-3-[#6](-[#6]-[#7]-2)-[#6]-[#6]=[#6]-3 Clc1c2c(N[C@@H](C([O-])=O)[C@@H]3[C@@H]2C=CC3)c(cc1)C(F)(F)F
c:1:c:c-2:c(:c:c:1)-[#6]-3-[#6](-[#6]-[#7]-2)-[#6]-[#6]=[#6]-3 Clc1c2c(N[C@@H](c3ccncc3)[C@@H]4[C@H]2C=CC4)c(cc1)C
c:1:c:c-2:c(:c:c:1)-[#6]-3-[#6](-[#6]-[#7]-2)-[#6]-[#6]=[#6]-3 Clc1c2c(N[C@H](C([O-])=O)[C@H]3[C@@H]2C=CC3)c(cc1)C(F)(F)F
c:1:c:c-2:c(:c:c:1)-[#6]-3-[#6](-[#6]-[#7]-2)-[#6]-[#6]=[#6]-3 Clc1c2c(N[C@H](c3ccncc3)[C@H]4[C@H]2C=CC4)c(cc1)C
c:1:c:c-2:c(:c:c:1)-[#6]-3-[#6](-[#6]-[#7]-2)-[#6]-[#6]=[#6]-3 Clc1c2N[C@@H](C([O-])=O)[C@H]3[C@H](c(c([N+]([O-])=O)cc1)2)C=CC3
c:1:c:c-2:c(:c:c:1)-[#6]-3-[#6](-[#6]-[#7]-2)-[#6]-[#6]=[#6]-3 Clc1c2N[C@@H](C([O-])=O)[C@H]3[C@H](c2cc(Cl)c1)C=CC3
c:1:c:c-2:c(:c:c:1)-[#6]-3-[#6](-[#6]-[#7]-2)-[#6]-[#6]=[#6]-3 Clc1c2N[C@H](c3cnccc3)[C@H]4[C@@H](c2c(cc1)C(=O)OC)C=CC4
c:1:c:c-2:c(:c:c:1)-[#6]-3-[#6](-[#6]-[#7]-2)-[#6]-[#6]=[#6]-3 Clc1cc2c(N[C@H](c3cnccc3)[C@H]4[C@@H]2C=CC4)c(c1)C
c:1:c:c-2:c(:c:c:1)-[#6]-3-[#6](-[#6]-[#7]-2)-[#6]-[#6]=[#6]-3 FC(F)(F)c1c2N[C@@H](C([O-])=O)[C@@H]3[C@@H](c2ccc1)C=CC3
c:1:c:c-2:c(:c:c:1)-[#6]-3-[#6](-[#6]-[#7]-2)-[#6]-[#6]=[#6]-3 Fc1c(cccc1)[C@H]2Nc3c(cc(NC(=O)C)cc3)[C@H]4C=CC[C@H]24
c:1:c:c-2:c(:c:c:1)-[#6]-3-[#6](-[#6]-[#7]-2)-[#6]-[#6]=[#6]-3 Fc1c(cccc1)[C@H]2Nc3c(ccc(c3C)C([O-])=O)[C@H]4C=CC[C@H]24
c:1:c:c-2:c(:c:c:1)-[#6]-3-[#6](-[#6]-[#7]-2)-[#6]-[#6]=[#6]-3 Fc1cc2c(N[C@@H](c3ccncc3)[C@@H]4[C@H]2C=CC4)cc1
c:1:c:c-2:c(:c:c:1)-[#6]-3-[#6](-[#6]-[#7]-2)-[#6]-[#6]=[#6]-3 Fc1cc2c(N[C@@H](c3ccncc3)[C@H]4[C@@H]2C=CC4)cc1
c:1:c:c-2:c(:c:c:1)-[#6]-3-[#6](-[#6]-[#7]-2)-[#6]-[#6]=[#6]-3 Fc1ccc(cc1)[C@@H]2Nc3c(cc(cc3)C(=O)N)[C@H]4C=CC[C@H]24
c:1:c:c-2:c(:c:c:1)-[#6]-3-[#6](-[#6]-[#7]-2)-[#6]-[#6]=[#6]-3 Fc1ccc(cc1)[C@@H]2Nc3c(ccc(c3C)C([O-])=O)[C@@H]4C=CC[C@H]24
c:1:c:c-2:c(:c:c:1)-[#6]-3-[#6](-[#6]-[#7]-2)-[#6]-[#6]=[#6]-3 Fc1ccc(cc1)[C@@H]2Nc3c(cccc3[C@H]4C=CC[C@H]24)C(=O)NCC=C
c:1:c:c-2:c(:c:c:1)-[#6]-3-[#6](-[#6]-[#7]-2)-[#6]-[#6]=[#6]-3 Fc1ccc(cc1)[C@H]2Nc3c(cccc3[C@H]4C=CC[C@@H]24)C(=O)N(C)C
c:1:c:c-2:c(:c:c:1)-[#6]-3-[#6](-[#6]-[#7]-2)-[#6]-[#6]=[#6]-3 Fc1ccc(cc1)[C@H]2Nc3c(cccc3[C@H]4C=CC[C@@H]24)C(=O)NC
c:1:c:c-2:c(:c:c:1)-[#6]-3-[#6](-[#6]-[#7]-2)-[#6]-[#6]=[#6]-3 N#Cc1c2N[C@H](C=3c4c(NC3)cccc4)[C@H]5[C@@H](c2ccc1)C=CC5
c:1:c:c-2:c(:c:c:1)-[#6]-3-[#6](-[#6]-[#7]-2)-[#6]-[#6]=[#6]-3 N#Cc1c2N[C@H](C=3c4c(NC3)cccc4)[C@H]5[C@H](c2ccc1)C=CC5
c:1:c:c-2:c(:c:c:1)-[#6]-3-[#6](-[#6]-[#7]-2)-[#6]-[#6]=[#6]-3 n1cc(ccc1)[C@@H]2Nc3c(c(ccc3C)C)[C@@H]4C=CC[C@@H]24
c:1:c:c-2:c(:c:c:1)-[#6]-3-[#6](-[#6]-[#7]-2)-[#6]-[#6]=[#6]-3 n1cc(ccc1)[C@@H]2Nc3c(cc(cc3C)C)[C@@H]4C=CC[C@H]24
c:1:c:c-2:c(:c:c:1)-[#6]-3-[#6](-[#6]-[#7]-2)-[#6]-[#6]=[#6]-3 n1cc(ccc1)[C@@H]2Nc3c(cccc3C(C)C)[C@H]4C=CC[C@@H]24
c:1:c:c-2:c(:c:c:1)-[#6]-3-[#6](-[#6]-[#7]-2)-[#6]-[#6]=[#6]-3 O(c1c(O)cc(cc1)[C@@H]2Nc3c(C#N)cccc3[C@H]4C=CC[C@H]24)C
c:1:c:c-2:c(:c:c:1)-[#6]-3-[#6](-[#6]-[#7]-2)-[#6]-[#6]=[#6]-3 O(c1c(O)cc(cc1)[C@H]2Nc3c(c(ccc3C)C)[C@@H]4C=CC[C@H]42)C
c:1:c:c-2:c(:c:c:1)-[#6]-3-[#6](-[#6]-[#7]-2)-[#6]-[#6]=[#6]-3 O(c1c(O)cc(cc1)[C@H]2Nc3c(O)cccc3[C@@H]4C=CC[C@H]42)C
c:1:c:c-2:c(:c:c:1)-[#6]-3-[#6](-[#6]-[#7]-2)-[#6]-[#6]=[#6]-3 O(c1c(O)ccc(c1)[C@@H]2Nc3c(cc(O)cc3)[C@@H]4C=CC[C@@H]24)C
c:1:c:c-2:c(:c:c:1)-[#6]-3-[#6](-[#6]-[#7]-2)-[#6]-[#6]=[#6]-3 O(c1c(O)ccc(c1)[C@@H]2Nc3c(cc(O)cc3)[C@H]4C=CC[C@H]24)C
c:1:c:c-2:c(:c:c:1)-[#6]-3-[#6](-[#6]-[#7]-2)-[#6]-[#6]=[#6]-3 O(c1c(O)ccc(c1)[C@H]2Nc3c(cc(O)cc3)[C@H]4C=CC[C@H]24)C
c:1:c:c-2:c(:c:c:1)-[#6]-3-[#6](-[#6]-[#7]-2)-[#6]-[#6]=[#6]-3 O(c1c2N[C@@H](c3cnccc3)[C@@H]4[C@@H](c(c(OC)cc1)2)C=CC4)C
c:1:c:c-2:c(:c:c:1)-[#6]-3-[#6](-[#6]-[#7]-2)-[#6]-[#6]=[#6]-3 O(c1c2N[C@@H](c3cnccc3)[C@H]4[C@@H](c2ccc1)C=CC4)CCOCC
c:1:c:c-2:c(:c:c:1)-[#6]-3-[#6](-[#6]-[#7]-2)-[#6]-[#6]=[#6]-3 O(c1c2N[C@H](c3cnccc3)[C@@H]4[C@H](c2ccc1)C=CC4)CCOCC
c:1:c:c-2:c(:c:c:1)-[#6]-3-[#6](-[#6]-[#7]-2)-[#6]-[#6]=[#6]-3 O(c1cc2c(N[C@@H](c3cnccc3)[C@@H]4[C@@H]2C=CC4)cc1)CC
c:1:c:c-2:c(:c:c:1)-[#6]-3-[#6](-[#6]-[#7]-2)-[#6]-[#6]=[#6]-3 O(c1cc2c(N[C@H](c3cnccc3)[C@@H]4[C@@H]2C=CC4)cc1)CC
c:1:c:c-2:c(:c:c:1)-[#6]-3-[#6](-[#6]-[#7]-2)-[#6]-[#6]=[#6]-3 O(c1cc2c(N[C@H](c3cnccc3)[C@H]4[C@@H]2C=CC4)cc1)C
c:1:c:c-2:c(:c:c:1)-[#6]-3-[#6](-[#6]-[#7]-2)-[#6]-[#6]=[#6]-3 O(c1cc2c(N[C@H](c3cnccc3)[C@H]4[C@@H]2C=CC4)cc1)CCOC
c:1:c:c-2:c(:c:c:1)-[#6]-3-[#6](-[#6]-[#7]-2)-[#6]-[#6]=[#6]-3 O=C(c1cc2c(N[C@@H](c3cnccc3)[C@@H]4[C@H]2C=CC4)cc1)C
c:1:c:c-2:c(:c:c:1)-[#6]-3-[#6](-[#6]-[#7]-2)-[#6]-[#6]=[#6]-3 O=C(N(C)C)c1cc2c(N[C@@H](c3cc(OC)ccc3)[C@H]4[C@@H]2C=CC4)cc1
c:1:c:c-2:c(:c:c:1)-[#6]-3-[#6](-[#6]-[#7]-2)-[#6]-[#6]=[#6]-3 O=C(N(C)C)c1cc2c(N[C@H](c3c(OC)cccc3)[C@H]4[C@H]2C=CC4)cc1
c:1:c:c-2:c(:c:c:1)-[#6]-3-[#6](-[#6]-[#7]-2)-[#6]-[#6]=[#6]-3 O=C(N)c1c2N[C@@H](c3c4c(ccc3)cccc4)[C@@H]5[C@@H](c2ccc1)C=CC5
c:1:c:c-2:c(:c:c:1)-[#6]-3-[#6](-[#6]-[#7]-2)-[#6]-[#6]=[#6]-3 O=C(N)c1c2N[C@@H](c3c4c(ccc3)cccc4)[C@H]5[C@@H](c2ccc1)C=CC5
c:1:c:c-2:c(:c:c:1)-[#6]-3-[#6](-[#6]-[#7]-2)-[#6]-[#6]=[#6]-3 O=C(N)c1c2N[C@@H](c3cc(ccc3)C)[C@H]4[C@H](c2ccc1)C=CC4
c:1:c:c-2:c(:c:c:1)-[#6]-3-[#6](-[#6]-[#7]-2)-[#6]-[#6]=[#6]-3 O=C(N)c1c2N[C@@H](c3cc(OC)ccc3)[C@H]4[C@H](c2ccc1)C=CC4
c:1:c:c-2:c(:c:c:1)-[#6]-3-[#6](-[#6]-[#7]-2)-[#6]-[#6]=[#6]-3 O=C(N)c1c2N[C@@H](c3ccc(OC)cc3)[C@H]4[C@H](c2ccc1)C=CC4
c:1:c:c-2:c(:c:c:1)-[#6]-3-[#6](-[#6]-[#7]-2)-[#6]-[#6]=[#6]-3 O=C(N)c1c2N[C@H](c3c4c(ccc3)cccc4)[C@H]5[C@@H](c2ccc1)C=CC5
c:1:c:c-2:c(:c:c:1)-[#6]-3-[#6](-[#6]-[#7]-2)-[#6]-[#6]=[#6]-3 O=C(N)c1cc2c(N[C@H](c3ccc(N(C)C)cc3)[C@H]4[C@@H]2C=CC4)cc1
c:1:c:c-2:c(:c:c:1)-[#6]-3-[#6](-[#6]-[#7]-2)-[#6]-[#6]=[#6]-3 O=C(N)c1cc2c(N[C@H](c3cnccc3)[C@H]4[C@@H]2C=CC4)cc1
c:1:c:c-2:c(:c:c:1)-[#6]-3-[#6](-[#6]-[#7]-2)-[#6]-[#6]=[#6]-3 O=C(N[C@@H](CC)C)c1c2N[C@H](c3cnccc3)[C@@H]4[C@@H](c2ccc1)C=CC4
c:1:c:c-2:c(:c:c:1)-[#6]-3-[#6](-[#6]-[#7]-2)-[#6]-[#6]=[#6]-3 O=C(N[C@@H](CC)C)c1cc2c(N[C@@H](c3cnccc3)[C@@H]4[C@H]2C=CC4)cc1
c:1:c:c-2:c(:c:c:1)-[#6]-3-[#6](-[#6]-[#7]-2)-[#6]-[#6]=[#6]-3 O=C(N[C@@H](CC)C)c1cc2c(N[C@H](c3cnccc3)[C@H]4[C@@H]2C=CC4)cc1
c:1:c:c-2:c(:c:c:1)-[#6]-3-[#6](-[#6]-[#7]-2)-[#6]-[#6]=[#6]-3 O=C(N[C@H](CC)C)c1c2N[C@H](c3cnccc3)[C@@H]4[C@H](c2ccc1)C=CC4
c:1:c:c-2:c(:c:c:1)-[#6]-3-[#6](-[#6]-[#7]-2)-[#6]-[#6]=[#6]-3 O=C(N1CCCC1)c2c3N[C@H](c4cnccc4)[C@H]5[C@H](c3ccc2)C=CC5
c:1:c:c-2:c(:c:c:1)-[#6]-3-[#6](-[#6]-[#7]-2)-[#6]-[#6]=[#6]-3 O=C(NC(C)(C)C)c1c2N[C@H](c3cnccc3)[C@H]4[C@@H](c2ccc1)C=CC4
c:1:c:c-2:c(:c:c:1)-[#6]-3-[#6](-[#6]-[#7]-2)-[#6]-[#6]=[#6]-3 O=C(NC(C)C)c1c2N[C@@H](c3ccccc3)[C@H]4[C@@H](c2ccc1)C=CC4
c:1:c:c-2:c(:c:c:1)-[#6]-3-[#6](-[#6]-[#7]-2)-[#6]-[#6]=[#6]-3 O=C(NC(C)C)c1c2N[C@H](c3c(cccc3)C)[C@H]4[C@H](c2ccc1)C=CC4
c:1:c:c-2:c(:c:c:1)-[#6]-3-[#6](-[#6]-[#7]-2)-[#6]-[#6]=[#6]-3 O=C(NC(C)C)c1c2N[C@H](c3cnccc3)[C@@H]4[C@H](c2ccc1)C=CC4
c:1:c:c-2:c(:c:c:1)-[#6]-3-[#6](-[#6]-[#7]-2)-[#6]-[#6]=[#6]-3 O=C(NC)c1c2N[C@@H](c3cc(OC)ccc3)[C@@H]4[C@@H](c2ccc1)C=CC4
c:1:c:c-2:c(:c:c:1)-[#6]-3-[#6](-[#6]-[#7]-2)-[#6]-[#6]=[#6]-3 O=C(NC)c1c2N[C@H](c3c(O)cc(O)cc3)[C@H]4[C@@H](c2ccc1)C=CC4
c:1:c:c-2:c(:c:c:1)-[#6]-3-[#6](-[#6]-[#7]-2)-[#6]-[#6]=[#6]-3 O=C(Nc1cc2c(N[C@@H](c3cnccc3)[C@@H]4[C@H]2C=CC4)cc1)C(C)C
c:1:c:c-2:c(:c:c:1)-[#6]-3-[#6](-[#6]-[#7]-2)-[#6]-[#6]=[#6]-3 O=C(Nc1cc2c(N[C@H](c3ccc(O)cc3)[C@@H]4[C@@H]2C=CC4)cc1)C
c:1:c:c-2:c(:c:c:1)-[#6]-3-[#6](-[#6]-[#7]-2)-[#6]-[#6]=[#6]-3 O=C(NCC)c1c2N[C@H](c3cc(ccc3)C)[C@@H]4[C@@H](c2ccc1)C=CC4
c:1:c:c-2:c(:c:c:1)-[#6]-3-[#6](-[#6]-[#7]-2)-[#6]-[#6]=[#6]-3 O=C(NCC)c1c2N[C@H](c3ccccc3)[C@@H]4[C@@H](c2ccc1)C=CC4
c:1:c:c-2:c(:c:c:1)-[#6]-3-[#6](-[#6]-[#7]-2)-[#6]-[#6]=[#6]-3 O=C(NCCC)c1cc2c(N[C@H](c3cnccc3)[C@@H]4[C@@H]2C=CC4)cc1
c:1:c:c-2:c(:c:c:1)-[#6]-3-[#6](-[#6]-[#7]-2)-[#6]-[#6]=[#6]-3 O=C(NCCOC)c1c2N[C@H](c3cnccc3)[C@H]4[C@H](c2ccc1)C=CC4
c:1:c:c-2:c(:c:c:1)-[#6]-3-[#6](-[#6]-[#7]-2)-[#6]-[#6]=[#6]-3 Oc1c(ccc(O)c1)[C@@H]2Nc3c(cc(C#N)cc3)[C@H]4C=CC[C@@H]24
c:1:c:c-2:c(:c:c:1)-[#6]-3-[#6](-[#6]-[#7]-2)-[#6]-[#6]=[#6]-3 Oc1c2N[C@H](c3cnccc3)[C@H]4[C@@H](c2ccc1)C=CC4
c:1:c:c-2:c(:c:c:1)-[#6]-3-[#6](-[#6]-[#7]-2)-[#6]-[#6]=[#6]-3 S(=O)(=O)(N)c1cc2c(N[C@@H](c3ccc(cc3)C)[C@H]4[C@H]2C=CC4)cc1
c:1:c:c-2:c(:c:c:1)-[#6]-3-[#6](-[#6]-[#7]-2)-[#6]-[#6]=[#6]-3 S(=O)(=O)(N)c1cc2c(N[C@H](c3ccc(cc3)C)[C@@H]4[C@@H]2C=CC4)cc1
c:1:c:c-2:c(:c:c:1)-[#6]-3-[#6](-[#6]-[#7]-2)-[#6]-[#6]=[#6]-3 S(c1ccc(cc1)[C@H]2Nc3c(cccc3[C@H]4C=CC[C@@H]24)C(=O)N)C
c:1:c:c-2:c(:c:c:1)-[#6]-3-[#6](-[#6]-[#7]-2)-[#6]-[#6]=[#6]-3 S1C(=C(C=C1)C)[C@@H]2Nc3c(cccc3[C@H]4C=CC[C@@H]24)C(=O)N(C)C
c:1:c:c-2:c(:c:c:1)-[#6]-3-[#6](-[#6]-[#7]-2)-[#6]-[#6]=[#6]-3 S1C(=C(C=C1)C)[C@@H]2Nc3c(cccc3[C@H]4C=CC[C@H]24)C(=O)N(C)C
c:1:c:c-2:c(:c:c:1)-[#6]-3-[#6](-[#6]-[#7]-2)-[#6]-[#6]=[#6]-3 S1C(=C(C=C1)C)[C@H]2Nc3c(cc(cc3)C(=O)N(C)C)[C@H]4C=CC[C@@H]24
c:1:c:c-2:c(:c:c:1)-[#6]-3-[#6](-[#6]-[#7]-2)-[#6]-[#6]=[#6]-3 S1C(=CC=C1)[C@@H]2Nc3c(cc(cc3)C(=O)N(C)C)[C@H]4C=CC[C@H]24
c:1:c:c-2:c(:c:c:1)-[#6]-3-[#6](-[#6]-[#7]-2)-[#6]-[#6]=[#6]-3 S1C(=CC=C1)[C@H]2Nc3c(cccc3[C@H]4C=CC[C@@H]24)C(=O)NCC=C
c:1:c:c-2:c(:c:c:1)-[#6]-3-[#6](-[#6]-[#7]-2)-[#6]-[#6]=[#6]-3 S1C(=CC=C1C)[C@H]2Nc3c(cccc3[C@H]4C=CC[C@@H]24)C(=O)N(C)C
c:1:c:c-2:c(:c:c:1)-[#6]-3-[#6](-[#6]-[#7]-2)-[#6]-[#6]=[#6]-3 S1C(=CC=C1C)[C@H]2Nc3c(cccc3[C@H]4C=CC[C@H]24)C(=O)NC
c:1:c:c(:c:c:c:1-[#8]-[#1])-[#7](-[#1])-[#16](=[#8])=[#8] Brc1c(O)c(Cl)cc(NS(=O)(=O)C)c1
c:1:c:c(:c:c:c:1-[#8]-[#1])-[#7](-[#1])-[#16](=[#8])=[#8] Brc1c(O)c(OC)cc(NS(=O)(=O)C)c1
c:1:c:c(:c:c:c:1-[#8]-[#1])-[#7](-[#1])-[#16](=[#8])=[#8] Brc1c(O)cc(c(NS(=O)(=O)C)c1)C
c:1:c:c(:c:c:c:1-[#8]-[#1])-[#7](-[#1])-[#16](=[#8])=[#8] Brc1c(O)ccc(NS(=O)(=O)c2ccc(F)cc2)c1
c:1:c:c(:c:c:c:1-[#8]-[#1])-[#7](-[#1])-[#16](=[#8])=[#8] Brc1c(O)ccc(NS(=O)(=O)c2ccccc2)c1
c:1:c:c(:c:c:c:1-[#8]-[#1])-[#7](-[#1])-[#16](=[#8])=[#8] Brc1c(O)ccc(NS(=O)(=O)CC)c1
c:1:c:c(:c:c:c:1-[#8]-[#1])-[#7](-[#1])-[#16](=[#8])=[#8] Clc1c([N+]([O-])=O)cc(S(=O)(=O)Nc2c(cc(O)cc2)C)cc1
c:1:c:c(:c:c:c:1-[#8]-[#1])-[#7](-[#1])-[#16](=[#8])=[#8] Clc1c([N+]([O-])=O)cc(S(=O)(=O)Nc2ccc(O)cc2)cc1
c:1:c:c(:c:c:c:1-[#8]-[#1])-[#7](-[#1])-[#16](=[#8])=[#8] Clc1c(cc(S(=O)(=O)Nc2ccc(O)cc2)cc1)C([O-])=O
c:1:c:c(:c:c:c:1-[#8]-[#1])-[#7](-[#1])-[#16](=[#8])=[#8] Clc1c(O)c(cc(NS(=O)(=O)c2ccccc2)c1)C
c:1:c:c(:c:c:c:1-[#8]-[#1])-[#7](-[#1])-[#16](=[#8])=[#8] Clc1c(O)ccc(NS(=O)(=O)C=2SC=CC2)c1
c:1:c:c(:c:c:c:1-[#8]-[#1])-[#7](-[#1])-[#16](=[#8])=[#8] Clc1c(O)ccc(NS(=O)(=O)c2c(ccc([N+]([O-])=O)c2)C)c1
c:1:c:c(:c:c:c:1-[#8]-[#1])-[#7](-[#1])-[#16](=[#8])=[#8] Clc1c(O)ccc(NS(=O)(=O)c2c(cccc2)C)c1
c:1:c:c(:c:c:c:1-[#8]-[#1])-[#7](-[#1])-[#16](=[#8])=[#8] Clc1c(O)ccc(NS(=O)(=O)c2ccc(OC)cc2)c1
c:1:c:c(:c:c:c:1-[#8]-[#1])-[#7](-[#1])-[#16](=[#8])=[#8] Clc1c(S(=O)(=O)Nc2ccc(O)cc2)cc([N+]([O-])=O)cc1
c:1:c:c(:c:c:c:1-[#8]-[#1])-[#7](-[#1])-[#16](=[#8])=[#8] Clc1ccc(S(=O)(=O)Nc2c(cc(O)cc2)C)cc1
c:1:c:c(:c:c:c:1-[#8]-[#1])-[#7](-[#1])-[#16](=[#8])=[#8] Clc1ccc(S(=O)(=O)Nc2cc(c(O)cc2)C([O-])=O)cc1
c:1:c:c(:c:c:c:1-[#8]-[#1])-[#7](-[#1])-[#16](=[#8])=[#8] Clc1ccc(S(=O)(=O)Nc2ccc(O)cc2)cc1
c:1:c:c(:c:c:c:1-[#8]-[#1])-[#7](-[#1])-[#16](=[#8])=[#8] S(=O)(=O)(Nc1c(c(c(O)cc1)C)C)c2cc([N+]([O-])=O)ccc2
c:1:c:c(:c:c:c:1-[#8]-[#1])-[#7](-[#1])-[#16](=[#8])=[#8] S(=O)(=O)(Nc1c(c(c(O)cc1)C)C)c2ccc([N+]([O-])=O)cc2
c:1:c:c(:c:c:c:1-[#8]-[#1])-[#7](-[#1])-[#16](=[#8])=[#8] S(=O)(=O)(Nc1c(cc(O)c(c1)C)C)c2ccccc2
c:1:c:c(:c:c:c:1-[#8]-[#1])-[#7](-[#1])-[#16](=[#8])=[#8] S(=O)(=O)(Nc1c(cc(O)c(SC2=NC=NN2)c1)C)CC
c:1:c:c(:c:c:c:1-[#8]-[#1])-[#7](-[#1])-[#16](=[#8])=[#8] S(=O)(=O)(Nc1c(cc(O)c(SC2=NC=NN2)c1)C)CCCC
c:1:c:c(:c:c:c:1-[#8]-[#1])-[#7](-[#1])-[#16](=[#8])=[#8] S(=O)(=O)(Nc1c(cc(O)cc1)C)C=2SC=CC2
c:1:c:c(:c:c:c:1-[#8]-[#1])-[#7](-[#1])-[#16](=[#8])=[#8] S(=O)(=O)(Nc1c(cc(O)cc1)C)c2c(cc3NC(=O)Nc3c2)C
c:1:c:c(:c:c:c:1-[#8]-[#1])-[#7](-[#1])-[#16](=[#8])=[#8] S(=O)(=O)(Nc1c(cc(O)cc1)C)c2c(ccc([N+]([O-])=O)c2)C
c:1:c:c(:c:c:c:1-[#8]-[#1])-[#7](-[#1])-[#16](=[#8])=[#8] S(=O)(=O)(Nc1c(cc(O)cc1)C)c2c(cccc2)C
c:1:c:c(:c:c:c:1-[#8]-[#1])-[#7](-[#1])-[#16](=[#8])=[#8] S(=O)(=O)(Nc1c(cc(O)cc1)C)c2c3ncccc3ccc2
c:1:c:c(:c:c:c:1-[#8]-[#1])-[#7](-[#1])-[#16](=[#8])=[#8] S(=O)(=O)(Nc1c(cc(O)cc1)C)c2cc([N+]([O-])=O)ccc2
c:1:c:c(:c:c:c:1-[#8]-[#1])-[#7](-[#1])-[#16](=[#8])=[#8] S(=O)(=O)(Nc1c(cc(O)cc1)C)c2cc3c(cc2)C(=O)N(C(=O)3)C
c:1:c:c(:c:c:c:1-[#8]-[#1])-[#7](-[#1])-[#16](=[#8])=[#8] S(=O)(=O)(Nc1c(cc(O)cc1)C)c2cc3N(C(=O)N(c3cc2)C)C
c:1:c:c(:c:c:c:1-[#8]-[#1])-[#7](-[#1])-[#16](=[#8])=[#8] S(=O)(=O)(Nc1c(cc(O)cc1)C)c2cc3NC(=O)Nc3cc2
c:1:c:c(:c:c:c:1-[#8]-[#1])-[#7](-[#1])-[#16](=[#8])=[#8] S(=O)(=O)(Nc1c(cc(O)cc1)C)c2cc3OC([O-])=Nc3cc2
c:1:c:c(:c:c:c:1-[#8]-[#1])-[#7](-[#1])-[#16](=[#8])=[#8] S(=O)(=O)(Nc1c(cc(O)cc1)C)c2ccc(cc2)C([O-])=O
c:1:c:c(:c:c:c:1-[#8]-[#1])-[#7](-[#1])-[#16](=[#8])=[#8] S(=O)(=O)(Nc1c(cc(O)cc1)C)c2ccc(OC)cc2
c:1:c:c(:c:c:c:1-[#8]-[#1])-[#7](-[#1])-[#16](=[#8])=[#8] S(=O)(=O)(Nc1c(cc(O)cc1)C)CCCC
c:1:c:c(:c:c:c:1-[#8]-[#1])-[#7](-[#1])-[#16](=[#8])=[#8] S(=O)(=O)(Nc1c(cc(O)cc1C)C)c2ccc(OC)cc2
c:1:c:c(:c:c:c:1-[#8]-[#1])-[#7](-[#1])-[#16](=[#8])=[#8] S(=O)(=O)(Nc1c(cc(O)cc1C)C)c2ccccc2
c:1:c:c(:c:c:c:1-[#8]-[#1])-[#7](-[#1])-[#16](=[#8])=[#8] S(=O)(=O)(Nc1c(OC)cc(O)cc1)c2ccccc2
c:1:c:c(:c:c:c:1-[#8]-[#1])-[#7](-[#1])-[#16](=[#8])=[#8] S(=O)(=O)(Nc1c2c(c(O)cc1)cccc2)c3cc(ccc3)C([O-])=O
c:1:c:c(:c:c:c:1-[#8]-[#1])-[#7](-[#1])-[#16](=[#8])=[#8] S(=O)(=O)(Nc1c2c(nccc2)c(O)cc1)c3ccc(cc3)C
c:1:c:c(:c:c:c:1-[#8]-[#1])-[#7](-[#1])-[#16](=[#8])=[#8] S(=O)(=O)(Nc1c2ncccc(c(O)cc1)2)c3ccc(cc3)C
c:1:c:c(:c:c:c:1-[#8]-[#1])-[#7](-[#1])-[#16](=[#8])=[#8] S(=O)(=O)(Nc1cc(c(O)c(c1)C)C)C2=C(SC(=C2)C)C
c:1:c:c(:c:c:c:1-[#8]-[#1])-[#7](-[#1])-[#16](=[#8])=[#8] S(=O)(=O)(Nc1cc(c(O)c(c1)C)C)c2cc([N+]([O-])=O)ccc2
c:1:c:c(:c:c:c:1-[#8]-[#1])-[#7](-[#1])-[#16](=[#8])=[#8] S(=O)(=O)(Nc1cc(c(O)cc1)[C@H]2C(=O)CCC2)c3ccc(cc3)C
c:1:c:c(:c:c:c:1-[#8]-[#1])-[#7](-[#1])-[#16](=[#8])=[#8] S(=O)(=O)(Nc1cc(c(O)cc1)\C(=C(\[O-])/C)\C(=O)C)c2ccccc2
c:1:c:c(:c:c:c:1-[#8]-[#1])-[#7](-[#1])-[#16](=[#8])=[#8] S(=O)(=O)(Nc1cc(c(O)cc1)C([O-])=O)C=2SC=CC2
c:1:c:c(:c:c:c:1-[#8]-[#1])-[#7](-[#1])-[#16](=[#8])=[#8] S(=O)(=O)(Nc1cc(c(O)cc1)C([O-])=O)C2=C(ON=C2C)C
c:1:c:c(:c:c:c:1-[#8]-[#1])-[#7](-[#1])-[#16](=[#8])=[#8] S(=O)(=O)(Nc1cc(c(O)cc1)C([O-])=O)C2=CC=C(CC2)C
c:1:c:c(:c:c:c:1-[#8]-[#1])-[#7](-[#1])-[#16](=[#8])=[#8] S(=O)(=O)(Nc1cc(c(O)cc1)C([O-])=O)c2cc([N+]([O-])=O)ccc2
c:1:c:c(:c:c:c:1-[#8]-[#1])-[#7](-[#1])-[#16](=[#8])=[#8] S(=O)(=O)(Nc1cc(c(O)cc1)C([O-])=O)c2cc(c(F)cc2)C
c:1:c:c(:c:c:c:1-[#8]-[#1])-[#7](-[#1])-[#16](=[#8])=[#8] S(=O)(=O)(Nc1cc(c(O)cc1)C([O-])=O)c2cc(ccc2)C([O-])=O
c:1:c:c(:c:c:c:1-[#8]-[#1])-[#7](-[#1])-[#16](=[#8])=[#8] S(=O)(=O)(Nc1cc(c(O)cc1)C([O-])=O)c2ccc([N+]([O-])=O)cc2
c:1:c:c(:c:c:c:1-[#8]-[#1])-[#7](-[#1])-[#16](=[#8])=[#8] S(=O)(=O)(Nc1cc(c(O)cc1)C([O-])=O)c2ccc(F)cc2
c:1:c:c(:c:c:c:1-[#8]-[#1])-[#7](-[#1])-[#16](=[#8])=[#8] S(=O)(=O)(Nc1cc(c(O)cc1)C([O-])=O)c2ccc(OC)cc2
c:1:c:c(:c:c:c:1-[#8]-[#1])-[#7](-[#1])-[#16](=[#8])=[#8] S(=O)(=O)(Nc1cc(c(O)cc1)C([O-])=O)c2ccc(OCC)cc2
c:1:c:c(:c:c:c:1-[#8]-[#1])-[#7](-[#1])-[#16](=[#8])=[#8] S(=O)(=O)(Nc1cc(c(O)cc1)C([O-])=O)c2ccccc2
c:1:c:c(:c:c:c:1-[#8]-[#1])-[#7](-[#1])-[#16](=[#8])=[#8] S(=O)(=O)(Nc1cc(c(O)cc1)C(=O)N(CC(C)C)C)C
c:1:c:c(:c:c:c:1-[#8]-[#1])-[#7](-[#1])-[#16](=[#8])=[#8] S(=O)(=O)(Nc1cc(c(O)cc1)C(=O)N(CC2CC2)C)C
c:1:c:c(:c:c:c:1-[#8]-[#1])-[#7](-[#1])-[#16](=[#8])=[#8] S(=O)(=O)(Nc1cc(c(O)cc1)C(=O)N(CCCC)C)C
c:1:c:c(:c:c:c:1-[#8]-[#1])-[#7](-[#1])-[#16](=[#8])=[#8] S(=O)(=O)(Nc1cc(c(O)cc1)C(=O)N(CCOC)C)C
c:1:c:c(:c:c:c:1-[#8]-[#1])-[#7](-[#1])-[#16](=[#8])=[#8] S(=O)(=O)(Nc1cc(c(O)cc1)C(=O)N[C@@H](CC)C)C
c:1:c:c(:c:c:c:1-[#8]-[#1])-[#7](-[#1])-[#16](=[#8])=[#8] S(=O)(=O)(Nc1cc(c(O)cc1)C(=O)N2CCCC2)C
c:1:c:c(:c:c:c:1-[#8]-[#1])-[#7](-[#1])-[#16](=[#8])=[#8] S(=O)(=O)(Nc1cc(c(O)cc1)C(=O)N2CCCCC2)C
c:1:c:c(:c:c:c:1-[#8]-[#1])-[#7](-[#1])-[#16](=[#8])=[#8] S(=O)(=O)(Nc1cc(c(O)cc1)C(=O)NC2CC2)C
c:1:c:c(:c:c:c:1-[#8]-[#1])-[#7](-[#1])-[#16](=[#8])=[#8] S(=O)(=O)(Nc1cc(c(O)cc1)C(=O)NCC(C)C)C
c:1:c:c(:c:c:c:1-[#8]-[#1])-[#7](-[#1])-[#16](=[#8])=[#8] S(=O)(=O)(Nc1cc(c(O)cc1)C(=O)NCC(F)(F)F)C
c:1:c:c(:c:c:c:1-[#8]-[#1])-[#7](-[#1])-[#16](=[#8])=[#8] S(=O)(=O)(Nc1cc(c(O)cc1)C(=O)OC)c2ccc(cc2)C
c:1:c:c(:c:c:c:1-[#8]-[#1])-[#7](-[#1])-[#16](=[#8])=[#8] S(=O)(=O)(Nc1cc(c(O)cc1)C(=O)OC)c2ccc(OC)cc2
c:1:c:c(:c:c:c:1-[#8]-[#1])-[#7](-[#1])-[#16](=[#8])=[#8] S(=O)(=O)(Nc1cc(c(O)cc1)C(=O)OC)c2ccccc2
c:1:c:c(:c:c:c:1-[#8]-[#1])-[#7](-[#1])-[#16](=[#8])=[#8] S(=O)(=O)(Nc1cc(c(O)cc1)C)c2ccc(NC(=O)OC)cc2
c:1:c:c(:c:c:c:1-[#8]-[#1])-[#7](-[#1])-[#16](=[#8])=[#8] S(=O)(=O)(Nc1cc(c(O)cc1)C)c2ccccc2
c:1:c:c(:c:c:c:1-[#8]-[#1])-[#7](-[#1])-[#16](=[#8])=[#8] S(=O)(=O)(Nc1cc(NC(=O)C)c(O)cc1)c2cc(F)c(F)cc2
c:1:c:c(:c:c:c:1-[#8]-[#1])-[#7](-[#1])-[#16](=[#8])=[#8] S(=O)(=O)(Nc1cc(NC(=O)C)c(O)cc1)c2ccc(cc2)C(=O)C
c:1:c:c(:c:c:c:1-[#8]-[#1])-[#7](-[#1])-[#16](=[#8])=[#8] S(=O)(=O)(Nc1cc(SC2=NC=NN2)c(O)cc1)C
c:1:c:c(:c:c:c:1-[#8]-[#1])-[#7](-[#1])-[#16](=[#8])=[#8] S(=O)(=O)(Nc1cc(SC2=NC=NN2)c(O)cc1)c3ccccc3
c:1:c:c(:c:c:c:1-[#8]-[#1])-[#7](-[#1])-[#16](=[#8])=[#8] S(=O)(=O)(Nc1cc(SC2=NC=NN2)c(O)cc1)CCCC
c:1:c:c(:c:c:c:1-[#8]-[#1])-[#7](-[#1])-[#16](=[#8])=[#8] S(=O)(=O)(Nc1ccc(O)cc1)C=2C(=NN(c3ccccc3)C2C)C
c:1:c:c(:c:c:c:1-[#8]-[#1])-[#7](-[#1])-[#16](=[#8])=[#8] S(=O)(=O)(Nc1ccc(O)cc1)C=2SC(=CC2)C
c:1:c:c(:c:c:c:1-[#8]-[#1])-[#7](-[#1])-[#16](=[#8])=[#8] S(=O)(=O)(Nc1ccc(O)cc1)C=2SC(=NC2)NC(=O)C
c:1:c:c(:c:c:c:1-[#8]-[#1])-[#7](-[#1])-[#16](=[#8])=[#8] S(=O)(=O)(Nc1ccc(O)cc1)C=2SC=CC2
c:1:c:c(:c:c:c:1-[#8]-[#1])-[#7](-[#1])-[#16](=[#8])=[#8] S(=O)(=O)(Nc1ccc(O)cc1)C2=C(ON=C2C)C
c:1:c:c(:c:c:c:1-[#8]-[#1])-[#7](-[#1])-[#16](=[#8])=[#8] S(=O)(=O)(Nc1ccc(O)cc1)C2=C(SC(C(=O)NCC)=C2)C
c:1:c:c(:c:c:c:1-[#8]-[#1])-[#7](-[#1])-[#16](=[#8])=[#8] S(=O)(=O)(Nc1ccc(O)cc1)c2c(cc(c(c2)C)C)C
c:1:c:c(:c:c:c:1-[#8]-[#1])-[#7](-[#1])-[#16](=[#8])=[#8] S(=O)(=O)(Nc1ccc(O)cc1)c2c(OC)cc(c(c2)C)C
c:1:c:c(:c:c:c:1-[#8]-[#1])-[#7](-[#1])-[#16](=[#8])=[#8] S(=O)(=O)(Nc1ccc(O)cc1)c2c(OC)ccc(OC)c2
c:1:c:c(:c:c:c:1-[#8]-[#1])-[#7](-[#1])-[#16](=[#8])=[#8] S(=O)(=O)(Nc1ccc(O)cc1)c2c3c4c(NC(=O)c4ccc3)cc2
c:1:c:c(:c:c:c:1-[#8]-[#1])-[#7](-[#1])-[#16](=[#8])=[#8] S(=O)(=O)(Nc1ccc(O)cc1)c2c3ncccc3ccc2
c:1:c:c(:c:c:c:1-[#8]-[#1])-[#7](-[#1])-[#16](=[#8])=[#8] S(=O)(=O)(Nc1ccc(O)cc1)c2cc([N+]([O-])=O)c(cc2)C
c:1:c:c(:c:c:c:1-[#8]-[#1])-[#7](-[#1])-[#16](=[#8])=[#8] S(=O)(=O)(Nc1ccc(O)cc1)c2cc(ccc2)C([O-])=O
c:1:c:c(:c:c:c:1-[#8]-[#1])-[#7](-[#1])-[#16](=[#8])=[#8] S(=O)(=O)(Nc1ccc(O)cc1)c2cc(ccc2)C(F)(F)F
c:1:c:c(:c:c:c:1-[#8]-[#1])-[#7](-[#1])-[#16](=[#8])=[#8] S(=O)(=O)(Nc1ccc(O)cc1)c2cc3c(cc2)cccc3
c:1:c:c(:c:c:c:1-[#8]-[#1])-[#7](-[#1])-[#16](=[#8])=[#8] S(=O)(=O)(Nc1ccc(O)cc1)c2cc3NC(=O)Nc3cc2
c:1:c:c(:c:c:c:1-[#8]-[#1])-[#7](-[#1])-[#16](=[#8])=[#8] S(=O)(=O)(Nc1ccc(O)cc1)c2cc3OC(=O)Nc3cc2
c:1:c:c(:c:c:c:1-[#8]-[#1])-[#7](-[#1])-[#16](=[#8])=[#8] S(=O)(=O)(Nc1ccc(O)cc1)c2ccc([N+]([O-])=O)cc2
c:1:c:c(:c:c:c:1-[#8]-[#1])-[#7](-[#1])-[#16](=[#8])=[#8] S(=O)(=O)(Nc1ccc(O)cc1)c2ccc(cc2)C
c:1:c:c(:c:c:c:1-[#8]-[#1])-[#7](-[#1])-[#16](=[#8])=[#8] S(=O)(=O)(Nc1ccc(O)cc1)c2ccc(cc2)C(=S)N
c:1:c:c(:c:c:c:1-[#8]-[#1])-[#7](-[#1])-[#16](=[#8])=[#8] S(=O)(=O)(Nc1ccc(O)cc1)c2ccc(cc2)CC
c:1:c:c(:c:c:c:1-[#8]-[#1])-[#7](-[#1])-[#16](=[#8])=[#8] S(=O)(=O)(Nc1ccc(O)cc1)c2ccc(F)cc2
c:1:c:c(:c:c:c:1-[#8]-[#1])-[#7](-[#1])-[#16](=[#8])=[#8] S(=O)(=O)(Nc1ccc(O)cc1)c2ccc(NC(=O)OC)cc2
n2(-[#6]:1:[!#1]:[#6]:[#6]:[#6]:[#6]:1)c(cc(c2-[#6;X4])-[#1])-[#6;X4] [NH3+]CC1=C(N(c2ccc(cc2)C(C)C)C(=C1)C)C
n2(-[#6]:1:[!#1]:[#6]:[#6]:[#6]:[#6]:1)c(cc(c2-[#6;X4])-[#1])-[#6;X4] [O-][N+](=O)c1c(ccc(N2C(=CC=C2C)C)c1)C
n2(-[#6]:1:[!#1]:[#6]:[#6]:[#6]:[#6]:1)c(cc(c2-[#6;X4])-[#1])-[#6;X4] [O-][N+](=O)c1cc(c(N2C(=C(C=NNC(=O)C)C=C2C)C)cc1)C
n2(-[#6]:1:[!#1]:[#6]:[#6]:[#6]:[#6]:1)c(cc(c2-[#6;X4])-[#1])-[#6;X4] [O-][N+](=O)c1ccc(N2C(=C(/C=C(/C#N)\C(=O)OCC)C=C2C)C)cc1
n2(-[#6]:1:[!#1]:[#6]:[#6]:[#6]:[#6]:1)c(cc(c2-[#6;X4])-[#1])-[#6;X4] [O-][N+](=O)c1ccc(N2C(=C(C=NO)C=C2C)C)cc1
n2(-[#6]:1:[!#1]:[#6]:[#6]:[#6]:[#6]:1)c(cc(c2-[#6;X4])-[#1])-[#6;X4] [O-]C(=O)Cc1ccc(N2C(=C(C=O)C=C2C)C)cc1
n2(-[#6]:1:[!#1]:[#6]:[#6]:[#6]:[#6]:1)c(cc(c2-[#6;X4])-[#1])-[#6;X4] [O-]C\1=NC(=O)N/C1=C\C2=C(N(c3cc(ccc3)C)C(=C2)C)C
n2(-[#6]:1:[!#1]:[#6]:[#6]:[#6]:[#6]:1)c(cc(c2-[#6;X4])-[#1])-[#6;X4] [O-]C\1=NC(=O)N/C1=C\C2=C(N(c3ccccc3)C(=C2)C)C
n2(-[#6]:1:[!#1]:[#6]:[#6]:[#6]:[#6]:1)c(cc(c2-[#6;X4])-[#1])-[#6;X4] [O-]C\1=NC(=O)NC(=O)/C1=C/C2=C(N(c3ccccc3)C(=C2)C)C
n2(-[#6]:1:[!#1]:[#6]:[#6]:[#6]:[#6]:1)c(cc(c2-[#6;X4])-[#1])-[#6;X4] Clc1c(c(N2C(=C(C=NN3C=NN=C3)C=C2C)C)ccc1)C
n2(-[#6]:1:[!#1]:[#6]:[#6]:[#6]:[#6]:1)c(cc(c2-[#6;X4])-[#1])-[#6;X4] Clc1c(cc(N2C(=CC=C2C)C)cc1)C(=O)O[C@@H](C#N)C
n2(-[#6]:1:[!#1]:[#6]:[#6]:[#6]:[#6]:1)c(cc(c2-[#6;X4])-[#1])-[#6;X4] Clc1c(F)ccc(N2C(=C(C=O)C=C2C)C)c1
n2(-[#6]:1:[!#1]:[#6]:[#6]:[#6]:[#6]:1)c(cc(c2-[#6;X4])-[#1])-[#6;X4] Clc1c(N2C(=C(C=O)C=C2C)C)ccc([N+]([O-])=O)c1
n2(-[#6]:1:[!#1]:[#6]:[#6]:[#6]:[#6]:1)c(cc(c2-[#6;X4])-[#1])-[#6;X4] Clc1c(O)ccc(N2C(=CC=C2C)C)c1
n2(-[#6]:1:[!#1]:[#6]:[#6]:[#6]:[#6]:1)c(cc(c2-[#6;X4])-[#1])-[#6;X4] Clc1cc(N2C(=C(C=NNC(=O)C)C=C2C)C)ccc1
n2(-[#6]:1:[!#1]:[#6]:[#6]:[#6]:[#6]:1)c(cc(c2-[#6;X4])-[#1])-[#6;X4] Clc1ccc(N2C(=C(/C=C(\C#N)/C(=O)N)C=C2C)C)cc1
n2(-[#6]:1:[!#1]:[#6]:[#6]:[#6]:[#6]:1)c(cc(c2-[#6;X4])-[#1])-[#6;X4] Clc1ccc(N2C(=C(C(=O)CN3C(=NN=C3)C#N)C=C2C)C)cc1
n2(-[#6]:1:[!#1]:[#6]:[#6]:[#6]:[#6]:1)c(cc(c2-[#6;X4])-[#1])-[#6;X4] Clc1ccc(N2C(=C(C=NNC(=[NH2+])N)C=C2C)C)cc1
n2(-[#6]:1:[!#1]:[#6]:[#6]:[#6]:[#6]:1)c(cc(c2-[#6;X4])-[#1])-[#6;X4] Clc1ccc(N2C(=C(C=NNC(=S)N)C=C2C)C)cc1
n2(-[#6]:1:[!#1]:[#6]:[#6]:[#6]:[#6]:1)c(cc(c2-[#6;X4])-[#1])-[#6;X4] FC(F)(F)C(=O)C1=C(N(c2ccc([N+]([O-])=O)cc2)C(=C1)C)C
n2(-[#6]:1:[!#1]:[#6]:[#6]:[#6]:[#6]:1)c(cc(c2-[#6;X4])-[#1])-[#6;X4] FC(F)(F)CNC(=O)CC1=C(N(c2ccc(cc2)C)C(=C1)C)C
n2(-[#6]:1:[!#1]:[#6]:[#6]:[#6]:[#6]:1)c(cc(c2-[#6;X4])-[#1])-[#6;X4] Fc1c(N2C(=C(/C=C(\C#N)/C(=O)N)C=C2C)C)ccc(F)c1
n2(-[#6]:1:[!#1]:[#6]:[#6]:[#6]:[#6]:1)c(cc(c2-[#6;X4])-[#1])-[#6;X4] Fc1c(N2C(=C(C(=O)NCC3=NN=CN3CC)C=C2C)C)cccc1
n2(-[#6]:1:[!#1]:[#6]:[#6]:[#6]:[#6]:1)c(cc(c2-[#6;X4])-[#1])-[#6;X4] Fc1cc(N2C(=C(/C=C/3\C(=O)N(C(=O)NC(=O)3)C)C=C2C)C)ccc1
n2(-[#6]:1:[!#1]:[#6]:[#6]:[#6]:[#6]:1)c(cc(c2-[#6;X4])-[#1])-[#6;X4] Fc1cc(N2C(=C(C(=O)CN3CCC(OC)CC3)C=C2C)C)ccc1
n2(-[#6]:1:[!#1]:[#6]:[#6]:[#6]:[#6]:1)c(cc(c2-[#6;X4])-[#1])-[#6;X4] Fc1cc(N2C(=C(C(=O)N[C@@H](CN3C=NC=C3)C)C=C2C)C)ccc1
n2(-[#6]:1:[!#1]:[#6]:[#6]:[#6]:[#6]:1)c(cc(c2-[#6;X4])-[#1])-[#6;X4] Fc1cc(N2C(=C(C(=O)NCCCC(=O)N)C=C2C)C)ccc1
n2(-[#6]:1:[!#1]:[#6]:[#6]:[#6]:[#6]:1)c(cc(c2-[#6;X4])-[#1])-[#6;X4] Fc1ccc(N2C(=C(/C=C\3/C(=O)N(C(=O)NC(=O)3)C)C=C2C)C)cc1
n2(-[#6]:1:[!#1]:[#6]:[#6]:[#6]:[#6]:1)c(cc(c2-[#6;X4])-[#1])-[#6;X4] Fc1ccc(N2C(=C(C(=O)C[NH+]3CCOCC3)C=C2C)C)cc1
n2(-[#6]:1:[!#1]:[#6]:[#6]:[#6]:[#6]:1)c(cc(c2-[#6;X4])-[#1])-[#6;X4] Fc1ccc(N2C(=C(C(=O)N(C(C)C)CC(=O)N)C=C2C)C)cc1
n2(-[#6]:1:[!#1]:[#6]:[#6]:[#6]:[#6]:1)c(cc(c2-[#6;X4])-[#1])-[#6;X4] Fc1ccc(N2C(=C(C(=O)N[C@@H]3C(=O)NCCCC3)C=C2C)C)cc1
n2(-[#6]:1:[!#1]:[#6]:[#6]:[#6]:[#6]:1)c(cc(c2-[#6;X4])-[#1])-[#6;X4] Fc1ccc(N2C(=C(C(=O)N3C[C@H](O[C@H](C3)C)C)C=C2C)C)cc1
n2(-[#6]:1:[!#1]:[#6]:[#6]:[#6]:[#6]:1)c(cc(c2-[#6;X4])-[#1])-[#6;X4] Fc1ccc(N2C(=C(C(=O)NC=3N(N=C(C3)C)C)C=C2C)C)cc1
n2(-[#6]:1:[!#1]:[#6]:[#6]:[#6]:[#6]:1)c(cc(c2-[#6;X4])-[#1])-[#6;X4] Fc1ccc(N2C(=C(C(=O)NCCc3ncccc3)C=C2C)C)cc1
n2(-[#6]:1:[!#1]:[#6]:[#6]:[#6]:[#6]:1)c(cc(c2-[#6;X4])-[#1])-[#6;X4] Fc1ccc(N2C(=C(C(=O)NCCNC(=O)C(C)C)C=C2C)C)cc1
n2(-[#6]:1:[!#1]:[#6]:[#6]:[#6]:[#6]:1)c(cc(c2-[#6;X4])-[#1])-[#6;X4] Fc1ccc(N2C(=C(C=NNC(=O)CC#N)C=C2C)C)cc1
n2(-[#6]:1:[!#1]:[#6]:[#6]:[#6]:[#6]:1)c(cc(c2-[#6;X4])-[#1])-[#6;X4] N#Cc1c(N2C(=CC=C2C)C)cccc1
n2(-[#6]:1:[!#1]:[#6]:[#6]:[#6]:[#6]:1)c(cc(c2-[#6;X4])-[#1])-[#6;X4] N#CCC1=C(N(c2ccc(cc2)C)C(=C1)C)C
n2(-[#6]:1:[!#1]:[#6]:[#6]:[#6]:[#6]:1)c(cc(c2-[#6;X4])-[#1])-[#6;X4] O=C(C1=C(N(c2c(cccc2)C)C(=C1)C)C)C[n+]3ccc(N(C)C)cc3
n2(-[#6]:1:[!#1]:[#6]:[#6]:[#6]:[#6]:1)c(cc(c2-[#6;X4])-[#1])-[#6;X4] O=C(C1=C(N(c2cc(c(cc2)C)C)C(=C1)C)C)C[n+]3ccc(cc3)C
n2(-[#6]:1:[!#1]:[#6]:[#6]:[#6]:[#6]:1)c(cc(c2-[#6;X4])-[#1])-[#6;X4] O=C(C1=C(N(c2cc(ccc2)C)C(=C1)C)C)C[N+]34CCN(CC3)CC4
n2(-[#6]:1:[!#1]:[#6]:[#6]:[#6]:[#6]:1)c(cc(c2-[#6;X4])-[#1])-[#6;X4] O=C(C1=C(N(c2cc(ccc2)C)C(=C1)C)C)CN3N=C(N=C3)C#N
n2(-[#6]:1:[!#1]:[#6]:[#6]:[#6]:[#6]:1)c(cc(c2-[#6;X4])-[#1])-[#6;X4] O=C(C1=C(N(c2ccccc2)C(=C1)C)C)C[n+]3cc(O)ccc3
n2(-[#6]:1:[!#1]:[#6]:[#6]:[#6]:[#6]:1)c(cc(c2-[#6;X4])-[#1])-[#6;X4] O=C(N(C[C@@H]1COCC1)CC)C2=C(N(c3ccccc3)C(=C2)C)C
n2(-[#6]:1:[!#1]:[#6]:[#6]:[#6]:[#6]:1)c(cc(c2-[#6;X4])-[#1])-[#6;X4] O=C(N[C@@H](C(=O)N)C)/C=C/C1=C(N(c2ccc(cc2)C)C(=C1)C)C
n2(-[#6]:1:[!#1]:[#6]:[#6]:[#6]:[#6]:1)c(cc(c2-[#6;X4])-[#1])-[#6;X4] O=C(N[C@@H](C(=O)N)C)c1ccc(N2C(=CC=C2C)C)cc1
n2(-[#6]:1:[!#1]:[#6]:[#6]:[#6]:[#6]:1)c(cc(c2-[#6;X4])-[#1])-[#6;X4] O=C(N[C@@H](c1ncccc1)C)C2=C(N(c3cc(OC)ccc3)C(=C2)C)C
n2(-[#6]:1:[!#1]:[#6]:[#6]:[#6]:[#6]:1)c(cc(c2-[#6;X4])-[#1])-[#6;X4] O=C(N[C@@H](CN1C=NC=C1)C)C2=C(N(c3c(cccc3)C)C(=C2)C)C
n2(-[#6]:1:[!#1]:[#6]:[#6]:[#6]:[#6]:1)c(cc(c2-[#6;X4])-[#1])-[#6;X4] O=C(N[C@H](COC)C)/C=C/C1=C(N(c2ccccc2)C(=C1)C)C
n2(-[#6]:1:[!#1]:[#6]:[#6]:[#6]:[#6]:1)c(cc(c2-[#6;X4])-[#1])-[#6;X4] O=C(N1C(COCC1)(C)C)C2=C(N(c3cc(ccc3)C)C(=C2)C)C
n2(-[#6]:1:[!#1]:[#6]:[#6]:[#6]:[#6]:1)c(cc(c2-[#6;X4])-[#1])-[#6;X4] O=C(N1CC(=O)NCC1)C2=C(N(c3cc(OC)ccc3)C(=C2)C)C
n2(-[#6]:1:[!#1]:[#6]:[#6]:[#6]:[#6]:1)c(cc(c2-[#6;X4])-[#1])-[#6;X4] O=C(N1CCC(CC1)C)C2=C(N(c3cc(ccc3)C)C(=C2)C)C
n2(-[#6]:1:[!#1]:[#6]:[#6]:[#6]:[#6]:1)c(cc(c2-[#6;X4])-[#1])-[#6;X4] O=C(NC[C@@H](CN1N=CC=C1)C)c2ccc(N3C(=CC=C3C)C)cc2
n2(-[#6]:1:[!#1]:[#6]:[#6]:[#6]:[#6]:1)c(cc(c2-[#6;X4])-[#1])-[#6;X4] O=C(NC1=Nc2c(N1)cccc2)c3ccc(N4C(=CC=C4C)C)cc3
n2(-[#6]:1:[!#1]:[#6]:[#6]:[#6]:[#6]:1)c(cc(c2-[#6;X4])-[#1])-[#6;X4] O=C(NC1=NN(C=C1)C)C2=C(N(c3cc(OC)ccc3)C(=C2)C)C
n2(-[#6]:1:[!#1]:[#6]:[#6]:[#6]:[#6]:1)c(cc(c2-[#6;X4])-[#1])-[#6;X4] O=C(Nc1cc(N2C(=CC=C2C)C)ccc1)C(=O)N[C@H](CO)CC
n2(-[#6]:1:[!#1]:[#6]:[#6]:[#6]:[#6]:1)c(cc(c2-[#6;X4])-[#1])-[#6;X4] O=C(Nc1cc(N2C(=CC=C2C)C)ccc1)C(=O)NC
n2(-[#6]:1:[!#1]:[#6]:[#6]:[#6]:[#6]:1)c(cc(c2-[#6;X4])-[#1])-[#6;X4] O=C(Nc1cc(N2C(=CC=C2C)C)ccc1)C(=O)NC[C@H]3OCCC3
n2(-[#6]:1:[!#1]:[#6]:[#6]:[#6]:[#6]:1)c(cc(c2-[#6;X4])-[#1])-[#6;X4] O=C(Nc1cc(OCC#N)ccc1)C2=C(N(c3ncccc3)C(=C2)C)C
n2(-[#6]:1:[!#1]:[#6]:[#6]:[#6]:[#6]:1)c(cc(c2-[#6;X4])-[#1])-[#6;X4] O=C(Nc1cc2c(nccc2)cc1)C3=C(N(c4ncccc4)C(=C3)C)C
n2(-[#6]:1:[!#1]:[#6]:[#6]:[#6]:[#6]:1)c(cc(c2-[#6;X4])-[#1])-[#6;X4] O=C(Nc1ccc(cc1)C(=O)N)c2ccc(N3C(=CC=C3C)C)cc2
n2(-[#6]:1:[!#1]:[#6]:[#6]:[#6]:[#6]:1)c(cc(c2-[#6;X4])-[#1])-[#6;X4] O=C(Nc1ccc(OCC#N)cc1)C2=C(N(c3ncccc3)C(=C2)C)C
n2(-[#6]:1:[!#1]:[#6]:[#6]:[#6]:[#6]:1)c(cc(c2-[#6;X4])-[#1])-[#6;X4] O=C(NCc1ccc(cc1)C(=O)N)c2ccc(N3C(=CC=C3C)C)cc2
n2(-[#6]:1:[!#1]:[#6]:[#6]:[#6]:[#6]:1)c(cc(c2-[#6;X4])-[#1])-[#6;X4] O=C(NCc1ccc(N2C(=CC=C2C)C)cc1)C3=NNC=C3
n2(-[#6]:1:[!#1]:[#6]:[#6]:[#6]:[#6]:1)c(cc(c2-[#6;X4])-[#1])-[#6;X4] O=C(NN=CC1=C(N(c2c(cccc2)C)C(=C1)C)C)c3ccncc3
n2(-[#6]:1:[!#1]:[#6]:[#6]:[#6]:[#6]:1)c(cc(c2-[#6;X4])-[#1])-[#6;X4] O=C(NN=Cc1c(O)c(O)ccc1)c2ccc(N3C(=CC=C3C)C)cc2
n2(-[#6]:1:[!#1]:[#6]:[#6]:[#6]:[#6]:1)c(cc(c2-[#6;X4])-[#1])-[#6;X4] O=C(NN=Cc1cc(O)ccc1)c2ccc(N3C(=CC=C3C)C)cc2
n2(-[#6]:1:[!#1]:[#6]:[#6]:[#6]:[#6]:1)c(cc(c2-[#6;X4])-[#1])-[#6;X4] O=C(NNC(=O)C1=C(N(c2ccccc2)C(=C1)C)C)N[C@H](CC)C
n2(-[#6]:1:[!#1]:[#6]:[#6]:[#6]:[#6]:1)c(cc(c2-[#6;X4])-[#1])-[#6;X4] O=C(NNC(=O)C1=C(N(c2ccccc2)C(=C1)C)C)NCCCC
n2(-[#6]:1:[!#1]:[#6]:[#6]:[#6]:[#6]:1)c(cc(c2-[#6;X4])-[#1])-[#6;X4] O=C(NNC(=O)c1ccc(N2C(=CC=C2C)C)cc1)NCC(C)C
n2(-[#6]:1:[!#1]:[#6]:[#6]:[#6]:[#6]:1)c(cc(c2-[#6;X4])-[#1])-[#6;X4] O=C(O[C@@H](C(=O)C)C)C1=C(N(c2c(cccc2)C)C(=C1)C)C
n2(-[#6]:1:[!#1]:[#6]:[#6]:[#6]:[#6]:1)c(cc(c2-[#6;X4])-[#1])-[#6;X4] O=C(O[C@@H](C(=O)C1=C(N(c2ccccc2)C(=C1)C)C)C)c3nccnc3
n2(-[#6]:1:[!#1]:[#6]:[#6]:[#6]:[#6]:1)c(cc(c2-[#6;X4])-[#1])-[#6;X4] O=C(O[C@@H](C#N)C)C1=C(N(c2c(cccc2)C)C(=C1)C)C
n2(-[#6]:1:[!#1]:[#6]:[#6]:[#6]:[#6]:1)c(cc(c2-[#6;X4])-[#1])-[#6;X4] O=C(OC)C1=C(N(c2ccc(cc2)C)C(=C1)C)C
n2(-[#6]:1:[!#1]:[#6]:[#6]:[#6]:[#6]:1)c(cc(c2-[#6;X4])-[#1])-[#6;X4] O=C(OCC(=O)C1=C(N(c2cc(ccc2)C)C(=C1)C)C)c3ncccc3
n2(-[#6]:1:[!#1]:[#6]:[#6]:[#6]:[#6]:1)c(cc(c2-[#6;X4])-[#1])-[#6;X4] O=C(OCC(=O)C1=C(N(c2ccc(OC)cc2)C(=C1)C)C)[C@H]3[C@@H](C3)C
n2(-[#6]:1:[!#1]:[#6]:[#6]:[#6]:[#6]:1)c(cc(c2-[#6;X4])-[#1])-[#6;X4] O=C(OCC(=O)N(CCC#N)C)c1ccc(N2C(=CC=C2C)C)cc1
n2(-[#6]:1:[!#1]:[#6]:[#6]:[#6]:[#6]:1)c(cc(c2-[#6;X4])-[#1])-[#6;X4] O=C(OCC(=O)N1C(=O)CCC1)c2ccc(N3C(=CC=C3C)C)cc2
n2(-[#6]:1:[!#1]:[#6]:[#6]:[#6]:[#6]:1)c(cc(c2-[#6;X4])-[#1])-[#6;X4] O=C(OCC(=O)NCCC)C1=C(N(c2ccccc2)C(=C1)C)C
n2(-[#6]:1:[!#1]:[#6]:[#6]:[#6]:[#6]:1)c(cc(c2-[#6;X4])-[#1])-[#6;X4] O=C(OCC)c1ccc(N2C(=C(/C=C(\C#N)/C(=O)N)C=C2C)C)cc1
n2(-[#6]:1:[!#1]:[#6]:[#6]:[#6]:[#6]:1)c(cc(c2-[#6;X4])-[#1])-[#6;X4] O=C(OCC1=NN=NN1C2CC2)c3ccc(N4C(=CC=C4C)C)cc3
n2(-[#6]:1:[!#1]:[#6]:[#6]:[#6]:[#6]:1)c(cc(c2-[#6;X4])-[#1])-[#6;X4] O=C1N(C(=O)\C(\N1)=C/C2=C(N(c3c(c(ccc3)C)C)C(=C2)C)C)CC=C
n2(-[#6]:1:[!#1]:[#6]:[#6]:[#6]:[#6]:1)c(cc(c2-[#6;X4])-[#1])-[#6;X4] O=C1N(C(=O)C(C(=O)N1C)=CC2=C(N(c3ccccc3)C(=C2)C)C)C
n2(-[#6]:1:[!#1]:[#6]:[#6]:[#6]:[#6]:1)c(cc(c2-[#6;X4])-[#1])-[#6;X4] O=C1N/C(/C(=O)N1)=C/C2=C(N(c3cc4OCOc4cc3)C(=C2)C)C
n2(-[#6]:1:[!#1]:[#6]:[#6]:[#6]:[#6]:1)c(cc(c2-[#6;X4])-[#1])-[#6;X4] O=C1NC(=O)[C@@H](N1)CC(=O)NCc2ccc(N3C(=CC=C3C)C)cc2
n2(-[#6]:1:[!#1]:[#6]:[#6]:[#6]:[#6]:1)c(cc(c2-[#6;X4])-[#1])-[#6;X4] ON=CC1=C(N(c2ccc(N(C)C)cc2)C(=C1)C)C
n2(-[#6]:1:[!#1]:[#6]:[#6]:[#6]:[#6]:1)c(cc(c2-[#6;X4])-[#1])-[#6;X4] S(c1ccc(N2C(=CC=C2C)C)cc1)CC([O-])=O
n2(-[#6]:1:[!#1]:[#6]:[#6]:[#6]:[#6]:1)c(cc(c2-[#6;X4])-[#1])-[#6;X4] S=C(NN=CC1=C(N(c2cc(ccc2)C)C(=C1)C)C)N
n2(-[#6]:1:[!#1]:[#6]:[#6]:[#6]:[#6]:1)c(cc(c2-[#6;X4])-[#1])-[#6;X4] S=C(NN=CC1=C(N(c2cc3c(nccc3)cc2)C(=C1)C)C)N
n2(-[#6]:1:[!#1]:[#6]:[#6]:[#6]:[#6]:1)c(cc(c2-[#6;X4])-[#1])-[#6;X4] S=C(NNC(=O)C1=C(N(c2ccccc2)C(=C1)C)C)NCCC
n2(-[#6]:1:[!#1]:[#6]:[#6]:[#6]:[#6]:1)c(cc(c2-[#6;X4])-[#1])-[#6;X4] S=C\1NC(=O)N/C1=C\C2=C(N(c3ccc([N+]([O-])=O)cc3)C(=C2)C)C
n2(-[#6]:1:[!#1]:[#6]:[#6]:[#6]:[#6]:1)c(cc(c2-[#6;X4])-[#1])-[#6;X4] S=C1S/C(/C(=O)N1)=C\C2=C(N(c3c(OC)cccc3)C(=C2)C)C
n2(-[#6]:1:[!#1]:[#6]:[#6]:[#6]:[#6]:1)c(cc(c2-[#6;X4])-[#1])-[#6;X4] S1(=O)(=O)C[C@@H](NC(=O)C2=C(N(c3ccccc3)C(=C2)C)C)CC1
n2(-[#6]:1:[!#1]:[#6]:[#6]:[#6]:[#6]:1)c(cc(c2-[#6;X4])-[#1])-[#6;X4] S1(=O)(=O)C[C@H](NC(=O)c2ccc(N3C(=CC=C3C)C)cc2)CC1
n2(-[#6]:1:[!#1]:[#6]:[#6]:[#6]:[#6]:1)c(cc(c2-[#6;X4])-[#1])-[#6;X4] S1/C(/C(=O)N(C1=O)C)=C\C2=C(N(c3ccc(cc3)C)C(=C2)C)C
n2(-[#6]:1:[!#1]:[#6]:[#6]:[#6]:[#6]:1)c(cc(c2-[#6;X4])-[#1])-[#6;X4] S1/C(/C(=O)N(C1=O)C)=C\C2=C(N(c3ccc(F)cc3)C(=C2)C)C
n2(-[#6]:1:[!#1]:[#6]:[#6]:[#6]:[#6]:1)c(cc(c2-[#6;X4])-[#1])-[#6;X4] S1/C(/C(=O)NC1=O)=C\C2=C(N(c3ccc(F)cc3)C(=C2)C)C
n2(-[#6]:1:[!#1]:[#6]:[#6]:[#6]:[#6]:1)c(cc(c2-[#6;X4])-[#1])-[#6;X4] S1C(=NC(=C1)CNC(=O)C2=C(N(c3cc(F)ccc3)C(=C2)C)C)C
n2(-[#6]:1:[!#1]:[#6]:[#6]:[#6]:[#6]:1)c(cc(c2-[#6;X4])-[#1])-[#6;X4] S1C(SCC(=O)C2=C(N(c3ccc(cc3)C)C(=C2)C)C)=NN=C1
n2(-[#6]:1:[!#1]:[#6]:[#6]:[#6]:[#6]:1)c(cc(c2-[#6;X4])-[#1])-[#6;X4] S1C2=NC(=O)/C(/C(=N)N(N=C1)2)=C/C3=C(N(c4ccccc4)C(=C3)C)C
c:1:c:2:c(:c:c:c:1):n:c:3:c(:c:2-[#7]):c:c:c:c:3 [nH+]1c2c(c(N)c3c1cccc3)cccc2
c:1:c:2:c(:c:c:c:1):n:c:3:c(:c:2-[#7]):c:c:c:c:3 [nH+]1c2c(c(NC3=NC=NN3)c4c1cccc4)cccc2
c:1:c:2:c(:c:c:c:1):n:c:3:c(:c:2-[#7]):c:c:c:c:3 [O-][N+](=O)C=1N=CN(C1)CCNc2c3c([nH+]c4c2cccc4)cccc3
c:1:c:2:c(:c:c:c:1):n:c:3:c(:c:2-[#7]):c:c:c:c:3 [O-][N+](=O)c1c2c([n+](O)c3c(c(NCCC[NH+](C)C)2)cccc3)ccc1
c:1:c:2:c(:c:c:c:1):n:c:3:c(:c:2-[#7]):c:c:c:c:3 [O-][N+](=O)c1c2c([nH+]c3c(c(NCCC(=O)OC)2)cccc3)ccc1
c:1:c:2:c(:c:c:c:1):n:c:3:c(:c:2-[#7]):c:c:c:c:3 [O-][N+](=O)c1c2c([nH+]c3c(c(NCCC[N+]([O-])(C)C)2)cccc3)ccc1
c:1:c:2:c(:c:c:c:1):n:c:3:c(:c:2-[#7]):c:c:c:c:3 [O-][N+](=O)c1c2c([nH+]c3c(c(NCCO)2)cc(OC)cc3)ccc1
c:1:c:2:c(:c:c:c:1):n:c:3:c(:c:2-[#7]):c:c:c:c:3 [O-][N+](=O)c1c2c([nH+]c3c(c(NCCO)2)cccc3)ccc1
c:1:c:2:c(:c:c:c:1):n:c:3:c(:c:2-[#7]):c:c:c:c:3 [O-][N+](=O)c1c2c(nc3c(c(NCC[NH2+]CCO)2)cccc3)ccc1
c:1:c:2:c(:c:c:c:1):n:c:3:c(:c:2-[#7]):c:c:c:c:3 [O-][N+](=O)c1c2c(nc3c(c(NCCC([O-])=O)2)cc(OC)cc3)ccc1
c:1:c:2:c(:c:c:c:1):n:c:3:c(:c:2-[#7]):c:c:c:c:3 [O-][N+](=O)c1c2c(nc3c(c(NCCC[NH3+])2)cccc3)ccc1
c:1:c:2:c(:c:c:c:1):n:c:3:c(:c:2-[#7]):c:c:c:c:3 [O-][N+](=O)c1cc2[nH+]c3c(c(NCCO)c2cc1)cc(OC)cc3
c:1:c:2:c(:c:c:c:1):n:c:3:c(:c:2-[#7]):c:c:c:c:3 [O-][N+](CCCNc1c2c([nH+]c3c1cccc3)cccc2)(C)C
c:1:c:2:c(:c:c:c:1):n:c:3:c(:c:2-[#7]):c:c:c:c:3 [O-][n+]1c2c(c([N+]([O-])=O)ccc2)c(NCCC[NH+](C)C)c3c1cccc3
c:1:c:2:c(:c:c:c:1):n:c:3:c(:c:2-[#7]):c:c:c:c:3 [O-][n+]1c2c(c(N[C@@H](C([O-])=O)C(C)C)c3c1cccc3)cccc2
c:1:c:2:c(:c:c:c:1):n:c:3:c(:c:2-[#7]):c:c:c:c:3 [O-][n+]1c2c(c(N[C@H](C([O-])=O)C(C)C)c3c1cccc3)cccc2
c:1:c:2:c(:c:c:c:1):n:c:3:c(:c:2-[#7]):c:c:c:c:3 [O-][n+]1c2c(c(N[C@H](C([O-])=O)CCC(=O)N)c3c1cccc3)cccc2
c:1:c:2:c(:c:c:c:1):n:c:3:c(:c:2-[#7]):c:c:c:c:3 [O-][n+]1c2c(c(NCC([O-])=O)c3c1cccc3)cccc2
c:1:c:2:c(:c:c:c:1):n:c:3:c(:c:2-[#7]):c:c:c:c:3 [O-]C(=O)[C@@H](NC(=O)CNc1c2c([nH+]c3c1cccc3)cccc2)CO
c:1:c:2:c(:c:c:c:1):n:c:3:c(:c:2-[#7]):c:c:c:c:3 [O-]C(=O)[C@@H](NC(=O)CNc1c2c(nc3c1cccc3)cccc2)CO
c:1:c:2:c(:c:c:c:1):n:c:3:c(:c:2-[#7]):c:c:c:c:3 [O-]C(=O)[C@@H](Nc1c2c([n+](c3c1cccc3)C)cccc2)CCC(=O)N
c:1:c:2:c(:c:c:c:1):n:c:3:c(:c:2-[#7]):c:c:c:c:3 [O-]C(=O)[C@@H](Nc1c2c([nH+]c3c1cccc3)cccc2)[C@@H](O)C
c:1:c:2:c(:c:c:c:1):n:c:3:c(:c:2-[#7]):c:c:c:c:3 [O-]C(=O)[C@@H](Nc1c2c([nH+]c3c1cccc3)cccc2)[C@H](O)C
c:1:c:2:c(:c:c:c:1):n:c:3:c(:c:2-[#7]):c:c:c:c:3 [O-]C(=O)[C@@H](Nc1c2c([nH+]c3c1cccc3)cccc2)C
c:1:c:2:c(:c:c:c:1):n:c:3:c(:c:2-[#7]):c:c:c:c:3 [O-]C(=O)[C@@H](Nc1c2c([nH+]c3c1cccc3)cccc2)C(C)C
c:1:c:2:c(:c:c:c:1):n:c:3:c(:c:2-[#7]):c:c:c:c:3 [O-]C(=O)[C@@H](Nc1c2c([nH+]c3c1cccc3)cccc2)CC([O-])=O
c:1:c:2:c(:c:c:c:1):n:c:3:c(:c:2-[#7]):c:c:c:c:3 [O-]C(=O)[C@@H](Nc1c2c([nH+]c3c1cccc3)cccc2)CC=4N=CNC4
c:1:c:2:c(:c:c:c:1):n:c:3:c(:c:2-[#7]):c:c:c:c:3 [O-]C(=O)[C@@H](Nc1c2c([nH+]c3c1cccc3)cccc2)CCC([O-])=O
c:1:c:2:c(:c:c:c:1):n:c:3:c(:c:2-[#7]):c:c:c:c:3 [O-]C(=O)[C@@H](Nc1c2c([nH+]c3c1cccc3)cccc2)CCC(=O)N
c:1:c:2:c(:c:c:c:1):n:c:3:c(:c:2-[#7]):c:c:c:c:3 [O-]C(=O)[C@@H](Nc1c2c(nc3c1cccc3)cccc2)CC=4N=CNC4
c:1:c:2:c(:c:c:c:1):n:c:3:c(:c:2-[#7]):c:c:c:c:3 [O-]C(=O)[C@H](NC(=O)CNc1c2c([nH+]c3c1cccc3)cccc2)CO
c:1:c:2:c(:c:c:c:1):n:c:3:c(:c:2-[#7]):c:c:c:c:3 [O-]C(=O)[C@H](NC(=O)CNc1c2c(nc3c1cccc3)cccc2)CO
c:1:c:2:c(:c:c:c:1):n:c:3:c(:c:2-[#7]):c:c:c:c:3 [O-]C(=O)[C@H](Nc1c2c([n+](c3c1cccc3)C)cccc2)C(C)C
c:1:c:2:c(:c:c:c:1):n:c:3:c(:c:2-[#7]):c:c:c:c:3 [O-]C(=O)[C@H](Nc1c2c([n+](c3c1cccc3)C)cccc2)CCC(=O)N
c:1:c:2:c(:c:c:c:1):n:c:3:c(:c:2-[#7]):c:c:c:c:3 [O-]C(=O)[C@H](Nc1c2c([nH+]c3c1cccc3)cccc2)[C@H](O)C
c:1:c:2:c(:c:c:c:1):n:c:3:c(:c:2-[#7]):c:c:c:c:3 [O-]C(=O)[C@H](Nc1c2c([nH+]c3c1cccc3)cccc2)C
c:1:c:2:c(:c:c:c:1):n:c:3:c(:c:2-[#7]):c:c:c:c:3 [O-]C(=O)[C@H](Nc1c2c([nH+]c3c1cccc3)cccc2)CC([O-])=O
c:1:c:2:c(:c:c:c:1):n:c:3:c(:c:2-[#7]):c:c:c:c:3 [O-]C(=O)[C@H](Nc1c2c([nH+]c3c1cccc3)cccc2)CC(=O)N
c:1:c:2:c(:c:c:c:1):n:c:3:c(:c:2-[#7]):c:c:c:c:3 [O-]C(=O)[C@H](Nc1c2c([nH+]c3c1cccc3)cccc2)CC=4N=CNC4
c:1:c:2:c(:c:c:c:1):n:c:3:c(:c:2-[#7]):c:c:c:c:3 [O-]C(=O)[C@H](Nc1c2c([nH+]c3c1cccc3)cccc2)CCC([O-])=O
c:1:c:2:c(:c:c:c:1):n:c:3:c(:c:2-[#7]):c:c:c:c:3 [O-]C(=O)[C@H](Nc1c2c([nH+]c3c1cccc3)cccc2)CCC(=O)N
c:1:c:2:c(:c:c:c:1):n:c:3:c(:c:2-[#7]):c:c:c:c:3 [O-]C(=O)[C@H](Nc1c2c([nH+]c3c1cccc3)cccc2)CO
c:1:c:2:c(:c:c:c:1):n:c:3:c(:c:2-[#7]):c:c:c:c:3 [O-]C(=O)[C@H](Nc1c2c(nc3c1cccc3)cccc2)CC=4N=CNC4
c:1:c:2:c(:c:c:c:1):n:c:3:c(:c:2-[#7]):c:c:c:c:3 [O-]C(=O)CCCNc1c2c([nH+]c3c1cccc3)cccc2
c:1:c:2:c(:c:c:c:1):n:c:3:c(:c:2-[#7]):c:c:c:c:3 [O-]C(=O)CCNc1c2c([nH+]c3c1cccc3)cccc2
c:1:c:2:c(:c:c:c:1):n:c:3:c(:c:2-[#7]):c:c:c:c:3 [O-]C(=O)CNC(=O)CNc1c2c([nH+]c3c1cccc3)cccc2
c:1:c:2:c(:c:c:c:1):n:c:3:c(:c:2-[#7]):c:c:c:c:3 [O-]C(=O)CNc1c2c([n+](c3c1cccc3)C)cccc2
c:1:c:2:c(:c:c:c:1):n:c:3:c(:c:2-[#7]):c:c:c:c:3 Clc1cc2[nH+]c3c(c(N(CCO)CCO)c2cc1)cc(OC)cc3
c:1:c:2:c(:c:c:c:1):n:c:3:c(:c:2-[#7]):c:c:c:c:3 Clc1cc2[nH+]c3c(c(NC[C@@H](O)CO)c2cc1)cc(OC)cc3
c:1:c:2:c(:c:c:c:1):n:c:3:c(:c:2-[#7]):c:c:c:c:3 Clc1cc2[nH+]c3c(c(NC[C@H](O)CO)c2cc1)cc(OC)cc3
c:1:c:2:c(:c:c:c:1):n:c:3:c(:c:2-[#7]):c:c:c:c:3 Clc1cc2[nH+]c3c(c(NCC[NH2+]C[C@@H](O)CO)c2cc1)cccc3
c:1:c:2:c(:c:c:c:1):n:c:3:c(:c:2-[#7]):c:c:c:c:3 Clc1cc2[nH+]c3c(c(NCC[NH2+]C[C@H](O)CO)c2cc1)cccc3
c:1:c:2:c(:c:c:c:1):n:c:3:c(:c:2-[#7]):c:c:c:c:3 Clc1cc2[nH+]c3c(c(NCC[NH2+]CCO)c2cc1)cccc3
c:1:c:2:c(:c:c:c:1):n:c:3:c(:c:2-[#7]):c:c:c:c:3 Clc1cc2[nH+]c3c(c(NCC[NH3+])c2cc1)cc(OC)cc3
c:1:c:2:c(:c:c:c:1):n:c:3:c(:c:2-[#7]):c:c:c:c:3 FC(F)C(=O)Nc1c2c(nc3c1cccc3)cccc2
c:1:c:2:c(:c:c:c:1):n:c:3:c(:c:2-[#7]):c:c:c:c:3 Fc1c(F)c(F)c2c(nc3c(c(NCCO)2)cccc3)c(F)1
c:1:c:2:c(:c:c:c:1):n:c:3:c(:c:2-[#7]):c:c:c:c:3 Fc1cc2c([nH+]c3c(c(NCCC[NH+](C)C)2)cccc3)cc1
c:1:c:2:c(:c:c:c:1):n:c:3:c(:c:2-[#7]):c:c:c:c:3 N#CNc1c2c(nc3c1cccc3)cccc2
c:1:c:2:c(:c:c:c:1):n:c:3:c(:c:2-[#7]):c:c:c:c:3 n1c2c(c(N3C=NC=C3)c4c1cccc4)cccc2
c:1:c:2:c(:c:c:c:1):n:c:3:c(:c:2-[#7]):c:c:c:c:3 n1c2c(c(NN)c3c1cccc3)cccc2
c:1:c:2:c(:c:c:c:1):n:c:3:c(:c:2-[#7]):c:c:c:c:3 n1c2c(c(NN3C=NN=C3)c4c1cccc4)cccc2
c:1:c:2:c(:c:c:c:1):n:c:3:c(:c:2-[#7]):c:c:c:c:3 O(c1cc2c([nH+]c3c(c(N)2)ccc(N)c3)cc1)CC
c:1:c:2:c(:c:c:c:1):n:c:3:c(:c:2-[#7]):c:c:c:c:3 O(c1cc2c([nH+]c3c(c(N)2)cccc3)cc1)C
c:1:c:2:c(:c:c:c:1):n:c:3:c(:c:2-[#7]):c:c:c:c:3 O(c1cc2c([nH+]c3c(c(NCC[NH2+]C[C@@H](O)C)2)cccc3)cc1)C
c:1:c:2:c(:c:c:c:1):n:c:3:c(:c:2-[#7]):c:c:c:c:3 O(c1cc2c([nH+]c3c(c(NCC[NH2+]C[C@H](O)C)2)cccc3)cc1)C
c:1:c:2:c(:c:c:c:1):n:c:3:c(:c:2-[#7]):c:c:c:c:3 O(c1cc2c([nH+]c3c(c(NCC[NH2+]CCO)2)cccc3)cc1)C
c:1:c:2:c(:c:c:c:1):n:c:3:c(:c:2-[#7]):c:c:c:c:3 O[n+]1c2c(c(NCCC[NH+](C)C)c3c1cccc3)cccc2
c:1:c:2:c(:c:c:c:1):n:c:3:c(:c:2-[#7]):c:c:c:c:3 O=C(Nc1c2c(nc3c1cccc3)cccc2)C
c:1:c:2:c(:c:c:c:1):n:c:3:c(:c:2-[#7]):c:c:c:c:3 O=C(Nc1c2c(nc3c1cccc3)cccc2)NC
c:1:c:2:c(:c:c:c:1):n:c:3:c(:c:2-[#7]):c:c:c:c:3 O=C(NCC[NH+](C)C)c1c2nc3c(OC)cccc3c(N)c2ccc1
c:1:c:2:c(:c:c:c:1):n:c:3:c(:c:2-[#7]):c:c:c:c:3 O=C(NCCc1ncccc1)c2c3[nH+]c4c(c(N)c3ccc2)cccc4
c:1:c:2:c(:c:c:c:1):n:c:3:c(:c:2-[#7]):c:c:c:c:3 O=C(NNc1c2c(nc3c1cccc3)cccc2)[C@@H](O)c4ccccc4
c:1:c:2:c(:c:c:c:1):n:c:3:c(:c:2-[#7]):c:c:c:c:3 O=C(NNc1c2c(nc3c1cccc3)cccc2)c4ccncc4
c:1:c:2:c(:c:c:c:1):n:c:3:c(:c:2-[#7]):c:c:c:c:3 O=C(NNc1c2c(nc3c1cccc3)cccc2)c4cnccc4
c:1:c:2:c(:c:c:c:1):n:c:3:c(:c:2-[#7]):c:c:c:c:3 O=C(NNc1c2c(nc3c1cccc3)cccc2)c4ncccc4
c:1:c:2:c(:c:c:c:1):n:c:3:c(:c:2-[#7]):c:c:c:c:3 O=C(NNc1c2c(nc3c1cccc3)cccc2)CCCO
c:1:c:2:c(:c:c:c:1):n:c:3:c(:c:2-[#7]):c:c:c:c:3 O=C(OC)C1=Nc2c3c(nc4c2cccc4)cccc3C(=C(OC)O)1
c:1:c:2:c(:c:c:c:1):n:c:3:c(:c:2-[#7]):c:c:c:c:3 O=C(OC)CNc1c2c([nH+]c3c1cccc3)cccc2
c:1:c:2:c(:c:c:c:1):n:c:3:c(:c:2-[#7]):c:c:c:c:3 O=C1N(C(=O)C=C(N1C)Nc2c3c([nH+]c4c2cccc4)cccc3)C
c:1:c:2:c(:c:c:c:1):n:c:3:c(:c:2-[#7]):c:c:c:c:3 O=C1N(c2c3c(nc4c2cccc4)cccc3)C(=O)C=C1
c:1:c:2:c(:c:c:c:1):n:c:3:c(:c:2-[#7]):c:c:c:c:3 O=C1N(c2c3c(nc4c2cccc4)cccc3)C=C(C#N)C(=O)N1
c:1:c:2:c(:c:c:c:1):n:c:3:c(:c:2-[#7]):c:c:c:c:3 O=C1NC(=O)C(Nc2c3c([nH+]c4c2cccc4)cccc3)=CN1
c:1:c:2:c(:c:c:c:1):n:c:3:c(:c:2-[#7]):c:c:c:c:3 O=NNc1c2c(nc3c1cccc3)cccc2
c:1:c:2:c(:c:c:c:1):n:c:3:c(:c:2-[#7]):c:c:c:c:3 O1C(=NCC1)Nc2c3c(nc4c2cccc4)cccc3
c:1:c:2:c(:c:c:c:1):n:c:3:c(:c:2-[#7]):c:c:c:c:3 O1CC[NH+](CC1)CCNc2c3c([nH+]c4c2cccc4)cccc3
c:1:c:2:c(:c:c:c:1):n:c:3:c(:c:2-[#7]):c:c:c:c:3 O1CCN(CC1)CCNc2c3c([nH+]c4c2cccc4)cccc3
c:1:c:2:c(:c:c:c:1):n:c:3:c(:c:2-[#7]):c:c:c:c:3 Oc1c2[nH+]c3c(c(N)c2ccc1)cccc3
c:1:c:2:c(:c:c:c:1):n:c:3:c(:c:2-[#7]):c:c:c:c:3 OC1CCN(c2c3c([nH+]c4c2cccc4)cccc3)CC1
c:1:c:2:c(:c:c:c:1):n:c:3:c(:c:2-[#7]):c:c:c:c:3 OCC[NH+]1CCN(c2c3c([nH+]c4c2cccc4)cccc3)CC1
c:1:c:2:c(:c:c:c:1):n:c:3:c(:c:2-[#7]):c:c:c:c:3 OCC[NH2+]CCNc1c2c([nH+]c3c1cccc3)cccc2
c:1:c:2:c(:c:c:c:1):n:c:3:c(:c:2-[#7]):c:c:c:c:3 OCCCNc1c2c([nH+]c3c1cccc3)cccc2
c:1:c:2:c(:c:c:c:1):n:c:3:c(:c:2-[#7]):c:c:c:c:3 OCCNc1c2c([nH+]c3c1cccc3)cccc2
c:1:c:2:c(:c:c:c:1):n:c:3:c(:c:2-[#7]):c:c:c:c:3 S(CC[C@@H](Nc1c2c([nH+]c3c1cccc3)cccc2)C([O-])=O)C
c:1:c:2:c(:c:c:c:1):n:c:3:c(:c:2-[#7]):c:c:c:c:3 S(CC[C@H](Nc1c2c([nH+]c3c1cccc3)cccc2)C([O-])=O)C
c:1:c:2:c(:c:c:c:1):n:c:3:c(:c:2-[#7]):c:c:c:c:3 S=C1NC(=O)C(C(=O)N1)=CNc2c3c(nc4c2cccc4)cccc3
c:1:c:2:c(:c:c:c:1):n:c:3:c(:c:2-[#7]):c:c:c:c:3 SC[C@@H](Nc1c2c([n+]([O-])c3c1cccc3)cccc2)C([O-])=O
c:1:c:2:c(:c:c:c:1):n:c:3:c(:c:2-[#7]):c:c:c:c:3 SC[C@@H](Nc1c2c([n+](c3c1cccc3)C)cccc2)C([O-])=O
c:1:c:2:c(:c:c:c:1):n:c:3:c(:c:2-[#7]):c:c:c:c:3 SC[C@@H](Nc1c2c([nH+]c3c1cccc3)cccc2)C([O-])=O
c:1:c:2:c(:c:c:c:1):n:c:3:c(:c:2-[#7]):c:c:c:c:3 SC[C@H](Nc1c2c([n+](c3c1cccc3)C)cccc2)C([O-])=O
c:1:c:2:c(:c:c:c:1):n:c:3:c(:c:2-[#7]):c:c:c:c:3 SC[C@H](Nc1c2c([nH+]c3c1cccc3)cccc2)C([O-])=O
n2(-[#6]:1:[!#1]:[!#6&!#1]:[!#1]:[#6]:1-[#1])c(c(-[#1])c(c2-[#6;X4])-[#1])-[#6;X4] ClC(Cl)C(=O)NNC(=O)C=1SC=CC(N2C(=CC=C2C)C)1
n2(-[#6]:1:[!#1]:[!#6&!#1]:[!#1]:[#6]:1-[#1])c(c(-[#1])c(c2-[#6;X4])-[#1])-[#6;X4] ClCC(=O)NNC(=O)C=1SC=CC(N2C(=CC=C2C)C)1
n2(-[#6]:1:[!#1]:[!#6&!#1]:[!#1]:[#6]:1-[#1])c(c(-[#1])c(c2-[#6;X4])-[#1])-[#6;X4] N=1N(c2ccccc2)C(N3C(=CC=C3C)C)=CC1
n2(-[#6]:1:[!#1]:[!#6&!#1]:[!#1]:[#6]:1-[#1])c(c(-[#1])c(c2-[#6;X4])-[#1])-[#6;X4] N=1NC(c2ccccc2)=CC1N3C(=CC=C3C)C
n2(-[#6]:1:[!#1]:[!#6&!#1]:[!#1]:[#6]:1-[#1])c(c(-[#1])c(c2-[#6;X4])-[#1])-[#6;X4] S(=O)(=O)(N)CCNC(=O)C=1SC=CC(N2C(=CC=C2C)C)1
n2(-[#6]:1:[!#1]:[!#6&!#1]:[!#1]:[#6]:1-[#1])c(c(-[#1])c(c2-[#6;X4])-[#1])-[#6;X4] S(=O)(=O)(N=C([O-])C=1SC=CC(N2C(=CC=C2C)C)1)C
n2(-[#6]:1:[!#1]:[!#6&!#1]:[!#1]:[#6]:1-[#1])c(c(-[#1])c(c2-[#6;X4])-[#1])-[#6;X4] S1C(=NC(=C1)C)CNC(=O)C=2SC=CC(N3C(=CC=C3C)C)2
n2(-[#6]:1:[!#1]:[!#6&!#1]:[!#1]:[#6]:1-[#1])c(c(-[#1])c(c2-[#6;X4])-[#1])-[#6;X4] S1C(=NC=C1)CCNC(=O)C=2SC=CC(N3C(=CC=C3C)C)2
n2(-[#6]:1:[!#1]:[!#6&!#1]:[!#1]:[#6]:1-[#1])c(c(-[#1])c(c2-[#6;X4])-[#1])-[#6;X4] S1C(=NN=C1)NC(=O)C=2SC=CC(N3C(=CC=C3C)C)2
n2(-[#6]:1:[!#1]:[!#6&!#1]:[!#1]:[#6]:1-[#1])c(c(-[#1])c(c2-[#6;X4])-[#1])-[#6;X4] S1C(C(=O)[C@@H](C#N)c2ncccc2)=C(N3C(=CC=C3C)C)C=C1
n2(-[#6]:1:[!#1]:[!#6&!#1]:[!#1]:[#6]:1-[#1])c(c(-[#1])c(c2-[#6;X4])-[#1])-[#6;X4] S1C(C(=O)[C@H](C#N)c2ncccc2)=C(N3C(=CC=C3C)C)C=C1
n2(-[#6]:1:[!#1]:[!#6&!#1]:[!#1]:[#6]:1-[#1])c(c(-[#1])c(c2-[#6;X4])-[#1])-[#6;X4] S1C(C(=O)N(c2cnc(OC)cc2)C)=C(N3C(=CC=C3C)C)C=C1
n2(-[#6]:1:[!#1]:[!#6&!#1]:[!#1]:[#6]:1-[#1])c(c(-[#1])c(c2-[#6;X4])-[#1])-[#6;X4] S1C(C(=O)N(Cc2ccc(O)cc2)C)=C(N3C(=CC=C3C)C)C=C1
n2(-[#6]:1:[!#1]:[!#6&!#1]:[!#1]:[#6]:1-[#1])c(c(-[#1])c(c2-[#6;X4])-[#1])-[#6;X4] S1C(C(=O)N[C@@H](CN2C=NC=C2)C)=C(N3C(=CC=C3C)C)C=C1
n2(-[#6]:1:[!#1]:[!#6&!#1]:[!#1]:[#6]:1-[#1])c(c(-[#1])c(c2-[#6;X4])-[#1])-[#6;X4] S1C(C(=O)N[C@H]2C(=O)NCCCC2)=C(N3C(=CC=C3C)C)C=C1
n2(-[#6]:1:[!#1]:[!#6&!#1]:[!#1]:[#6]:1-[#1])c(c(-[#1])c(c2-[#6;X4])-[#1])-[#6;X4] S1C(C(=O)N2CCOCC2)=C(N3C(=CC=C3C)C)C=C1
n2(-[#6]:1:[!#1]:[!#6&!#1]:[!#1]:[#6]:1-[#1])c(c(-[#1])c(c2-[#6;X4])-[#1])-[#6;X4] S1C(C(=O)NC[C@H]2C[NH+](CCC2)CC)=C(N3C(=CC=C3C)C)C=C1
n2(-[#6]:1:[!#1]:[!#6&!#1]:[!#1]:[#6]:1-[#1])c(c(-[#1])c(c2-[#6;X4])-[#1])-[#6;X4] S1C(C(=O)NC[C@H]2OCCC2)=C(N3C(=CC=C3C)C)C=C1
n2(-[#6]:1:[!#1]:[!#6&!#1]:[!#1]:[#6]:1-[#1])c(c(-[#1])c(c2-[#6;X4])-[#1])-[#6;X4] S1C(C(=O)NC=2[N-]N=CN2)=C(N3C(=CC=C3C)C)C=C1
n2(-[#6]:1:[!#1]:[!#6&!#1]:[!#1]:[#6]:1-[#1])c(c(-[#1])c(c2-[#6;X4])-[#1])-[#6;X4] S1C(C(=O)NC2CC[NH+](C3CC3)CC2)=C(N4C(=CC=C4C)C)C=C1
n2(-[#6]:1:[!#1]:[!#6&!#1]:[!#1]:[#6]:1-[#1])c(c(-[#1])c(c2-[#6;X4])-[#1])-[#6;X4] S1C(C(=O)NC2CC[NH+](CC2)C)=C(N3C(=CC=C3C)C)C=C1
n2(-[#6]:1:[!#1]:[!#6&!#1]:[!#1]:[#6]:1-[#1])c(c(-[#1])c(c2-[#6;X4])-[#1])-[#6;X4] S1C(C(=O)NC2CCCC2)=C(N3C(=CC=C3C)C)C=C1
[truncated: 149,218 more chars]
