# Supplementary material for: Systematic benchmark of substructure search in molecular graphs - From Ullmann to VF2
Source: J Cheminform. 2012 Jul 31;4:13. doi: 10.1186/1758-2946-4-13 (PMC3586954; doi:10.1186/1758-2946-4-13)
Supplement: Additional file 3 — Supplementary Information (Additional file3). Figure S1. Depiction of SMARTS pattern with no explicit hydrogens and no recursion (top-left), explicit hydrogens and no recursion (top-right), no explicit hydrogens and recursion (bottom-left), and with explicit hydrogens and recursive atom environments (bottom-right). Depictions are created by SMARTSViewer [42]. Figure S2. Visual dipiction of PAINS patterns 1-4 created with SMARTSViewer [42]. Figure S3. Visual dipiction of PAINS patterns 5-8 created with SMARTSViewer [42]. Figure S4. Visual dipiction of PAINS patterns 9-12 created with SMARTSViewer [42]. Figure S5. Visual dipiction of PAINS patterns 13-16 created with SMARTSViewer [42]. [file 1758-2946-4-13-S3.zip › additional_data/datasets/substructure_search_set/literature_Hs_rec.smarts.everything.benchmarkset]

[$([#1X1][$([nX3](:*):*)	$([nX2](:*):*)	$([#7X2]=*)	$([NX3](=*)=*)	$([#7X3+](-*)=*)	$([#7X3+H]=*)])] [n+]1(cc2c(c(c3Nc4c(c3c2C)cc(cc4)C)C)cc1)C
[$([#1X1][$([nX3](:*):*)	$([nX2](:*):*)	$([#7X2]=*)	$([NX3](=*)=*)	$([#7X3+](-*)=*)	$([#7X3+H]=*)])] [NH2+]=C(NN=Cc1c2c(ccc1)cccc2)NN=Cc3c4c(ccc3)cccc4
[$([#1X1][$([nX3](:*):*)	$([nX2](:*):*)	$([#7X2]=*)	$([NX3](=*)=*)	$([#7X3+](-*)=*)	$([#7X3+H]=*)])] [O-]/C(=C(/[NH+]1CCC(C2=Nc3c(N2)cccc3)CC1)\C(=O)C)/C
[$([#1X1][$([nX3](:*):*)	$([nX2](:*):*)	$([#7X2]=*)	$([NX3](=*)=*)	$([#7X3+](-*)=*)	$([#7X3+H]=*)])] [O-]C(=O)[C@@H](NC(=O)[C@@H](NC(=O)[C@H]([NH3+])CC=1c2c(NC1)cccc2)CC(C)C)CO
[$([#1X1][$([nX3](:*):*)	$([nX2](:*):*)	$([#7X2]=*)	$([NX3](=*)=*)	$([#7X3+](-*)=*)	$([#7X3+H]=*)])] [O-]C(=O)[C@H](NC(=O)[C@H](NC(=O)[C@H]([NH3+])CC=1c2c(NC1)cccc2)CC=3N=CNC3)[C@H](CC)C
[$([#1X1][$([nX3](:*):*)	$([nX2](:*):*)	$([#7X2]=*)	$([NX3](=*)=*)	$([#7X3+](-*)=*)	$([#7X3+H]=*)])] [O-]C(=O)[C@H](NC(=O)[C@H](NC(=O)C[NH3+])C(C)C)CC=1c2c(NC1)cccc2
[$([#1X1][$([nX3](:*):*)	$([nX2](:*):*)	$([#7X2]=*)	$([NX3](=*)=*)	$([#7X3+](-*)=*)	$([#7X3+H]=*)])] [O-]C1=NC(=O)N(C=2NC(c3cc(c(cc3)C)C)=C(c4ccc(OC)cc4)C12)C
[$([#1X1][$([nX3](:*):*)	$([nX2](:*):*)	$([#7X2]=*)	$([NX3](=*)=*)	$([#7X3+](-*)=*)	$([#7X3+H]=*)])] Brc1c(O)cc2c(NC(=C2C(=O)OCC)C)c1
[$([#1X1][$([nX3](:*):*)	$([nX2](:*):*)	$([#7X2]=*)	$([NX3](=*)=*)	$([#7X3+](-*)=*)	$([#7X3+H]=*)])] Brc1c(OC)c(OC)cc(c1)[C@H]2C3=C(NN=C3C)NC4=C(C(=O)OC4)2
[$([#1X1][$([nX3](:*):*)	$([nX2](:*):*)	$([#7X2]=*)	$([NX3](=*)=*)	$([#7X3+](-*)=*)	$([#7X3+H]=*)])] Brc1cc(ccc1)COc2c(cccc2)[C@H]3C(C#N)=C(OC=4NN=C(C43)C)N
[$([#1X1][$([nX3](:*):*)	$([nX2](:*):*)	$([#7X2]=*)	$([NX3](=*)=*)	$([#7X3+](-*)=*)	$([#7X3+H]=*)])] Brc1cc2c(NC=C2[C@H]3Nc4c(Cl)cc(Cl)cc4[C@H]5OCC[C@H]53)cc1
[$([#1X1][$([nX3](:*):*)	$([nX2](:*):*)	$([#7X2]=*)	$([NX3](=*)=*)	$([#7X3+](-*)=*)	$([#7X3+H]=*)])] Clc1c(c(N2C(=S)NC=3SC4=C(C3C(=O)2)CCN(Cc5ccccc5)C4)ccc1)C
[$([#1X1][$([nX3](:*):*)	$([nX2](:*):*)	$([#7X2]=*)	$([NX3](=*)=*)	$([#7X3+](-*)=*)	$([#7X3+H]=*)])] Clc1c(Cl)cc2NC(=Nc2c1)[C@](O)(/C=C/C)C(F)(F)F
[$([#1X1][$([nX3](:*):*)	$([nX2](:*):*)	$([#7X2]=*)	$([NX3](=*)=*)	$([#7X3+](-*)=*)	$([#7X3+H]=*)])] Clc1c(OCC2=Nc3c(N2CC(=O)C=4c5c(NC4)cccc5)cccc3)ccc(Cl)c1
[$([#1X1][$([nX3](:*):*)	$([nX2](:*):*)	$([#7X2]=*)	$([NX3](=*)=*)	$([#7X3+](-*)=*)	$([#7X3+H]=*)])] Clc1c(OCc2ccc(cc2)C3=NNC(=S)N3CCC[NH+](CC)CC)cc(cc1)C
[$([#1X1][$([nX3](:*):*)	$([nX2](:*):*)	$([#7X2]=*)	$([NX3](=*)=*)	$([#7X3+](-*)=*)	$([#7X3+H]=*)])] Clc1c2c(c([N-]S(=O)(=O)C)cc1)CCC[C@H]2C=3NC=[NH+]C3
[$([#1X1][$([nX3](:*):*)	$([nX2](:*):*)	$([#7X2]=*)	$([NX3](=*)=*)	$([#7X3+](-*)=*)	$([#7X3+H]=*)])] Clc1cc(F)c(cc1)C2=Nc3c(N2)cccc3
[$([#1X1][$([nX3](:*):*)	$([nX2](:*):*)	$([#7X2]=*)	$([NX3](=*)=*)	$([#7X3+](-*)=*)	$([#7X3+H]=*)])] Clc1cc2N=C(S[C@H](C3=Nc4c(cccc4)C(=O)N3)C)N(c2cc1)CCOC
[$([#1X1][$([nX3](:*):*)	$([nX2](:*):*)	$([#7X2]=*)	$([NX3](=*)=*)	$([#7X3+](-*)=*)	$([#7X3+H]=*)])] Clc1ccc(cc1)C(=O)NCCC=2C(=O)Nc3c(c(ccc3C)C)C2
[$([#1X1][$([nX3](:*):*)	$([nX2](:*):*)	$([#7X2]=*)	$([NX3](=*)=*)	$([#7X3+](-*)=*)	$([#7X3+H]=*)])] Clc1ccc(cc1)C\2=NN(C=3Sc4c(N3)cccc4)C(=O)/C(=C(\NCCC=5N=CNC5)/C)2
[$([#1X1][$([nX3](:*):*)	$([nX2](:*):*)	$([#7X2]=*)	$([NX3](=*)=*)	$([#7X3+](-*)=*)	$([#7X3+H]=*)])] Clc1ccc(cc1)CC[NH+]=Cc2c(O)c(OC)ccc2
[$([#1X1][$([nX3](:*):*)	$([nX2](:*):*)	$([#7X2]=*)	$([NX3](=*)=*)	$([#7X3+](-*)=*)	$([#7X3+H]=*)])] Clc1ccc(OC[C@@H](O)CNc2[nH+]ccc(c2)C)cc1
[$([#1X1][$([nX3](:*):*)	$([nX2](:*):*)	$([#7X2]=*)	$([NX3](=*)=*)	$([#7X3+](-*)=*)	$([#7X3+H]=*)])] FC(F)(F)[C@]1(C(=O)N(c2ccccc2)C3=C(C(=O)C[C@H](C3)C)1)C=4C(=O)N(NC4C)c5ccccc5
[$([#1X1][$([nX3](:*):*)	$([nX2](:*):*)	$([#7X2]=*)	$([NX3](=*)=*)	$([#7X3+](-*)=*)	$([#7X3+H]=*)])] FC(F)(F)[C@@]1(O)N(N=C(c2ccc(OC)cc2)C1)C3=NNC(=[NH2+])CC4=NC=NN34
[$([#1X1][$([nX3](:*):*)	$([nX2](:*):*)	$([#7X2]=*)	$([NX3](=*)=*)	$([#7X3+](-*)=*)	$([#7X3+H]=*)])] FC(F)(F)Oc1ccc(NNC(=O)NCC2=Nc3c(N2)cccc3)cc1
[$([#1X1][$([nX3](:*):*)	$([nX2](:*):*)	$([#7X2]=*)	$([NX3](=*)=*)	$([#7X3+](-*)=*)	$([#7X3+H]=*)])] FC(F)Oc1c(OCC)cc(cc1)CN(C(=O)C=2NC=C(C(=O)C)C2)C
[$([#1X1][$([nX3](:*):*)	$([nX2](:*):*)	$([#7X2]=*)	$([NX3](=*)=*)	$([#7X3+](-*)=*)	$([#7X3+H]=*)])] Fc1c(F)c(F)c(NN=CC=2C(=NNC2)c3cc4OCCOc4cc3)c(F)c(F)1
[$([#1X1][$([nX3](:*):*)	$([nX2](:*):*)	$([#7X2]=*)	$([NX3](=*)=*)	$([#7X3+](-*)=*)	$([#7X3+H]=*)])] Fc1c2NC=C(C(=O)NCc3ccc(OC)cc3)C(=O)c2ccc1
[$([#1X1][$([nX3](:*):*)	$([nX2](:*):*)	$([#7X2]=*)	$([NX3](=*)=*)	$([#7X3+](-*)=*)	$([#7X3+H]=*)])] Fc1cc(ccc1)CCN2C(=O)CC[C@H](C(=O)N3CCN(c4[nH+]c(ccc4)C)CC3)C2
[$([#1X1][$([nX3](:*):*)	$([nX2](:*):*)	$([#7X2]=*)	$([NX3](=*)=*)	$([#7X3+](-*)=*)	$([#7X3+H]=*)])] Fc1ccc(cc1)CCNC2=NC(=CC(=O)N2)C
[$([#1X1][$([nX3](:*):*)	$([nX2](:*):*)	$([#7X2]=*)	$([NX3](=*)=*)	$([#7X3+](-*)=*)	$([#7X3+H]=*)])] Fc1ccc(cc1)CN2N=NN=C2CN(CC=3C(=O)Nc4c(cc(cc4C)C)C3)CCc5cc(ccc5)C
[$([#1X1][$([nX3](:*):*)	$([nX2](:*):*)	$([#7X2]=*)	$([NX3](=*)=*)	$([#7X3+](-*)=*)	$([#7X3+H]=*)])] Ic1ccc(N=C2C(Cl)=C([O-])C=3NC(=NC(C(=O)2)3)C)cc1
[$([#1X1][$([nX3](:*):*)	$([nX2](:*):*)	$([#7X2]=*)	$([NX3](=*)=*)	$([#7X3+](-*)=*)	$([#7X3+H]=*)])] N(=NC=1Nc2c(cccc2)C1C[NH+](C)C)c3c4c(ccc3)cccc4
[$([#1X1][$([nX3](:*):*)	$([nX2](:*):*)	$([#7X2]=*)	$([NX3](=*)=*)	$([#7X3+](-*)=*)	$([#7X3+H]=*)])] n1c(NN=C/C=C/2\N(c3c(cccc3)C2(C)C)C)c4N=CNc(nc1)4
[$([#1X1][$([nX3](:*):*)	$([nX2](:*):*)	$([#7X2]=*)	$([NX3](=*)=*)	$([#7X3+](-*)=*)	$([#7X3+H]=*)])] n1c2NC(=Nc2c(nc1)NCc3cnccc3)c4cnccc4
[$([#1X1][$([nX3](:*):*)	$([nX2](:*):*)	$([#7X2]=*)	$([NX3](=*)=*)	$([#7X3+](-*)=*)	$([#7X3+H]=*)])] O(c1cc2c(cc(cc2)CNCc3cc([nH+]cc3)N4CCOCC4)cc1)C
[$([#1X1][$([nX3](:*):*)	$([nX2](:*):*)	$([#7X2]=*)	$([NX3](=*)=*)	$([#7X3+](-*)=*)	$([#7X3+H]=*)])] O=C(N(c1cc2c(NC(=C2)C)cc1)C3CCN(C(=O)C)CC3)CC
[$([#1X1][$([nX3](:*):*)	$([nX2](:*):*)	$([#7X2]=*)	$([NX3](=*)=*)	$([#7X3+](-*)=*)	$([#7X3+H]=*)])] O=C(N[C@@H](CC)C)CN1CCN(c2nc([nH+]c(c2)C)N)CC1
[$([#1X1][$([nX3](:*):*)	$([nX2](:*):*)	$([#7X2]=*)	$([NX3](=*)=*)	$([#7X3+](-*)=*)	$([#7X3+H]=*)])] O=C(N1CCC(C2=NC=3N(N=NC(C(=O)N2)3)Cc4cc(OC)ccc4)CC1)c5ccccc5
[$([#1X1][$([nX3](:*):*)	$([nX2](:*):*)	$([#7X2]=*)	$([NX3](=*)=*)	$([#7X3+](-*)=*)	$([#7X3+H]=*)])] O=C(NC[C@H](c1ccccc1)C=2c3c(NC2)cccc3)c4cc5OCC(=O)Nc5cc4
[$([#1X1][$([nX3](:*):*)	$([nX2](:*):*)	$([#7X2]=*)	$([NX3](=*)=*)	$([#7X3+](-*)=*)	$([#7X3+H]=*)])] O=C(Nc1c(cc(cc1C)C)C)/C(/C#N)=C/C=2c3c(NC2)cccc3
[$([#1X1][$([nX3](:*):*)	$([nX2](:*):*)	$([#7X2]=*)	$([NX3](=*)=*)	$([#7X3+](-*)=*)	$([#7X3+H]=*)])] O=C(Nc1c(cccc1)C2=Nc3c(N2)cccc3)C=4N(N=CC4)CC
[$([#1X1][$([nX3](:*):*)	$([nX2](:*):*)	$([#7X2]=*)	$([NX3](=*)=*)	$([#7X3+](-*)=*)	$([#7X3+H]=*)])] O=C(Nc1c(N2N=CC=C2)cccc1)CCCC=3c4c(NC3)cccc4
[$([#1X1][$([nX3](:*):*)	$([nX2](:*):*)	$([#7X2]=*)	$([NX3](=*)=*)	$([#7X3+](-*)=*)	$([#7X3+H]=*)])] O=C(Nc1c(OC)cccc1)c2ccc(NC(=O)C3=NNc4c(cccc4)3)cc2
[$([#1X1][$([nX3](:*):*)	$([nX2](:*):*)	$([#7X2]=*)	$([NX3](=*)=*)	$([#7X3+](-*)=*)	$([#7X3+H]=*)])] O=C(Nc1cc2N=C(Nc2cc1)c3c(ccc(c3)C)C)C
[$([#1X1][$([nX3](:*):*)	$([nX2](:*):*)	$([#7X2]=*)	$([NX3](=*)=*)	$([#7X3+](-*)=*)	$([#7X3+H]=*)])] O=C(Nc1cc2NC(=Nc2cc1)C(C)(C)C)c3cnc(N4C[C@H](O[C@H](C4)C)C)cc3
[$([#1X1][$([nX3](:*):*)	$([nX2](:*):*)	$([#7X2]=*)	$([NX3](=*)=*)	$([#7X3+](-*)=*)	$([#7X3+H]=*)])] O=C(NCCC(=O)NCc1cc([nH+]cc1)N2CCOCC2)[C@@H]3[C@H](C3)C
[$([#1X1][$([nX3](:*):*)	$([nX2](:*):*)	$([#7X2]=*)	$([NX3](=*)=*)	$([#7X3+](-*)=*)	$([#7X3+H]=*)])] O=C(NCCCN1c2c(cccc2)C=C1)C=3c4c(NC3)cccc4
[$([#1X1][$([nX3](:*):*)	$([nX2](:*):*)	$([#7X2]=*)	$([NX3](=*)=*)	$([#7X3+](-*)=*)	$([#7X3+H]=*)])] O=C(NN=Cc1c(O)cccc1)CCC2=Nc3c(N2)cccc3
[$([#1X1][$([nX3](:*):*)	$([nX2](:*):*)	$([#7X2]=*)	$([NX3](=*)=*)	$([#7X3+](-*)=*)	$([#7X3+H]=*)])] O=C(O[C@@H](C(=O)C=1c2c(NC1)cccc2)C)C=3Nc4c(cccc4)C3
[$([#1X1][$([nX3](:*):*)	$([nX2](:*):*)	$([#7X2]=*)	$([NX3](=*)=*)	$([#7X3+](-*)=*)	$([#7X3+H]=*)])] O=C(OC(C)C)C1=C(NC(C(=O)Nc2ccccc2)=C1C)C
[$([#1X1][$([nX3](:*):*)	$([nX2](:*):*)	$([#7X2]=*)	$([NX3](=*)=*)	$([#7X3+](-*)=*)	$([#7X3+H]=*)])] O=C(OC)[C@@H](NC(=O)c1[nH+]c(cc(N(C)C)c1)CN[C@H](C(=O)OC)CC=2[NH+]=CNC2)CC=3NC=NC3
[$([#1X1][$([nX3](:*):*)	$([nX2](:*):*)	$([#7X2]=*)	$([NX3](=*)=*)	$([#7X3+](-*)=*)	$([#7X3+H]=*)])] O=C(OC[C@H]1[NH2+]CCC1)CCCCCCN(C(=O)CCCCCN2C=[NH+]C=C2)Cc3ncccc3C
[$([#1X1][$([nX3](:*):*)	$([nX2](:*):*)	$([#7X2]=*)	$([NX3](=*)=*)	$([#7X3+](-*)=*)	$([#7X3+H]=*)])] O=C(OCC(=O)NC(C)C)C=1NC(=C(C(=O)C)C1CC)C
[$([#1X1][$([nX3](:*):*)	$([nX2](:*):*)	$([#7X2]=*)	$([NX3](=*)=*)	$([#7X3+](-*)=*)	$([#7X3+H]=*)])] O=C(OCC(=O)Nc1ccc(cc1)/C=C\C(=O)OCC)c2cc3NC(=O)Nc3cc2
[$([#1X1][$([nX3](:*):*)	$([nX2](:*):*)	$([#7X2]=*)	$([NX3](=*)=*)	$([#7X3+](-*)=*)	$([#7X3+H]=*)])] O=C(OCC)N1CCC(NC(=O)NCC(=O)Nc2cc3NC(=O)Nc3cc2)CC1
[$([#1X1][$([nX3](:*):*)	$([nX2](:*):*)	$([#7X2]=*)	$([NX3](=*)=*)	$([#7X3+](-*)=*)	$([#7X3+H]=*)])] O=C1C2=C(NN=C2)C[C@H](c3cc(OC)c(OC)c(OC)c3)C1
[$([#1X1][$([nX3](:*):*)	$([nX2](:*):*)	$([#7X2]=*)	$([NX3](=*)=*)	$([#7X3+](-*)=*)	$([#7X3+H]=*)])] O=C1N(C(=O)C[C@@H](N1)C(=O)N[C@@H](C(=O)N2[C@H](C(=O)N)CCC2)CC=3N=CNC3)CC[NH3+]
[$([#1X1][$([nX3](:*):*)	$([nX2](:*):*)	$([#7X2]=*)	$([NX3](=*)=*)	$([#7X3+](-*)=*)	$([#7X3+H]=*)])] O=C1N(C=C(C(=O)N1)/C=C/C(=O)OC)[C@@H]2O[C@H]([C@@H](OC(=O)C)[C@@H](OC(=O)C)2)COC(=O)C
[$([#1X1][$([nX3](:*):*)	$([nX2](:*):*)	$([#7X2]=*)	$([NX3](=*)=*)	$([#7X3+](-*)=*)	$([#7X3+H]=*)])] O=C1N(c2c(N1)cccc2)C3CCN(C(=O)NCC#C)CC3
[$([#1X1][$([nX3](:*):*)	$([nX2](:*):*)	$([#7X2]=*)	$([NX3](=*)=*)	$([#7X3+](-*)=*)	$([#7X3+H]=*)])] O=C1N(c2c(O[C@H]3O[C@H]([C@@H](O)[C@@H](O)[C@H](O)3)CO)cccc(N1)2)Cc4ccc(cc4)CC
[$([#1X1][$([nX3](:*):*)	$([nX2](:*):*)	$([#7X2]=*)	$([NX3](=*)=*)	$([#7X3+](-*)=*)	$([#7X3+H]=*)])] O=C1N(c2ccc(cc2)C(=O)NCCCc3ccccc3)C(=CN1)C
[$([#1X1][$([nX3](:*):*)	$([nX2](:*):*)	$([#7X2]=*)	$([NX3](=*)=*)	$([#7X3+](-*)=*)	$([#7X3+H]=*)])] O=C1N(c2ncc(cc2C(=O)N1)C(=O)N3C[C@@H](O[C@H](C3)C)C)CCC
[$([#1X1][$([nX3](:*):*)	$([nX2](:*):*)	$([#7X2]=*)	$([NX3](=*)=*)	$([#7X3+](-*)=*)	$([#7X3+H]=*)])] O=C1NC(=O)C(=C(c2c3c(cc(OCC[NH+](C)C)c2)cccc3)1)C=4c5c(NC4)cccc5
[$([#1X1][$([nX3](:*):*)	$([nX2](:*):*)	$([#7X2]=*)	$([NX3](=*)=*)	$([#7X3+](-*)=*)	$([#7X3+H]=*)])] O=C1Nc2c(ccc(NC(=O)C(C)C)c2)C3=C1CCC3
[$([#1X1][$([nX3](:*):*)	$([nX2](:*):*)	$([#7X2]=*)	$([NX3](=*)=*)	$([#7X3+](-*)=*)	$([#7X3+H]=*)])] O=C1O[C@@H](C[NH3+])CN(c2cc3c(cc2)C=4NN=C(C=5ON=CC5)C4CCC3)1
[$([#1X1][$([nX3](:*):*)	$([nX2](:*):*)	$([#7X2]=*)	$([NX3](=*)=*)	$([#7X3+](-*)=*)	$([#7X3+H]=*)])] O=C1O[C@H](c2c3c(ncc2)ccc(OC)c3)CN1CCC[NH2+]CC=4Nc5c(cccc5)C4
[$([#1X1][$([nX3](:*):*)	$([nX2](:*):*)	$([#7X2]=*)	$([NX3](=*)=*)	$([#7X3+](-*)=*)	$([#7X3+H]=*)])] S([C@]1([NH2+]CCC=2c3c(NC21)cccc3)NC#N)C
[$([#1X1][$([nX3](:*):*)	$([nX2](:*):*)	$([#7X2]=*)	$([NX3](=*)=*)	$([#7X3+](-*)=*)	$([#7X3+H]=*)])] S(=O)(=O)(N(C)C)c1c(OCC)ccc(NC(=O)NCC2=Nc3c(N2)cccc3)c1
[$([#1X1][$([nX3](:*):*)	$([nX2](:*):*)	$([#7X2]=*)	$([NX3](=*)=*)	$([#7X3+](-*)=*)	$([#7X3+H]=*)])] S(=O)(=O)(N1C[C@H](C[C@@H](C1)C)C)c2cc([N+]([O-])=O)c(Nc3cc4NC(=O)Nc4cc3)cc2
[$([#1X1][$([nX3](:*):*)	$([nX2](:*):*)	$([#7X2]=*)	$([NX3](=*)=*)	$([#7X3+](-*)=*)	$([#7X3+H]=*)])] S(=O)(=O)(N1CC[NH+](C2CCCCC2)CC1)C=3NN=CC(C(=O)OCC)3
[$([#1X1][$([nX3](:*):*)	$([nX2](:*):*)	$([#7X2]=*)	$([NX3](=*)=*)	$([#7X3+](-*)=*)	$([#7X3+H]=*)])] S(=O)(=O)(N1CCC(=O)CC1)C=2C(=NNC2C)C
[$([#1X1][$([nX3](:*):*)	$([nX2](:*):*)	$([#7X2]=*)	$([NX3](=*)=*)	$([#7X3+](-*)=*)	$([#7X3+H]=*)])] S(=O)(=O)(N1CCCC1)C2=C(OC(C(=O)Nc3cc(ccc3)C4=NC(=CC(=O)N4)C)=C2)C
[$([#1X1][$([nX3](:*):*)	$([nX2](:*):*)	$([#7X2]=*)	$([NX3](=*)=*)	$([#7X3+](-*)=*)	$([#7X3+H]=*)])] S(=O)(=O)(NC(=[NH2+])N)c1ccc(NC(=S)NC(=O)c2ccc(OCCOCC)cc2)cc1
[$([#1X1][$([nX3](:*):*)	$([nX2](:*):*)	$([#7X2]=*)	$([NX3](=*)=*)	$([#7X3+](-*)=*)	$([#7X3+H]=*)])] S(=O)(=O)(Nc1cc(ccc1)C)c2ccc(NC(=O)CSC3=NNC(=N3)NN=C4CCCCC4)cc2
[$([#1X1][$([nX3](:*):*)	$([nX2](:*):*)	$([#7X2]=*)	$([NX3](=*)=*)	$([#7X3+](-*)=*)	$([#7X3+H]=*)])] S(C(=[NH+]C)N)CC(=O)N(Cc1ccccc1)CC
[$([#1X1][$([nX3](:*):*)	$([nX2](:*):*)	$([#7X2]=*)	$([NX3](=*)=*)	$([#7X3+](-*)=*)	$([#7X3+H]=*)])] S(C1=NC(=NN1)c2ccccc2)CC=3OC(=NN3)C=4C(=NOC4C)c5ccccc5
[$([#1X1][$([nX3](:*):*)	$([nX2](:*):*)	$([#7X2]=*)	$([NX3](=*)=*)	$([#7X3+](-*)=*)	$([#7X3+H]=*)])] S(C1=NC(=O)NC(=C1C(=O)OCC)C)CC
[$([#1X1][$([nX3](:*):*)	$([nX2](:*):*)	$([#7X2]=*)	$([NX3](=*)=*)	$([#7X3+](-*)=*)	$([#7X3+H]=*)])] S(C1=NC(N)=CC(=O)N1)[C@@H](C(=O)Nc2ccc(cc2)C(C)C)C
[$([#1X1][$([nX3](:*):*)	$([nX2](:*):*)	$([#7X2]=*)	$([NX3](=*)=*)	$([#7X3+](-*)=*)	$([#7X3+H]=*)])] S(C1=NC=2NC3=C(C(=O)CC(C3)(C)C)[C@@H](c4cc(ccc4)C)C(C(=O)N1)2)Cc5ccccc5
[$([#1X1][$([nX3](:*):*)	$([nX2](:*):*)	$([#7X2]=*)	$([NX3](=*)=*)	$([#7X3+](-*)=*)	$([#7X3+H]=*)])] S(C1=NC=NN1)CC(=O)N2NC(c3ccccc3)=C[C@H]2c4ccc(OC)cc4
[$([#1X1][$([nX3](:*):*)	$([nX2](:*):*)	$([#7X2]=*)	$([NX3](=*)=*)	$([#7X3+](-*)=*)	$([#7X3+H]=*)])] S(C1=Nc2c(N1)cc(cc2)C)CC3=Nc4c(cccc4)C(=O)N3
[$([#1X1][$([nX3](:*):*)	$([nX2](:*):*)	$([#7X2]=*)	$([NX3](=*)=*)	$([#7X3+](-*)=*)	$([#7X3+H]=*)])] S(C1=Nc2c(N1)cc(OCC)cc2)CC(=O)N[C@@H](c3ccc(OC)cc3)C4CC4
[$([#1X1][$([nX3](:*):*)	$([nX2](:*):*)	$([#7X2]=*)	$([NX3](=*)=*)	$([#7X3+](-*)=*)	$([#7X3+H]=*)])] S(C1=Nc2c(N1)cccc2)[C@H](C(=O)Nc3cc(N4C(=O)CCC4)ccc3)C
[$([#1X1][$([nX3](:*):*)	$([nX2](:*):*)	$([#7X2]=*)	$([NX3](=*)=*)	$([#7X3+](-*)=*)	$([#7X3+H]=*)])] S(C1=NN=C(N(N)1)C)CC(=O)NC[C@H](c2ccccc2)C=3c4c(NC3)cccc4
[$([#1X1][$([nX3](:*):*)	$([nX2](:*):*)	$([#7X2]=*)	$([NX3](=*)=*)	$([#7X3+](-*)=*)	$([#7X3+H]=*)])] S(C1=NN=C(N1CC)C2=C(OC=C2)C)CC(=O)C=3C(=O)NC(=O)N(C(N)3)C4CC4
[$([#1X1][$([nX3](:*):*)	$([nX2](:*):*)	$([#7X2]=*)	$([NX3](=*)=*)	$([#7X3+](-*)=*)	$([#7X3+H]=*)])] S(CC(=O)N)CC=1N=C(NC(=O)C1)CCCC
[$([#1X1][$([nX3](:*):*)	$([nX2](:*):*)	$([#7X2]=*)	$([NX3](=*)=*)	$([#7X3+](-*)=*)	$([#7X3+H]=*)])] S=C(Nc1ccc(OC(F)F)cc1)NCc2c[nH+]c(N(C)C)cc2
[$([#1X1][$([nX3](:*):*)	$([nX2](:*):*)	$([#7X2]=*)	$([NX3](=*)=*)	$([#7X3+](-*)=*)	$([#7X3+H]=*)])] S=C1N(C=CN1)[C@@H]2O[C@@H]([C@@H](O)[C@H](O)2)CO
[$([#1X1][$([nX3](:*):*)	$([nX2](:*):*)	$([#7X2]=*)	$([NX3](=*)=*)	$([#7X3+](-*)=*)	$([#7X3+H]=*)])] S=C1N(c2c(F)c(F)ccc(N1)2)C[C@H]3[NH+](CCCC3)C
[$([#1X1][$([nX3](:*):*)	$([nX2](:*):*)	$([#7X2]=*)	$([NX3](=*)=*)	$([#7X3+](-*)=*)	$([#7X3+H]=*)])] S=C1S/C(/C(=O)N1C)=C\c2ccc(cc2)C(=O)NCCC=3c4c(NC3)cccc4
[$([#1X1][$([nX3](:*):*)	$([nX2](:*):*)	$([#7X2]=*)	$([NX3](=*)=*)	$([#7X3+](-*)=*)	$([#7X3+H]=*)])] S1C(=NC(=O)CN2CCN(c3[nH+]cccc3)CC2)NC4=C1C[C@@H](CC4)CC
[$([#1X1][$([nX3](:*):*)	$([nX2](:*):*)	$([#7X2]=*)	$([NX3](=*)=*)	$([#7X3+](-*)=*)	$([#7X3+H]=*)])] S1C(=NC(C=2C(=NNC2C(F)(F)F)c3c(O)c(O)c(O)cc3)=C1)C
[$([#1X1][$([nX3](:*):*)	$([nX2](:*):*)	$([#7X2]=*)	$([NX3](=*)=*)	$([#7X3+](-*)=*)	$([#7X3+H]=*)])] S1C(C(=O)N[C@@H](C(=O)OCC(=O)Nc2ccc(cc2)C(=O)N)CC=3c4c(NC3)cccc4)=CC=C1
[$([#1X1][$([nX3](:*):*)	$([nX2](:*):*)	$([#7X2]=*)	$([NX3](=*)=*)	$([#7X3+](-*)=*)	$([#7X3+H]=*)])] S1C(C=2NN=C(C(=O)NCc3cnccc3)C2)=CC=C1
[$([#1X1][$([nX3](:*):*)	$([nX2](:*):*)	$([#7X2]=*)	$([NX3](=*)=*)	$([#7X3+](-*)=*)	$([#7X3+H]=*)])] S1C(C2=NN(C(=O)CSC=3c4c(NC3)cccc4)[C@H](c5ccc(F)cc5)C2)=CC=C1
[$([#1X1][$([nX3](:*):*)	$([nX2](:*):*)	$([#7X2]=*)	$([NX3](=*)=*)	$([#7X3+](-*)=*)	$([#7X3+H]=*)])] S1C(S[C@H](C2=NC=3SC(=C(C3C(=O)N2)C)C)C)=NN=C1Nc4ccc(OC(F)(F)F)cc4
[$([#1X1][$([nX3](:*):*)	$([nX2](:*):*)	$([#7X2]=*)	$([NX3](=*)=*)	$([#7X3+](-*)=*)	$([#7X3+H]=*)])] S1C(SCC(=O)c2cc(OC)c(OC)cc2)=NC=3NC(=O)C=C([O-])C13
[$([#1X1][$([nX3](:*):*)	$([nX2](:*):*)	$([#7X2]=*)	$([NX3](=*)=*)	$([#7X3+](-*)=*)	$([#7X3+H]=*)])] S1C=2N=C(NC(=O)C2C3=C1CCCC3)/C(/C#N)=C/c4cc(O)c(OC)cc4
[$([#1X1][$([nX3](:*):*)	$([nX2](:*):*)	$([#7X2]=*)	$([NX3](=*)=*)	$([#7X3+](-*)=*)	$([#7X3+H]=*)])] S1C2=NC(c3ccccc3)=CN(N=C1NC(=O)CN4NC(=O)C=CC(=O)4)2
[$([#1X1][$([NX4+])	$([NX3]);!$(*=*)&!$(*:*)])] [O-][N+](=O)C=1OC(C(=O)NCCCN2c3c(cccc3)C=C2C)=CC1
[$([#1X1][$([NX4+])	$([NX3]);!$(*=*)&!$(*:*)])] [O-][N+](=O)c1c(nccc1)N2CC[NH+](Cc3cc4OCCOc4cc3)CC2
[$([#1X1][$([NX4+])	$([NX3]);!$(*=*)&!$(*:*)])] [O-][N+](=O)c1cc(NC(=O)[C@H](OC(=O)C2CCCCC2)C)c(OC)cc1
[$([#1X1][$([NX4+])	$([NX3]);!$(*=*)&!$(*:*)])] [O-]C(=O)[C@@H]1N(C(=O)[C@H](NC(=O)[C@H]([NH3+])CC(C)C)CC(C)C)CCC1
[$([#1X1][$([NX4+])	$([NX3]);!$(*=*)&!$(*:*)])] [O-]C(=O)c1cc(OCC(=O)N[C@H](c2ccccc2)C)ccc1
[$([#1X1][$([NX4+])	$([NX3]);!$(*=*)&!$(*:*)])] [O-]c1nc(c2c(cc(cc2)C)C)cc(n1)C(=O)NC[C@@H]3OCCC3
[$([#1X1][$([NX4+])	$([NX3]);!$(*=*)&!$(*:*)])] Brc1c(OC)c(OCCCC)cc(c1)Cc2c(nc(nc2)N)N
[$([#1X1][$([NX4+])	$([NX3]);!$(*=*)&!$(*:*)])] Brc1c(OCC)c(NC(=O)N(CCC)C)cc(Cl)c1
[$([#1X1][$([NX4+])	$([NX3]);!$(*=*)&!$(*:*)])] Brc1cc(c(OCCC)cc1)C(=O)NNC(=O)CN2c3c(cccc3)C=C2
[$([#1X1][$([NX4+])	$([NX3]);!$(*=*)&!$(*:*)])] Brc1cc(ccc1)CNC(=O)CN2N=C(C=3C(=NN(c4ccccc4)C3C)C(=O)2)C
[$([#1X1][$([NX4+])	$([NX3]);!$(*=*)&!$(*:*)])] Brc1cc2c(OC=3C(=O)N([C@@H](c4c(F)cccc4)C(C(=O)2)3)CCC[NH+](CC)CC)cc1
[$([#1X1][$([NX4+])	$([NX3]);!$(*=*)&!$(*:*)])] Brc1ccc(cc1)C=2N=NN(N2)CC(=O)N[C@@H](c3ccc(Cl)cc3)C
[$([#1X1][$([NX4+])	$([NX3]);!$(*=*)&!$(*:*)])] Brc1ccc(S(=O)(=O)NCC=2ON=C(N2)c3ccc(cc3)C(C)(C)C)cc1
[$([#1X1][$([NX4+])	$([NX3]);!$(*=*)&!$(*:*)])] Clc1c(c(F)ccc1)COc2ccc(cc2)[C@@H]3C(C#N)=C(OC=4NN=C(c5ccncc5)C43)N
[$([#1X1][$([NX4+])	$([NX3]);!$(*=*)&!$(*:*)])] Clc1c(C#N)ccc(NC(=O)C(=O)NC[C@@H]2Oc3c(cccc3)C2)c1
[$([#1X1][$([NX4+])	$([NX3]);!$(*=*)&!$(*:*)])] Clc1c(cc(F)c(F)c1)C(=O)Nc2cc3c(nccc3)cc2
[$([#1X1][$([NX4+])	$([NX3]);!$(*=*)&!$(*:*)])] Clc1c(cccc1)C(=O)[C@H]2[C@@]3(c4c(NC(=O)3)cccc4)[C@@]5(N6[C@H]2CCC6)c7c(NC(=O)5)ccc(F)c7
[$([#1X1][$([NX4+])	$([NX3]);!$(*=*)&!$(*:*)])] Clc1c(cccc1)C(=O)Nc2cc(ccc2)[C@H]3N(C(=O)c4c(N3)cccc4)CC(F)(F)F
[$([#1X1][$([NX4+])	$([NX3]);!$(*=*)&!$(*:*)])] Clc1c(cccc1)C(=O)NN=C([C@@H](CC)C)C
[$([#1X1][$([NX4+])	$([NX3]);!$(*=*)&!$(*:*)])] Clc1c(F)ccc(Cl)c1[C@H](Oc2cc3c(ncc(c3)[C@H]4[C@@H](C(=O)N)C4)cc2)C
[$([#1X1][$([NX4+])	$([NX3]);!$(*=*)&!$(*:*)])] Clc1c(N2CCN(C(=O)CCC)CC2)ccc(NC(=O)COc3c(ccc(c3)C)C(C)C)c1
[$([#1X1][$([NX4+])	$([NX3]);!$(*=*)&!$(*:*)])] Clc1c(NC(=O)[C@@H](OC(=O)C[C@@H]2Sc3c(NC(=O)2)cccc3)C)ccc(F)c1
[$([#1X1][$([NX4+])	$([NX3]);!$(*=*)&!$(*:*)])] Clc1cc(N2N=C(C(=C(Cl)2)C=N[N-]C=3S[C@H](C(=O)N3)CC(=O)Nc4ccc(cc4)C)C)ccc1
[$([#1X1][$([NX4+])	$([NX3]);!$(*=*)&!$(*:*)])] Clc1cc2c(OC(N)=C(C(=O)NCCCC)C(=O)2)cc1
[$([#1X1][$([NX4+])	$([NX3]);!$(*=*)&!$(*:*)])] Clc1cc2N=C([S-])N(c3cc(ccc3)C(=O)NCc4ncccc4)C(=O)c2cc1
[$([#1X1][$([NX4+])	$([NX3]);!$(*=*)&!$(*:*)])] Clc1cc2N=C(Nc2cc1)c3ccc(NC(=O)c4cc(OC)ccc4)cc3
[$([#1X1][$([NX4+])	$([NX3]);!$(*=*)&!$(*:*)])] Clc1cc2N=C(S[C@@H](C(=O)NC(=O)NC)C)Oc2cc1
[$([#1X1][$([NX4+])	$([NX3]);!$(*=*)&!$(*:*)])] Clc1cc2N=C(S[C@@H](C(=O)NC)C)N(C(=O)c2cc1)CCCOC
[$([#1X1][$([NX4+])	$([NX3]);!$(*=*)&!$(*:*)])] Clc1cc2SC(=C(Cl)c2cc1)C(=O)Nc3cc4c(N(c5c4cccc5)CC)cc3
[$([#1X1][$([NX4+])	$([NX3]);!$(*=*)&!$(*:*)])] Clc1ccc(cc1)C(=O)C2=C([O-])C(=O)N([C@@H](c3ccc(cc3)C)2)CC[NH2+]CCO
[$([#1X1][$([NX4+])	$([NX3]);!$(*=*)&!$(*:*)])] Clc1ccc(OCCCC(=O)NC(C(=O)N)C(=O)N)cc1
[$([#1X1][$([NX4+])	$([NX3]);!$(*=*)&!$(*:*)])] FC(F)(F)c1c(NC(=O)[C@@H](Oc2ccccc2)C)ccc(NC(=O)C3=COC=C3)c1
[$([#1X1][$([NX4+])	$([NX3]);!$(*=*)&!$(*:*)])] Fc1c(NC(=O)[C@@H](N[C@@H](c2c(OC)ccc(F)c2)C)C)cccc1
[$([#1X1][$([NX4+])	$([NX3]);!$(*=*)&!$(*:*)])] Fc1c(NC(=O)[C@H]([NH+](CC(=O)Nc2ccc(OC)cc2)CC)C)cccc1
[$([#1X1][$([NX4+])	$([NX3]);!$(*=*)&!$(*:*)])] Fc1c(nc(nc1)NN=C2CCC(C(C)(C)C)CC2)N3CCOCC3
[$([#1X1][$([NX4+])	$([NX3]);!$(*=*)&!$(*:*)])] Fc1cc(ccc1)CN2N=C(NC(=O)C3CCCC3)C=C2
[$([#1X1][$([NX4+])	$([NX3]);!$(*=*)&!$(*:*)])] Fc1ccc(NC(=O)NC[C@H]2OCCN(C2)CC(C)C)cc1
[$([#1X1][$([NX4+])	$([NX3]);!$(*=*)&!$(*:*)])] Fc1ccc(OC[C@H](NC(=O)N2CCN(C(=O)c3ccc(O)cc3)CC2)C)cc1
[$([#1X1][$([NX4+])	$([NX3]);!$(*=*)&!$(*:*)])] n1c2ncccc2ccc1N
[$([#1X1][$([NX4+])	$([NX3]);!$(*=*)&!$(*:*)])] n1nc2c(nc1NN=Cc3ccc(N(C)C)cc3)Nc4c2cccc4C
[$([#1X1][$([NX4+])	$([NX3]);!$(*=*)&!$(*:*)])] O(c1cc2c(N[C@H](c3ccccc3)[C@H]4[C@@H]2C=CC4)cc1)CCOc5ccccc5
[$([#1X1][$([NX4+])	$([NX3]);!$(*=*)&!$(*:*)])] O(c1ccc(cc1)CN2[C@H](C[NH+](Cc3cc(ccc3)C)CC2)CCO)CC
[$([#1X1][$([NX4+])	$([NX3]);!$(*=*)&!$(*:*)])] O=C(N([C@H](c1cc(OC)c(OC)cc1)C(=O)NC2CCCCC2)CCCCCC)c3c(O)cccc3
[$([#1X1][$([NX4+])	$([NX3]);!$(*=*)&!$(*:*)])] O=C(N(C)C)c1c(NC(=O)C(=O)NC[C@H]([NH+](C)C)c2cc(OC)ccc2)cccc1
[$([#1X1][$([NX4+])	$([NX3]);!$(*=*)&!$(*:*)])] O=C(N(c1c2NN=Cc2ccc1)[C@H](c3ccc(O[C@H]4C[NH2+]CC4)cc3)C5CC5)CCCCN6C=[NH+]C=C6
[$([#1X1][$([NX4+])	$([NX3]);!$(*=*)&!$(*:*)])] O=C(N(CC)CC)Cc1ccc(NC(=O)C(=O)NCC2=COC=C2)cc1
[$([#1X1][$([NX4+])	$([NX3]);!$(*=*)&!$(*:*)])] O=C(N(Cc1ccc(cc1)C)C)c2c3N(C(=Nc3cc(NC(=O)CC4CCCC4)c2)[C@H]5OCCC5)C
[$([#1X1][$([NX4+])	$([NX3]);!$(*=*)&!$(*:*)])] O=C(N[C@@H]1c2c(cccc2)CC1)CC=3N=NN(c4ccc(cc4)C)C3C
[$([#1X1][$([NX4+])	$([NX3]);!$(*=*)&!$(*:*)])] O=C(N[C@H](c1ccc(cc1)C)c2ccccc2)c3ccccc3
[$([#1X1][$([NX4+])	$([NX3]);!$(*=*)&!$(*:*)])] O=C(N1c2c(cc(N[C@H](c3ccccc3)C(=O)C=4c5c(NC4)cccc5)cc2)CC1)C
[$([#1X1][$([NX4+])	$([NX3]);!$(*=*)&!$(*:*)])] O=C(N1CCC(C(=O)OCC(=O)NCC(c2ccccc2)c3ccccc3)CC1)N(C)C
[$([#1X1][$([NX4+])	$([NX3]);!$(*=*)&!$(*:*)])] O=C(N1CCN(c2c(c(ccc2)C)C)CC1)C3CC[NH+](CC=4OC(=CC4)C)CC3
[$([#1X1][$([NX4+])	$([NX3]);!$(*=*)&!$(*:*)])] O=C(NC[C@@H]([NH+]1CCCCC1)c2ccc(OC)cc2)c3c4c(nccc4)ccc3
[$([#1X1][$([NX4+])	$([NX3]);!$(*=*)&!$(*:*)])] O=C(Nc1c(N2N=CC=C2)cccc1)NCc3c(OC)cc(OC)cc(OC)3
[$([#1X1][$([NX4+])	$([NX3]);!$(*=*)&!$(*:*)])] O=C(Nc1c(OCC(=O)N(C)C)cc(cc1)C)NCCCN2N=CC=C2
[$([#1X1][$([NX4+])	$([NX3]);!$(*=*)&!$(*:*)])] O=C(Nc1c(OCC)ccc(C#N)c1)N[C@@H](CCc2ccc(O)cc2)C
[$([#1X1][$([NX4+])	$([NX3]);!$(*=*)&!$(*:*)])] O=C(NCC(=O)N([C@H](c1ccc(cc1)C)C(=O)NCC=2OC=CC2)Cc3ccccc3)C=4OC=CC4
[$([#1X1][$([NX4+])	$([NX3]);!$(*=*)&!$(*:*)])] O=C(NCC(=O)NC1CC[NH+](CC1)C)c2ccccc2
[$([#1X1][$([NX4+])	$([NX3]);!$(*=*)&!$(*:*)])] O=C(NCC)c1cc(c(NC(=O)C(=O)NC[C@@H]([NH+](C)C)c2cc(OC)ccc2)cc1)C
[$([#1X1][$([NX4+])	$([NX3]);!$(*=*)&!$(*:*)])] O=C(NCc1c(cccc1)CN2N=CN=C2)NCCCCN3C=[NH+]C=C3
[$([#1X1][$([NX4+])	$([NX3]);!$(*=*)&!$(*:*)])] O=C(NCc1c(OC)cccc1)[C@@H]2[NH+]([C@H]3C4=Nc5c(N4C[C@H]3C2)cc(c(c5)C)C)C
[$([#1X1][$([NX4+])	$([NX3]);!$(*=*)&!$(*:*)])] O=C(NCc1cc(OC)c(OCC)cc1)c2cc3N=CN(c3cc2)C4CCCC4
[$([#1X1][$([NX4+])	$([NX3]);!$(*=*)&!$(*:*)])] O=C(NCCC(=O)NCc1c(cccc1)C[NH+]2[C@H](CCCC2)C)[C@H]3[C@H](C3)C
[$([#1X1][$([NX4+])	$([NX3]);!$(*=*)&!$(*:*)])] O=C(NN=C/C=C/C=1OC=CC1)c2c3c(nc(c4ccc(cc4)C(C)C)c2)cccc3
[$([#1X1][$([NX4+])	$([NX3]);!$(*=*)&!$(*:*)])] O=C(NN=Cc1ccccc1)C=2N=CNC2
[$([#1X1][$([NX4+])	$([NX3]);!$(*=*)&!$(*:*)])] O=C(NNC(=O)/C=C/c1cc(OC)c(OC)cc1)c2c3c(nc(c2)C)cccc3
[$([#1X1][$([NX4+])	$([NX3]);!$(*=*)&!$(*:*)])] O=C(OC)[C@@H](NC(=O)COC(=O)Cc1ccc(N2C(=O)CCC2)cc1)[C@H](CC)C
[$([#1X1][$([NX4+])	$([NX3]);!$(*=*)&!$(*:*)])] O=C(OC)C[C@@H](NC(=O)CNC(=O)/C=C/c1ccccc1)c2ccc(cc2)C
[$([#1X1][$([NX4+])	$([NX3]);!$(*=*)&!$(*:*)])] O=C(OC)c1c2c(N(C(=O)C(=O)NC3CC[NH+](C4CC4)CC3)CCC2)ccc1
[$([#1X1][$([NX4+])	$([NX3]);!$(*=*)&!$(*:*)])] O=C(OCC)Nc1cc(ccc1)C(=O)N[C@@H](C2=C(N(N=C2)C)C)C
[$([#1X1][$([NX4+])	$([NX3]);!$(*=*)&!$(*:*)])] O=C1N([C@@H](Nc2c(cccc2)1)c3ccc(OCC(=O)N)cc3)C4CC4
[$([#1X1][$([NX4+])	$([NX3]);!$(*=*)&!$(*:*)])] O=C1NC(=O)CC([C@@H]2OCO[C@H]3[C@@H](OC(OC3)(C)C)2)C1
[$([#1X1][$([NX4+])	$([NX3]);!$(*=*)&!$(*:*)])] O=C1O[C@H](CN(c2ccc(cc2)C)1)CNC(=O)/C=C/c3ccc(OC)cc3
[$([#1X1][$([NX4+])	$([NX3]);!$(*=*)&!$(*:*)])] Oc1c(O)cc2c(c1)[C@H]([NH2+]CC2)c3ccccc3
[$([#1X1][$([NX4+])	$([NX3]);!$(*=*)&!$(*:*)])] S([C@H](c1nc(nc(n1)N)Nc2ccccc2)C)CC
[$([#1X1][$([NX4+])	$([NX3]);!$(*=*)&!$(*:*)])] S(=O)(=O)(N(C(C)C)C)c1ccc(cc1)C(=O)NC=2Sc3c(N2)c(OCC)ccc3
[$([#1X1][$([NX4+])	$([NX3]);!$(*=*)&!$(*:*)])] S(=O)(=O)(N[C@@H](CC)C)c1ccc(NC(=O)CCCc2ccccc2)cc1
[$([#1X1][$([NX4+])	$([NX3]);!$(*=*)&!$(*:*)])] S(=O)(=O)(N1[C@H](C(=O)N[C@H](CC=2OC=CC2)C)CCCC1)C
[$([#1X1][$([NX4+])	$([NX3]);!$(*=*)&!$(*:*)])] S(=O)(=O)(NCC(=O)NCCc1ccccc1)c2ccc(c3ccccc3)cc2
[$([#1X1][$([NX4+])	$([NX3]);!$(*=*)&!$(*:*)])] S(=O)(=O)(NCC(=O)OCC(C)C)c1cc([N+]([O-])=O)c(NCC=2OC=CC2)cc1
[$([#1X1][$([NX4+])	$([NX3]);!$(*=*)&!$(*:*)])] S(C1=Nc2c(N1)cc(cc2)C(F)(F)F)CC(=O)NC(CC)CC
[$([#1X1][$([NX4+])	$([NX3]);!$(*=*)&!$(*:*)])] S(C1=NN=C(N(N)1)COc2c(OCC)cccc2)[C@H](C(=O)NC3CCCC3)C
[$([#1X1][$([NX4+])	$([NX3]);!$(*=*)&!$(*:*)])] S(C1=NN=NN1CC=2OC=CC2)[C@@H](C(=O)Nc3ccc(N4CCCC4)cc3)C
[$([#1X1][$([NX4+])	$([NX3]);!$(*=*)&!$(*:*)])] S(c1cc(NC(=O)CN2N=C(C([N+]([O-])=O)=C2C)C)c([N+]([O-])=O)cc1)CCC
[$([#1X1][$([NX4+])	$([NX3]);!$(*=*)&!$(*:*)])] S(c1ccc(OC)cc1)CCCC(=O)NC=2OC(=NN2)c3c(cc(cc3)C)C
[$([#1X1][$([NX4+])	$([NX3]);!$(*=*)&!$(*:*)])] S(CC[C@H](NC(=O)[C@@H]([NH3+])CC(=O)N)C(=O)N[C@H](C([O-])=O)CC(C)C)C
[$([#1X1][$([NX4+])	$([NX3]);!$(*=*)&!$(*:*)])] S=C1OC(=NN1C[NH+]2CCC(C(=O)NCC)CC2)c3ccc(OC(F)F)cc3
[$([#1X1][$([NX4+])	$([NX3]);!$(*=*)&!$(*:*)])] S1(=O)(=O)C[C@@H](NC(=O)CCC=2C(=O)Oc3c(ccc(OCC(=C)C)c3)C2C)CC1
[$([#1X1][$([NX4+])	$([NX3]);!$(*=*)&!$(*:*)])] S1[C@@H]([C@H]2NC(=O)N[C@@H]2C1)CCCCC(=O)N(c3c(c(ccc3)C)C)CC(=O)NCC4CC4
[$([#1X1][$([NX4+])	$([NX3]);!$(*=*)&!$(*:*)])] S1C(=CC=C1)CN(Cc2c(OC)cccc2)CC(=O)NC3CCN(C(=O)C)CC3
[$([#1X1][$([NX4+])	$([NX3]);!$(*=*)&!$(*:*)])] S1C(=NC(=C1)C)N2CC[NH+]([C@@H](C(=O)Nc3c(F)cccc(F)3)C)CC2
[$([#1X1][$([NX4+])	$([NX3]);!$(*=*)&!$(*:*)])] S1C(=NC(=C1)C[NH+]2C[C@@H](C[C@H](C2)C)C)NC(=O)CN3C(=O)[C@H]4[C@@H](C(=O)3)CC=CC4
[$([#1X1][$([NX4+])	$([NX3]);!$(*=*)&!$(*:*)])] S1C(=NC=C1)/C=C/C(=O)O[C@H](C(=O)Nc2c(cc([N+]([O-])=O)cc2)C)C
[$([#1X1][$([NX4+])	$([NX3]);!$(*=*)&!$(*:*)])] S1C(=NN=C1C2CC2)NC(=O)N3CCN(CC3)C
[$([#1X1][$([NX4+])	$([NX3]);!$(*=*)&!$(*:*)])] S1C(C(=O)CSc2nc3c(c(c4ccccc4)c2)ccc(OC)c3)=CC=C1CNC(=O)C
[$([#1X1][$([NX4+])	$([NX3]);!$(*=*)&!$(*:*)])] S1C(C(=O)N2CCN([C@H](C(=O)N)C)CC2)=CC=C1C
[$([#1X1][$([NX4+])	$([NX3]);!$(*=*)&!$(*:*)])] S1C=C(C=C1)[C@@H]([NH+](C)C)CNC(=O)Cc2c(cccc2)C
[$([#1X1][$([NX4+])	$([NX3]);!$(*=*)&!$(*:*)])] S1C2=NC=3N(N=CC(C(=O)N2[C@@H](C1)CC(=O)Nc4ccc(cc4)C(C)C)3)c5cc(c(cc5)C)C
[$([#1X1][$([NX4+])	$([NX3]);!$(*=*)&!$(*:*)])] S1c2c(NC(=O)[C@H]1CC(=O)NN(c3ccccc3)C)cc(cc2)C(F)(F)F
[$([#1X1][$([NX4+])	$([NX3]);!$(*=*)&!$(*:*)])] S1c2nc3c(cc2C=4NC(O)=CC(=O)C14)C[NH+](CC3)CC
[C;H2;$([CH2]([CH2])[CH2])][H] [O-][N+](=O)c1cc(c(N(C)C)cc1)C(=O)NCc2ccc(cc2)C(=O)NCCCC
[C;H2;$([CH2]([CH2])[CH2])][H] [O-][N+](=O)c1cc2c(N3C(=NC(=O)2)CCCCC3)cc1
[C;H2;$([CH2]([CH2])[CH2])][H] [O-][N+](=O)c1cnc(N2[C@H](C([O-])=O)CCC2)cc1
[C;H2;$([CH2]([CH2])[CH2])][H] [O-]/C(/Nc1c(OCC)cccc1)=C(/C#N)\C(=O)CC2CCCCC2
[C;H2;$([CH2]([CH2])[CH2])][H] [O-]C(=O)[C@@H](NC(=O)[C@@H](NC(=O)[C@H]1N(C(=O)C)CCC1)CC(C)C)CCC(=O)N
[C;H2;$([CH2]([CH2])[CH2])][H] [O-]C(=O)[C@H]1CN(C(=O)C1)[C@@H](CCC[NH+](CC)CC)C
[C;H2;$([CH2]([CH2])[CH2])][H] Brc1c(cccc1)C[C@]2([NH2+]CCC2)C([O-])=O
[C;H2;$([CH2]([CH2])[CH2])][H] Brc1cc(NCC(=O)N2[C@H](C=3SC=CC3)CCC2)c(OC)cc1
[C;H2;$([CH2]([CH2])[CH2])][H] Brc1ccc(cc1)CC(=O)N([C@@H](c2c(cccc2)C)C(=O)NCCCC)CCC
[C;H2;$([CH2]([CH2])[CH2])][H] Clc1c(c(F)ccc1)C(=O)Nc2cc(N3C(=O)CCC3)ccc2
[C;H2;$([CH2]([CH2])[CH2])][H] Clc1c(ccc(Cl)c1)C(=O)OCCC[NH+](C)C
[C;H2;$([CH2]([CH2])[CH2])][H] Clc1c(Cl)ccc(c1)C(=O)N(C=2SC(C(=O)OCC)=C(N2)C)C3CCCC3
[C;H2;$([CH2]([CH2])[CH2])][H] Clc1c(OC)cc(OC)c(NC(=O)C=2SC=3N=C4N(C(=O)C3C2C)CCC4)c1
[C;H2;$([CH2]([CH2])[CH2])][H] Clc1cc(c(NC(=O)NC[C@H]2OCCC2)cc1)C(=O)N3CCCC3
[C;H2;$([CH2]([CH2])[CH2])][H] Clc1cc(c(OC)cc1)C(=O)N2[C@H](C(=O)OCC(=O)N(CC3CC3)C)CCC2
[C;H2;$([CH2]([CH2])[CH2])][H] Clc1cc(c(OC)cc1)C2=NNC(SCC(=O)NCCCc3ccccc3)=N2
[C;H2;$([CH2]([CH2])[CH2])][H] Clc1cc(ccc1)C(=O)N([C@H](c2cc(OC)c(OC)cc2)C(=O)NCCCC)CC=3OC(=CC3)C
[C;H2;$([CH2]([CH2])[CH2])][H] Clc1cc(NC(=O)C(=O)NC[C@H]([NH+]2CCCC2)c3ccc(OC)cc3)ccc1
[C;H2;$([CH2]([CH2])[CH2])][H] Fc1c(c2N=C(Nc2cc1)c3c(cc(OCCC[NH+]4C[C@@H]5[C@H](NCCC5)C4)cc3)C)C
[C;H2;$([CH2]([CH2])[CH2])][H] Fc1c(NC(=O)N2[C@@H]([C@H](c3ccccc3)CC)CCC2)cc(NC(=O)C)c(F)c1
[C;H2;$([CH2]([CH2])[CH2])][H] Fc1c(OC)ccc(c1)C(=O)COC(=O)CN2C(=O)N[C@@]3(C(=O)2)[C@H](CCCC3)C
[C;H2;$([CH2]([CH2])[CH2])][H] Fc1c(OCCOC)ccc(NC(=O)NCCCc2ccccc2)c1
[C;H2;$([CH2]([CH2])[CH2])][H] Fc1ccc(cc1)CN2c3ncccc(N=C2CCCC(=O)NCc4cc5OCOc5cc4)3
[C;H2;$([CH2]([CH2])[CH2])][H] O[C@H]1[C@H](c2c(N(C)C)cccc2)CCCCC1
[C;H2;$([CH2]([CH2])[CH2])][H] O=C(N([C@@H](c1c(OC)ccc2c1cccc2)C(=O)NCCCC)CCCCCC)CCCC
[C;H2;$([CH2]([CH2])[CH2])][H] O=C(N(C[C@H]1OCCC1)CC2CC[NH+](CCOC)CC2)c3cc4NC=Cc4cc3
[C;H2;$([CH2]([CH2])[CH2])][H] O=C(N(CC(=O)Nc1cc(OC)ccc1)C)[C@H](NC(=O)C)C2CCCC2
[C;H2;$([CH2]([CH2])[CH2])][H] O=C(N(Cc1ccccc1)CC2CCC2)C[C@@H]3[NH+](Cc4cnccc4)CCNC(=O)3
[C;H2;$([CH2]([CH2])[CH2])][H] O=C(N)C(c1ccccc1)(c2ccccc2)[C@@H]3C[NH+](CCc4cc5c(OCC5)cc4)CCC3
[C;H2;$([CH2]([CH2])[CH2])][H] O=C(N[C@H](CC(=O)N1[C@@H](c2cc3OCCOc3cc2)CCC1)C)c4ccccc4
[C;H2;$([CH2]([CH2])[CH2])][H] O=C(N1[C@@H](C2=Nc3c(N2)cccc3)CCC1)Nc4ccc(cc4)C[NH+]5C[C@@H](CCC5)C
[C;H2;$([CH2]([CH2])[CH2])][H] O=C(N1C[C@H](C2=Nc3c(N2)cccc3)CCC1)c4c(c5ccccc5)cccc4
[C;H2;$([CH2]([CH2])[CH2])][H] O=C(N1c2c(cccc2)C[C@H]1C)[C@@H](C3CCCC3)C
[C;H2;$([CH2]([CH2])[CH2])][H] O=C(N1CCCC1)c2ccc(NC(=O)C(=O)NC[C@@H]([NH+](CC)CC)CC(C)C)cc2
[C;H2;$([CH2]([CH2])[CH2])][H] O=C(NC)c1ccc(cc1)C[NH+](C2CC2)CC(=O)N[C@H]3[C@@H]([C@@H](CCC3)C)C
[C;H2;$([CH2]([CH2])[CH2])][H] O=C(NC[C@H](N1CC[NH+](CC1)C)c2ccc(OC)cc2)CCCC
[C;H2;$([CH2]([CH2])[CH2])][H] O=C(Nc1c(c(ccc1)C2=NN=C3N2CCCCC3)C)NCC[NH+]4CCCCC4
[C;H2;$([CH2]([CH2])[CH2])][H] O=C(Nc1c(ccc(NC(=O)C)c1)C)NCc2ccc(cc2)C[NH+]3CCCCC3
[C;H2;$([CH2]([CH2])[CH2])][H] O=C(Nc1c(N2N=CN=C2)cccc1)C(=O)NCCCN3c4c(N=C3)cccc4
[C;H2;$([CH2]([CH2])[CH2])][H] O=C(Nc1cc(c(cc1)C)C)C(=O)NCCCCOCc2ccccc2
[C;H2;$([CH2]([CH2])[CH2])][H] O=C(Nc1cc(ccc1)C=2OC=NC2)C(=O)NCCCCOC
[C;H2;$([CH2]([CH2])[CH2])][H] O=C(Nc1cc(ccc1)COCCOC)NC[C@@H]([NH+]2CCCC2)c3ccccc3
[C;H2;$([CH2]([CH2])[CH2])][H] O=C(Nc1ccc(cc1)C[NH2+]Cc2cnc(N3CCCCCC3)cc2)C
[C;H2;$([CH2]([CH2])[CH2])][H] O=C(Nc1ccc(cc1)C2=NN(C=C(c3c4c(ncc3)NC=C4)2)CCCO)Nc5ccccc5
[C;H2;$([CH2]([CH2])[CH2])][H] O=C(Nc1ccc(cc1)CC[NH+]2CCCCC2)NCCNc3ncccc(C#N)3
[C;H2;$([CH2]([CH2])[CH2])][H] O=C(Nc1ccc(N2CCCC2)cc1)C[NH+](Cc3ccc(C#N)cc3)C
[C;H2;$([CH2]([CH2])[CH2])][H] O=C(NC1CCCCC1)NC[C@H]([NH+](C)C)c2ccc(cc2)CC
[C;H2;$([CH2]([CH2])[CH2])][H] O=C(NCCCC)COC1CCN(c2[nH+]c3c(c(n2)N)cc(OC)c(OC)c3)CC1
[C;H2;$([CH2]([CH2])[CH2])][H] O=C(NCCCCCOC)C1=NN(c2ccccc2)C=C1
[C;H2;$([CH2]([CH2])[CH2])][H] O=C(NCCOC)CN1c2c(NC3=C(C(=O)CCC3)[C@H]1C=4OC=CC4)cccc2
[C;H2;$([CH2]([CH2])[CH2])][H] O=C(NN=C(C=1Oc2c(cccc2)C1)C)Nc3ncccc3C(=O)NCC[C@@H]4[NH2+]CCCC4
[C;H2;$([CH2]([CH2])[CH2])][H] O=C(NNC(=O)CCCOC)c1nccnc1
[C;H2;$([CH2]([CH2])[CH2])][H] O=C(NO)CCCCCN1N=NC(c2c(c3ccccc3)cccc2)=C1
[C;H2;$([CH2]([CH2])[CH2])][H] O=C(O[C@@H]1[C@H](OC)CCCC1)C=2N(c3c(cccc3)C2)CC
[C;H2;$([CH2]([CH2])[CH2])][H] O=C(OC)[C@]1([C@@H]2[C@]([C@H](C(=C)CC2)CCC3=C(OC=C3)C[NH+](C)C)(CCC1)C)C
[C;H2;$([CH2]([CH2])[CH2])][H] O=C(OC)c1ccc(cc1)C=NNC(=O)CCN2c3c(cccc3)C4=C2CCCC4
[C;H2;$([CH2]([CH2])[CH2])][H] O=C(OCC(=O)c1cc2c(cc1)CCC2)CCNC(=O)C3=COC=C3
[C;H2;$([CH2]([CH2])[CH2])][H] O=C(OCC(=O)N[C@@H](C(=O)C)C(C)C)CCCOc1c(OC)cc(C#N)cc1
[C;H2;$([CH2]([CH2])[CH2])][H] O=C(OCC(=O)NCCCCCC)C=1N=NN(c2cc(OC)ccc2)C1C
[C;H2;$([CH2]([CH2])[CH2])][H] O=C1N(C(=O)c2c(cccc2)1)COC(=O)CCCNC(=O)Cc3ccc(OCCCC)cc3
[C;H2;$([CH2]([CH2])[CH2])][H] O=C1N(C=2N=C(N(C(C(=O)N1)2)C[C@@H]3OCCC3)c4ccc(cc4)C)Cc5ccccc5
[C;H2;$([CH2]([CH2])[CH2])][H] O=C1N(c2c(N1)cccc2)C3CC[NH+](CC(=O)N[C@H]4N([C@H](C(=C(C#N)4)C)C)C5CCCCC5)CC3
[C;H2;$([CH2]([CH2])[CH2])][H] O=C1N2N(C(=O)c3c(cccc3)1)[C@H](C=C4[C@]2(CCCC4(C)C)C)[C@](O)(C#C)C
[C;H2;$([CH2]([CH2])[CH2])][H] O=C1Nc2c(cccc2C)C=C1C[NH+]([C@H](C3=NN=NN3C[C@H]4OCCC4)CC)CCCO
[C;H2;$([CH2]([CH2])[CH2])][H] P(=O)(Oc1ccccc1)(OC[C@H]2O[C@H](N3C(=O)NC(=O)C(=C3)C)C=C2)N[C@H](C(=O)OCCCc4ccccc4)C
[C;H2;$([CH2]([CH2])[CH2])][H] S(=O)(=O)(c1ccc(cc1)[C@H](O)c2ccccc2)C[C@@H](C(=O)NO)CCCc3ccccc3
[C;H2;$([CH2]([CH2])[CH2])][H] S(=O)(=O)(N1C[C@H](C(=O)O[C@H](c2ccccc2)C)CCC1)C=3SC=CC3
[C;H2;$([CH2]([CH2])[CH2])][H] S(=O)(=O)(N1CCCCC1)c2c(OC)ccc(NC(=O)NCCC(C)C)c2
[C;H2;$([CH2]([CH2])[CH2])][H] S(=O)(=O)(NC=1ON=C(C1C)C)c2ccc(NC(=O)[C@@H]3OCCC3)cc2
[C;H2;$([CH2]([CH2])[CH2])][H] S(=O)(=O)(NCCNC(=O)C)c1c(cc(N2C(=O)CCC2)cc1)C
[C;H2;$([CH2]([CH2])[CH2])][H] S(=O)(=O)(NN=C1[C@H](CCC#N)CCCCCCCCCC1)c2ccc(cc2)C
[C;H2;$([CH2]([CH2])[CH2])][H] S(C1=NC=CN1CC)CC(=O)NCCO[C@@H]2[C@H](CCCC2)C
[C;H2;$([CH2]([CH2])[CH2])][H] S(C1=NN=C(N1C[C@H]2OCCC2)c3ccc(F)cc3)CC=4c5c(OC(=O)C4)ccc6c5cccc6
[C;H2;$([CH2]([CH2])[CH2])][H] S(C1=NN=C(N1CC)CC(=O)Nc2c(F)cccc2)[C@H](C(=O)NC3CCCCC3)C
[C;H2;$([CH2]([CH2])[CH2])][H] S(C1=NN=NN1C2CCCC2)CC(=O)NCCNc3nccnc3
[C;H2;$([CH2]([CH2])[CH2])][H] S(c1ccc(F)cc1)CCCC(=O)NC=2SC=C(N2)c3c(cc(cc3C)C)C
[C;H2;$([CH2]([CH2])[CH2])][H] S(c1ccncc1)CC(=O)N2C[C@@H](Nc3cc(c(cc3)C)C)CCC2
[C;H2;$([CH2]([CH2])[CH2])][H] S(SCC(=[NH2+])NCCCC1=Nc2c(N1)cccc2)([O-])(=O)=O
[C;H2;$([CH2]([CH2])[CH2])][H] S=C(Nc1c(cccc1C)C)Nc2cc(OCCCC#N)ccc2
[C;H2;$([CH2]([CH2])[CH2])][H] S=C(Nc1ccc(cc1)C(=O)N)NC(=O)c2cc(OCCCC)ccc2
[C;H2;$([CH2]([CH2])[CH2])][H] S1(=O)(=O)C[C@@H](N2C(=C(C(=O)CN3C(=O)N(C(=O)C(=O)3)C4CCCC4)C=C2C)C)CC1
[C;H2;$([CH2]([CH2])[CH2])][H] S1/C(/C(=O)NC1=Nc2ccc(cc2)CCCC)=C\c3ccc(N(C)C)cc3
[C;H2;$([CH2]([CH2])[CH2])][H] S1C([N+]([O-])=O)=CC(=C1N[C@H]2CN(c3ncccn3)CCC2)C
[C;H2;$([CH2]([CH2])[CH2])][H] S1C(=CC=C1)[C@@H](N(C(=O)NCc2c(cccc2)C[NH+]3CCCCC3)C)C
[C;H2;$([CH2]([CH2])[CH2])][H] S1C(=CC=C1)[C@@H](NC(=O)Nc2ncccc2C(=O)NCC[C@@H]3[NH2+]CCCC3)C
[C;H2;$([CH2]([CH2])[CH2])][H] S1C(=CC=C1)[C@@H]2C(C(=O)OC3CCCC3)=C(NC4=C(C(=O)CC(C4)(C)C)2)C
[C;H2;$([CH2]([CH2])[CH2])][H] S1C(=CC=C1)[C@H]2N(C(=O)C(=O)Nc3c(nccc3)N4CCOCC4)CCC2
[C;H2;$([CH2]([CH2])[CH2])][H] S1C(=CC=C1)[C@H]2NC(=O)NC(=C(C(=O)OCC)2)COC(=O)CCCN3C(=O)c4c(cccc4)C(=O)3
[C;H2;$([CH2]([CH2])[CH2])][H] S1C(=CC=C1)CN2CC[NH+](CC=3ON=C(N3)CC)CCC2
[C;H2;$([CH2]([CH2])[CH2])][H] S1C(=NC(C(=O)C)=C1)NC(=O)[C@H]2CN(C(=O)C(C)C)CCC2
[C;H2;$([CH2]([CH2])[CH2])][H] S1C(=NC(C(=O)N2C[C@@H](C(F)(F)F)CCC2)=C1)c3c(OC)cccc3
[C;H2;$([CH2]([CH2])[CH2])][H] S1C(=NC2=C1CCCC2)N(C(=O)CCNC(=O)C=3SC=CC3)CC=C
[C;H2;$([CH2]([CH2])[CH2])][H] S1C(C(=O)CCN(C2=[NH+]CCCCN2)C(=O)C[C@H]3N[C@@H]4[C@@H](NC(=O)3)CCCC4)=CC=C1
[C;H2;$([CH2]([CH2])[CH2])][H] S1C(C(=O)N([C@H]2c3c(cccc3)CCC2)C4CC4)=CC=C1C
[C;H2;$([CH2]([CH2])[CH2])][H] S1C(N=CN(CC)CC)=C(C#N)C2=C1CCCC2
[C;H2;$([CH2]([CH2])[CH2])][H] S1C(NC(=O)CSC2=NC=CN2CC)=C(C#N)C3=C1CCC3
[C;H2;$([CH2]([CH2])[CH2])][H] S1C(SCC(=O)NCC2(N3CCOCC3)CCCCC2)=NN=C1Nc4ccccc4
[C;H2;$([CH2]([CH2])[CH2])][H] S1C=C(C=C1)[C@H]2N(C(=O)[C@H](NC(=O)C3=COC=C3)C)CCC2
[C;H2;$([CH2]([CH2])[CH2])][H] S1C=NC(c2ccc(NC(=O)[C@@H]3C[NH+](Cc4cnc(nc4)N)CCC3)cc2)=C1
[C;H2;$([CH2]([CH2])[CH2])][H] S1CC[NH+](C2(CNC(=O)C(=O)Nc3ccc(cc3)C(=O)NC)CCCC2)CC1
[C;H3;$(Cc([cH])([cH	n&H0	O]))][H] [O-][N+](=O)C[C@H](c1ccc(cc1)C)[C@]2(C(=O)OC)C(=O)NC[C@@H](C=3OC=CC3)2
[C;H3;$(Cc([cH])([cH	n&H0	O]))][H] [O-][N+](=O)c1c(OCC(=O)NCCOc2ccc(OCC)cc2)cc(cc1)C
[C;H3;$(Cc([cH])([cH	n&H0	O]))][H] [O-][N+](=O)c1cc(ccc1)C=NOCc2ccc(cc2)C
[C;H3;$(Cc([cH])([cH	n&H0	O]))][H] [O-]/C(/Nc1c(OC)ccc(c1)C)=C\N2C(=O)C3=C(OC=C3)C=C2
[C;H3;$(Cc([cH])([cH	n&H0	O]))][H] [O-]C(=O)[C@H]([NH2+]CCOCCO)CC(=O)Nc1cc(cc(c1)C)C
[C;H3;$(Cc([cH])([cH	n&H0	O]))][H] [O-]C1=NN(c2nc(cc(c21)C(=O)NCCCOCCCC)C)C
[C;H3;$(Cc([cH])([cH	n&H0	O]))][H] Brc1cc(F)cc(c1)C(=O)OCC(=O)[C@@H](C#N)C=2SC=C(N2)C
[C;H3;$(Cc([cH])([cH	n&H0	O]))][H] Clc1c(cccc1)CS(=O)(=O)[C@@H](C(=O)Nc2c(cc(cc2)C)C)C
[C;H3;$(Cc([cH])([cH	n&H0	O]))][H] Clc1c(Cl)ccc(N2C(=C(/C=C\3/NC(=O)N(C(=O)3)CC=C)C=C2C)C)c1
[C;H3;$(Cc([cH])([cH	n&H0	O]))][H] Clc1c(Cl)ccc(NC(=O)[C@H]2CN(c3nc(c4c(ccc(c4)C)C)ccn3)CCC2)c1
[C;H3;$(Cc([cH])([cH	n&H0	O]))][H] Clc1c(F)cc(NC(=O)C(=O)NC[C@H](N2CCOCC2)c3cc(ccc3)C)cc1
[C;H3;$(Cc([cH])([cH	n&H0	O]))][H] Clc1c(NC(=O)C2CCN(C(=O)C=3OC=CC3)CC2)ccc(c1)C
[C;H3;$(Cc([cH])([cH	n&H0	O]))][H] Clc1c(nc(nc1)N2CCCCC2)C(=O)Oc3cc(cc(c3)C)C
[C;H3;$(Cc([cH])([cH	n&H0	O]))][H] Clc1c(OCCCCCCN2CCOCC2)ccc(c1)C
[C;H3;$(Cc([cH])([cH	n&H0	O]))][H] Clc1c(S(=O)(=O)N2CCCC2)cc(cc1)C(=O)OCC(=O)Nc3c(cc(cc3C)C)C
[C;H3;$(Cc([cH])([cH	n&H0	O]))][H] Clc1cc(ccc1)CNC(=O)CSC2=NN=C(N2CC)c3cc(ccc3)C
[C;H3;$(Cc([cH])([cH	n&H0	O]))][H] Clc1cc2c(nc(c3cnccc3)cc2C(=O)NCCCN4N=C(C=C4C)C(F)(F)F)cc1
[C;H3;$(Cc([cH])([cH	n&H0	O]))][H] Clc1cc2N=C(SCC(=O)Nc3c([N+]([O-])=O)cc(cc3)C)N(C(=O)c2cc1)CC=C
[C;H3;$(Cc([cH])([cH	n&H0	O]))][H] Clc1ccc(cc1)C(=O)Nc2c(OCC=3N=C4N=CN(N4C(=O)C3)C(C)C)ccc(c2)C
[C;H3;$(Cc([cH])([cH	n&H0	O]))][H] F/C(/c1cc(cc(c1)C)C)=C\2/[C@H](Cc3ccccc3)C[C@@H](NC(=O)c4c5c(ncc4)cccc5)CC2
[C;H3;$(Cc([cH])([cH	n&H0	O]))][H] Fc1c(F)c(NC(=O)[C@H](OC(=O)c2c(cc(cc2)C)C)C)ccc(F)1
[C;H3;$(Cc([cH])([cH	n&H0	O]))][H] Fc1c(N2C(=O)C[C@H](C(=O)O[C@@H](C(=O)N3C[C@H](O[C@H](C3)C)C)C)C2)ccc(c1)C
[C;H3;$(Cc([cH])([cH	n&H0	O]))][H] Fc1c(N2C[C@H](C(=O)N3CCN(c4cc(ccc4)C)CC3)CCC2)ccc(c1)C5=NOC(=N5)c6cnccc6
[C;H3;$(Cc([cH])([cH	n&H0	O]))][H] Fc1c(NC(=O)NCC(=O)NC(C)(C)C)ccc(c1)C
[C;H3;$(Cc([cH])([cH	n&H0	O]))][H] Fc1c(OC(F)F)ccc(NC(=O)C2=C(N(C(=C2)C)CC(F)(F)F)C)c1
[C;H3;$(Cc([cH])([cH	n&H0	O]))][H] Fc1cc2nc(cc(c2cc1)C(=O)O[C@@H](C(=O)N(CC=3OC=CC3)CCC#N)C)C
[C;H3;$(Cc([cH])([cH	n&H0	O]))][H] Fc1ccc(cc1)CN2N=NN=C2[C@@H]([NH+](Cc3ccc(cc3)C)CC=4C(=O)Nc5c(c(cc(c5)C)C)C4)CC
[C;H3;$(Cc([cH])([cH	n&H0	O]))][H] Fc1ccc(Oc2ncc(cc2)CNC(=O)C3=C(N(c4cnccc4)C(=C3)C)C)cc1
[C;H3;$(Cc([cH])([cH	n&H0	O]))][H] N=1N(C=C(C1C)C[NH2+]Cc2ccc(cc2)C)CC
[C;H3;$(Cc([cH])([cH	n&H0	O]))][H] N=1N=CN(C1C[NH2+]C[C@@H]2CN3N=C(C=C3NC2)C)C
[C;H3;$(Cc([cH])([cH	n&H0	O]))][H] O(c1ccc(cc1)C)CC[NH3+]
[C;H3;$(Cc([cH])([cH	n&H0	O]))][H] O(c1ccc(cc1)CNC2=NC=3N(N=NC(c4ccc(cc4)C)3)c5c(cccc5)2)C
[C;H3;$(Cc([cH])([cH	n&H0	O]))][H] O=C(c1cc(NC(=O)C=2Oc3c(cc(cc3)C)C2)ccc1)c4ccccc4
[C;H3;$(Cc([cH])([cH	n&H0	O]))][H] O=C(N(C[C@@H](C(=O)OC)C)C)NCCCCOc1ccc(cc1)C
[C;H3;$(Cc([cH])([cH	n&H0	O]))][H] O=C(N(Cc1cc(ccc1)C)CC)Nc2cc(NC(=O)C(C)C)ccc2
[C;H3;$(Cc([cH])([cH	n&H0	O]))][H] O=C(N[C@@H](CC[NH+]1CCN(c2ccccc2)CC1)C)NCc3ccc(cc3)C
[C;H3;$(Cc([cH])([cH	n&H0	O]))][H] O=C(N1C[C@@H](C(=O)OCC=2ON=C(N2)c3cc(ccc3)C)CCC1)N4CCCC4
[C;H3;$(Cc([cH])([cH	n&H0	O]))][H] O=C(N1CCN(CC=2c3c(OC(=O)C2)cc(cc3)C)CC1)c4c(OCC)cccc4
[C;H3;$(Cc([cH])([cH	n&H0	O]))][H] O=C(NC[C@H](COCC[C@@H]1C[NH2+]CCC1)CC=2OC=CC2)CCC(=O)c3ccc(cc3)C
[C;H3;$(Cc([cH])([cH	n&H0	O]))][H] O=C(Nc1c(cc(cc1)C)C)[C@H]2[C@H](N3N=CN=C3N[C@H]2C)c4c(OC)cc(OC)cc4
[C;H3;$(Cc([cH])([cH	n&H0	O]))][H] O=C(Nc1c(cc(cc1)C)C)C2=NNC(c3cc(OC)ccc3)=C2
[C;H3;$(Cc([cH])([cH	n&H0	O]))][H] O=C(Nc1c(cc(cc1)C)C)NC(=O)[C@@H](Nc2ccc(NC(=O)C)cc2)C
[C;H3;$(Cc([cH])([cH	n&H0	O]))][H] O=C(Nc1c(OC)cccc1)/C(/C#N)=C/C=2C(=NN(C2)Cc3ccccc3)c4cc(ccc4)C
[C;H3;$(Cc([cH])([cH	n&H0	O]))][H] O=C(Nc1cc(ccc1)C)[C@H](C#N)c2nc3c(nc(OC(C)C)2)cccc3
[C;H3;$(Cc([cH])([cH	n&H0	O]))][H] O=C(NCC(=O)O[C@H](C(=O)N[C@H](c1c(cccc1)C)C)C)c2cc(cc(c2)C)C
[C;H3;$(Cc([cH])([cH	n&H0	O]))][H] O=C(NCc1cc(ccc1)COC(C)C)COc2cc(ccc2)C
[C;H3;$(Cc([cH])([cH	n&H0	O]))][H] O=C(NCCc1cc(ccc1)C)c2c(OC)cccc(OC)2
[C;H3;$(Cc([cH])([cH	n&H0	O]))][H] O=C(NN/C=C\1/C(=O)C=CC=C1)COc2cc(ccc2)C
[C;H3;$(Cc([cH])([cH	n&H0	O]))][H] O=C(OCC(=O)C1=C(N(C(=C1)C)C[C@H]2OCCC2)C)c3ccc(N(C)C)cc3
[C;H3;$(Cc([cH])([cH	n&H0	O]))][H] O=C(OCC(=O)c1c(cc(cc1C)C)C)c2cc3N=NN(c3cc2)CC
[C;H3;$(Cc([cH])([cH	n&H0	O]))][H] O=C(OCC(=O)NCCOc1cc(ccc1)C)C=2NC(=C(C(=O)OC)C2C)CC
[C;H3;$(Cc([cH])([cH	n&H0	O]))][H] O=C(OCC)C1(CCOC)CC[NH+]([C@H](CN2N=C(C=C2C)C)C)CC1
[C;H3;$(Cc([cH])([cH	n&H0	O]))][H] O=C(OCc1ccccc1)N2C(=O)CC[C@@H]2C(=O)Nc3ccc(cc3)C
[C;H3;$(Cc([cH])([cH	n&H0	O]))][H] O=C(OCCCC(=O)Nc1c(cc(cc1C)C)C)c2c(OCC)cccc2
[C;H3;$(Cc([cH])([cH	n&H0	O]))][H] O=C(ON=C1c2c(OCC1)cc(OC)cc2)c3cc(ccc3)C
[C;H3;$(Cc([cH])([cH	n&H0	O]))][H] O=C/1N(N=C(\C1=C/NNc2ccc(cc2)C)C)c3cc(c(cc3)C)C
[C;H3;$(Cc([cH])([cH	n&H0	O]))][H] O=C1N(C(=O)\C(\N1)=C/C2=C(N(c3ncccc3)C(=C2)C)C)CC(=O)OC
[C;H3;$(Cc([cH])([cH	n&H0	O]))][H] O=C1N(C(=O)C(N1)(C)C)CCC(=O)O[C@@H](C(=O)Nc2cc(cc(c2)C)C)C
[C;H3;$(Cc([cH])([cH	n&H0	O]))][H] O=C1N(C(=O)CN1C)CC(=O)Nc2c(ccc(c2)C)C
[C;H3;$(Cc([cH])([cH	n&H0	O]))][H] O=C1N(C(N)=C(N(C(=O)c2c3c(nc(c4ccc(cc4)C)c2)cccc3)CCCC)C(=O)N1)CC(C)C
[C;H3;$(Cc([cH])([cH	n&H0	O]))][H] O=C1N(C2=C(C(=O)N(c3ccc(O)cc3)C2)[C@@H](N1)c4ccc(cc4)C)C
[C;H3;$(Cc([cH])([cH	n&H0	O]))][H] O=C1N(c2c(OC)cccc2)C[C@@H](C3=Nc4c(N3C[C@@H](O)COc5c(ccc(c5)C)C)cccc4)C1
[C;H3;$(Cc([cH])([cH	n&H0	O]))][H] O=C1N(N=C(c2c(cccc2)1)c3ccc(cc3)C)CC(=O)c4ccccc4
[C;H3;$(Cc([cH])([cH	n&H0	O]))][H] O=C1N(N=C2N(c3c(N=C(Oc4cc(cc(c4)C)C)2)cccc3)1)CC(=O)NCc5ccccc5
[C;H3;$(Cc([cH])([cH	n&H0	O]))][H] O=C1N(N=C2N(c3ccc(OC)cc3)CCN(C(=O)1)2)Cc4cc(ccc4)C
[C;H3;$(Cc([cH])([cH	n&H0	O]))][H] O=C1N2[C@H](CCOc3c(cc(NC(=O)c4c(ccc(c4)C)C)cc3)1)CCCC2
[C;H3;$(Cc([cH])([cH	n&H0	O]))][H] O=C1N2c3c(cc(NC(=O)C(=O)Nc4c(cc(cc4)C)C)cc3CC1)CC2
[C;H3;$(Cc([cH])([cH	n&H0	O]))][H] O=C1Nc2c(cc(cc2)C)C=C1C[NH+]([C@@H](C3=NN=NN3C(CC)(C)C)CC)CCc4cc(OC)c(OC)cc4
[C;H3;$(Cc([cH])([cH	n&H0	O]))][H] O=C1Oc2c(c(OCC(=C)C)cc(c2)C)C(=C1CC(=O)NCCC=3c4c(NC3)cccc4)C
[C;H3;$(Cc([cH])([cH	n&H0	O]))][H] O1N=C(N=C1[C@H]2[NH+](Cc3cc(C#N)ccc3)C[C@H](O)C2)c4cc(ccc4)C
[C;H3;$(Cc([cH])([cH	n&H0	O]))][H] S(=O)(=O)([C@H](C(=O)N(C1CCCCC1)C)C)CC=2ON=C(C2)C
[C;H3;$(Cc([cH])([cH	n&H0	O]))][H] S(=O)(=O)(c1ccc(cc1)C(=O)OCC(=O)[C@@H](C#N)C=2SC=C(N2)C)C
[C;H3;$(Cc([cH])([cH	n&H0	O]))][H] S(=O)(=O)(N(CC(=O)OCC(=O)NC(=O)Nc1cc2OCCOc2cc1)C)c3ccc(cc3)C
[C;H3;$(Cc([cH])([cH	n&H0	O]))][H] S(=O)(=O)(N1CCC(NS(=O)(=O)c2c(c(cc(c2C)C)C)C)CC1)c3ccc(cc3)C
[C;H3;$(Cc([cH])([cH	n&H0	O]))][H] S(=O)(=O)(N1CCCCC1)c2c(OC)ccc(c2)/C=C/C(=O)Nc3cc(ccc3)C
[C;H3;$(Cc([cH])([cH	n&H0	O]))][H] S(=O)(=O)(Nc1cc(ccc1)CN(C(=O)C)C)c2c3ncc(cc3ccc2)C
[C;H3;$(Cc([cH])([cH	n&H0	O]))][H] S(=O)(=O)(Nc1ccc(cc1)C)c2c(OC)ccc(c2)C(=O)OCC=3OC(=NN3)c4ccccc4
[C;H3;$(Cc([cH])([cH	n&H0	O]))][H] S(=O)(=O)(NCCNC(=O)N1Cc2c(ccc(OCC)c2)CC1)c3c(ccc(c3)C)C
[C;H3;$(Cc([cH])([cH	n&H0	O]))][H] S(C1=NC(=NN1)c2ccc(OC)cc2)CC(=O)Nc3c(F)ccc(c3)C
[C;H3;$(Cc([cH])([cH	n&H0	O]))][H] S(C1=NC=C(N1C)c2ccccc2)[C@@H](C(=O)Nc3c(cc(cc3C)C)C)C
[C;H3;$(Cc([cH])([cH	n&H0	O]))][H] S(C1=NC=NN1)[C@@H](C(=O)Nc2ccc(cc2)C)C
[C;H3;$(Cc([cH])([cH	n&H0	O]))][H] S(C1=NC=NN1)CC(=O)N[C@@H](C(=O)NC=2N(N=C(C2)C)C3=Nc4c(N3)cccc4)C=5OC(=CC5)C
[C;H3;$(Cc([cH])([cH	n&H0	O]))][H] S(C1=NN=C(N1CC)c2ccc(cc2)C)CC(=O)NN=Cc3cc(F)ccc3
[C;H3;$(Cc([cH])([cH	n&H0	O]))][H] S(C1=NN=NN(c2cc(ccc2)C)1)CC=3NC(=O)N[C@H](C=4OC=CC4)C(C(=O)OCC)3
[C;H3;$(Cc([cH])([cH	n&H0	O]))][H] S(c1c([N+]([O-])=O)cccc1)CC(=O)OCC(=O)NCCOc2cc(ccc2)C
[C;H3;$(Cc([cH])([cH	n&H0	O]))][H] S(c1ccc(cc1)[C@H](O)c2ccc(cc2)C)C
[C;H3;$(Cc([cH])([cH	n&H0	O]))][H] S(c1ccc(cc1)C)C2=NC=3N(C(=O)NC(=O)C(N2CCOC)3)C
[C;H3;$(Cc([cH])([cH	n&H0	O]))][H] S(c1nc(nc(c1)C)C)[C@@H](C(=O)C=2NC(=C(C(=O)C)C2C)C)C
[C;H3;$(Cc([cH])([cH	n&H0	O]))][H] S/1/C(/N(C(=O)\C1=C\c2cc(ccc2)C)CC(=O)NCC(F)(F)F)=C\C(=O)C(C)(C)C
[C;H3;$(Cc([cH])([cH	n&H0	O]))][H] S/1/C(/N(c2ccc(cc2)C)C(=O)\C1=C\c3c(OC)c(OC)c(OC)cc3)=C(\C#N)/C(=O)N4CCCC4
[C;H3;$(Cc([cH])([cH	n&H0	O]))][H] S=C(NC=1c2c(NC(C(=O)OC)1)ccc(c2)C)NC
[C;H3;$(Cc([cH])([cH	n&H0	O]))][H] S=C1SC(SCc2ccccc2)=NN(c3ccc(cc3)C(=O)Nc4c(cc(cc4C)C)C)1
[C;H3;$(Cc([cH])([cH	n&H0	O]))][H] S1/C(/C(=O)N2C1=NCN(c3cc(cc(c3)C)C)C2)=C\c4cc(OC)c(OC)c(OC)c4
[C;H3;$(Cc([cH])([cH	n&H0	O]))][H] S1C(=CC=C1)C[NH+](CC(=O)Nc2c(F)cc(cc2)C)C
[C;H3;$(Cc([cH])([cH	n&H0	O]))][H] S1C(=NC(=C1)C)NC(=O)[C@@H]2C([C@@](C([O-])=O)(CC2)C)(C)C
[C;H3;$(Cc([cH])([cH	n&H0	O]))][H] S1C(=NC(=C1)COC(=O)c2cc(ccc2)C)C(C)C
[C;H3;$(Cc([cH])([cH	n&H0	O]))][H] S1C(C2=NC=3N(N=C(C(=O)N4[C@H](c5cc(ccc5)C)CCC4)C3)C(=C2)C(F)(F)F)=CC=C1
[C;H3;$(Cc([cH])([cH	n&H0	O]))][H] S1C=NC(=C1)CC[NH2+]CC=2C(=NN(c3c(ccc(c3)C)C)C2)c4ccccc4
[C;H3;$(Cc([cH])([cH	n&H0	O]))][H] S1c2c(N=C1N=NNC)ccc(c2)C
[C;H3;$(Cc([cH])([cH	n&H0	O]))][H] S1c2c(N=C1N3CC[NH+](CC3)CCNC(=O)c4c(cc(cc4)C)C)ccc(OCC)c2
[CH	CH2	CH3;!$([CH2]CC=[O	S])][F	Cl	Br	I	$(OS(=O)(=O)[#6	#1])	$(OS(=O)(=O)O[#6	#1])] Br[C@@H]1C(=O)[C@@]2([C@H]([C@H]3[C@H](c4c(cc(O)cc4)C[C@H]3C)CC2)C1)C
[CH	CH2	CH3;!$([CH2]CC=[O	S])][F	Cl	Br	I	$(OS(=O)(=O)[#6	#1])	$(OS(=O)(=O)O[#6	#1])] Br[C@@H]1C(=O)[C@@]2(C([C@](C([O-])=O)1CC2)(C)C)C
[CH	CH2	CH3;!$([CH2]CC=[O	S])][F	Cl	Br	I	$(OS(=O)(=O)[#6	#1])	$(OS(=O)(=O)O[#6	#1])] Br[C@H]1[C@@H]2OC(=O)[C@@H]3[C@H](C(=O)NCCCOC)[C@H]1C[C@H]23
[CH	CH2	CH3;!$([CH2]CC=[O	S])][F	Cl	Br	I	$(OS(=O)(=O)[#6	#1])	$(OS(=O)(=O)O[#6	#1])] BrC[C@]1([N+]=2c3c(N(C(SC1)2)C[C@@H]4OC4)cccc3)C
[CH	CH2	CH3;!$([CH2]CC=[O	S])][F	Cl	Br	I	$(OS(=O)(=O)[#6	#1])	$(OS(=O)(=O)O[#6	#1])] BrC1=C(C(=O)O[C@@H]1C(Br)Br)C
[CH	CH2	CH3;!$([CH2]CC=[O	S])][F	Cl	Br	I	$(OS(=O)(=O)[#6	#1])	$(OS(=O)(=O)O[#6	#1])] Brc1cc(c(OC(F)F)cc1)COC(=O)CCCNC(=O)c2ccccc2
[CH	CH2	CH3;!$([CH2]CC=[O	S])][F	Cl	Br	I	$(OS(=O)(=O)[#6	#1])	$(OS(=O)(=O)O[#6	#1])] Brc1cc(ccc1)CNC(=O)/C=C/c2c(OC(F)F)cccc2
[CH	CH2	CH3;!$([CH2]CC=[O	S])][F	Cl	Br	I	$(OS(=O)(=O)[#6	#1])	$(OS(=O)(=O)O[#6	#1])] Brc1cc(Cl)c2N=C(Sc2c1)NC(=O)CCCCl
[CH	CH2	CH3;!$([CH2]CC=[O	S])][F	Cl	Br	I	$(OS(=O)(=O)[#6	#1])	$(OS(=O)(=O)O[#6	#1])] BrCc1ccc(cc1)COc2ccccc2
[CH	CH2	CH3;!$([CH2]CC=[O	S])][F	Cl	Br	I	$(OS(=O)(=O)[#6	#1])	$(OS(=O)(=O)O[#6	#1])] BrCCC[C@]1(C(=O)OCC)C(=O)CCCC1
[CH	CH2	CH3;!$([CH2]CC=[O	S])][F	Cl	Br	I	$(OS(=O)(=O)[#6	#1])	$(OS(=O)(=O)O[#6	#1])] BrCCCCOc1cc(ccc1)C=O
[CH	CH2	CH3;!$([CH2]CC=[O	S])][F	Cl	Br	I	$(OS(=O)(=O)[#6	#1])	$(OS(=O)(=O)O[#6	#1])] BrCCN1C(S[C@@H](N(c2ccccc2)Cc3ccccc3)C(=O)1)=O
[CH	CH2	CH3;!$([CH2]CC=[O	S])][F	Cl	Br	I	$(OS(=O)(=O)[#6	#1])	$(OS(=O)(=O)O[#6	#1])] Cl[C@@H](C(=O)N(C(C)C)C(C)C)C
[CH	CH2	CH3;!$([CH2]CC=[O	S])][F	Cl	Br	I	$(OS(=O)(=O)[#6	#1])	$(OS(=O)(=O)O[#6	#1])] Cl[C@@H](C(=O)N(C=1SC=CN1)C2CCCCC2)C
[CH	CH2	CH3;!$([CH2]CC=[O	S])][F	Cl	Br	I	$(OS(=O)(=O)[#6	#1])	$(OS(=O)(=O)O[#6	#1])] Cl[C@H]1C(=O)[C@@]2([C@H]([C@@H]3[C@H](c4c(cc(OC)cc4)CC3)CC2)C1)C
[CH	CH2	CH3;!$([CH2]CC=[O	S])][F	Cl	Br	I	$(OS(=O)(=O)[#6	#1])	$(OS(=O)(=O)O[#6	#1])] Cl[C@H]1C(=O)N(N2C(=O)c3c(N=C2)cccc3)[C@H](c4cc(OC)c(OC)c(OC)c4)1
[CH	CH2	CH3;!$([CH2]CC=[O	S])][F	Cl	Br	I	$(OS(=O)(=O)[#6	#1])	$(OS(=O)(=O)O[#6	#1])] Cl[C@H]1C(=O)N(N2C(=O)c3c(N=C2)cccc3)[C@H](c4ccc(O)cc4)1
[CH	CH2	CH3;!$([CH2]CC=[O	S])][F	Cl	Br	I	$(OS(=O)(=O)[#6	#1])	$(OS(=O)(=O)O[#6	#1])] ClC[C@]1(O)[C@@H]2[C@@H](OC(=O)CC(C)C)OC=C([C@H]2C[C@H](OC(=O)C)1)COC(=O)CC(C)C
[CH	CH2	CH3;!$([CH2]CC=[O	S])][F	Cl	Br	I	$(OS(=O)(=O)[#6	#1])	$(OS(=O)(=O)O[#6	#1])] ClC[C@@H]1O[C@@](OC1)(C/C=C/CC)C
[CH	CH2	CH3;!$([CH2]CC=[O	S])][F	Cl	Br	I	$(OS(=O)(=O)[#6	#1])	$(OS(=O)(=O)O[#6	#1])] ClC=1C(=NN(c2ccc(NC(=O)C3=C4N(N=C3)[C@@H](C(F)F)C[C@@H](N4)C5CC5)cc2)C1C)C
[CH	CH2	CH3;!$([CH2]CC=[O	S])][F	Cl	Br	I	$(OS(=O)(=O)[#6	#1])	$(OS(=O)(=O)O[#6	#1])] Clc1c(c(F)ccc1)C2=NOC(=C(C(=O)Nc3ccc(SC(F)F)cc3)2)C
[CH	CH2	CH3;!$([CH2]CC=[O	S])][F	Cl	Br	I	$(OS(=O)(=O)[#6	#1])	$(OS(=O)(=O)O[#6	#1])] Clc1c(Cl)ccc(c2nc3N(N=C(c3c(c2)C(F)F)C)Cc4c(Cl)cccc4)c1
[CH	CH2	CH3;!$([CH2]CC=[O	S])][F	Cl	Br	I	$(OS(=O)(=O)[#6	#1])	$(OS(=O)(=O)O[#6	#1])] Clc1c(Cl)ccc(c2nc3N(N=C(c3c(c2)C(F)F)C4CC4)C)c1
[CH	CH2	CH3;!$([CH2]CC=[O	S])][F	Cl	Br	I	$(OS(=O)(=O)[#6	#1])	$(OS(=O)(=O)O[#6	#1])] Clc1cc([N+]([O-])=O)c(cc1)C(=O)NC=2SC(=C(N2)c3ccc(OC(F)F)cc3)C
[CH	CH2	CH3;!$([CH2]CC=[O	S])][F	Cl	Br	I	$(OS(=O)(=O)[#6	#1])	$(OS(=O)(=O)O[#6	#1])] Clc1cc(N(C(=O)CCl)[C@H](C(=O)NCCCC)C(c2ccccc2)c3ccccc3)ccc1
[CH	CH2	CH3;!$([CH2]CC=[O	S])][F	Cl	Br	I	$(OS(=O)(=O)[#6	#1])	$(OS(=O)(=O)O[#6	#1])] ClCC(=O)N([C@@H](c1ccc(cc1)C)C(=O)NCCCC)CC=2OC=CC2
[CH	CH2	CH3;!$([CH2]CC=[O	S])][F	Cl	Br	I	$(OS(=O)(=O)[#6	#1])	$(OS(=O)(=O)O[#6	#1])] ClCC(=O)N([C@H](c1ccc(OC)cc1)C(=O)NCCCC)CCC
[CH	CH2	CH3;!$([CH2]CC=[O	S])][F	Cl	Br	I	$(OS(=O)(=O)[#6	#1])	$(OS(=O)(=O)O[#6	#1])] ClCC(=O)N1c2c(cc(cc2)C)CCC1
[CH	CH2	CH3;!$([CH2]CC=[O	S])][F	Cl	Br	I	$(OS(=O)(=O)[#6	#1])	$(OS(=O)(=O)O[#6	#1])] ClCC(=O)NC=1OC(=C2C(=NNC(=O)C12)C)C
[CH	CH2	CH3;!$([CH2]CC=[O	S])][F	Cl	Br	I	$(OS(=O)(=O)[#6	#1])	$(OS(=O)(=O)O[#6	#1])] ClCC(=O)NC=1SC(C2=NN=C3SC(c4ccccc4)=C(NN32)c5ccccc5)=C(C1)C
[CH	CH2	CH3;!$([CH2]CC=[O	S])][F	Cl	Br	I	$(OS(=O)(=O)[#6	#1])	$(OS(=O)(=O)O[#6	#1])] ClCC(=O)NCc1cc([N+]([O-])=O)c(OCC(=O)OC)cc1
[CH	CH2	CH3;!$([CH2]CC=[O	S])][F	Cl	Br	I	$(OS(=O)(=O)[#6	#1])	$(OS(=O)(=O)O[#6	#1])] ClCC(=O)Oc1cc([N+]([O-])=O)ccc1
[CH	CH2	CH3;!$([CH2]CC=[O	S])][F	Cl	Br	I	$(OS(=O)(=O)[#6	#1])	$(OS(=O)(=O)O[#6	#1])] ClCCCC(=O)NC=1Sc2c(N1)ccc(OC(C)C)c2
[CH	CH2	CH3;!$([CH2]CC=[O	S])][F	Cl	Br	I	$(OS(=O)(=O)[#6	#1])	$(OS(=O)(=O)O[#6	#1])] ClCCCNC(=O)c1c2c(ccc1)cccc2
[CH	CH2	CH3;!$([CH2]CC=[O	S])][F	Cl	Br	I	$(OS(=O)(=O)[#6	#1])	$(OS(=O)(=O)O[#6	#1])] ClCCN(c1ccc(cc1)C[C@H](N)C(=O)OC)CCCl
[CH	CH2	CH3;!$([CH2]CC=[O	S])][F	Cl	Br	I	$(OS(=O)(=O)[#6	#1])	$(OS(=O)(=O)O[#6	#1])] ClCCN(c1ccc(cc1)CCCCCCNc2c3c([nH+]c4c2cccc4)cccc3)CCCl
[CH	CH2	CH3;!$([CH2]CC=[O	S])][F	Cl	Br	I	$(OS(=O)(=O)[#6	#1])	$(OS(=O)(=O)O[#6	#1])] FC(F)(F)c1cc(ccc1)[C@@H](O)CNCc2c(OC(F)F)cccc2
[CH	CH2	CH3;!$([CH2]CC=[O	S])][F	Cl	Br	I	$(OS(=O)(=O)[#6	#1])	$(OS(=O)(=O)O[#6	#1])] FC(F)(F)c1cc(NC(=O)/C(/C#N)=C/c2ccc(OC(F)F)cc2)ccc1
[CH	CH2	CH3;!$([CH2]CC=[O	S])][F	Cl	Br	I	$(OS(=O)(=O)[#6	#1])	$(OS(=O)(=O)O[#6	#1])] FC(F)(F)CN1CC[NH+](CC(=O)NCCc2cc(OC)c(OC(F)F)cc2)CCC1
[CH	CH2	CH3;!$([CH2]CC=[O	S])][F	Cl	Br	I	$(OS(=O)(=O)[#6	#1])	$(OS(=O)(=O)O[#6	#1])] FC(F)(F)COc1ncc(cc1)C(=O)Nc2c(OC(F)F)ccc([N+]([O-])=O)c2
[CH	CH2	CH3;!$([CH2]CC=[O	S])][F	Cl	Br	I	$(OS(=O)(=O)[#6	#1])	$(OS(=O)(=O)O[#6	#1])] FC(F)[C@@H]1N2N=C(N=C2N[C@@H](C1)C)C(=O)Nc3c(cccc3)Cc4ccccc4
[CH	CH2	CH3;!$([CH2]CC=[O	S])][F	Cl	Br	I	$(OS(=O)(=O)[#6	#1])	$(OS(=O)(=O)O[#6	#1])] FC(F)C=1N2N=CC(C(=O)Nc3ccc(cc3)C(C)C)=C(N=C(c4ccc(OC)cc4)C1)2
[CH	CH2	CH3;!$([CH2]CC=[O	S])][F	Cl	Br	I	$(OS(=O)(=O)[#6	#1])	$(OS(=O)(=O)O[#6	#1])] FC(F)C1=Nc2c(N1)ccc(c2)C(=O)N3CC[NH+](Cc4c(cccc4)C)CCC3
[CH	CH2	CH3;!$([CH2]CC=[O	S])][F	Cl	Br	I	$(OS(=O)(=O)[#6	#1])	$(OS(=O)(=O)O[#6	#1])] FC(F)N1C(=NC=C1)C[NH+](C2CC2)CC(=O)N3C[C@@H](C4=NN=CN4C)CCC3
[CH	CH2	CH3;!$([CH2]CC=[O	S])][F	Cl	Br	I	$(OS(=O)(=O)[#6	#1])	$(OS(=O)(=O)O[#6	#1])] FC(F)N1C(=NC=C1)CN(C(=O)NCc2cc(OCCCC)ccc2)C3CC3
[CH	CH2	CH3;!$([CH2]CC=[O	S])][F	Cl	Br	I	$(OS(=O)(=O)[#6	#1])	$(OS(=O)(=O)O[#6	#1])] FC(F)N1c2c(N=C1[C@@H](CNC(=O)c3cc4N=NNc4cc3)C)cccc2
[CH	CH2	CH3;!$([CH2]CC=[O	S])][F	Cl	Br	I	$(OS(=O)(=O)[#6	#1])	$(OS(=O)(=O)O[#6	#1])] FC(F)Oc1c(c2ccc(OC)cc2)cc(NC(=O)[C@@H](NC(=O)N)C)cc1
[CH	CH2	CH3;!$([CH2]CC=[O	S])][F	Cl	Br	I	$(OS(=O)(=O)[#6	#1])	$(OS(=O)(=O)O[#6	#1])] FC(F)Oc1c(cccc1)[C@@H]([NH2+]Cc2cc3OCCOc3c(OC)c2)CC
[CH	CH2	CH3;!$([CH2]CC=[O	S])][F	Cl	Br	I	$(OS(=O)(=O)[#6	#1])	$(OS(=O)(=O)O[#6	#1])] FC(F)Oc1c(cccc1)C(=O)NCC(=O)NCC(C)C
[CH	CH2	CH3;!$([CH2]CC=[O	S])][F	Cl	Br	I	$(OS(=O)(=O)[#6	#1])	$(OS(=O)(=O)O[#6	#1])] FC(F)Oc1c(NC(=O)CN2C(=O)[C@@H]3[C@@H](C(=O)2)CCCC3)cccc1
[CH	CH2	CH3;!$([CH2]CC=[O	S])][F	Cl	Br	I	$(OS(=O)(=O)[#6	#1])	$(OS(=O)(=O)O[#6	#1])] FC(F)Oc1c(NC(=O)N(CC[NH+](C)C)CCc2ccccc2)ccc(OC(F)F)c1
[CH	CH2	CH3;!$([CH2]CC=[O	S])][F	Cl	Br	I	$(OS(=O)(=O)[#6	#1])	$(OS(=O)(=O)O[#6	#1])] FC(F)Oc1c(NC(=O)N(Cc2c(OC)cccc2)C)ccc(OC(F)F)c1
[CH	CH2	CH3;!$([CH2]CC=[O	S])][F	Cl	Br	I	$(OS(=O)(=O)[#6	#1])	$(OS(=O)(=O)O[#6	#1])] FC(F)Oc1c(NC(=O)N(CCCOc2ccccc2)C)ccc(OC(F)F)c1
[CH	CH2	CH3;!$([CH2]CC=[O	S])][F	Cl	Br	I	$(OS(=O)(=O)[#6	#1])	$(OS(=O)(=O)O[#6	#1])] FC(F)Oc1c(OC)cc(cc1)C(=O)N2CCN(c3ccccc3)CC2
[CH	CH2	CH3;!$([CH2]CC=[O	S])][F	Cl	Br	I	$(OS(=O)(=O)[#6	#1])	$(OS(=O)(=O)O[#6	#1])] FC(F)Oc1c(OC)cc(cc1)CN(C(=O)N[C@@H](C=2Oc3c(cccc3)C2)C)C
[CH	CH2	CH3;!$([CH2]CC=[O	S])][F	Cl	Br	I	$(OS(=O)(=O)[#6	#1])	$(OS(=O)(=O)O[#6	#1])] FC(F)Oc1c(OC)ccc(c1)C(=O)OCC=2N=C3N(C(=O)C2)C(=CC=C3)C
[CH	CH2	CH3;!$([CH2]CC=[O	S])][F	Cl	Br	I	$(OS(=O)(=O)[#6	#1])	$(OS(=O)(=O)O[#6	#1])] FC(F)Oc1c(OC)ccc(c1)CNC(=O)Nc2ccc(cc2)C(=O)NCC=C
[CH	CH2	CH3;!$([CH2]CC=[O	S])][F	Cl	Br	I	$(OS(=O)(=O)[#6	#1])	$(OS(=O)(=O)O[#6	#1])] FC(F)Oc1c(OC)ccc(NC(=O)COc2c(OCCC)cccc2)c1
[CH	CH2	CH3;!$([CH2]CC=[O	S])][F	Cl	Br	I	$(OS(=O)(=O)[#6	#1])	$(OS(=O)(=O)O[#6	#1])] FC(F)Oc1c(OC)cccc1/C=C(\C#N)/C(=O)O[C@@H](COC)C
[CH	CH2	CH3;!$([CH2]CC=[O	S])][F	Cl	Br	I	$(OS(=O)(=O)[#6	#1])	$(OS(=O)(=O)O[#6	#1])] FC(F)Oc1cc(ccc1)[C@H](NC(=O)N([C@H](c2cc([N+]([O-])=O)ccc2)C)C)C
[CH	CH2	CH3;!$([CH2]CC=[O	S])][F	Cl	Br	I	$(OS(=O)(=O)[#6	#1])	$(OS(=O)(=O)O[#6	#1])] FC(F)Oc1cc(ccc1)COC(=O)c2c3c(nc(c2)C)NN=C(O)3
[CH	CH2	CH3;!$([CH2]CC=[O	S])][F	Cl	Br	I	$(OS(=O)(=O)[#6	#1])	$(OS(=O)(=O)O[#6	#1])] FC(F)Oc1ccc(cc1)[C@H]([NH+](C23CN4CN(CN(C4)C3)C2)C56CN7CN(CN(C7)C6)C5)C8CC8
[CH	CH2	CH3;!$([CH2]CC=[O	S])][F	Cl	Br	I	$(OS(=O)(=O)[#6	#1])	$(OS(=O)(=O)O[#6	#1])] FC(F)Oc1ccc(cc1)[C@H](NC(=O)/C(/C#N)=C/c2ccc(OCC)cc2)C
[CH	CH2	CH3;!$([CH2]CC=[O	S])][F	Cl	Br	I	$(OS(=O)(=O)[#6	#1])	$(OS(=O)(=O)O[#6	#1])] FC(F)Oc1ccc(cc1)/C=C/C(=O)OCC(=O)NC(=O)N
[CH	CH2	CH3;!$([CH2]CC=[O	S])][F	Cl	Br	I	$(OS(=O)(=O)[#6	#1])	$(OS(=O)(=O)O[#6	#1])] FC(F)Oc1ccc(cc1)C[NH+](CC(=O)Nc2ccc([N+]([O-])=O)cc2)C
[CH	CH2	CH3;!$([CH2]CC=[O	S])][F	Cl	Br	I	$(OS(=O)(=O)[#6	#1])	$(OS(=O)(=O)O[#6	#1])] FC(F)Oc1ccc(cc1)C=NOCC(=O)NCC=2OC=CC2
[CH	CH2	CH3;!$([CH2]CC=[O	S])][F	Cl	Br	I	$(OS(=O)(=O)[#6	#1])	$(OS(=O)(=O)O[#6	#1])] FC(F)Oc1ccc(cc1)CN(C(=O)CN2C(=O)N[C@](c3ccc(cc3)C(C)(C)C)(C(=O)2)C)C
[CH	CH2	CH3;!$([CH2]CC=[O	S])][F	Cl	Br	I	$(OS(=O)(=O)[#6	#1])	$(OS(=O)(=O)O[#6	#1])] FC(F)Oc1ccc(cc1)CN(C(=O)NCc2ccc(OCC(=O)NC)cc2)C
[CH	CH2	CH3;!$([CH2]CC=[O	S])][F	Cl	Br	I	$(OS(=O)(=O)[#6	#1])	$(OS(=O)(=O)O[#6	#1])] FC(F)Oc1ccc(cc1)CNC(=O)N(Cc2c(cccc2)C)CC
[CH	CH2	CH3;!$([CH2]CC=[O	S])][F	Cl	Br	I	$(OS(=O)(=O)[#6	#1])	$(OS(=O)(=O)O[#6	#1])] FC(F)Oc1ccc(N2N=NC(C(=O)Nc3c(OC)cc(OC)cc3)=C2CC)cc1
[CH	CH2	CH3;!$([CH2]CC=[O	S])][F	Cl	Br	I	$(OS(=O)(=O)[#6	#1])	$(OS(=O)(=O)O[#6	#1])] FC(F)Oc1ccc(NC(=O)CN2c3c(N=CC(=O)2)cccc3)cc1
[CH	CH2	CH3;!$([CH2]CC=[O	S])][F	Cl	Br	I	$(OS(=O)(=O)[#6	#1])	$(OS(=O)(=O)O[#6	#1])] FC(F)Oc1ccc(NN=C2c3c(nccc3)C(=O)C=C2)cc1
[CH	CH2	CH3;!$([CH2]CC=[O	S])][F	Cl	Br	I	$(OS(=O)(=O)[#6	#1])	$(OS(=O)(=O)O[#6	#1])] Fc1c(NC(=O)N[C@@H](c2ccc(OC(F)F)cc2)C)cc(N3C(=O)OCC3)cc1
[CH	CH2	CH3;!$([CH2]CC=[O	S])][F	Cl	Br	I	$(OS(=O)(=O)[#6	#1])	$(OS(=O)(=O)O[#6	#1])] I[C@@H](C(=O)OC)[C@@H](OC)c1ccccc1
[CH	CH2	CH3;!$([CH2]CC=[O	S])][F	Cl	Br	I	$(OS(=O)(=O)[#6	#1])	$(OS(=O)(=O)O[#6	#1])] I/C=C\[C@@]1(O)[C@@]2([C@H]([C@@H]3[C@@H](c4c(c(F)c(O)cc4)CC3)CC2)CC1)C
[CH	CH2	CH3;!$([CH2]CC=[O	S])][F	Cl	Br	I	$(OS(=O)(=O)[#6	#1])	$(OS(=O)(=O)O[#6	#1])] Ic1cc(ccc1)CNc2nc(Cl)nc3N(C=Nc32)[C@H]4O[C@H]([C@@H](F)[C@@H](O)4)CO
[CH	CH2	CH3;!$([CH2]CC=[O	S])][F	Cl	Br	I	$(OS(=O)(=O)[#6	#1])	$(OS(=O)(=O)O[#6	#1])] ICCCC
[CH	CH2	CH3;!$([CH2]CC=[O	S])][F	Cl	Br	I	$(OS(=O)(=O)[#6	#1])	$(OS(=O)(=O)O[#6	#1])] S(=O)(=O)(CC=1ON=C(N1)C(C)(C)C)CC2=NN=NN(c3ccc(OC(F)F)cc3)2
[CH	CH2	CH3;!$([CH2]CC=[O	S])][F	Cl	Br	I	$(OS(=O)(=O)[#6	#1])	$(OS(=O)(=O)O[#6	#1])] S(=O)(=O)(OCC)C1CCCC1
[CH	CH2	CH3;!$([CH2]CC=[O	S])][F	Cl	Br	I	$(OS(=O)(=O)[#6	#1])	$(OS(=O)(=O)O[#6	#1])] S(=O)(C1=Nc2c(N1)ccc(OC(F)F)c2)Cc3[nH+]ccc(OCc4ccccc4)c(OC)3
[CH	CH2	CH3;!$([CH2]CC=[O	S])][F	Cl	Br	I	$(OS(=O)(=O)[#6	#1])	$(OS(=O)(=O)O[#6	#1])] S(C1=Nc2c(N1CC)cccc2)CC(=O)Nc3c(OC(F)F)cccc3
[CH	CH2	CH3;!$([CH2]CC=[O	S])][F	Cl	Br	I	$(OS(=O)(=O)[#6	#1])	$(OS(=O)(=O)O[#6	#1])] S(C1=NN=NN(c2c(OCC)cccc2)1)CC(=O)N(Cc3ccc(OC(F)F)cc3)C
[CH	CH2	CH3;!$([CH2]CC=[O	S])][F	Cl	Br	I	$(OS(=O)(=O)[#6	#1])	$(OS(=O)(=O)O[#6	#1])] S(c1c([N+]([O-])=O)cc(cc1)C(=O)C)C=2OC(=NN2)c3ccc(OC(F)F)cc3
[CH	CH2	CH3;!$([CH2]CC=[O	S])][F	Cl	Br	I	$(OS(=O)(=O)[#6	#1])	$(OS(=O)(=O)O[#6	#1])] S(c1ccc(cc1)/C=C\C(=O)O[C@@H](C(=O)N2CCC(C(=O)N)CC2)C)C(F)F
[CH	CH2	CH3;!$([CH2]CC=[O	S])][F	Cl	Br	I	$(OS(=O)(=O)[#6	#1])	$(OS(=O)(=O)O[#6	#1])] S=C(N(Cc1ccc(OC(F)F)cc1)C)NCC=C
[CH	CH2	CH3;!$([CH2]CC=[O	S])][F	Cl	Br	I	$(OS(=O)(=O)[#6	#1])	$(OS(=O)(=O)O[#6	#1])] S=C(Nc1cc(ccc1)COCC(F)(F)C(F)F)Nc2ccc(cc2)CC
[CH	CH2	CH3;!$([CH2]CC=[O	S])][F	Cl	Br	I	$(OS(=O)(=O)[#6	#1])	$(OS(=O)(=O)O[#6	#1])] S=C(Nc1ccc(OC(F)F)cc1)NC2CCC(O)CC2
[CH	CH2	CH3;!$([CH2]CC=[O	S])][F	Cl	Br	I	$(OS(=O)(=O)[#6	#1])	$(OS(=O)(=O)O[#6	#1])] S=C(Nc1ccc(OC(F)F)cc1)NCCC[NH+](C)C
[CH	CH2	CH3;!$([CH2]CC=[O	S])][F	Cl	Br	I	$(OS(=O)(=O)[#6	#1])	$(OS(=O)(=O)O[#6	#1])] S=C1N(C(=O)C(C(=O)N1CC)=C(NCCCOC(C)C)[C@@H](F)C(=O)OC)CC
[CH	CH2	CH3;!$([CH2]CC=[O	S])][F	Cl	Br	I	$(OS(=O)(=O)[#6	#1])	$(OS(=O)(=O)O[#6	#1])] S=C1S/C(/C(=O)N(c2c(C#N)cccc2)1)=C\c3cc(OC(F)F)c(OC)cc3
[CH	CH2	CH3;!$([CH2]CC=[O	S])][F	Cl	Br	I	$(OS(=O)(=O)[#6	#1])	$(OS(=O)(=O)O[#6	#1])] S1(=O)(=O)N(c2c3c1cccc3ccc2)CC(=O)NCc4ccc(OC(F)F)cc4
[CH	CH2	CH3;!$([CH2]CC=[O	S])][F	Cl	Br	I	$(OS(=O)(=O)[#6	#1])	$(OS(=O)(=O)O[#6	#1])] S1(=O)(=O)N=C(NN=C(c2cc(OC)c(OC(F)F)cc2)C)c3c1cccc3
[CH	CH2	CH3;!$([CH2]CC=[O	S])][F	Cl	Br	I	$(OS(=O)(=O)[#6	#1])	$(OS(=O)(=O)O[#6	#1])] S1/C(/C(=O)N(C1=O)CCNC(=O)C=2SC=CC2)=C\c3cc(OC)c(OC(F)F)cc3
[CH	CH2	CH3;!$([CH2]CC=[O	S])][F	Cl	Br	I	$(OS(=O)(=O)[#6	#1])	$(OS(=O)(=O)O[#6	#1])] S1/C(/C(=O)N2C1=NC(=C(C(=O)OCC)[C@@H]2c3ccc(F)cc3)C)=C\c4c(OC(F)F)cccc4
[CH	CH2	CH3;!$([CH2]CC=[O	S])][F	Cl	Br	I	$(OS(=O)(=O)[#6	#1])	$(OS(=O)(=O)O[#6	#1])] S1C(=CC=C1)[C@@H](NC(=O)c2c(OC(F)F)cccc2)C(C)C
[CH	CH2	CH3;!$([CH2]CC=[O	S])][F	Cl	Br	I	$(OS(=O)(=O)[#6	#1])	$(OS(=O)(=O)O[#6	#1])] S1C(=CC=C1)[C@H]([NH2+]CC(=O)NCc2cc(OC(F)F)c(OC)cc2)C(C)C
[CH	CH2	CH3;!$([CH2]CC=[O	S])][F	Cl	Br	I	$(OS(=O)(=O)[#6	#1])	$(OS(=O)(=O)O[#6	#1])] S1C(N(Cc2cc3c(N=C(NC(=O)3)CF)cc2)CCF)=CC=C1C(=O)N[C@@H](C([O-])=O)CCC([O-])=O
[CH	CH2	CH3;!$([CH2]CC=[O	S])][F	Cl	Br	I	$(OS(=O)(=O)[#6	#1])	$(OS(=O)(=O)O[#6	#1])] S1C2=NC(NCc3cc(OC)c(OC(F)F)cc3)=C([N+]([O-])=O)N2C=C1
[CH	CH2	CH3;!$([CH2]CC=[O	S])][F	Cl	Br	I	$(OS(=O)(=O)[#6	#1])	$(OS(=O)(=O)O[#6	#1])] S1c2c(cc(F)cc2)[C@@H](NC(=O)N(Cc3ccc(OC(F)F)cc3)C)CC1
[CH	CH2	CH3;!$([CH2]CC=[O	S])][F	Cl	Br	I	$(OS(=O)(=O)[#6	#1])	$(OS(=O)(=O)O[#6	#1])] SC(=NCC[NH+]1CCOCC1)[C@@H]([n+]2ccccc2)C(=O)c3ccc(OC(F)F)cc3
[#6]-[#6](=[!#6&!#1;!R])-[#6](=[!#6&!#1;!R])-[$([#6])	$([#16](=[#8])=[#8])] [O-][N+](=O)c1c(N[C@H]2C=3C(=O)C(=O)c4c(cccc4)C(OC2(C)C)3)cccc1
[#6]-[#6](=[!#6&!#1;!R])-[#6](=[!#6&!#1;!R])-[$([#6])	$([#16](=[#8])=[#8])] [O-][N+](=O)c1ccc(NN=C2C(=O)O[C@@H](C(=NNc3ccc([N+]([O-])=O)cc3)2)[C@H](O)CO)cc1
[#6]-[#6](=[!#6&!#1;!R])-[#6](=[!#6&!#1;!R])-[$([#6])	$([#16](=[#8])=[#8])] [O-]C(=O)c1ccc(N2N=C(C=3C(=O)C(=O)C(CC23)(C)C)C)cc1
[#6]-[#6](=[!#6&!#1;!R])-[#6](=[!#6&!#1;!R])-[$([#6])	$([#16](=[#8])=[#8])] [O-]C=1C(=O)C(=NCc2ccc(N(C)C)cc2)C(OCC)1
[#6]-[#6](=[!#6&!#1;!R])-[#6](=[!#6&!#1;!R])-[$([#6])	$([#16](=[#8])=[#8])] [O-]C=1c2c(nc(c3nc(c(c4c(Nc5c4cccc5)3)C)C=O)cc2)C(=O)C(=N)C1
[#6]-[#6](=[!#6&!#1;!R])-[#6](=[!#6&!#1;!R])-[$([#6])	$([#16](=[#8])=[#8])] [O-]C1=NNC(=O)c2c(NN=C(C(=O)Nc3ccc(OC)cc3)C(=O)C)cccc21
[#6]-[#6](=[!#6&!#1;!R])-[#6](=[!#6&!#1;!R])-[$([#6])	$([#16](=[#8])=[#8])] [OH+]=C1C(=O)C(N2c3c(cccc3)CCC2)=C(c4c(cc(c(c4)C)C)C)1
[#6]-[#6](=[!#6&!#1;!R])-[#6](=[!#6&!#1;!R])-[$([#6])	$([#16](=[#8])=[#8])] BrC=1C(=O)C(=NNc2c(cc(cc2)C)C)C=C(Cl)C1
[#6]-[#6](=[!#6&!#1;!R])-[#6](=[!#6&!#1;!R])-[$([#6])	$([#16](=[#8])=[#8])] BrC=1C(=O)C(=NNc2c(ccc(c2)C)C)C=C(C1)C
[#6]-[#6](=[!#6&!#1;!R])-[#6](=[!#6&!#1;!R])-[$([#6])	$([#16](=[#8])=[#8])] BrC=1C(=O)C(=NNc2c(Cl)cc(Cl)c(Cl)c2)C=C(C1)CC
[#6]-[#6](=[!#6&!#1;!R])-[#6](=[!#6&!#1;!R])-[$([#6])	$([#16](=[#8])=[#8])] BrC=1C(=O)C(=NNc2ccc(cc2)C)C=C(C1)C
[#6]-[#6](=[!#6&!#1;!R])-[#6](=[!#6&!#1;!R])-[$([#6])	$([#16](=[#8])=[#8])] BrC=1C(=O)C(=NNc2ccc(Cl)cc2)C=C(C1)C
[#6]-[#6](=[!#6&!#1;!R])-[#6](=[!#6&!#1;!R])-[$([#6])	$([#16](=[#8])=[#8])] BrC=1C(=O)C(=NNc2ccc(S(=O)(=O)N3c4c(cccc4)CC3)cc2)C=C(Cl)C1
[#6]-[#6](=[!#6&!#1;!R])-[#6](=[!#6&!#1;!R])-[$([#6])	$([#16](=[#8])=[#8])] Brc1cc(c(NC=2c3c(cccc3)C(=O)C(=O)C2)cc1)C
[#6]-[#6](=[!#6&!#1;!R])-[#6](=[!#6&!#1;!R])-[$([#6])	$([#16](=[#8])=[#8])] Brc1ccc(cc1)C(=NO)C(=O)C
[#6]-[#6](=[!#6&!#1;!R])-[#6](=[!#6&!#1;!R])-[$([#6])	$([#16](=[#8])=[#8])] Brc1ccc(cc1)C(=O)C(=NNc2ccc(Cl)cc2)C(=O)C(F)(F)F
[#6]-[#6](=[!#6&!#1;!R])-[#6](=[!#6&!#1;!R])-[$([#6])	$([#16](=[#8])=[#8])] Cl[C@H]1C(=O)c2c(cccc2)C(=O)C(=NCC=C)1
[#6]-[#6](=[!#6&!#1;!R])-[#6](=[!#6&!#1;!R])-[$([#6])	$([#16](=[#8])=[#8])] ClC=1NC2=C(C(=O)C(=O)C(=C2)C)C1C=NNC(=S)N
[#6]-[#6](=[!#6&!#1;!R])-[#6](=[!#6&!#1;!R])-[$([#6])	$([#16](=[#8])=[#8])] ClC=1OC(=CC(Cl)1)[C@@H](N[C@@H]2C(=O)C(=O)C(=Nc3c(O)c(ccc3)C(=O)N(C)C)2)C(F)(F)F
[#6]-[#6](=[!#6&!#1;!R])-[#6](=[!#6&!#1;!R])-[$([#6])	$([#16](=[#8])=[#8])] ClC1=C([O-])c2c(cccc2)C(=O)C(=NC(CO)(CO)CO)1
[#6]-[#6](=[!#6&!#1;!R])-[#6](=[!#6&!#1;!R])-[$([#6])	$([#16](=[#8])=[#8])] ClC1=C(Cl)C=2OC=C(C(=O)c3ccccc3)C(C(=O)C(=O)1)2
[#6]-[#6](=[!#6&!#1;!R])-[#6](=[!#6&!#1;!R])-[$([#6])	$([#16](=[#8])=[#8])] Clc1c(c(Cl)cnc1)C(=O)Nc2ccc(cc2)C[C@H](N=C3C(O)=C(O)C(=NC)3)C([O-])=O
[#6]-[#6](=[!#6&!#1;!R])-[#6](=[!#6&!#1;!R])-[$([#6])	$([#16](=[#8])=[#8])] Clc1c(Cl)ccc(NC(=O)ON=C(C(=NOC(=O)Nc2cc(Cl)c(Cl)cc2)C)C)c1
[#6]-[#6](=[!#6&!#1;!R])-[#6](=[!#6&!#1;!R])-[$([#6])	$([#16](=[#8])=[#8])] Clc1c(NC(=O)C(=NNc2c(cccc2)C)C(=O)c3ccccc3)cc(Cl)cc1
[#6]-[#6](=[!#6&!#1;!R])-[#6](=[!#6&!#1;!R])-[$([#6])	$([#16](=[#8])=[#8])] Clc1c(NC(=O)c2ccc(cc2)C(=O)C(=O)c3ccccc3)c(cc(c1)C)C
[#6]-[#6](=[!#6&!#1;!R])-[#6](=[!#6&!#1;!R])-[$([#6])	$([#16](=[#8])=[#8])] Clc1cc(NC=2C(=O)C(=O)C(c3cc(c(cc3)C)C)2)c(OC)cc1
[#6]-[#6](=[!#6&!#1;!R])-[#6](=[!#6&!#1;!R])-[$([#6])	$([#16](=[#8])=[#8])] Clc1ccc(cc1)C2CCC(CC3=C([O-])c4c(cccc4)C(=O)C(=O)3)CC2
[#6]-[#6](=[!#6&!#1;!R])-[#6](=[!#6&!#1;!R])-[$([#6])	$([#16](=[#8])=[#8])] Clc1ccc(NC(=O)C2CCC(CN=C3C(=O)C(=O)[C@@H](N4CCCCC4)3)CC2)cc1
[#6]-[#6](=[!#6&!#1;!R])-[#6](=[!#6&!#1;!R])-[$([#6])	$([#16](=[#8])=[#8])] ClCCN=C1C(=O)C2=C(N3[C@@](OC)([C@@H]4N([C@@H]4C3)C)[C@H]2COC(=O)N)C(=O)C1C
[#6]-[#6](=[!#6&!#1;!R])-[#6](=[!#6&!#1;!R])-[$([#6])	$([#16](=[#8])=[#8])] FC(F)(C(F)F)COc1cc(Oc2ccc(OCC)cc2)cc(NN=C3C(=O)CC(CC(=O)3)(C)C)c1
[#6]-[#6](=[!#6&!#1;!R])-[#6](=[!#6&!#1;!R])-[$([#6])	$([#16](=[#8])=[#8])] FC(F)(F)C(=O)C(=NNc1c(cc(cc1)C)C)C(=O)OCC
[#6]-[#6](=[!#6&!#1;!R])-[#6](=[!#6&!#1;!R])-[$([#6])	$([#16](=[#8])=[#8])] FC(F)(F)C1=C(Oc2ccccc2)C(=O)c3c(cc(cc3C)C(=O)C(=O)C)C1
[#6]-[#6](=[!#6&!#1;!R])-[#6](=[!#6&!#1;!R])-[$([#6])	$([#16](=[#8])=[#8])] FC(F)(F)c1cc(ccc1)CN2c3c(cccc3)C(C=4C(=O)C(=O)C(OCC)4)=C2
[#6]-[#6](=[!#6&!#1;!R])-[#6](=[!#6&!#1;!R])-[$([#6])	$([#16](=[#8])=[#8])] FC(F)(F)c1ccc(cc1)C(=O)C(=O)c2ccc(cc2)C(F)(F)F
[#6]-[#6](=[!#6&!#1;!R])-[#6](=[!#6&!#1;!R])-[$([#6])	$([#16](=[#8])=[#8])] FC(F)(F)c1ccc(cc1)C=NN=C(c2ccccc2)C(=O)c3ccccc3
[#6]-[#6](=[!#6&!#1;!R])-[#6](=[!#6&!#1;!R])-[$([#6])	$([#16](=[#8])=[#8])] FC(F)(F)c1nc2c(c(ncc2c3ccccc3)NC4CCC(N=C5C(O)=C(O)C(=NC6CC6)5)CC4)cc1
[#6]-[#6](=[!#6&!#1;!R])-[#6](=[!#6&!#1;!R])-[$([#6])	$([#16](=[#8])=[#8])] N(Nc1ccccc1)=C(C(=NNc2ccccc2)Cc3ccccc3)Cc4ccccc4
[#6]-[#6](=[!#6&!#1;!R])-[#6](=[!#6&!#1;!R])-[$([#6])	$([#16](=[#8])=[#8])] O=C(C(=O)C)CCCCC
[#6]-[#6](=[!#6&!#1;!R])-[#6](=[!#6&!#1;!R])-[$([#6])	$([#16](=[#8])=[#8])] O=C(C(=O)C=1OC(=CC1)C)C=2OC(=CC2)C
[#6]-[#6](=[!#6&!#1;!R])-[#6](=[!#6&!#1;!R])-[$([#6])	$([#16](=[#8])=[#8])] O=C(c1c2c3c(cc1)CCc3ccc2)C(=NN)c4ccccc4
[#6]-[#6](=[!#6&!#1;!R])-[#6](=[!#6&!#1;!R])-[$([#6])	$([#16](=[#8])=[#8])] O=C(c1ccc(c2ccccc2)cc1)C(=O)c3ccc(c4ccccc4)cc3
[#6]-[#6](=[!#6&!#1;!R])-[#6](=[!#6&!#1;!R])-[$([#6])	$([#16](=[#8])=[#8])] O=C(c1ccc(Nc2c3c([nH+]cc2)cc(c4ncccc4)cc3)cc1)C(=O)c5ccccc5
[#6]-[#6](=[!#6&!#1;!R])-[#6](=[!#6&!#1;!R])-[$([#6])	$([#16](=[#8])=[#8])] O=C(c1ccc(OC)cc1)C(=NO)C
[#6]-[#6](=[!#6&!#1;!R])-[#6](=[!#6&!#1;!R])-[$([#6])	$([#16](=[#8])=[#8])] O=C(N(C)C)COc1c(OCC)cc(cc1)C=NN=C(c2ccccc2)C(=O)c3ccccc3
[#6]-[#6](=[!#6&!#1;!R])-[#6](=[!#6&!#1;!R])-[$([#6])	$([#16](=[#8])=[#8])] O=C(N(CC)CC)C(=NO)C(=NO)C
[#6]-[#6](=[!#6&!#1;!R])-[#6](=[!#6&!#1;!R])-[$([#6])	$([#16](=[#8])=[#8])] O=C(N(Cc1c(OC)cccc1)CC)CCCCC[NH+]=C2C(=O)CC(=NCCCCCC(=O)N(Cc3c(OC)cccc3)CC)C(O)=C2
[#6]-[#6](=[!#6&!#1;!R])-[#6](=[!#6&!#1;!R])-[$([#6])	$([#16](=[#8])=[#8])] O=C(N[C@@H]1c2c(cccc2)CCC1)c3ccc(cc3)CN=C4C(=O)C(=O)[C@@H](N5CCOCC5)4
[#6]-[#6](=[!#6&!#1;!R])-[#6](=[!#6&!#1;!R])-[$([#6])	$([#16](=[#8])=[#8])] O=C(N[C@H]1[C@@H]([C@H](CCC1)C)C)c2ccc(cc2)CN=C3C(=O)C(=O)[C@@H](N4CCCC4)3
[#6]-[#6](=[!#6&!#1;!R])-[#6](=[!#6&!#1;!R])-[$([#6])	$([#16](=[#8])=[#8])] O=C(Nc1c(OC)cccc1)C(=NOCc2c3c(ccc2)cccc3)C(=O)C
[#6]-[#6](=[!#6&!#1;!R])-[#6](=[!#6&!#1;!R])-[$([#6])	$([#16](=[#8])=[#8])] O=C(Nc1cc(ccc1)C(=O)C)c2ccc(cc2)CN=C3C(=O)C(=O)[C@@H](N4CCOCC4)3
[#6]-[#6](=[!#6&!#1;!R])-[#6](=[!#6&!#1;!R])-[$([#6])	$([#16](=[#8])=[#8])] O=C(NCCc1ccc(cc1)C)CCN=C2C(=O)C(=O)[C@@H](N3CCCC3)2
[#6]-[#6](=[!#6&!#1;!R])-[#6](=[!#6&!#1;!R])-[$([#6])	$([#16](=[#8])=[#8])] O=C(OC)C=1OC2=C(C(=O)C(=O)C(C2)(C)C)C1C
[#6]-[#6](=[!#6&!#1;!R])-[#6](=[!#6&!#1;!R])-[$([#6])	$([#16](=[#8])=[#8])] O=C(OC)c1ccc(NN=C(C(=O)C)C(=O)C)cc1
[#6]-[#6](=[!#6&!#1;!R])-[#6](=[!#6&!#1;!R])-[$([#6])	$([#16](=[#8])=[#8])] O=C(OC)CCC(=O)Nc1c2c(c3c(cccc3)C(=O)C(=O)2)ccc1
[#6]-[#6](=[!#6&!#1;!R])-[#6](=[!#6&!#1;!R])-[$([#6])	$([#16](=[#8])=[#8])] O=C(OC[C@@H]1C=2C(=O)C(=N)[C@@H](C(=O)C(N3[C@](OC)([C@H]4[NH2+][C@H]4C3)1)2)C)N
[#6]-[#6](=[!#6&!#1;!R])-[#6](=[!#6&!#1;!R])-[$([#6])	$([#16](=[#8])=[#8])] O=C(Oc1c(OC)cc(cc1)C=NN=C(c2ccccc2)C(=O)c3ccccc3)C
[#6]-[#6](=[!#6&!#1;!R])-[#6](=[!#6&!#1;!R])-[$([#6])	$([#16](=[#8])=[#8])] O=C(OCC)[C@H]1CN(C(=O)c2ccc(cc2)CN=C3C(=O)C(=O)[C@@H](N4CCC(CC4)C)3)CCC1
[#6]-[#6](=[!#6&!#1;!R])-[#6](=[!#6&!#1;!R])-[$([#6])	$([#16](=[#8])=[#8])] O=C(OCC)C1CCN([C@@H]2C(=O)C(=O)C(=NCCC[NH+](Cc3ccccc3)CC)2)CC1
[#6]-[#6](=[!#6&!#1;!R])-[#6](=[!#6&!#1;!R])-[$([#6])	$([#16](=[#8])=[#8])] O=C(OCC)N1CCC(N=C2C(=O)C(=O)[C@@H](NC[C@H]3OCCC3)2)CC1
[#6]-[#6](=[!#6&!#1;!R])-[#6](=[!#6&!#1;!R])-[$([#6])	$([#16](=[#8])=[#8])] O=C(OCC)N1CCC(N=C2C(=O)C(=O)[C@@H](NCCc3cc(ccc3)C)2)CC1
[#6]-[#6](=[!#6&!#1;!R])-[#6](=[!#6&!#1;!R])-[$([#6])	$([#16](=[#8])=[#8])] O=C(OCc1ccccc1)[C@]23[C@H](C4=CC[C@H]5[C@]([C@@]4(CC2)C)(CC[C@@H]6[C@@]5(CC(=NOCc7ccccc7)C(=O)C6(C)C)C)C)CC(CC3)(C)C
[#6]-[#6](=[!#6&!#1;!R])-[#6](=[!#6&!#1;!R])-[$([#6])	$([#16](=[#8])=[#8])] O=C1C(=[N+]=[N-])C[C@@H](C=C(C)C)C1(C)C
[#6]-[#6](=[!#6&!#1;!R])-[#6](=[!#6&!#1;!R])-[$([#6])	$([#16](=[#8])=[#8])] O=C1C(=Cc2ccccc2)CCCCCCC(C(=O)1)=Cc3ccccc3
[#6]-[#6](=[!#6&!#1;!R])-[#6](=[!#6&!#1;!R])-[$([#6])	$([#16](=[#8])=[#8])] O=C1C(=NNc2ccc(cc2)C)C=C(C=C1)[C@H](CC)C
[#6]-[#6](=[!#6&!#1;!R])-[#6](=[!#6&!#1;!R])-[$([#6])	$([#16](=[#8])=[#8])] O=C1C(=O)[C@@H](N2CCC(CC2)C)C(=NCC3CCC(C(=O)N(CCCC)C)CC3)1
[#6]-[#6](=[!#6&!#1;!R])-[#6](=[!#6&!#1;!R])-[$([#6])	$([#16](=[#8])=[#8])] O=C1C(=O)[C@@H](Nc2cc[nH+]cc2)C(=N[C@H](c3cc(ccc3)C)C)1
[#6]-[#6](=[!#6&!#1;!R])-[#6](=[!#6&!#1;!R])-[$([#6])	$([#16](=[#8])=[#8])] O=C1C(=O)[C@@H](Nc2ccc(C#N)cc2)[C@@H](NCCC(C)(C)C)1
[#6]-[#6](=[!#6&!#1;!R])-[#6](=[!#6&!#1;!R])-[$([#6])	$([#16](=[#8])=[#8])] O=C1C(=O)[C@@H](NC2CCCCC2)C(=NC3CCCCC3)1
[#6]-[#6](=[!#6&!#1;!R])-[#6](=[!#6&!#1;!R])-[$([#6])	$([#16](=[#8])=[#8])] O=C1C(=O)[C@H](c2ccccc2)C(N(CC)CC)=C(c3ccccc3)1
[#6]-[#6](=[!#6&!#1;!R])-[#6](=[!#6&!#1;!R])-[$([#6])	$([#16](=[#8])=[#8])] O=C1C(=O)[C@H]2[C@]([C@@H]3[C@H]([C@H]4[C@@]([C@@H](O)CC4)(CC3)C)CC2)(C[C@H](C#N)1)C
[#6]-[#6](=[!#6&!#1;!R])-[#6](=[!#6&!#1;!R])-[$([#6])	$([#16](=[#8])=[#8])] O=C1C(=O)C(c2c(cc(c(c2)C)C)C)=C(Nc3cc(cc(c3)C)C)1
[#6]-[#6](=[!#6&!#1;!R])-[#6](=[!#6&!#1;!R])-[$([#6])	$([#16](=[#8])=[#8])] O=C1C(=O)C(c2c(cc(c(c2)C)C)C)=C(NCCC)1
[#6]-[#6](=[!#6&!#1;!R])-[#6](=[!#6&!#1;!R])-[$([#6])	$([#16](=[#8])=[#8])] O=C1C(=O)C(c2ccc(cc2)C(C)C)=C(Nc3cc(OC)cc(OC)c3)1
[#6]-[#6](=[!#6&!#1;!R])-[#6](=[!#6&!#1;!R])-[$([#6])	$([#16](=[#8])=[#8])] O=C1C(=O)C(c2ccc(cc2)C)=C(N[C@H]3[C@H]([C@@H](CCC3)C)C)1
[#6]-[#6](=[!#6&!#1;!R])-[#6](=[!#6&!#1;!R])-[$([#6])	$([#16](=[#8])=[#8])] O=C1C(=O)C(c2ccccc2)=C(N3CCC([NH+]4CCCCC4)CC3)1
[#6]-[#6](=[!#6&!#1;!R])-[#6](=[!#6&!#1;!R])-[$([#6])	$([#16](=[#8])=[#8])] O=C1C(=O)C(c2ccccc2)=C(Nc3ccc(OCC)cc3)1
[#6]-[#6](=[!#6&!#1;!R])-[#6](=[!#6&!#1;!R])-[$([#6])	$([#16](=[#8])=[#8])] O=C1C(=O)C(Nc2ccc(cc2)C(C)C)=C(OCC)1
[#6]-[#6](=[!#6&!#1;!R])-[#6](=[!#6&!#1;!R])-[$([#6])	$([#16](=[#8])=[#8])] O=C1C(=O)C[C@@H]2[C@H]1CCCC2
[#6]-[#6](=[!#6&!#1;!R])-[#6](=[!#6&!#1;!R])-[$([#6])	$([#16](=[#8])=[#8])] O=C1c2c(c3c(cccc3)C(=O)1)cccc2
[#6]-[#6](=[!#6&!#1;!R])-[#6](=[!#6&!#1;!R])-[$([#6])	$([#16](=[#8])=[#8])] O=C1c2c(cc(c(c3ccccc3)c2)c4ccccc4)C(c5ccccc5)(c6ccccc6)C(=O)1
[#6]-[#6](=[!#6&!#1;!R])-[#6](=[!#6&!#1;!R])-[$([#6])	$([#16](=[#8])=[#8])] O=C1c2c(cc3c(cc4c(c3)cccc4)c2)C(=O)CC(=NCCCCCCCCC[NH3+])1
[#6]-[#6](=[!#6&!#1;!R])-[#6](=[!#6&!#1;!R])-[$([#6])	$([#16](=[#8])=[#8])] O=C1c2c(cccc2)C(=Nc3ccc(cc3)C)[C@H](C(=O)1)C(C)C
[#6]-[#6](=[!#6&!#1;!R])-[#6](=[!#6&!#1;!R])-[$([#6])	$([#16](=[#8])=[#8])] O=C1c2c(O)c(c(OC)c(O)c2[C@]3([C@@H](C(=O)1)C(CCC3)(C)C)C)C(C)C
[#6]-[#6](=[!#6&!#1;!R])-[#6](=[!#6&!#1;!R])-[$([#6])	$([#16](=[#8])=[#8])] O=C1c2c(OC)c(c(cc2C(=O)CC(=NCc3ccccc3)1)C)C=4C(=O)c5c(c(OC)cc(c5)C)C(=O)C4
[#6]-[#6](=[!#6&!#1;!R])-[#6](=[!#6&!#1;!R])-[$([#6])	$([#16](=[#8])=[#8])] O=C1N(C(=O)C=2c3c(cccc3C(=O)C(=[N+]=[N-])C2)1)CCCC
[#6]-[#6](=[!#6&!#1;!R])-[#6](=[!#6&!#1;!R])-[$([#6])	$([#16](=[#8])=[#8])] O=C1Nc2c(OC1)cc(cc2)C=3C(=O)C(=O)C(N4CCN(c5c(ccc(c5)C)C)CC4)3
[#6]-[#6](=[!#6&!#1;!R])-[#6](=[!#6&!#1;!R])-[$([#6])	$([#16](=[#8])=[#8])] O=C1Nc2c(OC1)cc(cc2)C=3C(=O)C(=O)C(N4CCN(C5CCCCC5)CC4)3
[#6]-[#6](=[!#6&!#1;!R])-[#6](=[!#6&!#1;!R])-[$([#6])	$([#16](=[#8])=[#8])] O=C1O[C@H](C(=NNC(=O)c2c(O)cccc2)C(=NNC(=O)c3c(O)cccc3)1)[C@@H](O)CO
[#6]-[#6](=[!#6&!#1;!R])-[#6](=[!#6&!#1;!R])-[$([#6])	$([#16](=[#8])=[#8])] OC1=C(O)C(=N[C@@H](C(C)(C)C)C)C(=Nc2c(cc(C#N)cc2)CCC)1
[#6]-[#6](=[!#6&!#1;!R])-[#6](=[!#6&!#1;!R])-[$([#6])	$([#16](=[#8])=[#8])] OC1=C(O)C(=NC(CC)(C)C)C(=Nc2ccc(C#N)cc2)1
[#6]-[#6](=[!#6&!#1;!R])-[#6](=[!#6&!#1;!R])-[$([#6])	$([#16](=[#8])=[#8])] P([O-])(=O)(O)CCN[C@@H]1C(=O)C(=O)C(=N)1
[#6]-[#6](=[!#6&!#1;!R])-[#6](=[!#6&!#1;!R])-[$([#6])	$([#16](=[#8])=[#8])] P([O-])(=O)(O)CO[C@@H](C(=O)Nc1c(cccc1)C=NNC(=O)[C@@]23C(=O)C(=O)[C@@](C2(C)C)(CC3)C)C
[#6]-[#6](=[!#6&!#1;!R])-[#6](=[!#6&!#1;!R])-[$([#6])	$([#16](=[#8])=[#8])] S([O-])(=O)(=O)[C@@H]1c2c(cccc2)C(=NO)C(=O)C1
[#6]-[#6](=[!#6&!#1;!R])-[#6](=[!#6&!#1;!R])-[$([#6])	$([#16](=[#8])=[#8])] S(=O)(=O)([N-]N=C(C(=NO)c1ccccc1)C)c2ccc(cc2)C
[#6]-[#6](=[!#6&!#1;!R])-[#6](=[!#6&!#1;!R])-[$([#6])	$([#16](=[#8])=[#8])] S(=O)(=O)(N(C)C)c1cc(NC(=O)[C@]23C(=O)C(=O)[C@](C2(C)C)(CC3)C)c(cc1)C
[#6]-[#6](=[!#6&!#1;!R])-[#6](=[!#6&!#1;!R])-[$([#6])	$([#16](=[#8])=[#8])] S(c1ccc(NC(=O)[C@@]23C(=O)C(=O)[C@@](C2(C)C)(CC3)C)cc1)C(F)F
[#6]-[#6](=[!#6&!#1;!R])-[#6](=[!#6&!#1;!R])-[$([#6])	$([#16](=[#8])=[#8])] S1C(=C(C=C1)C)CCNC=2C(=O)C(=O)C(c3ccc(cc3)C(C)C)2
[#6]-[#6](=[!#6&!#1;!R])-[#6](=[!#6&!#1;!R])-[$([#6])	$([#16](=[#8])=[#8])] S1C(C(=O)C(=NNc2c(C#N)c(F)ccc2)C(=O)C(F)(F)F)=CC=C1
[#6]-[#6](=[!#6&!#1;!R])-[#6](=[!#6&!#1;!R])-[$([#6])	$([#16](=[#8])=[#8])] S1C(C(=O)C(=NO)C)=CC=C1
[#6]-[#6](=[!#6&!#1;!R])-[#6](=[!#6&!#1;!R])-[$([#6])	$([#16](=[#8])=[#8])] S1C2=NC(=C(N2C=C1)C=NN=C(c3ccccc3)C(=O)c4ccccc4)C
[#6]-1(=[#6](-[$([#1])	$([#6](-[#1])-[#1])	$([#6]=[#8])])-[#16]-[#6](-[#7]-1-[$([#1])	$([#6]-[#1])	$([#6]:[#6])])=[#7;!R])-[$([#6](-[#1])-[#1])	$([#6]:[#6])] Brc1c(cccc1)C=2N(C(SC2)=[NH+]c3cnccc3)CC=C
[#6]-1(=[#6](-[$([#1])	$([#6](-[#1])-[#1])	$([#6]=[#8])])-[#16]-[#6](-[#7]-1-[$([#1])	$([#6]-[#1])	$([#6]:[#6])])=[#7;!R])-[$([#6](-[#1])-[#1])	$([#6]:[#6])] Brc1c(OC)ccc(c1)C=2N(C(SC2)=[NH+]c3ccccc3)CCC[NH2+]C(C)C
[#6]-1(=[#6](-[$([#1])	$([#6](-[#1])-[#1])	$([#6]=[#8])])-[#16]-[#6](-[#7]-1-[$([#1])	$([#6]-[#1])	$([#6]:[#6])])=[#7;!R])-[$([#6](-[#1])-[#1])	$([#6]:[#6])] Brc1ccc(cc1)C=2N(C(SC2)=[NH+]c3ccc(cc3)C)CCN4CCOCC4
[#6]-1(=[#6](-[$([#1])	$([#6](-[#1])-[#1])	$([#6]=[#8])])-[#16]-[#6](-[#7]-1-[$([#1])	$([#6]-[#1])	$([#6]:[#6])])=[#7;!R])-[$([#6](-[#1])-[#1])	$([#6]:[#6])] Brc1ccc(cc1)C=2N(C(SC2)=[NH+]c3ccccc3)CC=4OC=CC4
[#6]-1(=[#6](-[$([#1])	$([#6](-[#1])-[#1])	$([#6]=[#8])])-[#16]-[#6](-[#7]-1-[$([#1])	$([#6]-[#1])	$([#6]:[#6])])=[#7;!R])-[$([#6](-[#1])-[#1])	$([#6]:[#6])] Brc1ccc(cc1)C=2N(c3c(cccc3)C)C(SC2)=[NH+]c4c(cccc4)C
[#6]-1(=[#6](-[$([#1])	$([#6](-[#1])-[#1])	$([#6]=[#8])])-[#16]-[#6](-[#7]-1-[$([#1])	$([#6]-[#1])	$([#6]:[#6])])=[#7;!R])-[$([#6](-[#1])-[#1])	$([#6]:[#6])] ClC=1SC(C=2N(C(SC2)=[NH+]c3c4c(ccc3)cccc4)CCc5ccc(OC)cc5)=CC1
[#6]-1(=[#6](-[$([#1])	$([#6](-[#1])-[#1])	$([#6]=[#8])])-[#16]-[#6](-[#7]-1-[$([#1])	$([#6]-[#1])	$([#6]:[#6])])=[#7;!R])-[$([#6](-[#1])-[#1])	$([#6]:[#6])] Clc1c([NH+]=C2SC=C(N2C[C@@H]3OCCC3)C)ccc(Cl)c1
[#6]-1(=[#6](-[$([#1])	$([#6](-[#1])-[#1])	$([#6]=[#8])])-[#16]-[#6](-[#7]-1-[$([#1])	$([#6]-[#1])	$([#6]:[#6])])=[#7;!R])-[$([#6](-[#1])-[#1])	$([#6]:[#6])] Clc1c([NH+]=C2SC=C(N2C[C@H]3OCCC3)C)ccc(Cl)c1
[#6]-1(=[#6](-[$([#1])	$([#6](-[#1])-[#1])	$([#6]=[#8])])-[#16]-[#6](-[#7]-1-[$([#1])	$([#6]-[#1])	$([#6]:[#6])])=[#7;!R])-[$([#6](-[#1])-[#1])	$([#6]:[#6])] Clc1c([NH+]=C2SC=C(N2CCC[NH+](CC)CC)C)cc(S(=O)(=O)N3CCOCC3)cc1
[#6]-1(=[#6](-[$([#1])	$([#6](-[#1])-[#1])	$([#6]=[#8])])-[#16]-[#6](-[#7]-1-[$([#1])	$([#6]-[#1])	$([#6]:[#6])])=[#7;!R])-[$([#6](-[#1])-[#1])	$([#6]:[#6])] Clc1c(ccc(Cl)c1)C=2N(C(SC2)=[NH+]c3ccc(S([O-])(=O)=O)cc3)CC
[#6]-1(=[#6](-[$([#1])	$([#6](-[#1])-[#1])	$([#6]=[#8])])-[#16]-[#6](-[#7]-1-[$([#1])	$([#6]-[#1])	$([#6]:[#6])])=[#7;!R])-[$([#6](-[#1])-[#1])	$([#6]:[#6])] Clc1c(ccc(Cl)c1)C=2N(C(SC2)=[NH+]c3cnccc3)CCCN4C(=O)CCC4
[#6]-1(=[#6](-[$([#1])	$([#6](-[#1])-[#1])	$([#6]=[#8])])-[#16]-[#6](-[#7]-1-[$([#1])	$([#6]-[#1])	$([#6]:[#6])])=[#7;!R])-[$([#6](-[#1])-[#1])	$([#6]:[#6])] Clc1c(cccc1)C(=O)OCCN2C(SC(=C2c3ccc(OCC)cc3)C)=[NH+]c4ccccc4
[#6]-1(=[#6](-[$([#1])	$([#6](-[#1])-[#1])	$([#6]=[#8])])-[#16]-[#6](-[#7]-1-[$([#1])	$([#6]-[#1])	$([#6]:[#6])])=[#7;!R])-[$([#6](-[#1])-[#1])	$([#6]:[#6])] Clc1c(Cl)ccc(c1)C=2N(C(SC2)=[NH+]c3ccc(cc3)C)CC=C
[#6]-1(=[#6](-[$([#1])	$([#6](-[#1])-[#1])	$([#6]=[#8])])-[#16]-[#6](-[#7]-1-[$([#1])	$([#6]-[#1])	$([#6]:[#6])])=[#7;!R])-[$([#6](-[#1])-[#1])	$([#6]:[#6])] Clc1c(Cl)ccc(c1)C=2N(C(SC2)=[NH+]c3ccc(cc3)CC)CCO
[#6]-1(=[#6](-[$([#1])	$([#6](-[#1])-[#1])	$([#6]=[#8])])-[#16]-[#6](-[#7]-1-[$([#1])	$([#6]-[#1])	$([#6]:[#6])])=[#7;!R])-[$([#6](-[#1])-[#1])	$([#6]:[#6])] Clc1c(Cl)ccc(c1)C=2N(C(SC2)=[NH+]c3cnccc3)CCCN4C=NC=C4
[#6]-1(=[#6](-[$([#1])	$([#6](-[#1])-[#1])	$([#6]=[#8])])-[#16]-[#6](-[#7]-1-[$([#1])	$([#6]-[#1])	$([#6]:[#6])])=[#7;!R])-[$([#6](-[#1])-[#1])	$([#6]:[#6])] Clc1ccc([NH+]=C2SC(C(=O)C)=C(N2CCCN3CCOCC3)C)cc1
[#6]-1(=[#6](-[$([#1])	$([#6](-[#1])-[#1])	$([#6]=[#8])])-[#16]-[#6](-[#7]-1-[$([#1])	$([#6]-[#1])	$([#6]:[#6])])=[#7;!R])-[$([#6](-[#1])-[#1])	$([#6]:[#6])] Clc1ccc([NH+]=C2SC=C(N2CCc3ccccc3)c4ccc(Cl)cc4)cc1
[#6]-1(=[#6](-[$([#1])	$([#6](-[#1])-[#1])	$([#6]=[#8])])-[#16]-[#6](-[#7]-1-[$([#1])	$([#6]-[#1])	$([#6]:[#6])])=[#7;!R])-[$([#6](-[#1])-[#1])	$([#6]:[#6])] Clc1ccc(cc1)C=2N(C(SC2)=[NH+]c3ccc(OC(F)F)cc3)CCN4CCOCC4
[#6]-1(=[#6](-[$([#1])	$([#6](-[#1])-[#1])	$([#6]=[#8])])-[#16]-[#6](-[#7]-1-[$([#1])	$([#6]-[#1])	$([#6]:[#6])])=[#7;!R])-[$([#6](-[#1])-[#1])	$([#6]:[#6])] Clc1ccc(cc1)C=2N(c3ccccc3)C(SC2C)=[NH+]c4ccccc4
[#6]-1(=[#6](-[$([#1])	$([#6](-[#1])-[#1])	$([#6]=[#8])])-[#16]-[#6](-[#7]-1-[$([#1])	$([#6]-[#1])	$([#6]:[#6])])=[#7;!R])-[$([#6](-[#1])-[#1])	$([#6]:[#6])] S([O-])(=O)(=O)c1ccc([NH+]=C2SC=C(N2CC)c3ccccc3)cc1
[#6]-1(=[#6](-[$([#1])	$([#6](-[#1])-[#1])	$([#6]=[#8])])-[#16]-[#6](-[#7]-1-[$([#1])	$([#6]-[#1])	$([#6]:[#6])])=[#7;!R])-[$([#6](-[#1])-[#1])	$([#6]:[#6])] S(=O)(=O)(N(C)C)c1ccc(cc1)C=2N(C(SC2)=[NH+]c3ccccc3)CCCC
[#6]-1(=[#6](-[$([#1])	$([#6](-[#1])-[#1])	$([#6]=[#8])])-[#16]-[#6](-[#7]-1-[$([#1])	$([#6]-[#1])	$([#6]:[#6])])=[#7;!R])-[$([#6](-[#1])-[#1])	$([#6]:[#6])] S(=O)(=O)(N(CC)CC)c1ccc(cc1)C=2N(C(SC2)=[NH+]c3ccc(OC)cc3)CC
[#6]-1(=[#6](-[$([#1])	$([#6](-[#1])-[#1])	$([#6]=[#8])])-[#16]-[#6](-[#7]-1-[$([#1])	$([#6]-[#1])	$([#6]:[#6])])=[#7;!R])-[$([#6](-[#1])-[#1])	$([#6]:[#6])] S(=O)(=O)(N(CC)CC)c1ccc(cc1)C=2N(C(SC2)=[NH+]c3ccc(OC)cc3)CCC
[#6]-1(=[#6](-[$([#1])	$([#6](-[#1])-[#1])	$([#6]=[#8])])-[#16]-[#6](-[#7]-1-[$([#1])	$([#6]-[#1])	$([#6]:[#6])])=[#7;!R])-[$([#6](-[#1])-[#1])	$([#6]:[#6])] S(=O)(=O)(N(CC)CC)c1ccc(cc1)C=2N(C(SC2)=[NH+]c3ccc(OC)cc3)CCCCCC
[#6]-1(=[#6](-[$([#1])	$([#6](-[#1])-[#1])	$([#6]=[#8])])-[#16]-[#6](-[#7]-1-[$([#1])	$([#6]-[#1])	$([#6]:[#6])])=[#7;!R])-[$([#6](-[#1])-[#1])	$([#6]:[#6])] S(=O)(=O)(N(CC)CC)c1ccc(cc1)C=2N(C(SC2)=[NH+]c3ccc(OCC)cc3)CCC
[#6]-1(=[#6](-[$([#1])	$([#6](-[#1])-[#1])	$([#6]=[#8])])-[#16]-[#6](-[#7]-1-[$([#1])	$([#6]-[#1])	$([#6]:[#6])])=[#7;!R])-[$([#6](-[#1])-[#1])	$([#6]:[#6])] S(=O)(=O)(N(CC)CC)c1ccc(cc1)C=2N(C(SC2)=[NH+]c3ccccc3)CC
[#6]-1(=[#6](-[$([#1])	$([#6](-[#1])-[#1])	$([#6]=[#8])])-[#16]-[#6](-[#7]-1-[$([#1])	$([#6]-[#1])	$([#6]:[#6])])=[#7;!R])-[$([#6](-[#1])-[#1])	$([#6]:[#6])] S(=O)(=O)(N(CC)CC)c1ccc(cc1)C=2N(C(SC2)=[NH+]c3ccccc3)Cc4cnccc4
[#6]-1(=[#6](-[$([#1])	$([#6](-[#1])-[#1])	$([#6]=[#8])])-[#16]-[#6](-[#7]-1-[$([#1])	$([#6]-[#1])	$([#6]:[#6])])=[#7;!R])-[$([#6](-[#1])-[#1])	$([#6]:[#6])] S(=O)(=O)(N(CC)CC)c1ccc(cc1)C=2N(C(SC2)=[NH+]c3ccccc3)CCCCCC
[#6]-1(=[#6](-[$([#1])	$([#6](-[#1])-[#1])	$([#6]=[#8])])-[#16]-[#6](-[#7]-1-[$([#1])	$([#6]-[#1])	$([#6]:[#6])])=[#7;!R])-[$([#6](-[#1])-[#1])	$([#6]:[#6])] S(=O)(=O)(N(CC)CC)c1ccc(cc1)C=2N(C(SC2)=[NH+]c3ccccc3)CCCN4CCOCC4
[#6]-1(=[#6](-[$([#1])	$([#6](-[#1])-[#1])	$([#6]=[#8])])-[#16]-[#6](-[#7]-1-[$([#1])	$([#6]-[#1])	$([#6]:[#6])])=[#7;!R])-[$([#6](-[#1])-[#1])	$([#6]:[#6])] S(=O)(=O)(N1C[C@@H](C[C@@H](C1)C)C)c2cc(ccc2)C=3N(C(SC3)=[NH+]c4ccccc4)CCOC
[#6]-1(=[#6](-[$([#1])	$([#6](-[#1])-[#1])	$([#6]=[#8])])-[#16]-[#6](-[#7]-1-[$([#1])	$([#6]-[#1])	$([#6]:[#6])])=[#7;!R])-[$([#6](-[#1])-[#1])	$([#6]:[#6])] S(=O)(=O)(N1C[C@H](O[C@H](C1)C)C)c2cc(ccc2)C=3N(C(SC3)=[NH+]c4ccccc4)CC
[#6]-1(=[#6](-[$([#1])	$([#6](-[#1])-[#1])	$([#6]=[#8])])-[#16]-[#6](-[#7]-1-[$([#1])	$([#6]-[#1])	$([#6]:[#6])])=[#7;!R])-[$([#6](-[#1])-[#1])	$([#6]:[#6])] S(=O)(=O)(N1C[C@H](O[C@H](C1)C)C)c2cc(ccc2)C=3N(C(SC3)=[NH+]c4ccccc4)Cc5cnccc5
[#6]-1(=[#6](-[$([#1])	$([#6](-[#1])-[#1])	$([#6]=[#8])])-[#16]-[#6](-[#7]-1-[$([#1])	$([#6]-[#1])	$([#6]:[#6])])=[#7;!R])-[$([#6](-[#1])-[#1])	$([#6]:[#6])] S(=O)(=O)(N1CCCC1)c2ccc(cc2)C=3N(C(SC3)=[NH+]c4ccc(F)cc4)CC
[#6]-1(=[#6](-[$([#1])	$([#6](-[#1])-[#1])	$([#6]=[#8])])-[#16]-[#6](-[#7]-1-[$([#1])	$([#6]-[#1])	$([#6]:[#6])])=[#7;!R])-[$([#6](-[#1])-[#1])	$([#6]:[#6])] S(=O)(=O)(N1CCCC1)c2ccc(cc2)C=3N(C(SC3)=[NH+]c4ccc(OCC)cc4)CC(C)C
[#6]-1(=[#6](-[$([#1])	$([#6](-[#1])-[#1])	$([#6]=[#8])])-[#16]-[#6](-[#7]-1-[$([#1])	$([#6]-[#1])	$([#6]:[#6])])=[#7;!R])-[$([#6](-[#1])-[#1])	$([#6]:[#6])] S(=O)(=O)(N1CCCC1)c2ccc(cc2)C=3N(C(SC3)=[NH+]c4ccccc4)CC
[#6]-1(=[#6](-[$([#1])	$([#6](-[#1])-[#1])	$([#6]=[#8])])-[#16]-[#6](-[#7]-1-[$([#1])	$([#6]-[#1])	$([#6]:[#6])])=[#7;!R])-[$([#6](-[#1])-[#1])	$([#6]:[#6])] S(=O)(=O)(N1CCCC1)c2ccc(cc2)C=3N(C(SC3)=[NH+]c4ccccc4)Cc5ccc(cc5)C
[#6]-1(=[#6](-[$([#1])	$([#6](-[#1])-[#1])	$([#6]=[#8])])-[#16]-[#6](-[#7]-1-[$([#1])	$([#6]-[#1])	$([#6]:[#6])])=[#7;!R])-[$([#6](-[#1])-[#1])	$([#6]:[#6])] S(=O)(=O)(N1CCCC1)c2ccc(cc2)C=3N(C(SC3)=[NH+]c4ccccc4)CCCC
[#6]-1(=[#6](-[$([#1])	$([#6](-[#1])-[#1])	$([#6]=[#8])])-[#16]-[#6](-[#7]-1-[$([#1])	$([#6]-[#1])	$([#6]:[#6])])=[#7;!R])-[$([#6](-[#1])-[#1])	$([#6]:[#6])] S(=O)(=O)(N1CCCC1)c2ccc(cc2)C=3N(C(SC3)=[NH+]c4ccccc4)CCN5CCOCC5
[#6]-1(=[#6](-[$([#1])	$([#6](-[#1])-[#1])	$([#6]=[#8])])-[#16]-[#6](-[#7]-1-[$([#1])	$([#6]-[#1])	$([#6]:[#6])])=[#7;!R])-[$([#6](-[#1])-[#1])	$([#6]:[#6])] S(=O)(=O)(N1CCCCC1)c2ccc(cc2)C=3N(C(SC3)=[NH+]c4ccccc4)C5CCCCC5
[#6]-1(=[#6](-[$([#1])	$([#6](-[#1])-[#1])	$([#6]=[#8])])-[#16]-[#6](-[#7]-1-[$([#1])	$([#6]-[#1])	$([#6]:[#6])])=[#7;!R])-[$([#6](-[#1])-[#1])	$([#6]:[#6])] S(=O)(=O)(N1CCCCC1)c2ccc(cc2)C=3N(C(SC3)=[NH+]c4ccccc4)CC
[#6]-1(=[#6](-[$([#1])	$([#6](-[#1])-[#1])	$([#6]=[#8])])-[#16]-[#6](-[#7]-1-[$([#1])	$([#6]-[#1])	$([#6]:[#6])])=[#7;!R])-[$([#6](-[#1])-[#1])	$([#6]:[#6])] S(=O)(=O)(N1CCCCC1)c2ccc(cc2)C=3N(C(SC3)=[NH+]c4ccccc4)CCCC
[#6]-1(=[#6](-[$([#1])	$([#6](-[#1])-[#1])	$([#6]=[#8])])-[#16]-[#6](-[#7]-1-[$([#1])	$([#6]-[#1])	$([#6]:[#6])])=[#7;!R])-[$([#6](-[#1])-[#1])	$([#6]:[#6])] S(=O)(=O)(N1CCCCC1)c2ccc(cc2)C=3N(C(SC3)=[NH+]c4ccccc4)CCCCCC
[#6]-1(=[#6](-[$([#1])	$([#6](-[#1])-[#1])	$([#6]=[#8])])-[#16]-[#6](-[#7]-1-[$([#1])	$([#6]-[#1])	$([#6]:[#6])])=[#7;!R])-[$([#6](-[#1])-[#1])	$([#6]:[#6])] S(=O)(=O)(N1CCCCC1)c2ccc(cc2)C=3N(C(SC3)=[NH+]c4ccccc4)CCN5CCOCC5
[#6]-1(=[#6](-[$([#1])	$([#6](-[#1])-[#1])	$([#6]=[#8])])-[#16]-[#6](-[#7]-1-[$([#1])	$([#6]-[#1])	$([#6]:[#6])])=[#7;!R])-[$([#6](-[#1])-[#1])	$([#6]:[#6])] S(=O)(=O)(N1CCCCC1)c2ccc(cc2)C=3N(C(SC3)=[NH+]c4ccccc4)CCOC
[#6]-1(=[#6](-[$([#1])	$([#6](-[#1])-[#1])	$([#6]=[#8])])-[#16]-[#6](-[#7]-1-[$([#1])	$([#6]-[#1])	$([#6]:[#6])])=[#7;!R])-[$([#6](-[#1])-[#1])	$([#6]:[#6])] S(=O)(=O)(N1CCCCCC1)c2ccc(cc2)C=3N(C(SC3)=[NH+]c4ccccc4)Cc5ccc(cc5)C
[#6]-1(=[#6](-[$([#1])	$([#6](-[#1])-[#1])	$([#6]=[#8])])-[#16]-[#6](-[#7]-1-[$([#1])	$([#6]-[#1])	$([#6]:[#6])])=[#7;!R])-[$([#6](-[#1])-[#1])	$([#6]:[#6])] S(=O)(=O)(N1CCCCCC1)c2ccc(cc2)C=3N(C(SC3)=[NH+]c4ccccc4)CCc5ccccc5
[#6]-1(=[#6](-[$([#1])	$([#6](-[#1])-[#1])	$([#6]=[#8])])-[#16]-[#6](-[#7]-1-[$([#1])	$([#6]-[#1])	$([#6]:[#6])])=[#7;!R])-[$([#6](-[#1])-[#1])	$([#6]:[#6])] S(=O)(=O)(N1CCCCCC1)c2ccc(cc2)C=3N(C(SC3)=[NH+]c4ccccc4)CCCCC
[#6]-1(=[#6](-[$([#1])	$([#6](-[#1])-[#1])	$([#6]=[#8])])-[#16]-[#6](-[#7]-1-[$([#1])	$([#6]-[#1])	$([#6]:[#6])])=[#7;!R])-[$([#6](-[#1])-[#1])	$([#6]:[#6])] S(=O)(=O)(N1CCCCCC1)c2ccc(cc2)C=3N(C(SC3)=[NH+]c4ccccc4)CCCCCC
[#6]-1(=[#6](-[$([#1])	$([#6](-[#1])-[#1])	$([#6]=[#8])])-[#16]-[#6](-[#7]-1-[$([#1])	$([#6]-[#1])	$([#6]:[#6])])=[#7;!R])-[$([#6](-[#1])-[#1])	$([#6]:[#6])] S(=O)(=O)(NCCCN1C(SC=C1C)=[NH+]c2ccc(OC(F)F)cc2)C
[#6]-1(=[#6](-[$([#1])	$([#6](-[#1])-[#1])	$([#6]=[#8])])-[#16]-[#6](-[#7]-1-[$([#1])	$([#6]-[#1])	$([#6]:[#6])])=[#7;!R])-[$([#6](-[#1])-[#1])	$([#6]:[#6])] S(=O)(=O)(NCCCN1C(SC=C1C)=[NH+]c2ccc(OCC)cc2)C
[#6]-1(=[#6](-[$([#1])	$([#6](-[#1])-[#1])	$([#6]=[#8])])-[#16]-[#6](-[#7]-1-[$([#1])	$([#6]-[#1])	$([#6]:[#6])])=[#7;!R])-[$([#6](-[#1])-[#1])	$([#6]:[#6])] S1C(=[NH+]C2=NC3(Cc4c(cccc4)2)CCCCC3)NC(c5ccccc5)=C1
[#6]-1(=[#6](-[$([#1])	$([#6](-[#1])-[#1])	$([#6]=[#8])])-[#16]-[#6](-[#7]-1-[$([#1])	$([#6]-[#1])	$([#6]:[#6])])=[#7;!R])-[$([#6](-[#1])-[#1])	$([#6]:[#6])] S1C(=[NH+]c2c(c(ccc2)C)C)N(C(=C1C(=O)C)C)CCCN3CCOCC3
[#6]-1(=[#6](-[$([#1])	$([#6](-[#1])-[#1])	$([#6]=[#8])])-[#16]-[#6](-[#7]-1-[$([#1])	$([#6]-[#1])	$([#6]:[#6])])=[#7;!R])-[$([#6](-[#1])-[#1])	$([#6]:[#6])] S1C(=[NH+]c2c(c(ccc2)C)C)N(C(c3ccc(OC)cc3)=C1)CCO
[#6]-1(=[#6](-[$([#1])	$([#6](-[#1])-[#1])	$([#6]=[#8])])-[#16]-[#6](-[#7]-1-[$([#1])	$([#6]-[#1])	$([#6]:[#6])])=[#7;!R])-[$([#6](-[#1])-[#1])	$([#6]:[#6])] S1C(=[NH+]c2c(cc(cc2)C)C)N(C(=C1C(=O)C)C)CCCN3CCOCC3
[#6]-1(=[#6](-[$([#1])	$([#6](-[#1])-[#1])	$([#6]=[#8])])-[#16]-[#6](-[#7]-1-[$([#1])	$([#6]-[#1])	$([#6]:[#6])])=[#7;!R])-[$([#6](-[#1])-[#1])	$([#6]:[#6])] S1C(=[NH+]c2c(cccc2)C)N(C(=C1)CC(=O)OCC)CCCN3CCOCC3
[#6]-1(=[#6](-[$([#1])	$([#6](-[#1])-[#1])	$([#6]=[#8])])-[#16]-[#6](-[#7]-1-[$([#1])	$([#6]-[#1])	$([#6]:[#6])])=[#7;!R])-[$([#6](-[#1])-[#1])	$([#6]:[#6])] S1C(=[NH+]c2c(cccc2)C)N(C(=C1C(=O)C)C)CCCN3CCOCC3
[#6]-1(=[#6](-[$([#1])	$([#6](-[#1])-[#1])	$([#6]=[#8])])-[#16]-[#6](-[#7]-1-[$([#1])	$([#6]-[#1])	$([#6]:[#6])])=[#7;!R])-[$([#6](-[#1])-[#1])	$([#6]:[#6])] S1C(=[NH+]c2c(cccc2)C)N(C(c3cc([N+]([O-])=O)ccc3)=C1)CCO
[#6]-1(=[#6](-[$([#1])	$([#6](-[#1])-[#1])	$([#6]=[#8])])-[#16]-[#6](-[#7]-1-[$([#1])	$([#6]-[#1])	$([#6]:[#6])])=[#7;!R])-[$([#6](-[#1])-[#1])	$([#6]:[#6])] S1C(=[NH+]c2c(cccc2)C)N(C(c3ccc([N+]([O-])=O)cc3)=C1)CC=C
[#6]-1(=[#6](-[$([#1])	$([#6](-[#1])-[#1])	$([#6]=[#8])])-[#16]-[#6](-[#7]-1-[$([#1])	$([#6]-[#1])	$([#6]:[#6])])=[#7;!R])-[$([#6](-[#1])-[#1])	$([#6]:[#6])] S1C(=[NH+]c2c(F)cccc2)N(C(=C1)C)Cc3c(OC)cccc3
[#6]-1(=[#6](-[$([#1])	$([#6](-[#1])-[#1])	$([#6]=[#8])])-[#16]-[#6](-[#7]-1-[$([#1])	$([#6]-[#1])	$([#6]:[#6])])=[#7;!R])-[$([#6](-[#1])-[#1])	$([#6]:[#6])] S1C(=[NH+]c2c(F)cccc2)N(C(=C1)C)CCCNC(=O)C
[#6]-1(=[#6](-[$([#1])	$([#6](-[#1])-[#1])	$([#6]=[#8])])-[#16]-[#6](-[#7]-1-[$([#1])	$([#6]-[#1])	$([#6]:[#6])])=[#7;!R])-[$([#6](-[#1])-[#1])	$([#6]:[#6])] S1C(=[NH+]c2c(OC)cccc2)N(C(c3ccc(OC)cc3)=C1)CCCN4CCOCC4
[#6]-1(=[#6](-[$([#1])	$([#6](-[#1])-[#1])	$([#6]=[#8])])-[#16]-[#6](-[#7]-1-[$([#1])	$([#6]-[#1])	$([#6]:[#6])])=[#7;!R])-[$([#6](-[#1])-[#1])	$([#6]:[#6])] S1C(=[NH+]c2c(OCC)cccc2)N(C(=C1)C)CCCN3C=NC=C3
[#6]-1(=[#6](-[$([#1])	$([#6](-[#1])-[#1])	$([#6]=[#8])])-[#16]-[#6](-[#7]-1-[$([#1])	$([#6]-[#1])	$([#6]:[#6])])=[#7;!R])-[$([#6](-[#1])-[#1])	$([#6]:[#6])] S1C(=[NH+]c2c3c(ccc2)cccc3)N(C(c4ccccc4)=C1)CC
[#6]-1(=[#6](-[$([#1])	$([#6](-[#1])-[#1])	$([#6]=[#8])])-[#16]-[#6](-[#7]-1-[$([#1])	$([#6]-[#1])	$([#6]:[#6])])=[#7;!R])-[$([#6](-[#1])-[#1])	$([#6]:[#6])] S1C(=[NH+]c2cc(c(cc2)C)C)N(C(=C1)CC(=O)OCC)CCO
[#6]-1(=[#6](-[$([#1])	$([#6](-[#1])-[#1])	$([#6]=[#8])])-[#16]-[#6](-[#7]-1-[$([#1])	$([#6]-[#1])	$([#6]:[#6])])=[#7;!R])-[$([#6](-[#1])-[#1])	$([#6]:[#6])] S1C(=[NH+]c2cc(ccc2)C([O-])=O)N(C(c3ccccc3)=C1)CC=C
[#6]-1(=[#6](-[$([#1])	$([#6](-[#1])-[#1])	$([#6]=[#8])])-[#16]-[#6](-[#7]-1-[$([#1])	$([#6]-[#1])	$([#6]:[#6])])=[#7;!R])-[$([#6](-[#1])-[#1])	$([#6]:[#6])] S1C(=[NH+]c2cc(ccc2)C)N(C(=C1)C)Cc3c(OC)cccc3
[#6]-1(=[#6](-[$([#1])	$([#6](-[#1])-[#1])	$([#6]=[#8])])-[#16]-[#6](-[#7]-1-[$([#1])	$([#6]-[#1])	$([#6]:[#6])])=[#7;!R])-[$([#6](-[#1])-[#1])	$([#6]:[#6])] S1C(=[NH+]c2cc(NC(=O)C)ccc2)N(C(C=3c4c(NC3)cccc4)=C1)CCOC
[#6]-1(=[#6](-[$([#1])	$([#6](-[#1])-[#1])	$([#6]=[#8])])-[#16]-[#6](-[#7]-1-[$([#1])	$([#6]-[#1])	$([#6]:[#6])])=[#7;!R])-[$([#6](-[#1])-[#1])	$([#6]:[#6])] S1C(=[NH+]c2cc(NC(=O)C)ccc2)N(C(c3ccc(N4C(=O)CCC4)cc3)=C1)[C@@H](COC)C
[#6]-1(=[#6](-[$([#1])	$([#6](-[#1])-[#1])	$([#6]=[#8])])-[#16]-[#6](-[#7]-1-[$([#1])	$([#6]-[#1])	$([#6]:[#6])])=[#7;!R])-[$([#6](-[#1])-[#1])	$([#6]:[#6])] S1C(=[NH+]c2cc(OC)ccc2)N(C(c3ccc(OC)cc3)=C1)CCC=4c5c(NC4)cccc5
[#6]-1(=[#6](-[$([#1])	$([#6](-[#1])-[#1])	$([#6]=[#8])])-[#16]-[#6](-[#7]-1-[$([#1])	$([#6]-[#1])	$([#6]:[#6])])=[#7;!R])-[$([#6](-[#1])-[#1])	$([#6]:[#6])] S1C(=[NH+]c2ccc(cc2)C)N(C(=C1)C)CCCNC(=O)C
[#6]-1(=[#6](-[$([#1])	$([#6](-[#1])-[#1])	$([#6]=[#8])])-[#16]-[#6](-[#7]-1-[$([#1])	$([#6]-[#1])	$([#6]:[#6])])=[#7;!R])-[$([#6](-[#1])-[#1])	$([#6]:[#6])] S1C(=[NH+]c2ccc(cc2)C)N(C(c3ccccc3)=C1)CCC=4c5c(NC4)cccc5
[#6]-1(=[#6](-[$([#1])	$([#6](-[#1])-[#1])	$([#6]=[#8])])-[#16]-[#6](-[#7]-1-[$([#1])	$([#6]-[#1])	$([#6]:[#6])])=[#7;!R])-[$([#6](-[#1])-[#1])	$([#6]:[#6])] S1C(=[NH+]c2ccc(cc2)C)N(c3ccc(cc3)C)C(c4ccc([N+]([O-])=O)cc4)=C1
[#6]-1(=[#6](-[$([#1])	$([#6](-[#1])-[#1])	$([#6]=[#8])])-[#16]-[#6](-[#7]-1-[$([#1])	$([#6]-[#1])	$([#6]:[#6])])=[#7;!R])-[$([#6](-[#1])-[#1])	$([#6]:[#6])] S1C(=[NH+]c2ccc(F)cc2)N(C(c3ccc([N+]([O-])=O)cc3)=C1)CCCCCCO
[#6]-1(=[#6](-[$([#1])	$([#6](-[#1])-[#1])	$([#6]=[#8])])-[#16]-[#6](-[#7]-1-[$([#1])	$([#6]-[#1])	$([#6]:[#6])])=[#7;!R])-[$([#6](-[#1])-[#1])	$([#6]:[#6])] S1C(=[NH+]c2ccc(OC)cc2)N(C(=C1)C)CC(=O)N(C)C
[#6]-1(=[#6](-[$([#1])	$([#6](-[#1])-[#1])	$([#6]=[#8])])-[#16]-[#6](-[#7]-1-[$([#1])	$([#6]-[#1])	$([#6]:[#6])])=[#7;!R])-[$([#6](-[#1])-[#1])	$([#6]:[#6])] S1C(=[NH+]c2ccc(OC)cc2)N(C(C=3SC=CC3)=C1)CCCN4CCOCC4
[#6]-1(=[#6](-[$([#1])	$([#6](-[#1])-[#1])	$([#6]=[#8])])-[#16]-[#6](-[#7]-1-[$([#1])	$([#6]-[#1])	$([#6]:[#6])])=[#7;!R])-[$([#6](-[#1])-[#1])	$([#6]:[#6])] S1C(=[NH+]c2ccc(OC)cc2)N(C(c3ccc([N+]([O-])=O)cc3)=C1)CCO
[#6]-1(=[#6](-[$([#1])	$([#6](-[#1])-[#1])	$([#6]=[#8])])-[#16]-[#6](-[#7]-1-[$([#1])	$([#6]-[#1])	$([#6]:[#6])])=[#7;!R])-[$([#6](-[#1])-[#1])	$([#6]:[#6])] S1C(=[NH+]c2ccc(OC)cc2)N(C(c3ccc(cc3)C)=C1)CCCN4CCOCC4
[#6]-1(=[#6](-[$([#1])	$([#6](-[#1])-[#1])	$([#6]=[#8])])-[#16]-[#6](-[#7]-1-[$([#1])	$([#6]-[#1])	$([#6]:[#6])])=[#7;!R])-[$([#6](-[#1])-[#1])	$([#6]:[#6])] S1C(=[NH+]c2ccc(OC)cc2)N(C(c3ccc(F)cc3)=C1)CCCN4CCOCC4
[#6]-1(=[#6](-[$([#1])	$([#6](-[#1])-[#1])	$([#6]=[#8])])-[#16]-[#6](-[#7]-1-[$([#1])	$([#6]-[#1])	$([#6]:[#6])])=[#7;!R])-[$([#6](-[#1])-[#1])	$([#6]:[#6])] S1C(=[NH+]c2ccc(OC)cc2)N(C(c3ccc(F)cc3)=C1)CCN4CCOCC4
[#6]-1(=[#6](-[$([#1])	$([#6](-[#1])-[#1])	$([#6]=[#8])])-[#16]-[#6](-[#7]-1-[$([#1])	$([#6]-[#1])	$([#6]:[#6])])=[#7;!R])-[$([#6](-[#1])-[#1])	$([#6]:[#6])] S1C(=[NH+]c2ccc(OC)cc2)N(C(c3ccc(OC)cc3)=C1)CCCO
[#6]-1(=[#6](-[$([#1])	$([#6](-[#1])-[#1])	$([#6]=[#8])])-[#16]-[#6](-[#7]-1-[$([#1])	$([#6]-[#1])	$([#6]:[#6])])=[#7;!R])-[$([#6](-[#1])-[#1])	$([#6]:[#6])] S1C(=[NH+]c2ccc(OC)cc2)N(C(c3ccc(OC)cc3)=C1C)CCN4CCOCC4
[#6]-1(=[#6](-[$([#1])	$([#6](-[#1])-[#1])	$([#6]=[#8])])-[#16]-[#6](-[#7]-1-[$([#1])	$([#6]-[#1])	$([#6]:[#6])])=[#7;!R])-[$([#6](-[#1])-[#1])	$([#6]:[#6])] S1C(=[NH+]c2ccc(OCC)cc2)N(C(c3ccc([N+]([O-])=O)cc3)=C1)CCO
[#6]-1(=[#6](-[$([#1])	$([#6](-[#1])-[#1])	$([#6]=[#8])])-[#16]-[#6](-[#7]-1-[$([#1])	$([#6]-[#1])	$([#6]:[#6])])=[#7;!R])-[$([#6](-[#1])-[#1])	$([#6]:[#6])] S1C(=[NH+]c2ccc(OCC)cc2)N(C(c3ccc(OC)cc3)=C1)CCCO
[#6]-1(=[#6](-[$([#1])	$([#6](-[#1])-[#1])	$([#6]=[#8])])-[#16]-[#6](-[#7]-1-[$([#1])	$([#6]-[#1])	$([#6]:[#6])])=[#7;!R])-[$([#6](-[#1])-[#1])	$([#6]:[#6])] S1C(=[NH+]c2ccccc2)N(C(=C1)C)CC(=O)c3ccc(OC)cc3
[#6]-1(=[#6](-[$([#1])	$([#6](-[#1])-[#1])	$([#6]=[#8])])-[#16]-[#6](-[#7]-1-[$([#1])	$([#6]-[#1])	$([#6]:[#6])])=[#7;!R])-[$([#6](-[#1])-[#1])	$([#6]:[#6])] S1C(=[NH+]c2ccccc2)N(C(=C1)CC(=O)OCC)CCO
[#6]-1(=[#6](-[$([#1])	$([#6](-[#1])-[#1])	$([#6]=[#8])])-[#16]-[#6](-[#7]-1-[$([#1])	$([#6]-[#1])	$([#6]:[#6])])=[#7;!R])-[$([#6](-[#1])-[#1])	$([#6]:[#6])] S1C(=[NH+]c2ccccc2)N(C(c3cc([N+]([O-])=O)ccc3)=C1)CC=C
[#6]-1(=[#6](-[$([#1])	$([#6](-[#1])-[#1])	$([#6]=[#8])])-[#16]-[#6](-[#7]-1-[$([#1])	$([#6]-[#1])	$([#6]:[#6])])=[#7;!R])-[$([#6](-[#1])-[#1])	$([#6]:[#6])] S1C(=[NH+]c2ccccc2)N(C(c3cc(c(O)c(c3)C(C)(C)C)C(C)(C)C)=C1)C(C)C
[#6]-1(=[#6](-[$([#1])	$([#6](-[#1])-[#1])	$([#6]=[#8])])-[#16]-[#6](-[#7]-1-[$([#1])	$([#6]-[#1])	$([#6]:[#6])])=[#7;!R])-[$([#6](-[#1])-[#1])	$([#6]:[#6])] S1C(=[NH+]c2ccccc2)N(C(c3cc(O)c(O)cc3)=C1)Cc4ccccc4
[#6]-1(=[#6](-[$([#1])	$([#6](-[#1])-[#1])	$([#6]=[#8])])-[#16]-[#6](-[#7]-1-[$([#1])	$([#6]-[#1])	$([#6]:[#6])])=[#7;!R])-[$([#6](-[#1])-[#1])	$([#6]:[#6])] S1C(=[NH+]c2ccccc2)N(C(c3ccc([N+]([O-])=O)cc3)=C1)CCCCCC
[#6]-1(=[#6](-[$([#1])	$([#6](-[#1])-[#1])	$([#6]=[#8])])-[#16]-[#6](-[#7]-1-[$([#1])	$([#6]-[#1])	$([#6]:[#6])])=[#7;!R])-[$([#6](-[#1])-[#1])	$([#6]:[#6])] S1C(=[NH+]c2ccccc2)N(C(c3ccc(cc3)C(C)C)=C1)CCN4CCOCC4
[#6]-1(=[#6](-[$([#1])	$([#6](-[#1])-[#1])	$([#6]=[#8])])-[#16]-[#6](-[#7]-1-[$([#1])	$([#6]-[#1])	$([#6]:[#6])])=[#7;!R])-[$([#6](-[#1])-[#1])	$([#6]:[#6])] S1C(=[NH+]c2ccccc2)N(C(c3ccc(OC(F)F)cc3)=C1)CCO
[#6]-1(=[#6](-[$([#1])	$([#6](-[#1])-[#1])	$([#6]=[#8])])-[#16]-[#6](-[#7]-1-[$([#1])	$([#6]-[#1])	$([#6]:[#6])])=[#7;!R])-[$([#6](-[#1])-[#1])	$([#6]:[#6])] S1C(=[NH+]c2ccccc2)N(C(c3ccc(OC)cc3)=C1)CCCO
[#6]-1(=[#6](-[$([#1])	$([#6](-[#1])-[#1])	$([#6]=[#8])])-[#16]-[#6](-[#7]-1-[$([#1])	$([#6]-[#1])	$([#6]:[#6])])=[#7;!R])-[$([#6](-[#1])-[#1])	$([#6]:[#6])] S1C(=[NH+]c2ccccc2)N(C(c3ccc(OCC)cc3)=C1C)CCO
[#6]-1(=[#6](-[$([#1])	$([#6](-[#1])-[#1])	$([#6]=[#8])])-[#16]-[#6](-[#7]-1-[$([#1])	$([#6]-[#1])	$([#6]:[#6])])=[#7;!R])-[$([#6](-[#1])-[#1])	$([#6]:[#6])] S1C(=[NH+]c2ccccc2)N(C(c3ccccc3)=C1)Cc4ccc(cc4)C([O-])=O
[#6]-1(=[#6](-[$([#1])	$([#6](-[#1])-[#1])	$([#6]=[#8])])-[#16]-[#6](-[#7]-1-[$([#1])	$([#6]-[#1])	$([#6]:[#6])])=[#7;!R])-[$([#6](-[#1])-[#1])	$([#6]:[#6])] S1C(=[NH+]c2ccccc2)N(C(c3ccccc3)=C1)CCC=4c5c(NC4)cccc5
[#6]-1(=[#6](-[$([#1])	$([#6](-[#1])-[#1])	$([#6]=[#8])])-[#16]-[#6](-[#7]-1-[$([#1])	$([#6]-[#1])	$([#6]:[#6])])=[#7;!R])-[$([#6](-[#1])-[#1])	$([#6]:[#6])] S1C(=[NH+]c2ccccc2)N(C(c3ccccc3)=C1)CCCN4CCOCC4
[#6]-1(=[#6](-[$([#1])	$([#6](-[#1])-[#1])	$([#6]=[#8])])-[#16]-[#6](-[#7]-1-[$([#1])	$([#6]-[#1])	$([#6]:[#6])])=[#7;!R])-[$([#6](-[#1])-[#1])	$([#6]:[#6])] S1C(=[NH+]c2ccccc2)N(C(c3ccccc3)=C1)CCN4CCOCC4
[#6]-1(=[#6](-[$([#1])	$([#6](-[#1])-[#1])	$([#6]=[#8])])-[#16]-[#6](-[#7]-1-[$([#1])	$([#6]-[#1])	$([#6]:[#6])])=[#7;!R])-[$([#6](-[#1])-[#1])	$([#6]:[#6])] S1C(=[NH+]c2ccccc2)N(c3ccccc3)C(=C1C(=O)OCC)C
[#6]-1(=[#6](-[$([#1])	$([#6](-[#1])-[#1])	$([#6]=[#8])])-[#16]-[#6](-[#7]-1-[$([#1])	$([#6]-[#1])	$([#6]:[#6])])=[#7;!R])-[$([#6](-[#1])-[#1])	$([#6]:[#6])] S1C(=[NH+]c2ccccc2)N(c3ccccc3)C(c4ccc(OC)cc4)=C1C
[#6]-1(=[#6](-[$([#1])	$([#6](-[#1])-[#1])	$([#6]=[#8])])-[#16]-[#6](-[#7]-1-[$([#1])	$([#6]-[#1])	$([#6]:[#6])])=[#7;!R])-[$([#6](-[#1])-[#1])	$([#6]:[#6])] S1C(=[NH+]c2cnccc2)N(C(c3ccccc3)=C1)CCOC
[#6](-[#6]#[#7])(-[#6]#[#7])-[#6](-[$([#6]#[#7])	$([#6]=[#7])])-[#6]#[#7] [O-][N+](=O)c1cc(ccc1)[C@@H]2O[C@]3(OC(=N)[C@@](C#N)(C(C#N)(C#N)2)[C@@H]3C)CC
[#6](-[#6]#[#7])(-[#6]#[#7])-[#6](-[$([#6]#[#7])	$([#6]=[#7])])-[#6]#[#7] [O-][N+](=O)c1cc(ccc1)[C@H]2N[C@H](c3cc([N+]([O-])=O)ccc3)C(C#N)(C#N)C(C#N)(C#N)2
[#6](-[#6]#[#7])(-[#6]#[#7])-[#6](-[$([#6]#[#7])	$([#6]=[#7])])-[#6]#[#7] BrC(C1C(C#N)(C#N)C(C#N)(C#N)1)(C)C
[#6](-[#6]#[#7])(-[#6]#[#7])-[#6](-[$([#6]#[#7])	$([#6]=[#7])])-[#6]#[#7] Brc1c(cccc1)C2C(C#N)(C#N)C(C#N)(C#N)2
[#6](-[#6]#[#7])(-[#6]#[#7])-[#6](-[$([#6]#[#7])	$([#6]=[#7])])-[#6]#[#7] Brc1cc(ccc1)[C@H]2O[C@]34OC(=N)[C@](C#N)(C(C#N)(C#N)2)[C@@H]3CCCC4
[#6](-[#6]#[#7])(-[#6]#[#7])-[#6](-[$([#6]#[#7])	$([#6]=[#7])])-[#6]#[#7] Brc1ccc(cc1)[C@@]2(O)N(N)C(=[NH2+])[C@@]3(C#N)C(C#N)(C#N)[C@@H]23
[#6](-[#6]#[#7])(-[#6]#[#7])-[#6](-[$([#6]#[#7])	$([#6]=[#7])])-[#6]#[#7] Brc1ccc(cc1)[C@H]2O[C@]34OC(=N)[C@](C#N)(C(C#N)(C#N)2)[C@@H]3CCCC4
[#6](-[#6]#[#7])(-[#6]#[#7])-[#6](-[$([#6]#[#7])	$([#6]=[#7])])-[#6]#[#7] Cl[C@H]1C2(C(C#N)(C#N)C(C#N)(C#N)2)CCCC1
[#6](-[#6]#[#7])(-[#6]#[#7])-[#6](-[$([#6]#[#7])	$([#6]=[#7])])-[#6]#[#7] ClC1=N[C@H](O)C(C(C#N)(C#N)C(C#N)1)(C)C
[#6](-[#6]#[#7])(-[#6]#[#7])-[#6](-[$([#6]#[#7])	$([#6]=[#7])])-[#6]#[#7] Clc1c(ccc(Cl)c1)[C@H]2O[C@]34OC(=N)[C@](C#N)(C(C#N)(C#N)2)[C@@H]3CCCC4
[#6](-[#6]#[#7])(-[#6]#[#7])-[#6](-[$([#6]#[#7])	$([#6]=[#7])])-[#6]#[#7] Clc1c(cccc1)[C@@H]2N[C@H](c3c(Cl)cccc3)C(C#N)(C#N)C(C#N)(C#N)2
[#6](-[#6]#[#7])(-[#6]#[#7])-[#6](-[$([#6]#[#7])	$([#6]=[#7])])-[#6]#[#7] Clc1ccc(cc1)[C@]23S[C@@H]([C@@H](c4ccccc4)C(C#N)(C#N)C(C#N)(C#N)3)CS2
[#6](-[#6]#[#7])(-[#6]#[#7])-[#6](-[$([#6]#[#7])	$([#6]=[#7])])-[#6]#[#7] Clc1ccc(cc1)[C@@]23S[C@H]([C@H](c4ccccc4)C(C#N)(C#N)C(C#N)(C#N)3)CS2
[#6](-[#6]#[#7])(-[#6]#[#7])-[#6](-[$([#6]#[#7])	$([#6]=[#7])])-[#6]#[#7] Clc1ccc(cc1)C2C(C#N)(C#N)C(C#N)(C#N)2
[#6](-[#6]#[#7])(-[#6]#[#7])-[#6](-[$([#6]#[#7])	$([#6]=[#7])])-[#6]#[#7] Fc1cc(ccc1)[C@@H]2C(C#N)(C#N)[C@@H](C#N)C(=N)C3=CCCC[C@H]32
[#6](-[#6]#[#7])(-[#6]#[#7])-[#6](-[$([#6]#[#7])	$([#6]=[#7])])-[#6]#[#7] Fc1cc(ccc1)[C@@H]2O[C@@]34OC(=N)[C@](C#N)(C(C#N)(C#N)[C@H]3CCCC4)2
[#6](-[#6]#[#7])(-[#6]#[#7])-[#6](-[$([#6]#[#7])	$([#6]=[#7])])-[#6]#[#7] N#CC1(C#N)[C@@]2(C=3NC(C(=CCC(C#N)(C#N)1)2)=CC4=[NH+]C(C(=C4CC)CC)=CC=5NC(=C(C5CC)CC)C=C6[NH+]=C(C(=C6CC)CC)C3)CC
[#6](-[#6]#[#7])(-[#6]#[#7])-[#6](-[$([#6]#[#7])	$([#6]=[#7])])-[#6]#[#7] N#CC1(C#N)C(C(C#N)(C#N)1)(CC)CC
[#6](-[#6]#[#7])(-[#6]#[#7])-[#6](-[$([#6]#[#7])	$([#6]=[#7])])-[#6]#[#7] N#CC1(C#N)C(C#N)(C#N)[C@@H]2C=C[C@H]1CC2
[#6](-[#6]#[#7])(-[#6]#[#7])-[#6](-[$([#6]#[#7])	$([#6]=[#7])])-[#6]#[#7] N#CC1(C#N)C(C#N)(C#N)[C@H]([C@@H]([C@H](NCCCC)1)CC)CCC
[#6](-[#6]#[#7])(-[#6]#[#7])-[#6](-[$([#6]#[#7])	$([#6]=[#7])])-[#6]#[#7] N#CC1(C#N)C(C#N)(C#N)[C@H]([C@H]([C@@H](NCCCC)1)CC)CCC
[#6](-[#6]#[#7])(-[#6]#[#7])-[#6](-[$([#6]#[#7])	$([#6]=[#7])])-[#6]#[#7] N#CC1(C#N)C(C#N)(C#N)C(c2cc3c(cc2)cccc3)1
[#6](-[#6]#[#7])(-[#6]#[#7])-[#6](-[$([#6]#[#7])	$([#6]=[#7])])-[#6]#[#7] N#CC1(C#N)C(C#N)(C#N)C(c2ccccc2)1
[#6](-[#6]#[#7])(-[#6]#[#7])-[#6](-[$([#6]#[#7])	$([#6]=[#7])])-[#6]#[#7] N#CC1(C#N)C(C#N)(C#N)C1CC
[#6](-[#6]#[#7])(-[#6]#[#7])-[#6](-[$([#6]#[#7])	$([#6]=[#7])])-[#6]#[#7] N#CC1(C#N)C(C#N)(C#N)C2CCC1CC2
[#6](-[#6]#[#7])(-[#6]#[#7])-[#6](-[$([#6]#[#7])	$([#6]=[#7])])-[#6]#[#7] N#CC1(C#N)C(C#N)(C#N)CC=C2[C@H]1C[C@@H]3C([C@H]2C3)(C)C
[#6](-[#6]#[#7])(-[#6]#[#7])-[#6](-[$([#6]#[#7])	$([#6]=[#7])])-[#6]#[#7] N#CC1(C#N)C(c2cc3c(cc2)cccc3)(C(C#N)(C#N)1)C
[#6](-[#6]#[#7])(-[#6]#[#7])-[#6](-[$([#6]#[#7])	$([#6]=[#7])])-[#6]#[#7] N#CC1(C#N)C(c2ccccc2)(C(C#N)(C#N)1)C
[#6](-[#6]#[#7])(-[#6]#[#7])-[#6](-[$([#6]#[#7])	$([#6]=[#7])])-[#6]#[#7] N#CC1(C#N)C2(C(C#N)(C#N)1)[C@H](CCCC2)C
[#6](-[#6]#[#7])(-[#6]#[#7])-[#6](-[$([#6]#[#7])	$([#6]=[#7])])-[#6]#[#7] N#CC1(C#N)C2=C([NH2+][C@@H](c3ccccc3)C(C#N)(C#N)1)[C@H](C(C)C)CC[C@H]2C
[#6](-[#6]#[#7])(-[#6]#[#7])-[#6](-[$([#6]#[#7])	$([#6]=[#7])])-[#6]#[#7] N#CC1(C#N)C2=C([NH2+][C@H](c3ccccc3)C(C#N)(C#N)1)CCCC2
[#6](-[#6]#[#7])(-[#6]#[#7])-[#6](-[$([#6]#[#7])	$([#6]=[#7])])-[#6]#[#7] O(C1(OCC)[C@@H]2C=C[C@H]1C(C#N)(C#N)C(C#N)(C#N)2)CC
[#6](-[#6]#[#7])(-[#6]#[#7])-[#6](-[$([#6]#[#7])	$([#6]=[#7])])-[#6]#[#7] O(c1ccc(cc1)[C@H]2O[C@@]34OC(=N)[C@](C#N)(C(C#N)(C#N)[C@H]3CCCC4)2)CC=C
[#6](-[#6]#[#7])(-[#6]#[#7])-[#6](-[$([#6]#[#7])	$([#6]=[#7])])-[#6]#[#7] O(N=C(C)C)[C@@]1(OC(=N)[C@]2(C#N)[C@]1(C(C#N)(C#N)2)C)c3ccccc3
[#6](-[#6]#[#7])(-[#6]#[#7])-[#6](-[$([#6]#[#7])	$([#6]=[#7])])-[#6]#[#7] O=C([C@@H]1[C@@]2([C@H]([C@@H]3[C@@H]([C@@]4(C(=CC3)C[C@@H](O)CC4)C)CC2)CC1)C)CC(C#N)(C#N)C(C#N)C#N
[#6](-[#6]#[#7])(-[#6]#[#7])-[#6](-[$([#6]#[#7])	$([#6]=[#7])])-[#6]#[#7] O=C([C@@H]1[C@@H]2C=C[C@H](C1)C2)CC(C#N)(C#N)C(C#N)C#N
[#6](-[#6]#[#7])(-[#6]#[#7])-[#6](-[$([#6]#[#7])	$([#6]=[#7])])-[#6]#[#7] O=C([C@@H]1C(C#N)(C#N)C(C#N)(C#N)[C@H](OC)CC1)C
[#6](-[#6]#[#7])(-[#6]#[#7])-[#6](-[$([#6]#[#7])	$([#6]=[#7])])-[#6]#[#7] O=C([C@H](C(C#N)(C#N)C(C#N)C#N)C(C)C)C
[#6](-[#6]#[#7])(-[#6]#[#7])-[#6](-[$([#6]#[#7])	$([#6]=[#7])])-[#6]#[#7] O=C(c1ccc(OC)cc1)C2C(C#N)(C#N)C(C#N)(C#N)2
[#6](-[#6]#[#7])(-[#6]#[#7])-[#6](-[$([#6]#[#7])	$([#6]=[#7])])-[#6]#[#7] O=C(c1ccccc1)C[C@@]2(C#N)C(=N)[C@@H](C=O)[C@H](C(C#N)(C#N)2)C
[#6](-[#6]#[#7])(-[#6]#[#7])-[#6](-[$([#6]#[#7])	$([#6]=[#7])])-[#6]#[#7] O=C(N(N(C)C)[C@@H]1C(C#N)(C#N)C(C#N)(C#N)[C@@H](C1)C)CCC
[#6](-[#6]#[#7])(-[#6]#[#7])-[#6](-[$([#6]#[#7])	$([#6]=[#7])])-[#6]#[#7] O=C(N1[C@H](c2ccc(OC)cc2)C(C#N)(C#N)C(C#N)(C#N)[C@@H]1c3ccc(OC)cc3)C
[#6](-[#6]#[#7])(-[#6]#[#7])-[#6](-[$([#6]#[#7])	$([#6]=[#7])])-[#6]#[#7] O=C(OC)[C@@H]1[C@H]2C=C[C@H](C(C#N)(C#N)C(C#N)(C#N)2)[C@H](C(=O)OC)1
[#6](-[#6]#[#7])(-[#6]#[#7])-[#6](-[$([#6]#[#7])	$([#6]=[#7])])-[#6]#[#7] O=C(OC1=C2[C@@]3([C@H]([C@H]4[C@H]([C@]5(C(=CC4)C[C@H](OC(=O)C)CC5)C)CC3)C[C@H]2C(C#N)(C#N)C(C#N)(C#N)C1)C)C
[#6](-[#6]#[#7])(-[#6]#[#7])-[#6](-[$([#6]#[#7])	$([#6]=[#7])])-[#6]#[#7] O=C(OC1=C2[C@@]3([C@H]([C@H]4[C@H]([C@@]5(C(=CC4)C[C@H](OC(=O)C)CC5)C)CC3)C[C@H]2C(C#N)(C#N)C(C#N)(C#N)C1)C)C
[#6](-[#6]#[#7])(-[#6]#[#7])-[#6](-[$([#6]#[#7])	$([#6]=[#7])])-[#6]#[#7] O=C(OCC)[C@@H]1[C@@]2(OC(=N)[C@@](C#N)(C(C#N)(C#N)2)[C@@H]1C)C
[#6](-[#6]#[#7])(-[#6]#[#7])-[#6](-[$([#6]#[#7])	$([#6]=[#7])])-[#6]#[#7] O=C(OCC)[C@H]1[C@]2(OC(=N)[C@](C#N)(C(C#N)(C#N)2)[C@H]1C(C)C)C
[#6](-[#6]#[#7])(-[#6]#[#7])-[#6](-[$([#6]#[#7])	$([#6]=[#7])])-[#6]#[#7] O=C(OCc1ccccc1)C2C(C#N)(C#N)C(C#N)(C#N)2
[#6](-[#6]#[#7])(-[#6]#[#7])-[#6](-[$([#6]#[#7])	$([#6]=[#7])])-[#6]#[#7] O=C[C@@]1(C(C#N)(C#N)C(C#N)(C#N)[C@@H](OC)CC1)C
[#6](-[#6]#[#7])(-[#6]#[#7])-[#6](-[$([#6]#[#7])	$([#6]=[#7])])-[#6]#[#7] O=C[C@H]1C(C#N)(C#N)C(C#N)(C#N)[C@@](OC)(CC1)C
[#6](-[#6]#[#7])(-[#6]#[#7])-[#6](-[$([#6]#[#7])	$([#6]=[#7])])-[#6]#[#7] O=C1[C@@H]([C@@H](c2ccccc2)C(C#N)(C#N)C(C#N)(C#N)C1)CCC
[#6](-[#6]#[#7])(-[#6]#[#7])-[#6](-[$([#6]#[#7])	$([#6]=[#7])])-[#6]#[#7] O=C1[C@@H]([C@H](C(C#N)(C#N)C(C#N)(C#N)C1)C)CCC
[#6](-[#6]#[#7])(-[#6]#[#7])-[#6](-[$([#6]#[#7])	$([#6]=[#7])])-[#6]#[#7] O=C1[C@@H]([C@H](c2ccccc2)C(C#N)(C#N)C(C#N)(C#N)C1)CCC
[#6](-[#6]#[#7])(-[#6]#[#7])-[#6](-[$([#6]#[#7])	$([#6]=[#7])])-[#6]#[#7] O=C1[C@@H](C(C)C)CC[C@H]([C@H]1C(C#N)(C#N)C(C#N)C#N)C
[#6](-[#6]#[#7])(-[#6]#[#7])-[#6](-[$([#6]#[#7])	$([#6]=[#7])])-[#6]#[#7] O=C1[C@@H](C(C#N)(C#N)C(C#N)(C#N)[C@@H](c2ccc(OC)cc2)C1)C(C)C
[#6](-[#6]#[#7])(-[#6]#[#7])-[#6](-[$([#6]#[#7])	$([#6]=[#7])])-[#6]#[#7] O=C1[C@@H](C(C#N)(C#N)C(C#N)(C#N)[C@H](C(C)C)C1)CCC
[#6](-[#6]#[#7])(-[#6]#[#7])-[#6](-[$([#6]#[#7])	$([#6]=[#7])])-[#6]#[#7] O=C1[C@H]([C@@H](C(C#N)(C#N)C(C#N)(C#N)C1)C)CCC
[#6](-[#6]#[#7])(-[#6]#[#7])-[#6](-[$([#6]#[#7])	$([#6]=[#7])])-[#6]#[#7] O=C1[C@H](C(C#N)(C#N)C(C#N)(C#N)[C@H](C(C)C)C1)CCC
[#6](-[#6]#[#7])(-[#6]#[#7])-[#6](-[$([#6]#[#7])	$([#6]=[#7])])-[#6]#[#7] O=C1[C@H](C(C#N)(C#N)C(C#N)C#N)[C@H](CC[C@H]1C(C)C)C
[#6](-[#6]#[#7])(-[#6]#[#7])-[#6](-[$([#6]#[#7])	$([#6]=[#7])])-[#6]#[#7] O=C1[C@H]2C(C#N)(C#N)C(C#N)(C#N)[C@@](C1)(C[C@@H](c3ccc(OC)cc3)2)C
[#6](-[#6]#[#7])(-[#6]#[#7])-[#6](-[$([#6]#[#7])	$([#6]=[#7])])-[#6]#[#7] O=C1Nc2c(cccc2)C31C(C#N)(C#N)C(C#N)(C#N)3
[#6](-[#6]#[#7])(-[#6]#[#7])-[#6](-[$([#6]#[#7])	$([#6]=[#7])])-[#6]#[#7] O=NN(N(C)C)[C@@H]1C(C#N)(C#N)C(C#N)(C#N)[C@@H](C1)C
[#6](-[#6]#[#7])(-[#6]#[#7])-[#6](-[$([#6]#[#7])	$([#6]=[#7])])-[#6]#[#7] O=NN(N(C)C)[C@H]1C(C#N)(C#N)C(C#N)(C#N)[C@@H](C1)C
[#6](-[#6]#[#7])(-[#6]#[#7])-[#6](-[$([#6]#[#7])	$([#6]=[#7])])-[#6]#[#7] O1[C@@]2(C=C([C@@H](C(C#N)(C#N)C(C#N)(C#N)2)[C@@H]1c3ccccc3)C)C
[#6](-[#6]#[#7])(-[#6]#[#7])-[#6](-[$([#6]#[#7])	$([#6]=[#7])])-[#6]#[#7] O1C(=[N-])[C@]2(C#N)C(C#N)(C#N)[C@@H](O[C@]31[C@H]2CCCC3)c4ncccc4
[#6](-[#6]#[#7])(-[#6]#[#7])-[#6](-[$([#6]#[#7])	$([#6]=[#7])])-[#6]#[#7] O1C(=[N-])[C@]2(C#N)C(C#N)(C#N)[C@H](O[C@]31[C@@H]2CCCC3)c4ncccc4
[#6](-[#6]#[#7])(-[#6]#[#7])-[#6](-[$([#6]#[#7])	$([#6]=[#7])])-[#6]#[#7] O1C(=[N-])[C@]2(C#N)C(C#N)(C#N)[C@H](O[C@]31[C@H]2CCCC3)/C=C/C
[#6](-[#6]#[#7])(-[#6]#[#7])-[#6](-[$([#6]#[#7])	$([#6]=[#7])])-[#6]#[#7] O1C(=[N-])[C@]2(C#N)C(C#N)(C#N)[C@H](O[C@]31[C@H]2CCCC3)c4ccncc4
[#6](-[#6]#[#7])(-[#6]#[#7])-[#6](-[$([#6]#[#7])	$([#6]=[#7])])-[#6]#[#7] O1C(=[N-])[C@]2(C#N)C(C#N)(C#N)[C@H](O[C@]31[C@H]2CCCC3)CC
[#6](-[#6]#[#7])(-[#6]#[#7])-[#6](-[$([#6]#[#7])	$([#6]=[#7])])-[#6]#[#7] O1C(=[N-])[C@@]2(C#N)C(C#N)(C#N)[C@@]1(CC2(C)C)C
[#6](-[#6]#[#7])(-[#6]#[#7])-[#6](-[$([#6]#[#7])	$([#6]=[#7])])-[#6]#[#7] O1C(=[N-])[C@@]2(C#N)C(C#N)(C#N)[C@H](O[C@@H]1C2(CC)CC)C(CC)CC
[#6](-[#6]#[#7])(-[#6]#[#7])-[#6](-[$([#6]#[#7])	$([#6]=[#7])])-[#6]#[#7] O1C(=[N-])[C@@]2(C#N)C(C#N)(C#N)CO[C@@]1([C@H](c3ccccc3)2)C
[#6](-[#6]#[#7])(-[#6]#[#7])-[#6](-[$([#6]#[#7])	$([#6]=[#7])])-[#6]#[#7] O1C(=CC=C1)[C@@H]2O[C@@]3(OC(=[N-])[C@@](C#N)(C(C#N)(C#N)[C@H](c4ccccc4)3)2)C
[#6](-[#6]#[#7])(-[#6]#[#7])-[#6](-[$([#6]#[#7])	$([#6]=[#7])])-[#6]#[#7] O1C(=CC=C1)[C@H]2O[C@@]3(OC(=N)[C@@](C#N)(C(C#N)(C#N)[C@H]3C)2)C
[#6](-[#6]#[#7])(-[#6]#[#7])-[#6](-[$([#6]#[#7])	$([#6]=[#7])])-[#6]#[#7] O1C(=N)[C@]2(C#N)C(C#N)(C#N)[C@@H]3[C@]1(O[C@@H](/C(=C/CC)/C)2)CCCC3
[#6](-[#6]#[#7])(-[#6]#[#7])-[#6](-[$([#6]#[#7])	$([#6]=[#7])])-[#6]#[#7] O1C(=N)[C@]2(C#N)C(C#N)(C#N)[C@@H]3[C@]1(O[C@@H](/C=C/C)2)CCCC3
[#6](-[#6]#[#7])(-[#6]#[#7])-[#6](-[$([#6]#[#7])	$([#6]=[#7])])-[#6]#[#7] O1C(=N)[C@]2(C#N)C(C#N)(C#N)[C@@H]3[C@]1(O[C@@H](c4c(OC)ccc(OC)c4)2)CCCC3
[#6](-[#6]#[#7])(-[#6]#[#7])-[#6](-[$([#6]#[#7])	$([#6]=[#7])])-[#6]#[#7] O1C(=N)[C@]2(C#N)C(C#N)(C#N)[C@@H]3[C@]1(O[C@@H](c4ccncc4)2)CCCCCCCCCC3
[#6](-[#6]#[#7])(-[#6]#[#7])-[#6](-[$([#6]#[#7])	$([#6]=[#7])])-[#6]#[#7] O1C(=N)[C@]2(C#N)C(C#N)(C#N)[C@@H]3[C@]1(O[C@@H](c4cnccc4)2)CCCC3
[#6](-[#6]#[#7])(-[#6]#[#7])-[#6](-[$([#6]#[#7])	$([#6]=[#7])])-[#6]#[#7] O1C(=N)[C@]2(C#N)C(C#N)(C#N)[C@@H]3[C@]1(O[C@@H]2CC)CCCC3
[#6](-[#6]#[#7])(-[#6]#[#7])-[#6](-[$([#6]#[#7])	$([#6]=[#7])])-[#6]#[#7] O1C(=N)[C@]2(C#N)C(C#N)(C#N)[C@@H]3[C@]1(O[C@@H]2CCC)CCCC3
[#6](-[#6]#[#7])(-[#6]#[#7])-[#6](-[$([#6]#[#7])	$([#6]=[#7])])-[#6]#[#7] O1C(=N)[C@]2(C#N)C(C#N)(C#N)[C@@H]3[C@]1(O[C@H](/C(=C/CC)/C)2)CCCC3
[#6](-[#6]#[#7])(-[#6]#[#7])-[#6](-[$([#6]#[#7])	$([#6]=[#7])])-[#6]#[#7] O1C(=N)[C@]2(C#N)C(C#N)(C#N)[C@@H]3[C@]1(O[C@H](c4cc(OC)c(OC)c(OC)c4)2)CCCC3
[#6](-[#6]#[#7])(-[#6]#[#7])-[#6](-[$([#6]#[#7])	$([#6]=[#7])])-[#6]#[#7] O1C(=N)[C@]2(C#N)C(C#N)(C#N)[C@@H]3[C@]1(O[C@H](c4ccncc4)2)CCCCCCCCCC3
[#6](-[#6]#[#7])(-[#6]#[#7])-[#6](-[$([#6]#[#7])	$([#6]=[#7])])-[#6]#[#7] O1C(=N)[C@]2(C#N)C(C#N)(C#N)[C@@H]3[C@]1(O[C@H]2CC)CCCC3
[#6](-[#6]#[#7])(-[#6]#[#7])-[#6](-[$([#6]#[#7])	$([#6]=[#7])])-[#6]#[#7] O1C(=N)[C@]2(C#N)C(C#N)(C#N)[C@H](O[C@]31[C@@H]2CCCC3)c4ccccc4
[#6](-[#6]#[#7])(-[#6]#[#7])-[#6](-[$([#6]#[#7])	$([#6]=[#7])])-[#6]#[#7] O1C(=N)[C@]2(C#N)C(C#N)(C#N)[C@H](O[C@]31[C@H]2CCCC3)c4ccc(N(C)C)cc4
[#6](-[#6]#[#7])(-[#6]#[#7])-[#6](-[$([#6]#[#7])	$([#6]=[#7])])-[#6]#[#7] O1C(=N)[C@]2(C#N)C(C#N)(C#N)[C@H](O[C@]31[C@H]2CCCC3)c4ccccc4
[#6](-[#6]#[#7])(-[#6]#[#7])-[#6](-[$([#6]#[#7])	$([#6]=[#7])])-[#6]#[#7] O1C(=N)[C@]2(C#N)C(C#N)(C#N)[C@H](O[C@]31[C@H]2CCCCC3)c4ccc(OC)cc4
[#6](-[#6]#[#7])(-[#6]#[#7])-[#6](-[$([#6]#[#7])	$([#6]=[#7])])-[#6]#[#7] O1C(=N)[C@]2(C#N)C(C#N)(C#N)[C@H]3[C@]1(O[C@H]2C)CCCC3
[#6](-[#6]#[#7])(-[#6]#[#7])-[#6](-[$([#6]#[#7])	$([#6]=[#7])])-[#6]#[#7] O1C(=N)[C@@]2(C#N)C(C#N)(C#N)[C@@H](O[C@@]1([C@@H]2C)CC)c3ccc(cc3)C
[#6](-[#6]#[#7])(-[#6]#[#7])-[#6](-[$([#6]#[#7])	$([#6]=[#7])])-[#6]#[#7] O1C(=N)[C@@]2(C#N)C(C#N)(C#N)[C@@H](O[C@@]1([C@@H]2C)CC)c3ccc(OC)cc3
[#6](-[#6]#[#7])(-[#6]#[#7])-[#6](-[$([#6]#[#7])	$([#6]=[#7])])-[#6]#[#7] O1C(=N)[C@@]2(C#N)C(C#N)(C#N)[C@H]3[C@@]1(O[C@@H]2C(C)C)CCCC3
[#6](-[#6]#[#7])(-[#6]#[#7])-[#6](-[$([#6]#[#7])	$([#6]=[#7])])-[#6]#[#7] O1C(=N)[C@@]2(C#N)C(C#N)(C#N)[C@H]3[C@@]1(OC2)CCCC3
[#6](-[#6]#[#7])(-[#6]#[#7])-[#6](-[$([#6]#[#7])	$([#6]=[#7])])-[#6]#[#7] P(=O)(OCC)(OCC)C[C@H]1O[C@]23OC(=[N-])[C@](C#N)(C(C#N)(C#N)1)[C@@H]2CCCC3
[#6](-[#6]#[#7])(-[#6]#[#7])-[#6](-[$([#6]#[#7])	$([#6]=[#7])])-[#6]#[#7] S(c1ccc(cc1)[C@@H]2O[C@]34OC(=N)[C@](C#N)(C(C#N)(C#N)2)[C@@H]3CCCC4)C
[#6](-[#6]#[#7])(-[#6]#[#7])-[#6](-[$([#6]#[#7])	$([#6]=[#7])])-[#6]#[#7] S1[C@@]2(SC[C@H]1[C@@H](c3ccccc3)C(C#N)(C#N)C(C#N)(C#N)2)c4ccccc4
[#6](-[#6]#[#7])(-[#6]#[#7])-[#6](-[$([#6]#[#7])	$([#6]=[#7])])-[#6]#[#7] S1[C@@]2(SC[C@H]1CC(C#N)(C#N)C(C#N)(C#N)2)c3ccccc3
[#6](-[#6]#[#7])(-[#6]#[#7])-[#6](-[$([#6]#[#7])	$([#6]=[#7])])-[#6]#[#7] S1C(=CC=C1)[C@@H]2O[C@]34OC(=[N-])[C@](C#N)(C(C#N)(C#N)2)[C@@H]3CCCC4
[#6](-[#6]#[#7])(-[#6]#[#7])-[#6](-[$([#6]#[#7])	$([#6]=[#7])])-[#6]#[#7] S1C(=CC=C1)[C@H]2O[C@]34OC(=N)[C@@](C#N)(C(C#N)(C#N)[C@H]3CCCC4)2
[#7](-[#1])-[#7]=[#6]-[#6](-[$([#1])	$([#6])])=[#6](-[#6])-!@[$([#7])	$([#8]-[#1])] [N+]1(N)=C2C(C3=[NH+]c4c(cccc4)C(=C1CC)3)=C(NN)CC(C2)(C)C
[#7](-[#1])-[#7]=[#6]-[#6](-[$([#1])	$([#6])])=[#6](-[#6])-!@[$([#7])	$([#8]-[#1])] [NH2+]=C1N(C2=NNC(=N)C2=C(NCC)C1)CC
[#7](-[#1])-[#7]=[#6]-[#6](-[$([#1])	$([#6])])=[#6](-[#6])-!@[$([#7])	$([#8]-[#1])] [O-][N+](=O)c1c(ncnc(N)1)NN=CC2=C(N3CCOCC3)/C(=C/c4ccc([NH+](CC)CC)cc4)/CC2
[#7](-[#1])-[#7]=[#6]-[#6](-[$([#1])	$([#6])])=[#6](-[#6])-!@[$([#7])	$([#8]-[#1])] [O-][N+](=O)c1c(ncnc(N)1)NN=CC2=C(N3CCOCC3)/C(=C\c4cc([N+]([O-])=O)ccc4)/CC2
[#7](-[#1])-[#7]=[#6]-[#6](-[$([#1])	$([#6])])=[#6](-[#6])-!@[$([#7])	$([#8]-[#1])] [O-][N+](=O)c1c(ncnc(N)1)NN=CC2=C(N3CCOCC3)/C(=C\c4ccccc4)/CC2
[#7](-[#1])-[#7]=[#6]-[#6](-[$([#1])	$([#6])])=[#6](-[#6])-!@[$([#7])	$([#8]-[#1])] [O-][N+](=O)c1c(ncnc(N)1)NN=CC2=C(N3CCOCC3)C(=Cc4ccc([N+]([O-])=O)cc4)CC2
[#7](-[#1])-[#7]=[#6]-[#6](-[$([#1])	$([#6])])=[#6](-[#6])-!@[$([#7])	$([#8]-[#1])] [O-][N+](=O)c1c(ncnc(N)1)NN=CC2=C(N3CCOCC3)C(=Cc4ccccc4)CC2
[#7](-[#1])-[#7]=[#6]-[#6](-[$([#1])	$([#6])])=[#6](-[#6])-!@[$([#7])	$([#8]-[#1])] [O-][N+](=O)c1c(NN=C/C=C(/N2N=NC(=N2)C)\c3ccccc3)ccc([N+]([O-])=O)c1
[#7](-[#1])-[#7]=[#6]-[#6](-[$([#1])	$([#6])])=[#6](-[#6])-!@[$([#7])	$([#8]-[#1])] [O-][N+](=O)c1cc(ccc1)/C=C/2\C(N3CCOCC3)=C(C=NNC(=O)C4=C(OC=C4)C)CC2
[#7](-[#1])-[#7]=[#6]-[#6](-[$([#1])	$([#6])])=[#6](-[#6])-!@[$([#7])	$([#8]-[#1])] [O-][N+](=O)c1cc(ccc1)/C=C\2/C([NH+]3CCOCC3)=C(C=NNC(=O)C45CC6CC(C4)CC(C5)C6)CC2
[#7](-[#1])-[#7]=[#6]-[#6](-[$([#1])	$([#6])])=[#6](-[#6])-!@[$([#7])	$([#8]-[#1])] [O-][N+](=O)c1cc(ccc1)/C=C\2/C([NH+]3CCOCC3)=C(C=NNc4ccccc4)CC2
[#7](-[#1])-[#7]=[#6]-[#6](-[$([#1])	$([#6])])=[#6](-[#6])-!@[$([#7])	$([#8]-[#1])] [O-][N+](=O)c1cc(ccc1)/C=C\2/C(N3CCOCC3)=C(C=NN)CC2
[#7](-[#1])-[#7]=[#6]-[#6](-[$([#1])	$([#6])])=[#6](-[#6])-!@[$([#7])	$([#8]-[#1])] [O-][N+](=O)c1cc(ccc1)/C=C\2/C(N3CCOCC3)=C(C=NNC(=O)c4cnccc4)CC2
[#7](-[#1])-[#7]=[#6]-[#6](-[$([#1])	$([#6])])=[#6](-[#6])-!@[$([#7])	$([#8]-[#1])] [O-][N+](=O)c1cc(ccc1)C=C2C(N3CCOCC3)=C(C=NNC(=O)C4=C(OC=C4)C)CC2
[#7](-[#1])-[#7]=[#6]-[#6](-[$([#1])	$([#6])])=[#6](-[#6])-!@[$([#7])	$([#8]-[#1])] [O-][N+](=O)c1cc(ccc1)C=C2C(N3CCOCC3)=C(C=NNC(=O)C4=CN(C(=O)C=C4)C)CC2
[#7](-[#1])-[#7]=[#6]-[#6](-[$([#1])	$([#6])])=[#6](-[#6])-!@[$([#7])	$([#8]-[#1])] [O-][N+](=O)c1ccc(cc1)/C=C/2\C(N3CCOCC3)=C(C=NNC(=O)C4=CN(C(=O)C=C4)C)CC2
[#7](-[#1])-[#7]=[#6]-[#6](-[$([#1])	$([#6])])=[#6](-[#6])-!@[$([#7])	$([#8]-[#1])] [O-][N+](=O)c1ccc(cc1)/C=C\2/C([NH+]3CCOCC3)=C(C=NNC(=O)c4nccnc4)CC2
[#7](-[#1])-[#7]=[#6]-[#6](-[$([#1])	$([#6])])=[#6](-[#6])-!@[$([#7])	$([#8]-[#1])] [O-][N+](=O)c1ccc(cc1)/C=C\2/C(N3CCOCC3)=C(C=NNC(=O)C=4OC=CC4)CC2
[#7](-[#1])-[#7]=[#6]-[#6](-[$([#1])	$([#6])])=[#6](-[#6])-!@[$([#7])	$([#8]-[#1])] [O-][N+](=O)c1ccc(cc1)/C=C\2/C(N3CCOCC3)=C(C=NNC(=O)c4nccnc4)CC2
[#7](-[#1])-[#7]=[#6]-[#6](-[$([#1])	$([#6])])=[#6](-[#6])-!@[$([#7])	$([#8]-[#1])] [O-][N+](=O)c1ccc(cc1)/C=C\2/C(N3CCOCC3)=C(C=NNc4c(cccc4)C([O-])=O)CC2
[#7](-[#1])-[#7]=[#6]-[#6](-[$([#1])	$([#6])])=[#6](-[#6])-!@[$([#7])	$([#8]-[#1])] [O-][N+](=O)c1ccc(cc1)C(=O)NN=C2C=C(N3CCCC3)CC(C2)(C)C
[#7](-[#1])-[#7]=[#6]-[#6](-[$([#1])	$([#6])])=[#6](-[#6])-!@[$([#7])	$([#8]-[#1])] [O-][N+](=O)c1ccc(cc1)C=C2C(N3CCOCC3)=C(C=NNC(=O)C4=CN(C(=O)C=C4)C)CC2
[#7](-[#1])-[#7]=[#6]-[#6](-[$([#1])	$([#6])])=[#6](-[#6])-!@[$([#7])	$([#8]-[#1])] [O-][N+](=O)c1ccc(NN=CC2=C(N3CCOCC3)/C(=C/c4ccc([NH+](CC)CC)cc4)/CC2)cc1
[#7](-[#1])-[#7]=[#6]-[#6](-[$([#1])	$([#6])])=[#6](-[#6])-!@[$([#7])	$([#8]-[#1])] [O-]C(=O)c1c(NN=CC2=C(N3CCOCC3)/C(=C\c4ccccc4)/CC2)cccc1
[#7](-[#1])-[#7]=[#6]-[#6](-[$([#1])	$([#6])])=[#6](-[#6])-!@[$([#7])	$([#8]-[#1])] [O-]C(=O)c1ccc(NN=CC2=C(N3CCOCC3)/C(=C\c4ccccc4)/CC2)cc1
[#7](-[#1])-[#7]=[#6]-[#6](-[$([#1])	$([#6])])=[#6](-[#6])-!@[$([#7])	$([#8]-[#1])] [O-]C(=O)c1ccc(NN=CC2=C(N3CCOCC3)C(=Cc4ccccc4)CC2)cc1
[#7](-[#1])-[#7]=[#6]-[#6](-[$([#1])	$([#6])])=[#6](-[#6])-!@[$([#7])	$([#8]-[#1])] Brc1c(cccc1)C(=O)NN=CC2=C(N3CCOCC3)/C(=C\c4ccccc4)/CC2
[#7](-[#1])-[#7]=[#6]-[#6](-[$([#1])	$([#6])])=[#6](-[#6])-!@[$([#7])	$([#8]-[#1])] Brc1ccc(cc1)C(=O)NN=CC2=C(N3CCOCC3)/C(=C\c4ccccc4)/CC2
[#7](-[#1])-[#7]=[#6]-[#6](-[$([#1])	$([#6])])=[#6](-[#6])-!@[$([#7])	$([#8]-[#1])] Brc1ccc(cc1)C(=O)NN=CC2=C(N3CCOCC3)C(=Cc4ccccc4)CC2
[#7](-[#1])-[#7]=[#6]-[#6](-[$([#1])	$([#6])])=[#6](-[#6])-!@[$([#7])	$([#8]-[#1])] Clc1c(ccc(Cl)c1)/C=C/2\C(N3CCOCC3)=C(C=NNC(=S)NCC)CC2
[#7](-[#1])-[#7]=[#6]-[#6](-[$([#1])	$([#6])])=[#6](-[#6])-!@[$([#7])	$([#8]-[#1])] Clc1c(ccc(Cl)c1)/C=C\2/C(N3CCOCC3)=C(C=NN)CC2
[#7](-[#1])-[#7]=[#6]-[#6](-[$([#1])	$([#6])])=[#6](-[#6])-!@[$([#7])	$([#8]-[#1])] Clc1c(ccc(Cl)c1)/C=C\2/C(N3CCOCC3)=C(C=NNC(=O)C=4OC=CC4)CC2
[#7](-[#1])-[#7]=[#6]-[#6](-[$([#1])	$([#6])])=[#6](-[#6])-!@[$([#7])	$([#8]-[#1])] Clc1c(cccc1)C(=O)NN=CC2=C(N3CCOCC3)/C(=C\c4ccccc4)/CC2
[#7](-[#1])-[#7]=[#6]-[#6](-[$([#1])	$([#6])])=[#6](-[#6])-!@[$([#7])	$([#8]-[#1])] Clc1c(Cl)ccc(NC(=O)C(=O)/C(=C(\O)/C=C(C)C)/C(=NNC(=O)N)C(=O)OC)c1
[#7](-[#1])-[#7]=[#6]-[#6](-[$([#1])	$([#6])])=[#6](-[#6])-!@[$([#7])	$([#8]-[#1])] Clc1c(Cl)ccc(NN=CC2=C(N3CCOCC3)/C(=C/c4ccc(N(CC)CC)cc4)/CC2)c1
[#7](-[#1])-[#7]=[#6]-[#6](-[$([#1])	$([#6])])=[#6](-[#6])-!@[$([#7])	$([#8]-[#1])] Clc1c(NN=CC2=C(N3CCOCC3)/C(=C\c4ccccc4)/CC2)cccc1
[#7](-[#1])-[#7]=[#6]-[#6](-[$([#1])	$([#6])])=[#6](-[#6])-!@[$([#7])	$([#8]-[#1])] Clc1cc(c(NC(=O)\C(\O)=C(/C(=O)C=C(C)C)\C(=NNC(C)(C)C)C(=O)OC)cc1)C
[#7](-[#1])-[#7]=[#6]-[#6](-[$([#1])	$([#6])])=[#6](-[#6])-!@[$([#7])	$([#8]-[#1])] Clc1cc(NC(=S)NN=CC2=C(N3CCOCC3)C(=Cc4ccccc4)CC2)ccc1
[#7](-[#1])-[#7]=[#6]-[#6](-[$([#1])	$([#6])])=[#6](-[#6])-!@[$([#7])	$([#8]-[#1])] Clc1ccc(cc1)/C=C/2\C([NH+]3CCOCC3)=C(C=NNC(=O)C4=C(OC=C4)C)CC2
[#7](-[#1])-[#7]=[#6]-[#6](-[$([#1])	$([#6])])=[#6](-[#6])-!@[$([#7])	$([#8]-[#1])] Clc1ccc(cc1)/C=C/2\C(N3CCOCC3)=C(C=NNC4=NC(=CC(=O)N4)C)CC2
[#7](-[#1])-[#7]=[#6]-[#6](-[$([#1])	$([#6])])=[#6](-[#6])-!@[$([#7])	$([#8]-[#1])] Clc1ccc(cc1)/C=C\2/C(N3CCOCC3)=C(C=NN)CC2
[#7](-[#1])-[#7]=[#6]-[#6](-[$([#1])	$([#6])])=[#6](-[#6])-!@[$([#7])	$([#8]-[#1])] Clc1ccc(cc1)/C=C\2/C(N3CCOCC3)=C(C=NNC(=O)[C@@H]4OCCC4)CC2
[#7](-[#1])-[#7]=[#6]-[#6](-[$([#1])	$([#6])])=[#6](-[#6])-!@[$([#7])	$([#8]-[#1])] Clc1ccc(cc1)/C=C\2/C(N3CCOCC3)=C(C=NNC(=O)C=4NN=CC4)CC2
[#7](-[#1])-[#7]=[#6]-[#6](-[$([#1])	$([#6])])=[#6](-[#6])-!@[$([#7])	$([#8]-[#1])] Clc1ccc(cc1)/C=C\2/C(N3CCOCC3)=C(C=NNC(=O)C4CC4)CC2
[#7](-[#1])-[#7]=[#6]-[#6](-[$([#1])	$([#6])])=[#6](-[#6])-!@[$([#7])	$([#8]-[#1])] Clc1ccc(cc1)/C=C\2/C(N3CCOCC3)=C(C=NNC(=O)Oc4cc5c(cc4)cccc5)CC2
[#7](-[#1])-[#7]=[#6]-[#6](-[$([#1])	$([#6])])=[#6](-[#6])-!@[$([#7])	$([#8]-[#1])] Clc1ccc(cc1)/C=C\2/C(N3CCOCC3)=C(C=NNC(=S)NCC=C)CC2
[#7](-[#1])-[#7]=[#6]-[#6](-[$([#1])	$([#6])])=[#6](-[#6])-!@[$([#7])	$([#8]-[#1])] Clc1ccc(cc1)/C=C\2/C(N3CCOCC3)=C(C=NNc4nc(cc(n4)C)C)CC2
[#7](-[#1])-[#7]=[#6]-[#6](-[$([#1])	$([#6])])=[#6](-[#6])-!@[$([#7])	$([#8]-[#1])] Clc1ccc(cc1)C=C2C(N3CCOCC3)=C(C=NNC4=NC(=O)C=C(N4)C)CC2
[#7](-[#1])-[#7]=[#6]-[#6](-[$([#1])	$([#6])])=[#6](-[#6])-!@[$([#7])	$([#8]-[#1])] FC(F)(F)c1cnc(NN=CC2=C(N3CCOCC3)/C(=C/c4ccccc4)/CC2)cc1
[#7](-[#1])-[#7]=[#6]-[#6](-[$([#1])	$([#6])])=[#6](-[#6])-!@[$([#7])	$([#8]-[#1])] FC(F)(F)c1cnc(NN=CC2=C(N3CCOCC3)C(=Cc4ccccc4)CC2)cc1
[#7](-[#1])-[#7]=[#6]-[#6](-[$([#1])	$([#6])])=[#6](-[#6])-!@[$([#7])	$([#8]-[#1])] Fc1ccc(cc1)[C@@H]2CC(=O)C(=C(O)C2)C=NNc3nc(cc(n3)C)C
[#7](-[#1])-[#7]=[#6]-[#6](-[$([#1])	$([#6])])=[#6](-[#6])-!@[$([#7])	$([#8]-[#1])] Fc1ccc(cc1)C(=O)NN=CC2=C(N3CCOCC3)C(=Cc4ccccc4)CC2
[#7](-[#1])-[#7]=[#6]-[#6](-[$([#1])	$([#6])])=[#6](-[#6])-!@[$([#7])	$([#8]-[#1])] N(NC(C)(C)C)=C1C=C(N2CCCCC2)CC(C1)(C)C
[#7](-[#1])-[#7]=[#6]-[#6](-[$([#1])	$([#6])])=[#6](-[#6])-!@[$([#7])	$([#8]-[#1])] N(Nc1ccccc1)=C2C=C(N3CCCC3)CCC2
[#7](-[#1])-[#7]=[#6]-[#6](-[$([#1])	$([#6])])=[#6](-[#6])-!@[$([#7])	$([#8]-[#1])] n1c(nc(cc1C)C)NN=C2C=C(N3CCCC3)CC(C2)(C)C
[#7](-[#1])-[#7]=[#6]-[#6](-[$([#1])	$([#6])])=[#6](-[#6])-!@[$([#7])	$([#8]-[#1])] O([C@H]1NN=C(c2ccccc2)C(=C([NH3+])1)C=C)C
[#7](-[#1])-[#7]=[#6]-[#6](-[$([#1])	$([#6])])=[#6](-[#6])-!@[$([#7])	$([#8]-[#1])] O=C(N[C@@H](C(=O)NN=CC1=C(N2CCOCC2)/C(=C/c3ccccc3)/CC1)C)C45CC6CC(C4)CC(C5)C6
[#7](-[#1])-[#7]=[#6]-[#6](-[$([#1])	$([#6])])=[#6](-[#6])-!@[$([#7])	$([#8]-[#1])] O=C(N[C@@H](C(=O)NN=CC1=C(N2CCOCC2)/C(=C\c3ccccc3)/CC1)C)C45CC6CC(C4)CC(C5)C6
[#7](-[#1])-[#7]=[#6]-[#6](-[$([#1])	$([#6])])=[#6](-[#6])-!@[$([#7])	$([#8]-[#1])] O=C(N[C@H](C(=O)NN=CC1=C(N2CCOCC2)/C(=C/c3ccccc3)/CC1)C)C45CC6CC(C4)CC(C5)C6
[#7](-[#1])-[#7]=[#6]-[#6](-[$([#1])	$([#6])])=[#6](-[#6])-!@[$([#7])	$([#8]-[#1])] O=C(N[C@H](C(=O)NN=CC1=C(N2CCOCC2)/C(=C\c3ccccc3)/CC1)C)C45CC6CC(C4)CC(C5)C6
[#7](-[#1])-[#7]=[#6]-[#6](-[$([#1])	$([#6])])=[#6](-[#6])-!@[$([#7])	$([#8]-[#1])] O=C(NN=C1C=C([NH+]2CCCC2)CC(C1)(C)C)c3cnccc3
[#7](-[#1])-[#7]=[#6]-[#6](-[$([#1])	$([#6])])=[#6](-[#6])-!@[$([#7])	$([#8]-[#1])] O=C(NN=C1C=C(NNC(=O)c2c(cc(cc2)C)C)CC(C1)(C)C)c3c(cc(cc3)C)C
[#7](-[#1])-[#7]=[#6]-[#6](-[$([#1])	$([#6])])=[#6](-[#6])-!@[$([#7])	$([#8]-[#1])] O=C(NN=CC1=C(N2CCOCC2)/C(=C/c3ccc([NH+](CC)CC)cc3)/CC1)C4=CN(C(=O)C=C4)C
[#7](-[#1])-[#7]=[#6]-[#6](-[$([#1])	$([#6])])=[#6](-[#6])-!@[$([#7])	$([#8]-[#1])] O=C(NN=CC1=C(N2CCOCC2)/C(=C/c3ccc(N(CC)CC)cc3)/CC1)C4=C(OC=C4)C
[#7](-[#1])-[#7]=[#6]-[#6](-[$([#1])	$([#6])])=[#6](-[#6])-!@[$([#7])	$([#8]-[#1])] O=C(NN=CC1=C(N2CCOCC2)/C(=C/c3ccc(N(CC)CC)cc3)/CC1)C45CC6CC(C4)CC(C5)C6
[#7](-[#1])-[#7]=[#6]-[#6](-[$([#1])	$([#6])])=[#6](-[#6])-!@[$([#7])	$([#8]-[#1])] O=C(NN=CC1=C(N2CCOCC2)/C(=C/c3ccc(N(CC)CC)cc3)/CC1)Nc4ccccc4
[#7](-[#1])-[#7]=[#6]-[#6](-[$([#1])	$([#6])])=[#6](-[#6])-!@[$([#7])	$([#8]-[#1])] O=C(NN=CC1=C(N2CCOCC2)/C(=C/c3ccccc3)/CC1)c4cnccc4
[#7](-[#1])-[#7]=[#6]-[#6](-[$([#1])	$([#6])])=[#6](-[#6])-!@[$([#7])	$([#8]-[#1])] O=C(NN=CC1=C(N2CCOCC2)/C(=C/c3ccccc3)/CC1)NC4CCCCC4
[#7](-[#1])-[#7]=[#6]-[#6](-[$([#1])	$([#6])])=[#6](-[#6])-!@[$([#7])	$([#8]-[#1])] O=C(NN=CC1=C(N2CCOCC2)/C(=C\c3ccccc3)/CC1)C=4OC=CC4
[#7](-[#1])-[#7]=[#6]-[#6](-[$([#1])	$([#6])])=[#6](-[#6])-!@[$([#7])	$([#8]-[#1])] O=C(NN=CC1=C(N2CCOCC2)/C(=C\c3ccccc3)/CC1)c4ccccc4
[#7](-[#1])-[#7]=[#6]-[#6](-[$([#1])	$([#6])])=[#6](-[#6])-!@[$([#7])	$([#8]-[#1])] O=C(NN=CC1=C(N2CCOCC2)/C(=C\c3ccccc3)/CC1)c4ccncc4
[#7](-[#1])-[#7]=[#6]-[#6](-[$([#1])	$([#6])])=[#6](-[#6])-!@[$([#7])	$([#8]-[#1])] O=C(NN=CC1=C(N2CCOCC2)C(=Cc3ccccc3)CC1)c4ccncc4
[#7](-[#1])-[#7]=[#6]-[#6](-[$([#1])	$([#6])])=[#6](-[#6])-!@[$([#7])	$([#8]-[#1])] O=C(OC(C)(C)C)NN=CC1=C(N2CCOCC2)/C(=C\c3ccccc3)/CC1
[#7](-[#1])-[#7]=[#6]-[#6](-[$([#1])	$([#6])])=[#6](-[#6])-!@[$([#7])	$([#8]-[#1])] O=C(OCC)/C=C\1/C(N2CCOCC2)=C(C=NNc3ccccc3)CC1
[#7](-[#1])-[#7]=[#6]-[#6](-[$([#1])	$([#6])])=[#6](-[#6])-!@[$([#7])	$([#8]-[#1])] O=C1C(=NNc2cc3c(N(c4c3cccc4)CC)cc2)C=C(N)C=C1CN(CC)CC
[#7](-[#1])-[#7]=[#6]-[#6](-[$([#1])	$([#6])])=[#6](-[#6])-!@[$([#7])	$([#8]-[#1])] O=C1N(C=C(C(=O)NN=CC2=C(N3CCOCC3)/C(=C/c4ccccc4)/CC2)C=C1)C
[#7](-[#1])-[#7]=[#6]-[#6](-[$([#1])	$([#6])])=[#6](-[#6])-!@[$([#7])	$([#8]-[#1])] O=C1N(C=C(C(=O)NN=CC2=C(N3CCOCC3)C(=Cc4ccccc4)CC2)C=C1)C
[#7](-[#1])-[#7]=[#6]-[#6](-[$([#1])	$([#6])])=[#6](-[#6])-!@[$([#7])	$([#8]-[#1])] O1CCN(C=2/C(=C/c3ccccc3)/CCC2C=NNC4=[NH+]CCCCC4)CC1
[#7](-[#1])-[#7]=[#6]-[#6](-[$([#1])	$([#6])])=[#6](-[#6])-!@[$([#7])	$([#8]-[#1])] O1CCN(C=2/C(=C/c3ccccc3)/CCC2C=NNc4ccccc4)CC1
[#7](-[#1])-[#7]=[#6]-[#6](-[$([#1])	$([#6])])=[#6](-[#6])-!@[$([#7])	$([#8]-[#1])] O1CCN(C=2/C(=C\c3ccccc3)/CCC2C=NN)CC1
[#7](-[#1])-[#7]=[#6]-[#6](-[$([#1])	$([#6])])=[#6](-[#6])-!@[$([#7])	$([#8]-[#1])] O1CCN(C=2/C(=C\c3ccccc3)/CCC2C=NNc4nc(cc(n4)C)C)CC1
[#7](-[#1])-[#7]=[#6]-[#6](-[$([#1])	$([#6])])=[#6](-[#6])-!@[$([#7])	$([#8]-[#1])] O1CCN(C2=CC(=NNc3ccccc3)CC(C2)(C)C)CC1
[#7](-[#1])-[#7]=[#6]-[#6](-[$([#1])	$([#6])])=[#6](-[#6])-!@[$([#7])	$([#8]-[#1])] O1CCN(c2nnc(NN=CC3=C(N4CCOCC4)/C(=C/c5ccccc5)/CC3)cc2)CC1
[#7](-[#1])-[#7]=[#6]-[#6](-[$([#1])	$([#6])])=[#6](-[#6])-!@[$([#7])	$([#8]-[#1])] S([C@H]1NN=C(c2ccccc2)C(=C([NH3+])1)C=C)C
[#7](-[#1])-[#7]=[#6]-[#6](-[$([#1])	$([#6])])=[#6](-[#6])-!@[$([#7])	$([#8]-[#1])] S([O-])(=O)(=O)c1ccc(NN=CC2=C(N3CCOCC3)/C(=C/c4cc([N+]([O-])=O)ccc4)/CC2)cc1
[#7](-[#1])-[#7]=[#6]-[#6](-[$([#1])	$([#6])])=[#6](-[#6])-!@[$([#7])	$([#8]-[#1])] S([O-])(=O)(=O)c1ccc(NN=CC2=C(N3CCOCC3)/C(=C\c4ccccc4)/CC2)cc1
[#7](-[#1])-[#7]=[#6]-[#6](-[$([#1])	$([#6])])=[#6](-[#6])-!@[$([#7])	$([#8]-[#1])] S(=O)(=O)(NN=CC1=C(N2CCOCC2)/C(=C/c3ccc(N(CC)CC)cc3)/CC1)c4ccccc4
[#7](-[#1])-[#7]=[#6]-[#6](-[$([#1])	$([#6])])=[#6](-[#6])-!@[$([#7])	$([#8]-[#1])] S(=O)(=O)(NN=CC1=C(N2CCOCC2)C(=Cc3ccccc3)CC1)c4ccccc4
[#7](-[#1])-[#7]=[#6]-[#6](-[$([#1])	$([#6])])=[#6](-[#6])-!@[$([#7])	$([#8]-[#1])] S=C(NN=CC1=C([NH+]2CCCCC2)/C(=C\c3ccccc3)/CC1)Nc4ccccc4
[#7](-[#1])-[#7]=[#6]-[#6](-[$([#1])	$([#6])])=[#6](-[#6])-!@[$([#7])	$([#8]-[#1])] S=C(NN=CC1=C([NH+]2CCCCC2)C(=Cc3ccccc3)CC1)Nc4ccccc4
[#7](-[#1])-[#7]=[#6]-[#6](-[$([#1])	$([#6])])=[#6](-[#6])-!@[$([#7])	$([#8]-[#1])] S=C(NN=CC1=C(N2CCCCC2)/C(=C/c3ccccc3)/CC1)Nc4ccccc4
[#7](-[#1])-[#7]=[#6]-[#6](-[$([#1])	$([#6])])=[#6](-[#6])-!@[$([#7])	$([#8]-[#1])] S=C(NN=CC1=C(N2CCOCC2)/C(=C/c3ccc(N(CC)CC)cc3)/CC1)NCC=C
[#7](-[#1])-[#7]=[#6]-[#6](-[$([#1])	$([#6])])=[#6](-[#6])-!@[$([#7])	$([#8]-[#1])] S=C(NN=CC1=C(N2CCOCC2)/C(=C/c3ccccc3)/CC1)NC4CCCCC4
[#7](-[#1])-[#7]=[#6]-[#6](-[$([#1])	$([#6])])=[#6](-[#6])-!@[$([#7])	$([#8]-[#1])] S=C(NN=CC1=C(N2CCOCC2)/C(=C\c3ccc([N+]([O-])=O)cc3)/CC1)N
[#7](-[#1])-[#7]=[#6]-[#6](-[$([#1])	$([#6])])=[#6](-[#6])-!@[$([#7])	$([#8]-[#1])] S=C(NN=CC1=C(N2CCOCC2)/C(=C\c3ccccc3)/CC1)Nc4ccccc4
[#7](-[#1])-[#7]=[#6]-[#6](-[$([#1])	$([#6])])=[#6](-[#6])-!@[$([#7])	$([#8]-[#1])] S=C(NN=CC1=C(N2CCOCC2)/C(=C\c3ccccc3)/CC1)NC4CCCCC4
[#7](-[#1])-[#7]=[#6]-[#6](-[$([#1])	$([#6])])=[#6](-[#6])-!@[$([#7])	$([#8]-[#1])] S=C(NN=CC1=C(N2CCOCC2)/C(=C\c3ccccc3)/CC1)NCC
[#7](-[#1])-[#7]=[#6]-[#6](-[$([#1])	$([#6])])=[#6](-[#6])-!@[$([#7])	$([#8]-[#1])] S=C(NN=CC1=C(N2CCOCC2)C(=Cc3ccccc3)CC1)NCC
[#7](-[#1])-[#7]=[#6]-[#6](-[$([#1])	$([#6])])=[#6](-[#6])-!@[$([#7])	$([#8]-[#1])] S1c2c(N=C1C3=C(O)C(=O)NCC(=NNC(=O)NN)3)cccc2
[#7](-[#1])-[#7]=[#6]-[#6](-[$([#1])	$([#6])])=[#6](-[#6])-!@[$([#7])	$([#8]-[#1])] S1c2c(N=C1NN=CC3=C(N4CCOCC4)/C(=C/c5ccc([N+]([O-])=O)cc5)/CC3)cccc2
[#16]-1-[#6](=[#8])-[#7]-[#6](=[#8])-[#6]-1=[#6](-[#1])-[$([#6]-[#35])	$([#6]:[#6](-[#1]):[#6](-[F	Cl	Br	I]):[#6]:[#6]-[F	Cl	Br	I])	$([#6]:[#6](-[#1]):[#6](-[#1]):[#6]-[#16]-[#6](-[#1])-[#1])	$([#6]:[#6]:[#6]:[#6]:[#6]:[#6]:[#6]:[#6]:[#6]:[#6]-[#8]-[#6](-[#1])-[#1])	$([#6]:1:[#6](-[#6](-[#1])-[#1]):[#7](-[#6](-[#1])-[#1]):[#6](-[#6](-[#1])-[#1]):[#6]:1)] Br/C(=C\c1ccccc1)/C=C/2\SC(=O)N(c3ccccc3)C(=O)2
[#16]-1-[#6](=[#8])-[#7]-[#6](=[#8])-[#6]-1=[#6](-[#1])-[$([#6]-[#35])	$([#6]:[#6](-[#1]):[#6](-[F	Cl	Br	I]):[#6]:[#6]-[F	Cl	Br	I])	$([#6]:[#6](-[#1]):[#6](-[#1]):[#6]-[#16]-[#6](-[#1])-[#1])	$([#6]:[#6]:[#6]:[#6]:[#6]:[#6]:[#6]:[#6]:[#6]:[#6]-[#8]-[#6](-[#1])-[#1])	$([#6]:1:[#6](-[#6](-[#1])-[#1]):[#7](-[#6](-[#1])-[#1]):[#6](-[#6](-[#1])-[#1]):[#6]:1)] Br/C(=C\c1ccccc1)/C=C2SC(=O)N(c3ccccc3)C(=O)2
[#16]-1-[#6](=[#8])-[#7]-[#6](=[#8])-[#6]-1=[#6](-[#1])-[$([#6]-[#35])	$([#6]:[#6](-[#1]):[#6](-[F	Cl	Br	I]):[#6]:[#6]-[F	Cl	Br	I])	$([#6]:[#6](-[#1]):[#6](-[#1]):[#6]-[#16]-[#6](-[#1])-[#1])	$([#6]:[#6]:[#6]:[#6]:[#6]:[#6]:[#6]:[#6]:[#6]:[#6]-[#8]-[#6](-[#1])-[#1])	$([#6]:1:[#6](-[#6](-[#1])-[#1]):[#7](-[#6](-[#1])-[#1]):[#6](-[#6](-[#1])-[#1]):[#6]:1)] Brc1c(O)c(Br)cc(c1)/C=C/2\SC(=O)N(C(=O)2)Cc3ccc(cc3)C
[#16]-1-[#6](=[#8])-[#7]-[#6](=[#8])-[#6]-1=[#6](-[#1])-[$([#6]-[#35])	$([#6]:[#6](-[#1]):[#6](-[F	Cl	Br	I]):[#6]:[#6]-[F	Cl	Br	I])	$([#6]:[#6](-[#1]):[#6](-[#1]):[#6]-[#16]-[#6](-[#1])-[#1])	$([#6]:[#6]:[#6]:[#6]:[#6]:[#6]:[#6]:[#6]:[#6]:[#6]-[#8]-[#6](-[#1])-[#1])	$([#6]:1:[#6](-[#6](-[#1])-[#1]):[#7](-[#6](-[#1])-[#1]):[#6](-[#6](-[#1])-[#1]):[#6]:1)] Brc1c(O)c(Br)cc(c1)/C=C\2/SC(=O)N(C(=O)2)[C@@H](C(=O)OC)C
[#16]-1-[#6](=[#8])-[#7]-[#6](=[#8])-[#6]-1=[#6](-[#1])-[$([#6]-[#35])	$([#6]:[#6](-[#1]):[#6](-[F	Cl	Br	I]):[#6]:[#6]-[F	Cl	Br	I])	$([#6]:[#6](-[#1]):[#6](-[#1]):[#6]-[#16]-[#6](-[#1])-[#1])	$([#6]:[#6]:[#6]:[#6]:[#6]:[#6]:[#6]:[#6]:[#6]:[#6]-[#8]-[#6](-[#1])-[#1])	$([#6]:1:[#6](-[#6](-[#1])-[#1]):[#7](-[#6](-[#1])-[#1]):[#6](-[#6](-[#1])-[#1]):[#6]:1)] Brc1c(O)c(cc(Br)c1)/C=C\2/SC(=O)N(C(=O)2)C(C)C
[#16]-1-[#6](=[#8])-[#7]-[#6](=[#8])-[#6]-1=[#6](-[#1])-[$([#6]-[#35])	$([#6]:[#6](-[#1]):[#6](-[F	Cl	Br	I]):[#6]:[#6]-[F	Cl	Br	I])	$([#6]:[#6](-[#1]):[#6](-[#1]):[#6]-[#16]-[#6](-[#1])-[#1])	$([#6]:[#6]:[#6]:[#6]:[#6]:[#6]:[#6]:[#6]:[#6]:[#6]-[#8]-[#6](-[#1])-[#1])	$([#6]:1:[#6](-[#6](-[#1])-[#1]):[#7](-[#6](-[#1])-[#1]):[#6](-[#6](-[#1])-[#1]):[#6]:1)] Brc1c(O)c(cc(Br)c1)/C=C\2/SC(=O)N(c3ccccc3)C(=O)2
[#16]-1-[#6](=[#8])-[#7]-[#6](=[#8])-[#6]-1=[#6](-[#1])-[$([#6]-[#35])	$([#6]:[#6](-[#1]):[#6](-[F	Cl	Br	I]):[#6]:[#6]-[F	Cl	Br	I])	$([#6]:[#6](-[#1]):[#6](-[#1]):[#6]-[#16]-[#6](-[#1])-[#1])	$([#6]:[#6]:[#6]:[#6]:[#6]:[#6]:[#6]:[#6]:[#6]:[#6]-[#8]-[#6](-[#1])-[#1])	$([#6]:1:[#6](-[#6](-[#1])-[#1]):[#7](-[#6](-[#1])-[#1]):[#6](-[#6](-[#1])-[#1]):[#6]:1)] Brc1c(O)c(cc(Br)c1)/C=C\2/SC(=O)NC(=O)2
[#16]-1-[#6](=[#8])-[#7]-[#6](=[#8])-[#6]-1=[#6](-[#1])-[$([#6]-[#35])	$([#6]:[#6](-[#1]):[#6](-[F	Cl	Br	I]):[#6]:[#6]-[F	Cl	Br	I])	$([#6]:[#6](-[#1]):[#6](-[#1]):[#6]-[#16]-[#6](-[#1])-[#1])	$([#6]:[#6]:[#6]:[#6]:[#6]:[#6]:[#6]:[#6]:[#6]:[#6]-[#8]-[#6](-[#1])-[#1])	$([#6]:1:[#6](-[#6](-[#1])-[#1]):[#7](-[#6](-[#1])-[#1]):[#6](-[#6](-[#1])-[#1]):[#6]:1)] Brc1c(O)c(cc(Cl)c1)/C=C\2/SC(=O)N(C(=O)2)CC#C
[#16]-1-[#6](=[#8])-[#7]-[#6](=[#8])-[#6]-1=[#6](-[#1])-[$([#6]-[#35])	$([#6]:[#6](-[#1]):[#6](-[F	Cl	Br	I]):[#6]:[#6]-[F	Cl	Br	I])	$([#6]:[#6](-[#1]):[#6](-[#1]):[#6]-[#16]-[#6](-[#1])-[#1])	$([#6]:[#6]:[#6]:[#6]:[#6]:[#6]:[#6]:[#6]:[#6]:[#6]-[#8]-[#6](-[#1])-[#1])	$([#6]:1:[#6](-[#6](-[#1])-[#1]):[#7](-[#6](-[#1])-[#1]):[#6](-[#6](-[#1])-[#1]):[#6]:1)] Brc1c(O)c(Cl)cc(c1)/C=C\2/SC(=O)N(C(=O)2)[C@@H](C(=O)OC)C
[#16]-1-[#6](=[#8])-[#7]-[#6](=[#8])-[#6]-1=[#6](-[#1])-[$([#6]-[#35])	$([#6]:[#6](-[#1]):[#6](-[F	Cl	Br	I]):[#6]:[#6]-[F	Cl	Br	I])	$([#6]:[#6](-[#1]):[#6](-[#1]):[#6]-[#16]-[#6](-[#1])-[#1])	$([#6]:[#6]:[#6]:[#6]:[#6]:[#6]:[#6]:[#6]:[#6]:[#6]-[#8]-[#6](-[#1])-[#1])	$([#6]:1:[#6](-[#6](-[#1])-[#1]):[#7](-[#6](-[#1])-[#1]):[#6](-[#6](-[#1])-[#1]):[#6]:1)] Brc1c(OC)c(Br)cc(c1)/C=C/2\SC(=O)N(c3ccccc3)C(=O)2
[#16]-1-[#6](=[#8])-[#7]-[#6](=[#8])-[#6]-1=[#6](-[#1])-[$([#6]-[#35])	$([#6]:[#6](-[#1]):[#6](-[F	Cl	Br	I]):[#6]:[#6]-[F	Cl	Br	I])	$([#6]:[#6](-[#1]):[#6](-[#1]):[#6]-[#16]-[#6](-[#1])-[#1])	$([#6]:[#6]:[#6]:[#6]:[#6]:[#6]:[#6]:[#6]:[#6]:[#6]-[#8]-[#6](-[#1])-[#1])	$([#6]:1:[#6](-[#6](-[#1])-[#1]):[#7](-[#6](-[#1])-[#1]):[#6](-[#6](-[#1])-[#1]):[#6]:1)] Brc1c(OC)c(Br)cc(c1)/C=C/2\SC(=O)NC(=O)2
[#16]-1-[#6](=[#8])-[#7]-[#6](=[#8])-[#6]-1=[#6](-[#1])-[$([#6]-[#35])	$([#6]:[#6](-[#1]):[#6](-[F	Cl	Br	I]):[#6]:[#6]-[F	Cl	Br	I])	$([#6]:[#6](-[#1]):[#6](-[#1]):[#6]-[#16]-[#6](-[#1])-[#1])	$([#6]:[#6]:[#6]:[#6]:[#6]:[#6]:[#6]:[#6]:[#6]:[#6]-[#8]-[#6](-[#1])-[#1])	$([#6]:1:[#6](-[#6](-[#1])-[#1]):[#7](-[#6](-[#1])-[#1]):[#6](-[#6](-[#1])-[#1]):[#6]:1)] Brc1c(OC)c(Br)cc(c1)/C=C\2/SC(=O)NC(=O)2
[#16]-1-[#6](=[#8])-[#7]-[#6](=[#8])-[#6]-1=[#6](-[#1])-[$([#6]-[#35])	$([#6]:[#6](-[#1]):[#6](-[F	Cl	Br	I]):[#6]:[#6]-[F	Cl	Br	I])	$([#6]:[#6](-[#1]):[#6](-[#1]):[#6]-[#16]-[#6](-[#1])-[#1])	$([#6]:[#6]:[#6]:[#6]:[#6]:[#6]:[#6]:[#6]:[#6]:[#6]-[#8]-[#6](-[#1])-[#1])	$([#6]:1:[#6](-[#6](-[#1])-[#1]):[#7](-[#6](-[#1])-[#1]):[#6](-[#6](-[#1])-[#1]):[#6]:1)] Brc1c(OC)c(Cl)cc(c1)/C=C/2\SC(=O)N(C(=O)2)CC=C
[#16]-1-[#6](=[#8])-[#7]-[#6](=[#8])-[#6]-1=[#6](-[#1])-[$([#6]-[#35])	$([#6]:[#6](-[#1]):[#6](-[F	Cl	Br	I]):[#6]:[#6]-[F	Cl	Br	I])	$([#6]:[#6](-[#1]):[#6](-[#1]):[#6]-[#16]-[#6](-[#1])-[#1])	$([#6]:[#6]:[#6]:[#6]:[#6]:[#6]:[#6]:[#6]:[#6]:[#6]-[#8]-[#6](-[#1])-[#1])	$([#6]:1:[#6](-[#6](-[#1])-[#1]):[#7](-[#6](-[#1])-[#1]):[#6](-[#6](-[#1])-[#1]):[#6]:1)] Brc1c(OCC([O-])=O)c(Cl)cc(c1)/C=C\2/SC(=O)N(C(=O)2)CC(=O)OCC
[#16]-1-[#6](=[#8])-[#7]-[#6](=[#8])-[#6]-1=[#6](-[#1])-[$([#6]-[#35])	$([#6]:[#6](-[#1]):[#6](-[F	Cl	Br	I]):[#6]:[#6]-[F	Cl	Br	I])	$([#6]:[#6](-[#1]):[#6](-[#1]):[#6]-[#16]-[#6](-[#1])-[#1])	$([#6]:[#6]:[#6]:[#6]:[#6]:[#6]:[#6]:[#6]:[#6]:[#6]-[#8]-[#6](-[#1])-[#1])	$([#6]:1:[#6](-[#6](-[#1])-[#1]):[#7](-[#6](-[#1])-[#1]):[#6](-[#6](-[#1])-[#1]):[#6]:1)] Brc1c(OCC([O-])=O)c(Cl)cc(c1)/C=C\2/SC(=O)N(C(=O)2)CC#C
[#16]-1-[#6](=[#8])-[#7]-[#6](=[#8])-[#6]-1=[#6](-[#1])-[$([#6]-[#35])	$([#6]:[#6](-[#1]):[#6](-[F	Cl	Br	I]):[#6]:[#6]-[F	Cl	Br	I])	$([#6]:[#6](-[#1]):[#6](-[#1]):[#6]-[#16]-[#6](-[#1])-[#1])	$([#6]:[#6]:[#6]:[#6]:[#6]:[#6]:[#6]:[#6]:[#6]:[#6]-[#8]-[#6](-[#1])-[#1])	$([#6]:1:[#6](-[#6](-[#1])-[#1]):[#7](-[#6](-[#1])-[#1]):[#6](-[#6](-[#1])-[#1]):[#6]:1)] Brc1c(OCC([O-])=O)c(Cl)cc(c1)/C=C\2/SC(=O)N(c3ccccc3)C(=O)2
[#16]-1-[#6](=[#8])-[#7]-[#6](=[#8])-[#6]-1=[#6](-[#1])-[$([#6]-[#35])	$([#6]:[#6](-[#1]):[#6](-[F	Cl	Br	I]):[#6]:[#6]-[F	Cl	Br	I])	$([#6]:[#6](-[#1]):[#6](-[#1]):[#6]-[#16]-[#6](-[#1])-[#1])	$([#6]:[#6]:[#6]:[#6]:[#6]:[#6]:[#6]:[#6]:[#6]:[#6]-[#8]-[#6](-[#1])-[#1])	$([#6]:1:[#6](-[#6](-[#1])-[#1]):[#7](-[#6](-[#1])-[#1]):[#6](-[#6](-[#1])-[#1]):[#6]:1)] Brc1c(OCC(=O)OC)c(Cl)cc(c1)/C=C\2/SC(=O)N(C(=O)2)[C@@H](C(=O)OCC)C
[#16]-1-[#6](=[#8])-[#7]-[#6](=[#8])-[#6]-1=[#6](-[#1])-[$([#6]-[#35])	$([#6]:[#6](-[#1]):[#6](-[F	Cl	Br	I]):[#6]:[#6]-[F	Cl	Br	I])	$([#6]:[#6](-[#1]):[#6](-[#1]):[#6]-[#16]-[#6](-[#1])-[#1])	$([#6]:[#6]:[#6]:[#6]:[#6]:[#6]:[#6]:[#6]:[#6]:[#6]-[#8]-[#6](-[#1])-[#1])	$([#6]:1:[#6](-[#6](-[#1])-[#1]):[#7](-[#6](-[#1])-[#1]):[#6](-[#6](-[#1])-[#1]):[#6]:1)] Brc1c(OCC(=O)OC)c(Cl)cc(c1)/C=C\2/SC(=O)N(C(=O)2)[C@H](C(=O)OCC)C
[#16]-1-[#6](=[#8])-[#7]-[#6](=[#8])-[#6]-1=[#6](-[#1])-[$([#6]-[#35])	$([#6]:[#6](-[#1]):[#6](-[F	Cl	Br	I]):[#6]:[#6]-[F	Cl	Br	I])	$([#6]:[#6](-[#1]):[#6](-[#1]):[#6]-[#16]-[#6](-[#1])-[#1])	$([#6]:[#6]:[#6]:[#6]:[#6]:[#6]:[#6]:[#6]:[#6]:[#6]-[#8]-[#6](-[#1])-[#1])	$([#6]:1:[#6](-[#6](-[#1])-[#1]):[#7](-[#6](-[#1])-[#1]):[#6](-[#6](-[#1])-[#1]):[#6]:1)] Brc1c(OCC(=O)OCC)c(Br)cc(c1)/C=C\2/SC(=O)N(C(=O)2)C(C)C
[#16]-1-[#6](=[#8])-[#7]-[#6](=[#8])-[#6]-1=[#6](-[#1])-[$([#6]-[#35])	$([#6]:[#6](-[#1]):[#6](-[F	Cl	Br	I]):[#6]:[#6]-[F	Cl	Br	I])	$([#6]:[#6](-[#1]):[#6](-[#1]):[#6]-[#16]-[#6](-[#1])-[#1])	$([#6]:[#6]:[#6]:[#6]:[#6]:[#6]:[#6]:[#6]:[#6]:[#6]-[#8]-[#6](-[#1])-[#1])	$([#6]:1:[#6](-[#6](-[#1])-[#1]):[#7](-[#6](-[#1])-[#1]):[#6](-[#6](-[#1])-[#1]):[#6]:1)] Brc1c(OCC)c(Br)cc(c1)/C=C\2/SC(=O)N(C(=O)2)CC(=O)OC
[#16]-1-[#6](=[#8])-[#7]-[#6](=[#8])-[#6]-1=[#6](-[#1])-[$([#6]-[#35])	$([#6]:[#6](-[#1]):[#6](-[F	Cl	Br	I]):[#6]:[#6]-[F	Cl	Br	I])	$([#6]:[#6](-[#1]):[#6](-[#1]):[#6]-[#16]-[#6](-[#1])-[#1])	$([#6]:[#6]:[#6]:[#6]:[#6]:[#6]:[#6]:[#6]:[#6]:[#6]-[#8]-[#6](-[#1])-[#1])	$([#6]:1:[#6](-[#6](-[#1])-[#1]):[#7](-[#6](-[#1])-[#1]):[#6](-[#6](-[#1])-[#1]):[#6]:1)] Brc1c(OCC)c(Br)cc(c1)/C=C\2/SC(=O)N(C(=O)2)CC#C
[#16]-1-[#6](=[#8])-[#7]-[#6](=[#8])-[#6]-1=[#6](-[#1])-[$([#6]-[#35])	$([#6]:[#6](-[#1]):[#6](-[F	Cl	Br	I]):[#6]:[#6]-[F	Cl	Br	I])	$([#6]:[#6](-[#1]):[#6](-[#1]):[#6]-[#16]-[#6](-[#1])-[#1])	$([#6]:[#6]:[#6]:[#6]:[#6]:[#6]:[#6]:[#6]:[#6]:[#6]-[#8]-[#6](-[#1])-[#1])	$([#6]:1:[#6](-[#6](-[#1])-[#1]):[#7](-[#6](-[#1])-[#1]):[#6](-[#6](-[#1])-[#1]):[#6]:1)] Brc1c(OCc2cc(ccc2)C)c(Br)cc(c1)/C=C\3/SC(=O)N(C(=O)3)CC(=O)OC
[#16]-1-[#6](=[#8])-[#7]-[#6](=[#8])-[#6]-1=[#6](-[#1])-[$([#6]-[#35])	$([#6]:[#6](-[#1]):[#6](-[F	Cl	Br	I]):[#6]:[#6]-[F	Cl	Br	I])	$([#6]:[#6](-[#1]):[#6](-[#1]):[#6]-[#16]-[#6](-[#1])-[#1])	$([#6]:[#6]:[#6]:[#6]:[#6]:[#6]:[#6]:[#6]:[#6]:[#6]-[#8]-[#6](-[#1])-[#1])	$([#6]:1:[#6](-[#6](-[#1])-[#1]):[#7](-[#6](-[#1])-[#1]):[#6](-[#6](-[#1])-[#1]):[#6]:1)] Brc1cc(Cl)c(OC)c(c1)/C=C/2\SC(=O)N(C(=O)2)CC#C
[#16]-1-[#6](=[#8])-[#7]-[#6](=[#8])-[#6]-1=[#6](-[#1])-[$([#6]-[#35])	$([#6]:[#6](-[#1]):[#6](-[F	Cl	Br	I]):[#6]:[#6]-[F	Cl	Br	I])	$([#6]:[#6](-[#1]):[#6](-[#1]):[#6]-[#16]-[#6](-[#1])-[#1])	$([#6]:[#6]:[#6]:[#6]:[#6]:[#6]:[#6]:[#6]:[#6]:[#6]-[#8]-[#6](-[#1])-[#1])	$([#6]:1:[#6](-[#6](-[#1])-[#1]):[#7](-[#6](-[#1])-[#1]):[#6](-[#6](-[#1])-[#1]):[#6]:1)] Clc1c(c(F)ccc1)CN2C(S/C(/C(=O)2)=C/c3c(OCCC)ccc4c3cccc4)=O
[#16]-1-[#6](=[#8])-[#7]-[#6](=[#8])-[#6]-1=[#6](-[#1])-[$([#6]-[#35])	$([#6]:[#6](-[#1]):[#6](-[F	Cl	Br	I]):[#6]:[#6]-[F	Cl	Br	I])	$([#6]:[#6](-[#1]):[#6](-[#1]):[#6]-[#16]-[#6](-[#1])-[#1])	$([#6]:[#6]:[#6]:[#6]:[#6]:[#6]:[#6]:[#6]:[#6]:[#6]-[#8]-[#6](-[#1])-[#1])	$([#6]:1:[#6](-[#6](-[#1])-[#1]):[#7](-[#6](-[#1])-[#1]):[#6](-[#6](-[#1])-[#1]):[#6]:1)] Clc1c(cccc1)CN2C(S/C(/C(=O)2)=C\c3cc([N+]([O-])=O)c(SCCO)cc3)=O
[#16]-1-[#6](=[#8])-[#7]-[#6](=[#8])-[#6]-1=[#6](-[#1])-[$([#6]-[#35])	$([#6]:[#6](-[#1]):[#6](-[F	Cl	Br	I]):[#6]:[#6]-[F	Cl	Br	I])	$([#6]:[#6](-[#1]):[#6](-[#1]):[#6]-[#16]-[#6](-[#1])-[#1])	$([#6]:[#6]:[#6]:[#6]:[#6]:[#6]:[#6]:[#6]:[#6]:[#6]-[#8]-[#6](-[#1])-[#1])	$([#6]:1:[#6](-[#6](-[#1])-[#1]):[#7](-[#6](-[#1])-[#1]):[#6](-[#6](-[#1])-[#1]):[#6]:1)] Clc1c(O)c(Cl)cc(c1)/C=C/2\SC(=O)N(C(=O)2)CC(=O)Nc3ccccc3
[#16]-1-[#6](=[#8])-[#7]-[#6](=[#8])-[#6]-1=[#6](-[#1])-[$([#6]-[#35])	$([#6]:[#6](-[#1]):[#6](-[F	Cl	Br	I]):[#6]:[#6]-[F	Cl	Br	I])	$([#6]:[#6](-[#1]):[#6](-[#1]):[#6]-[#16]-[#6](-[#1])-[#1])	$([#6]:[#6]:[#6]:[#6]:[#6]:[#6]:[#6]:[#6]:[#6]:[#6]-[#8]-[#6](-[#1])-[#1])	$([#6]:1:[#6](-[#6](-[#1])-[#1]):[#7](-[#6](-[#1])-[#1]):[#6](-[#6](-[#1])-[#1]):[#6]:1)] Clc1c(O)c(Cl)cc(c1)/C=C/2\SC(=O)N(c3cc(Cl)ccc3)C(=O)2
[#16]-1-[#6](=[#8])-[#7]-[#6](=[#8])-[#6]-1=[#6](-[#1])-[$([#6]-[#35])	$([#6]:[#6](-[#1]):[#6](-[F	Cl	Br	I]):[#6]:[#6]-[F	Cl	Br	I])	$([#6]:[#6](-[#1]):[#6](-[#1]):[#6]-[#16]-[#6](-[#1])-[#1])	$([#6]:[#6]:[#6]:[#6]:[#6]:[#6]:[#6]:[#6]:[#6]:[#6]-[#8]-[#6](-[#1])-[#1])	$([#6]:1:[#6](-[#6](-[#1])-[#1]):[#7](-[#6](-[#1])-[#1]):[#6](-[#6](-[#1])-[#1]):[#6]:1)] Clc1c(O)c(Cl)cc(c1)/C=C\2/SC(=O)N(C(=O)2)CC(=O)Nc3ccccc3
[#16]-1-[#6](=[#8])-[#7]-[#6](=[#8])-[#6]-1=[#6](-[#1])-[$([#6]-[#35])	$([#6]:[#6](-[#1]):[#6](-[F	Cl	Br	I]):[#6]:[#6]-[F	Cl	Br	I])	$([#6]:[#6](-[#1]):[#6](-[#1]):[#6]-[#16]-[#6](-[#1])-[#1])	$([#6]:[#6]:[#6]:[#6]:[#6]:[#6]:[#6]:[#6]:[#6]:[#6]-[#8]-[#6](-[#1])-[#1])	$([#6]:1:[#6](-[#6](-[#1])-[#1]):[#7](-[#6](-[#1])-[#1]):[#6](-[#6](-[#1])-[#1]):[#6]:1)] Clc1c(O)c(Cl)cc(c1)/C=C\2/SC(=O)N(C(=O)2)CCOC
[#16]-1-[#6](=[#8])-[#7]-[#6](=[#8])-[#6]-1=[#6](-[#1])-[$([#6]-[#35])	$([#6]:[#6](-[#1]):[#6](-[F	Cl	Br	I]):[#6]:[#6]-[F	Cl	Br	I])	$([#6]:[#6](-[#1]):[#6](-[#1]):[#6]-[#16]-[#6](-[#1])-[#1])	$([#6]:[#6]:[#6]:[#6]:[#6]:[#6]:[#6]:[#6]:[#6]:[#6]-[#8]-[#6](-[#1])-[#1])	$([#6]:1:[#6](-[#6](-[#1])-[#1]):[#7](-[#6](-[#1])-[#1]):[#6](-[#6](-[#1])-[#1]):[#6]:1)] Clc1c(OC)c(Cl)cc(c1)/C=C\2/SC(=O)N(C(=O)2)Cc3cc([N+]([O-])=O)ccc3
[#16]-1-[#6](=[#8])-[#7]-[#6](=[#8])-[#6]-1=[#6](-[#1])-[$([#6]-[#35])	$([#6]:[#6](-[#1]):[#6](-[F	Cl	Br	I]):[#6]:[#6]-[F	Cl	Br	I])	$([#6]:[#6](-[#1]):[#6](-[#1]):[#6]-[#16]-[#6](-[#1])-[#1])	$([#6]:[#6]:[#6]:[#6]:[#6]:[#6]:[#6]:[#6]:[#6]:[#6]-[#8]-[#6](-[#1])-[#1])	$([#6]:1:[#6](-[#6](-[#1])-[#1]):[#7](-[#6](-[#1])-[#1]):[#6](-[#6](-[#1])-[#1]):[#6]:1)] Clc1c(OCC([O-])=O)c(Cl)cc(c1)/C=C/2\SC(=O)N(c3ccccc3)C(=O)2
[#16]-1-[#6](=[#8])-[#7]-[#6](=[#8])-[#6]-1=[#6](-[#1])-[$([#6]-[#35])	$([#6]:[#6](-[#1]):[#6](-[F	Cl	Br	I]):[#6]:[#6]-[F	Cl	Br	I])	$([#6]:[#6](-[#1]):[#6](-[#1]):[#6]-[#16]-[#6](-[#1])-[#1])	$([#6]:[#6]:[#6]:[#6]:[#6]:[#6]:[#6]:[#6]:[#6]:[#6]-[#8]-[#6](-[#1])-[#1])	$([#6]:1:[#6](-[#6](-[#1])-[#1]):[#7](-[#6](-[#1])-[#1]):[#6](-[#6](-[#1])-[#1]):[#6]:1)] Clc1c(OCC([O-])=O)c(Cl)cc(c1)/C=C\2/SC(=O)N(C(=O)2)CC(=O)Nc3ccc(cc3)C
[#16]-1-[#6](=[#8])-[#7]-[#6](=[#8])-[#6]-1=[#6](-[#1])-[$([#6]-[#35])	$([#6]:[#6](-[#1]):[#6](-[F	Cl	Br	I]):[#6]:[#6]-[F	Cl	Br	I])	$([#6]:[#6](-[#1]):[#6](-[#1]):[#6]-[#16]-[#6](-[#1])-[#1])	$([#6]:[#6]:[#6]:[#6]:[#6]:[#6]:[#6]:[#6]:[#6]:[#6]-[#8]-[#6](-[#1])-[#1])	$([#6]:1:[#6](-[#6](-[#1])-[#1]):[#7](-[#6](-[#1])-[#1]):[#6](-[#6](-[#1])-[#1]):[#6]:1)] Clc1c(OCC(=O)OC)c(Cl)cc(c1)/C=C/2\SC(=O)N(C(=O)2)[C@H](C(=O)OCC)C
[#16]-1-[#6](=[#8])-[#7]-[#6](=[#8])-[#6]-1=[#6](-[#1])-[$([#6]-[#35])	$([#6]:[#6](-[#1]):[#6](-[F	Cl	Br	I]):[#6]:[#6]-[F	Cl	Br	I])	$([#6]:[#6](-[#1]):[#6](-[#1]):[#6]-[#16]-[#6](-[#1])-[#1])	$([#6]:[#6]:[#6]:[#6]:[#6]:[#6]:[#6]:[#6]:[#6]:[#6]-[#8]-[#6](-[#1])-[#1])	$([#6]:1:[#6](-[#6](-[#1])-[#1]):[#7](-[#6](-[#1])-[#1]):[#6](-[#6](-[#1])-[#1]):[#6]:1)] Clc1c(OCC(=O)OC)c(Cl)cc(c1)/C=C\2/SC(=O)N(C(=O)2)CC=C
[#16]-1-[#6](=[#8])-[#7]-[#6](=[#8])-[#6]-1=[#6](-[#1])-[$([#6]-[#35])	$([#6]:[#6](-[#1]):[#6](-[F	Cl	Br	I]):[#6]:[#6]-[F	Cl	Br	I])	$([#6]:[#6](-[#1]):[#6](-[#1]):[#6]-[#16]-[#6](-[#1])-[#1])	$([#6]:[#6]:[#6]:[#6]:[#6]:[#6]:[#6]:[#6]:[#6]:[#6]-[#8]-[#6](-[#1])-[#1])	$([#6]:1:[#6](-[#6](-[#1])-[#1]):[#7](-[#6](-[#1])-[#1]):[#6](-[#6](-[#1])-[#1]):[#6]:1)] Clc1c(OCC(=O)OCC)c(Cl)cc(c1)/C=C/2\SC(=O)NC(=O)2
[#16]-1-[#6](=[#8])-[#7]-[#6](=[#8])-[#6]-1=[#6](-[#1])-[$([#6]-[#35])	$([#6]:[#6](-[#1]):[#6](-[F	Cl	Br	I]):[#6]:[#6]-[F	Cl	Br	I])	$([#6]:[#6](-[#1]):[#6](-[#1]):[#6]-[#16]-[#6](-[#1])-[#1])	$([#6]:[#6]:[#6]:[#6]:[#6]:[#6]:[#6]:[#6]:[#6]:[#6]-[#8]-[#6](-[#1])-[#1])	$([#6]:1:[#6](-[#6](-[#1])-[#1]):[#7](-[#6](-[#1])-[#1]):[#6](-[#6](-[#1])-[#1]):[#6]:1)] Clc1c(OCC(=O)OCC)c(Cl)cc(c1)/C=C\2/SC(=O)N(C(=O)2)CC(=O)OC
[#16]-1-[#6](=[#8])-[#7]-[#6](=[#8])-[#6]-1=[#6](-[#1])-[$([#6]-[#35])	$([#6]:[#6](-[#1]):[#6](-[F	Cl	Br	I]):[#6]:[#6]-[F	Cl	Br	I])	$([#6]:[#6](-[#1]):[#6](-[#1]):[#6]-[#16]-[#6](-[#1])-[#1])	$([#6]:[#6]:[#6]:[#6]:[#6]:[#6]:[#6]:[#6]:[#6]:[#6]-[#8]-[#6](-[#1])-[#1])	$([#6]:1:[#6](-[#6](-[#1])-[#1]):[#7](-[#6](-[#1])-[#1]):[#6](-[#6](-[#1])-[#1]):[#6]:1)] Clc1c(OCC#C)c(Cl)cc(c1)/C=C\2/SC(=O)N(C(=O)2)[C@@H](CC)C
[#16]-1-[#6](=[#8])-[#7]-[#6](=[#8])-[#6]-1=[#6](-[#1])-[$([#6]-[#35])	$([#6]:[#6](-[#1]):[#6](-[F	Cl	Br	I]):[#6]:[#6]-[F	Cl	Br	I])	$([#6]:[#6](-[#1]):[#6](-[#1]):[#6]-[#16]-[#6](-[#1])-[#1])	$([#6]:[#6]:[#6]:[#6]:[#6]:[#6]:[#6]:[#6]:[#6]:[#6]-[#8]-[#6](-[#1])-[#1])	$([#6]:1:[#6](-[#6](-[#1])-[#1]):[#7](-[#6](-[#1])-[#1]):[#6](-[#6](-[#1])-[#1]):[#6]:1)] Clc1c(OCC#C)c(Cl)cc(c1)/C=C\2/SC(=O)N(C(=O)2)[C@H](C(=O)OCC)C
[#16]-1-[#6](=[#8])-[#7]-[#6](=[#8])-[#6]-1=[#6](-[#1])-[$([#6]-[#35])	$([#6]:[#6](-[#1]):[#6](-[F	Cl	Br	I]):[#6]:[#6]-[F	Cl	Br	I])	$([#6]:[#6](-[#1]):[#6](-[#1]):[#6]-[#16]-[#6](-[#1])-[#1])	$([#6]:[#6]:[#6]:[#6]:[#6]:[#6]:[#6]:[#6]:[#6]:[#6]-[#8]-[#6](-[#1])-[#1])	$([#6]:1:[#6](-[#6](-[#1])-[#1]):[#7](-[#6](-[#1])-[#1]):[#6](-[#6](-[#1])-[#1]):[#6]:1)] Clc1c(OCC#C)c(Cl)cc(c1)/C=C\2/SC(=O)N(C(=O)2)CC#C
[#16]-1-[#6](=[#8])-[#7]-[#6](=[#8])-[#6]-1=[#6](-[#1])-[$([#6]-[#35])	$([#6]:[#6](-[#1]):[#6](-[F	Cl	Br	I]):[#6]:[#6]-[F	Cl	Br	I])	$([#6]:[#6](-[#1]):[#6](-[#1]):[#6]-[#16]-[#6](-[#1])-[#1])	$([#6]:[#6]:[#6]:[#6]:[#6]:[#6]:[#6]:[#6]:[#6]:[#6]-[#8]-[#6](-[#1])-[#1])	$([#6]:1:[#6](-[#6](-[#1])-[#1]):[#7](-[#6](-[#1])-[#1]):[#6](-[#6](-[#1])-[#1]):[#6]:1)] Clc1c(OCC#C)c(Cl)cc(c1)/C=C\2/SC(=O)N(C(=O)2)Cc3cc([N+]([O-])=O)ccc3
[#16]-1-[#6](=[#8])-[#7]-[#6](=[#8])-[#6]-1=[#6](-[#1])-[$([#6]-[#35])	$([#6]:[#6](-[#1]):[#6](-[F	Cl	Br	I]):[#6]:[#6]-[F	Cl	Br	I])	$([#6]:[#6](-[#1]):[#6](-[#1]):[#6]-[#16]-[#6](-[#1])-[#1])	$([#6]:[#6]:[#6]:[#6]:[#6]:[#6]:[#6]:[#6]:[#6]:[#6]-[#8]-[#6](-[#1])-[#1])	$([#6]:1:[#6](-[#6](-[#1])-[#1]):[#7](-[#6](-[#1])-[#1]):[#6](-[#6](-[#1])-[#1]):[#6]:1)] Clc1c(OCc2ccc([N+]([O-])=O)cc2)c(Cl)cc(c1)/C=C\3/SC(=O)N(C(=O)3)CC#C
[#16]-1-[#6](=[#8])-[#7]-[#6](=[#8])-[#6]-1=[#6](-[#1])-[$([#6]-[#35])	$([#6]:[#6](-[#1]):[#6](-[F	Cl	Br	I]):[#6]:[#6]-[F	Cl	Br	I])	$([#6]:[#6](-[#1]):[#6](-[#1]):[#6]-[#16]-[#6](-[#1])-[#1])	$([#6]:[#6]:[#6]:[#6]:[#6]:[#6]:[#6]:[#6]:[#6]:[#6]-[#8]-[#6](-[#1])-[#1])	$([#6]:1:[#6](-[#6](-[#1])-[#1]):[#7](-[#6](-[#1])-[#1]):[#6](-[#6](-[#1])-[#1]):[#6]:1)] Clc1cc(NC(=O)CN2C(S/C(/C(=O)2)=C\c3cc([N+]([O-])=O)c(SCCO)cc3)=O)c(cc1)C
[#16]-1-[#6](=[#8])-[#7]-[#6](=[#8])-[#6]-1=[#6](-[#1])-[$([#6]-[#35])	$([#6]:[#6](-[#1]):[#6](-[F	Cl	Br	I]):[#6]:[#6]-[F	Cl	Br	I])	$([#6]:[#6](-[#1]):[#6](-[#1]):[#6]-[#16]-[#6](-[#1])-[#1])	$([#6]:[#6]:[#6]:[#6]:[#6]:[#6]:[#6]:[#6]:[#6]:[#6]-[#8]-[#6](-[#1])-[#1])	$([#6]:1:[#6](-[#6](-[#1])-[#1]):[#7](-[#6](-[#1])-[#1]):[#6](-[#6](-[#1])-[#1]):[#6]:1)] Clc1ccc(cc1)CN2C(S/C(/C(=O)2)=C\c3c(OCC)ccc4c3cccc4)=O
[#16]-1-[#6](=[#8])-[#7]-[#6](=[#8])-[#6]-1=[#6](-[#1])-[$([#6]-[#35])	$([#6]:[#6](-[#1]):[#6](-[F	Cl	Br	I]):[#6]:[#6]-[F	Cl	Br	I])	$([#6]:[#6](-[#1]):[#6](-[#1]):[#6]-[#16]-[#6](-[#1])-[#1])	$([#6]:[#6]:[#6]:[#6]:[#6]:[#6]:[#6]:[#6]:[#6]:[#6]-[#8]-[#6](-[#1])-[#1])	$([#6]:1:[#6](-[#6](-[#1])-[#1]):[#7](-[#6](-[#1])-[#1]):[#6](-[#6](-[#1])-[#1]):[#6]:1)] Clc1ccc(N2C(S/C(/C(=O)2)=C/c3cc([N+]([O-])=O)c(SCCO)cc3)=O)cc1
[#16]-1-[#6](=[#8])-[#7]-[#6](=[#8])-[#6]-1=[#6](-[#1])-[$([#6]-[#35])	$([#6]:[#6](-[#1]):[#6](-[F	Cl	Br	I]):[#6]:[#6]-[F	Cl	Br	I])	$([#6]:[#6](-[#1]):[#6](-[#1]):[#6]-[#16]-[#6](-[#1])-[#1])	$([#6]:[#6]:[#6]:[#6]:[#6]:[#6]:[#6]:[#6]:[#6]:[#6]-[#8]-[#6](-[#1])-[#1])	$([#6]:1:[#6](-[#6](-[#1])-[#1]):[#7](-[#6](-[#1])-[#1]):[#6](-[#6](-[#1])-[#1]):[#6]:1)] Clc1ccc(NC(=O)CN2C(S/C(/C(=O)2)=C/c3c(OCC)ccc4c3cccc4)=O)cc1
[#16]-1-[#6](=[#8])-[#7]-[#6](=[#8])-[#6]-1=[#6](-[#1])-[$([#6]-[#35])	$([#6]:[#6](-[#1]):[#6](-[F	Cl	Br	I]):[#6]:[#6]-[F	Cl	Br	I])	$([#6]:[#6](-[#1]):[#6](-[#1]):[#6]-[#16]-[#6](-[#1])-[#1])	$([#6]:[#6]:[#6]:[#6]:[#6]:[#6]:[#6]:[#6]:[#6]:[#6]-[#8]-[#6](-[#1])-[#1])	$([#6]:1:[#6](-[#6](-[#1])-[#1]):[#7](-[#6](-[#1])-[#1]):[#6](-[#6](-[#1])-[#1]):[#6]:1)] Ic1c([O-])c(cc(Br)c1)/C=C\2/SC(=O)N(C(=O)2)CC([O-])=O
[#16]-1-[#6](=[#8])-[#7]-[#6](=[#8])-[#6]-1=[#6](-[#1])-[$([#6]-[#35])	$([#6]:[#6](-[#1]):[#6](-[F	Cl	Br	I]):[#6]:[#6]-[F	Cl	Br	I])	$([#6]:[#6](-[#1]):[#6](-[#1]):[#6]-[#16]-[#6](-[#1])-[#1])	$([#6]:[#6]:[#6]:[#6]:[#6]:[#6]:[#6]:[#6]:[#6]:[#6]-[#8]-[#6](-[#1])-[#1])	$([#6]:1:[#6](-[#6](-[#1])-[#1]):[#7](-[#6](-[#1])-[#1]):[#6](-[#6](-[#1])-[#1]):[#6]:1)] Ic1c([O-])c(I)cc(c1)/C=C/2\SC(=O)NC(=O)2
[#16]-1-[#6](=[#8])-[#7]-[#6](=[#8])-[#6]-1=[#6](-[#1])-[$([#6]-[#35])	$([#6]:[#6](-[#1]):[#6](-[F	Cl	Br	I]):[#6]:[#6]-[F	Cl	Br	I])	$([#6]:[#6](-[#1]):[#6](-[#1]):[#6]-[#16]-[#6](-[#1])-[#1])	$([#6]:[#6]:[#6]:[#6]:[#6]:[#6]:[#6]:[#6]:[#6]:[#6]-[#8]-[#6](-[#1])-[#1])	$([#6]:1:[#6](-[#6](-[#1])-[#1]):[#7](-[#6](-[#1])-[#1]):[#6](-[#6](-[#1])-[#1]):[#6]:1)] Ic1c(O)c(cc(Br)c1)/C=C/2\SC(=O)N(C(=O)2)C(C)C
[#16]-1-[#6](=[#8])-[#7]-[#6](=[#8])-[#6]-1=[#6](-[#1])-[$([#6]-[#35])	$([#6]:[#6](-[#1]):[#6](-[F	Cl	Br	I]):[#6]:[#6]-[F	Cl	Br	I])	$([#6]:[#6](-[#1]):[#6](-[#1]):[#6]-[#16]-[#6](-[#1])-[#1])	$([#6]:[#6]:[#6]:[#6]:[#6]:[#6]:[#6]:[#6]:[#6]:[#6]-[#8]-[#6](-[#1])-[#1])	$([#6]:1:[#6](-[#6](-[#1])-[#1]):[#7](-[#6](-[#1])-[#1]):[#6](-[#6](-[#1])-[#1]):[#6]:1)] Ic1c(O)c(cc(Cl)c1)/C=C/2\SC(=O)N(C(=O)2)CC=C
[#16]-1-[#6](=[#8])-[#7]-[#6](=[#8])-[#6]-1=[#6](-[#1])-[$([#6]-[#35])	$([#6]:[#6](-[#1]):[#6](-[F	Cl	Br	I]):[#6]:[#6]-[F	Cl	Br	I])	$([#6]:[#6](-[#1]):[#6](-[#1]):[#6]-[#16]-[#6](-[#1])-[#1])	$([#6]:[#6]:[#6]:[#6]:[#6]:[#6]:[#6]:[#6]:[#6]:[#6]-[#8]-[#6](-[#1])-[#1])	$([#6]:1:[#6](-[#6](-[#1])-[#1]):[#7](-[#6](-[#1])-[#1]):[#6](-[#6](-[#1])-[#1]):[#6]:1)] Ic1c(O)c(Cl)cc(c1)/C=C\2/SC(=O)N(C(=O)2)CC(=O)OC
[#16]-1-[#6](=[#8])-[#7]-[#6](=[#8])-[#6]-1=[#6](-[#1])-[$([#6]-[#35])	$([#6]:[#6](-[#1]):[#6](-[F	Cl	Br	I]):[#6]:[#6]-[F	Cl	Br	I])	$([#6]:[#6](-[#1]):[#6](-[#1]):[#6]-[#16]-[#6](-[#1])-[#1])	$([#6]:[#6]:[#6]:[#6]:[#6]:[#6]:[#6]:[#6]:[#6]:[#6]-[#8]-[#6](-[#1])-[#1])	$([#6]:1:[#6](-[#6](-[#1])-[#1]):[#7](-[#6](-[#1])-[#1]):[#6](-[#6](-[#1])-[#1]):[#6]:1)] S(c1c([N+]([O-])=O)cc(cc1)/C=C/2\SC(=O)N(C(=O)2)CC(=O)Nc3c(cccc3C)C)CCO
[#16]-1-[#6](=[#8])-[#7]-[#6](=[#8])-[#6]-1=[#6](-[#1])-[$([#6]-[#35])	$([#6]:[#6](-[#1]):[#6](-[F	Cl	Br	I]):[#6]:[#6]-[F	Cl	Br	I])	$([#6]:[#6](-[#1]):[#6](-[#1]):[#6]-[#16]-[#6](-[#1])-[#1])	$([#6]:[#6]:[#6]:[#6]:[#6]:[#6]:[#6]:[#6]:[#6]:[#6]-[#8]-[#6](-[#1])-[#1])	$([#6]:1:[#6](-[#6](-[#1])-[#1]):[#7](-[#6](-[#1])-[#1]):[#6](-[#6](-[#1])-[#1]):[#6]:1)] S(c1c([N+]([O-])=O)cc(cc1)/C=C/2\SC(=O)N(C(=O)2)CC(=O)Nc3c(OC)cccc3)CCO
[#16]-1-[#6](=[#8])-[#7]-[#6](=[#8])-[#6]-1=[#6](-[#1])-[$([#6]-[#35])	$([#6]:[#6](-[#1]):[#6](-[F	Cl	Br	I]):[#6]:[#6]-[F	Cl	Br	I])	$([#6]:[#6](-[#1]):[#6](-[#1]):[#6]-[#16]-[#6](-[#1])-[#1])	$([#6]:[#6]:[#6]:[#6]:[#6]:[#6]:[#6]:[#6]:[#6]:[#6]-[#8]-[#6](-[#1])-[#1])	$([#6]:1:[#6](-[#6](-[#1])-[#1]):[#7](-[#6](-[#1])-[#1]):[#6](-[#6](-[#1])-[#1]):[#6]:1)] S(c1c([N+]([O-])=O)cc(cc1)/C=C/2\SC(=O)N(C(=O)2)CC(=O)Nc3ccc(cc3)C)CCO
[#16]-1-[#6](=[#8])-[#7]-[#6](=[#8])-[#6]-1=[#6](-[#1])-[$([#6]-[#35])	$([#6]:[#6](-[#1]):[#6](-[F	Cl	Br	I]):[#6]:[#6]-[F	Cl	Br	I])	$([#6]:[#6](-[#1]):[#6](-[#1]):[#6]-[#16]-[#6](-[#1])-[#1])	$([#6]:[#6]:[#6]:[#6]:[#6]:[#6]:[#6]:[#6]:[#6]:[#6]-[#8]-[#6](-[#1])-[#1])	$([#6]:1:[#6](-[#6](-[#1])-[#1]):[#7](-[#6](-[#1])-[#1]):[#6](-[#6](-[#1])-[#1]):[#6]:1)] S(c1c([N+]([O-])=O)cc(cc1)/C=C/2\SC(=O)N(C(=O)2)CC(=O)Nc3ccc(cc3)CC)CCO
[#16]-1-[#6](=[#8])-[#7]-[#6](=[#8])-[#6]-1=[#6](-[#1])-[$([#6]-[#35])	$([#6]:[#6](-[#1]):[#6](-[F	Cl	Br	I]):[#6]:[#6]-[F	Cl	Br	I])	$([#6]:[#6](-[#1]):[#6](-[#1]):[#6]-[#16]-[#6](-[#1])-[#1])	$([#6]:[#6]:[#6]:[#6]:[#6]:[#6]:[#6]:[#6]:[#6]:[#6]-[#8]-[#6](-[#1])-[#1])	$([#6]:1:[#6](-[#6](-[#1])-[#1]):[#7](-[#6](-[#1])-[#1]):[#6](-[#6](-[#1])-[#1]):[#6]:1)] S(c1c([N+]([O-])=O)cc(cc1)/C=C/2\SC(=O)N(C(=O)2)CC(=O)O[C@H](CC)C)CCO
[#16]-1-[#6](=[#8])-[#7]-[#6](=[#8])-[#6]-1=[#6](-[#1])-[$([#6]-[#35])	$([#6]:[#6](-[#1]):[#6](-[F	Cl	Br	I]):[#6]:[#6]-[F	Cl	Br	I])	$([#6]:[#6](-[#1]):[#6](-[#1]):[#6]-[#16]-[#6](-[#1])-[#1])	$([#6]:[#6]:[#6]:[#6]:[#6]:[#6]:[#6]:[#6]:[#6]:[#6]-[#8]-[#6](-[#1])-[#1])	$([#6]:1:[#6](-[#6](-[#1])-[#1]):[#7](-[#6](-[#1])-[#1]):[#6](-[#6](-[#1])-[#1]):[#6]:1)] S(c1c([N+]([O-])=O)cc(cc1)/C=C/2\SC(=O)N(C(=O)2)CC(=O)OCC(C)C)CCO
[#16]-1-[#6](=[#8])-[#7]-[#6](=[#8])-[#6]-1=[#6](-[#1])-[$([#6]-[#35])	$([#6]:[#6](-[#1]):[#6](-[F	Cl	Br	I]):[#6]:[#6]-[F	Cl	Br	I])	$([#6]:[#6](-[#1]):[#6](-[#1]):[#6]-[#16]-[#6](-[#1])-[#1])	$([#6]:[#6]:[#6]:[#6]:[#6]:[#6]:[#6]:[#6]:[#6]:[#6]-[#8]-[#6](-[#1])-[#1])	$([#6]:1:[#6](-[#6](-[#1])-[#1]):[#7](-[#6](-[#1])-[#1]):[#6](-[#6](-[#1])-[#1]):[#6]:1)] S(c1c([N+]([O-])=O)cc(cc1)/C=C/2\SC(=O)N(C(=O)2)CC(=O)OCC)CCO
[#16]-1-[#6](=[#8])-[#7]-[#6](=[#8])-[#6]-1=[#6](-[#1])-[$([#6]-[#35])	$([#6]:[#6](-[#1]):[#6](-[F	Cl	Br	I]):[#6]:[#6]-[F	Cl	Br	I])	$([#6]:[#6](-[#1]):[#6](-[#1]):[#6]-[#16]-[#6](-[#1])-[#1])	$([#6]:[#6]:[#6]:[#6]:[#6]:[#6]:[#6]:[#6]:[#6]:[#6]-[#8]-[#6](-[#1])-[#1])	$([#6]:1:[#6](-[#6](-[#1])-[#1]):[#7](-[#6](-[#1])-[#1]):[#6](-[#6](-[#1])-[#1]):[#6]:1)] S(c1c([N+]([O-])=O)cc(cc1)/C=C/2\SC(=O)N(C(=O)2)Cc3ccc(cc3)C)CCO
[#16]-1-[#6](=[#8])-[#7]-[#6](=[#8])-[#6]-1=[#6](-[#1])-[$([#6]-[#35])	$([#6]:[#6](-[#1]):[#6](-[F	Cl	Br	I]):[#6]:[#6]-[F	Cl	Br	I])	$([#6]:[#6](-[#1]):[#6](-[#1]):[#6]-[#16]-[#6](-[#1])-[#1])	$([#6]:[#6]:[#6]:[#6]:[#6]:[#6]:[#6]:[#6]:[#6]:[#6]-[#8]-[#6](-[#1])-[#1])	$([#6]:1:[#6](-[#6](-[#1])-[#1]):[#7](-[#6](-[#1])-[#1]):[#6](-[#6](-[#1])-[#1]):[#6]:1)] S(c1c([N+]([O-])=O)cc(cc1)/C=C/2\SC(=O)N(C(=O)2)CCc3ccccc3)CCO
[#16]-1-[#6](=[#8])-[#7]-[#6](=[#8])-[#6]-1=[#6](-[#1])-[$([#6]-[#35])	$([#6]:[#6](-[#1]):[#6](-[F	Cl	Br	I]):[#6]:[#6]-[F	Cl	Br	I])	$([#6]:[#6](-[#1]):[#6](-[#1]):[#6]-[#16]-[#6](-[#1])-[#1])	$([#6]:[#6]:[#6]:[#6]:[#6]:[#6]:[#6]:[#6]:[#6]:[#6]-[#8]-[#6](-[#1])-[#1])	$([#6]:1:[#6](-[#6](-[#1])-[#1]):[#7](-[#6](-[#1])-[#1]):[#6](-[#6](-[#1])-[#1]):[#6]:1)] S(c1ccc(cc1)/C=C/2\SC(=O)N(C(=O)2)CCCc3ccccc3)C
[#16]-1-[#6](=[#8])-[#7]-[#6](=[#8])-[#6]-1=[#6](-[#1])-[$([#6]-[#35])	$([#6]:[#6](-[#1]):[#6](-[F	Cl	Br	I]):[#6]:[#6]-[F	Cl	Br	I])	$([#6]:[#6](-[#1]):[#6](-[#1]):[#6]-[#16]-[#6](-[#1])-[#1])	$([#6]:[#6]:[#6]:[#6]:[#6]:[#6]:[#6]:[#6]:[#6]:[#6]-[#8]-[#6](-[#1])-[#1])	$([#6]:1:[#6](-[#6](-[#1])-[#1]):[#7](-[#6](-[#1])-[#1]):[#6](-[#6](-[#1])-[#1]):[#6]:1)] S(c1ccc(cc1)/C=C/2\SC(=O)N(C(=O)2)CCNC(=O)c3cc([N+]([O-])=O)cc(c3)C(=O)OC)C
[#16]-1-[#6](=[#8])-[#7]-[#6](=[#8])-[#6]-1=[#6](-[#1])-[$([#6]-[#35])	$([#6]:[#6](-[#1]):[#6](-[F	Cl	Br	I]):[#6]:[#6]-[F	Cl	Br	I])	$([#6]:[#6](-[#1]):[#6](-[#1]):[#6]-[#16]-[#6](-[#1])-[#1])	$([#6]:[#6]:[#6]:[#6]:[#6]:[#6]:[#6]:[#6]:[#6]:[#6]-[#8]-[#6](-[#1])-[#1])	$([#6]:1:[#6](-[#6](-[#1])-[#1]):[#7](-[#6](-[#1])-[#1]):[#6](-[#6](-[#1])-[#1]):[#6]:1)] S1/C(/C(=O)N(C1=O)[C@@H](C(=O)OCC)C)=C/c2c(OCc3c(C#N)cccc3)ccc4c2cccc4
[#16]-1-[#6](=[#8])-[#7]-[#6](=[#8])-[#6]-1=[#6](-[#1])-[$([#6]-[#35])	$([#6]:[#6](-[#1]):[#6](-[F	Cl	Br	I]):[#6]:[#6]-[F	Cl	Br	I])	$([#6]:[#6](-[#1]):[#6](-[#1]):[#6]-[#16]-[#6](-[#1])-[#1])	$([#6]:[#6]:[#6]:[#6]:[#6]:[#6]:[#6]:[#6]:[#6]:[#6]-[#8]-[#6](-[#1])-[#1])	$([#6]:1:[#6](-[#6](-[#1])-[#1]):[#7](-[#6](-[#1])-[#1]):[#6](-[#6](-[#1])-[#1]):[#6]:1)] S1/C(/C(=O)N(C1=O)[C@H](C(=O)OC)C)=C/C2=C(N(C(=C2)C)Cc3ccccc3)C
[#16]-1-[#6](=[#8])-[#7]-[#6](=[#8])-[#6]-1=[#6](-[#1])-[$([#6]-[#35])	$([#6]:[#6](-[#1]):[#6](-[F	Cl	Br	I]):[#6]:[#6]-[F	Cl	Br	I])	$([#6]:[#6](-[#1]):[#6](-[#1]):[#6]-[#16]-[#6](-[#1])-[#1])	$([#6]:[#6]:[#6]:[#6]:[#6]:[#6]:[#6]:[#6]:[#6]:[#6]-[#8]-[#6](-[#1])-[#1])	$([#6]:1:[#6](-[#6](-[#1])-[#1]):[#7](-[#6](-[#1])-[#1]):[#6](-[#6](-[#1])-[#1]):[#6]:1)] S1/C(/C(=O)N(C1=O)[C@H](C(=O)OC)C)=C/C2=C(N(C(=C2)C)CCOC)C
[#16]-1-[#6](=[#8])-[#7]-[#6](=[#8])-[#6]-1=[#6](-[#1])-[$([#6]-[#35])	$([#6]:[#6](-[#1]):[#6](-[F	Cl	Br	I]):[#6]:[#6]-[F	Cl	Br	I])	$([#6]:[#6](-[#1]):[#6](-[#1]):[#6]-[#16]-[#6](-[#1])-[#1])	$([#6]:[#6]:[#6]:[#6]:[#6]:[#6]:[#6]:[#6]:[#6]:[#6]-[#8]-[#6](-[#1])-[#1])	$([#6]:1:[#6](-[#6](-[#1])-[#1]):[#7](-[#6](-[#1])-[#1]):[#6](-[#6](-[#1])-[#1]):[#6]:1)] S1/C(/C(=O)N(C1=O)[C@H](C(=O)OCC)C)=C\c2c(OCc3c(C#N)cccc3)ccc4c2cccc4
[#16]-1-[#6](=[#8])-[#7]-[#6](=[#8])-[#6]-1=[#6](-[#1])-[$([#6]-[#35])	$([#6]:[#6](-[#1]):[#6](-[F	Cl	Br	I]):[#6]:[#6]-[F	Cl	Br	I])	$([#6]:[#6](-[#1]):[#6](-[#1]):[#6]-[#16]-[#6](-[#1])-[#1])	$([#6]:[#6]:[#6]:[#6]:[#6]:[#6]:[#6]:[#6]:[#6]:[#6]-[#8]-[#6](-[#1])-[#1])	$([#6]:1:[#6](-[#6](-[#1])-[#1]):[#7](-[#6](-[#1])-[#1]):[#6](-[#6](-[#1])-[#1]):[#6]:1)] S1/C(/C(=O)N(C1=O)C)=C/C2=C(N(C(=C2)C)C)C
[#16]-1-[#6](=[#8])-[#7]-[#6](=[#8])-[#6]-1=[#6](-[#1])-[$([#6]-[#35])	$([#6]:[#6](-[#1]):[#6](-[F	Cl	Br	I]):[#6]:[#6]-[F	Cl	Br	I])	$([#6]:[#6](-[#1]):[#6](-[#1]):[#6]-[#16]-[#6](-[#1])-[#1])	$([#6]:[#6]:[#6]:[#6]:[#6]:[#6]:[#6]:[#6]:[#6]:[#6]-[#8]-[#6](-[#1])-[#1])	$([#6]:1:[#6](-[#6](-[#1])-[#1]):[#7](-[#6](-[#1])-[#1]):[#6](-[#6](-[#1])-[#1]):[#6]:1)] S1/C(/C(=O)N(C1=O)CC([O-])=O)=C\c2c(OC)c3c(cc2)cccc3
[#16]-1-[#6](=[#8])-[#7]-[#6](=[#8])-[#6]-1=[#6](-[#1])-[$([#6]-[#35])	$([#6]:[#6](-[#1]):[#6](-[F	Cl	Br	I]):[#6]:[#6]-[F	Cl	Br	I])	$([#6]:[#6](-[#1]):[#6](-[#1]):[#6]-[#16]-[#6](-[#1])-[#1])	$([#6]:[#6]:[#6]:[#6]:[#6]:[#6]:[#6]:[#6]:[#6]:[#6]-[#8]-[#6](-[#1])-[#1])	$([#6]:1:[#6](-[#6](-[#1])-[#1]):[#7](-[#6](-[#1])-[#1]):[#6](-[#6](-[#1])-[#1]):[#6]:1)] S1/C(/C(=O)N(C1=O)CC(=O)N2CCCC2)=C/C3=C(N(C(=C3)C)CCOC)C
[#16]-1-[#6](=[#8])-[#7]-[#6](=[#8])-[#6]-1=[#6](-[#1])-[$([#6]-[#35])	$([#6]:[#6](-[#1]):[#6](-[F	Cl	Br	I]):[#6]:[#6]-[F	Cl	Br	I])	$([#6]:[#6](-[#1]):[#6](-[#1]):[#6]-[#16]-[#6](-[#1])-[#1])	$([#6]:[#6]:[#6]:[#6]:[#6]:[#6]:[#6]:[#6]:[#6]:[#6]-[#8]-[#6](-[#1])-[#1])	$([#6]:1:[#6](-[#6](-[#1])-[#1]):[#7](-[#6](-[#1])-[#1]):[#6](-[#6](-[#1])-[#1]):[#6]:1)] S1/C(/C(=O)N(C1=O)CC(=O)N2CCN(c3ccccc3)CC2)=C\C4=C(N(C(=C4)C)CCOC)C
[#16]-1-[#6](=[#8])-[#7]-[#6](=[#8])-[#6]-1=[#6](-[#1])-[$([#6]-[#35])	$([#6]:[#6](-[#1]):[#6](-[F	Cl	Br	I]):[#6]:[#6]-[F	Cl	Br	I])	$([#6]:[#6](-[#1]):[#6](-[#1]):[#6]-[#16]-[#6](-[#1])-[#1])	$([#6]:[#6]:[#6]:[#6]:[#6]:[#6]:[#6]:[#6]:[#6]:[#6]-[#8]-[#6](-[#1])-[#1])	$([#6]:1:[#6](-[#6](-[#1])-[#1]):[#7](-[#6](-[#1])-[#1]):[#6](-[#6](-[#1])-[#1]):[#6]:1)] S1/C(/C(=O)N(C1=O)CC(=O)Nc2cc(ccc2)C(F)(F)F)=C\c3c(OC)ccc4c3cc(OC)cc4
[#16]-1-[#6](=[#8])-[#7]-[#6](=[#8])-[#6]-1=[#6](-[#1])-[$([#6]-[#35])	$([#6]:[#6](-[#1]):[#6](-[F	Cl	Br	I]):[#6]:[#6]-[F	Cl	Br	I])	$([#6]:[#6](-[#1]):[#6](-[#1]):[#6]-[#16]-[#6](-[#1])-[#1])	$([#6]:[#6]:[#6]:[#6]:[#6]:[#6]:[#6]:[#6]:[#6]:[#6]-[#8]-[#6](-[#1])-[#1])	$([#6]:1:[#6](-[#6](-[#1])-[#1]):[#7](-[#6](-[#1])-[#1]):[#6](-[#6](-[#1])-[#1]):[#6]:1)] S1/C(/C(=O)N(C1=O)CC(=O)Nc2ccc(cc2)C)=C\C3=C(N(C(=C3)C)C)C
[#16]-1-[#6](=[#8])-[#7]-[#6](=[#8])-[#6]-1=[#6](-[#1])-[$([#6]-[#35])	$([#6]:[#6](-[#1]):[#6](-[F	Cl	Br	I]):[#6]:[#6]-[F	Cl	Br	I])	$([#6]:[#6](-[#1]):[#6](-[#1]):[#6]-[#16]-[#6](-[#1])-[#1])	$([#6]:[#6]:[#6]:[#6]:[#6]:[#6]:[#6]:[#6]:[#6]:[#6]-[#8]-[#6](-[#1])-[#1])	$([#6]:1:[#6](-[#6](-[#1])-[#1]):[#7](-[#6](-[#1])-[#1]):[#6](-[#6](-[#1])-[#1]):[#6]:1)] S1/C(/C(=O)N(C1=O)CC(=O)Nc2ccc(cc2)C)=C\c3c(OCC#C)ccc4c3cccc4
[#16]-1-[#6](=[#8])-[#7]-[#6](=[#8])-[#6]-1=[#6](-[#1])-[$([#6]-[#35])	$([#6]:[#6](-[#1]):[#6](-[F	Cl	Br	I]):[#6]:[#6]-[F	Cl	Br	I])	$([#6]:[#6](-[#1]):[#6](-[#1]):[#6]-[#16]-[#6](-[#1])-[#1])	$([#6]:[#6]:[#6]:[#6]:[#6]:[#6]:[#6]:[#6]:[#6]:[#6]-[#8]-[#6](-[#1])-[#1])	$([#6]:1:[#6](-[#6](-[#1])-[#1]):[#7](-[#6](-[#1])-[#1]):[#6](-[#6](-[#1])-[#1]):[#6]:1)] S1/C(/C(=O)N(C1=O)CC(=O)Nc2ccc(F)cc2)=C/C3=C(N(C(=C3)C)C)C
[#16]-1-[#6](=[#8])-[#7]-[#6](=[#8])-[#6]-1=[#6](-[#1])-[$([#6]-[#35])	$([#6]:[#6](-[#1]):[#6](-[F	Cl	Br	I]):[#6]:[#6]-[F	Cl	Br	I])	$([#6]:[#6](-[#1]):[#6](-[#1]):[#6]-[#16]-[#6](-[#1])-[#1])	$([#6]:[#6]:[#6]:[#6]:[#6]:[#6]:[#6]:[#6]:[#6]:[#6]-[#8]-[#6](-[#1])-[#1])	$([#6]:1:[#6](-[#6](-[#1])-[#1]):[#7](-[#6](-[#1])-[#1]):[#6](-[#6](-[#1])-[#1]):[#6]:1)] S1/C(/C(=O)N(C1=O)CC(=O)Nc2ccc(F)cc2)=C/C3=C(N(C(=C3)C)CC)C
[#16]-1-[#6](=[#8])-[#7]-[#6](=[#8])-[#6]-1=[#6](-[#1])-[$([#6]-[#35])	$([#6]:[#6](-[#1]):[#6](-[F	Cl	Br	I]):[#6]:[#6]-[F	Cl	Br	I])	$([#6]:[#6](-[#1]):[#6](-[#1]):[#6]-[#16]-[#6](-[#1])-[#1])	$([#6]:[#6]:[#6]:[#6]:[#6]:[#6]:[#6]:[#6]:[#6]:[#6]-[#8]-[#6](-[#1])-[#1])	$([#6]:1:[#6](-[#6](-[#1])-[#1]):[#7](-[#6](-[#1])-[#1]):[#6](-[#6](-[#1])-[#1]):[#6]:1)] S1/C(/C(=O)N(C1=O)CC(=O)Nc2ccc(F)cc2)=C\C3=C(N(C(=C3)C)CC)C
[#16]-1-[#6](=[#8])-[#7]-[#6](=[#8])-[#6]-1=[#6](-[#1])-[$([#6]-[#35])	$([#6]:[#6](-[#1]):[#6](-[F	Cl	Br	I]):[#6]:[#6]-[F	Cl	Br	I])	$([#6]:[#6](-[#1]):[#6](-[#1]):[#6]-[#16]-[#6](-[#1])-[#1])	$([#6]:[#6]:[#6]:[#6]:[#6]:[#6]:[#6]:[#6]:[#6]:[#6]-[#8]-[#6](-[#1])-[#1])	$([#6]:1:[#6](-[#6](-[#1])-[#1]):[#7](-[#6](-[#1])-[#1]):[#6](-[#6](-[#1])-[#1]):[#6]:1)] S1/C(/C(=O)N(C1=O)CC(=O)OC(C)(C)C)=C/c2c(OC)ccc3c2cccc3
[#16]-1-[#6](=[#8])-[#7]-[#6](=[#8])-[#6]-1=[#6](-[#1])-[$([#6]-[#35])	$([#6]:[#6](-[#1]):[#6](-[F	Cl	Br	I]):[#6]:[#6]-[F	Cl	Br	I])	$([#6]:[#6](-[#1]):[#6](-[#1]):[#6]-[#16]-[#6](-[#1])-[#1])	$([#6]:[#6]:[#6]:[#6]:[#6]:[#6]:[#6]:[#6]:[#6]:[#6]-[#8]-[#6](-[#1])-[#1])	$([#6]:1:[#6](-[#6](-[#1])-[#1]):[#7](-[#6](-[#1])-[#1]):[#6](-[#6](-[#1])-[#1]):[#6]:1)] S1/C(/C(=O)N(C1=O)CC(=O)OC)=C/c2c(OCc3c(C#N)cccc3)ccc4c2cccc4
[#16]-1-[#6](=[#8])-[#7]-[#6](=[#8])-[#6]-1=[#6](-[#1])-[$([#6]-[#35])	$([#6]:[#6](-[#1]):[#6](-[F	Cl	Br	I]):[#6]:[#6]-[F	Cl	Br	I])	$([#6]:[#6](-[#1]):[#6](-[#1]):[#6]-[#16]-[#6](-[#1])-[#1])	$([#6]:[#6]:[#6]:[#6]:[#6]:[#6]:[#6]:[#6]:[#6]:[#6]-[#8]-[#6](-[#1])-[#1])	$([#6]:1:[#6](-[#6](-[#1])-[#1]):[#7](-[#6](-[#1])-[#1]):[#6](-[#6](-[#1])-[#1]):[#6]:1)] S1/C(/C(=O)N(C1=O)CC(=O)OCC)=C\C2=C(N(C(=C2)C)C)C
[#16]-1-[#6](=[#8])-[#7]-[#6](=[#8])-[#6]-1=[#6](-[#1])-[$([#6]-[#35])	$([#6]:[#6](-[#1]):[#6](-[F	Cl	Br	I]):[#6]:[#6]-[F	Cl	Br	I])	$([#6]:[#6](-[#1]):[#6](-[#1]):[#6]-[#16]-[#6](-[#1])-[#1])	$([#6]:[#6]:[#6]:[#6]:[#6]:[#6]:[#6]:[#6]:[#6]:[#6]-[#8]-[#6](-[#1])-[#1])	$([#6]:1:[#6](-[#6](-[#1])-[#1]):[#7](-[#6](-[#1])-[#1]):[#6](-[#6](-[#1])-[#1]):[#6]:1)] S1/C(/C(=O)N(C1=O)CC)=C/C2=C(N(C(=C2)C)CC)C
[#16]-1-[#6](=[#8])-[#7]-[#6](=[#8])-[#6]-1=[#6](-[#1])-[$([#6]-[#35])	$([#6]:[#6](-[#1]):[#6](-[F	Cl	Br	I]):[#6]:[#6]-[F	Cl	Br	I])	$([#6]:[#6](-[#1]):[#6](-[#1]):[#6]-[#16]-[#6](-[#1])-[#1])	$([#6]:[#6]:[#6]:[#6]:[#6]:[#6]:[#6]:[#6]:[#6]:[#6]-[#8]-[#6](-[#1])-[#1])	$([#6]:1:[#6](-[#6](-[#1])-[#1]):[#7](-[#6](-[#1])-[#1]):[#6](-[#6](-[#1])-[#1]):[#6]:1)] S1/C(/C(=O)N(C1=O)CC)=C/c2c(OCC)ccc3c2cc(OCC)cc3
[#16]-1-[#6](=[#8])-[#7]-[#6](=[#8])-[#6]-1=[#6](-[#1])-[$([#6]-[#35])	$([#6]:[#6](-[#1]):[#6](-[F	Cl	Br	I]):[#6]:[#6]-[F	Cl	Br	I])	$([#6]:[#6](-[#1]):[#6](-[#1]):[#6]-[#16]-[#6](-[#1])-[#1])	$([#6]:[#6]:[#6]:[#6]:[#6]:[#6]:[#6]:[#6]:[#6]:[#6]-[#8]-[#6](-[#1])-[#1])	$([#6]:1:[#6](-[#6](-[#1])-[#1]):[#7](-[#6](-[#1])-[#1]):[#6](-[#6](-[#1])-[#1]):[#6]:1)] S1/C(/C(=O)N(C1=O)CC[NH3+])=C\c2ccc(SC)cc2
[#16]-1-[#6](=[#8])-[#7]-[#6](=[#8])-[#6]-1=[#6](-[#1])-[$([#6]-[#35])	$([#6]:[#6](-[#1]):[#6](-[F	Cl	Br	I]):[#6]:[#6]-[F	Cl	Br	I])	$([#6]:[#6](-[#1]):[#6](-[#1]):[#6]-[#16]-[#6](-[#1])-[#1])	$([#6]:[#6]:[#6]:[#6]:[#6]:[#6]:[#6]:[#6]:[#6]:[#6]-[#8]-[#6](-[#1])-[#1])	$([#6]:1:[#6](-[#6](-[#1])-[#1]):[#7](-[#6](-[#1])-[#1]):[#6](-[#6](-[#1])-[#1]):[#6]:1)] S1/C(/C(=O)N(C1=O)CC#C)=C/c2ccc(SC)cc2
[#16]-1-[#6](=[#8])-[#7]-[#6](=[#8])-[#6]-1=[#6](-[#1])-[$([#6]-[#35])	$([#6]:[#6](-[#1]):[#6](-[F	Cl	Br	I]):[#6]:[#6]-[F	Cl	Br	I])	$([#6]:[#6](-[#1]):[#6](-[#1]):[#6]-[#16]-[#6](-[#1])-[#1])	$([#6]:[#6]:[#6]:[#6]:[#6]:[#6]:[#6]:[#6]:[#6]:[#6]-[#8]-[#6](-[#1])-[#1])	$([#6]:1:[#6](-[#6](-[#1])-[#1]):[#7](-[#6](-[#1])-[#1]):[#6](-[#6](-[#1])-[#1]):[#6]:1)] S1/C(/C(=O)N(C1=O)CC#C)=C\c2c(OCC#C)ccc3c2cccc3
[#16]-1-[#6](=[#8])-[#7]-[#6](=[#8])-[#6]-1=[#6](-[#1])-[$([#6]-[#35])	$([#6]:[#6](-[#1]):[#6](-[F	Cl	Br	I]):[#6]:[#6]-[F	Cl	Br	I])	$([#6]:[#6](-[#1]):[#6](-[#1]):[#6]-[#16]-[#6](-[#1])-[#1])	$([#6]:[#6]:[#6]:[#6]:[#6]:[#6]:[#6]:[#6]:[#6]:[#6]-[#8]-[#6](-[#1])-[#1])	$([#6]:1:[#6](-[#6](-[#1])-[#1]):[#7](-[#6](-[#1])-[#1]):[#6](-[#6](-[#1])-[#1]):[#6]:1)] S1/C(/C(=O)N(C1=O)CC#C)=C\c2c(OCc3ccc(cc3)C([O-])=O)ccc4c2cccc4
[#16]-1-[#6](=[#8])-[#7]-[#6](=[#8])-[#6]-1=[#6](-[#1])-[$([#6]-[#35])	$([#6]:[#6](-[#1]):[#6](-[F	Cl	Br	I]):[#6]:[#6]-[F	Cl	Br	I])	$([#6]:[#6](-[#1]):[#6](-[#1]):[#6]-[#16]-[#6](-[#1])-[#1])	$([#6]:[#6]:[#6]:[#6]:[#6]:[#6]:[#6]:[#6]:[#6]:[#6]-[#8]-[#6](-[#1])-[#1])	$([#6]:1:[#6](-[#6](-[#1])-[#1]):[#7](-[#6](-[#1])-[#1]):[#6](-[#6](-[#1])-[#1]):[#6]:1)] S1/C(/C(=O)N(C1=O)CC#C)=C\c2ccc(SC)cc2
[#16]-1-[#6](=[#8])-[#7]-[#6](=[#8])-[#6]-1=[#6](-[#1])-[$([#6]-[#35])	$([#6]:[#6](-[#1]):[#6](-[F	Cl	Br	I]):[#6]:[#6]-[F	Cl	Br	I])	$([#6]:[#6](-[#1]):[#6](-[#1]):[#6]-[#16]-[#6](-[#1])-[#1])	$([#6]:[#6]:[#6]:[#6]:[#6]:[#6]:[#6]:[#6]:[#6]:[#6]-[#8]-[#6](-[#1])-[#1])	$([#6]:1:[#6](-[#6](-[#1])-[#1]):[#7](-[#6](-[#1])-[#1]):[#6](-[#6](-[#1])-[#1]):[#6]:1)] S1/C(/C(=O)N(C1=O)CC=C)=C/c2c(OCc3ccc(cc3)C([O-])=O)ccc4c2cccc4
[#16]-1-[#6](=[#8])-[#7]-[#6](=[#8])-[#6]-1=[#6](-[#1])-[$([#6]-[#35])	$([#6]:[#6](-[#1]):[#6](-[F	Cl	Br	I]):[#6]:[#6]-[F	Cl	Br	I])	$([#6]:[#6](-[#1]):[#6](-[#1]):[#6]-[#16]-[#6](-[#1])-[#1])	$([#6]:[#6]:[#6]:[#6]:[#6]:[#6]:[#6]:[#6]:[#6]:[#6]-[#8]-[#6](-[#1])-[#1])	$([#6]:1:[#6](-[#6](-[#1])-[#1]):[#7](-[#6](-[#1])-[#1]):[#6](-[#6](-[#1])-[#1]):[#6]:1)] S1/C(/C(=O)N(C1=O)Cc2ccc([N+]([O-])=O)cc2)=C/c3c(OCCC)ccc4c3cccc4
[#16]-1-[#6](=[#8])-[#7]-[#6](=[#8])-[#6]-1=[#6](-[#1])-[$([#6]-[#35])	$([#6]:[#6](-[#1]):[#6](-[F	Cl	Br	I]):[#6]:[#6]-[F	Cl	Br	I])	$([#6]:[#6](-[#1]):[#6](-[#1]):[#6]-[#16]-[#6](-[#1])-[#1])	$([#6]:[#6]:[#6]:[#6]:[#6]:[#6]:[#6]:[#6]:[#6]:[#6]-[#8]-[#6](-[#1])-[#1])	$([#6]:1:[#6](-[#6](-[#1])-[#1]):[#7](-[#6](-[#1])-[#1]):[#6](-[#6](-[#1])-[#1]):[#6]:1)] S1/C(/C(=O)N(C1=O)Cc2ccc(cc2)C)=C/c3c(OCc4ccccc4)ccc5c3cccc5
[#16]-1-[#6](=[#8])-[#7]-[#6](=[#8])-[#6]-1=[#6](-[#1])-[$([#6]-[#35])	$([#6]:[#6](-[#1]):[#6](-[F	Cl	Br	I]):[#6]:[#6]-[F	Cl	Br	I])	$([#6]:[#6](-[#1]):[#6](-[#1]):[#6]-[#16]-[#6](-[#1])-[#1])	$([#6]:[#6]:[#6]:[#6]:[#6]:[#6]:[#6]:[#6]:[#6]:[#6]-[#8]-[#6](-[#1])-[#1])	$([#6]:1:[#6](-[#6](-[#1])-[#1]):[#7](-[#6](-[#1])-[#1]):[#6](-[#6](-[#1])-[#1]):[#6]:1)] S1/C(/C(=O)N(C1=O)Cc2ccc(F)cc2)=C\c3c(OCC)ccc4c3cccc4
[#16]-1-[#6](=[#8])-[#7]-[#6](=[#8])-[#6]-1=[#6](-[#1])-[$([#6]-[#35])	$([#6]:[#6](-[#1]):[#6](-[F	Cl	Br	I]):[#6]:[#6]-[F	Cl	Br	I])	$([#6]:[#6](-[#1]):[#6](-[#1]):[#6]-[#16]-[#6](-[#1])-[#1])	$([#6]:[#6]:[#6]:[#6]:[#6]:[#6]:[#6]:[#6]:[#6]:[#6]-[#8]-[#6](-[#1])-[#1])	$([#6]:1:[#6](-[#6](-[#1])-[#1]):[#7](-[#6](-[#1])-[#1]):[#6](-[#6](-[#1])-[#1]):[#6]:1)] S1/C(/C(=O)N(C1=O)CCNC(=O)[C@@H](NC(=O)c2ccccc2)C(C)C)=C\c3ccc(SC)cc3
[#16]-1-[#6](=[#8])-[#7]-[#6](=[#8])-[#6]-1=[#6](-[#1])-[$([#6]-[#35])	$([#6]:[#6](-[#1]):[#6](-[F	Cl	Br	I]):[#6]:[#6]-[F	Cl	Br	I])	$([#6]:[#6](-[#1]):[#6](-[#1]):[#6]-[#16]-[#6](-[#1])-[#1])	$([#6]:[#6]:[#6]:[#6]:[#6]:[#6]:[#6]:[#6]:[#6]:[#6]-[#8]-[#6](-[#1])-[#1])	$([#6]:1:[#6](-[#6](-[#1])-[#1]):[#7](-[#6](-[#1])-[#1]):[#6](-[#6](-[#1])-[#1]):[#6]:1)] S1/C(/C(=O)N(C1=O)CCNC(=O)c2ccc(OC[C@@H]3OCCC3)cc2)=C\c4ccc(SC)cc4
[#16]-1-[#6](=[#8])-[#7]-[#6](=[#8])-[#6]-1=[#6](-[#1])-[$([#6]-[#35])	$([#6]:[#6](-[#1]):[#6](-[F	Cl	Br	I]):[#6]:[#6]-[F	Cl	Br	I])	$([#6]:[#6](-[#1]):[#6](-[#1]):[#6]-[#16]-[#6](-[#1])-[#1])	$([#6]:[#6]:[#6]:[#6]:[#6]:[#6]:[#6]:[#6]:[#6]:[#6]-[#8]-[#6](-[#1])-[#1])	$([#6]:1:[#6](-[#6](-[#1])-[#1]):[#7](-[#6](-[#1])-[#1]):[#6](-[#6](-[#1])-[#1]):[#6]:1)] S1/C(/C(=O)N(C1=O)CCNC(=O)CCOc2c(OC)cccc2)=C\c3ccc(SC)cc3
[#16]-1-[#6](=[#8])-[#7]-[#6](=[#8])-[#6]-1=[#6](-[#1])-[$([#6]-[#35])	$([#6]:[#6](-[#1]):[#6](-[F	Cl	Br	I]):[#6]:[#6]-[F	Cl	Br	I])	$([#6]:[#6](-[#1]):[#6](-[#1]):[#6]-[#16]-[#6](-[#1])-[#1])	$([#6]:[#6]:[#6]:[#6]:[#6]:[#6]:[#6]:[#6]:[#6]:[#6]-[#8]-[#6](-[#1])-[#1])	$([#6]:1:[#6](-[#6](-[#1])-[#1]):[#7](-[#6](-[#1])-[#1]):[#6](-[#6](-[#1])-[#1]):[#6]:1)] S1/C(/C(=O)N(C1=O)CCNC(=O)CN2c3c(OC(=O)2)cccc3)=C\c4ccc(SC)cc4
[#16]-1-[#6](=[#8])-[#7]-[#6](=[#8])-[#6]-1=[#6](-[#1])-[$([#6]-[#35])	$([#6]:[#6](-[#1]):[#6](-[F	Cl	Br	I]):[#6]:[#6]-[F	Cl	Br	I])	$([#6]:[#6](-[#1]):[#6](-[#1]):[#6]-[#16]-[#6](-[#1])-[#1])	$([#6]:[#6]:[#6]:[#6]:[#6]:[#6]:[#6]:[#6]:[#6]:[#6]-[#8]-[#6](-[#1])-[#1])	$([#6]:1:[#6](-[#6](-[#1])-[#1]):[#7](-[#6](-[#1])-[#1]):[#6](-[#6](-[#1])-[#1]):[#6]:1)] S1/C(/C(=O)N(C1=O)CNc2c(OC)cccc2)=C/c3ccc(SC)cc3
[#16]-1-[#6](=[#8])-[#7]-[#6](=[#8])-[#6]-1=[#6](-[#1])-[$([#6]-[#35])	$([#6]:[#6](-[#1]):[#6](-[F	Cl	Br	I]):[#6]:[#6]-[F	Cl	Br	I])	$([#6]:[#6](-[#1]):[#6](-[#1]):[#6]-[#16]-[#6](-[#1])-[#1])	$([#6]:[#6]:[#6]:[#6]:[#6]:[#6]:[#6]:[#6]:[#6]:[#6]-[#8]-[#6](-[#1])-[#1])	$([#6]:1:[#6](-[#6](-[#1])-[#1]):[#7](-[#6](-[#1])-[#1]):[#6](-[#6](-[#1])-[#1]):[#6]:1)] S1/C(/C(=O)N(c2ccccc2)C1=O)=C/C3=C(N(C(=C3)C)Cc4ccccc4)C
[#16]-1-[#6](=[#8])-[#7]-[#6](=[#8])-[#6]-1=[#6](-[#1])-[$([#6]-[#35])	$([#6]:[#6](-[#1]):[#6](-[F	Cl	Br	I]):[#6]:[#6]-[F	Cl	Br	I])	$([#6]:[#6](-[#1]):[#6](-[#1]):[#6]-[#16]-[#6](-[#1])-[#1])	$([#6]:[#6]:[#6]:[#6]:[#6]:[#6]:[#6]:[#6]:[#6]:[#6]-[#8]-[#6](-[#1])-[#1])	$([#6]:1:[#6](-[#6](-[#1])-[#1]):[#7](-[#6](-[#1])-[#1]):[#6](-[#6](-[#1])-[#1]):[#6]:1)] S1/C(/C(=O)N(c2ccccc2)C1=O)=C/c3c(OCC#C)ccc4c3cccc4
[#16]-1-[#6](=[#8])-[#7]-[#6](=[#8])-[#6]-1=[#6](-[#1])-[$([#6]-[#35])	$([#6]:[#6](-[#1]):[#6](-[F	Cl	Br	I]):[#6]:[#6]-[F	Cl	Br	I])	$([#6]:[#6](-[#1]):[#6](-[#1]):[#6]-[#16]-[#6](-[#1])-[#1])	$([#6]:[#6]:[#6]:[#6]:[#6]:[#6]:[#6]:[#6]:[#6]:[#6]-[#8]-[#6](-[#1])-[#1])	$([#6]:1:[#6](-[#6](-[#1])-[#1]):[#7](-[#6](-[#1])-[#1]):[#6](-[#6](-[#1])-[#1]):[#6]:1)] S1/C(/C(=O)NC1=O)=C/c2c(OCC#C)ccc3c2cccc3
[#16]-1-[#6](=[#8])-[#7]-[#6](=[#8])-[#6]-1=[#6](-[#1])-[$([#6]-[#35])	$([#6]:[#6](-[#1]):[#6](-[F	Cl	Br	I]):[#6]:[#6]-[F	Cl	Br	I])	$([#6]:[#6](-[#1]):[#6](-[#1]):[#6]-[#16]-[#6](-[#1])-[#1])	$([#6]:[#6]:[#6]:[#6]:[#6]:[#6]:[#6]:[#6]:[#6]:[#6]-[#8]-[#6](-[#1])-[#1])	$([#6]:1:[#6](-[#6](-[#1])-[#1]):[#7](-[#6](-[#1])-[#1]):[#6](-[#6](-[#1])-[#1]):[#6]:1)] S1/C(/C(=O)NC1=O)=C/c2c(OCCC)ccc3c2cccc3
[#16]-1-[#6](=[#8])-[#7]-[#6](=[#8])-[#6]-1=[#6](-[#1])-[$([#6]-[#35])	$([#6]:[#6](-[#1]):[#6](-[F	Cl	Br	I]):[#6]:[#6]-[F	Cl	Br	I])	$([#6]:[#6](-[#1]):[#6](-[#1]):[#6]-[#16]-[#6](-[#1])-[#1])	$([#6]:[#6]:[#6]:[#6]:[#6]:[#6]:[#6]:[#6]:[#6]:[#6]-[#8]-[#6](-[#1])-[#1])	$([#6]:1:[#6](-[#6](-[#1])-[#1]):[#7](-[#6](-[#1])-[#1]):[#6](-[#6](-[#1])-[#1]):[#6]:1)] S1/C(/C(=O)NC1=O)=C\C2=C(N(C(=C2)C)C)C
[#16]-1-[#6](=[#8])-[#7]-[#6](=[#8])-[#6]-1=[#6](-[#1])-[$([#6]-[#35])	$([#6]:[#6](-[#1]):[#6](-[F	Cl	Br	I]):[#6]:[#6]-[F	Cl	Br	I])	$([#6]:[#6](-[#1]):[#6](-[#1]):[#6]-[#16]-[#6](-[#1])-[#1])	$([#6]:[#6]:[#6]:[#6]:[#6]:[#6]:[#6]:[#6]:[#6]:[#6]-[#8]-[#6](-[#1])-[#1])	$([#6]:1:[#6](-[#6](-[#1])-[#1]):[#7](-[#6](-[#1])-[#1]):[#6](-[#6](-[#1])-[#1]):[#6]:1)] S1/C(/C(=O)NC1=O)=C\c2c(OCC#C)ccc3c2cccc3
[!#1]:[!#1]-[#6](-[$([#1])	$([#6]#[#7])])=[#6]-1-[#6]=	:[#6]-[#6](=[$([#8])	$([#7;!R])])-[#6]=	:[#6]-1 [O-][N+](=O)c1c(NN=C2c3c(cccc3)C(c4c(cccc4)2)=Cc5c(OC)cccc5)ccc([N+]([O-])=O)c1
[!#1]:[!#1]-[#6](-[$([#1])	$([#6]#[#7])])=[#6]-1-[#6]=	:[#6]-[#6](=[$([#8])	$([#7;!R])])-[#6]=	:[#6]-1 [O-][N+](=O)c1c(NN=C2c3c(cccc3)C(c4c(cccc4)2)=Cc5ccc(OC)cc5)ccc([N+]([O-])=O)c1
[!#1]:[!#1]-[#6](-[$([#1])	$([#6]#[#7])])=[#6]-1-[#6]=	:[#6]-[#6](=[$([#8])	$([#7;!R])])-[#6]=	:[#6]-1 [O-][N+](=O)c1cc(ccc1)C=C2c3c(cccc3)C(=O)c4c(cccc4)2
[!#1]:[!#1]-[#6](-[$([#1])	$([#6]#[#7])])=[#6]-1-[#6]=	:[#6]-[#6](=[$([#8])	$([#7;!R])])-[#6]=	:[#6]-1 [O-][N+](=O)c1ccc(cc1)C=C2c3c(c(O)ccc3)C(=O)c4c(O)cccc42
[!#1]:[!#1]-[#6](-[$([#1])	$([#6]#[#7])])=[#6]-1-[#6]=	:[#6]-[#6](=[$([#8])	$([#7;!R])])-[#6]=	:[#6]-1 [O-][N+](=O)c1ccc(cc1)C=C2c3c(cccc3)C(=O)c4c(cccc4)2
[!#1]:[!#1]-[#6](-[$([#1])	$([#6]#[#7])])=[#6]-1-[#6]=	:[#6]-[#6](=[$([#8])	$([#7;!R])])-[#6]=	:[#6]-1 [O-]C(=O)CN1C([O-])=C([NH+]=C1[C@@H](N)CC=2NC=NC2)C=C3C=CC(=O)C=C3
[!#1]:[!#1]-[#6](-[$([#1])	$([#6]#[#7])])=[#6]-1-[#6]=	:[#6]-[#6](=[$([#8])	$([#7;!R])])-[#6]=	:[#6]-1 BrC=1C(=N[O-])C=C(Cl)/C(=C(/C#N)\c2c3c(ccc2)cccc3)/C1
[!#1]:[!#1]-[#6](-[$([#1])	$([#6]#[#7])])=[#6]-1-[#6]=	:[#6]-[#6](=[$([#8])	$([#7;!R])])-[#6]=	:[#6]-1 BrC=1C(=N[O-])C=C(Cl)/C(=C(\C#N)/c2ccc(Cl)cc2)/C1
[!#1]:[!#1]-[#6](-[$([#1])	$([#6]#[#7])])=[#6]-1-[#6]=	:[#6]-[#6](=[$([#8])	$([#7;!R])])-[#6]=	:[#6]-1 BrC=1C(=N[O-])C=C\C(=C(\C#N)/c2ccc(Cl)cc2)\C1
[!#1]:[!#1]-[#6](-[$([#1])	$([#6]#[#7])])=[#6]-1-[#6]=	:[#6]-[#6](=[$([#8])	$([#7;!R])])-[#6]=	:[#6]-1 BrC=1C(=N[O-])C=C\C(=C(\C#N)/c2ccccc2)\C1
[!#1]:[!#1]-[#6](-[$([#1])	$([#6]#[#7])])=[#6]-1-[#6]=	:[#6]-[#6](=[$([#8])	$([#7;!R])])-[#6]=	:[#6]-1 BrC=1C(=NO)C=C(Cl)/C(=C(/C#N)\c2ccc(cc2)C)/C1
[!#1]:[!#1]-[#6](-[$([#1])	$([#6]#[#7])])=[#6]-1-[#6]=	:[#6]-[#6](=[$([#8])	$([#7;!R])])-[#6]=	:[#6]-1 BrC=1C(=NO)C=C(Cl)/C(=C(\C#N)/c2ccc(OC)cc2)/C1
[!#1]:[!#1]-[#6](-[$([#1])	$([#6]#[#7])])=[#6]-1-[#6]=	:[#6]-[#6](=[$([#8])	$([#7;!R])])-[#6]=	:[#6]-1 BrC=1C(=NO)C=C(Cl)/C(=C(\C#N)/c2ccccc2)/C1
[!#1]:[!#1]-[#6](-[$([#1])	$([#6]#[#7])])=[#6]-1-[#6]=	:[#6]-[#6](=[$([#8])	$([#7;!R])])-[#6]=	:[#6]-1 BrC=1C(=NO)C=C\C(=C(/C#N)\c2ccccc2)\C1
[!#1]:[!#1]-[#6](-[$([#1])	$([#6]#[#7])])=[#6]-1-[#6]=	:[#6]-[#6](=[$([#8])	$([#7;!R])])-[#6]=	:[#6]-1 ClC=1/C(=C(/C#N)\c2ccc(cc2)C)/C=C(Cl)C(=NO)C1
[!#1]:[!#1]-[#6](-[$([#1])	$([#6]#[#7])])=[#6]-1-[#6]=	:[#6]-[#6](=[$([#8])	$([#7;!R])])-[#6]=	:[#6]-1 ClC=1/C(=C(\C#N)/c2ccc(cc2)C)/C=C(Cl)C(=NO)C1
[!#1]:[!#1]-[#6](-[$([#1])	$([#6]#[#7])])=[#6]-1-[#6]=	:[#6]-[#6](=[$([#8])	$([#7;!R])])-[#6]=	:[#6]-1 ClC=1/C(=C(\C#N)/c2ccc(cc2)C)/C=CC(=NO)C(Cl)1
[!#1]:[!#1]-[#6](-[$([#1])	$([#6]#[#7])])=[#6]-1-[#6]=	:[#6]-[#6](=[$([#8])	$([#7;!R])])-[#6]=	:[#6]-1 ClC=1/C(=C(\C#N)/c2ccc(OC)cc2)/C=C(Cl)C(=N[O-])C1
[!#1]:[!#1]-[#6](-[$([#1])	$([#6]#[#7])])=[#6]-1-[#6]=	:[#6]-[#6](=[$([#8])	$([#7;!R])])-[#6]=	:[#6]-1 ClC=1/C(=C(\C#N)/c2ccc(OC)cc2)/C=CC(=NO)C1C
[!#1]:[!#1]-[#6](-[$([#1])	$([#6]#[#7])])=[#6]-1-[#6]=	:[#6]-[#6](=[$([#8])	$([#7;!R])])-[#6]=	:[#6]-1 ClC=1/C(=C(\C#N)/c2ccccc2)/C=CC(=N[O-])C(Cl)1
[!#1]:[!#1]-[#6](-[$([#1])	$([#6]#[#7])])=[#6]-1-[#6]=	:[#6]-[#6](=[$([#8])	$([#7;!R])])-[#6]=	:[#6]-1 ClC=1/C(=C(\C#N)/c2ccccc2)/C=CC(=NO)C1
[!#1]:[!#1]-[#6](-[$([#1])	$([#6]#[#7])])=[#6]-1-[#6]=	:[#6]-[#6](=[$([#8])	$([#7;!R])])-[#6]=	:[#6]-1 ClC=1C(=NO)C=C\C(=C(/C#N)\c2ccccc2)\C1
[!#1]:[!#1]-[#6](-[$([#1])	$([#6]#[#7])])=[#6]-1-[#6]=	:[#6]-[#6](=[$([#8])	$([#7;!R])])-[#6]=	:[#6]-1 ClC=1C(=NO)C=C\C(=C(/C#N)\c2ccccc2)\C1
[!#1]:[!#1]-[#6](-[$([#1])	$([#6]#[#7])])=[#6]-1-[#6]=	:[#6]-[#6](=[$([#8])	$([#7;!R])])-[#6]=	:[#6]-1 ClC=1C(=NO)C=C\C(=C(\C#N)/c2ccc(cc2)C)\C1
[!#1]:[!#1]-[#6](-[$([#1])	$([#6]#[#7])])=[#6]-1-[#6]=	:[#6]-[#6](=[$([#8])	$([#7;!R])])-[#6]=	:[#6]-1 ClC=1C(=NO)C=C\C(=C(\C#N)/c2ccc(OC)cc2)\C1
[!#1]:[!#1]-[#6](-[$([#1])	$([#6]#[#7])])=[#6]-1-[#6]=	:[#6]-[#6](=[$([#8])	$([#7;!R])])-[#6]=	:[#6]-1 Clc1c(cccc1)C=C2c3c(cccc3)C(=O)c4c(cccc4)2
[!#1]:[!#1]-[#6](-[$([#1])	$([#6]#[#7])])=[#6]-1-[#6]=	:[#6]-[#6](=[$([#8])	$([#7;!R])])-[#6]=	:[#6]-1 Clc1c(Cl)ccc(c1)[C@@H]2[C@H](C(=O)OC)[C@H]3[NH+]([C@@H](C2)CC3)CCNC(=O)CCCN4c5c(cc6c(c5)C(C=7C(=C6)C=CC(=[N+](C)C)C7)(C)C)CCC4
[!#1]:[!#1]-[#6](-[$([#1])	$([#6]#[#7])])=[#6]-1-[#6]=	:[#6]-[#6](=[$([#8])	$([#7;!R])])-[#6]=	:[#6]-1 Clc1c2c(ccc1)C(=O)c3c(Cl)cccc3C2=Cc4cc(OC)c(OC)c(OC)c4
[!#1]:[!#1]-[#6](-[$([#1])	$([#6]#[#7])])=[#6]-1-[#6]=	:[#6]-[#6](=[$([#8])	$([#7;!R])])-[#6]=	:[#6]-1 Clc1c2c(ccc1)C(=O)c3c(Cl)cccc3C2=Cc4ccc(OC)cc4
[!#1]:[!#1]-[#6](-[$([#1])	$([#6]#[#7])])=[#6]-1-[#6]=	:[#6]-[#6](=[$([#8])	$([#7;!R])])-[#6]=	:[#6]-1 Clc1c2c(ccc1)C(=O)c3c(Cl)cccc3C2=Cc4ccccc4
[!#1]:[!#1]-[#6](-[$([#1])	$([#6]#[#7])])=[#6]-1-[#6]=	:[#6]-[#6](=[$([#8])	$([#7;!R])])-[#6]=	:[#6]-1 Clc1c2c(ccc1)C(c3c(c(Cl)ccc3)C(=O)2)=Cc4cc(O)c(OC)cc4
[!#1]:[!#1]-[#6](-[$([#1])	$([#6]#[#7])])=[#6]-1-[#6]=	:[#6]-[#6](=[$([#8])	$([#7;!R])])-[#6]=	:[#6]-1 Clc1c2c(ccc1)C(c3c(c(Cl)ccc3)C(=O)2)=Cc4cc(OC)c(O)cc4
[!#1]:[!#1]-[#6](-[$([#1])	$([#6]#[#7])])=[#6]-1-[#6]=	:[#6]-[#6](=[$([#8])	$([#7;!R])])-[#6]=	:[#6]-1 Clc1cc(ccc1)C=C2c3c(cccc3)C(=O)c4c(cccc4)2
[!#1]:[!#1]-[#6](-[$([#1])	$([#6]#[#7])])=[#6]-1-[#6]=	:[#6]-[#6](=[$([#8])	$([#7;!R])])-[#6]=	:[#6]-1 Clc1cc(Cl)cc(c1)C=C2c3c(cccc3)C(=O)c4c(cccc4)2
[!#1]:[!#1]-[#6](-[$([#1])	$([#6]#[#7])])=[#6]-1-[#6]=	:[#6]-[#6](=[$([#8])	$([#7;!R])])-[#6]=	:[#6]-1 Clc1ccc(cc1)\C(\C#N)=C/2\C=C(Cl)C(=NO)C=C2
[!#1]:[!#1]-[#6](-[$([#1])	$([#6]#[#7])])=[#6]-1-[#6]=	:[#6]-[#6](=[$([#8])	$([#7;!R])])-[#6]=	:[#6]-1 Clc1ccc(cc1)\C(\C#N)=C/2\C=C(OC)C(=NO)C=C2
[!#1]:[!#1]-[#6](-[$([#1])	$([#6]#[#7])])=[#6]-1-[#6]=	:[#6]-[#6](=[$([#8])	$([#7;!R])])-[#6]=	:[#6]-1 Clc1ccc(cc1)\C(\C#N)=C\2/C=C(Cl)C(=NO)C=C2
[!#1]:[!#1]-[#6](-[$([#1])	$([#6]#[#7])])=[#6]-1-[#6]=	:[#6]-[#6](=[$([#8])	$([#7;!R])])-[#6]=	:[#6]-1 Clc1ccc(cc1)C(C#N)=C2C=CC(=NO)C=C2
[!#1]:[!#1]-[#6](-[$([#1])	$([#6]#[#7])])=[#6]-1-[#6]=	:[#6]-[#6](=[$([#8])	$([#7;!R])])-[#6]=	:[#6]-1 Clc1ccc(cc1)C(C#N)=C2C=CC(=NOC(=O)C)C=C2
[!#1]:[!#1]-[#6](-[$([#1])	$([#6]#[#7])])=[#6]-1-[#6]=	:[#6]-[#6](=[$([#8])	$([#7;!R])])-[#6]=	:[#6]-1 Clc1ccc(cc1)C(C#N)=C2C=CC(=NOC(=O)Nc3c4c(ccc3)cccc4)C=C2
[!#1]:[!#1]-[#6](-[$([#1])	$([#6]#[#7])])=[#6]-1-[#6]=	:[#6]-[#6](=[$([#8])	$([#7;!R])])-[#6]=	:[#6]-1 Clc1ccc(cc1)C2=NOC([O-])=C2/C=C\3/C([O-])=CC(=O)C=C3
[!#1]:[!#1]-[#6](-[$([#1])	$([#6]#[#7])])=[#6]-1-[#6]=	:[#6]-[#6](=[$([#8])	$([#7;!R])])-[#6]=	:[#6]-1 FC(F)(F)c1ccc(cc1)C=C2c3c(c(O)ccc3)C(=O)c4c(O)cccc42
[!#1]:[!#1]-[#6](-[$([#1])	$([#6]#[#7])])=[#6]-1-[#6]=	:[#6]-[#6](=[$([#8])	$([#7;!R])])-[#6]=	:[#6]-1 FC(F)(F)c1ccc(cc1)C=C2c3c(cccc3)C(=O)c4c(cccc4)2
[!#1]:[!#1]-[#6](-[$([#1])	$([#6]#[#7])])=[#6]-1-[#6]=	:[#6]-[#6](=[$([#8])	$([#7;!R])])-[#6]=	:[#6]-1 Fc1ccc(cc1)C=C2c3c(cccc3)C(=O)c4c(cccc4)2
[!#1]:[!#1]-[#6](-[$([#1])	$([#6]#[#7])])=[#6]-1-[#6]=	:[#6]-[#6](=[$([#8])	$([#7;!R])])-[#6]=	:[#6]-1 O(c1ccc(cc1)C(C#N)=C2C=CC(=NO)C=C2)C
[!#1]:[!#1]-[#6](-[$([#1])	$([#6]#[#7])])=[#6]-1-[#6]=	:[#6]-[#6](=[$([#8])	$([#7;!R])])-[#6]=	:[#6]-1 O=C(OC)c1ccc(cc1)C=C2c3c(c(O)ccc3)C(=O)c4c(O)cccc42
[!#1]:[!#1]-[#6](-[$([#1])	$([#6]#[#7])])=[#6]-1-[#6]=	:[#6]-[#6](=[$([#8])	$([#7;!R])])-[#6]=	:[#6]-1 O=C(ON=C1C(=C/C(=C(\C#N)/c2ccccc2)/C=C1)C)C
[!#1]:[!#1]-[#6](-[$([#1])	$([#6]#[#7])])=[#6]-1-[#6]=	:[#6]-[#6](=[$([#8])	$([#7;!R])])-[#6]=	:[#6]-1 O=C(ON=C1C(=C/C(=C(\C#N)/c2ccccc2)/C=C1)C)C
[!#1]:[!#1]-[#6](-[$([#1])	$([#6]#[#7])])=[#6]-1-[#6]=	:[#6]-[#6](=[$([#8])	$([#7;!R])])-[#6]=	:[#6]-1 O=C(ON=C1C=CC(=C(C#N)c2ccc(OC)cc2)C=C1)Nc3ccccc3
[!#1]:[!#1]-[#6](-[$([#1])	$([#6]#[#7])])=[#6]-1-[#6]=	:[#6]-[#6](=[$([#8])	$([#7;!R])])-[#6]=	:[#6]-1 O=C(ON=C1C=CC(=C(C#N)c2ccccc2)C=C1)C
[!#1]:[!#1]-[#6](-[$([#1])	$([#6]#[#7])])=[#6]-1-[#6]=	:[#6]-[#6](=[$([#8])	$([#7;!R])])-[#6]=	:[#6]-1 O=C(ON=C1C=CC(=C(C#N)c2ccccc2)C=C1)Nc3ccccc3
[!#1]:[!#1]-[#6](-[$([#1])	$([#6]#[#7])])=[#6]-1-[#6]=	:[#6]-[#6](=[$([#8])	$([#7;!R])])-[#6]=	:[#6]-1 O=C1C(=CC(=Cc2cc(c(O)c(c2)C(C)(C)C)C(C)(C)C)C=C1C(C)(C)C)C(C)(C)C
[!#1]:[!#1]-[#6](-[$([#1])	$([#6]#[#7])])=[#6]-1-[#6]=	:[#6]-[#6](=[$([#8])	$([#7;!R])])-[#6]=	:[#6]-1 O=C1C(=CC(=Cc2ccc(N(C)C)cc2)C=C1C(C)(C)C)C(C)(C)C
[!#1]:[!#1]-[#6](-[$([#1])	$([#6]#[#7])])=[#6]-1-[#6]=	:[#6]-[#6](=[$([#8])	$([#7;!R])])-[#6]=	:[#6]-1 O=C1C(=CC(=Cc2ccc(OC)cc2)C=C1C(C)(C)C)C(C)(C)C
[!#1]:[!#1]-[#6](-[$([#1])	$([#6]#[#7])])=[#6]-1-[#6]=	:[#6]-[#6](=[$([#8])	$([#7;!R])])-[#6]=	:[#6]-1 O=C1C(=CC(=Cc2ccccc2)C=C1C(C)(C)C)C(C)(C)C
[!#1]:[!#1]-[#6](-[$([#1])	$([#6]#[#7])])=[#6]-1-[#6]=	:[#6]-[#6](=[$([#8])	$([#7;!R])])-[#6]=	:[#6]-1 O=C1c2c(cccc2)C(c3c(cccc3)1)=Cc4c(cccc4)C
[!#1]:[!#1]-[#6](-[$([#1])	$([#6]#[#7])])=[#6]-1-[#6]=	:[#6]-[#6](=[$([#8])	$([#7;!R])])-[#6]=	:[#6]-1 O=C1c2c(cccc2)C(c3c(cccc3)1)=Cc4c(O)cc(OC)cc4
[!#1]:[!#1]-[#6](-[$([#1])	$([#6]#[#7])])=[#6]-1-[#6]=	:[#6]-[#6](=[$([#8])	$([#7;!R])])-[#6]=	:[#6]-1 O=C1c2c(cccc2)C(c3c(cccc3)1)=Cc4c(O)cccc4
[!#1]:[!#1]-[#6](-[$([#1])	$([#6]#[#7])])=[#6]-1-[#6]=	:[#6]-[#6](=[$([#8])	$([#7;!R])])-[#6]=	:[#6]-1 O=C1c2c(cccc2)C(c3c(cccc3)1)=Cc4c(OC)c(O)c(OC)cc4
[!#1]:[!#1]-[#6](-[$([#1])	$([#6]#[#7])])=[#6]-1-[#6]=	:[#6]-[#6](=[$([#8])	$([#7;!R])])-[#6]=	:[#6]-1 O=C1c2c(cccc2)C(c3c(cccc3)1)=Cc4c(OC)cc(OC)cc4
[!#1]:[!#1]-[#6](-[$([#1])	$([#6]#[#7])])=[#6]-1-[#6]=	:[#6]-[#6](=[$([#8])	$([#7;!R])])-[#6]=	:[#6]-1 O=C1c2c(cccc2)C(c3c(cccc3)1)=Cc4c(OCC)cccc4
[!#1]:[!#1]-[#6](-[$([#1])	$([#6]#[#7])])=[#6]-1-[#6]=	:[#6]-[#6](=[$([#8])	$([#7;!R])])-[#6]=	:[#6]-1 O=C1c2c(cccc2)C(c3c(cccc3)1)=Cc4c5c(cc6c4cccc6)cccc5
[!#1]:[!#1]-[#6](-[$([#1])	$([#6]#[#7])])=[#6]-1-[#6]=	:[#6]-[#6](=[$([#8])	$([#7;!R])])-[#6]=	:[#6]-1 O=C1c2c(cccc2)C(c3c(cccc3)1)=Cc4cc(c(O)c(c4)C(C)(C)C)C(C)(C)C
[!#1]:[!#1]-[#6](-[$([#1])	$([#6]#[#7])])=[#6]-1-[#6]=	:[#6]-[#6](=[$([#8])	$([#7;!R])])-[#6]=	:[#6]-1 O=C1c2c(cccc2)C(c3c(cccc3)1)=Cc4cc(O)c(O)cc4
[!#1]:[!#1]-[#6](-[$([#1])	$([#6]#[#7])])=[#6]-1-[#6]=	:[#6]-[#6](=[$([#8])	$([#7;!R])])-[#6]=	:[#6]-1 O=C1c2c(cccc2)C(c3c(cccc3)1)=Cc4cc(OC)c(OC)c(OC)c4
[!#1]:[!#1]-[#6](-[$([#1])	$([#6]#[#7])])=[#6]-1-[#6]=	:[#6]-[#6](=[$([#8])	$([#7;!R])])-[#6]=	:[#6]-1 O=C1c2c(cccc2)C(c3c(cccc3)1)=Cc4cc(OC)c(OC)cc4
[!#1]:[!#1]-[#6](-[$([#1])	$([#6]#[#7])])=[#6]-1-[#6]=	:[#6]-[#6](=[$([#8])	$([#7;!R])])-[#6]=	:[#6]-1 O=C1c2c(cccc2)C(c3c(cccc3)1)=Cc4cc5c(N(CCC5)C)cc4
[!#1]:[!#1]-[#6](-[$([#1])	$([#6]#[#7])])=[#6]-1-[#6]=	:[#6]-[#6](=[$([#8])	$([#7;!R])])-[#6]=	:[#6]-1 O=C1c2c(cccc2)C(c3c(cccc3)1)=Cc4cc5OCOc5cc4
[!#1]:[!#1]-[#6](-[$([#1])	$([#6]#[#7])])=[#6]-1-[#6]=	:[#6]-[#6](=[$([#8])	$([#7;!R])])-[#6]=	:[#6]-1 O=C1c2c(cccc2)C(c3c(cccc3)1)=Cc4ccc(c5ccccc5)cc4
[!#1]:[!#1]-[#6](-[$([#1])	$([#6]#[#7])])=[#6]-1-[#6]=	:[#6]-[#6](=[$([#8])	$([#7;!R])])-[#6]=	:[#6]-1 O=C1c2c(cccc2)C(c3c(cccc3)1)=Cc4ccc(cc4)C
[!#1]:[!#1]-[#6](-[$([#1])	$([#6]#[#7])])=[#6]-1-[#6]=	:[#6]-[#6](=[$([#8])	$([#7;!R])])-[#6]=	:[#6]-1 O=C1c2c(cccc2)C(c3c(cccc3)1)=Cc4ccc(N(C)C)cc4
[!#1]:[!#1]-[#6](-[$([#1])	$([#6]#[#7])])=[#6]-1-[#6]=	:[#6]-[#6](=[$([#8])	$([#7;!R])])-[#6]=	:[#6]-1 O=C1c2c(cccc2)C(c3c(cccc3)1)=Cc4ccc(O)cc4
[!#1]:[!#1]-[#6](-[$([#1])	$([#6]#[#7])])=[#6]-1-[#6]=	:[#6]-[#6](=[$([#8])	$([#7;!R])])-[#6]=	:[#6]-1 O=C1c2c(cccc2)C(c3c(cccc3)1)=Cc4ccc(OC)cc4
[!#1]:[!#1]-[#6](-[$([#1])	$([#6]#[#7])])=[#6]-1-[#6]=	:[#6]-[#6](=[$([#8])	$([#7;!R])])-[#6]=	:[#6]-1 O=C1c2c(cccc2)C(c3c(cccc3)1)=Cc4ccc(OCc5ccccc5)cc4
[!#1]:[!#1]-[#6](-[$([#1])	$([#6]#[#7])])=[#6]-1-[#6]=	:[#6]-[#6](=[$([#8])	$([#7;!R])])-[#6]=	:[#6]-1 O=C1c2c(cccc2)C(c3c(cccc3)1)=Cc4ccccc4
[!#1]:[!#1]-[#6](-[$([#1])	$([#6]#[#7])])=[#6]-1-[#6]=	:[#6]-[#6](=[$([#8])	$([#7;!R])])-[#6]=	:[#6]-1 O=C1c2c(cccc2)C(c3c(cccc3)1)=Cc4cnccc4
[!#1]:[!#1]-[#6](-[$([#1])	$([#6]#[#7])])=[#6]-1-[#6]=	:[#6]-[#6](=[$([#8])	$([#7;!R])])-[#6]=	:[#6]-1 O=C1c2c(O)cccc2C(c3c(c(O)ccc3)1)=Cc4cc(O)c(O)c(O)c4
[!#1]:[!#1]-[#6](-[$([#1])	$([#6]#[#7])])=[#6]-1-[#6]=	:[#6]-[#6](=[$([#8])	$([#7;!R])])-[#6]=	:[#6]-1 O=C1c2c(O)cccc2C(c3c(c(O)ccc3)1)=Cc4ccc(O)cc4
[!#1]:[!#1]-[#6](-[$([#1])	$([#6]#[#7])])=[#6]-1-[#6]=	:[#6]-[#6](=[$([#8])	$([#7;!R])])-[#6]=	:[#6]-1 O=C1c2c(O)cccc2C(c3c(c(O)ccc3)1)=Cc4ccc(OC)cc4
[!#1]:[!#1]-[#6](-[$([#1])	$([#6]#[#7])])=[#6]-1-[#6]=	:[#6]-[#6](=[$([#8])	$([#7;!R])])-[#6]=	:[#6]-1 O=C1c2c(OC)cccc2C(c3c(c(OC)ccc3)1)=Cc4ccc(OC)cc4
[!#1]:[!#1]-[#6](-[$([#1])	$([#6]#[#7])])=[#6]-1-[#6]=	:[#6]-[#6](=[$([#8])	$([#7;!R])])-[#6]=	:[#6]-1 O1c2c(c3c(cc2)cccc3)C=C4C1=CC(=[N+](CC)CC)C=C4
[!#1]:[!#1]-[#6](-[$([#1])	$([#6]#[#7])])=[#6]-1-[#6]=	:[#6]-[#6](=[$([#8])	$([#7;!R])])-[#6]=	:[#6]-1 ON=C1C(=C/C(=C(\C#N)/c2ccccc2)/C=C1)C
[!#1]:[!#1]-[#6](-[$([#1])	$([#6]#[#7])])=[#6]-1-[#6]=	:[#6]-[#6](=[$([#8])	$([#7;!R])])-[#6]=	:[#6]-1 ON=C1C=C(/C(=C(\C#N)/c2ccccc2)/C=C1)C
[!#1]:[!#1]-[#6](-[$([#1])	$([#6]#[#7])])=[#6]-1-[#6]=	:[#6]-[#6](=[$([#8])	$([#7;!R])])-[#6]=	:[#6]-1 ON=C1C=CC(=C(C#N)c2ccccc2)C=C1
[!#1]:[!#1]-[#6](-[$([#1])	$([#6]#[#7])])=[#6]-1-[#6]=	:[#6]-[#6](=[$([#8])	$([#7;!R])])-[#6]=	:[#6]-1 ON=C1c2c(cccc2)/C(=C(\C#N)/c3ccccc3)/C=C1
[!#1]:[!#1]-[#6](-[$([#1])	$([#6]#[#7])])=[#6]-1-[#6]=	:[#6]-[#6](=[$([#8])	$([#7;!R])])-[#6]=	:[#6]-1 ON=C1c2c(cccc2)/C(=C/c3ccccc3)/C=C1
[!#1]:[!#1]-[#6](-[$([#1])	$([#6]#[#7])])=[#6]-1-[#6]=	:[#6]-[#6](=[$([#8])	$([#7;!R])])-[#6]=	:[#6]-1 ON=C1c2c(cccc2)C(=Cc3ccccc3)C=C1
[!#1]:[!#1]-[#6](-[$([#1])	$([#6]#[#7])])=[#6]-1-[#6]=	:[#6]-[#6](=[$([#8])	$([#7;!R])])-[#6]=	:[#6]-1 S1C(=NC(c2ccc(OC)cc2)=C1C=C3C=CC(=[N+](C)C)C=C3)N4CCOCC4
[!#1]:[!#1]-[#6](-[$([#1])	$([#6]#[#7])])=[#6]-1-[#6]=	:[#6]-[#6](=[$([#8])	$([#7;!R])])-[#6]=	:[#6]-1 S1C(C=C2c3c(cccc3)C(=O)c4c(cccc4)2)=CC=C1
[!#1]:[!#1]-[#6](-[$([#1])	$([#6]#[#7])])=[#6]-1-[#6]=	:[#6]-[#6](=[$([#8])	$([#7;!R])])-[#6]=	:[#6]-1 S1C=2/C(/c3c(cccc3)C(=O)C2C=C1)=C/C=4c5c(NC4)cccc5
[!#1]:[!#1]-[#6](-[$([#1])	$([#6]#[#7])])=[#6]-1-[#6]=	:[#6]-[#6](=[$([#8])	$([#7;!R])])-[#6]=	:[#6]-1 S1C=2/C(/c3c(cccc3)C(=O)C2C=C1)=C/c4c(O)cc(OC)cc4
[!#1]:[!#1]-[#6](-[$([#1])	$([#6]#[#7])])=[#6]-1-[#6]=	:[#6]-[#6](=[$([#8])	$([#7;!R])])-[#6]=	:[#6]-1 S1C=2/C(/c3c(cccc3)C(=O)C2C=C1)=C/c4cc(OC)c(OC)c(OC)c4
[!#1]:[!#1]-[#6](-[$([#1])	$([#6]#[#7])])=[#6]-1-[#6]=	:[#6]-[#6](=[$([#8])	$([#7;!R])])-[#6]=	:[#6]-1 S1C=2/C(/c3c(cccc3)C(=O)C2C=C1)=C/c4ccc([N+]([O-])=O)cc4
[!#1]:[!#1]-[#6](-[$([#1])	$([#6]#[#7])])=[#6]-1-[#6]=	:[#6]-[#6](=[$([#8])	$([#7;!R])])-[#6]=	:[#6]-1 S1C=2/C(/c3c(cccc3)C(=O)C2C=C1)=C/c4ccccc4
[!#1]:[!#1]-[#6](-[$([#1])	$([#6]#[#7])])=[#6]-1-[#6]=	:[#6]-[#6](=[$([#8])	$([#7;!R])])-[#6]=	:[#6]-1 S1C=2/C(/c3c(cccc3)C(=O)C2C=C1)=C\C=4c5c(NC4)cccc5
[!#1]:[!#1]-[#6](-[$([#1])	$([#6]#[#7])])=[#6]-1-[#6]=	:[#6]-[#6](=[$([#8])	$([#7;!R])])-[#6]=	:[#6]-1 S1C=2/C(/c3c(cccc3)C(=O)C2C=C1)=C\c4c(O)cc(OC)cc4
[!#1]:[!#1]-[#6](-[$([#1])	$([#6]#[#7])])=[#6]-1-[#6]=	:[#6]-[#6](=[$([#8])	$([#7;!R])])-[#6]=	:[#6]-1 S1C=2/C(/c3c(cccc3)C(=O)C2C=C1)=C\c4cc(O)c(OC)cc4
[!#1]:[!#1]-[#6](-[$([#1])	$([#6]#[#7])])=[#6]-1-[#6]=	:[#6]-[#6](=[$([#8])	$([#7;!R])])-[#6]=	:[#6]-1 S1C=2/C(/c3c(cccc3)C(=O)C2C=C1)=C\c4cc(OC)c(OC)cc4
[!#1]:[!#1]-[#6](-[$([#1])	$([#6]#[#7])])=[#6]-1-[#6]=	:[#6]-[#6](=[$([#8])	$([#7;!R])])-[#6]=	:[#6]-1 S1C=2/C(/c3c(cccc3)C(=O)C2C=C1)=C\c4ccc([N+]([O-])=O)cc4
[!#1]:[!#1]-[#6](-[$([#1])	$([#6]#[#7])])=[#6]-1-[#6]=	:[#6]-[#6](=[$([#8])	$([#7;!R])])-[#6]=	:[#6]-1 S1C=2/C(/c3c(cccc3)C(=O)C2C=C1)=C\c4ccc(O)cc4
c:1:c:c(:c:c:c:1-[#7](-[#6;X4])-[#6;X4])-[#6;X4]-[$([#8]-[#1])	$([#6]=[#6]-[#1])	$([#7]-[#6;X4])] [NH2+](Cc1cc2c(N(CCC2)C)cc1)Cc3cc(c(cc3)C)C
c:1:c:c(:c:c:c:1-[#7](-[#6;X4])-[#6;X4])-[#6;X4]-[$([#8]-[#1])	$([#6]=[#6]-[#1])	$([#7]-[#6;X4])] [O-][N+](=O)c1c(nc(nc1)NCc2ccc(N3CCOCC3)cc2)NC4CC4
c:1:c:c(:c:c:c:1-[#7](-[#6;X4])-[#6;X4])-[#6;X4]-[$([#8]-[#1])	$([#6]=[#6]-[#1])	$([#7]-[#6;X4])] [O-]C=1C(=O)N([C@@H](c2ccc(N(C)C)cc2)C1C(=O)c3ccc(OCC)cc3)Cc4cnccc4
c:1:c:c(:c:c:c:1-[#7](-[#6;X4])-[#6;X4])-[#6;X4]-[$([#8]-[#1])	$([#6]=[#6]-[#1])	$([#7]-[#6;X4])] [O-]C=1c2c(cccc2)C(=O)C1C=3N=[NH+][C@H](c4ccc(N(C)C)cc4)[C@H](c5ccccc5)C3
c:1:c:c(:c:c:c:1-[#7](-[#6;X4])-[#6;X4])-[#6;X4]-[$([#8]-[#1])	$([#6]=[#6]-[#1])	$([#7]-[#6;X4])] BrC=1OC(C(=O)NCc2cc3c(N(CCC3)C)cc2)=CC1
c:1:c:c(:c:c:c:1-[#7](-[#6;X4])-[#6;X4])-[#6;X4]-[$([#8]-[#1])	$([#6]=[#6]-[#1])	$([#7]-[#6;X4])] Brc1cc(c(OC(F)F)cc1)C[NH2+]Cc2cc3c(N(CCC3)C)cc2
c:1:c:c(:c:c:c:1-[#7](-[#6;X4])-[#6;X4])-[#6;X4]-[$([#8]-[#1])	$([#6]=[#6]-[#1])	$([#7]-[#6;X4])] Clc1c(ccc(Cl)c1)C[NH2+]Cc2cc3c(N(CCC3)C)cc2
c:1:c:c(:c:c:c:1-[#7](-[#6;X4])-[#6;X4])-[#6;X4]-[$([#8]-[#1])	$([#6]=[#6]-[#1])	$([#7]-[#6;X4])] Clc1c(cccc1)C2=NOC(=N2)C[NH+]3C[C@H](C(=O)NCc4ccc(N5CCCC5)cc4)CCC3
c:1:c:c(:c:c:c:1-[#7](-[#6;X4])-[#6;X4])-[#6;X4]-[$([#8]-[#1])	$([#6]=[#6]-[#1])	$([#7]-[#6;X4])] Clc1c(Cl)cccc1CC(=O)N(C(C)(C)C)[C@H](c2ccc(N(C)C)cc2)C(=O)NCCCC
c:1:c:c(:c:c:c:1-[#7](-[#6;X4])-[#6;X4])-[#6;X4]-[$([#8]-[#1])	$([#6]=[#6]-[#1])	$([#7]-[#6;X4])] Clc1c(NC(=O)N(Cc2ccc(N3CCCCC3)cc2)C)cc(NC(=O)C)cc1
c:1:c:c(:c:c:c:1-[#7](-[#6;X4])-[#6;X4])-[#6;X4]-[$([#8]-[#1])	$([#6]=[#6]-[#1])	$([#7]-[#6;X4])] Clc1c(NC(=O)NCc2ccc(N3CCCC3)cc2)cc(N4C(=O)CCC4)cc1
c:1:c:c(:c:c:c:1-[#7](-[#6;X4])-[#6;X4])-[#6;X4]-[$([#8]-[#1])	$([#6]=[#6]-[#1])	$([#7]-[#6;X4])] Clc1cc(c(OC)cc1)C(=O)NC[C@H](N2CC[NH+](CC2)C)c3cc4c(N(CC4)C)cc3
c:1:c:c(:c:c:c:1-[#7](-[#6;X4])-[#6;X4])-[#6;X4]-[$([#8]-[#1])	$([#6]=[#6]-[#1])	$([#7]-[#6;X4])] Clc1cc(NC(=O)C(=O)NC[C@H]([NH+]2CCCCC2)c3cc4c(N(CC4)C)cc3)ccc1
c:1:c:c(:c:c:c:1-[#7](-[#6;X4])-[#6;X4])-[#6;X4]-[$([#8]-[#1])	$([#6]=[#6]-[#1])	$([#7]-[#6;X4])] Clc1cc(NC(=O)NC[C@H]([NH+]2CCCCC2)c3cc4c(N(CCC4)C)cc3)ccc1
c:1:c:c(:c:c:c:1-[#7](-[#6;X4])-[#6;X4])-[#6;X4]-[$([#8]-[#1])	$([#6]=[#6]-[#1])	$([#7]-[#6;X4])] Clc1cc2c(nc(c(c2)C(=O)NCc3ccc(N(C)C)cc3)C)cc1
c:1:c:c(:c:c:c:1-[#7](-[#6;X4])-[#6;X4])-[#6;X4]-[$([#8]-[#1])	$([#6]=[#6]-[#1])	$([#7]-[#6;X4])] FC(F)(F)[C@@](O)(C1=NC=CN1C)CC(=O)NCc2ccc(N3CCOCC3)cc2
c:1:c:c(:c:c:c:1-[#7](-[#6;X4])-[#6;X4])-[#6;X4]-[$([#8]-[#1])	$([#6]=[#6]-[#1])	$([#7]-[#6;X4])] FC(F)(F)C(=O)N1[C@@H](C(=O)NCc2ccc(N3CCCC3)cc2)CCC1
c:1:c:c(:c:c:c:1-[#7](-[#6;X4])-[#6;X4])-[#6;X4]-[$([#8]-[#1])	$([#6]=[#6]-[#1])	$([#7]-[#6;X4])] FC(F)(F)c1c(NC(=O)NC[C@H](N2CCN(c3ccccc3)CC2)c4ccc(N(C)C)cc4)cccc1
c:1:c:c(:c:c:c:1-[#7](-[#6;X4])-[#6;X4])-[#6;X4]-[$([#8]-[#1])	$([#6]=[#6]-[#1])	$([#7]-[#6;X4])] FC(F)(F)CNC(=O)C(=O)NC[C@H](N1CCOCC1)c2cc3c(N(CC3)C)cc2
c:1:c:c(:c:c:c:1-[#7](-[#6;X4])-[#6;X4])-[#6;X4]-[$([#8]-[#1])	$([#6]=[#6]-[#1])	$([#7]-[#6;X4])] FC(F)(F)COc1nccc(c1)CNC(=O)N(Cc2ccc(N(C)C)cc2)CC
c:1:c:c(:c:c:c:1-[#7](-[#6;X4])-[#6;X4])-[#6;X4]-[$([#8]-[#1])	$([#6]=[#6]-[#1])	$([#7]-[#6;X4])] Fc1c(N(C)C)ccc(c1)CNC(=O)C(=O)Nc2c(cc(cc2)C(=O)NC)C
c:1:c:c(:c:c:c:1-[#7](-[#6;X4])-[#6;X4])-[#6;X4]-[$([#8]-[#1])	$([#6]=[#6]-[#1])	$([#7]-[#6;X4])] Fc1c(N(C)C)ccc(c1)CNC(=O)c2nc3c(nc2)cccc3
c:1:c:c(:c:c:c:1-[#7](-[#6;X4])-[#6;X4])-[#6;X4]-[$([#8]-[#1])	$([#6]=[#6]-[#1])	$([#7]-[#6;X4])] Fc1c(N(C)C)ccc(c1)CNC(=O)CC=2C=NN(c3ccccc3)C2
c:1:c:c(:c:c:c:1-[#7](-[#6;X4])-[#6;X4])-[#6;X4]-[$([#8]-[#1])	$([#6]=[#6]-[#1])	$([#7]-[#6;X4])] Fc1c(N(C)C)ccc(c1)CNC(=O)CCc2c(OC)cccc2
c:1:c:c(:c:c:c:1-[#7](-[#6;X4])-[#6;X4])-[#6;X4]-[$([#8]-[#1])	$([#6]=[#6]-[#1])	$([#7]-[#6;X4])] Fc1c(N(C)C)ccc(c1)CNC(=O)NCc2ccc([N+]([O-])=O)cc2
c:1:c:c(:c:c:c:1-[#7](-[#6;X4])-[#6;X4])-[#6;X4]-[$([#8]-[#1])	$([#6]=[#6]-[#1])	$([#7]-[#6;X4])] Fc1c(N(C)C)ccc(c1)CNC(=O)NCCOc2cc3c(cc2)CCC3
c:1:c:c(:c:c:c:1-[#7](-[#6;X4])-[#6;X4])-[#6;X4]-[$([#8]-[#1])	$([#6]=[#6]-[#1])	$([#7]-[#6;X4])] Fc1c(N2C[C@@H](C(=O)NCc3ccc(N4CCCC4)cc3)CCC2)ccc(c1)C5=NOC(=N5)c6ccccc6
c:1:c:c(:c:c:c:1-[#7](-[#6;X4])-[#6;X4])-[#6;X4]-[$([#8]-[#1])	$([#6]=[#6]-[#1])	$([#7]-[#6;X4])] Fc1c(N2C[C@H](O[C@H](C2)C)C)ccc(c1)CNC(=O)C(F)(F)F
c:1:c:c(:c:c:c:1-[#7](-[#6;X4])-[#6;X4])-[#6;X4]-[$([#8]-[#1])	$([#6]=[#6]-[#1])	$([#7]-[#6;X4])] Fc1c(N2C[C@H](O[C@H](C2)C)C)ccc(c1)CNC(=O)CN(c3c(OC)cccc3)C
c:1:c:c(:c:c:c:1-[#7](-[#6;X4])-[#6;X4])-[#6;X4]-[$([#8]-[#1])	$([#6]=[#6]-[#1])	$([#7]-[#6;X4])] Fc1c(N2C[C@H](O[C@H](C2)C)C)ccc(c1)CNC(=O)NCCO
c:1:c:c(:c:c:c:1-[#7](-[#6;X4])-[#6;X4])-[#6;X4]-[$([#8]-[#1])	$([#6]=[#6]-[#1])	$([#7]-[#6;X4])] Fc1c(N2CCN(c3ncccn3)CC2)ccc(c1)CNC(=O)C[C@@H]4OCCC4
c:1:c:c(:c:c:c:1-[#7](-[#6;X4])-[#6;X4])-[#6;X4]-[$([#8]-[#1])	$([#6]=[#6]-[#1])	$([#7]-[#6;X4])] Fc1c(N2CCOCC2)ccc(c1)CNC(=O)Nc3ccc(cc3)C=4OC(=NC4)C
c:1:c:c(:c:c:c:1-[#7](-[#6;X4])-[#6;X4])-[#6;X4]-[$([#8]-[#1])	$([#6]=[#6]-[#1])	$([#7]-[#6;X4])] Fc1c(N2CCOCC2)ccc(c1)CNC=3N=C4N(C([N+]([O-])=O)3)C=CC=C4
c:1:c:c(:c:c:c:1-[#7](-[#6;X4])-[#6;X4])-[#6;X4]-[$([#8]-[#1])	$([#6]=[#6]-[#1])	$([#7]-[#6;X4])] Fc1c(OCC(=O)NC[C@@H](N2CCN(c3ccccc3)CC2)c4ccc(N(C)C)cc4)cccc1
c:1:c:c(:c:c:c:1-[#7](-[#6;X4])-[#6;X4])-[#6;X4]-[$([#8]-[#1])	$([#6]=[#6]-[#1])	$([#7]-[#6;X4])] Fc1cc(c2ncnc(Nc3ccc(cc3)C(=O)NCc4ccc(N(CC)CC)cc4)c2)ccc1
c:1:c:c(:c:c:c:1-[#7](-[#6;X4])-[#6;X4])-[#6;X4]-[$([#8]-[#1])	$([#6]=[#6]-[#1])	$([#7]-[#6;X4])] Fc1ccc(cc1)[C@H]2CC(=O)C3=C(Nc4c(N[C@H](c5ccc(N(C)C)cc5)3)cccc4)C2
c:1:c:c(:c:c:c:1-[#7](-[#6;X4])-[#6;X4])-[#6;X4]-[$([#8]-[#1])	$([#6]=[#6]-[#1])	$([#7]-[#6;X4])] Fc1ccc(cc1)CNC(=O)C(=O)NC[C@@H](N2CCN(c3ccccc3)CC2)c4ccc(N(C)C)cc4
c:1:c:c(:c:c:c:1-[#7](-[#6;X4])-[#6;X4])-[#6;X4]-[$([#8]-[#1])	$([#6]=[#6]-[#1])	$([#7]-[#6;X4])] Fc1ccc(N2N=C(O[C@@H](C(=O)NCc3ccc(N(C)C)cc3)CC)C=CC(=O)2)cc1
c:1:c:c(:c:c:c:1-[#7](-[#6;X4])-[#6;X4])-[#6;X4]-[$([#8]-[#1])	$([#6]=[#6]-[#1])	$([#7]-[#6;X4])] Fc1ccc(NC(=O)NC[C@H]([NH+]2CCCCC2)c3cc4c(N(CC4)C)cc3)cc1
c:1:c:c(:c:c:c:1-[#7](-[#6;X4])-[#6;X4])-[#6;X4]-[$([#8]-[#1])	$([#6]=[#6]-[#1])	$([#7]-[#6;X4])] Ic1cc2c(N[C@@H](c3ccc(N(C)C)cc3)[C@@H]4[C@@H]2C=CC4)cc1
c:1:c:c(:c:c:c:1-[#7](-[#6;X4])-[#6;X4])-[#6;X4]-[$([#8]-[#1])	$([#6]=[#6]-[#1])	$([#7]-[#6;X4])] N=1NC=C(C1C2CC[NH+](Cc3ccc(N(CC)CC)cc3)CC2)CC
c:1:c:c(:c:c:c:1-[#7](-[#6;X4])-[#6;X4])-[#6;X4]-[$([#8]-[#1])	$([#6]=[#6]-[#1])	$([#7]-[#6;X4])] O(c1c(cc(cc1)C)C[NH2+]Cc2cc3c(N(CCC3)C)cc2)C
c:1:c:c(:c:c:c:1-[#7](-[#6;X4])-[#6;X4])-[#6;X4]-[$([#8]-[#1])	$([#6]=[#6]-[#1])	$([#7]-[#6;X4])] O(c1cc2c(N[C@@H](c3ccc(N(CC)CC)cc3)[C@@H]4[C@@H]2C=CC4)cc1)CCCc5ccccc5
c:1:c:c(:c:c:c:1-[#7](-[#6;X4])-[#6;X4])-[#6;X4]-[$([#8]-[#1])	$([#6]=[#6]-[#1])	$([#7]-[#6;X4])] O=C(N([C@@H](c1ccc(N(C)C)cc1)C(=O)NC(C)(C)C)CCCCCC)c2ccc(O)cc2
c:1:c:c(:c:c:c:1-[#7](-[#6;X4])-[#6;X4])-[#6;X4]-[$([#8]-[#1])	$([#6]=[#6]-[#1])	$([#7]-[#6;X4])] O=C(N([C@@H](c1ccc(N(C)C)cc1)C(=O)NC(CC(C)(C)C)(C)C)CC=2OC(=CC2)C)CO
c:1:c:c(:c:c:c:1-[#7](-[#6;X4])-[#6;X4])-[#6;X4]-[$([#8]-[#1])	$([#6]=[#6]-[#1])	$([#7]-[#6;X4])] O=C(N([C@H](c1ccc(N(C)C)cc1)C(=O)NC(CC(C)(C)C)(C)C)CCCCCC)c2ccccc2
c:1:c:c(:c:c:c:1-[#7](-[#6;X4])-[#6;X4])-[#6;X4]-[$([#8]-[#1])	$([#6]=[#6]-[#1])	$([#7]-[#6;X4])] O=C(N(C[C@H]1COCC1)CC)N[C@@H](c2ccc(N3CC[NH+](CC3)C)cc2)C
c:1:c:c(:c:c:c:1-[#7](-[#6;X4])-[#6;X4])-[#6;X4]-[$([#8]-[#1])	$([#6]=[#6]-[#1])	$([#7]-[#6;X4])] O=C(N(c1cc2c(N[C@@H](c3ccc(N(CC)CC)cc3)[C@@H]4[C@@H]2C=CC4)cc1)C)C
c:1:c:c(:c:c:c:1-[#7](-[#6;X4])-[#6;X4])-[#6;X4]-[$([#8]-[#1])	$([#6]=[#6]-[#1])	$([#7]-[#6;X4])] O=C(N(c1ccccc1)[C@H](c2ccc(N(C)C)cc2)C(=O)NC(C)(C)C)/C(/c3ccccc3)=C/c4ccccc4
c:1:c:c(:c:c:c:1-[#7](-[#6;X4])-[#6;X4])-[#6;X4]-[$([#8]-[#1])	$([#6]=[#6]-[#1])	$([#7]-[#6;X4])] O=C(N(CC)CC)NC[C@@H](N1CCOCC1)c2ccc(N(C)C)cc2
c:1:c:c(:c:c:c:1-[#7](-[#6;X4])-[#6;X4])-[#6;X4]-[$([#8]-[#1])	$([#6]=[#6]-[#1])	$([#7]-[#6;X4])] O=C(N(Cc1ccc(N(C)C)cc1)C)NCc2c3OCOc3ccc2
c:1:c:c(:c:c:c:1-[#7](-[#6;X4])-[#6;X4])-[#6;X4]-[$([#8]-[#1])	$([#6]=[#6]-[#1])	$([#7]-[#6;X4])] O=C(N(Cc1ccc(N(C)C)cc1)C[C@@H]2OCCC2)CCC=3OC(c4ccc(cc4)C)=CN3
c:1:c:c(:c:c:c:1-[#7](-[#6;X4])-[#6;X4])-[#6;X4]-[$([#8]-[#1])	$([#6]=[#6]-[#1])	$([#7]-[#6;X4])] O=C(N(Cc1ccc(N2CCCCC2)cc1)C)NCCC3=Nc4c(N3)cccc4
c:1:c:c(:c:c:c:1-[#7](-[#6;X4])-[#6;X4])-[#6;X4]-[$([#8]-[#1])	$([#6]=[#6]-[#1])	$([#7]-[#6;X4])] O=C(N(Cc1ccc(N2CCOCC2)cc1)C)c3cc(OC)c(OC)c(c3)CC=C
c:1:c:c(:c:c:c:1-[#7](-[#6;X4])-[#6;X4])-[#6;X4]-[$([#8]-[#1])	$([#6]=[#6]-[#1])	$([#7]-[#6;X4])] O=C(N)[C@@H]1CN(c2ccc(cc2)C[NH2+]Cc3cc(OC)c(OC(C)C)cc3)CCC1
c:1:c:c(:c:c:c:1-[#7](-[#6;X4])-[#6;X4])-[#6;X4]-[$([#8]-[#1])	$([#6]=[#6]-[#1])	$([#7]-[#6;X4])] O=C(N1[C@H](CCCC1)CC)N[C@@H](c2ccc(N3CC[NH+](CC3)C)cc2)C
c:1:c:c(:c:c:c:1-[#7](-[#6;X4])-[#6;X4])-[#6;X4]-[$([#8]-[#1])	$([#6]=[#6]-[#1])	$([#7]-[#6;X4])] O=C(N1C[C@@H](C[C@H](C1)C)C)N[C@H](c2ccc(N3CC[NH+](CC3)C)cc2)C
c:1:c:c(:c:c:c:1-[#7](-[#6;X4])-[#6;X4])-[#6;X4]-[$([#8]-[#1])	$([#6]=[#6]-[#1])	$([#7]-[#6;X4])] O=C(N1Cc2c(ccc(OC)c2)CC1)NCc3cc4c(N(CCC4)C)cc3
c:1:c:c(:c:c:c:1-[#7](-[#6;X4])-[#6;X4])-[#6;X4]-[$([#8]-[#1])	$([#6]=[#6]-[#1])	$([#7]-[#6;X4])] O=C(N1CCCC1)C[NH+]2[C@H](c3ccc(N(CC)CC)cc3)[C@@H]4[C@@](O)(CC2)CCCC4
c:1:c:c(:c:c:c:1-[#7](-[#6;X4])-[#6;X4])-[#6;X4]-[$([#8]-[#1])	$([#6]=[#6]-[#1])	$([#7]-[#6;X4])] O=C(N1CCN(CC(=O)N(Cc2ccc(N(C)C)cc2)C[C@@H]3OCCC3)CC1)c4ccccc4
c:1:c:c(:c:c:c:1-[#7](-[#6;X4])-[#6;X4])-[#6;X4]-[$([#8]-[#1])	$([#6]=[#6]-[#1])	$([#7]-[#6;X4])] O=C(N1CCN(Cc2ccncc2)CC1)NCc3ccc(N4CC(=O)NCC4)cc3
c:1:c:c(:c:c:c:1-[#7](-[#6;X4])-[#6;X4])-[#6;X4]-[$([#8]-[#1])	$([#6]=[#6]-[#1])	$([#7]-[#6;X4])] O=C(NC(c1ccccc1)c2ccccc2)NC[C@@H]([NH+]3CCCCC3)c4cc5c(N(CCC5)C)cc4
c:1:c:c(:c:c:c:1-[#7](-[#6;X4])-[#6;X4])-[#6;X4]-[$([#8]-[#1])	$([#6]=[#6]-[#1])	$([#7]-[#6;X4])] O=C(NC[C@@H](N1CC[NH+](CC1)C)c2ccc(N(C)C)cc2)Cc3c4c(ccc3)cccc4
c:1:c:c(:c:c:c:1-[#7](-[#6;X4])-[#6;X4])-[#6;X4]-[$([#8]-[#1])	$([#6]=[#6]-[#1])	$([#7]-[#6;X4])] O=C(Nc1c(cc(OCCC)cc1)C)NCc2ccc(N3CCC(CO)CC3)cc2
c:1:c:c(:c:c:c:1-[#7](-[#6;X4])-[#6;X4])-[#6;X4]-[$([#8]-[#1])	$([#6]=[#6]-[#1])	$([#7]-[#6;X4])] O=C(Nc1cc(c(N2CC[NH+](CC2)C)cc1)C)NCc3ccc(N(C)C)cc3
c:1:c:c(:c:c:c:1-[#7](-[#6;X4])-[#6;X4])-[#6;X4]-[$([#8]-[#1])	$([#6]=[#6]-[#1])	$([#7]-[#6;X4])] O=C(Nc1ccc(OCC#N)cc1)NCc2ccc(N3CCC(CO)CC3)cc2
c:1:c:c(:c:c:c:1-[#7](-[#6;X4])-[#6;X4])-[#6;X4]-[$([#8]-[#1])	$([#6]=[#6]-[#1])	$([#7]-[#6;X4])] O=C(NCc1cc2c(N(CCC2)C)cc1)c3c4c(ON=C4C)nc(c3)C
c:1:c:c(:c:c:c:1-[#7](-[#6;X4])-[#6;X4])-[#6;X4]-[$([#8]-[#1])	$([#6]=[#6]-[#1])	$([#7]-[#6;X4])] O=C(NCc1cc2c(N(CCC2)C)cc1)NCCCOc3ccc(OC)cc3
c:1:c:c(:c:c:c:1-[#7](-[#6;X4])-[#6;X4])-[#6;X4]-[$([#8]-[#1])	$([#6]=[#6]-[#1])	$([#7]-[#6;X4])] O=C(NCc1ccc(N(C)C)cc1)[C@H]2Oc3c(O[C@@H]2C)cccc3
c:1:c:c(:c:c:c:1-[#7](-[#6;X4])-[#6;X4])-[#6;X4]-[$([#8]-[#1])	$([#6]=[#6]-[#1])	$([#7]-[#6;X4])] O=C(NCc1ccc(N(C)C)cc1)CCCC=2OC(=NN2)c3ccccc3
c:1:c:c(:c:c:c:1-[#7](-[#6;X4])-[#6;X4])-[#6;X4]-[$([#8]-[#1])	$([#6]=[#6]-[#1])	$([#7]-[#6;X4])] O=C(OC(C)C)C1=C(NC2=NN=NN2[C@@H](c3ccc(N(CC)CC)cc3)1)C
c:1:c:c(:c:c:c:1-[#7](-[#6;X4])-[#6;X4])-[#6;X4]-[$([#8]-[#1])	$([#6]=[#6]-[#1])	$([#7]-[#6;X4])] O=C(OCC(=O)NCc1ccc(N2CCCC2)cc1)C3=NNc4c(cccc4)3
c:1:c:c(:c:c:c:1-[#7](-[#6;X4])-[#6;X4])-[#6;X4]-[$([#8]-[#1])	$([#6]=[#6]-[#1])	$([#7]-[#6;X4])] O=C(OCC(=O)NCc1ccc(N2CCCC2)cc1)c3cc(NC(=O)CC)ccc3
c:1:c:c(:c:c:c:1-[#7](-[#6;X4])-[#6;X4])-[#6;X4]-[$([#8]-[#1])	$([#6]=[#6]-[#1])	$([#7]-[#6;X4])] O=C(OCC)[C@]1(N[C@H](c2ccc(N(C)C)cc2)[C@H]3C(=O)N(C(=O)[C@H]13)C)C
c:1:c:c(:c:c:c:1-[#7](-[#6;X4])-[#6;X4])-[#6;X4]-[$([#8]-[#1])	$([#6]=[#6]-[#1])	$([#7]-[#6;X4])] O=C(OCC)c1ccc(N(C(=O)C=2OC=CC2)[C@H](c3ccc(N(C)C)cc3)C(=O)NC4CCCC4)cc1
c:1:c:c(:c:c:c:1-[#7](-[#6;X4])-[#6;X4])-[#6;X4]-[$([#8]-[#1])	$([#6]=[#6]-[#1])	$([#7]-[#6;X4])] O=C1[C@]2(C[NH+]3[C@H](N(C2)C[C@]1(C3)CC)c4ccc(N(C)C)cc4)CC
c:1:c:c(:c:c:c:1-[#7](-[#6;X4])-[#6;X4])-[#6;X4]-[$([#8]-[#1])	$([#6]=[#6]-[#1])	$([#7]-[#6;X4])] O=C1C=2c3c(N[C@@H](c4ccc(N(C)C)cc4)C2CC(C1)(C)C)ccc5c3cccc5
c:1:c:c(:c:c:c:1-[#7](-[#6;X4])-[#6;X4])-[#6;X4]-[$([#8]-[#1])	$([#6]=[#6]-[#1])	$([#7]-[#6;X4])] O=C1C2=C(c3c(N[C@@H](c4ccc(N(C)C)cc4)2)ccc5c3cccc5)CCC1
c:1:c:c(:c:c:c:1-[#7](-[#6;X4])-[#6;X4])-[#6;X4]-[$([#8]-[#1])	$([#6]=[#6]-[#1])	$([#7]-[#6;X4])] S(=O)(=O)(c1cc(ccc1)C(=O)N(Cc2ccc(N(C)C)cc2)C[C@@H]3OCCC3)C
c:1:c:c(:c:c:c:1-[#7](-[#6;X4])-[#6;X4])-[#6;X4]-[$([#8]-[#1])	$([#6]=[#6]-[#1])	$([#7]-[#6;X4])] S(=O)(=O)(c1ccc(cc1)C)CNC(=O)[C@@H](N(C(=O)CC)CCC)c2ccc(N(C)C)cc2
c:1:c:c(:c:c:c:1-[#7](-[#6;X4])-[#6;X4])-[#6;X4]-[$([#8]-[#1])	$([#6]=[#6]-[#1])	$([#7]-[#6;X4])] S(=O)(=O)(N)c1c(F)ccc(c1)C(=O)NCc2ccc(N3CCOCC3)cc2
c:1:c:c(:c:c:c:1-[#7](-[#6;X4])-[#6;X4])-[#6;X4]-[$([#8]-[#1])	$([#6]=[#6]-[#1])	$([#7]-[#6;X4])] S(=O)(=O)(N1[C@H](C(=O)NCc2ccc(N(C)C)cc2)CCC1)CCC
c:1:c:c(:c:c:c:1-[#7](-[#6;X4])-[#6;X4])-[#6;X4]-[$([#8]-[#1])	$([#6]=[#6]-[#1])	$([#7]-[#6;X4])] S(=O)(=O)(NC)c1ccc(cc1)C(=O)NCc2ccc(N(C)C)cc2
c:1:c:c(:c:c:c:1-[#7](-[#6;X4])-[#6;X4])-[#6;X4]-[$([#8]-[#1])	$([#6]=[#6]-[#1])	$([#7]-[#6;X4])] S(=O)(=O)(NC[C@@H](N1CC[NH+](CC1)C)c2ccc(N(C)C)cc2)c3c(cc(F)cc3)C
c:1:c:c(:c:c:c:1-[#7](-[#6;X4])-[#6;X4])-[#6;X4]-[$([#8]-[#1])	$([#6]=[#6]-[#1])	$([#7]-[#6;X4])] S(=O)(=O)(NCc1cc(F)c(N(C)C)cc1)c2cc(ccc2)C(F)(F)F
c:1:c:c(:c:c:c:1-[#7](-[#6;X4])-[#6;X4])-[#6;X4]-[$([#8]-[#1])	$([#6]=[#6]-[#1])	$([#7]-[#6;X4])] S(=O)(=O)(NCc1cc(F)c(N(C)C)cc1)c2ccc(S(=O)(=O)C)cc2
c:1:c:c(:c:c:c:1-[#7](-[#6;X4])-[#6;X4])-[#6;X4]-[$([#8]-[#1])	$([#6]=[#6]-[#1])	$([#7]-[#6;X4])] S(c1c(NC(=O)C(=O)NC[C@H]([NH+]2CCCCC2)c3cc4c(N(CCC4)C)cc3)cccc1)C
c:1:c:c(:c:c:c:1-[#7](-[#6;X4])-[#6;X4])-[#6;X4]-[$([#8]-[#1])	$([#6]=[#6]-[#1])	$([#7]-[#6;X4])] S(c1ccc(cc1)C)C[C@@H]2O[C@H](NC2)c3ccc(N(C)C)cc3
c:1:c:c(:c:c:c:1-[#7](-[#6;X4])-[#6;X4])-[#6;X4]-[$([#8]-[#1])	$([#6]=[#6]-[#1])	$([#7]-[#6;X4])] S=C(N(Cc1cc2c(N(CC2)CCCC)cc1)CCN3CCOCC3)Nc4cc(OC)ccc4
c:1:c:c(:c:c:c:1-[#7](-[#6;X4])-[#6;X4])-[#6;X4]-[$([#8]-[#1])	$([#6]=[#6]-[#1])	$([#7]-[#6;X4])] S=C(N(Cc1cc2c(N(CCC2)CC)cc1)CCN3CCOCC3)Nc4ccc(OC)cc4
c:1:c:c(:c:c:c:1-[#7](-[#6;X4])-[#6;X4])-[#6;X4]-[$([#8]-[#1])	$([#6]=[#6]-[#1])	$([#7]-[#6;X4])] S=C(N(Cc1cc2c(N(CCC2)CCCC)cc1)CCCOC)Nc3c(ccc(c3)C)C
c:1:c:c(:c:c:c:1-[#7](-[#6;X4])-[#6;X4])-[#6;X4]-[$([#8]-[#1])	$([#6]=[#6]-[#1])	$([#7]-[#6;X4])] S=C(Nc1ccc(cc1)C(=O)C)NCc2cc3c(N(CCC3)C)cc2
c:1:c:c(:c:c:c:1-[#7](-[#6;X4])-[#6;X4])-[#6;X4]-[$([#8]-[#1])	$([#6]=[#6]-[#1])	$([#7]-[#6;X4])] S1(=O)(=O)N=C2N(C=C(C(=O)N(Cc3ccc(N(C)C)cc3)C)C=C2)CC1
c:1:c:c(:c:c:c:1-[#7](-[#6;X4])-[#6;X4])-[#6;X4]-[$([#8]-[#1])	$([#6]=[#6]-[#1])	$([#7]-[#6;X4])] S1C(/C=C/C(=O)N(Cc2ccc(N(C)C)cc2)C)=CC=C1C
c:1:c:c(:c:c:c:1-[#7](-[#6;X4])-[#6;X4])-[#6;X4]-[$([#8]-[#1])	$([#6]=[#6]-[#1])	$([#7]-[#6;X4])] S1C(=CC=C1)[C@@H]2C=C3Nc4c(N[C@H](c5ccc(N(C)C)cc5)[C@H](C(=O)C2)3)cccc4
c:1:c:c(:c:c:c:1-[#7](-[#6;X4])-[#6;X4])-[#6;X4]-[$([#8]-[#1])	$([#6]=[#6]-[#1])	$([#7]-[#6;X4])] S1C(=CC=C1)COc2c(OC)cc(cc2)C[NH2+]Cc3cc4c(N(CCC4)C)cc3
c:1:c:c(:c:c:c:1-[#7](-[#6;X4])-[#6;X4])-[#6;X4]-[$([#8]-[#1])	$([#6]=[#6]-[#1])	$([#7]-[#6;X4])] S1C(=NN=C1CCCCC)NC(=O)NCc2ccc(N3CCOCC3)cc2
c:1:c:c(:c:c:c:1-[#7](-[#6;X4])-[#6;X4])-[#6;X4]-[$([#8]-[#1])	$([#6]=[#6]-[#1])	$([#7]-[#6;X4])] S1C2=NC(=C(C(=O)Nc3ccccc3)[C@H](N2C(=O)C1)c4ccc(N(C)C)cc4)C
c:1:c:c(:c:c:c:1-[#7](-[#6;X4])-[#6;X4])-[#6;X4]-[$([#8]-[#1])	$([#6]=[#6]-[#1])	$([#7]-[#6;X4])] S1C2=NN=C(N(N[C@H](c3ccc(N(C)C)cc3)[C@@H]1C(=O)c4ccc(cc4)C)2)C
c:1:c:c(:c:c:c:1-[#7](-[#6;X4])-[#6;X4])-[#6;X4]-[$([#8]-[#1])	$([#6]=[#6]-[#1])	$([#7]-[#6;X4])] S1CCN(c2ccc(cc2)CNC(=O)c3cc(F)ccc3)CC1
c:1:c:c(:c:c:c:1-[#8]-[#6;X4])-[#7](-[#6;X4])-[$([#1])	$([#6;X4])] [O-][N+](=O)c1c(cccc1)[C@@H]2Nc3c(cc(OC)cc3)[C@H]4C=CC[C@H]24
c:1:c:c(:c:c:c:1-[#8]-[#6;X4])-[#7](-[#6;X4])-[$([#1])	$([#6;X4])] [O-][N+](=O)c1c(OC)ccc(c1)[C@@H]2Nc3c(OC)cc(OC)cc3[C@H]4C=CC[C@@H]24
c:1:c:c(:c:c:c:1-[#8]-[#6;X4])-[#7](-[#6;X4])-[$([#1])	$([#6;X4])] [O-]C(=O)C(Oc1cc2c(N(CCCOc3c(cc(cc3)C(=O)c4ccc(c5ccccc5)cc4)CCC)CCC2)cc1)(C)C
c:1:c:c(:c:c:c:1-[#8]-[#6;X4])-[#7](-[#6;X4])-[$([#1])	$([#6;X4])] [O-]C=1N(c2c(cccc2)C(=O)C1C(=O)C[C@H](Nc3ccc(OC)cc3)c4c(O)ccc5c4cccc5)C
c:1:c:c(:c:c:c:1-[#8]-[#6;X4])-[#7](-[#6;X4])-[$([#1])	$([#6;X4])] Brc1cc([N+]([O-])=O)c([O-])c(c1)C=NNC(=O)[C@H](Nc2ccc(OCC)cc2)C
c:1:c:c(:c:c:c:1-[#8]-[#6;X4])-[#7](-[#6;X4])-[$([#1])	$([#6;X4])] ClC=1SC(C(=O)CCC(=O)N2CCN(c3ccc(OC)cc3)CC2)=CC1
c:1:c:c(:c:c:c:1-[#8]-[#6;X4])-[#7](-[#6;X4])-[$([#1])	$([#6;X4])] Clc1c(cc([N+]([O-])=O)cc1)[C@@H]2Nc3c(cc(OC(C)C)cc3)[C@@H]4C=CC[C@H]24
c:1:c:c(:c:c:c:1-[#8]-[#6;X4])-[#7](-[#6;X4])-[$([#1])	$([#6;X4])] Clc1c(ccc(c1)C=2OC(C(=O)Nc3c(N4CCOCC4)cc(OC)c(OC)c3)=CC2)C
c:1:c:c(:c:c:c:1-[#8]-[#6;X4])-[#7](-[#6;X4])-[$([#1])	$([#6;X4])] Clc1c(ccc(Cl)c1)[C@@H]2Nc3c(cc(O[C@@H](CC)C)cc3)[C@H]4C=CC[C@H]24
c:1:c:c(:c:c:c:1-[#8]-[#6;X4])-[#7](-[#6;X4])-[$([#1])	$([#6;X4])] Clc1c(NC(=O)[C@H](Nc2c(cc(OCC(=O)N)cc2)C)C)ccc(F)c1
c:1:c:c(:c:c:c:1-[#8]-[#6;X4])-[#7](-[#6;X4])-[$([#1])	$([#6;X4])] Clc1c(NC(=O)[C@H](Nc2cc3OCOc3cc2)C)cc(S(=O)(=O)N4CCCCC4)cc1
c:1:c:c(:c:c:c:1-[#8]-[#6;X4])-[#7](-[#6;X4])-[$([#1])	$([#6;X4])] Clc1c(NC(=O)CN(c2c([N+]([O-])=O)cc(OCC)c(OCC)c2)C)c(Cl)ccc1
c:1:c:c(:c:c:c:1-[#8]-[#6;X4])-[#7](-[#6;X4])-[$([#1])	$([#6;X4])] Clc1c(OC)c(Cl)cc(NCC(=O)N2C(=O)NCC2)c1
c:1:c:c(:c:c:c:1-[#8]-[#6;X4])-[#7](-[#6;X4])-[$([#1])	$([#6;X4])] Clc1c(OC)ccc(N[C@H](C(=O)N2c3c(cccc3)C[C@@H]2C)C)c1
c:1:c:c(:c:c:c:1-[#8]-[#6;X4])-[#7](-[#6;X4])-[$([#1])	$([#6;X4])] Clc1c(OCCC)ccc(N[C@@H](C(=O)NC2=NOC(=C2)C)C)c1
c:1:c:c(:c:c:c:1-[#8]-[#6;X4])-[#7](-[#6;X4])-[$([#1])	$([#6;X4])] Clc1cc(c(NC(=O)C[NH+]2CCN(c3ccc(OC)cc3)CC2)cc1)C(F)(F)F
c:1:c:c(:c:c:c:1-[#8]-[#6;X4])-[#7](-[#6;X4])-[$([#1])	$([#6;X4])] Clc1cc(N2C(=O)[C@@H](Nc3cc(OC(F)F)c(OC)cc3)CC(=O)2)ccc1
c:1:c:c(:c:c:c:1-[#8]-[#6;X4])-[#7](-[#6;X4])-[$([#1])	$([#6;X4])] Clc1cc(NC(=O)NNC(=O)[C@@H](N2CCN(c3ccc(OC)cc3)CC2)c4ccccc4)ccc1
c:1:c:c(:c:c:c:1-[#8]-[#6;X4])-[#7](-[#6;X4])-[$([#1])	$([#6;X4])] Clc1cc2c(ncc(S(=O)(=O)c3ccccc3)c(N4CCN(c5ccc(OC)cc5)CC4)2)cc1
c:1:c:c(:c:c:c:1-[#8]-[#6;X4])-[#7](-[#6;X4])-[$([#1])	$([#6;X4])] Clc1ccc(cc1)[C@]2(NC(=O)N(C(=O)2)CC(=O)N3CCN(c4ccc(OC)cc4)CC3)C
c:1:c:c(:c:c:c:1-[#8]-[#6;X4])-[#7](-[#6;X4])-[$([#1])	$([#6;X4])] Clc1ccc(cc1)CNc2ccc(OCCC3CCCCC3)cc2
c:1:c:c(:c:c:c:1-[#8]-[#6;X4])-[#7](-[#6;X4])-[$([#1])	$([#6;X4])] Clc1ccc(S(=O)(=O)NCCN2CCN(c3ccc(OC)cc3)CC2)cc1
c:1:c:c(:c:c:c:1-[#8]-[#6;X4])-[#7](-[#6;X4])-[$([#1])	$([#6;X4])] FC(F)(F)c1cc(N2C(=O)[C@H](Nc3ccc(OCC(=O)N)cc3)CC(=O)2)ccc1
c:1:c:c(:c:c:c:1-[#8]-[#6;X4])-[#7](-[#6;X4])-[$([#1])	$([#6;X4])] Fc1c(F)c(F)c(c(F)c(F)1)C(=O)Nc2c(N3CCOCC3)cc(OC)c(OC)c2
c:1:c:c(:c:c:c:1-[#8]-[#6;X4])-[#7](-[#6;X4])-[$([#1])	$([#6;X4])] Fc1c(F)ccc(c1)C(=O)NC[C@@H](N2CCN(c3ccc(OC)cc3)CC2)C=4OC=CC4
c:1:c:c(:c:c:c:1-[#8]-[#6;X4])-[#7](-[#6;X4])-[$([#1])	$([#6;X4])] Fc1c(NC(=O)NCCN2CCN(c3ccc(OC)cc3)CC2)cccc1
c:1:c:c(:c:c:c:1-[#8]-[#6;X4])-[#7](-[#6;X4])-[$([#1])	$([#6;X4])] Fc1c(OC(F)F)ccc(NCC(=O)Nc2c(OCC)ccc(OCC)c2)c1
c:1:c:c(:c:c:c:1-[#8]-[#6;X4])-[#7](-[#6;X4])-[$([#1])	$([#6;X4])] Fc1c(OC)c(F)cc(N[C@@H](C(=O)N[C@@H](CCC)C)C)c1
c:1:c:c(:c:c:c:1-[#8]-[#6;X4])-[#7](-[#6;X4])-[$([#1])	$([#6;X4])] Fc1c(OC)c(F)cc(N[C@H](C(=O)NCc2ccccc2)C)c1
c:1:c:c(:c:c:c:1-[#8]-[#6;X4])-[#7](-[#6;X4])-[$([#1])	$([#6;X4])] Fc1c(OCC)ccc(N[C@@H](C(=O)Nc2c(cc([N+]([O-])=O)cc2)C(F)(F)F)C)c1
c:1:c:c(:c:c:c:1-[#8]-[#6;X4])-[#7](-[#6;X4])-[$([#1])	$([#6;X4])] O(c1c(cccc1C)C)CCN2CCN(c3ccc(OC)cc3)CC2
c:1:c:c(:c:c:c:1-[#8]-[#6;X4])-[#7](-[#6;X4])-[$([#1])	$([#6;X4])] O(c1c(O)cc(cc1)[C@@H]2Nc3c(cc(OC)cc3)[C@@H]4C=CC[C@H]24)C
c:1:c:c(:c:c:c:1-[#8]-[#6;X4])-[#7](-[#6;X4])-[$([#1])	$([#6;X4])] O(c1cc2c(N[C@@H](c3c(O)c(OC)ccc3)[C@H]4[C@@H]2C=CC4)cc1)CCC(C)C
c:1:c:c(:c:c:c:1-[#8]-[#6;X4])-[#7](-[#6;X4])-[$([#1])	$([#6;X4])] O(c1cc2c(N[C@@H](c3cc(OC)c(OC)c(OC)c3)[C@@H]4[C@@H]2C=CC4)cc1)Cc5ccccc5
c:1:c:c(:c:c:c:1-[#8]-[#6;X4])-[#7](-[#6;X4])-[$([#1])	$([#6;X4])] O(c1cc2c(N[C@@H](c3cc(OC)c(OC)c(OC)c3)[C@@H]4[C@H]2C=CC4)cc1)CCC(C)C
c:1:c:c(:c:c:c:1-[#8]-[#6;X4])-[#7](-[#6;X4])-[$([#1])	$([#6;X4])] O(c1cc2c(N[C@H](c3cc(ccc3)C)[C@@H]4[C@@H]2C=CC4)cc1)CCOc5ccccc5
c:1:c:c(:c:c:c:1-[#8]-[#6;X4])-[#7](-[#6;X4])-[$([#1])	$([#6;X4])] O(c1cc2c(N[C@H](c3cc4c(cc3)cccc4)[C@@H]5[C@@H]2C=CC5)cc1)C(C)C
c:1:c:c(:c:c:c:1-[#8]-[#6;X4])-[#7](-[#6;X4])-[$([#1])	$([#6;X4])] O(c1cc2c(N[C@H](c3ccncc3)[C@@H]4[C@H](OCC4)2)cc1)C
c:1:c:c(:c:c:c:1-[#8]-[#6;X4])-[#7](-[#6;X4])-[$([#1])	$([#6;X4])] O(c1ccc(cc1)[C@@H]2Nc3c(cc(OCCC)cc3)[C@@H]4C=CC[C@H]24)Cc5ccccc5
c:1:c:c(:c:c:c:1-[#8]-[#6;X4])-[#7](-[#6;X4])-[$([#1])	$([#6;X4])] O(c1ccc(N2CCN([C@H](C=3OC(=NN3)c4ccc(OC)cc4)C)CC2)cc1)C
c:1:c:c(:c:c:c:1-[#8]-[#6;X4])-[#7](-[#6;X4])-[$([#1])	$([#6;X4])] O(c1ccc(NCC2=NN(C=C2)C)cc1)C
c:1:c:c(:c:c:c:1-[#8]-[#6;X4])-[#7](-[#6;X4])-[$([#1])	$([#6;X4])] O(c1ccc(NCc2nc3c(nc(nc3cc2)N)N)cc1)C
c:1:c:c(:c:c:c:1-[#8]-[#6;X4])-[#7](-[#6;X4])-[$([#1])	$([#6;X4])] O=C(N)CN(c1ccc(OC)cc1)Cc2ccccc2
c:1:c:c(:c:c:c:1-[#8]-[#6;X4])-[#7](-[#6;X4])-[$([#1])	$([#6;X4])] O=C(N[C@H](c1c(OC)cccc1)C)[C@H](Nc2ccc(OC(C)C)cc2)C
c:1:c:c(:c:c:c:1-[#8]-[#6;X4])-[#7](-[#6;X4])-[$([#1])	$([#6;X4])] O=C(N[C@H](CCC)C)[C@H](Nc1cc(OC)c(OC)c(OC)c1)C
c:1:c:c(:c:c:c:1-[#8]-[#6;X4])-[#7](-[#6;X4])-[$([#1])	$([#6;X4])] O=C(N1C[C@@H]([NH+]2CCN(c3ccc(OC)cc3)CC2)CCC1)c4cc(ccc4)C5=NC=CN5
c:1:c:c(:c:c:c:1-[#8]-[#6;X4])-[#7](-[#6;X4])-[$([#1])	$([#6;X4])] O=C(N1C[C@@H](N2CCN(c3ccc(OC)cc3)CC2)CCC1)CCC4CCCCC4
c:1:c:c(:c:c:c:1-[#8]-[#6;X4])-[#7](-[#6;X4])-[$([#1])	$([#6;X4])] O=C(N1C[C@H](Nc2ccc(OC)cc2)CCC1)C3(CCCCC3)C
c:1:c:c(:c:c:c:1-[#8]-[#6;X4])-[#7](-[#6;X4])-[$([#1])	$([#6;X4])] O=C(N1CCN(C(=O)C)CC1)[C@@H](Nc2cc(c(OC)cc2)C)C
c:1:c:c(:c:c:c:1-[#8]-[#6;X4])-[#7](-[#6;X4])-[$([#1])	$([#6;X4])] O=C(N1CCN(c2ccc(OC)cc2)CC1)C=C3CCCCC3
c:1:c:c(:c:c:c:1-[#8]-[#6;X4])-[#7](-[#6;X4])-[$([#1])	$([#6;X4])] O=C(N1CCN(c2ccc(OC)cc2)CC1)N[C@@H]([C@H]3OCCC3)C
c:1:c:c(:c:c:c:1-[#8]-[#6;X4])-[#7](-[#6;X4])-[$([#1])	$([#6;X4])] O=C(N1CCN(c2ccc(OC)cc2)CC1)NC[C@@H](N(c3ccccc3)C)C
c:1:c:c(:c:c:c:1-[#8]-[#6;X4])-[#7](-[#6;X4])-[$([#1])	$([#6;X4])] O=C(NC(=O)[C@@H](Nc1c(cc(OC(C)C)cc1)C)C)NCC(C)C
c:1:c:c(:c:c:c:1-[#8]-[#6;X4])-[#7](-[#6;X4])-[$([#1])	$([#6;X4])] O=C(NC(=O)[C@H](Nc1cc(N2C(=O)CCC2)c(OC)cc1)C)NCCOC
c:1:c:c(:c:c:c:1-[#8]-[#6;X4])-[#7](-[#6;X4])-[$([#1])	$([#6;X4])] O=C(NC(=O)CN(c1cc2OCCOc2cc1)C/C=C/c3ccccc3)NCC
c:1:c:c(:c:c:c:1-[#8]-[#6;X4])-[#7](-[#6;X4])-[$([#1])	$([#6;X4])] O=C(Nc1c(cccc1)[C@H](CC)C)[C@@H](Nc2cc3NC(=O)COc3cc2)C
c:1:c:c(:c:c:c:1-[#8]-[#6;X4])-[#7](-[#6;X4])-[$([#1])	$([#6;X4])] O=C(Nc1c(OC)ccc(N2CCOCC2)c1)c3c(OC)cccc(OC)3
c:1:c:c(:c:c:c:1-[#8]-[#6;X4])-[#7](-[#6;X4])-[$([#1])	$([#6;X4])] O=C(Nc1cc(cc(c1)C)C)CN2C(=CC(=O)C(OC)=C2)CN3CCN(c4ccc(OC)cc4)CC3
c:1:c:c(:c:c:c:1-[#8]-[#6;X4])-[#7](-[#6;X4])-[$([#1])	$([#6;X4])] O=C(Nc1cc(ccc1)CC)[C@H](Nc2cc(OC)c(OC)c(OC)c2)C
c:1:c:c(:c:c:c:1-[#8]-[#6;X4])-[#7](-[#6;X4])-[$([#1])	$([#6;X4])] O=C(Nc1cc(NC(=O)C)ccc1)[C@@H](Nc2ccc(OCC(=O)NCC)cc2)C
c:1:c:c(:c:c:c:1-[#8]-[#6;X4])-[#7](-[#6;X4])-[$([#1])	$([#6;X4])] O=C(Nc1ccc(OC)cc1)c2ccc(cc2)CN3CCN(c4ccc(OC)cc4)CC3
c:1:c:c(:c:c:c:1-[#8]-[#6;X4])-[#7](-[#6;X4])-[$([#1])	$([#6;X4])] O=C(NC1CCCC1)[C@@H](Nc2cc(OC)c(OCC)cc2)C
c:1:c:c(:c:c:c:1-[#8]-[#6;X4])-[#7](-[#6;X4])-[$([#1])	$([#6;X4])] O=C(NCCN1CCN(c2ccc(OC)cc2)CC1)COc3cc(OC)ccc3
c:1:c:c(:c:c:c:1-[#8]-[#6;X4])-[#7](-[#6;X4])-[$([#1])	$([#6;X4])] O=C(NN=C(c1ccccc1)C)CCCNc2ccc(OC)cc2
c:1:c:c(:c:c:c:1-[#8]-[#6;X4])-[#7](-[#6;X4])-[$([#1])	$([#6;X4])] O=C(NN=Cc1cc(OC)c(OCCCC)cc1)CNc2ccc(OC)cc2
c:1:c:c(:c:c:c:1-[#8]-[#6;X4])-[#7](-[#6;X4])-[$([#1])	$([#6;X4])] O=C(OC)[C@]1([C@]23c4c(N([C@@]5(O[C@H](N6[C@H]5C[C@@H](\C(=C/C)\C6)1)C3)2)C)ccc(OC)c4)CO
c:1:c:c(:c:c:c:1-[#8]-[#6;X4])-[#7](-[#6;X4])-[$([#1])	$([#6;X4])] O=C(OC)C1=NN(C=N1)CN2CCN(c3ccc(OC)cc3)CCC2
c:1:c:c(:c:c:c:1-[#8]-[#6;X4])-[#7](-[#6;X4])-[$([#1])	$([#6;X4])] O=C(OC)COc1ccc(N[C@H](C(=O)NC(C)(C)C)C)cc1
c:1:c:c(:c:c:c:1-[#8]-[#6;X4])-[#7](-[#6;X4])-[$([#1])	$([#6;X4])] O=C(OCc1ccccc1)N[C@@H](C(=O)OCC(=O)N2CCN(c3ccc(OC)cc3)CC2)[C@@H](CC)C
c:1:c:c(:c:c:c:1-[#8]-[#6;X4])-[#7](-[#6;X4])-[$([#1])	$([#6;X4])] O=C(OCCC)c1ccc(NC(=O)[C@@H](Nc2ccc(OCCOC)cc2)C)cc1
c:1:c:c(:c:c:c:1-[#8]-[#6;X4])-[#7](-[#6;X4])-[$([#1])	$([#6;X4])] O=C1c2c(OC)ccc(NCCCCNC(=O)C)c2C(=O)c3c(cccc3)1
c:1:c:c(:c:c:c:1-[#8]-[#6;X4])-[#7](-[#6;X4])-[$([#1])	$([#6;X4])] O=C1N(C(=O)[C@@H]2[C@H]1CCCC2)CCC(=O)NCCC[NH+]3CCN(c4ccc(OC)cc4)CC3
c:1:c:c(:c:c:c:1-[#8]-[#6;X4])-[#7](-[#6;X4])-[$([#1])	$([#6;X4])] O=C1N(C(=O)C(=O)N1CN2CCN(c3ccc(OC)cc3)CC2)C4CCCC4
c:1:c:c(:c:c:c:1-[#8]-[#6;X4])-[#7](-[#6;X4])-[$([#1])	$([#6;X4])] O=C1N(C(=O)c2c(cccc2)1)[C@@H](C(=O)OCC(=O)N3CCN(c4ccc(OC)cc4)CC3)C(C)C
c:1:c:c(:c:c:c:1-[#8]-[#6;X4])-[#7](-[#6;X4])-[$([#1])	$([#6;X4])] O=C1N(C=2N=C(N(C(C(=O)N1)2)CCOCC)C[NH+]3CCN(c4ccc(OC)cc4)CC3)C
c:1:c:c(:c:c:c:1-[#8]-[#6;X4])-[#7](-[#6;X4])-[$([#1])	$([#6;X4])] O=C1N(c2c(N=C1C)cc(c(c2)C)C)CCC(=O)N3CCN(c4ccc(OC)cc4)CC3
c:1:c:c(:c:c:c:1-[#8]-[#6;X4])-[#7](-[#6;X4])-[$([#1])	$([#6;X4])] O=C1N(N=Cc2c(cccc2)1)CC(=O)N3CCN(c4ccc(OC)cc4)CC3
c:1:c:c(:c:c:c:1-[#8]-[#6;X4])-[#7](-[#6;X4])-[$([#1])	$([#6;X4])] O=C1Nc2c(cc(OC)cc2)C=C1[C@H]([NH+]3CCN(c4ccc(OC)cc4)CC3)C5=NN=NN5C(CC)(C)C
c:1:c:c(:c:c:c:1-[#8]-[#6;X4])-[#7](-[#6;X4])-[$([#1])	$([#6;X4])] O=C1Nc2c(N1)ccc(NC(=O)CN3c4c(cc(OC)cc4)CCC3)c2
c:1:c:c(:c:c:c:1-[#8]-[#6;X4])-[#7](-[#6;X4])-[$([#1])	$([#6;X4])] O1c2c(OC[C@@H]1COC[C@H](O)CN3CCN(c4ccc(OC)cc4)CC3)cccc2
c:1:c:c(:c:c:c:1-[#8]-[#6;X4])-[#7](-[#6;X4])-[$([#1])	$([#6;X4])] O1c2c(OC1)ccc(NC3CC[NH2+]CC3)c2
c:1:c:c(:c:c:c:1-[#8]-[#6;X4])-[#7](-[#6;X4])-[$([#1])	$([#6;X4])] O1N=C(N=C1[C@H](Nc2c(OC)cc(OC)cc2)C)C3CC3
c:1:c:c(:c:c:c:1-[#8]-[#6;X4])-[#7](-[#6;X4])-[$([#1])	$([#6;X4])] O1N=C(N=C1[C@H](Nc2cc(c(OC)cc2)C)C)C
c:1:c:c(:c:c:c:1-[#8]-[#6;X4])-[#7](-[#6;X4])-[$([#1])	$([#6;X4])] S(=O)(=O)([N-]c1c(OC)ccc(N[C@@H](C(=O)Nc2ccc([N+]([O-])=O)cc2)C)c1)C
c:1:c:c(:c:c:c:1-[#8]-[#6;X4])-[#7](-[#6;X4])-[$([#1])	$([#6;X4])] S(=O)(=O)(N1CCN(c2ccc(OC)cc2)CC1)c3cc4c(OCC5=C(ON=C5)4)cc3
c:1:c:c(:c:c:c:1-[#8]-[#6;X4])-[#7](-[#6;X4])-[$([#1])	$([#6;X4])] S(=O)(=O)(NCCN1CCN(c2ccc(OC)cc2)CC1)c3ccc(cc3)CCC
c:1:c:c(:c:c:c:1-[#8]-[#6;X4])-[#7](-[#6;X4])-[$([#1])	$([#6;X4])] S(C1=NN=C(N1CC=C)C2=C(OC=C2)C)CC(=O)N3CCN(c4ccc(OC)cc4)CC3
c:1:c:c(:c:c:c:1-[#8]-[#6;X4])-[#7](-[#6;X4])-[$([#1])	$([#6;X4])] S(c1ccccc1)CCNC(=O)N2CCN(c3ccc(OC)cc3)CC2
c:1:c:c(:c:c:c:1-[#8]-[#6;X4])-[#7](-[#6;X4])-[$([#1])	$([#6;X4])] S=C(N1CCN(c2ccc(OC)cc2)CC1)Nc3ccc(cc3)CC(=O)OC
c:1:c:c(:c:c:c:1-[#8]-[#6;X4])-[#7](-[#6;X4])-[$([#1])	$([#6;X4])] S1(=O)(=O)C[C@@H](N(C(=O)[C@H](Nc2cc3OC4(Oc3cc2)CCCCC4)C)C)CC1
c:1:c:c(:c:c:c:1-[#8]-[#6;X4])-[#7](-[#6;X4])-[$([#1])	$([#6;X4])] S1C(=CC(=C1)C[NH+]2CCN(c3ccc(OC)cc3)CC2)C
c:1:c:c(:c:c:c:1-[#8]-[#6;X4])-[#7](-[#6;X4])-[$([#1])	$([#6;X4])] S1C(=CC=C1)CN(c2cc3OCCOc3cc2)CC(=O)Nc4c(OC)ccc(c4)C
c:1:c:c(:c:c:c:1-[#8]-[#6;X4])-[#7](-[#6;X4])-[$([#1])	$([#6;X4])] S1C(=CC=C1)CN(c2ccc(OC)cc2)CC(=O)NC(=O)N
c:1:c:c(:c:c:c:1-[#8]-[#6;X4])-[#7](-[#6;X4])-[$([#1])	$([#6;X4])] S1C(=CC=C1)CN(c2ccc(OC)cc2)CC(=O)Nc3ccc(N4C(=O)CCC4)cc3
c:1:c:c(:c:c:c:1-[#8]-[#6;X4])-[#7](-[#6;X4])-[$([#1])	$([#6;X4])] S1C(=CC=C1C)[C@@H]2Nc3c(cc(OCCOc4ccccc4)cc3)[C@H]5C=CC[C@@H]25
c:1:c:c(:c:c:c:1-[#8]-[#6;X4])-[#7](-[#6;X4])-[$([#1])	$([#6;X4])] S1C(=NC(C=2NC=CC2)=C1)NC(=O)N3CCN(c4ccc(OC)cc4)CC3
c:1:c:c(:c:c:c:1-[#8]-[#6;X4])-[#7](-[#6;X4])-[$([#1])	$([#6;X4])] S1C(C([O-])=O)=CC(=C1CNc2cc(OC)c(OC)cc2)C
c:1:c:c(:c:c:c:1-[#8]-[#6;X4])-[#7](-[#6;X4])-[$([#1])	$([#6;X4])] S1C(NC(=O)CN(c2cc3OCCOc3cc2)CC=4SC=CC4)=C(C#N)C=C1
c:1:c:c(:c:c:c:1-[#8]-[#6;X4])-[#7](-[#6;X4])-[$([#1])	$([#6;X4])] S1c2c(N=C1C=3OC(C=NNC(=O)CNc4ccc(OC)cc4)=CC3)cccc2
c:1:c:c(:c:c:c:1-[#8]-[#6;X4])-[#7](-[#6;X4])-[$([#1])	$([#6;X4])] S1c2ncnc(N3CCN(c4ccc(OC)cc4)CC3)c2C(=C1C(=O)NCCCOC)C
[#6]-1(=[#8])-[#6](=[#6](-[#1])-[$([#6]:1:[#6]:[#6]:[#6]:[#6]:[#6]:1)	$([#6]:1:[#6]:[#6]:[#6]:[!#6&!#1]:1)])-[#7]=[#6](-[!#1]:[!#1]:[!#1])-[$([#16])	$([#7]-[!#1]:[!#1])]-1 [O-][N+](=O)c1cc(ccc1)/C=C\2/N=C(N(C(=O)2)C=3C(=O)N(N(C3C)C)c4ccccc4)c5ccccc5
[#6]-1(=[#8])-[#6](=[#6](-[#1])-[$([#6]:1:[#6]:[#6]:[#6]:[#6]:[#6]:1)	$([#6]:1:[#6]:[#6]:[#6]:[!#6&!#1]:1)])-[#7]=[#6](-[!#1]:[!#1]:[!#1])-[$([#16])	$([#7]-[!#1]:[!#1])]-1 [O-][N+](=O)c1ccc(cc1)/C=C/2\N=C(N(c3ccc(OC)cc3)C(=O)2)c4ccccc4
[#6]-1(=[#8])-[#6](=[#6](-[#1])-[$([#6]:1:[#6]:[#6]:[#6]:[#6]:[#6]:1)	$([#6]:1:[#6]:[#6]:[#6]:[!#6&!#1]:1)])-[#7]=[#6](-[!#1]:[!#1]:[!#1])-[$([#16])	$([#7]-[!#1]:[!#1])]-1 [O-][N+](=O)c1ccc(cc1)/C=C/2\N=C(N(c3ccccc3)C(=O)2)c4ccccc4
[#6]-1(=[#8])-[#6](=[#6](-[#1])-[$([#6]:1:[#6]:[#6]:[#6]:[#6]:[#6]:1)	$([#6]:1:[#6]:[#6]:[#6]:[!#6&!#1]:1)])-[#7]=[#6](-[!#1]:[!#1]:[!#1])-[$([#16])	$([#7]-[!#1]:[!#1])]-1 [O-][N+](=O)c1ccc(cc1)/C=C\2/N=C(N(c3ccc(O)cc3)C(=O)2)c4cc(ccc4)C
[#6]-1(=[#8])-[#6](=[#6](-[#1])-[$([#6]:1:[#6]:[#6]:[#6]:[#6]:[#6]:1)	$([#6]:1:[#6]:[#6]:[#6]:[!#6&!#1]:1)])-[#7]=[#6](-[!#1]:[!#1]:[!#1])-[$([#16])	$([#7]-[!#1]:[!#1])]-1 [O-][N+](=O)c1ccc(N2C(=O)\C(\N=C2c3ccccc3)=C\c4ccc(OC)cc4)cc1
[#6]-1(=[#8])-[#6](=[#6](-[#1])-[$([#6]:1:[#6]:[#6]:[#6]:[#6]:[#6]:1)	$([#6]:1:[#6]:[#6]:[#6]:[!#6&!#1]:1)])-[#7]=[#6](-[!#1]:[!#1]:[!#1])-[$([#16])	$([#7]-[!#1]:[!#1])]-1 [O-]C(=O)c1ccc(N2C(=O)\C(\N=C2c3ccccc3)=C\c4cc5OCOc5cc4)cc1
[#6]-1(=[#8])-[#6](=[#6](-[#1])-[$([#6]:1:[#6]:[#6]:[#6]:[#6]:[#6]:1)	$([#6]:1:[#6]:[#6]:[#6]:[!#6&!#1]:1)])-[#7]=[#6](-[!#1]:[!#1]:[!#1])-[$([#16])	$([#7]-[!#1]:[!#1])]-1 [S-]c1c(cccc1)/C=C\2/N=C(N(c3c(O)cc([N+]([O-])=O)cc3)C(=O)2)c4ccccc4
[#6]-1(=[#8])-[#6](=[#6](-[#1])-[$([#6]:1:[#6]:[#6]:[#6]:[#6]:[#6]:1)	$([#6]:1:[#6]:[#6]:[#6]:[!#6&!#1]:1)])-[#7]=[#6](-[!#1]:[!#1]:[!#1])-[$([#16])	$([#7]-[!#1]:[!#1])]-1 Brc1cc(ccc1)C2=N/C(/C(=O)N(C=3SC=CN3)2)=C\c4cc(OC)c(OC)cc4
[#6]-1(=[#8])-[#6](=[#6](-[#1])-[$([#6]:1:[#6]:[#6]:[#6]:[#6]:[#6]:1)	$([#6]:1:[#6]:[#6]:[#6]:[!#6&!#1]:1)])-[#7]=[#6](-[!#1]:[!#1]:[!#1])-[$([#16])	$([#7]-[!#1]:[!#1])]-1 Brc1ccc(cc1)/C=C/2\N=C(N(c3ccc(OC)cc3)C(=O)2)c4ccc(cc4)C
[#6]-1(=[#8])-[#6](=[#6](-[#1])-[$([#6]:1:[#6]:[#6]:[#6]:[#6]:[#6]:1)	$([#6]:1:[#6]:[#6]:[#6]:[!#6&!#1]:1)])-[#7]=[#6](-[!#1]:[!#1]:[!#1])-[$([#16])	$([#7]-[!#1]:[!#1])]-1 Brc1ccc(cc1)/C=C/2\N=C(N(c3ccccc3)C(=O)2)c4ccc(F)cc4
[#6]-1(=[#8])-[#6](=[#6](-[#1])-[$([#6]:1:[#6]:[#6]:[#6]:[#6]:[#6]:1)	$([#6]:1:[#6]:[#6]:[#6]:[!#6&!#1]:1)])-[#7]=[#6](-[!#1]:[!#1]:[!#1])-[$([#16])	$([#7]-[!#1]:[!#1])]-1 Brc1ccc(cc1)/C=C/2\N=C(N(c3ccccc3)C(=O)2)c4ccccc4
[#6]-1(=[#8])-[#6](=[#6](-[#1])-[$([#6]:1:[#6]:[#6]:[#6]:[#6]:[#6]:1)	$([#6]:1:[#6]:[#6]:[#6]:[!#6&!#1]:1)])-[#7]=[#6](-[!#1]:[!#1]:[!#1])-[$([#16])	$([#7]-[!#1]:[!#1])]-1 Brc1ccc(cc1)C2=N/C(/C(=O)N(c3ccc(cc3)C)2)=C\c4c(F)cccc4
[#6]-1(=[#8])-[#6](=[#6](-[#1])-[$([#6]:1:[#6]:[#6]:[#6]:[#6]:[#6]:1)	$([#6]:1:[#6]:[#6]:[#6]:[!#6&!#1]:1)])-[#7]=[#6](-[!#1]:[!#1]:[!#1])-[$([#16])	$([#7]-[!#1]:[!#1])]-1 Brc1ccc(cc1)C2=N/C(/C(=O)N(c3ccc(F)cc3)2)=C\c4c(F)cccc4
[#6]-1(=[#8])-[#6](=[#6](-[#1])-[$([#6]:1:[#6]:[#6]:[#6]:[#6]:[#6]:1)	$([#6]:1:[#6]:[#6]:[#6]:[!#6&!#1]:1)])-[#7]=[#6](-[!#1]:[!#1]:[!#1])-[$([#16])	$([#7]-[!#1]:[!#1])]-1 Brc1ccc(N2C(=O)\C(\N=C2c3ccccc3)=C/c4ccccc4)cc1
[#6]-1(=[#8])-[#6](=[#6](-[#1])-[$([#6]:1:[#6]:[#6]:[#6]:[#6]:[#6]:1)	$([#6]:1:[#6]:[#6]:[#6]:[!#6&!#1]:1)])-[#7]=[#6](-[!#1]:[!#1]:[!#1])-[$([#16])	$([#7]-[!#1]:[!#1])]-1 Clc1c([N+]([O-])=O)cc(cc1)C=2SC(=O)\C(\N2)=C/c3ccc(OC)cc3
[#6]-1(=[#8])-[#6](=[#6](-[#1])-[$([#6]:1:[#6]:[#6]:[#6]:[#6]:[#6]:1)	$([#6]:1:[#6]:[#6]:[#6]:[!#6&!#1]:1)])-[#7]=[#6](-[!#1]:[!#1]:[!#1])-[$([#16])	$([#7]-[!#1]:[!#1])]-1 Clc1c([N+]([O-])=O)cc(cc1)C=2SC(=O)\C(\N2)=C\c3ccc(OC)cc3
[#6]-1(=[#8])-[#6](=[#6](-[#1])-[$([#6]:1:[#6]:[#6]:[#6]:[#6]:[#6]:1)	$([#6]:1:[#6]:[#6]:[#6]:[!#6&!#1]:1)])-[#7]=[#6](-[!#1]:[!#1]:[!#1])-[$([#16])	$([#7]-[!#1]:[!#1])]-1 Clc1c(ccc(Cl)c1)/C=C\2/N=C(N(c3c(Oc4ccccc4)cccc3)C(=O)2)c5ccccc5
[#6]-1(=[#8])-[#6](=[#6](-[#1])-[$([#6]:1:[#6]:[#6]:[#6]:[#6]:[#6]:1)	$([#6]:1:[#6]:[#6]:[#6]:[!#6&!#1]:1)])-[#7]=[#6](-[!#1]:[!#1]:[!#1])-[$([#16])	$([#7]-[!#1]:[!#1])]-1 Clc1c(ccc(Cl)c1)/C=C\2/N=C(N(c3cc(ccc3)C(F)(F)F)C(=O)2)c4ccccc4
[#6]-1(=[#8])-[#6](=[#6](-[#1])-[$([#6]:1:[#6]:[#6]:[#6]:[#6]:[#6]:1)	$([#6]:1:[#6]:[#6]:[#6]:[!#6&!#1]:1)])-[#7]=[#6](-[!#1]:[!#1]:[!#1])-[$([#16])	$([#7]-[!#1]:[!#1])]-1 Clc1c(ccc(Cl)c1)/C=C\2/N=C(N(c3ccc(N(C(=O)C)C)cc3)C(=O)2)c4ccccc4
[#6]-1(=[#8])-[#6](=[#6](-[#1])-[$([#6]:1:[#6]:[#6]:[#6]:[#6]:[#6]:1)	$([#6]:1:[#6]:[#6]:[#6]:[!#6&!#1]:1)])-[#7]=[#6](-[!#1]:[!#1]:[!#1])-[$([#16])	$([#7]-[!#1]:[!#1])]-1 Clc1c(ccc(Cl)c1)C2=N/C(/C(=O)N(C=3SC=CN3)2)=C/c4cc5OCOc5cc4
[#6]-1(=[#8])-[#6](=[#6](-[#1])-[$([#6]:1:[#6]:[#6]:[#6]:[#6]:[#6]:1)	$([#6]:1:[#6]:[#6]:[#6]:[!#6&!#1]:1)])-[#7]=[#6](-[!#1]:[!#1]:[!#1])-[$([#16])	$([#7]-[!#1]:[!#1])]-1 Clc1c(ccc(N(C)C)c1)/C=C\2/N=C(N(c3ccc(F)cc3)C(=O)2)c4ccccc4
[#6]-1(=[#8])-[#6](=[#6](-[#1])-[$([#6]:1:[#6]:[#6]:[#6]:[#6]:[#6]:1)	$([#6]:1:[#6]:[#6]:[#6]:[!#6&!#1]:1)])-[#7]=[#6](-[!#1]:[!#1]:[!#1])-[$([#16])	$([#7]-[!#1]:[!#1])]-1 Clc1c(cccc1)/C=C/2\N=C(N(C=3Sc4c(N3)ccc(c4)C([O-])=O)C(=O)2)c5ccccc5
[#6]-1(=[#8])-[#6](=[#6](-[#1])-[$([#6]:1:[#6]:[#6]:[#6]:[#6]:[#6]:1)	$([#6]:1:[#6]:[#6]:[#6]:[!#6&!#1]:1)])-[#7]=[#6](-[!#1]:[!#1]:[!#1])-[$([#16])	$([#7]-[!#1]:[!#1])]-1 Clc1c(cccc1)/C=C/2\N=C(N(c3c(ccc(S([O-])(=O)=O)c3)C([O-])=O)C(=O)2)c4ccccc4
[#6]-1(=[#8])-[#6](=[#6](-[#1])-[$([#6]:1:[#6]:[#6]:[#6]:[#6]:[#6]:1)	$([#6]:1:[#6]:[#6]:[#6]:[!#6&!#1]:1)])-[#7]=[#6](-[!#1]:[!#1]:[!#1])-[$([#16])	$([#7]-[!#1]:[!#1])]-1 Clc1c(cccc1)C2=N/C(/C(=O)N(c3cc(cc(c3)C)C)2)=C/c4cc5OCOc5cc4
[#6]-1(=[#8])-[#6](=[#6](-[#1])-[$([#6]:1:[#6]:[#6]:[#6]:[#6]:[#6]:1)	$([#6]:1:[#6]:[#6]:[#6]:[!#6&!#1]:1)])-[#7]=[#6](-[!#1]:[!#1]:[!#1])-[$([#16])	$([#7]-[!#1]:[!#1])]-1 Clc1c(Cl)cc2N=C(Sc2c1)N3C(=O)\C(\N=C3c4ccccc4)=C\c5c(O)cccc5
[#6]-1(=[#8])-[#6](=[#6](-[#1])-[$([#6]:1:[#6]:[#6]:[#6]:[#6]:[#6]:1)	$([#6]:1:[#6]:[#6]:[#6]:[!#6&!#1]:1)])-[#7]=[#6](-[!#1]:[!#1]:[!#1])-[$([#16])	$([#7]-[!#1]:[!#1])]-1 Clc1c(Cl)cc2N=C(Sc2c1)N3C(=O)\C(\N=C3c4ccccc4)=C\c5c(OC)cccc5
[#6]-1(=[#8])-[#6](=[#6](-[#1])-[$([#6]:1:[#6]:[#6]:[#6]:[#6]:[#6]:1)	$([#6]:1:[#6]:[#6]:[#6]:[!#6&!#1]:1)])-[#7]=[#6](-[!#1]:[!#1]:[!#1])-[$([#16])	$([#7]-[!#1]:[!#1])]-1 Clc1c(Cl)cccc(N2C(=O)\C(\N=C2c3ccccc3)=C/c4cc(Cl)ccc4)1
[#6]-1(=[#8])-[#6](=[#6](-[#1])-[$([#6]:1:[#6]:[#6]:[#6]:[#6]:[#6]:1)	$([#6]:1:[#6]:[#6]:[#6]:[!#6&!#1]:1)])-[#7]=[#6](-[!#1]:[!#1]:[!#1])-[$([#16])	$([#7]-[!#1]:[!#1])]-1 Clc1c(F)cc2SC(=Nc2c1)N3C(=O)\C(\N=C3c4ccccc4)=C\c5c([N+]([O-])=O)cccc5
[#6]-1(=[#8])-[#6](=[#6](-[#1])-[$([#6]:1:[#6]:[#6]:[#6]:[#6]:[#6]:1)	$([#6]:1:[#6]:[#6]:[#6]:[!#6&!#1]:1)])-[#7]=[#6](-[!#1]:[!#1]:[!#1])-[$([#16])	$([#7]-[!#1]:[!#1])]-1 Clc1c(NC(=O)c2ccc(N3C(=O)\C(\N=C3c4ccccc4)=C\C=5OC=CC5)cc2)c(Cl)ccc1
[#6]-1(=[#8])-[#6](=[#6](-[#1])-[$([#6]:1:[#6]:[#6]:[#6]:[#6]:[#6]:1)	$([#6]:1:[#6]:[#6]:[#6]:[!#6&!#1]:1)])-[#7]=[#6](-[!#1]:[!#1]:[!#1])-[$([#16])	$([#7]-[!#1]:[!#1])]-1 Clc1c2SC(=Nc2ccc(F)1)N3C(=O)\C(\N=C3c4ccccc4)=C\c5c(Cl)cccc5
[#6]-1(=[#8])-[#6](=[#6](-[#1])-[$([#6]:1:[#6]:[#6]:[#6]:[#6]:[#6]:1)	$([#6]:1:[#6]:[#6]:[#6]:[!#6&!#1]:1)])-[#7]=[#6](-[!#1]:[!#1]:[!#1])-[$([#16])	$([#7]-[!#1]:[!#1])]-1 Clc1cc(c(N2C(=O)\C(\N=C2c3ccccc3)=C/c4ccccc4)cc1)C
[#6]-1(=[#8])-[#6](=[#6](-[#1])-[$([#6]:1:[#6]:[#6]:[#6]:[#6]:[#6]:1)	$([#6]:1:[#6]:[#6]:[#6]:[!#6&!#1]:1)])-[#7]=[#6](-[!#1]:[!#1]:[!#1])-[$([#16])	$([#7]-[!#1]:[!#1])]-1 Clc1cc(ccc1)/C=C\2/N=C(N(c3c(OCC)cccc3)C(=O)2)c4ccccc4
[#6]-1(=[#8])-[#6](=[#6](-[#1])-[$([#6]:1:[#6]:[#6]:[#6]:[#6]:[#6]:1)	$([#6]:1:[#6]:[#6]:[#6]:[!#6&!#1]:1)])-[#7]=[#6](-[!#1]:[!#1]:[!#1])-[$([#16])	$([#7]-[!#1]:[!#1])]-1 Clc1cc(ccc1)/C=C\2/N=C(N(N3C(=O)c4c(N=C3c5ccccc5)cccc4)C(=O)2)c6ccccc6
[#6]-1(=[#8])-[#6](=[#6](-[#1])-[$([#6]:1:[#6]:[#6]:[#6]:[#6]:[#6]:1)	$([#6]:1:[#6]:[#6]:[#6]:[!#6&!#1]:1)])-[#7]=[#6](-[!#1]:[!#1]:[!#1])-[$([#16])	$([#7]-[!#1]:[!#1])]-1 Clc1cc(ccc1)C2=N/C(/C(=O)N(c3cc(cc(c3)C)C)2)=C\c4cc([N+]([O-])=O)ccc4
[#6]-1(=[#8])-[#6](=[#6](-[#1])-[$([#6]:1:[#6]:[#6]:[#6]:[#6]:[#6]:1)	$([#6]:1:[#6]:[#6]:[#6]:[!#6&!#1]:1)])-[#7]=[#6](-[!#1]:[!#1]:[!#1])-[$([#16])	$([#7]-[!#1]:[!#1])]-1 Clc1cc(ccc1)C2=N/C(/C(=O)N(c3ccc(OC)cc3)2)=C/c4cc([N+]([O-])=O)ccc4
[#6]-1(=[#8])-[#6](=[#6](-[#1])-[$([#6]:1:[#6]:[#6]:[#6]:[#6]:[#6]:1)	$([#6]:1:[#6]:[#6]:[#6]:[!#6&!#1]:1)])-[#7]=[#6](-[!#1]:[!#1]:[!#1])-[$([#16])	$([#7]-[!#1]:[!#1])]-1 Clc1cc(N2C(=O)\C(\N=C2c3cc(ccc3)C)=C/c4ccc([N+]([O-])=O)cc4)c(cc1)C
[#6]-1(=[#8])-[#6](=[#6](-[#1])-[$([#6]:1:[#6]:[#6]:[#6]:[#6]:[#6]:1)	$([#6]:1:[#6]:[#6]:[#6]:[!#6&!#1]:1)])-[#7]=[#6](-[!#1]:[!#1]:[!#1])-[$([#16])	$([#7]-[!#1]:[!#1])]-1 Clc1cc(N2C(=O)\C(\N=C2c3ccc(Cl)cc3)=C\c4cc(OC)c(OC)cc4)c(cc1)C
[#6]-1(=[#8])-[#6](=[#6](-[#1])-[$([#6]:1:[#6]:[#6]:[#6]:[#6]:[#6]:1)	$([#6]:1:[#6]:[#6]:[#6]:[!#6&!#1]:1)])-[#7]=[#6](-[!#1]:[!#1]:[!#1])-[$([#16])	$([#7]-[!#1]:[!#1])]-1 Clc1cc(N2C(=O)\C(\N=C2c3ccccc3)=C/c4c(OC)cc(OC)cc4)ccc1
[#6]-1(=[#8])-[#6](=[#6](-[#1])-[$([#6]:1:[#6]:[#6]:[#6]:[#6]:[#6]:1)	$([#6]:1:[#6]:[#6]:[#6]:[!#6&!#1]:1)])-[#7]=[#6](-[!#1]:[!#1]:[!#1])-[$([#16])	$([#7]-[!#1]:[!#1])]-1 Clc1cc2N=C(Sc2cc1)N3C(=N/C(/C(=O)3)=C\c4ccc(Cl)cc4)c5ccccc5
[#6]-1(=[#8])-[#6](=[#6](-[#1])-[$([#6]:1:[#6]:[#6]:[#6]:[#6]:[#6]:1)	$([#6]:1:[#6]:[#6]:[#6]:[!#6&!#1]:1)])-[#7]=[#6](-[!#1]:[!#1]:[!#1])-[$([#16])	$([#7]-[!#1]:[!#1])]-1 Clc1cc2N=C(Sc2cc1)N3C(=O)\C(\N=C3c4ccccc4)=C\c5cc(OC)c(OC)c(OC)c5
[#6]-1(=[#8])-[#6](=[#6](-[#1])-[$([#6]:1:[#6]:[#6]:[#6]:[#6]:[#6]:1)	$([#6]:1:[#6]:[#6]:[#6]:[!#6&!#1]:1)])-[#7]=[#6](-[!#1]:[!#1]:[!#1])-[$([#16])	$([#7]-[!#1]:[!#1])]-1 Clc1cc2N=C(Sc2cc1)N3C(=O)\C(\N=C3c4ccccc4)=C\c5cc(Oc6ccccc6)ccc5
[#6]-1(=[#8])-[#6](=[#6](-[#1])-[$([#6]:1:[#6]:[#6]:[#6]:[#6]:[#6]:1)	$([#6]:1:[#6]:[#6]:[#6]:[!#6&!#1]:1)])-[#7]=[#6](-[!#1]:[!#1]:[!#1])-[$([#16])	$([#7]-[!#1]:[!#1])]-1 Clc1ccc(cc1)/C=C/2\N=C(N(c3ccc(NC(=O)C)cc3)C(=O)2)c4ccccc4
[#6]-1(=[#8])-[#6](=[#6](-[#1])-[$([#6]:1:[#6]:[#6]:[#6]:[#6]:[#6]:1)	$([#6]:1:[#6]:[#6]:[#6]:[!#6&!#1]:1)])-[#7]=[#6](-[!#1]:[!#1]:[!#1])-[$([#16])	$([#7]-[!#1]:[!#1])]-1 Clc1ccc(cc1)C2=N/C(/C(=O)N(c3cc(F)ccc3)2)=C\c4cc(OC)c(OC)cc4
[#6]-1(=[#8])-[#6](=[#6](-[#1])-[$([#6]:1:[#6]:[#6]:[#6]:[#6]:[#6]:1)	$([#6]:1:[#6]:[#6]:[#6]:[!#6&!#1]:1)])-[#7]=[#6](-[!#1]:[!#1]:[!#1])-[$([#16])	$([#7]-[!#1]:[!#1])]-1 Clc1ccc(cc1)C2=N/C(/C(=O)N(c3ccc(O)cc3)2)=C/c4ccc(cc4)C(=O)OC
[#6]-1(=[#8])-[#6](=[#6](-[#1])-[$([#6]:1:[#6]:[#6]:[#6]:[#6]:[#6]:1)	$([#6]:1:[#6]:[#6]:[#6]:[!#6&!#1]:1)])-[#7]=[#6](-[!#1]:[!#1]:[!#1])-[$([#16])	$([#7]-[!#1]:[!#1])]-1 Clc1ccc(N2C(=O)\C(\N=C2c3cc(OC)c(OC)cc3)=C\c4c(OC)cccc4)cc1
[#6]-1(=[#8])-[#6](=[#6](-[#1])-[$([#6]:1:[#6]:[#6]:[#6]:[#6]:[#6]:1)	$([#6]:1:[#6]:[#6]:[#6]:[!#6&!#1]:1)])-[#7]=[#6](-[!#1]:[!#1]:[!#1])-[$([#16])	$([#7]-[!#1]:[!#1])]-1 Clc1ccc(N2C(=O)\C(\N=C2c3ccccc3)=C/c4cc(Oc5ccccc5)ccc4)cc1
[#6]-1(=[#8])-[#6](=[#6](-[#1])-[$([#6]:1:[#6]:[#6]:[#6]:[#6]:[#6]:1)	$([#6]:1:[#6]:[#6]:[#6]:[!#6&!#1]:1)])-[#7]=[#6](-[!#1]:[!#1]:[!#1])-[$([#16])	$([#7]-[!#1]:[!#1])]-1 FC(F)(F)c1cc(N2C(=O)\C(\N=C2c3ccccc3)=C\c4ccccc4)ccc1
[#6]-1(=[#8])-[#6](=[#6](-[#1])-[$([#6]:1:[#6]:[#6]:[#6]:[#6]:[#6]:1)	$([#6]:1:[#6]:[#6]:[#6]:[!#6&!#1]:1)])-[#7]=[#6](-[!#1]:[!#1]:[!#1])-[$([#16])	$([#7]-[!#1]:[!#1])]-1 Fc1c(cccc1)/C=C/2\N=C(N(c3ccc(cc3)C)C(=O)2)c4ccccc4
[#6]-1(=[#8])-[#6](=[#6](-[#1])-[$([#6]:1:[#6]:[#6]:[#6]:[#6]:[#6]:1)	$([#6]:1:[#6]:[#6]:[#6]:[!#6&!#1]:1)])-[#7]=[#6](-[!#1]:[!#1]:[!#1])-[$([#16])	$([#7]-[!#1]:[!#1])]-1 Fc1c(cccc1)/C=C\2/N=C(N(c3ccc(O)cc3)C(=O)2)c4ccc(OC)cc4
[#6]-1(=[#8])-[#6](=[#6](-[#1])-[$([#6]:1:[#6]:[#6]:[#6]:[#6]:[#6]:1)	$([#6]:1:[#6]:[#6]:[#6]:[!#6&!#1]:1)])-[#7]=[#6](-[!#1]:[!#1]:[!#1])-[$([#16])	$([#7]-[!#1]:[!#1])]-1 Fc1c(cccc1)C2=N/C(/C(=O)N(c3c(cc(cc3)C)C)2)=C\c4ccc(N(C)C)cc4
[#6]-1(=[#8])-[#6](=[#6](-[#1])-[$([#6]:1:[#6]:[#6]:[#6]:[#6]:[#6]:1)	$([#6]:1:[#6]:[#6]:[#6]:[!#6&!#1]:1)])-[#7]=[#6](-[!#1]:[!#1]:[!#1])-[$([#16])	$([#7]-[!#1]:[!#1])]-1 Fc1c(cccc1)C2=N/C(/C(=O)N(c3ccc(O)cc3)2)=C/c4ccc(cc4)C(=O)OC
[#6]-1(=[#8])-[#6](=[#6](-[#1])-[$([#6]:1:[#6]:[#6]:[#6]:[#6]:[#6]:1)	$([#6]:1:[#6]:[#6]:[#6]:[!#6&!#1]:1)])-[#7]=[#6](-[!#1]:[!#1]:[!#1])-[$([#16])	$([#7]-[!#1]:[!#1])]-1 Fc1c(cccc1)C2=N/C(/C(=O)N(c3ccc(OC)cc3)2)=C\c4ccc(N(C)C)cc4
[#6]-1(=[#8])-[#6](=[#6](-[#1])-[$([#6]:1:[#6]:[#6]:[#6]:[#6]:[#6]:1)	$([#6]:1:[#6]:[#6]:[#6]:[!#6&!#1]:1)])-[#7]=[#6](-[!#1]:[!#1]:[!#1])-[$([#16])	$([#7]-[!#1]:[!#1])]-1 Fc1c(cccc1)C2=N/C(/C(=O)N(c3ccc(OCC)cc3)2)=C\c4ccc(cc4)C([O-])=O
[#6]-1(=[#8])-[#6](=[#6](-[#1])-[$([#6]:1:[#6]:[#6]:[#6]:[#6]:[#6]:1)	$([#6]:1:[#6]:[#6]:[#6]:[!#6&!#1]:1)])-[#7]=[#6](-[!#1]:[!#1]:[!#1])-[$([#16])	$([#7]-[!#1]:[!#1])]-1 Ic1cc(c(Cl)cc1)C=2SC(=O)\C(\N2)=C/c3c(ccc(c3)C)C
[#6]-1(=[#8])-[#6](=[#6](-[#1])-[$([#6]:1:[#6]:[#6]:[#6]:[#6]:[#6]:1)	$([#6]:1:[#6]:[#6]:[#6]:[!#6&!#1]:1)])-[#7]=[#6](-[!#1]:[!#1]:[!#1])-[$([#16])	$([#7]-[!#1]:[!#1])]-1 O=C(Nc1ccc(cc1)C)c2ccc(N3C(=N/C(/C(=O)3)=C\c4ccccc4)c5ccccc5)cc2
[#6]-1(=[#8])-[#6](=[#6](-[#1])-[$([#6]:1:[#6]:[#6]:[#6]:[#6]:[#6]:1)	$([#6]:1:[#6]:[#6]:[#6]:[!#6&!#1]:1)])-[#7]=[#6](-[!#1]:[!#1]:[!#1])-[$([#16])	$([#7]-[!#1]:[!#1])]-1 O=C(OC)c1ccc(cc1)/C=C\2/N=C(N(c3ccc(OC)cc3)C(=O)2)c4ccc(cc4)C
[#6]-1(=[#8])-[#6](=[#6](-[#1])-[$([#6]:1:[#6]:[#6]:[#6]:[#6]:[#6]:1)	$([#6]:1:[#6]:[#6]:[#6]:[!#6&!#1]:1)])-[#7]=[#6](-[!#1]:[!#1]:[!#1])-[$([#16])	$([#7]-[!#1]:[!#1])]-1 O=C(OC)c1ccc(N2C(=O)\C(\N=C2c3ccccc3)=C\c4cc(OCC)c(OCC)cc4)cc1
[#6]-1(=[#8])-[#6](=[#6](-[#1])-[$([#6]:1:[#6]:[#6]:[#6]:[#6]:[#6]:1)	$([#6]:1:[#6]:[#6]:[#6]:[!#6&!#1]:1)])-[#7]=[#6](-[!#1]:[!#1]:[!#1])-[$([#16])	$([#7]-[!#1]:[!#1])]-1 O=C\1N(c2c(cc(cc2)C)C)C(=N/C1=C/c3c(OC)cccc3)c4cc(OC)c(OC)cc4
[#6]-1(=[#8])-[#6](=[#6](-[#1])-[$([#6]:1:[#6]:[#6]:[#6]:[#6]:[#6]:1)	$([#6]:1:[#6]:[#6]:[#6]:[!#6&!#1]:1)])-[#7]=[#6](-[!#1]:[!#1]:[!#1])-[$([#16])	$([#7]-[!#1]:[!#1])]-1 O=C\1N(c2c(cc(cc2)C)C)C(=N/C1=C/c3cc(Oc4ccccc4)ccc3)c5ccccc5
[#6]-1(=[#8])-[#6](=[#6](-[#1])-[$([#6]:1:[#6]:[#6]:[#6]:[#6]:[#6]:1)	$([#6]:1:[#6]:[#6]:[#6]:[!#6&!#1]:1)])-[#7]=[#6](-[!#1]:[!#1]:[!#1])-[$([#16])	$([#7]-[!#1]:[!#1])]-1 O=C\1N(c2c(cc(cc2)C)C)C(=N/C1=C\c3ccccc3)c4ccccc4
[#6]-1(=[#8])-[#6](=[#6](-[#1])-[$([#6]:1:[#6]:[#6]:[#6]:[#6]:[#6]:1)	$([#6]:1:[#6]:[#6]:[#6]:[!#6&!#1]:1)])-[#7]=[#6](-[!#1]:[!#1]:[!#1])-[$([#16])	$([#7]-[!#1]:[!#1])]-1 O=C\1N(c2cc(c(cc2)C)C)C(=N/C1=C\c3c(OC)cccc3)c4cc(OC)c(OC)cc4
[#6]-1(=[#8])-[#6](=[#6](-[#1])-[$([#6]:1:[#6]:[#6]:[#6]:[#6]:[#6]:1)	$([#6]:1:[#6]:[#6]:[#6]:[!#6&!#1]:1)])-[#7]=[#6](-[!#1]:[!#1]:[!#1])-[$([#16])	$([#7]-[!#1]:[!#1])]-1 O=C\1N(c2cc(OC)c(OC)cc2)C(=N/C1=C/c3c(OC)cccc3)c4cc(OC)ccc4
[#6]-1(=[#8])-[#6](=[#6](-[#1])-[$([#6]:1:[#6]:[#6]:[#6]:[#6]:[#6]:1)	$([#6]:1:[#6]:[#6]:[#6]:[!#6&!#1]:1)])-[#7]=[#6](-[!#1]:[!#1]:[!#1])-[$([#16])	$([#7]-[!#1]:[!#1])]-1 O=C\1N(c2cc(OC)c(OC)cc2)C(=N/C1=C\c3c(OC)cccc3)c4cc(OC)c(OC)cc4
[#6]-1(=[#8])-[#6](=[#6](-[#1])-[$([#6]:1:[#6]:[#6]:[#6]:[#6]:[#6]:1)	$([#6]:1:[#6]:[#6]:[#6]:[!#6&!#1]:1)])-[#7]=[#6](-[!#1]:[!#1]:[!#1])-[$([#16])	$([#7]-[!#1]:[!#1])]-1 O=C\1N(c2ccc(cc2)C(=O)Nc3c(cccc3C)C)C(=N/C1=C\c4c(O)cccc4)c5ccccc5
[#6]-1(=[#8])-[#6](=[#6](-[#1])-[$([#6]:1:[#6]:[#6]:[#6]:[#6]:[#6]:1)	$([#6]:1:[#6]:[#6]:[#6]:[!#6&!#1]:1)])-[#7]=[#6](-[!#1]:[!#1]:[!#1])-[$([#16])	$([#7]-[!#1]:[!#1])]-1 O=C\1N(c2ccc(cc2)C)C(=N/C1=C/c3c(OC)cc(OC)cc3)c4ccccc4
[#6]-1(=[#8])-[#6](=[#6](-[#1])-[$([#6]:1:[#6]:[#6]:[#6]:[#6]:[#6]:1)	$([#6]:1:[#6]:[#6]:[#6]:[!#6&!#1]:1)])-[#7]=[#6](-[!#1]:[!#1]:[!#1])-[$([#16])	$([#7]-[!#1]:[!#1])]-1 O=C\1N(c2ccc(cc2)C)C(=N/C1=C\c3ccc(N(C)C)cc3)c4ccc(OCCCC)cc4
[#6]-1(=[#8])-[#6](=[#6](-[#1])-[$([#6]:1:[#6]:[#6]:[#6]:[#6]:[#6]:1)	$([#6]:1:[#6]:[#6]:[#6]:[!#6&!#1]:1)])-[#7]=[#6](-[!#1]:[!#1]:[!#1])-[$([#16])	$([#7]-[!#1]:[!#1])]-1 O=C\1N(c2ccc(N(C(=O)C)C)cc2)C(=N/C1=C/C=3OC=CC3)c4ccccc4
[#6]-1(=[#8])-[#6](=[#6](-[#1])-[$([#6]:1:[#6]:[#6]:[#6]:[#6]:[#6]:1)	$([#6]:1:[#6]:[#6]:[#6]:[!#6&!#1]:1)])-[#7]=[#6](-[!#1]:[!#1]:[!#1])-[$([#16])	$([#7]-[!#1]:[!#1])]-1 O=C\1N(c2ccc(N(C(=O)C)C)cc2)C(=N/C1=C/c3cc(OC)c(O)cc3)c4ccccc4
[#6]-1(=[#8])-[#6](=[#6](-[#1])-[$([#6]:1:[#6]:[#6]:[#6]:[#6]:[#6]:1)	$([#6]:1:[#6]:[#6]:[#6]:[!#6&!#1]:1)])-[#7]=[#6](-[!#1]:[!#1]:[!#1])-[$([#16])	$([#7]-[!#1]:[!#1])]-1 O=C\1N(c2ccc(N(C(=O)C)C)cc2)C(=N/C1=C/c3ccc(cc3)C)c4ccccc4
[#6]-1(=[#8])-[#6](=[#6](-[#1])-[$([#6]:1:[#6]:[#6]:[#6]:[#6]:[#6]:1)	$([#6]:1:[#6]:[#6]:[#6]:[!#6&!#1]:1)])-[#7]=[#6](-[!#1]:[!#1]:[!#1])-[$([#16])	$([#7]-[!#1]:[!#1])]-1 O=C\1N(c2ccc(NC(=O)C)cc2)C(=N/C1=C\C=3OC=CC3)c4ccccc4
[#6]-1(=[#8])-[#6](=[#6](-[#1])-[$([#6]:1:[#6]:[#6]:[#6]:[#6]:[#6]:1)	$([#6]:1:[#6]:[#6]:[#6]:[!#6&!#1]:1)])-[#7]=[#6](-[!#1]:[!#1]:[!#1])-[$([#16])	$([#7]-[!#1]:[!#1])]-1 O=C\1N(c2ccc(NC(=O)C)cc2)C(=N/C1=C\c3cc(OC)c(OC)c(OC)c3)c4ccccc4
[#6]-1(=[#8])-[#6](=[#6](-[#1])-[$([#6]:1:[#6]:[#6]:[#6]:[#6]:[#6]:1)	$([#6]:1:[#6]:[#6]:[#6]:[!#6&!#1]:1)])-[#7]=[#6](-[!#1]:[!#1]:[!#1])-[$([#16])	$([#7]-[!#1]:[!#1])]-1 O=C\1N(c2ccc(O)cc2)C(=N/C1=C/c3cc(OC)c(OC)cc3)c4ccc(OC)cc4
[#6]-1(=[#8])-[#6](=[#6](-[#1])-[$([#6]:1:[#6]:[#6]:[#6]:[#6]:[#6]:1)	$([#6]:1:[#6]:[#6]:[#6]:[!#6&!#1]:1)])-[#7]=[#6](-[!#1]:[!#1]:[!#1])-[$([#16])	$([#7]-[!#1]:[!#1])]-1 O=C\1N(c2ccc(O)cc2)C(=N/C1=C\c3ccc(OC)cc3)c4ccccc4
[#6]-1(=[#8])-[#6](=[#6](-[#1])-[$([#6]:1:[#6]:[#6]:[#6]:[#6]:[#6]:1)	$([#6]:1:[#6]:[#6]:[#6]:[!#6&!#1]:1)])-[#7]=[#6](-[!#1]:[!#1]:[!#1])-[$([#16])	$([#7]-[!#1]:[!#1])]-1 O=C\1N(c2ccc(OC)cc2)C(=N/C1=C/c3c(OC)cc(OC)cc3)c4ccccc4
[#6]-1(=[#8])-[#6](=[#6](-[#1])-[$([#6]:1:[#6]:[#6]:[#6]:[#6]:[#6]:1)	$([#6]:1:[#6]:[#6]:[#6]:[!#6&!#1]:1)])-[#7]=[#6](-[!#1]:[!#1]:[!#1])-[$([#16])	$([#7]-[!#1]:[!#1])]-1 O=C\1N(c2ccc(OCC)cc2)C(=N/C1=C/c3ccccc3)c4ccccc4
[#6]-1(=[#8])-[#6](=[#6](-[#1])-[$([#6]:1:[#6]:[#6]:[#6]:[#6]:[#6]:1)	$([#6]:1:[#6]:[#6]:[#6]:[!#6&!#1]:1)])-[#7]=[#6](-[!#1]:[!#1]:[!#1])-[$([#16])	$([#7]-[!#1]:[!#1])]-1 O=C\1N(c2ccccc2)C(=N/C1=C\c3ccccc3)c4ccc(OCC(C)C)cc4
[#6]-1(=[#8])-[#6](=[#6](-[#1])-[$([#6]:1:[#6]:[#6]:[#6]:[#6]:[#6]:1)	$([#6]:1:[#6]:[#6]:[#6]:[!#6&!#1]:1)])-[#7]=[#6](-[!#1]:[!#1]:[!#1])-[$([#16])	$([#7]-[!#1]:[!#1])]-1 O=C\1N(c2ccccc2)C(=N/C1=C\c3ccccc3)c4ccccc4
[#6]-1(=[#8])-[#6](=[#6](-[#1])-[$([#6]:1:[#6]:[#6]:[#6]:[#6]:[#6]:1)	$([#6]:1:[#6]:[#6]:[#6]:[!#6&!#1]:1)])-[#7]=[#6](-[!#1]:[!#1]:[!#1])-[$([#16])	$([#7]-[!#1]:[!#1])]-1 O=C1N(N2C(=O)\C(\N=C2c3ccccc3)=C/c4cc(O)ccc4)C(=Nc5c(cccc5)1)c6ccccc6
[#6]-1(=[#8])-[#6](=[#6](-[#1])-[$([#6]:1:[#6]:[#6]:[#6]:[#6]:[#6]:1)	$([#6]:1:[#6]:[#6]:[#6]:[!#6&!#1]:1)])-[#7]=[#6](-[!#1]:[!#1]:[!#1])-[$([#16])	$([#7]-[!#1]:[!#1])]-1 O=C1N(N2C(=O)\C(\N=C2c3ccccc3)=C\c4c(O)cccc4)C(=Nc5c(cccc5)1)c6ccccc6
[#6]-1(=[#8])-[#6](=[#6](-[#1])-[$([#6]:1:[#6]:[#6]:[#6]:[#6]:[#6]:1)	$([#6]:1:[#6]:[#6]:[#6]:[!#6&!#1]:1)])-[#7]=[#6](-[!#1]:[!#1]:[!#1])-[$([#16])	$([#7]-[!#1]:[!#1])]-1 S([O-])(=O)(=O)c1c(N2C(=O)\C(\N=C2c3ccccc3)=C\c4cc(Oc5ccccc5)ccc4)ccc6c(S([O-])(=O)=O)cccc16
[#6]-1(=[#8])-[#6](=[#6](-[#1])-[$([#6]:1:[#6]:[#6]:[#6]:[#6]:[#6]:1)	$([#6]:1:[#6]:[#6]:[#6]:[!#6&!#1]:1)])-[#7]=[#6](-[!#1]:[!#1]:[!#1])-[$([#16])	$([#7]-[!#1]:[!#1])]-1 S([O-])(=O)(=O)c1cc(N2C(=N/C(/C(=O)2)=C\c3ccc(N(C)C)cc3)c4ccccc4)c(cc1)C([O-])=O
[#6]-1(=[#8])-[#6](=[#6](-[#1])-[$([#6]:1:[#6]:[#6]:[#6]:[#6]:[#6]:1)	$([#6]:1:[#6]:[#6]:[#6]:[!#6&!#1]:1)])-[#7]=[#6](-[!#1]:[!#1]:[!#1])-[$([#16])	$([#7]-[!#1]:[!#1])]-1 S([O-])(=O)(=O)c1cc(N2C(=O)\C(\N=C2c3ccccc3)=C\c4cc(OC)c(O)cc4)c(cc1)C([O-])=O
[#6]-1(=[#8])-[#6](=[#6](-[#1])-[$([#6]:1:[#6]:[#6]:[#6]:[#6]:[#6]:1)	$([#6]:1:[#6]:[#6]:[#6]:[!#6&!#1]:1)])-[#7]=[#6](-[!#1]:[!#1]:[!#1])-[$([#16])	$([#7]-[!#1]:[!#1])]-1 S([O-])(=O)(=O)c1ccc(N2C(=O)\C(\N=C2c3ccccc3)=C/c4c([S-])cccc4)cc1
[#6]-1(=[#8])-[#6](=[#6](-[#1])-[$([#6]:1:[#6]:[#6]:[#6]:[#6]:[#6]:1)	$([#6]:1:[#6]:[#6]:[#6]:[!#6&!#1]:1)])-[#7]=[#6](-[!#1]:[!#1]:[!#1])-[$([#16])	$([#7]-[!#1]:[!#1])]-1 S([O-])(=O)(=O)c1ccc(N2C(=O)\C(\N=C2c3ccccc3)=C/c4c(OC)cccc4)cc1
[#6]-1(=[#8])-[#6](=[#6](-[#1])-[$([#6]:1:[#6]:[#6]:[#6]:[#6]:[#6]:1)	$([#6]:1:[#6]:[#6]:[#6]:[!#6&!#1]:1)])-[#7]=[#6](-[!#1]:[!#1]:[!#1])-[$([#16])	$([#7]-[!#1]:[!#1])]-1 S([O-])(=O)(=O)c1ccc(N2C(=O)\C(\N=C2c3ccccc3)=C/c4cc(OC)c(O)cc4)cc1
[#6]-1(=[#8])-[#6](=[#6](-[#1])-[$([#6]:1:[#6]:[#6]:[#6]:[#6]:[#6]:1)	$([#6]:1:[#6]:[#6]:[#6]:[!#6&!#1]:1)])-[#7]=[#6](-[!#1]:[!#1]:[!#1])-[$([#16])	$([#7]-[!#1]:[!#1])]-1 S([O-])(=O)(=O)c1ccc(N2C(=O)\C(\N=C2c3ccccc3)=C/c4ccc(Oc5ccccc5)cc4)cc1
[#6]-1(=[#8])-[#6](=[#6](-[#1])-[$([#6]:1:[#6]:[#6]:[#6]:[#6]:[#6]:1)	$([#6]:1:[#6]:[#6]:[#6]:[!#6&!#1]:1)])-[#7]=[#6](-[!#1]:[!#1]:[!#1])-[$([#16])	$([#7]-[!#1]:[!#1])]-1 S(c1cc2N=C(N3C(=O)\C(\N=C3c4ccccc4)=C/c5c(O)cccc5)Nc2cc1)c6ccccc6
[#6]-1(=[#8])-[#6](=[#6](-[#1])-[$([#6]:1:[#6]:[#6]:[#6]:[#6]:[#6]:1)	$([#6]:1:[#6]:[#6]:[#6]:[!#6&!#1]:1)])-[#7]=[#6](-[!#1]:[!#1]:[!#1])-[$([#16])	$([#7]-[!#1]:[!#1])]-1 S(c1cc2N=C(N3C(=O)\C(\N=C3c4ccccc4)=C/c5cc(OC)c(O)cc5)Nc2cc1)c6ccccc6
[#6]-1(=[#8])-[#6](=[#6](-[#1])-[$([#6]:1:[#6]:[#6]:[#6]:[#6]:[#6]:1)	$([#6]:1:[#6]:[#6]:[#6]:[!#6&!#1]:1)])-[#7]=[#6](-[!#1]:[!#1]:[!#1])-[$([#16])	$([#7]-[!#1]:[!#1])]-1 S(c1cc2N=C(N3C(=O)\C(\N=C3c4ccccc4)=C/c5ccc(N(C)C)cc5)Nc2cc1)c6ccccc6
[#6]-1(=[#8])-[#6](=[#6](-[#1])-[$([#6]:1:[#6]:[#6]:[#6]:[#6]:[#6]:1)	$([#6]:1:[#6]:[#6]:[#6]:[!#6&!#1]:1)])-[#7]=[#6](-[!#1]:[!#1]:[!#1])-[$([#16])	$([#7]-[!#1]:[!#1])]-1 S(c1cc2N=C(N3C(=O)\C(\N=C3c4ccccc4)=C\C=5OC=CC5)Nc2cc1)c6ccccc6
[#6]-1(=[#8])-[#6](=[#6](-[#1])-[$([#6]:1:[#6]:[#6]:[#6]:[#6]:[#6]:1)	$([#6]:1:[#6]:[#6]:[#6]:[!#6&!#1]:1)])-[#7]=[#6](-[!#1]:[!#1]:[!#1])-[$([#16])	$([#7]-[!#1]:[!#1])]-1 S(c1cc2N=C(N3C(=O)\C(\N=C3c4ccccc4)=C\c5cc([N+]([O-])=O)ccc5)Nc2cc1)c6ccccc6
[#6]-1(=[#8])-[#6](=[#6](-[#1])-[$([#6]:1:[#6]:[#6]:[#6]:[#6]:[#6]:1)	$([#6]:1:[#6]:[#6]:[#6]:[!#6&!#1]:1)])-[#7]=[#6](-[!#1]:[!#1]:[!#1])-[$([#16])	$([#7]-[!#1]:[!#1])]-1 S1C(/C=C/2\N=C(N(c3ccccc3)C(=O)2)c4ccc(OC)cc4)=CC=C1
[#6]-1(=[#8])-[#6](=[#6](-[#1])-[$([#6]:1:[#6]:[#6]:[#6]:[#6]:[#6]:1)	$([#6]:1:[#6]:[#6]:[#6]:[!#6&!#1]:1)])-[#7]=[#6](-[!#1]:[!#1]:[!#1])-[$([#16])	$([#7]-[!#1]:[!#1])]-1 S1C(=N/C(/C1=O)=C\c2ccc(cc2)/C=C/3\N=C(SC(=O)3)c4ccc(cc4)C)c5ccc(cc5)C
[#6]-1(=[#8])-[#6](=[#6](-[#1])-[$([#6]:1:[#6]:[#6]:[#6]:[#6]:[#6]:1)	$([#6]:1:[#6]:[#6]:[#6]:[!#6&!#1]:1)])-[#7]=[#6](-[!#1]:[!#1]:[!#1])-[$([#16])	$([#7]-[!#1]:[!#1])]-1 S1C(=NC=C1)N2C(=O)\C(\N=C2c3ccccc3)=C\c4ccc(OC)cc4
[#6]-1(=[#8])-[#6](=[#6](-[#1])-[$([#6]:1:[#6]:[#6]:[#6]:[#6]:[#6]:1)	$([#6]:1:[#6]:[#6]:[#6]:[!#6&!#1]:1)])-[#7]=[#6](-[!#1]:[!#1]:[!#1])-[$([#16])	$([#7]-[!#1]:[!#1])]-1 S1C(=O)\C(\N=C1c2ccccc2)=C/C=3OC=CC3
[#6]-1(=[#8])-[#6](=[#6](-[#1])-[$([#6]:1:[#6]:[#6]:[#6]:[#6]:[#6]:1)	$([#6]:1:[#6]:[#6]:[#6]:[!#6&!#1]:1)])-[#7]=[#6](-[!#1]:[!#1]:[!#1])-[$([#16])	$([#7]-[!#1]:[!#1])]-1 S1c2c(N=C1N3C(=O)\C(\N=C3c4ccccc4)=C\c5cc([N+]([O-])=O)ccc5)cc(c(c2)C)C
[#6]-1(=[#8])-[#6](=[#6](-[#1])-[$([#6]:1:[#6]:[#6]:[#6]:[#6]:[#6]:1)	$([#6]:1:[#6]:[#6]:[#6]:[!#6&!#1]:1)])-[#7]=[#6](-[!#1]:[!#1]:[!#1])-[$([#16])	$([#7]-[!#1]:[!#1])]-1 S1c2c(N=C1N3C(=O)\C(\N=C3c4ccccc4)=C\c5cc(OC)c(O)cc5)ccc(c2)C([O-])=O
[#6]-1(=[#8])-[#6](=[#6](-[#1])-[$([#6]:1:[#6]:[#6]:[#6]:[#6]:[#6]:1)	$([#6]:1:[#6]:[#6]:[#6]:[!#6&!#1]:1)])-[#7]=[#6](-[!#1]:[!#1]:[!#1])-[$([#16])	$([#7]-[!#1]:[!#1])]-1 S1c2c(N=C1N3C(=O)\C(\N=C3c4ccccc4)=C\c5ccc(SC)cc5)cc(c(c2)C)C
[#6]-1(=[#8])-[#6](=[#6](-[#1])-[$([#6]:1:[#6]:[#6]:[#6]:[#6]:[#6]:1)	$([#6]:1:[#6]:[#6]:[#6]:[!#6&!#1]:1)])-[#7]=[#6](-[!#1]:[!#1]:[!#1])-[$([#16])	$([#7]-[!#1]:[!#1])]-1 S1c2c(OC)ccc(OC)c(N=C1N3C(=O)\C(\N=C3c4ccccc4)=C/c5c(OC)cccc5)2
[#6]-1(=[#8])-[#6](=[#6](-[#1])-[$([#6]:1:[#6]:[#6]:[#6]:[#6]:[#6]:1)	$([#6]:1:[#6]:[#6]:[#6]:[!#6&!#1]:1)])-[#7]=[#6](-[!#1]:[!#1]:[!#1])-[$([#16])	$([#7]-[!#1]:[!#1])]-1 S1c2c(OC)ccc(OC)c(N=C1N3C(=O)\C(\N=C3c4ccccc4)=C/c5ccc(SC)cc5)2
[#16]-1-[#6](=[#7]-[#6]:[#6])-[#7](-[$([#1])	$([#6](-[#1])(-[#1])-[#6](-[#1])(-[#1])-[#8])	$([#6]:[#6])])-[#6](=[#8])-[#6]-1=[#6](-[#1])-[$([#6]:[#6]:[#6]-[#17])	$([#6]:[!#6&!#1])] BrC=1OC(/C=C\2/SC(=Nc3c(c(ccc3)C)C)NC(=O)2)=CC1
[#16]-1-[#6](=[#7]-[#6]:[#6])-[#7](-[$([#1])	$([#6](-[#1])(-[#1])-[#6](-[#1])(-[#1])-[#8])	$([#6]:[#6])])-[#6](=[#8])-[#6]-1=[#6](-[#1])-[$([#6]:[#6]:[#6]-[#17])	$([#6]:[!#6&!#1])] BrC=1SC(/C=C/2\SC(=Nc3cc(ccc3)C)N(c4cc(ccc4)C)C(=O)2)=CC1
[#16]-1-[#6](=[#7]-[#6]:[#6])-[#7](-[$([#1])	$([#6](-[#1])(-[#1])-[#6](-[#1])(-[#1])-[#8])	$([#6]:[#6])])-[#6](=[#8])-[#6]-1=[#6](-[#1])-[$([#6]:[#6]:[#6]-[#17])	$([#6]:[!#6&!#1])] BrC=1SC(/C=C/2\SC(=Nc3ccccc3)N(C(=O)2)CCOC)=CC1
[#16]-1-[#6](=[#7]-[#6]:[#6])-[#7](-[$([#1])	$([#6](-[#1])(-[#1])-[#6](-[#1])(-[#1])-[#8])	$([#6]:[#6])])-[#6](=[#8])-[#6]-1=[#6](-[#1])-[$([#6]:[#6]:[#6]-[#17])	$([#6]:[!#6&!#1])] Brc1c(N=C2S/C(/C(=O)N2)=C/C=3OC(c4c(Cl)cccc(Cl)4)=CC3)cccc1
[#16]-1-[#6](=[#7]-[#6]:[#6])-[#7](-[$([#1])	$([#6](-[#1])(-[#1])-[#6](-[#1])(-[#1])-[#8])	$([#6]:[#6])])-[#6](=[#8])-[#6]-1=[#6](-[#1])-[$([#6]:[#6]:[#6]-[#17])	$([#6]:[!#6&!#1])] Brc1c(O)c(Cl)cc(c1)/C=C\2/SC(=Nc3ccccc3)N(C(=O)2)CCOCC
[#16]-1-[#6](=[#7]-[#6]:[#6])-[#7](-[$([#1])	$([#6](-[#1])(-[#1])-[#6](-[#1])(-[#1])-[#8])	$([#6]:[#6])])-[#6](=[#8])-[#6]-1=[#6](-[#1])-[$([#6]:[#6]:[#6]-[#17])	$([#6]:[!#6&!#1])] Brc1ccc(cc1)C=2OC(/C=C/3\SC(=Nc4ccc(OC)cc4)NC(=O)3)=CC2
[#16]-1-[#6](=[#7]-[#6]:[#6])-[#7](-[$([#1])	$([#6](-[#1])(-[#1])-[#6](-[#1])(-[#1])-[#8])	$([#6]:[#6])])-[#6](=[#8])-[#6]-1=[#6](-[#1])-[$([#6]:[#6]:[#6]-[#17])	$([#6]:[!#6&!#1])] Brc1ccc(cc1)C=2OC(/C=C\3/SC(=Nc4c(OCC)cccc4)NC(=O)3)=CC2
[#16]-1-[#6](=[#7]-[#6]:[#6])-[#7](-[$([#1])	$([#6](-[#1])(-[#1])-[#6](-[#1])(-[#1])-[#8])	$([#6]:[#6])])-[#6](=[#8])-[#6]-1=[#6](-[#1])-[$([#6]:[#6]:[#6]-[#17])	$([#6]:[!#6&!#1])] Brc1ccc(cc1)C=2OC(/C=C\3/SC(=Nc4ccccc4)NC(=O)3)=CC2
[#16]-1-[#6](=[#7]-[#6]:[#6])-[#7](-[$([#1])	$([#6](-[#1])(-[#1])-[#6](-[#1])(-[#1])-[#8])	$([#6]:[#6])])-[#6](=[#8])-[#6]-1=[#6](-[#1])-[$([#6]:[#6]:[#6]-[#17])	$([#6]:[!#6&!#1])] Brc1ccc(N=C2S/C(/C(=O)N2)=C\C=3OC(Sc4ccc(Cl)cc4)=C(Br)C3)cc1
[#16]-1-[#6](=[#7]-[#6]:[#6])-[#7](-[$([#1])	$([#6](-[#1])(-[#1])-[#6](-[#1])(-[#1])-[#8])	$([#6]:[#6])])-[#6](=[#8])-[#6]-1=[#6](-[#1])-[$([#6]:[#6]:[#6]-[#17])	$([#6]:[!#6&!#1])] Brc1ccc(N=C2S/C(/C(=O)N2CCOC)=C/C=3OC(c4cc(c(Cl)cc4)C(=O)OC)=CC3)cc1
[#16]-1-[#6](=[#7]-[#6]:[#6])-[#7](-[$([#1])	$([#6](-[#1])(-[#1])-[#6](-[#1])(-[#1])-[#8])	$([#6]:[#6])])-[#6](=[#8])-[#6]-1=[#6](-[#1])-[$([#6]:[#6]:[#6]-[#17])	$([#6]:[!#6&!#1])] Clc1c([N+]([O-])=O)ccc(c1)C=2OC(/C=C\3/SC(=Nc4ccccc4)NC(=O)3)=CC2
[#16]-1-[#6](=[#7]-[#6]:[#6])-[#7](-[$([#1])	$([#6](-[#1])(-[#1])-[#6](-[#1])(-[#1])-[#8])	$([#6]:[#6])])-[#6](=[#8])-[#6]-1=[#6](-[#1])-[$([#6]:[#6]:[#6]-[#17])	$([#6]:[!#6&!#1])] Clc1c(c(ccc1)C=2OC(/C=C/3\SC(=Nc4cc(Cl)ccc4)NC(=O)3)=CC2)C
[#16]-1-[#6](=[#7]-[#6]:[#6])-[#7](-[$([#1])	$([#6](-[#1])(-[#1])-[#6](-[#1])(-[#1])-[#8])	$([#6]:[#6])])-[#6](=[#8])-[#6]-1=[#6](-[#1])-[$([#6]:[#6]:[#6]-[#17])	$([#6]:[!#6&!#1])] Clc1c(c(Cl)ccc1)C=2OC(/C=C\3/SC(=Nc4c(cccc4)CC)NC(=O)3)=CC2
[#16]-1-[#6](=[#7]-[#6]:[#6])-[#7](-[$([#1])	$([#6](-[#1])(-[#1])-[#6](-[#1])(-[#1])-[#8])	$([#6]:[#6])])-[#6](=[#8])-[#6]-1=[#6](-[#1])-[$([#6]:[#6]:[#6]-[#17])	$([#6]:[!#6&!#1])] Clc1c(c(Cl)ccc1)C=2OC(/C=C\3/SC(=Nc4cc5c(cc4)cccc5)NC(=O)3)=CC2
[#16]-1-[#6](=[#7]-[#6]:[#6])-[#7](-[$([#1])	$([#6](-[#1])(-[#1])-[#6](-[#1])(-[#1])-[#8])	$([#6]:[#6])])-[#6](=[#8])-[#6]-1=[#6](-[#1])-[$([#6]:[#6]:[#6]-[#17])	$([#6]:[!#6&!#1])] Clc1c(c(N=C2S/C(/C(=O)N2)=C/C=3OC(N4CCCC4)=CC3)ccc1)C
[#16]-1-[#6](=[#7]-[#6]:[#6])-[#7](-[$([#1])	$([#6](-[#1])(-[#1])-[#6](-[#1])(-[#1])-[#8])	$([#6]:[#6])])-[#6](=[#8])-[#6]-1=[#6](-[#1])-[$([#6]:[#6]:[#6]-[#17])	$([#6]:[!#6&!#1])] Clc1c(c(N=C2S/C(/C(=O)N2)=C\C=3OC(c4ccc([N+]([O-])=O)cc4)=CC3)ccc1)C
[#16]-1-[#6](=[#7]-[#6]:[#6])-[#7](-[$([#1])	$([#6](-[#1])(-[#1])-[#6](-[#1])(-[#1])-[#8])	$([#6]:[#6])])-[#6](=[#8])-[#6]-1=[#6](-[#1])-[$([#6]:[#6]:[#6]-[#17])	$([#6]:[!#6&!#1])] Clc1c(cc(cc1)C(=O)OC)C=2OC(/C=C\3/SC(=Nc4ccccc4)N(C(=O)3)CCOC)=CC2
[#16]-1-[#6](=[#7]-[#6]:[#6])-[#7](-[$([#1])	$([#6](-[#1])(-[#1])-[#6](-[#1])(-[#1])-[#8])	$([#6]:[#6])])-[#6](=[#8])-[#6]-1=[#6](-[#1])-[$([#6]:[#6]:[#6]-[#17])	$([#6]:[!#6&!#1])] Clc1c(cc(cc1)C(=O)OC)C=2OC(/C=C\3/SC(=Nc4ccccc4)NC(=O)3)=CC2
[#16]-1-[#6](=[#7]-[#6]:[#6])-[#7](-[$([#1])	$([#6](-[#1])(-[#1])-[#6](-[#1])(-[#1])-[#8])	$([#6]:[#6])])-[#6](=[#8])-[#6]-1=[#6](-[#1])-[$([#6]:[#6]:[#6]-[#17])	$([#6]:[!#6&!#1])] Clc1c(cc(Cl)cc1)C=2OC(/C=C/3\SC(=Nc4cc(ccc4)C([O-])=O)NC(=O)3)=CC2
[#16]-1-[#6](=[#7]-[#6]:[#6])-[#7](-[$([#1])	$([#6](-[#1])(-[#1])-[#6](-[#1])(-[#1])-[#8])	$([#6]:[#6])])-[#6](=[#8])-[#6]-1=[#6](-[#1])-[$([#6]:[#6]:[#6]-[#17])	$([#6]:[!#6&!#1])] Clc1c(cc(Cl)cc1)C=2OC(/C=C\3/SC(=Nc4c(c(ccc4)C)C)NC(=O)3)=CC2
[#16]-1-[#6](=[#7]-[#6]:[#6])-[#7](-[$([#1])	$([#6](-[#1])(-[#1])-[#6](-[#1])(-[#1])-[#8])	$([#6]:[#6])])-[#6](=[#8])-[#6]-1=[#6](-[#1])-[$([#6]:[#6]:[#6]-[#17])	$([#6]:[!#6&!#1])] Clc1c(cc(Cl)cc1)C=2OC(/C=C\3/SC(=Nc4c(cccc4)CC)NC(=O)3)=CC2
[#16]-1-[#6](=[#7]-[#6]:[#6])-[#7](-[$([#1])	$([#6](-[#1])(-[#1])-[#6](-[#1])(-[#1])-[#8])	$([#6]:[#6])])-[#6](=[#8])-[#6]-1=[#6](-[#1])-[$([#6]:[#6]:[#6]-[#17])	$([#6]:[!#6&!#1])] Clc1c(cc(Cl)cc1)C=2OC(/C=C\3/SC(=Nc4cc(c(cc4)C)C)NC(=O)3)=CC2
[#16]-1-[#6](=[#7]-[#6]:[#6])-[#7](-[$([#1])	$([#6](-[#1])(-[#1])-[#6](-[#1])(-[#1])-[#8])	$([#6]:[#6])])-[#6](=[#8])-[#6]-1=[#6](-[#1])-[$([#6]:[#6]:[#6]-[#17])	$([#6]:[!#6&!#1])] Clc1c(cc(Cl)cc1)C=2OC(/C=C\3/SC(=Nc4ccc(OC)cc4)NC(=O)3)=CC2
[#16]-1-[#6](=[#7]-[#6]:[#6])-[#7](-[$([#1])	$([#6](-[#1])(-[#1])-[#6](-[#1])(-[#1])-[#8])	$([#6]:[#6])])-[#6](=[#8])-[#6]-1=[#6](-[#1])-[$([#6]:[#6]:[#6]-[#17])	$([#6]:[!#6&!#1])] Clc1c(cc(Cl)cc1)C=2OC(/C=C\3/SC(=Nc4ccccc4)NC(=O)3)=CC2
[#16]-1-[#6](=[#7]-[#6]:[#6])-[#7](-[$([#1])	$([#6](-[#1])(-[#1])-[#6](-[#1])(-[#1])-[#8])	$([#6]:[#6])])-[#6](=[#8])-[#6]-1=[#6](-[#1])-[$([#6]:[#6]:[#6]-[#17])	$([#6]:[!#6&!#1])] Clc1c(ccc(c1)C=2OC(/C=C/3\SC(=Nc4ccc(OC)cc4)NC(=O)3)=CC2)C([O-])=O
[#16]-1-[#6](=[#7]-[#6]:[#6])-[#7](-[$([#1])	$([#6](-[#1])(-[#1])-[#6](-[#1])(-[#1])-[#8])	$([#6]:[#6])])-[#6](=[#8])-[#6]-1=[#6](-[#1])-[$([#6]:[#6]:[#6]-[#17])	$([#6]:[!#6&!#1])] Clc1c(ccc(Cl)c1)C=2OC(/C=C\3/SC(=Nc4ccccc4)NC(=O)3)=CC2
[#16]-1-[#6](=[#7]-[#6]:[#6])-[#7](-[$([#1])	$([#6](-[#1])(-[#1])-[#6](-[#1])(-[#1])-[#8])	$([#6]:[#6])])-[#6](=[#8])-[#6]-1=[#6](-[#1])-[$([#6]:[#6]:[#6]-[#17])	$([#6]:[!#6&!#1])] Clc1c(ccc(N=C2S/C(/C(=O)N2)=C/C=3SC=CC3C)c1)C
[#16]-1-[#6](=[#7]-[#6]:[#6])-[#7](-[$([#1])	$([#6](-[#1])(-[#1])-[#6](-[#1])(-[#1])-[#8])	$([#6]:[#6])])-[#6](=[#8])-[#6]-1=[#6](-[#1])-[$([#6]:[#6]:[#6]-[#17])	$([#6]:[!#6&!#1])] Clc1c(cccc1)C=2OC(/C=C\3/SC(=Nc4c(cc(Cl)cc4)C(F)(F)F)NC(=O)3)=CC2
[#16]-1-[#6](=[#7]-[#6]:[#6])-[#7](-[$([#1])	$([#6](-[#1])(-[#1])-[#6](-[#1])(-[#1])-[#8])	$([#6]:[#6])])-[#6](=[#8])-[#6]-1=[#6](-[#1])-[$([#6]:[#6]:[#6]-[#17])	$([#6]:[!#6&!#1])] Clc1c(cccc1)C=2OC(/C=C\3/SC(=Nc4c(cccc4)CC)NC(=O)3)=CC2
[#16]-1-[#6](=[#7]-[#6]:[#6])-[#7](-[$([#1])	$([#6](-[#1])(-[#1])-[#6](-[#1])(-[#1])-[#8])	$([#6]:[#6])])-[#6](=[#8])-[#6]-1=[#6](-[#1])-[$([#6]:[#6]:[#6]-[#17])	$([#6]:[!#6&!#1])] Clc1c(Cl)ccc(c1)C=2OC(/C=C\3/SC(=Nc4c(ccc(c4)C)C)NC(=O)3)=CC2
[#16]-1-[#6](=[#7]-[#6]:[#6])-[#7](-[$([#1])	$([#6](-[#1])(-[#1])-[#6](-[#1])(-[#1])-[#8])	$([#6]:[#6])])-[#6](=[#8])-[#6]-1=[#6](-[#1])-[$([#6]:[#6]:[#6]-[#17])	$([#6]:[!#6&!#1])] Clc1c(Cl)ccc(N=C2S/C(/C(=O)N2)=C/C=3OC(c4cc([N+]([O-])=O)ccc4)=CC3)c1
[#16]-1-[#6](=[#7]-[#6]:[#6])-[#7](-[$([#1])	$([#6](-[#1])(-[#1])-[#6](-[#1])(-[#1])-[#8])	$([#6]:[#6])])-[#6](=[#8])-[#6]-1=[#6](-[#1])-[$([#6]:[#6]:[#6]-[#17])	$([#6]:[!#6&!#1])] Clc1c(Cl)cccc(N=C2S/C(/C(=O)N2)=C/C=3OC(=CC3)C)1
[#16]-1-[#6](=[#7]-[#6]:[#6])-[#7](-[$([#1])	$([#6](-[#1])(-[#1])-[#6](-[#1])(-[#1])-[#8])	$([#6]:[#6])])-[#6](=[#8])-[#6]-1=[#6](-[#1])-[$([#6]:[#6]:[#6]-[#17])	$([#6]:[!#6&!#1])] Clc1c(Cl)cccc(N=C2S/C(/C(=O)N2)=C\C=3N(C=CC3)C)1
[#16]-1-[#6](=[#7]-[#6]:[#6])-[#7](-[$([#1])	$([#6](-[#1])(-[#1])-[#6](-[#1])(-[#1])-[#8])	$([#6]:[#6])])-[#6](=[#8])-[#6]-1=[#6](-[#1])-[$([#6]:[#6]:[#6]-[#17])	$([#6]:[!#6&!#1])] Clc1c(Cl)cccc(N=C2S/C(/C(=O)N2)=C\C=3OC(c4cc(Cl)ccc4)=CC3)1
[#16]-1-[#6](=[#7]-[#6]:[#6])-[#7](-[$([#1])	$([#6](-[#1])(-[#1])-[#6](-[#1])(-[#1])-[#8])	$([#6]:[#6])])-[#6](=[#8])-[#6]-1=[#6](-[#1])-[$([#6]:[#6]:[#6]-[#17])	$([#6]:[!#6&!#1])] Clc1c(Cl)cccc(N=C2S/C(/C(=O)N2)=C\c3cc(Cl)c(OCC([O-])=O)cc3)1
[#16]-1-[#6](=[#7]-[#6]:[#6])-[#7](-[$([#1])	$([#6](-[#1])(-[#1])-[#6](-[#1])(-[#1])-[#8])	$([#6]:[#6])])-[#6](=[#8])-[#6]-1=[#6](-[#1])-[$([#6]:[#6]:[#6]-[#17])	$([#6]:[!#6&!#1])] Clc1c(Cl)cccc1/C=C\2/SC(=Nc3ccccc3)NC(=O)2
[#16]-1-[#6](=[#7]-[#6]:[#6])-[#7](-[$([#1])	$([#6](-[#1])(-[#1])-[#6](-[#1])(-[#1])-[#8])	$([#6]:[#6])])-[#6](=[#8])-[#6]-1=[#6](-[#1])-[$([#6]:[#6]:[#6]-[#17])	$([#6]:[!#6&!#1])] Clc1c(F)ccc(N=C2S/C(/C(=O)N2)=C/C=3OC(c4c(Cl)ccc(Cl)c4)=CC3)c1
[#16]-1-[#6](=[#7]-[#6]:[#6])-[#7](-[$([#1])	$([#6](-[#1])(-[#1])-[#6](-[#1])(-[#1])-[#8])	$([#6]:[#6])])-[#6](=[#8])-[#6]-1=[#6](-[#1])-[$([#6]:[#6]:[#6]-[#17])	$([#6]:[!#6&!#1])] Clc1c(N=C2S/C(/C(=O)N2)=C/C=3OC(=CC3)C)ccc(Cl)c1
[#16]-1-[#6](=[#7]-[#6]:[#6])-[#7](-[$([#1])	$([#6](-[#1])(-[#1])-[#6](-[#1])(-[#1])-[#8])	$([#6]:[#6])])-[#6](=[#8])-[#6]-1=[#6](-[#1])-[$([#6]:[#6]:[#6]-[#17])	$([#6]:[!#6&!#1])] Clc1c(N=C2S/C(/C(=O)N2)=C/C=3OC(c4cc(Cl)ccc4)=CC3)ccc(Cl)c1
[#16]-1-[#6](=[#7]-[#6]:[#6])-[#7](-[$([#1])	$([#6](-[#1])(-[#1])-[#6](-[#1])(-[#1])-[#8])	$([#6]:[#6])])-[#6](=[#8])-[#6]-1=[#6](-[#1])-[$([#6]:[#6]:[#6]-[#17])	$([#6]:[!#6&!#1])] Clc1c(N=C2S/C(/C(=O)N2)=C\C=3OC(c4ccc(F)cc4)=CC3)cccc1
[#16]-1-[#6](=[#7]-[#6]:[#6])-[#7](-[$([#1])	$([#6](-[#1])(-[#1])-[#6](-[#1])(-[#1])-[#8])	$([#6]:[#6])])-[#6](=[#8])-[#6]-1=[#6](-[#1])-[$([#6]:[#6]:[#6]-[#17])	$([#6]:[!#6&!#1])] Clc1c(O)c(cc(Cl)c1)/C=C\2/SC(=Nc3ccccc3)NC(=O)2
[#16]-1-[#6](=[#7]-[#6]:[#6])-[#7](-[$([#1])	$([#6](-[#1])(-[#1])-[#6](-[#1])(-[#1])-[#8])	$([#6]:[#6])])-[#6](=[#8])-[#6]-1=[#6](-[#1])-[$([#6]:[#6]:[#6]-[#17])	$([#6]:[!#6&!#1])] Clc1c(O)c(OCC)cc(c1)/C=C/2\SC(=Nc3ccc(cc3)C)N(c4ccc(cc4)C)C(=O)2
[#16]-1-[#6](=[#7]-[#6]:[#6])-[#7](-[$([#1])	$([#6](-[#1])(-[#1])-[#6](-[#1])(-[#1])-[#8])	$([#6]:[#6])])-[#6](=[#8])-[#6]-1=[#6](-[#1])-[$([#6]:[#6]:[#6]-[#17])	$([#6]:[!#6&!#1])] Clc1c(O[C@@H](CC)C)ccc(c1)/C=C\2/SC(=Nc3ccccc3)NC(=O)2
[#16]-1-[#6](=[#7]-[#6]:[#6])-[#7](-[$([#1])	$([#6](-[#1])(-[#1])-[#6](-[#1])(-[#1])-[#8])	$([#6]:[#6])])-[#6](=[#8])-[#6]-1=[#6](-[#1])-[$([#6]:[#6]:[#6]-[#17])	$([#6]:[!#6&!#1])] Clc1c(OC)ccc(c1)/C=C\2/SC(=Nc3cc(c(cc3)C)C)NC(=O)2
[#16]-1-[#6](=[#7]-[#6]:[#6])-[#7](-[$([#1])	$([#6](-[#1])(-[#1])-[#6](-[#1])(-[#1])-[#8])	$([#6]:[#6])])-[#6](=[#8])-[#6]-1=[#6](-[#1])-[$([#6]:[#6]:[#6]-[#17])	$([#6]:[!#6&!#1])] Clc1c(OC)ccc(c1)/C=C\2/SC(=Nc3ccc(OCC)cc3)NC(=O)2
[#16]-1-[#6](=[#7]-[#6]:[#6])-[#7](-[$([#1])	$([#6](-[#1])(-[#1])-[#6](-[#1])(-[#1])-[#8])	$([#6]:[#6])])-[#6](=[#8])-[#6]-1=[#6](-[#1])-[$([#6]:[#6]:[#6]-[#17])	$([#6]:[!#6&!#1])] Clc1c(OCC)c(OC)cc(c1)/C=C/2\SC(=Nc3c(cccc3C)C)NC(=O)2
[#16]-1-[#6](=[#7]-[#6]:[#6])-[#7](-[$([#1])	$([#6](-[#1])(-[#1])-[#6](-[#1])(-[#1])-[#8])	$([#6]:[#6])])-[#6](=[#8])-[#6]-1=[#6](-[#1])-[$([#6]:[#6]:[#6]-[#17])	$([#6]:[!#6&!#1])] Clc1c(OCC)c(OCC)cc(c1)/C=C/2\SC(=Nc3cc(Cl)c(cc3)C)NC(=O)2
[#16]-1-[#6](=[#7]-[#6]:[#6])-[#7](-[$([#1])	$([#6](-[#1])(-[#1])-[#6](-[#1])(-[#1])-[#8])	$([#6]:[#6])])-[#6](=[#8])-[#6]-1=[#6](-[#1])-[$([#6]:[#6]:[#6]-[#17])	$([#6]:[!#6&!#1])] Clc1c(OCC#C)c(OCC)cc(c1)/C=C/2\SC(=Nc3cc(c(cc3)C)C)NC(=O)2
[#16]-1-[#6](=[#7]-[#6]:[#6])-[#7](-[$([#1])	$([#6](-[#1])(-[#1])-[#6](-[#1])(-[#1])-[#8])	$([#6]:[#6])])-[#6](=[#8])-[#6]-1=[#6](-[#1])-[$([#6]:[#6]:[#6]-[#17])	$([#6]:[!#6&!#1])] Clc1c(OCC#N)c(OC)cc(c1)/C=C/2\SC(=Nc3ccc(cc3)CC)NC(=O)2
[#16]-1-[#6](=[#7]-[#6]:[#6])-[#7](-[$([#1])	$([#6](-[#1])(-[#1])-[#6](-[#1])(-[#1])-[#8])	$([#6]:[#6])])-[#6](=[#8])-[#6]-1=[#6](-[#1])-[$([#6]:[#6]:[#6]-[#17])	$([#6]:[!#6&!#1])] Clc1c(OCc2ccccc2)c(OCC)cc(c1)/C=C/3\SC(=Nc4c(c(ccc4)C)C)N(c5c(c(ccc5)C)C)C(=O)3
[#16]-1-[#6](=[#7]-[#6]:[#6])-[#7](-[$([#1])	$([#6](-[#1])(-[#1])-[#6](-[#1])(-[#1])-[#8])	$([#6]:[#6])])-[#6](=[#8])-[#6]-1=[#6](-[#1])-[$([#6]:[#6]:[#6]-[#17])	$([#6]:[!#6&!#1])] Clc1cc([N+]([O-])=O)c([O-])c(c1)/C=C/2\SC(=Nc3ccc(F)cc3)NC(=O)2
[#16]-1-[#6](=[#7]-[#6]:[#6])-[#7](-[$([#1])	$([#6](-[#1])(-[#1])-[#6](-[#1])(-[#1])-[#8])	$([#6]:[#6])])-[#6](=[#8])-[#6]-1=[#6](-[#1])-[$([#6]:[#6]:[#6]-[#17])	$([#6]:[!#6&!#1])] Clc1cc(c(cc1)C)C=2OC(/C=C\3/SC(=Nc4ccccc4)NC(=O)3)=CC2
[#16]-1-[#6](=[#7]-[#6]:[#6])-[#7](-[$([#1])	$([#6](-[#1])(-[#1])-[#6](-[#1])(-[#1])-[#8])	$([#6]:[#6])])-[#6](=[#8])-[#6]-1=[#6](-[#1])-[$([#6]:[#6]:[#6]-[#17])	$([#6]:[!#6&!#1])] Clc1cc(c(N=C2S/C(/C(=O)N2)=C/C=3OC(=CC3)C)cc1)C(F)(F)F
[#16]-1-[#6](=[#7]-[#6]:[#6])-[#7](-[$([#1])	$([#6](-[#1])(-[#1])-[#6](-[#1])(-[#1])-[#8])	$([#6]:[#6])])-[#6](=[#8])-[#6]-1=[#6](-[#1])-[$([#6]:[#6]:[#6]-[#17])	$([#6]:[!#6&!#1])] Clc1cc(c(O)cc1)/C=C/2\SC(=Nc3ccc(cc3)CC)NC(=O)2
[#16]-1-[#6](=[#7]-[#6]:[#6])-[#7](-[$([#1])	$([#6](-[#1])(-[#1])-[#6](-[#1])(-[#1])-[#8])	$([#6]:[#6])])-[#6](=[#8])-[#6]-1=[#6](-[#1])-[$([#6]:[#6]:[#6]-[#17])	$([#6]:[!#6&!#1])] Clc1cc(c(O)cc1)/C=C\2/SC(=Nc3ccc(cc3)CC)NC(=O)2
[#16]-1-[#6](=[#7]-[#6]:[#6])-[#7](-[$([#1])	$([#6](-[#1])(-[#1])-[#6](-[#1])(-[#1])-[#8])	$([#6]:[#6])])-[#6](=[#8])-[#6]-1=[#6](-[#1])-[$([#6]:[#6]:[#6]-[#17])	$([#6]:[!#6&!#1])] Clc1cc(c(OC)cc1)/C=C/2\SC(=Nc3ccc(cc3)C)N(c4ccc(cc4)C)C(=O)2
[#16]-1-[#6](=[#7]-[#6]:[#6])-[#7](-[$([#1])	$([#6](-[#1])(-[#1])-[#6](-[#1])(-[#1])-[#8])	$([#6]:[#6])])-[#6](=[#8])-[#6]-1=[#6](-[#1])-[$([#6]:[#6]:[#6]-[#17])	$([#6]:[!#6&!#1])] Clc1cc(ccc1)C=2OC(/C=C\3/SC(=Nc4c(OC)cccc4)NC(=O)3)=CC2
[#16]-1-[#6](=[#7]-[#6]:[#6])-[#7](-[$([#1])	$([#6](-[#1])(-[#1])-[#6](-[#1])(-[#1])-[#8])	$([#6]:[#6])])-[#6](=[#8])-[#6]-1=[#6](-[#1])-[$([#6]:[#6]:[#6]-[#17])	$([#6]:[!#6&!#1])] Clc1cc(ccc1)C=2OC(/C=C\3/SC(=Nc4cc(ccc4)C(F)(F)F)NC(=O)3)=CC2
[#16]-1-[#6](=[#7]-[#6]:[#6])-[#7](-[$([#1])	$([#6](-[#1])(-[#1])-[#6](-[#1])(-[#1])-[#8])	$([#6]:[#6])])-[#6](=[#8])-[#6]-1=[#6](-[#1])-[$([#6]:[#6]:[#6]-[#17])	$([#6]:[!#6&!#1])] Clc1cc(ccc1)C=2OC(/C=C\3/SC(=Nc4ccc(cc4)C)NC(=O)3)=CC2
[#16]-1-[#6](=[#7]-[#6]:[#6])-[#7](-[$([#1])	$([#6](-[#1])(-[#1])-[#6](-[#1])(-[#1])-[#8])	$([#6]:[#6])])-[#6](=[#8])-[#6]-1=[#6](-[#1])-[$([#6]:[#6]:[#6]-[#17])	$([#6]:[!#6&!#1])] Clc1cc(Cl)cc(N=C2S/C(/C(=O)N2)=C\C=3N(C=CC3)C)c1
[#16]-1-[#6](=[#7]-[#6]:[#6])-[#7](-[$([#1])	$([#6](-[#1])(-[#1])-[#6](-[#1])(-[#1])-[#8])	$([#6]:[#6])])-[#6](=[#8])-[#6]-1=[#6](-[#1])-[$([#6]:[#6]:[#6]-[#17])	$([#6]:[!#6&!#1])] Clc1cc(N=C2S/C(/C(=O)N(c3cc(Cl)ccc3)2)=C/C=4OC(N5CCCC5)=CC4)ccc1
[#16]-1-[#6](=[#7]-[#6]:[#6])-[#7](-[$([#1])	$([#6](-[#1])(-[#1])-[#6](-[#1])(-[#1])-[#8])	$([#6]:[#6])])-[#6](=[#8])-[#6]-1=[#6](-[#1])-[$([#6]:[#6]:[#6]-[#17])	$([#6]:[!#6&!#1])] Clc1cc(N=C2S/C(/C(=O)N2)=C\C=3SC=CC3)ccc1
[#16]-1-[#6](=[#7]-[#6]:[#6])-[#7](-[$([#1])	$([#6](-[#1])(-[#1])-[#6](-[#1])(-[#1])-[#8])	$([#6]:[#6])])-[#6](=[#8])-[#6]-1=[#6](-[#1])-[$([#6]:[#6]:[#6]-[#17])	$([#6]:[!#6&!#1])] Clc1ccc(N=C2S/C(/C(=O)N2)=C\C=3N(C=CC3)C)cc1
[#16]-1-[#6](=[#7]-[#6]:[#6])-[#7](-[$([#1])	$([#6](-[#1])(-[#1])-[#6](-[#1])(-[#1])-[#8])	$([#6]:[#6])])-[#6](=[#8])-[#6]-1=[#6](-[#1])-[$([#6]:[#6]:[#6]-[#17])	$([#6]:[!#6&!#1])] Clc1ccc(N=C2S/C(/C(=O)N2)=C\C=3N(c4ccccc4)C=CC3)cc1
[#16]-1-[#6](=[#7]-[#6]:[#6])-[#7](-[$([#1])	$([#6](-[#1])(-[#1])-[#6](-[#1])(-[#1])-[#8])	$([#6]:[#6])])-[#6](=[#8])-[#6]-1=[#6](-[#1])-[$([#6]:[#6]:[#6]-[#17])	$([#6]:[!#6&!#1])] Clc1ccc(N=C2S/C(/C(=O)N2)=C\C=3SC=CC3)cc1
[#16]-1-[#6](=[#7]-[#6]:[#6])-[#7](-[$([#1])	$([#6](-[#1])(-[#1])-[#6](-[#1])(-[#1])-[#8])	$([#6]:[#6])])-[#6](=[#8])-[#6]-1=[#6](-[#1])-[$([#6]:[#6]:[#6]-[#17])	$([#6]:[!#6&!#1])] Clc1ccc(N2C(/C=C/3\SC(=Nc4ccc(cc4)C)NC(=O)3)=CC=C2)cc1
[#16]-1-[#6](=[#7]-[#6]:[#6])-[#7](-[$([#1])	$([#6](-[#1])(-[#1])-[#6](-[#1])(-[#1])-[#8])	$([#6]:[#6])])-[#6](=[#8])-[#6]-1=[#6](-[#1])-[$([#6]:[#6]:[#6]-[#17])	$([#6]:[!#6&!#1])] Clc1ccc(SC=2OC(/C=C\3/SC(=Nc4ccc(cc4)CC)NC(=O)3)=CC2)cc1
[#16]-1-[#6](=[#7]-[#6]:[#6])-[#7](-[$([#1])	$([#6](-[#1])(-[#1])-[#6](-[#1])(-[#1])-[#8])	$([#6]:[#6])])-[#6](=[#8])-[#6]-1=[#6](-[#1])-[$([#6]:[#6]:[#6]-[#17])	$([#6]:[!#6&!#1])] Clc1ccc(SC=2OC(/C=C\3/SC(=Nc4ccccc4)NC(=O)3)=CC2)cc1
[#16]-1-[#6](=[#7]-[#6]:[#6])-[#7](-[$([#1])	$([#6](-[#1])(-[#1])-[#6](-[#1])(-[#1])-[#8])	$([#6]:[#6])])-[#6](=[#8])-[#6]-1=[#6](-[#1])-[$([#6]:[#6]:[#6]-[#17])	$([#6]:[!#6&!#1])] S1/C(/C(=O)N(C1=Nc2ccccc2)CCOC)=C/C=3OC(N4CCOCC4)=CC3
[#16]-1-[#6](=[#7]-[#6]:[#6])-[#7](-[$([#1])	$([#6](-[#1])(-[#1])-[#6](-[#1])(-[#1])-[#8])	$([#6]:[#6])])-[#6](=[#8])-[#6]-1=[#6](-[#1])-[$([#6]:[#6]:[#6]-[#17])	$([#6]:[!#6&!#1])] S1/C(/C(=O)N(C1=Nc2ccccc2)CCOC)=C/C=3SC=CC3C
[#16]-1-[#6](=[#7]-[#6]:[#6])-[#7](-[$([#1])	$([#6](-[#1])(-[#1])-[#6](-[#1])(-[#1])-[#8])	$([#6]:[#6])])-[#6](=[#8])-[#6]-1=[#6](-[#1])-[$([#6]:[#6]:[#6]-[#17])	$([#6]:[!#6&!#1])] S1/C(/C(=O)N(C1=Nc2ccccc2)CCOC)=C\C=3OC(N4CCOCC4)=CC3
[#16]-1-[#6](=[#7]-[#6]:[#6])-[#7](-[$([#1])	$([#6](-[#1])(-[#1])-[#6](-[#1])(-[#1])-[#8])	$([#6]:[#6])])-[#6](=[#8])-[#6]-1=[#6](-[#1])-[$([#6]:[#6]:[#6]-[#17])	$([#6]:[!#6&!#1])] S1/C(/C(=O)N(C1=Nc2ccccc2)CCOC)=C\C=3OC=CC3
[#16]-1-[#6](=[#7]-[#6]:[#6])-[#7](-[$([#1])	$([#6](-[#1])(-[#1])-[#6](-[#1])(-[#1])-[#8])	$([#6]:[#6])])-[#6](=[#8])-[#6]-1=[#6](-[#1])-[$([#6]:[#6]:[#6]-[#17])	$([#6]:[!#6&!#1])] S1/C(/C(=O)N(C1=Nc2ccccc2)CCOC)=C\C=3SC=CC3C
[#16]-1-[#6](=[#7]-[#6]:[#6])-[#7](-[$([#1])	$([#6](-[#1])(-[#1])-[#6](-[#1])(-[#1])-[#8])	$([#6]:[#6])])-[#6](=[#8])-[#6]-1=[#6](-[#1])-[$([#6]:[#6]:[#6]-[#17])	$([#6]:[!#6&!#1])] S1/C(/C(=O)N(C1=Nc2ccccc2)CCOCC)=C/C=3OC(c4cc(F)ccc4)=CC3
[#16]-1-[#6](=[#7]-[#6]:[#6])-[#7](-[$([#1])	$([#6](-[#1])(-[#1])-[#6](-[#1])(-[#1])-[#8])	$([#6]:[#6])])-[#6](=[#8])-[#6]-1=[#6](-[#1])-[$([#6]:[#6]:[#6]-[#17])	$([#6]:[!#6&!#1])] S1/C(/C(=O)N(c2cc(c(cc2)C)C)C1=Nc3cc(c(cc3)C)C)=C\C=4SC=CC4C
[#16]-1-[#6](=[#7]-[#6]:[#6])-[#7](-[$([#1])	$([#6](-[#1])(-[#1])-[#6](-[#1])(-[#1])-[#8])	$([#6]:[#6])])-[#6](=[#8])-[#6]-1=[#6](-[#1])-[$([#6]:[#6]:[#6]-[#17])	$([#6]:[!#6&!#1])] S1/C(/C(=O)N(c2ccc(OC)cc2)C1=Nc3ccc(OC)cc3)=C\C=4OC(c5cc(ccc5)C(=O)OC)=CC4
[#16]-1-[#6](=[#7]-[#6]:[#6])-[#7](-[$([#1])	$([#6](-[#1])(-[#1])-[#6](-[#1])(-[#1])-[#8])	$([#6]:[#6])])-[#6](=[#8])-[#6]-1=[#6](-[#1])-[$([#6]:[#6]:[#6]-[#17])	$([#6]:[!#6&!#1])] S1/C(/C(=O)N(c2ccccc2)C1=Nc3ccccc3)=C\C=4OC(c5c(cccc5)C([O-])=O)=CC4
[#16]-1-[#6](=[#7]-[#6]:[#6])-[#7](-[$([#1])	$([#6](-[#1])(-[#1])-[#6](-[#1])(-[#1])-[#8])	$([#6]:[#6])])-[#6](=[#8])-[#6]-1=[#6](-[#1])-[$([#6]:[#6]:[#6]-[#17])	$([#6]:[!#6&!#1])] S1/C(/C(=O)N(c2ccccc2)C1=Nc3ccccc3)=C\C=4OC(c5c(OC)cc([N+]([O-])=O)cc5)=CC4
[#16]-1-[#6](=[#7]-[#6]:[#6])-[#7](-[$([#1])	$([#6](-[#1])(-[#1])-[#6](-[#1])(-[#1])-[#8])	$([#6]:[#6])])-[#6](=[#8])-[#6]-1=[#6](-[#1])-[$([#6]:[#6]:[#6]-[#17])	$([#6]:[!#6&!#1])] S1/C(/C(=O)NC1=Nc2c(cc(cc2)C)C)=C/C=3OC(c4c([N+]([O-])=O)cccc4)=CC3
[#16]-1-[#6](=[#7]-[#6]:[#6])-[#7](-[$([#1])	$([#6](-[#1])(-[#1])-[#6](-[#1])(-[#1])-[#8])	$([#6]:[#6])])-[#6](=[#8])-[#6]-1=[#6](-[#1])-[$([#6]:[#6]:[#6]-[#17])	$([#6]:[!#6&!#1])] S1/C(/C(=O)NC1=Nc2c(cc(cc2)C)C)=C/C=3OC(c4ccc([N+]([O-])=O)cc4)=CC3
[#16]-1-[#6](=[#7]-[#6]:[#6])-[#7](-[$([#1])	$([#6](-[#1])(-[#1])-[#6](-[#1])(-[#1])-[#8])	$([#6]:[#6])])-[#6](=[#8])-[#6]-1=[#6](-[#1])-[$([#6]:[#6]:[#6]-[#17])	$([#6]:[!#6&!#1])] S1/C(/C(=O)NC1=Nc2c(cc(cc2)C)C)=C\C=3OC=CC3
[#16]-1-[#6](=[#7]-[#6]:[#6])-[#7](-[$([#1])	$([#6](-[#1])(-[#1])-[#6](-[#1])(-[#1])-[#8])	$([#6]:[#6])])-[#6](=[#8])-[#6]-1=[#6](-[#1])-[$([#6]:[#6]:[#6]-[#17])	$([#6]:[!#6&!#1])] S1/C(/C(=O)NC1=Nc2c(cccc2)C)=C/C=3OC(c4c([N+]([O-])=O)cccc4)=CC3
[#16]-1-[#6](=[#7]-[#6]:[#6])-[#7](-[$([#1])	$([#6](-[#1])(-[#1])-[#6](-[#1])(-[#1])-[#8])	$([#6]:[#6])])-[#6](=[#8])-[#6]-1=[#6](-[#1])-[$([#6]:[#6]:[#6]-[#17])	$([#6]:[!#6&!#1])] S1/C(/C(=O)NC1=Nc2c(cccc2)C)=C\C=3OC([N+]([O-])=O)=CC3
[#16]-1-[#6](=[#7]-[#6]:[#6])-[#7](-[$([#1])	$([#6](-[#1])(-[#1])-[#6](-[#1])(-[#1])-[#8])	$([#6]:[#6])])-[#6](=[#8])-[#6]-1=[#6](-[#1])-[$([#6]:[#6]:[#6]-[#17])	$([#6]:[!#6&!#1])] S1/C(/C(=O)NC1=Nc2c(cccc2)CC)=C/C=3OC(=CC3)C
[#16]-1-[#6](=[#7]-[#6]:[#6])-[#7](-[$([#1])	$([#6](-[#1])(-[#1])-[#6](-[#1])(-[#1])-[#8])	$([#6]:[#6])])-[#6](=[#8])-[#6]-1=[#6](-[#1])-[$([#6]:[#6]:[#6]-[#17])	$([#6]:[!#6&!#1])] S1/C(/C(=O)NC1=Nc2c(cccc2)CC)=C/C=3SC=CC3
[#16]-1-[#6](=[#7]-[#6]:[#6])-[#7](-[$([#1])	$([#6](-[#1])(-[#1])-[#6](-[#1])(-[#1])-[#8])	$([#6]:[#6])])-[#6](=[#8])-[#6]-1=[#6](-[#1])-[$([#6]:[#6]:[#6]-[#17])	$([#6]:[!#6&!#1])] S1/C(/C(=O)NC1=Nc2c(cccc2C)C)=C\C=3N=C(SC3)N(c4c(F)cc(F)cc4)C(=O)C
[#16]-1-[#6](=[#7]-[#6]:[#6])-[#7](-[$([#1])	$([#6](-[#1])(-[#1])-[#6](-[#1])(-[#1])-[#8])	$([#6]:[#6])])-[#6](=[#8])-[#6]-1=[#6](-[#1])-[$([#6]:[#6]:[#6]-[#17])	$([#6]:[!#6&!#1])] S1/C(/C(=O)NC1=Nc2c(cccc2C)C)=C\C=3N=C(SC3)N(c4cc(c(cc4)C)C)C(=O)C
[#16]-1-[#6](=[#7]-[#6]:[#6])-[#7](-[$([#1])	$([#6](-[#1])(-[#1])-[#6](-[#1])(-[#1])-[#8])	$([#6]:[#6])])-[#6](=[#8])-[#6]-1=[#6](-[#1])-[$([#6]:[#6]:[#6]-[#17])	$([#6]:[!#6&!#1])] S1/C(/C(=O)NC1=Nc2c(F)cccc2)=C/C=3OC(c4ccc([N+]([O-])=O)cc4)=CC3
[#16]-1-[#6](=[#7]-[#6]:[#6])-[#7](-[$([#1])	$([#6](-[#1])(-[#1])-[#6](-[#1])(-[#1])-[#8])	$([#6]:[#6])])-[#6](=[#8])-[#6]-1=[#6](-[#1])-[$([#6]:[#6]:[#6]-[#17])	$([#6]:[!#6&!#1])] S1/C(/C(=O)NC1=Nc2c(OC)cccc2)=C/C=3SC=CC3
[#16]-1-[#6](=[#7]-[#6]:[#6])-[#7](-[$([#1])	$([#6](-[#1])(-[#1])-[#6](-[#1])(-[#1])-[#8])	$([#6]:[#6])])-[#6](=[#8])-[#6]-1=[#6](-[#1])-[$([#6]:[#6]:[#6]-[#17])	$([#6]:[!#6&!#1])] S1/C(/C(=O)NC1=Nc2cc(c(cc2)C)C)=C/C=3N(c4cc(ccc4)C([O-])=O)C=CC3
[#16]-1-[#6](=[#7]-[#6]:[#6])-[#7](-[$([#1])	$([#6](-[#1])(-[#1])-[#6](-[#1])(-[#1])-[#8])	$([#6]:[#6])])-[#6](=[#8])-[#6]-1=[#6](-[#1])-[$([#6]:[#6]:[#6]-[#17])	$([#6]:[!#6&!#1])] S1/C(/C(=O)NC1=Nc2cc(c(cc2)C)C)=C/C=3SC=CC3
[#16]-1-[#6](=[#7]-[#6]:[#6])-[#7](-[$([#1])	$([#6](-[#1])(-[#1])-[#6](-[#1])(-[#1])-[#8])	$([#6]:[#6])])-[#6](=[#8])-[#6]-1=[#6](-[#1])-[$([#6]:[#6]:[#6]-[#17])	$([#6]:[!#6&!#1])] S1/C(/C(=O)NC1=Nc2cc(ccc2)C(F)(F)F)=C/C=3OC(c4cc([N+]([O-])=O)ccc4)=CC3
[#16]-1-[#6](=[#7]-[#6]:[#6])-[#7](-[$([#1])	$([#6](-[#1])(-[#1])-[#6](-[#1])(-[#1])-[#8])	$([#6]:[#6])])-[#6](=[#8])-[#6]-1=[#6](-[#1])-[$([#6]:[#6]:[#6]-[#17])	$([#6]:[!#6&!#1])] S1/C(/C(=O)NC1=Nc2cc(ccc2)C)=C\C=3OC([N+]([O-])=O)=CC3
[#16]-1-[#6](=[#7]-[#6]:[#6])-[#7](-[$([#1])	$([#6](-[#1])(-[#1])-[#6](-[#1])(-[#1])-[#8])	$([#6]:[#6])])-[#6](=[#8])-[#6]-1=[#6](-[#1])-[$([#6]:[#6]:[#6]-[#17])	$([#6]:[!#6&!#1])] S1/C(/C(=O)NC1=Nc2ccc(cc2)C)=C/C=3OC(c4ccc([N+]([O-])=O)cc4)=CC3
[#16]-1-[#6](=[#7]-[#6]:[#6])-[#7](-[$([#1])	$([#6](-[#1])(-[#1])-[#6](-[#1])(-[#1])-[#8])	$([#6]:[#6])])-[#6](=[#8])-[#6]-1=[#6](-[#1])-[$([#6]:[#6]:[#6]-[#17])	$([#6]:[!#6&!#1])] S1/C(/C(=O)NC1=Nc2ccc(F)cc2)=C/C=3N(c4ccc(N(C)C)cc4)C=CC3
[#16]-1-[#6](=[#7]-[#6]:[#6])-[#7](-[$([#1])	$([#6](-[#1])(-[#1])-[#6](-[#1])(-[#1])-[#8])	$([#6]:[#6])])-[#6](=[#8])-[#6]-1=[#6](-[#1])-[$([#6]:[#6]:[#6]-[#17])	$([#6]:[!#6&!#1])] S1/C(/C(=O)NC1=Nc2ccc(OC)cc2)=C\C=3N(c4cc(ccc4)C([O-])=O)C=CC3
[#16]-1-[#6](=[#7]-[#6]:[#6])-[#7](-[$([#1])	$([#6](-[#1])(-[#1])-[#6](-[#1])(-[#1])-[#8])	$([#6]:[#6])])-[#6](=[#8])-[#6]-1=[#6](-[#1])-[$([#6]:[#6]:[#6]-[#17])	$([#6]:[!#6&!#1])] S1/C(/C(=O)NC1=Nc2ccc(OCC)cc2)=C/C=3OC(c4ccc(cc4)C([O-])=O)=CC3
[#16]-1-[#6](=[#7]-[#6]:[#6])-[#7](-[$([#1])	$([#6](-[#1])(-[#1])-[#6](-[#1])(-[#1])-[#8])	$([#6]:[#6])])-[#6](=[#8])-[#6]-1=[#6](-[#1])-[$([#6]:[#6]:[#6]-[#17])	$([#6]:[!#6&!#1])] S1/C(/C(=O)NC1=Nc2ccccc2)=C/C=3OC(c4ccccc4)=CC3
[#16]-1-[#6](=[#7]-[#6]:[#6])-[#7](-[$([#1])	$([#6](-[#1])(-[#1])-[#6](-[#1])(-[#1])-[#8])	$([#6]:[#6])])-[#6](=[#8])-[#6]-1=[#6](-[#1])-[$([#6]:[#6]:[#6]-[#17])	$([#6]:[!#6&!#1])] S1/C(/C(=O)NC1=Nc2ccccc2)=C\C=3N(c4ccc(cc4)C([O-])=O)C=CC3
[#16]-1-[#6](=[#7]-[#6]:[#6])-[#7](-[$([#1])	$([#6](-[#1])(-[#1])-[#6](-[#1])(-[#1])-[#8])	$([#6]:[#6])])-[#6](=[#8])-[#6]-1=[#6](-[#1])-[$([#6]:[#6]:[#6]-[#17])	$([#6]:[!#6&!#1])] S1c2c(N=C1C=3OC(/C=C\4/SC(=Nc5c(cccc5C)C)NC(=O)4)=CC3)cccc2
[#7+]:1(:[#6]:[#6]:[!#1]:c:2:c:1:c(:c(-[$([#1])	$([#7])]):c:c:2)-[#1])-[$([#6](-[#1])(-[#1])-[#1])	$([#8;X1])	$([#6](-[#1])(-[#1])-[#6](-[#1])=[#6](-[#1])-[#1])	$([#6](-[#1])(-[#1])-[#6](-[#1])(-[#1])-[#8]-[#1])	$([#6](-[#1])(-[#1])-[#6](=[#8])-[#6])	$([#6](-[#1])(-[#1])-[#6](=[#8])-[#7](-[#1])-[#6]:[#6])	$([#6](-[#1])(-[#1])-[#6](-[#1])(-[#1])-[#1])] [n+]1(c2c(c(Nc3ccccc3)c4c1cccc4)ccc(N)c2)C
[#7+]:1(:[#6]:[#6]:[!#1]:c:2:c:1:c(:c(-[$([#1])	$([#7])]):c:c:2)-[#1])-[$([#6](-[#1])(-[#1])-[#1])	$([#8;X1])	$([#6](-[#1])(-[#1])-[#6](-[#1])=[#6](-[#1])-[#1])	$([#6](-[#1])(-[#1])-[#6](-[#1])(-[#1])-[#8]-[#1])	$([#6](-[#1])(-[#1])-[#6](=[#8])-[#6])	$([#6](-[#1])(-[#1])-[#6](=[#8])-[#7](-[#1])-[#6]:[#6])	$([#6](-[#1])(-[#1])-[#6](-[#1])(-[#1])-[#1])] [n+]1(c2c(c(Nc3ccccc3)c4c1cccc4)cccc2)C
[#7+]:1(:[#6]:[#6]:[!#1]:c:2:c:1:c(:c(-[$([#1])	$([#7])]):c:c:2)-[#1])-[$([#6](-[#1])(-[#1])-[#1])	$([#8;X1])	$([#6](-[#1])(-[#1])-[#6](-[#1])=[#6](-[#1])-[#1])	$([#6](-[#1])(-[#1])-[#6](-[#1])(-[#1])-[#8]-[#1])	$([#6](-[#1])(-[#1])-[#6](=[#8])-[#6])	$([#6](-[#1])(-[#1])-[#6](=[#8])-[#7](-[#1])-[#6]:[#6])	$([#6](-[#1])(-[#1])-[#6](-[#1])(-[#1])-[#1])] [n+]1(c2c(c3c(c1)cccc3)cccc2)C
[#7+]:1(:[#6]:[#6]:[!#1]:c:2:c:1:c(:c(-[$([#1])	$([#7])]):c:c:2)-[#1])-[$([#6](-[#1])(-[#1])-[#1])	$([#8;X1])	$([#6](-[#1])(-[#1])-[#6](-[#1])=[#6](-[#1])-[#1])	$([#6](-[#1])(-[#1])-[#6](-[#1])(-[#1])-[#8]-[#1])	$([#6](-[#1])(-[#1])-[#6](=[#8])-[#6])	$([#6](-[#1])(-[#1])-[#6](=[#8])-[#7](-[#1])-[#6]:[#6])	$([#6](-[#1])(-[#1])-[#6](-[#1])(-[#1])-[#1])] [n+]1(c2c(c3c(cc2)cccc3)cc4c1ccc(c4)C)C
[#7+]:1(:[#6]:[#6]:[!#1]:c:2:c:1:c(:c(-[$([#1])	$([#7])]):c:c:2)-[#1])-[$([#6](-[#1])(-[#1])-[#1])	$([#8;X1])	$([#6](-[#1])(-[#1])-[#6](-[#1])=[#6](-[#1])-[#1])	$([#6](-[#1])(-[#1])-[#6](-[#1])(-[#1])-[#8]-[#1])	$([#6](-[#1])(-[#1])-[#6](=[#8])-[#6])	$([#6](-[#1])(-[#1])-[#6](=[#8])-[#7](-[#1])-[#6]:[#6])	$([#6](-[#1])(-[#1])-[#6](-[#1])(-[#1])-[#1])] [n+]1(c2c(ccc1/C=C/c3ccccc3)cccc2)C
[#7+]:1(:[#6]:[#6]:[!#1]:c:2:c:1:c(:c(-[$([#1])	$([#7])]):c:c:2)-[#1])-[$([#6](-[#1])(-[#1])-[#1])	$([#8;X1])	$([#6](-[#1])(-[#1])-[#6](-[#1])=[#6](-[#1])-[#1])	$([#6](-[#1])(-[#1])-[#6](-[#1])(-[#1])-[#8]-[#1])	$([#6](-[#1])(-[#1])-[#6](=[#8])-[#6])	$([#6](-[#1])(-[#1])-[#6](=[#8])-[#7](-[#1])-[#6]:[#6])	$([#6](-[#1])(-[#1])-[#6](-[#1])(-[#1])-[#1])] [n+]1(c2c(ccc1C=C(NCC[NH+](C)C)NCC[NH+](C)C)cccc2)C
[#7+]:1(:[#6]:[#6]:[!#1]:c:2:c:1:c(:c(-[$([#1])	$([#7])]):c:c:2)-[#1])-[$([#6](-[#1])(-[#1])-[#1])	$([#8;X1])	$([#6](-[#1])(-[#1])-[#6](-[#1])=[#6](-[#1])-[#1])	$([#6](-[#1])(-[#1])-[#6](-[#1])(-[#1])-[#8]-[#1])	$([#6](-[#1])(-[#1])-[#6](=[#8])-[#6])	$([#6](-[#1])(-[#1])-[#6](=[#8])-[#7](-[#1])-[#6]:[#6])	$([#6](-[#1])(-[#1])-[#6](-[#1])(-[#1])-[#1])] [n+]1(c2c(nc3c1cccc3)ccc(N[C@@H]4[C@@H]([NH3+])CCCC4)c2)C
[#7+]:1(:[#6]:[#6]:[!#1]:c:2:c:1:c(:c(-[$([#1])	$([#7])]):c:c:2)-[#1])-[$([#6](-[#1])(-[#1])-[#1])	$([#8;X1])	$([#6](-[#1])(-[#1])-[#6](-[#1])=[#6](-[#1])-[#1])	$([#6](-[#1])(-[#1])-[#6](-[#1])(-[#1])-[#8]-[#1])	$([#6](-[#1])(-[#1])-[#6](=[#8])-[#6])	$([#6](-[#1])(-[#1])-[#6](=[#8])-[#7](-[#1])-[#6]:[#6])	$([#6](-[#1])(-[#1])-[#6](-[#1])(-[#1])-[#1])] [O-][N+](=O)c1c(cccc1)CON2c3c([N+]([O-])=CC(=O)2)cccc3
[#7+]:1(:[#6]:[#6]:[!#1]:c:2:c:1:c(:c(-[$([#1])	$([#7])]):c:c:2)-[#1])-[$([#6](-[#1])(-[#1])-[#1])	$([#8;X1])	$([#6](-[#1])(-[#1])-[#6](-[#1])=[#6](-[#1])-[#1])	$([#6](-[#1])(-[#1])-[#6](-[#1])(-[#1])-[#8]-[#1])	$([#6](-[#1])(-[#1])-[#6](=[#8])-[#6])	$([#6](-[#1])(-[#1])-[#6](=[#8])-[#7](-[#1])-[#6]:[#6])	$([#6](-[#1])(-[#1])-[#6](-[#1])(-[#1])-[#1])] [O-][N+]=1c2c(N(OCC=C)C(=O)C1c3ccc(OCCC)cc3)cccc2
[#7+]:1(:[#6]:[#6]:[!#1]:c:2:c:1:c(:c(-[$([#1])	$([#7])]):c:c:2)-[#1])-[$([#6](-[#1])(-[#1])-[#1])	$([#8;X1])	$([#6](-[#1])(-[#1])-[#6](-[#1])=[#6](-[#1])-[#1])	$([#6](-[#1])(-[#1])-[#6](-[#1])(-[#1])-[#8]-[#1])	$([#6](-[#1])(-[#1])-[#6](=[#8])-[#6])	$([#6](-[#1])(-[#1])-[#6](=[#8])-[#7](-[#1])-[#6]:[#6])	$([#6](-[#1])(-[#1])-[#6](-[#1])(-[#1])-[#1])] [O-][N+]=1c2c(N(OCc3c(cccc3)C(=O)OC)C(=O)C1c4ccc(c5ccccc5)cc4)cccc2
[#7+]:1(:[#6]:[#6]:[!#1]:c:2:c:1:c(:c(-[$([#1])	$([#7])]):c:c:2)-[#1])-[$([#6](-[#1])(-[#1])-[#1])	$([#8;X1])	$([#6](-[#1])(-[#1])-[#6](-[#1])=[#6](-[#1])-[#1])	$([#6](-[#1])(-[#1])-[#6](-[#1])(-[#1])-[#8]-[#1])	$([#6](-[#1])(-[#1])-[#6](=[#8])-[#6])	$([#6](-[#1])(-[#1])-[#6](=[#8])-[#7](-[#1])-[#6]:[#6])	$([#6](-[#1])(-[#1])-[#6](-[#1])(-[#1])-[#1])] [O-][N+]=1c2c(N(OCc3cc(OC)c(OC)cc3)C(=O)C1C)cccc2
[#7+]:1(:[#6]:[#6]:[!#1]:c:2:c:1:c(:c(-[$([#1])	$([#7])]):c:c:2)-[#1])-[$([#6](-[#1])(-[#1])-[#1])	$([#8;X1])	$([#6](-[#1])(-[#1])-[#6](-[#1])=[#6](-[#1])-[#1])	$([#6](-[#1])(-[#1])-[#6](-[#1])(-[#1])-[#8]-[#1])	$([#6](-[#1])(-[#1])-[#6](=[#8])-[#6])	$([#6](-[#1])(-[#1])-[#6](=[#8])-[#7](-[#1])-[#6]:[#6])	$([#6](-[#1])(-[#1])-[#6](-[#1])(-[#1])-[#1])] [O-][N+]=1c2c(N(OCc3ccc(cc3)C(C)(C)C)C(=O)C1C=4OC=CC4)cccc2
[#7+]:1(:[#6]:[#6]:[!#1]:c:2:c:1:c(:c(-[$([#1])	$([#7])]):c:c:2)-[#1])-[$([#6](-[#1])(-[#1])-[#1])	$([#8;X1])	$([#6](-[#1])(-[#1])-[#6](-[#1])=[#6](-[#1])-[#1])	$([#6](-[#1])(-[#1])-[#6](-[#1])(-[#1])-[#8]-[#1])	$([#6](-[#1])(-[#1])-[#6](=[#8])-[#6])	$([#6](-[#1])(-[#1])-[#6](=[#8])-[#7](-[#1])-[#6]:[#6])	$([#6](-[#1])(-[#1])-[#6](-[#1])(-[#1])-[#1])] [O-][n+]1c(c([n+]([O-])c2c1ccc(c2)C)C(=O)OCC)c3ccccc3
[#7+]:1(:[#6]:[#6]:[!#1]:c:2:c:1:c(:c(-[$([#1])	$([#7])]):c:c:2)-[#1])-[$([#6](-[#1])(-[#1])-[#1])	$([#8;X1])	$([#6](-[#1])(-[#1])-[#6](-[#1])=[#6](-[#1])-[#1])	$([#6](-[#1])(-[#1])-[#6](-[#1])(-[#1])-[#8]-[#1])	$([#6](-[#1])(-[#1])-[#6](=[#8])-[#6])	$([#6](-[#1])(-[#1])-[#6](=[#8])-[#7](-[#1])-[#6]:[#6])	$([#6](-[#1])(-[#1])-[#6](-[#1])(-[#1])-[#1])] [O-][n+]1c(C#N)c([n+]([O-])c2c1cc(cc2)C)C=3OC=CC3
[#7+]:1(:[#6]:[#6]:[!#1]:c:2:c:1:c(:c(-[$([#1])	$([#7])]):c:c:2)-[#1])-[$([#6](-[#1])(-[#1])-[#1])	$([#8;X1])	$([#6](-[#1])(-[#1])-[#6](-[#1])=[#6](-[#1])-[#1])	$([#6](-[#1])(-[#1])-[#6](-[#1])(-[#1])-[#8]-[#1])	$([#6](-[#1])(-[#1])-[#6](=[#8])-[#6])	$([#6](-[#1])(-[#1])-[#6](=[#8])-[#7](-[#1])-[#6]:[#6])	$([#6](-[#1])(-[#1])-[#6](-[#1])(-[#1])-[#1])] [O-][n+]1c(N)c(cc2c1cccc2)C(=O)OCC
[#7+]:1(:[#6]:[#6]:[!#1]:c:2:c:1:c(:c(-[$([#1])	$([#7])]):c:c:2)-[#1])-[$([#6](-[#1])(-[#1])-[#1])	$([#8;X1])	$([#6](-[#1])(-[#1])-[#6](-[#1])=[#6](-[#1])-[#1])	$([#6](-[#1])(-[#1])-[#6](-[#1])(-[#1])-[#8]-[#1])	$([#6](-[#1])(-[#1])-[#6](=[#8])-[#6])	$([#6](-[#1])(-[#1])-[#6](=[#8])-[#7](-[#1])-[#6]:[#6])	$([#6](-[#1])(-[#1])-[#6](-[#1])(-[#1])-[#1])] [O-][n+]1c(N)c(nc2c1cccc2)C(=N)NN=Cc3c(O)cc(O)cc3
[#7+]:1(:[#6]:[#6]:[!#1]:c:2:c:1:c(:c(-[$([#1])	$([#7])]):c:c:2)-[#1])-[$([#6](-[#1])(-[#1])-[#1])	$([#8;X1])	$([#6](-[#1])(-[#1])-[#6](-[#1])=[#6](-[#1])-[#1])	$([#6](-[#1])(-[#1])-[#6](-[#1])(-[#1])-[#8]-[#1])	$([#6](-[#1])(-[#1])-[#6](=[#8])-[#6])	$([#6](-[#1])(-[#1])-[#6](=[#8])-[#7](-[#1])-[#6]:[#6])	$([#6](-[#1])(-[#1])-[#6](-[#1])(-[#1])-[#1])] [O-][n+]1c(N)c2c(c3c1cccc3)cccc2
[#7+]:1(:[#6]:[#6]:[!#1]:c:2:c:1:c(:c(-[$([#1])	$([#7])]):c:c:2)-[#1])-[$([#6](-[#1])(-[#1])-[#1])	$([#8;X1])	$([#6](-[#1])(-[#1])-[#6](-[#1])=[#6](-[#1])-[#1])	$([#6](-[#1])(-[#1])-[#6](-[#1])(-[#1])-[#8]-[#1])	$([#6](-[#1])(-[#1])-[#6](=[#8])-[#6])	$([#6](-[#1])(-[#1])-[#6](=[#8])-[#7](-[#1])-[#6]:[#6])	$([#6](-[#1])(-[#1])-[#6](-[#1])(-[#1])-[#1])] [O-][n+]1c(O)c(nc2c1cccc2)C
[#7+]:1(:[#6]:[#6]:[!#1]:c:2:c:1:c(:c(-[$([#1])	$([#7])]):c:c:2)-[#1])-[$([#6](-[#1])(-[#1])-[#1])	$([#8;X1])	$([#6](-[#1])(-[#1])-[#6](-[#1])=[#6](-[#1])-[#1])	$([#6](-[#1])(-[#1])-[#6](-[#1])(-[#1])-[#8]-[#1])	$([#6](-[#1])(-[#1])-[#6](=[#8])-[#6])	$([#6](-[#1])(-[#1])-[#6](=[#8])-[#7](-[#1])-[#6]:[#6])	$([#6](-[#1])(-[#1])-[#6](-[#1])(-[#1])-[#1])] [O-][n+]1c2c([n+]([O-])c(c1C(=O)C)CO[N+]([O-])=O)cccc2
[#7+]:1(:[#6]:[#6]:[!#1]:c:2:c:1:c(:c(-[$([#1])	$([#7])]):c:c:2)-[#1])-[$([#6](-[#1])(-[#1])-[#1])	$([#8;X1])	$([#6](-[#1])(-[#1])-[#6](-[#1])=[#6](-[#1])-[#1])	$([#6](-[#1])(-[#1])-[#6](-[#1])(-[#1])-[#8]-[#1])	$([#6](-[#1])(-[#1])-[#6](=[#8])-[#6])	$([#6](-[#1])(-[#1])-[#6](=[#8])-[#7](-[#1])-[#6]:[#6])	$([#6](-[#1])(-[#1])-[#6](-[#1])(-[#1])-[#1])] [O-][n+]1c2c([n+]([O-])c(c1C(=O)NCCO)C[NH+](CCO)CCO)cccc2
[#7+]:1(:[#6]:[#6]:[!#1]:c:2:c:1:c(:c(-[$([#1])	$([#7])]):c:c:2)-[#1])-[$([#6](-[#1])(-[#1])-[#1])	$([#8;X1])	$([#6](-[#1])(-[#1])-[#6](-[#1])=[#6](-[#1])-[#1])	$([#6](-[#1])(-[#1])-[#6](-[#1])(-[#1])-[#8]-[#1])	$([#6](-[#1])(-[#1])-[#6](=[#8])-[#6])	$([#6](-[#1])(-[#1])-[#6](=[#8])-[#7](-[#1])-[#6]:[#6])	$([#6](-[#1])(-[#1])-[#6](-[#1])(-[#1])-[#1])] [O-][n+]1c2c([n+]([O-])c(c1C(=O)NCCO)C[NH2+]C(C)(C)C)cccc2
[#7+]:1(:[#6]:[#6]:[!#1]:c:2:c:1:c(:c(-[$([#1])	$([#7])]):c:c:2)-[#1])-[$([#6](-[#1])(-[#1])-[#1])	$([#8;X1])	$([#6](-[#1])(-[#1])-[#6](-[#1])=[#6](-[#1])-[#1])	$([#6](-[#1])(-[#1])-[#6](-[#1])(-[#1])-[#8]-[#1])	$([#6](-[#1])(-[#1])-[#6](=[#8])-[#6])	$([#6](-[#1])(-[#1])-[#6](=[#8])-[#7](-[#1])-[#6]:[#6])	$([#6](-[#1])(-[#1])-[#6](-[#1])(-[#1])-[#1])] [O-][n+]1c2c([n+]([O-])c(c1C(=O)OC)C)cccc2
[#7+]:1(:[#6]:[#6]:[!#1]:c:2:c:1:c(:c(-[$([#1])	$([#7])]):c:c:2)-[#1])-[$([#6](-[#1])(-[#1])-[#1])	$([#8;X1])	$([#6](-[#1])(-[#1])-[#6](-[#1])=[#6](-[#1])-[#1])	$([#6](-[#1])(-[#1])-[#6](-[#1])(-[#1])-[#8]-[#1])	$([#6](-[#1])(-[#1])-[#6](=[#8])-[#6])	$([#6](-[#1])(-[#1])-[#6](=[#8])-[#7](-[#1])-[#6]:[#6])	$([#6](-[#1])(-[#1])-[#6](-[#1])(-[#1])-[#1])] [O-][n+]1c2c([n+]([O-])c(c1C(=O)OC)Cc3ccccc3)ccc(c2)C
[#7+]:1(:[#6]:[#6]:[!#1]:c:2:c:1:c(:c(-[$([#1])	$([#7])]):c:c:2)-[#1])-[$([#6](-[#1])(-[#1])-[#1])	$([#8;X1])	$([#6](-[#1])(-[#1])-[#6](-[#1])=[#6](-[#1])-[#1])	$([#6](-[#1])(-[#1])-[#6](-[#1])(-[#1])-[#8]-[#1])	$([#6](-[#1])(-[#1])-[#6](=[#8])-[#6])	$([#6](-[#1])(-[#1])-[#6](=[#8])-[#7](-[#1])-[#6]:[#6])	$([#6](-[#1])(-[#1])-[#6](-[#1])(-[#1])-[#1])] [O-][n+]1c2c([n+]([O-])c(c1C(=O)OC)Cc3ccccc3)ccc(OC)c2
[#7+]:1(:[#6]:[#6]:[!#1]:c:2:c:1:c(:c(-[$([#1])	$([#7])]):c:c:2)-[#1])-[$([#6](-[#1])(-[#1])-[#1])	$([#8;X1])	$([#6](-[#1])(-[#1])-[#6](-[#1])=[#6](-[#1])-[#1])	$([#6](-[#1])(-[#1])-[#6](-[#1])(-[#1])-[#8]-[#1])	$([#6](-[#1])(-[#1])-[#6](=[#8])-[#6])	$([#6](-[#1])(-[#1])-[#6](=[#8])-[#7](-[#1])-[#6]:[#6])	$([#6](-[#1])(-[#1])-[#6](-[#1])(-[#1])-[#1])] [O-][n+]1c2c([n+]([O-])cc1)ccc3c2cccc3
[#7+]:1(:[#6]:[#6]:[!#1]:c:2:c:1:c(:c(-[$([#1])	$([#7])]):c:c:2)-[#1])-[$([#6](-[#1])(-[#1])-[#1])	$([#8;X1])	$([#6](-[#1])(-[#1])-[#6](-[#1])=[#6](-[#1])-[#1])	$([#6](-[#1])(-[#1])-[#6](-[#1])(-[#1])-[#8]-[#1])	$([#6](-[#1])(-[#1])-[#6](=[#8])-[#6])	$([#6](-[#1])(-[#1])-[#6](=[#8])-[#7](-[#1])-[#6]:[#6])	$([#6](-[#1])(-[#1])-[#6](-[#1])(-[#1])-[#1])] [O-][n+]1c2c(c(NO)ccc2)ccc1
[#7+]:1(:[#6]:[#6]:[!#1]:c:2:c:1:c(:c(-[$([#1])	$([#7])]):c:c:2)-[#1])-[$([#6](-[#1])(-[#1])-[#1])	$([#8;X1])	$([#6](-[#1])(-[#1])-[#6](-[#1])=[#6](-[#1])-[#1])	$([#6](-[#1])(-[#1])-[#6](-[#1])(-[#1])-[#8]-[#1])	$([#6](-[#1])(-[#1])-[#6](=[#8])-[#6])	$([#6](-[#1])(-[#1])-[#6](=[#8])-[#7](-[#1])-[#6]:[#6])	$([#6](-[#1])(-[#1])-[#6](-[#1])(-[#1])-[#1])] [O-][n+]1c2c(c(Oc3ccccc3)c4c1cccc4)ccc5c2cccc5
[#7+]:1(:[#6]:[#6]:[!#1]:c:2:c:1:c(:c(-[$([#1])	$([#7])]):c:c:2)-[#1])-[$([#6](-[#1])(-[#1])-[#1])	$([#8;X1])	$([#6](-[#1])(-[#1])-[#6](-[#1])=[#6](-[#1])-[#1])	$([#6](-[#1])(-[#1])-[#6](-[#1])(-[#1])-[#8]-[#1])	$([#6](-[#1])(-[#1])-[#6](=[#8])-[#6])	$([#6](-[#1])(-[#1])-[#6](=[#8])-[#7](-[#1])-[#6]:[#6])	$([#6](-[#1])(-[#1])-[#6](-[#1])(-[#1])-[#1])] [O-][n+]1c2c(c(OCCC)cc1)cccc2
[#7+]:1(:[#6]:[#6]:[!#1]:c:2:c:1:c(:c(-[$([#1])	$([#7])]):c:c:2)-[#1])-[$([#6](-[#1])(-[#1])-[#1])	$([#8;X1])	$([#6](-[#1])(-[#1])-[#6](-[#1])=[#6](-[#1])-[#1])	$([#6](-[#1])(-[#1])-[#6](-[#1])(-[#1])-[#8]-[#1])	$([#6](-[#1])(-[#1])-[#6](=[#8])-[#6])	$([#6](-[#1])(-[#1])-[#6](=[#8])-[#7](-[#1])-[#6]:[#6])	$([#6](-[#1])(-[#1])-[#6](-[#1])(-[#1])-[#1])] [O-][n+]1c2c(c3c(c1)C(=O)C=4c5c(NC(C(=O)3)4)cccc5)cccc2
[#7+]:1(:[#6]:[#6]:[!#1]:c:2:c:1:c(:c(-[$([#1])	$([#7])]):c:c:2)-[#1])-[$([#6](-[#1])(-[#1])-[#1])	$([#8;X1])	$([#6](-[#1])(-[#1])-[#6](-[#1])=[#6](-[#1])-[#1])	$([#6](-[#1])(-[#1])-[#6](-[#1])(-[#1])-[#8]-[#1])	$([#6](-[#1])(-[#1])-[#6](=[#8])-[#6])	$([#6](-[#1])(-[#1])-[#6](=[#8])-[#7](-[#1])-[#6]:[#6])	$([#6](-[#1])(-[#1])-[#6](-[#1])(-[#1])-[#1])] [O-][n+]1c2c(ccc1/C=C\c3ccccc3)cccc2
[#7+]:1(:[#6]:[#6]:[!#1]:c:2:c:1:c(:c(-[$([#1])	$([#7])]):c:c:2)-[#1])-[$([#6](-[#1])(-[#1])-[#1])	$([#8;X1])	$([#6](-[#1])(-[#1])-[#6](-[#1])=[#6](-[#1])-[#1])	$([#6](-[#1])(-[#1])-[#6](-[#1])(-[#1])-[#8]-[#1])	$([#6](-[#1])(-[#1])-[#6](=[#8])-[#6])	$([#6](-[#1])(-[#1])-[#6](=[#8])-[#7](-[#1])-[#6]:[#6])	$([#6](-[#1])(-[#1])-[#6](-[#1])(-[#1])-[#1])] [O-][n+]1c2c(nc(c1C(=O)c3ccccc3)COC(=O)c4ccc([N+]([O-])=O)cc4)cccc2
[#7+]:1(:[#6]:[#6]:[!#1]:c:2:c:1:c(:c(-[$([#1])	$([#7])]):c:c:2)-[#1])-[$([#6](-[#1])(-[#1])-[#1])	$([#8;X1])	$([#6](-[#1])(-[#1])-[#6](-[#1])=[#6](-[#1])-[#1])	$([#6](-[#1])(-[#1])-[#6](-[#1])(-[#1])-[#8]-[#1])	$([#6](-[#1])(-[#1])-[#6](=[#8])-[#6])	$([#6](-[#1])(-[#1])-[#6](=[#8])-[#7](-[#1])-[#6]:[#6])	$([#6](-[#1])(-[#1])-[#6](-[#1])(-[#1])-[#1])] [O-][n+]1c2c(nc(Oc3ccc(c4c(cccc4)C=5[N-]N=NN5)cc3)c1CCCC)c(c(N)cc2)C([O-])=O
[#7+]:1(:[#6]:[#6]:[!#1]:c:2:c:1:c(:c(-[$([#1])	$([#7])]):c:c:2)-[#1])-[$([#6](-[#1])(-[#1])-[#1])	$([#8;X1])	$([#6](-[#1])(-[#1])-[#6](-[#1])=[#6](-[#1])-[#1])	$([#6](-[#1])(-[#1])-[#6](-[#1])(-[#1])-[#8]-[#1])	$([#6](-[#1])(-[#1])-[#6](=[#8])-[#6])	$([#6](-[#1])(-[#1])-[#6](=[#8])-[#7](-[#1])-[#6]:[#6])	$([#6](-[#1])(-[#1])-[#6](-[#1])(-[#1])-[#1])] [O-][n+]1c2c(nc(Oc3ccc(c4c(cccc4)C5=N[N-]N=N5)cc3)c1CCCC)c(c(OCCC)cc2)C([O-])=O
[#7+]:1(:[#6]:[#6]:[!#1]:c:2:c:1:c(:c(-[$([#1])	$([#7])]):c:c:2)-[#1])-[$([#6](-[#1])(-[#1])-[#1])	$([#8;X1])	$([#6](-[#1])(-[#1])-[#6](-[#1])=[#6](-[#1])-[#1])	$([#6](-[#1])(-[#1])-[#6](-[#1])(-[#1])-[#8]-[#1])	$([#6](-[#1])(-[#1])-[#6](=[#8])-[#6])	$([#6](-[#1])(-[#1])-[#6](=[#8])-[#7](-[#1])-[#6]:[#6])	$([#6](-[#1])(-[#1])-[#6](-[#1])(-[#1])-[#1])] [O-]C(=O)c1c2c([n+](c3c1CCCC3)CC(=O)c4ccc(OC)cc4)cccc2
[#7+]:1(:[#6]:[#6]:[!#1]:c:2:c:1:c(:c(-[$([#1])	$([#7])]):c:c:2)-[#1])-[$([#6](-[#1])(-[#1])-[#1])	$([#8;X1])	$([#6](-[#1])(-[#1])-[#6](-[#1])=[#6](-[#1])-[#1])	$([#6](-[#1])(-[#1])-[#6](-[#1])(-[#1])-[#8]-[#1])	$([#6](-[#1])(-[#1])-[#6](=[#8])-[#6])	$([#6](-[#1])(-[#1])-[#6](=[#8])-[#7](-[#1])-[#6]:[#6])	$([#6](-[#1])(-[#1])-[#6](-[#1])(-[#1])-[#1])] [O-]C(=O)CCN(c1ccc(cc1)/C=C/c2[n+](c3c(cc2)cccc3)CC)CCC([O-])=O
[#7+]:1(:[#6]:[#6]:[!#1]:c:2:c:1:c(:c(-[$([#1])	$([#7])]):c:c:2)-[#1])-[$([#6](-[#1])(-[#1])-[#1])	$([#8;X1])	$([#6](-[#1])(-[#1])-[#6](-[#1])=[#6](-[#1])-[#1])	$([#6](-[#1])(-[#1])-[#6](-[#1])(-[#1])-[#8]-[#1])	$([#6](-[#1])(-[#1])-[#6](=[#8])-[#6])	$([#6](-[#1])(-[#1])-[#6](=[#8])-[#7](-[#1])-[#6]:[#6])	$([#6](-[#1])(-[#1])-[#6](-[#1])(-[#1])-[#1])] Brc1c([N+]([O-])=O)cc2Nc3c([n+](c4c(c3)cccc4)C)c2c1
[#7+]:1(:[#6]:[#6]:[!#1]:c:2:c:1:c(:c(-[$([#1])	$([#7])]):c:c:2)-[#1])-[$([#6](-[#1])(-[#1])-[#1])	$([#8;X1])	$([#6](-[#1])(-[#1])-[#6](-[#1])=[#6](-[#1])-[#1])	$([#6](-[#1])(-[#1])-[#6](-[#1])(-[#1])-[#8]-[#1])	$([#6](-[#1])(-[#1])-[#6](=[#8])-[#6])	$([#6](-[#1])(-[#1])-[#6](=[#8])-[#7](-[#1])-[#6]:[#6])	$([#6](-[#1])(-[#1])-[#6](-[#1])(-[#1])-[#1])] Brc1c(cccc1)CON2c3c([N+]([O-])=C(c4c(OCC)cc(OCC)cc4)C(=O)2)cccc3
[#7+]:1(:[#6]:[#6]:[!#1]:c:2:c:1:c(:c(-[$([#1])	$([#7])]):c:c:2)-[#1])-[$([#6](-[#1])(-[#1])-[#1])	$([#8;X1])	$([#6](-[#1])(-[#1])-[#6](-[#1])=[#6](-[#1])-[#1])	$([#6](-[#1])(-[#1])-[#6](-[#1])(-[#1])-[#8]-[#1])	$([#6](-[#1])(-[#1])-[#6](=[#8])-[#6])	$([#6](-[#1])(-[#1])-[#6](=[#8])-[#7](-[#1])-[#6]:[#6])	$([#6](-[#1])(-[#1])-[#6](-[#1])(-[#1])-[#1])] Brc1cc(c(OC)cc1)/C=C/c2[n+](c3c(cc2)cccc3)CC
[#7+]:1(:[#6]:[#6]:[!#1]:c:2:c:1:c(:c(-[$([#1])	$([#7])]):c:c:2)-[#1])-[$([#6](-[#1])(-[#1])-[#1])	$([#8;X1])	$([#6](-[#1])(-[#1])-[#6](-[#1])=[#6](-[#1])-[#1])	$([#6](-[#1])(-[#1])-[#6](-[#1])(-[#1])-[#8]-[#1])	$([#6](-[#1])(-[#1])-[#6](=[#8])-[#6])	$([#6](-[#1])(-[#1])-[#6](=[#8])-[#7](-[#1])-[#6]:[#6])	$([#6](-[#1])(-[#1])-[#6](-[#1])(-[#1])-[#1])] Brc1cc(ccc1)C2=[N+]([O-])c3c(N(OC)C(=O)2)cccc3
[#7+]:1(:[#6]:[#6]:[!#1]:c:2:c:1:c(:c(-[$([#1])	$([#7])]):c:c:2)-[#1])-[$([#6](-[#1])(-[#1])-[#1])	$([#8;X1])	$([#6](-[#1])(-[#1])-[#6](-[#1])=[#6](-[#1])-[#1])	$([#6](-[#1])(-[#1])-[#6](-[#1])(-[#1])-[#8]-[#1])	$([#6](-[#1])(-[#1])-[#6](=[#8])-[#6])	$([#6](-[#1])(-[#1])-[#6](=[#8])-[#7](-[#1])-[#6]:[#6])	$([#6](-[#1])(-[#1])-[#6](-[#1])(-[#1])-[#1])] Brc1cc2[n+](c3c(c(Nc4c(OC)cc(NS(=O)(=O)C)cc4)c2cc1)cccc3)C
[#7+]:1(:[#6]:[#6]:[!#1]:c:2:c:1:c(:c(-[$([#1])	$([#7])]):c:c:2)-[#1])-[$([#6](-[#1])(-[#1])-[#1])	$([#8;X1])	$([#6](-[#1])(-[#1])-[#6](-[#1])=[#6](-[#1])-[#1])	$([#6](-[#1])(-[#1])-[#6](-[#1])(-[#1])-[#8]-[#1])	$([#6](-[#1])(-[#1])-[#6](=[#8])-[#6])	$([#6](-[#1])(-[#1])-[#6](=[#8])-[#7](-[#1])-[#6]:[#6])	$([#6](-[#1])(-[#1])-[#6](-[#1])(-[#1])-[#1])] Brc1cc2c3[n+](c4c(cc(F)cc4)cc(Nc2cc1)3)C
[#7+]:1(:[#6]:[#6]:[!#1]:c:2:c:1:c(:c(-[$([#1])	$([#7])]):c:c:2)-[#1])-[$([#6](-[#1])(-[#1])-[#1])	$([#8;X1])	$([#6](-[#1])(-[#1])-[#6](-[#1])=[#6](-[#1])-[#1])	$([#6](-[#1])(-[#1])-[#6](-[#1])(-[#1])-[#8]-[#1])	$([#6](-[#1])(-[#1])-[#6](=[#8])-[#6])	$([#6](-[#1])(-[#1])-[#6](=[#8])-[#7](-[#1])-[#6]:[#6])	$([#6](-[#1])(-[#1])-[#6](-[#1])(-[#1])-[#1])] Clc1c(cccc1)C(=O)OCc2nc3c([n+]([O-])c2C(=O)C)cccc3
[#7+]:1(:[#6]:[#6]:[!#1]:c:2:c:1:c(:c(-[$([#1])	$([#7])]):c:c:2)-[#1])-[$([#6](-[#1])(-[#1])-[#1])	$([#8;X1])	$([#6](-[#1])(-[#1])-[#6](-[#1])=[#6](-[#1])-[#1])	$([#6](-[#1])(-[#1])-[#6](-[#1])(-[#1])-[#8]-[#1])	$([#6](-[#1])(-[#1])-[#6](=[#8])-[#6])	$([#6](-[#1])(-[#1])-[#6](=[#8])-[#7](-[#1])-[#6]:[#6])	$([#6](-[#1])(-[#1])-[#6](-[#1])(-[#1])-[#1])] Clc1c(cccc1)C=NNC(=N)c2nc3c([n+]([O-])c(N)2)cccc3
[#7+]:1(:[#6]:[#6]:[!#1]:c:2:c:1:c(:c(-[$([#1])	$([#7])]):c:c:2)-[#1])-[$([#6](-[#1])(-[#1])-[#1])	$([#8;X1])	$([#6](-[#1])(-[#1])-[#6](-[#1])=[#6](-[#1])-[#1])	$([#6](-[#1])(-[#1])-[#6](-[#1])(-[#1])-[#8]-[#1])	$([#6](-[#1])(-[#1])-[#6](=[#8])-[#6])	$([#6](-[#1])(-[#1])-[#6](=[#8])-[#7](-[#1])-[#6]:[#6])	$([#6](-[#1])(-[#1])-[#6](-[#1])(-[#1])-[#1])] Clc1c2c([n+](c3c4c(cccc4)Cc13)C)cccc2
[#7+]:1(:[#6]:[#6]:[!#1]:c:2:c:1:c(:c(-[$([#1])	$([#7])]):c:c:2)-[#1])-[$([#6](-[#1])(-[#1])-[#1])	$([#8;X1])	$([#6](-[#1])(-[#1])-[#6](-[#1])=[#6](-[#1])-[#1])	$([#6](-[#1])(-[#1])-[#6](-[#1])(-[#1])-[#8]-[#1])	$([#6](-[#1])(-[#1])-[#6](=[#8])-[#6])	$([#6](-[#1])(-[#1])-[#6](=[#8])-[#7](-[#1])-[#6]:[#6])	$([#6](-[#1])(-[#1])-[#6](-[#1])(-[#1])-[#1])] Clc1cc2[n+]([O-])c(c([n+]([O-])c2cc1)C(C)(C)C)C(=O)OC
[#7+]:1(:[#6]:[#6]:[!#1]:c:2:c:1:c(:c(-[$([#1])	$([#7])]):c:c:2)-[#1])-[$([#6](-[#1])(-[#1])-[#1])	$([#8;X1])	$([#6](-[#1])(-[#1])-[#6](-[#1])=[#6](-[#1])-[#1])	$([#6](-[#1])(-[#1])-[#6](-[#1])(-[#1])-[#8]-[#1])	$([#6](-[#1])(-[#1])-[#6](=[#8])-[#6])	$([#6](-[#1])(-[#1])-[#6](=[#8])-[#7](-[#1])-[#6]:[#6])	$([#6](-[#1])(-[#1])-[#6](-[#1])(-[#1])-[#1])] Clc1cc2[n+]([O-])c(C#N)c([n+]([O-])c2cc1)c3ccc(Cl)cc3
[#7+]:1(:[#6]:[#6]:[!#1]:c:2:c:1:c(:c(-[$([#1])	$([#7])]):c:c:2)-[#1])-[$([#6](-[#1])(-[#1])-[#1])	$([#8;X1])	$([#6](-[#1])(-[#1])-[#6](-[#1])=[#6](-[#1])-[#1])	$([#6](-[#1])(-[#1])-[#6](-[#1])(-[#1])-[#8]-[#1])	$([#6](-[#1])(-[#1])-[#6](=[#8])-[#6])	$([#6](-[#1])(-[#1])-[#6](=[#8])-[#7](-[#1])-[#6]:[#6])	$([#6](-[#1])(-[#1])-[#6](-[#1])(-[#1])-[#1])] Clc1cc2[n+](c3c(c(Nc4c(OC)cc(NS(=O)(=O)C)cc4)c2cc1)cccc3)C
[#7+]:1(:[#6]:[#6]:[!#1]:c:2:c:1:c(:c(-[$([#1])	$([#7])]):c:c:2)-[#1])-[$([#6](-[#1])(-[#1])-[#1])	$([#8;X1])	$([#6](-[#1])(-[#1])-[#6](-[#1])=[#6](-[#1])-[#1])	$([#6](-[#1])(-[#1])-[#6](-[#1])(-[#1])-[#8]-[#1])	$([#6](-[#1])(-[#1])-[#6](=[#8])-[#6])	$([#6](-[#1])(-[#1])-[#6](=[#8])-[#7](-[#1])-[#6]:[#6])	$([#6](-[#1])(-[#1])-[#6](-[#1])(-[#1])-[#1])] Clc1cc2c([n+](c3Nc4c(c3c(NC[C@@H]5[NH+](CCC5)CC)2)cccc4)C)cc1
[#7+]:1(:[#6]:[#6]:[!#1]:c:2:c:1:c(:c(-[$([#1])	$([#7])]):c:c:2)-[#1])-[$([#6](-[#1])(-[#1])-[#1])	$([#8;X1])	$([#6](-[#1])(-[#1])-[#6](-[#1])=[#6](-[#1])-[#1])	$([#6](-[#1])(-[#1])-[#6](-[#1])(-[#1])-[#8]-[#1])	$([#6](-[#1])(-[#1])-[#6](=[#8])-[#6])	$([#6](-[#1])(-[#1])-[#6](=[#8])-[#7](-[#1])-[#6]:[#6])	$([#6](-[#1])(-[#1])-[#6](-[#1])(-[#1])-[#1])] Clc1cc2c([n+](c3Nc4c(c3c(NC[C@H]5[NH+](CCC5)CC)2)cccc4)C)cc1
[#7+]:1(:[#6]:[#6]:[!#1]:c:2:c:1:c(:c(-[$([#1])	$([#7])]):c:c:2)-[#1])-[$([#6](-[#1])(-[#1])-[#1])	$([#8;X1])	$([#6](-[#1])(-[#1])-[#6](-[#1])=[#6](-[#1])-[#1])	$([#6](-[#1])(-[#1])-[#6](-[#1])(-[#1])-[#8]-[#1])	$([#6](-[#1])(-[#1])-[#6](=[#8])-[#6])	$([#6](-[#1])(-[#1])-[#6](=[#8])-[#7](-[#1])-[#6]:[#6])	$([#6](-[#1])(-[#1])-[#6](-[#1])(-[#1])-[#1])] Clc1cc2N(\C(\Sc2cc1)=C\c3[n+](c4c(cc(cc4)C)cc3)CC)C
[#7+]:1(:[#6]:[#6]:[!#1]:c:2:c:1:c(:c(-[$([#1])	$([#7])]):c:c:2)-[#1])-[$([#6](-[#1])(-[#1])-[#1])	$([#8;X1])	$([#6](-[#1])(-[#1])-[#6](-[#1])=[#6](-[#1])-[#1])	$([#6](-[#1])(-[#1])-[#6](-[#1])(-[#1])-[#8]-[#1])	$([#6](-[#1])(-[#1])-[#6](=[#8])-[#6])	$([#6](-[#1])(-[#1])-[#6](=[#8])-[#7](-[#1])-[#6]:[#6])	$([#6](-[#1])(-[#1])-[#6](-[#1])(-[#1])-[#1])] Clc1cc2nc3c([n+](c2cc1)C)ccc4ncccc34
[#7+]:1(:[#6]:[#6]:[!#1]:c:2:c:1:c(:c(-[$([#1])	$([#7])]):c:c:2)-[#1])-[$([#6](-[#1])(-[#1])-[#1])	$([#8;X1])	$([#6](-[#1])(-[#1])-[#6](-[#1])=[#6](-[#1])-[#1])	$([#6](-[#1])(-[#1])-[#6](-[#1])(-[#1])-[#8]-[#1])	$([#6](-[#1])(-[#1])-[#6](=[#8])-[#6])	$([#6](-[#1])(-[#1])-[#6](=[#8])-[#7](-[#1])-[#6]:[#6])	$([#6](-[#1])(-[#1])-[#6](-[#1])(-[#1])-[#1])] Clc1ccc(c2[n+](c3c(c4OCCc42)cc(cc3)C(=O)OCC)C)cc1
[#7+]:1(:[#6]:[#6]:[!#1]:c:2:c:1:c(:c(-[$([#1])	$([#7])]):c:c:2)-[#1])-[$([#6](-[#1])(-[#1])-[#1])	$([#8;X1])	$([#6](-[#1])(-[#1])-[#6](-[#1])=[#6](-[#1])-[#1])	$([#6](-[#1])(-[#1])-[#6](-[#1])(-[#1])-[#8]-[#1])	$([#6](-[#1])(-[#1])-[#6](=[#8])-[#6])	$([#6](-[#1])(-[#1])-[#6](=[#8])-[#7](-[#1])-[#6]:[#6])	$([#6](-[#1])(-[#1])-[#6](-[#1])(-[#1])-[#1])] Clc1ccc(cc1)[C@@H](C#N)c2[n+]([O-])c3c(nc(O)2)ccc(N)c3
[#7+]:1(:[#6]:[#6]:[!#1]:c:2:c:1:c(:c(-[$([#1])	$([#7])]):c:c:2)-[#1])-[$([#6](-[#1])(-[#1])-[#1])	$([#8;X1])	$([#6](-[#1])(-[#1])-[#6](-[#1])=[#6](-[#1])-[#1])	$([#6](-[#1])(-[#1])-[#6](-[#1])(-[#1])-[#8]-[#1])	$([#6](-[#1])(-[#1])-[#6](=[#8])-[#6])	$([#6](-[#1])(-[#1])-[#6](=[#8])-[#7](-[#1])-[#6]:[#6])	$([#6](-[#1])(-[#1])-[#6](-[#1])(-[#1])-[#1])] Clc1ccc(cc1)C2=[N+]([O-])c3c(N(O)C(=O)2)cccc3
[#7+]:1(:[#6]:[#6]:[!#1]:c:2:c:1:c(:c(-[$([#1])	$([#7])]):c:c:2)-[#1])-[$([#6](-[#1])(-[#1])-[#1])	$([#8;X1])	$([#6](-[#1])(-[#1])-[#6](-[#1])=[#6](-[#1])-[#1])	$([#6](-[#1])(-[#1])-[#6](-[#1])(-[#1])-[#8]-[#1])	$([#6](-[#1])(-[#1])-[#6](=[#8])-[#6])	$([#6](-[#1])(-[#1])-[#6](=[#8])-[#7](-[#1])-[#6]:[#6])	$([#6](-[#1])(-[#1])-[#6](-[#1])(-[#1])-[#1])] Clc1ccc(cc1)C2=[N+]([O-])c3c(N(OCc4ncccc4)C(=O)2)cccc3
[#7+]:1(:[#6]:[#6]:[!#1]:c:2:c:1:c(:c(-[$([#1])	$([#7])]):c:c:2)-[#1])-[$([#6](-[#1])(-[#1])-[#1])	$([#8;X1])	$([#6](-[#1])(-[#1])-[#6](-[#1])=[#6](-[#1])-[#1])	$([#6](-[#1])(-[#1])-[#6](-[#1])(-[#1])-[#8]-[#1])	$([#6](-[#1])(-[#1])-[#6](=[#8])-[#6])	$([#6](-[#1])(-[#1])-[#6](=[#8])-[#7](-[#1])-[#6]:[#6])	$([#6](-[#1])(-[#1])-[#6](-[#1])(-[#1])-[#1])] FC(F)(F)c1[n+]([O-])c2c([n+]([O-])c1C(=O)c3cc4c(cc3)cccc4)cc(OC)cc2
[#7+]:1(:[#6]:[#6]:[!#1]:c:2:c:1:c(:c(-[$([#1])	$([#7])]):c:c:2)-[#1])-[$([#6](-[#1])(-[#1])-[#1])	$([#8;X1])	$([#6](-[#1])(-[#1])-[#6](-[#1])=[#6](-[#1])-[#1])	$([#6](-[#1])(-[#1])-[#6](-[#1])(-[#1])-[#8]-[#1])	$([#6](-[#1])(-[#1])-[#6](=[#8])-[#6])	$([#6](-[#1])(-[#1])-[#6](=[#8])-[#7](-[#1])-[#6]:[#6])	$([#6](-[#1])(-[#1])-[#6](-[#1])(-[#1])-[#1])] FC(F)(F)c1c2c([n+](c(O)c1)C)cc3NCC[C@H](c3c2)CC
[#7+]:1(:[#6]:[#6]:[!#1]:c:2:c:1:c(:c(-[$([#1])	$([#7])]):c:c:2)-[#1])-[$([#6](-[#1])(-[#1])-[#1])	$([#8;X1])	$([#6](-[#1])(-[#1])-[#6](-[#1])=[#6](-[#1])-[#1])	$([#6](-[#1])(-[#1])-[#6](-[#1])(-[#1])-[#8]-[#1])	$([#6](-[#1])(-[#1])-[#6](=[#8])-[#6])	$([#6](-[#1])(-[#1])-[#6](=[#8])-[#7](-[#1])-[#6]:[#6])	$([#6](-[#1])(-[#1])-[#6](-[#1])(-[#1])-[#1])] FC(F)(F)c1ccc(c2[n+]([O-])c3c([n+]([O-])c2C(=O)OCC)cccc3)cc1
[#7+]:1(:[#6]:[#6]:[!#1]:c:2:c:1:c(:c(-[$([#1])	$([#7])]):c:c:2)-[#1])-[$([#6](-[#1])(-[#1])-[#1])	$([#8;X1])	$([#6](-[#1])(-[#1])-[#6](-[#1])=[#6](-[#1])-[#1])	$([#6](-[#1])(-[#1])-[#6](-[#1])(-[#1])-[#8]-[#1])	$([#6](-[#1])(-[#1])-[#6](=[#8])-[#6])	$([#6](-[#1])(-[#1])-[#6](=[#8])-[#7](-[#1])-[#6]:[#6])	$([#6](-[#1])(-[#1])-[#6](-[#1])(-[#1])-[#1])] FC(F)(F)Oc1ccc(c2[n+]([O-])c3c([n+]([O-])c(C#N)2)cc(OC)cc3)cc1
[#7+]:1(:[#6]:[#6]:[!#1]:c:2:c:1:c(:c(-[$([#1])	$([#7])]):c:c:2)-[#1])-[$([#6](-[#1])(-[#1])-[#1])	$([#8;X1])	$([#6](-[#1])(-[#1])-[#6](-[#1])=[#6](-[#1])-[#1])	$([#6](-[#1])(-[#1])-[#6](-[#1])(-[#1])-[#8]-[#1])	$([#6](-[#1])(-[#1])-[#6](=[#8])-[#6])	$([#6](-[#1])(-[#1])-[#6](=[#8])-[#7](-[#1])-[#6]:[#6])	$([#6](-[#1])(-[#1])-[#6](-[#1])(-[#1])-[#1])] Fc1c(c(F)ccc1)CON2c3c([N+]([O-])=C(c4ccc(F)cc4)C(=O)2)cccc3
[#7+]:1(:[#6]:[#6]:[!#1]:c:2:c:1:c(:c(-[$([#1])	$([#7])]):c:c:2)-[#1])-[$([#6](-[#1])(-[#1])-[#1])	$([#8;X1])	$([#6](-[#1])(-[#1])-[#6](-[#1])=[#6](-[#1])-[#1])	$([#6](-[#1])(-[#1])-[#6](-[#1])(-[#1])-[#8]-[#1])	$([#6](-[#1])(-[#1])-[#6](=[#8])-[#6])	$([#6](-[#1])(-[#1])-[#6](=[#8])-[#7](-[#1])-[#6]:[#6])	$([#6](-[#1])(-[#1])-[#6](-[#1])(-[#1])-[#1])] Fc1cc2c([n+](c(cc2)C)C)cc1
[#7+]:1(:[#6]:[#6]:[!#1]:c:2:c:1:c(:c(-[$([#1])	$([#7])]):c:c:2)-[#1])-[$([#6](-[#1])(-[#1])-[#1])	$([#8;X1])	$([#6](-[#1])(-[#1])-[#6](-[#1])=[#6](-[#1])-[#1])	$([#6](-[#1])(-[#1])-[#6](-[#1])(-[#1])-[#8]-[#1])	$([#6](-[#1])(-[#1])-[#6](=[#8])-[#6])	$([#6](-[#1])(-[#1])-[#6](=[#8])-[#7](-[#1])-[#6]:[#6])	$([#6](-[#1])(-[#1])-[#6](-[#1])(-[#1])-[#1])] Fc1ccc(cc1)/C=C\c2[n+](c3c(cc2)cccc3)C
[#7+]:1(:[#6]:[#6]:[!#1]:c:2:c:1:c(:c(-[$([#1])	$([#7])]):c:c:2)-[#1])-[$([#6](-[#1])(-[#1])-[#1])	$([#8;X1])	$([#6](-[#1])(-[#1])-[#6](-[#1])=[#6](-[#1])-[#1])	$([#6](-[#1])(-[#1])-[#6](-[#1])(-[#1])-[#8]-[#1])	$([#6](-[#1])(-[#1])-[#6](=[#8])-[#6])	$([#6](-[#1])(-[#1])-[#6](=[#8])-[#7](-[#1])-[#6]:[#6])	$([#6](-[#1])(-[#1])-[#6](-[#1])(-[#1])-[#1])] O(c1c(c(OC)cc(OC)c1)/C=C\c2c3c([n+](cc2)C)cccc3)C
[#7+]:1(:[#6]:[#6]:[!#1]:c:2:c:1:c(:c(-[$([#1])	$([#7])]):c:c:2)-[#1])-[$([#6](-[#1])(-[#1])-[#1])	$([#8;X1])	$([#6](-[#1])(-[#1])-[#6](-[#1])=[#6](-[#1])-[#1])	$([#6](-[#1])(-[#1])-[#6](-[#1])(-[#1])-[#8]-[#1])	$([#6](-[#1])(-[#1])-[#6](=[#8])-[#6])	$([#6](-[#1])(-[#1])-[#6](=[#8])-[#7](-[#1])-[#6]:[#6])	$([#6](-[#1])(-[#1])-[#6](-[#1])(-[#1])-[#1])] O(c1cc2c([n+](ccc2C)C)cc1)C
[#7+]:1(:[#6]:[#6]:[!#1]:c:2:c:1:c(:c(-[$([#1])	$([#7])]):c:c:2)-[#1])-[$([#6](-[#1])(-[#1])-[#1])	$([#8;X1])	$([#6](-[#1])(-[#1])-[#6](-[#1])=[#6](-[#1])-[#1])	$([#6](-[#1])(-[#1])-[#6](-[#1])(-[#1])-[#8]-[#1])	$([#6](-[#1])(-[#1])-[#6](=[#8])-[#6])	$([#6](-[#1])(-[#1])-[#6](=[#8])-[#7](-[#1])-[#6]:[#6])	$([#6](-[#1])(-[#1])-[#6](-[#1])(-[#1])-[#1])] O(c1ccc(N(CCO)CCO)cc1)c2ccc(Nc3c4c([n+](cc3)C)cccc4)cc2
[#7+]:1(:[#6]:[#6]:[!#1]:c:2:c:1:c(:c(-[$([#1])	$([#7])]):c:c:2)-[#1])-[$([#6](-[#1])(-[#1])-[#1])	$([#8;X1])	$([#6](-[#1])(-[#1])-[#6](-[#1])=[#6](-[#1])-[#1])	$([#6](-[#1])(-[#1])-[#6](-[#1])(-[#1])-[#8]-[#1])	$([#6](-[#1])(-[#1])-[#6](=[#8])-[#6])	$([#6](-[#1])(-[#1])-[#6](=[#8])-[#7](-[#1])-[#6]:[#6])	$([#6](-[#1])(-[#1])-[#6](-[#1])(-[#1])-[#1])] O[C@@H](/C=C/c1[n+](c2c(cc1)cccc2)C)C
[#7+]:1(:[#6]:[#6]:[!#1]:c:2:c:1:c(:c(-[$([#1])	$([#7])]):c:c:2)-[#1])-[$([#6](-[#1])(-[#1])-[#1])	$([#8;X1])	$([#6](-[#1])(-[#1])-[#6](-[#1])=[#6](-[#1])-[#1])	$([#6](-[#1])(-[#1])-[#6](-[#1])(-[#1])-[#8]-[#1])	$([#6](-[#1])(-[#1])-[#6](=[#8])-[#6])	$([#6](-[#1])(-[#1])-[#6](=[#8])-[#7](-[#1])-[#6]:[#6])	$([#6](-[#1])(-[#1])-[#6](-[#1])(-[#1])-[#1])] O=C([C@H](C#N)c1ccccc1)C[n+]2c3c(cc(OC)cc3)ccc2C
[#7+]:1(:[#6]:[#6]:[!#1]:c:2:c:1:c(:c(-[$([#1])	$([#7])]):c:c:2)-[#1])-[$([#6](-[#1])(-[#1])-[#1])	$([#8;X1])	$([#6](-[#1])(-[#1])-[#6](-[#1])=[#6](-[#1])-[#1])	$([#6](-[#1])(-[#1])-[#6](-[#1])(-[#1])-[#8]-[#1])	$([#6](-[#1])(-[#1])-[#6](=[#8])-[#6])	$([#6](-[#1])(-[#1])-[#6](=[#8])-[#7](-[#1])-[#6]:[#6])	$([#6](-[#1])(-[#1])-[#6](-[#1])(-[#1])-[#1])] O=C(c1ccc(c2ccc(cc2)C(=O)C[n+]3c4c(ccc3)cccc4)cc1)C[n+]5c6c(ccc5)cccc6
[#7+]:1(:[#6]:[#6]:[!#1]:c:2:c:1:c(:c(-[$([#1])	$([#7])]):c:c:2)-[#1])-[$([#6](-[#1])(-[#1])-[#1])	$([#8;X1])	$([#6](-[#1])(-[#1])-[#6](-[#1])=[#6](-[#1])-[#1])	$([#6](-[#1])(-[#1])-[#6](-[#1])(-[#1])-[#8]-[#1])	$([#6](-[#1])(-[#1])-[#6](=[#8])-[#6])	$([#6](-[#1])(-[#1])-[#6](=[#8])-[#7](-[#1])-[#6]:[#6])	$([#6](-[#1])(-[#1])-[#6](-[#1])(-[#1])-[#1])] O=C(c1ccc(OC)cc1)C[n+]2c3c(cc(cc3)C)ccc2
[#7+]:1(:[#6]:[#6]:[!#1]:c:2:c:1:c(:c(-[$([#1])	$([#7])]):c:c:2)-[#1])-[$([#6](-[#1])(-[#1])-[#1])	$([#8;X1])	$([#6](-[#1])(-[#1])-[#6](-[#1])=[#6](-[#1])-[#1])	$([#6](-[#1])(-[#1])-[#6](-[#1])(-[#1])-[#8]-[#1])	$([#6](-[#1])(-[#1])-[#6](=[#8])-[#6])	$([#6](-[#1])(-[#1])-[#6](=[#8])-[#7](-[#1])-[#6]:[#6])	$([#6](-[#1])(-[#1])-[#6](-[#1])(-[#1])-[#1])] O=C(c1ccccc1)C[n+]2c3c(cc(c4nc5c(cc(cc5)C)cc4)c2)cc(cc3)C
[#7+]:1(:[#6]:[#6]:[!#1]:c:2:c:1:c(:c(-[$([#1])	$([#7])]):c:c:2)-[#1])-[$([#6](-[#1])(-[#1])-[#1])	$([#8;X1])	$([#6](-[#1])(-[#1])-[#6](-[#1])=[#6](-[#1])-[#1])	$([#6](-[#1])(-[#1])-[#6](-[#1])(-[#1])-[#8]-[#1])	$([#6](-[#1])(-[#1])-[#6](=[#8])-[#6])	$([#6](-[#1])(-[#1])-[#6](=[#8])-[#7](-[#1])-[#6]:[#6])	$([#6](-[#1])(-[#1])-[#6](-[#1])(-[#1])-[#1])] O=C(c1ccccc1)C[n+]2c3c(ccc2)cccc3
[#7+]:1(:[#6]:[#6]:[!#1]:c:2:c:1:c(:c(-[$([#1])	$([#7])]):c:c:2)-[#1])-[$([#6](-[#1])(-[#1])-[#1])	$([#8;X1])	$([#6](-[#1])(-[#1])-[#6](-[#1])=[#6](-[#1])-[#1])	$([#6](-[#1])(-[#1])-[#6](-[#1])(-[#1])-[#8]-[#1])	$([#6](-[#1])(-[#1])-[#6](=[#8])-[#6])	$([#6](-[#1])(-[#1])-[#6](=[#8])-[#7](-[#1])-[#6]:[#6])	$([#6](-[#1])(-[#1])-[#6](-[#1])(-[#1])-[#1])] O=C(c1ccccc1)Cc2c3c([n+](c4c2cccc4)C)cccc3
[#7+]:1(:[#6]:[#6]:[!#1]:c:2:c:1:c(:c(-[$([#1])	$([#7])]):c:c:2)-[#1])-[$([#6](-[#1])(-[#1])-[#1])	$([#8;X1])	$([#6](-[#1])(-[#1])-[#6](-[#1])=[#6](-[#1])-[#1])	$([#6](-[#1])(-[#1])-[#6](-[#1])(-[#1])-[#8]-[#1])	$([#6](-[#1])(-[#1])-[#6](=[#8])-[#6])	$([#6](-[#1])(-[#1])-[#6](=[#8])-[#7](-[#1])-[#6]:[#6])	$([#6](-[#1])(-[#1])-[#6](-[#1])(-[#1])-[#1])] O=C(N)c1ccc(Nc2c3c([n+](c4c2cccc4)C)cccc3)cc1
[#7+]:1(:[#6]:[#6]:[!#1]:c:2:c:1:c(:c(-[$([#1])	$([#7])]):c:c:2)-[#1])-[$([#6](-[#1])(-[#1])-[#1])	$([#8;X1])	$([#6](-[#1])(-[#1])-[#6](-[#1])=[#6](-[#1])-[#1])	$([#6](-[#1])(-[#1])-[#6](-[#1])(-[#1])-[#8]-[#1])	$([#6](-[#1])(-[#1])-[#6](=[#8])-[#6])	$([#6](-[#1])(-[#1])-[#6](=[#8])-[#7](-[#1])-[#6]:[#6])	$([#6](-[#1])(-[#1])-[#6](-[#1])(-[#1])-[#1])] O=C(Nc1cc2c([n+](c(cc(N)2)C)C)cc1)C(C)C
[#7+]:1(:[#6]:[#6]:[!#1]:c:2:c:1:c(:c(-[$([#1])	$([#7])]):c:c:2)-[#1])-[$([#6](-[#1])(-[#1])-[#1])	$([#8;X1])	$([#6](-[#1])(-[#1])-[#6](-[#1])=[#6](-[#1])-[#1])	$([#6](-[#1])(-[#1])-[#6](-[#1])(-[#1])-[#8]-[#1])	$([#6](-[#1])(-[#1])-[#6](=[#8])-[#6])	$([#6](-[#1])(-[#1])-[#6](=[#8])-[#7](-[#1])-[#6]:[#6])	$([#6](-[#1])(-[#1])-[#6](-[#1])(-[#1])-[#1])] O=C(Nc1cc2c([n+](c3c(c2cc1)cccc3)C)C)NCCCCCCNC(=O)Nc4cc5c([n+](c6c(c5cc4)cccc6)C)C
[#7+]:1(:[#6]:[#6]:[!#1]:c:2:c:1:c(:c(-[$([#1])	$([#7])]):c:c:2)-[#1])-[$([#6](-[#1])(-[#1])-[#1])	$([#8;X1])	$([#6](-[#1])(-[#1])-[#6](-[#1])=[#6](-[#1])-[#1])	$([#6](-[#1])(-[#1])-[#6](-[#1])(-[#1])-[#8]-[#1])	$([#6](-[#1])(-[#1])-[#6](=[#8])-[#6])	$([#6](-[#1])(-[#1])-[#6](=[#8])-[#7](-[#1])-[#6]:[#6])	$([#6](-[#1])(-[#1])-[#6](-[#1])(-[#1])-[#1])] O=C(Nc1cc2c([n+](c3c4c(N(c5c3cccc5)C)cccc42)C)cc1)C
[#7+]:1(:[#6]:[#6]:[!#1]:c:2:c:1:c(:c(-[$([#1])	$([#7])]):c:c:2)-[#1])-[$([#6](-[#1])(-[#1])-[#1])	$([#8;X1])	$([#6](-[#1])(-[#1])-[#6](-[#1])=[#6](-[#1])-[#1])	$([#6](-[#1])(-[#1])-[#6](-[#1])(-[#1])-[#8]-[#1])	$([#6](-[#1])(-[#1])-[#6](=[#8])-[#6])	$([#6](-[#1])(-[#1])-[#6](=[#8])-[#7](-[#1])-[#6]:[#6])	$([#6](-[#1])(-[#1])-[#6](-[#1])(-[#1])-[#1])] O=C(OC)/C=C/c1cc2c([n+](c3c4c(N(c5c3cccc5)C)cccc42)C)cc1
[#7+]:1(:[#6]:[#6]:[!#1]:c:2:c:1:c(:c(-[$([#1])	$([#7])]):c:c:2)-[#1])-[$([#6](-[#1])(-[#1])-[#1])	$([#8;X1])	$([#6](-[#1])(-[#1])-[#6](-[#1])=[#6](-[#1])-[#1])	$([#6](-[#1])(-[#1])-[#6](-[#1])(-[#1])-[#8]-[#1])	$([#6](-[#1])(-[#1])-[#6](=[#8])-[#6])	$([#6](-[#1])(-[#1])-[#6](=[#8])-[#7](-[#1])-[#6]:[#6])	$([#6](-[#1])(-[#1])-[#6](-[#1])(-[#1])-[#1])] O=C(OC)CCNc1cc2[n+](c3c(nc2cc1)cccc3)C
[#7+]:1(:[#6]:[#6]:[!#1]:c:2:c:1:c(:c(-[$([#1])	$([#7])]):c:c:2)-[#1])-[$([#6](-[#1])(-[#1])-[#1])	$([#8;X1])	$([#6](-[#1])(-[#1])-[#6](-[#1])=[#6](-[#1])-[#1])	$([#6](-[#1])(-[#1])-[#6](-[#1])(-[#1])-[#8]-[#1])	$([#6](-[#1])(-[#1])-[#6](=[#8])-[#6])	$([#6](-[#1])(-[#1])-[#6](=[#8])-[#7](-[#1])-[#6]:[#6])	$([#6](-[#1])(-[#1])-[#6](-[#1])(-[#1])-[#1])] O=C(OCC)Nc1cc2[n+](c3c4c(N(c5c3cccc5)C)cccc4c2cc1)C
[#7+]:1(:[#6]:[#6]:[!#1]:c:2:c:1:c(:c(-[$([#1])	$([#7])]):c:c:2)-[#1])-[$([#6](-[#1])(-[#1])-[#1])	$([#8;X1])	$([#6](-[#1])(-[#1])-[#6](-[#1])=[#6](-[#1])-[#1])	$([#6](-[#1])(-[#1])-[#6](-[#1])(-[#1])-[#8]-[#1])	$([#6](-[#1])(-[#1])-[#6](=[#8])-[#6])	$([#6](-[#1])(-[#1])-[#6](=[#8])-[#7](-[#1])-[#6]:[#6])	$([#6](-[#1])(-[#1])-[#6](-[#1])(-[#1])-[#1])] O=C1[N+](=C2C(=C3OC(=NC(=C13)C)N)C=CC=C2)C
[#7+]:1(:[#6]:[#6]:[!#1]:c:2:c:1:c(:c(-[$([#1])	$([#7])]):c:c:2)-[#1])-[$([#6](-[#1])(-[#1])-[#1])	$([#8;X1])	$([#6](-[#1])(-[#1])-[#6](-[#1])=[#6](-[#1])-[#1])	$([#6](-[#1])(-[#1])-[#6](-[#1])(-[#1])-[#8]-[#1])	$([#6](-[#1])(-[#1])-[#6](=[#8])-[#6])	$([#6](-[#1])(-[#1])-[#6](=[#8])-[#7](-[#1])-[#6]:[#6])	$([#6](-[#1])(-[#1])-[#6](-[#1])(-[#1])-[#1])] Oc1cc2[n+](c3c(nc2cc1)cc(c(N)c3)C)C
[#7+]:1(:[#6]:[#6]:[!#1]:c:2:c:1:c(:c(-[$([#1])	$([#7])]):c:c:2)-[#1])-[$([#6](-[#1])(-[#1])-[#1])	$([#8;X1])	$([#6](-[#1])(-[#1])-[#6](-[#1])=[#6](-[#1])-[#1])	$([#6](-[#1])(-[#1])-[#6](-[#1])(-[#1])-[#8]-[#1])	$([#6](-[#1])(-[#1])-[#6](=[#8])-[#6])	$([#6](-[#1])(-[#1])-[#6](=[#8])-[#7](-[#1])-[#6]:[#6])	$([#6](-[#1])(-[#1])-[#6](-[#1])(-[#1])-[#1])] Oc1cc2c([n+](ccc2)C)cc1
[#7+]:1(:[#6]:[#6]:[!#1]:c:2:c:1:c(:c(-[$([#1])	$([#7])]):c:c:2)-[#1])-[$([#6](-[#1])(-[#1])-[#1])	$([#8;X1])	$([#6](-[#1])(-[#1])-[#6](-[#1])=[#6](-[#1])-[#1])	$([#6](-[#1])(-[#1])-[#6](-[#1])(-[#1])-[#8]-[#1])	$([#6](-[#1])(-[#1])-[#6](=[#8])-[#6])	$([#6](-[#1])(-[#1])-[#6](=[#8])-[#7](-[#1])-[#6]:[#6])	$([#6](-[#1])(-[#1])-[#6](-[#1])(-[#1])-[#1])] OCc1c2c(c3c([n+](c2)C)cccc3)cc(c1)CO
[#7+]:1(:[#6]:[#6]:[!#1]:c:2:c:1:c(:c(-[$([#1])	$([#7])]):c:c:2)-[#1])-[$([#6](-[#1])(-[#1])-[#1])	$([#8;X1])	$([#6](-[#1])(-[#1])-[#6](-[#1])=[#6](-[#1])-[#1])	$([#6](-[#1])(-[#1])-[#6](-[#1])(-[#1])-[#8]-[#1])	$([#6](-[#1])(-[#1])-[#6](=[#8])-[#6])	$([#6](-[#1])(-[#1])-[#6](=[#8])-[#7](-[#1])-[#6]:[#6])	$([#6](-[#1])(-[#1])-[#6](-[#1])(-[#1])-[#1])] S([O-])(=O)(=O)CCCN/1c2c(ccc(c2)C)C=C\C1=C/c3[n+](c4c(cc(cc4)C)cc3)CC
[#7+]:1(:[#6]:[#6]:[!#1]:c:2:c:1:c(:c(-[$([#1])	$([#7])]):c:c:2)-[#1])-[$([#6](-[#1])(-[#1])-[#1])	$([#8;X1])	$([#6](-[#1])(-[#1])-[#6](-[#1])=[#6](-[#1])-[#1])	$([#6](-[#1])(-[#1])-[#6](-[#1])(-[#1])-[#8]-[#1])	$([#6](-[#1])(-[#1])-[#6](=[#8])-[#6])	$([#6](-[#1])(-[#1])-[#6](=[#8])-[#7](-[#1])-[#6]:[#6])	$([#6](-[#1])(-[#1])-[#6](-[#1])(-[#1])-[#1])] S(/C(/N1CC[NH+](CC1)CCCO)=C\c2[n+](c3c(cc2)cccc3)C)C
[#7+]:1(:[#6]:[#6]:[!#1]:c:2:c:1:c(:c(-[$([#1])	$([#7])]):c:c:2)-[#1])-[$([#6](-[#1])(-[#1])-[#1])	$([#8;X1])	$([#6](-[#1])(-[#1])-[#6](-[#1])=[#6](-[#1])-[#1])	$([#6](-[#1])(-[#1])-[#6](-[#1])(-[#1])-[#8]-[#1])	$([#6](-[#1])(-[#1])-[#6](=[#8])-[#6])	$([#6](-[#1])(-[#1])-[#6](=[#8])-[#7](-[#1])-[#6]:[#6])	$([#6](-[#1])(-[#1])-[#6](-[#1])(-[#1])-[#1])] S(/C(/NCC(OCC)OCC)=C\c1[n+](c2c(cc1)cccc2)C)C
[#7+]:1(:[#6]:[#6]:[!#1]:c:2:c:1:c(:c(-[$([#1])	$([#7])]):c:c:2)-[#1])-[$([#6](-[#1])(-[#1])-[#1])	$([#8;X1])	$([#6](-[#1])(-[#1])-[#6](-[#1])=[#6](-[#1])-[#1])	$([#6](-[#1])(-[#1])-[#6](-[#1])(-[#1])-[#8]-[#1])	$([#6](-[#1])(-[#1])-[#6](=[#8])-[#6])	$([#6](-[#1])(-[#1])-[#6](=[#8])-[#7](-[#1])-[#6]:[#6])	$([#6](-[#1])(-[#1])-[#6](-[#1])(-[#1])-[#1])] S(=O)(=O)([N-]c1ccc(Nc2c3c([n+](c4c2cccc4)C)cc(NC(=O)C)cc3)cc1)C
[#7+]:1(:[#6]:[#6]:[!#1]:c:2:c:1:c(:c(-[$([#1])	$([#7])]):c:c:2)-[#1])-[$([#6](-[#1])(-[#1])-[#1])	$([#8;X1])	$([#6](-[#1])(-[#1])-[#6](-[#1])=[#6](-[#1])-[#1])	$([#6](-[#1])(-[#1])-[#6](-[#1])(-[#1])-[#8]-[#1])	$([#6](-[#1])(-[#1])-[#6](=[#8])-[#6])	$([#6](-[#1])(-[#1])-[#6](=[#8])-[#7](-[#1])-[#6]:[#6])	$([#6](-[#1])(-[#1])-[#6](-[#1])(-[#1])-[#1])] S(=O)(=O)(N=C1C(N2CCCCC2)=CC3=[N+](C([O-])=C([O-])N(C3=C1)C)C)c4ccc([N+]([O-])=O)cc4
[#7+]:1(:[#6]:[#6]:[!#1]:c:2:c:1:c(:c(-[$([#1])	$([#7])]):c:c:2)-[#1])-[$([#6](-[#1])(-[#1])-[#1])	$([#8;X1])	$([#6](-[#1])(-[#1])-[#6](-[#1])=[#6](-[#1])-[#1])	$([#6](-[#1])(-[#1])-[#6](-[#1])(-[#1])-[#8]-[#1])	$([#6](-[#1])(-[#1])-[#6](=[#8])-[#6])	$([#6](-[#1])(-[#1])-[#6](=[#8])-[#7](-[#1])-[#6]:[#6])	$([#6](-[#1])(-[#1])-[#6](-[#1])(-[#1])-[#1])] S(=O)(=O)(NN=Cc1c2c([n+](c3c1cccc3)C)cccc2)c4ccc(cc4)C
[#7+]:1(:[#6]:[#6]:[!#1]:c:2:c:1:c(:c(-[$([#1])	$([#7])]):c:c:2)-[#1])-[$([#6](-[#1])(-[#1])-[#1])	$([#8;X1])	$([#6](-[#1])(-[#1])-[#6](-[#1])=[#6](-[#1])-[#1])	$([#6](-[#1])(-[#1])-[#6](-[#1])(-[#1])-[#8]-[#1])	$([#6](-[#1])(-[#1])-[#6](=[#8])-[#6])	$([#6](-[#1])(-[#1])-[#6](=[#8])-[#7](-[#1])-[#6]:[#6])	$([#6](-[#1])(-[#1])-[#6](-[#1])(-[#1])-[#1])] S(=O)(Cc1nc2c([n+]([O-])c1C(=O)C)cccc2)C
[#7+]:1(:[#6]:[#6]:[!#1]:c:2:c:1:c(:c(-[$([#1])	$([#7])]):c:c:2)-[#1])-[$([#6](-[#1])(-[#1])-[#1])	$([#8;X1])	$([#6](-[#1])(-[#1])-[#6](-[#1])=[#6](-[#1])-[#1])	$([#6](-[#1])(-[#1])-[#6](-[#1])(-[#1])-[#8]-[#1])	$([#6](-[#1])(-[#1])-[#6](=[#8])-[#6])	$([#6](-[#1])(-[#1])-[#6](=[#8])-[#7](-[#1])-[#6]:[#6])	$([#6](-[#1])(-[#1])-[#6](-[#1])(-[#1])-[#1])] S/1c2c(N(\C1=C\3/S/C(/N(C(=O)3)CC)=C\c4c5c([n+](cc4)C)cccc5)C)cccc2
[#7+]:1(:[#6]:[#6]:[!#1]:c:2:c:1:c(:c(-[$([#1])	$([#7])]):c:c:2)-[#1])-[$([#6](-[#1])(-[#1])-[#1])	$([#8;X1])	$([#6](-[#1])(-[#1])-[#6](-[#1])=[#6](-[#1])-[#1])	$([#6](-[#1])(-[#1])-[#6](-[#1])(-[#1])-[#8]-[#1])	$([#6](-[#1])(-[#1])-[#6](=[#8])-[#6])	$([#6](-[#1])(-[#1])-[#6](=[#8])-[#7](-[#1])-[#6]:[#6])	$([#6](-[#1])(-[#1])-[#6](-[#1])(-[#1])-[#1])] S/1c2c(N(\C1=C\c3[n+](c4c(cc(cc4)C)cc3)CC)CC)c5c(SC=C5)cc2
[#7+]:1(:[#6]:[#6]:[!#1]:c:2:c:1:c(:c(-[$([#1])	$([#7])]):c:c:2)-[#1])-[$([#6](-[#1])(-[#1])-[#1])	$([#8;X1])	$([#6](-[#1])(-[#1])-[#6](-[#1])=[#6](-[#1])-[#1])	$([#6](-[#1])(-[#1])-[#6](-[#1])(-[#1])-[#8]-[#1])	$([#6](-[#1])(-[#1])-[#6](=[#8])-[#6])	$([#6](-[#1])(-[#1])-[#6](=[#8])-[#7](-[#1])-[#6]:[#6])	$([#6](-[#1])(-[#1])-[#6](-[#1])(-[#1])-[#1])] S1C(=NC(=C1)C2CC[NH2+]CC2)COCCC(=O)OCc3nc4c([n+]([O-])c3C(=O)C)cccc4
[#7+]:1(:[#6]:[#6]:[!#1]:c:2:c:1:c(:c(-[$([#1])	$([#7])]):c:c:2)-[#1])-[$([#6](-[#1])(-[#1])-[#1])	$([#8;X1])	$([#6](-[#1])(-[#1])-[#6](-[#1])=[#6](-[#1])-[#1])	$([#6](-[#1])(-[#1])-[#6](-[#1])(-[#1])-[#8]-[#1])	$([#6](-[#1])(-[#1])-[#6](=[#8])-[#6])	$([#6](-[#1])(-[#1])-[#6](=[#8])-[#7](-[#1])-[#6]:[#6])	$([#6](-[#1])(-[#1])-[#6](-[#1])(-[#1])-[#1])] S1C(C(=O)OCc2nc3c([n+]([O-])c2C(=O)OCC)cccc3)=CC=C1
[#7+]:1(:[#6]:[#6]:[!#1]:c:2:c:1:c(:c(-[$([#1])	$([#7])]):c:c:2)-[#1])-[$([#6](-[#1])(-[#1])-[#1])	$([#8;X1])	$([#6](-[#1])(-[#1])-[#6](-[#1])=[#6](-[#1])-[#1])	$([#6](-[#1])(-[#1])-[#6](-[#1])(-[#1])-[#8]-[#1])	$([#6](-[#1])(-[#1])-[#6](=[#8])-[#6])	$([#6](-[#1])(-[#1])-[#6](=[#8])-[#7](-[#1])-[#6]:[#6])	$([#6](-[#1])(-[#1])-[#6](-[#1])(-[#1])-[#1])] S1C(c2[n+]([O-])c3c([n+]([O-])c(C#N)2)cc(OC)cc3)=CC=C1
[#7+]:1(:[#6]:[#6]:[!#1]:c:2:c:1:c(:c(-[$([#1])	$([#7])]):c:c:2)-[#1])-[$([#6](-[#1])(-[#1])-[#1])	$([#8;X1])	$([#6](-[#1])(-[#1])-[#6](-[#1])=[#6](-[#1])-[#1])	$([#6](-[#1])(-[#1])-[#6](-[#1])(-[#1])-[#8]-[#1])	$([#6](-[#1])(-[#1])-[#6](=[#8])-[#6])	$([#6](-[#1])(-[#1])-[#6](=[#8])-[#7](-[#1])-[#6]:[#6])	$([#6](-[#1])(-[#1])-[#6](-[#1])(-[#1])-[#1])] S1C(C2=[N+]([O-])c3c(N(OCC=C)C(=O)2)cccc3)=CC=C1
[#7+]:1(:[#6]:[#6]:[!#1]:c:2:c:1:c(:c(-[$([#1])	$([#7])]):c:c:2)-[#1])-[$([#6](-[#1])(-[#1])-[#1])	$([#8;X1])	$([#6](-[#1])(-[#1])-[#6](-[#1])=[#6](-[#1])-[#1])	$([#6](-[#1])(-[#1])-[#6](-[#1])(-[#1])-[#8]-[#1])	$([#6](-[#1])(-[#1])-[#6](=[#8])-[#6])	$([#6](-[#1])(-[#1])-[#6](=[#8])-[#7](-[#1])-[#6]:[#6])	$([#6](-[#1])(-[#1])-[#6](-[#1])(-[#1])-[#1])] S1C(N2c3c([N+]([O-])=C(OCc4ccccc4)C(=O)2)cccc3)=CC=C1
[#7+]:1(:[#6]:[#6]:[!#1]:c:2:c:1:c(:c(-[$([#1])	$([#7])]):c:c:2)-[#1])-[$([#6](-[#1])(-[#1])-[#1])	$([#8;X1])	$([#6](-[#1])(-[#1])-[#6](-[#1])=[#6](-[#1])-[#1])	$([#6](-[#1])(-[#1])-[#6](-[#1])(-[#1])-[#8]-[#1])	$([#6](-[#1])(-[#1])-[#6](=[#8])-[#6])	$([#6](-[#1])(-[#1])-[#6](=[#8])-[#7](-[#1])-[#6]:[#6])	$([#6](-[#1])(-[#1])-[#6](-[#1])(-[#1])-[#1])] S1c2[n+](c3c([n+](c2C)C)cccc3)C(O)=C1c4ccccc4
[#7+]:1(:[#6]:[#6]:[!#1]:c:2:c:1:c(:c(-[$([#1])	$([#7])]):c:c:2)-[#1])-[$([#6](-[#1])(-[#1])-[#1])	$([#8;X1])	$([#6](-[#1])(-[#1])-[#6](-[#1])=[#6](-[#1])-[#1])	$([#6](-[#1])(-[#1])-[#6](-[#1])(-[#1])-[#8]-[#1])	$([#6](-[#1])(-[#1])-[#6](=[#8])-[#6])	$([#6](-[#1])(-[#1])-[#6](=[#8])-[#7](-[#1])-[#6]:[#6])	$([#6](-[#1])(-[#1])-[#6](-[#1])(-[#1])-[#1])] S1c2c(N=C1C)cc(Nc3[n+](c4c(cc3)cccc4)C)cc2
[#7+]:1(:[#6]:[#6]:[!#1]:c:2:c:1:c(:c(-[$([#1])	$([#7])]):c:c:2)-[#1])-[$([#6](-[#1])(-[#1])-[#1])	$([#8;X1])	$([#6](-[#1])(-[#1])-[#6](-[#1])=[#6](-[#1])-[#1])	$([#6](-[#1])(-[#1])-[#6](-[#1])(-[#1])-[#8]-[#1])	$([#6](-[#1])(-[#1])-[#6](=[#8])-[#6])	$([#6](-[#1])(-[#1])-[#6](=[#8])-[#7](-[#1])-[#6]:[#6])	$([#6](-[#1])(-[#1])-[#6](-[#1])(-[#1])-[#1])] SC[C@@H](Nc1c2c([n+]([O-])c3c1cccc3)cccc2)C([O-])=O
c:1:c:c:c:c(:c:1-[#7](-[#1])-[!$([#6]=[#8])])-[#6](-[#6]:[#6])=[#8] [O-][N+](=O)c1cc(c(NC[C@@H]2c3c(cccc3)C2)cc1)C(=O)c4ccccc4
c:1:c:c:c:c(:c:1-[#7](-[#1])-[!$([#6]=[#8])])-[#6](-[#6]:[#6])=[#8] [O-][N+](=O)c1cc(ccc1)C2=NNc3c(cccc3)C(=O)c4c(cccc4)2
c:1:c:c:c:c(:c:1-[#7](-[#1])-[!$([#6]=[#8])])-[#6](-[#6]:[#6])=[#8] [O-]C(=O)[C@@H](Nc1c(cccc1)C(=O)c2ccccc2)Cc3ccc(OCCc4c(cc(cc4)C(C)C)C)cc3
c:1:c:c:c:c(:c:1-[#7](-[#1])-[!$([#6]=[#8])])-[#6](-[#6]:[#6])=[#8] [O-]C(=O)[C@@H](Nc1c(cccc1)C(=O)c2ccccc2)Cc3ccc(OCCc4ccc(N(C)C)cc4)cc3
c:1:c:c:c:c(:c:1-[#7](-[#1])-[!$([#6]=[#8])])-[#6](-[#6]:[#6])=[#8] [O-]C(=O)[C@@H](Nc1c(cccc1)C(=O)c2ccccc2)Cc3ccc(OCCCc4cc(OC)c(OC)cc4)cc3
c:1:c:c:c:c(:c:1-[#7](-[#1])-[!$([#6]=[#8])])-[#6](-[#6]:[#6])=[#8] [O-]C(=O)[C@@H](Nc1c(cccc1)C(=O)c2ccccc2)Cc3ccc(OCCN4c5c(c6c4cccc6)cc[nH+]c5)cc3
c:1:c:c:c:c(:c:1-[#7](-[#1])-[!$([#6]=[#8])])-[#6](-[#6]:[#6])=[#8] [O-]C(=O)[C@@H](Nc1c(cccc1)C(=O)c2ccccc2)Cc3ccc(OCCOc4ccc(cc4)C)cc3
c:1:c:c:c:c(:c:1-[#7](-[#1])-[!$([#6]=[#8])])-[#6](-[#6]:[#6])=[#8] [O-]C(=O)[C@H](NC(=O)[C@H](NC(=O)CNc1c2c(c(O)cc1)C(=O)c3c(O)ccc(O)c3C(=O)2)CC=4NC=NC4)CCC[NH3+]
c:1:c:c:c:c(:c:1-[#7](-[#1])-[!$([#6]=[#8])])-[#6](-[#6]:[#6])=[#8] [O-]C(=O)[C@H](Nc1c(cccc1)C(=O)c2ccccc2)Cc3ccc(OCCC=4N=C(OC4C)c5ccccc5)cc3
c:1:c:c:c:c(:c:1-[#7](-[#1])-[!$([#6]=[#8])])-[#6](-[#6]:[#6])=[#8] [O-]C(=O)[C@H](Nc1c2c(c3c(cccc3)C(=O)2)ccc1)Cc4ccc(OCCN(C=5Oc6c(N5)cccc6)C)cc4
c:1:c:c:c:c(:c:1-[#7](-[#1])-[!$([#6]=[#8])])-[#6](-[#6]:[#6])=[#8] [O-]C(=O)c1c(NC)c2c(cc1)C(=O)c3c(cccc3)C(=O)2
c:1:c:c:c:c(:c:1-[#7](-[#1])-[!$([#6]=[#8])])-[#6](-[#6]:[#6])=[#8] [O-]C(=O)Cc1c(N)c(ccc1)C(=O)c2ccc(cc2)C
c:1:c:c:c:c(:c:1-[#7](-[#1])-[!$([#6]=[#8])])-[#6](-[#6]:[#6])=[#8] Br[C@@H](CO)CNc1c2c(c(NC[C@H](Br)CO)cc1)C(=O)c3c(cccc3)C(=O)2
c:1:c:c:c:c(:c:1-[#7](-[#1])-[!$([#6]=[#8])])-[#6](-[#6]:[#6])=[#8] BrC([N+]([O-])=O)=NNc1c(ccc(Cl)c1)C(=O)c2ccccc2
c:1:c:c:c:c(:c:1-[#7](-[#1])-[!$([#6]=[#8])])-[#6](-[#6]:[#6])=[#8] Brc1c2c(c(N)c(c1)C([O-])=O)C(=O)c3c(cccc3)C(=O)2
c:1:c:c:c:c(:c:1-[#7](-[#1])-[!$([#6]=[#8])])-[#6](-[#6]:[#6])=[#8] Brc1c2c(c(N)c(S([O-])(=O)=O)c1)C(=O)c3c(cc(S([O-])(=O)=O)cc3)C(=O)2
c:1:c:c:c:c(:c:1-[#7](-[#1])-[!$([#6]=[#8])])-[#6](-[#6]:[#6])=[#8] Brc1c2ncnc3c2c(c(NC4CCCCC4)c1)C(=O)c5c3cccc5
c:1:c:c:c:c(:c:1-[#7](-[#1])-[!$([#6]=[#8])])-[#6](-[#6]:[#6])=[#8] Brc1cc(c(N)cc1)C(=O)c2c(F)cccc(F)2
c:1:c:c:c:c(:c:1-[#7](-[#1])-[!$([#6]=[#8])])-[#6](-[#6]:[#6])=[#8] Brc1cc(ccc1)C(=O)c2c(NS(=O)(=O)c3ccc(cc3)C)cc(OC)c(OC)c2
c:1:c:c:c:c(:c:1-[#7](-[#1])-[!$([#6]=[#8])])-[#6](-[#6]:[#6])=[#8] Brc1cc(Cl)c(cc1)C(=O)c2c(N)c(cc(Cl)c2)CC([O-])=O
c:1:c:c:c:c(:c:1-[#7](-[#1])-[!$([#6]=[#8])])-[#6](-[#6]:[#6])=[#8] Brc1cc(Cl)c(cc1)C(=O)c2c(N)c(ccc2)CC([O-])=O
c:1:c:c:c:c(:c:1-[#7](-[#1])-[!$([#6]=[#8])])-[#6](-[#6]:[#6])=[#8] Cl[C@H]1C[NH+](CCNc2c3c(c(NCC[NH+](C)C)cc2)C(=O)c4c(O)ccc(O)c4C(=O)3)CCC1
c:1:c:c:c:c(:c:1-[#7](-[#1])-[!$([#6]=[#8])])-[#6](-[#6]:[#6])=[#8] ClC[C@H]1[NH+](CCNc2c3c(c(NCC[NH+](C)C)cc2)C(=O)c4c(O)ccc(O)c4C(=O)3)CCCC1
c:1:c:c:c:c(:c:1-[#7](-[#1])-[!$([#6]=[#8])])-[#6](-[#6]:[#6])=[#8] Clc1c(ccc(Cl)c1)[C@H]2Nc3c(cc(Cl)cc3[C@H]4C=CC[C@H]24)C(=O)c5ccccc5
c:1:c:c:c:c(:c:1-[#7](-[#1])-[!$([#6]=[#8])])-[#6](-[#6]:[#6])=[#8] Clc1c(Cl)c(N)c2c(c(O)1)C(=O)c3c(cccc3)C(=O)2
c:1:c:c:c:c(:c:1-[#7](-[#1])-[!$([#6]=[#8])])-[#6](-[#6]:[#6])=[#8] Clc1c(Cl)ccc(N2CCN(C(=S)Nc3c(cc(Cl)cc3)C(=O)c4ccccc4)CC2)c1
c:1:c:c:c:c(:c:1-[#7](-[#1])-[!$([#6]=[#8])])-[#6](-[#6]:[#6])=[#8] Clc1c(N)c2c(cc1)C(=O)c3c(N)cccc3C(=O)2
c:1:c:c:c:c(:c:1-[#7](-[#1])-[!$([#6]=[#8])])-[#6](-[#6]:[#6])=[#8] Clc1c(NC(=S)Nc2c(cc(Cl)cc2)C(=O)c3ccccc3)ccc(Cl)c1
c:1:c:c:c:c(:c:1-[#7](-[#1])-[!$([#6]=[#8])])-[#6](-[#6]:[#6])=[#8] Clc1c2c(c(NC)cc1)C(=O)c3c(cccc3)C(=O)2
c:1:c:c:c:c(:c:1-[#7](-[#1])-[!$([#6]=[#8])])-[#6](-[#6]:[#6])=[#8] Clc1c2c(c(O)cc1)C(=O)c3c(Cl)ccc(NCC[NH2+]CCO)c3C(=O)2
c:1:c:c:c:c(:c:1-[#7](-[#1])-[!$([#6]=[#8])])-[#6](-[#6]:[#6])=[#8] Clc1cc(c(NC(=S)NC(=O)c2c(cc(cc2)C)C)cc1)C(=O)c3ccccc3
c:1:c:c:c:c(:c:1-[#7](-[#1])-[!$([#6]=[#8])])-[#6](-[#6]:[#6])=[#8] Clc1cc(c(NC(=S)NC(=O)c2ccc(OCc3ccccc3)cc2)cc1)C(=O)c4ccccc4
c:1:c:c:c:c(:c:1-[#7](-[#1])-[!$([#6]=[#8])])-[#6](-[#6]:[#6])=[#8] Clc1cc(c(NC=2SC(C([O-])=O)=C(N2)C)cc1)C(=O)c3ccccc3
c:1:c:c:c:c(:c:1-[#7](-[#1])-[!$([#6]=[#8])])-[#6](-[#6]:[#6])=[#8] Clc1cc(c(NCC(=O)NC(=O)NCC)cc1)C(=O)c2ccccc2
c:1:c:c:c:c(:c:1-[#7](-[#1])-[!$([#6]=[#8])])-[#6](-[#6]:[#6])=[#8] Clc1cc(c(NCC(=O)Nc2cc(OC)cc(OC)c2)cc1)C(=O)c3ccccc3
c:1:c:c:c:c(:c:1-[#7](-[#1])-[!$([#6]=[#8])])-[#6](-[#6]:[#6])=[#8] Clc1cc(c(NCN2N=Nc3c2cccc3)cc1)C(=O)c4ccccc4
c:1:c:c:c:c(:c:1-[#7](-[#1])-[!$([#6]=[#8])])-[#6](-[#6]:[#6])=[#8] Clc1cc(c(NN=C2C(=O)N(N=C2C)c3ccccc3)cc1)C(=O)c4ccccc4
c:1:c:c:c:c(:c:1-[#7](-[#1])-[!$([#6]=[#8])])-[#6](-[#6]:[#6])=[#8] Clc1cc(c(NS(=O)(=O)c2cc(c(OC)cc2)C(=O)N3CCCC3)cc1)C(=O)c4ccccc4
c:1:c:c:c:c(:c:1-[#7](-[#1])-[!$([#6]=[#8])])-[#6](-[#6]:[#6])=[#8] Clc1cc(NC=C2C(=O)N(C(=O)N(C(=O)2)C)C)c(cc1)C(=O)c3ccccc3
c:1:c:c:c:c(:c:1-[#7](-[#1])-[!$([#6]=[#8])])-[#6](-[#6]:[#6])=[#8] Clc1ccc(cc1)C(=O)c2c(N)ccc(c2)C
c:1:c:c:c:c(:c:1-[#7](-[#1])-[!$([#6]=[#8])])-[#6](-[#6]:[#6])=[#8] ClSc1ccc(OCCOc2ccc(cc2)C[C@H](Nc3c(cccc3)C(=O)c4ccccc4)C([O-])=O)cc1
c:1:c:c:c:c(:c:1-[#7](-[#1])-[!$([#6]=[#8])])-[#6](-[#6]:[#6])=[#8] Fc1cc2c(NC=C2C(=O)c3c(NCc4cc5NN=Cc5cc4)cccc3)cc1
c:1:c:c:c:c(:c:1-[#7](-[#1])-[!$([#6]=[#8])])-[#6](-[#6]:[#6])=[#8] O=C(c1c(N)c(ccc1)C(=O)C)c2ccccc2
c:1:c:c:c:c(:c:1-[#7](-[#1])-[!$([#6]=[#8])])-[#6](-[#6]:[#6])=[#8] O=C(c1c(N/C=C\C(=O)c2ccc(OC)cc2)cccc1)c3ccccc3
c:1:c:c:c:c(:c:1-[#7](-[#1])-[!$([#6]=[#8])])-[#6](-[#6]:[#6])=[#8] O=C(c1c(Nc2nc(c3c(ccc(c3)C)C)ccn2)cccc1)c4ccccc4
c:1:c:c:c:c(:c:1-[#7](-[#1])-[!$([#6]=[#8])])-[#6](-[#6]:[#6])=[#8] O=C(c1c2NC(COc2c(NCCC(C)C)cc1)(C)C)c3ccccc3
c:1:c:c:c:c(:c:1-[#7](-[#1])-[!$([#6]=[#8])])-[#6](-[#6]:[#6])=[#8] O=C(N1[C@H](C[NH2+][C@H](C1)C)C)c2c(NCCO)c3c(cc2)C(=O)c4c(cccc4)C(=O)3
c:1:c:c:c:c(:c:1-[#7](-[#1])-[!$([#6]=[#8])])-[#6](-[#6]:[#6])=[#8] O=C(Nc1c2c(c(N)cc1)C(=O)c3c(cccc3)C(=O)2)C[NH3+]
c:1:c:c:c:c(:c:1-[#7](-[#1])-[!$([#6]=[#8])])-[#6](-[#6]:[#6])=[#8] O=C(NCc1ccccc1)c2c(NCCO)c3c(cc2)C(=O)c4c(cccc4)C(=O)3
c:1:c:c:c:c(:c:1-[#7](-[#1])-[!$([#6]=[#8])])-[#6](-[#6]:[#6])=[#8] O=C(NN=Cc1c(N)c2c(cc1)C(=O)c3c(cccc3)C(=O)2)c4ccncc4
c:1:c:c:c:c(:c:1-[#7](-[#1])-[!$([#6]=[#8])])-[#6](-[#6]:[#6])=[#8] O=C(OC(C)(C)C)NCC[NH2+]CCNc1c2c(c(NCC[NH2+]CCO)cc1)C(=O)c3c(O)ccc(O)c3C(=O)2
c:1:c:c:c:c(:c:1-[#7](-[#1])-[!$([#6]=[#8])])-[#6](-[#6]:[#6])=[#8] O=C(OCC(=O)NCc1cc2OCOc2cc1)c3c(N)c4c(cc3)C(=O)c5c(cccc5)C(=O)4
c:1:c:c:c:c(:c:1-[#7](-[#1])-[!$([#6]=[#8])])-[#6](-[#6]:[#6])=[#8] O=C1c2c(N)c(ccc2C(=O)c3c(cccc3)1)C=Nc4ccc(cc4)C
c:1:c:c:c:c(:c:1-[#7](-[#1])-[!$([#6]=[#8])])-[#6](-[#6]:[#6])=[#8] O=C1c2c(N)cccc2C(=O)c3c(c(N)ccc3)1
c:1:c:c:c:c(:c:1-[#7](-[#1])-[!$([#6]=[#8])])-[#6](-[#6]:[#6])=[#8] O=C1c2c(N=Cc3c(N)c4c(cc3)C(=O)c5c(cccc5)C(=O)4)c(ccc2C(=O)c6c(cccc6)1)C=O
c:1:c:c:c:c(:c:1-[#7](-[#1])-[!$([#6]=[#8])])-[#6](-[#6]:[#6])=[#8] O=C1c2c(Nc3cc(ccc3)C)cc(N4CCOCC4)c(N)c2C(=O)c5c(cccc5)1
c:1:c:c:c:c(:c:1-[#7](-[#1])-[!$([#6]=[#8])])-[#6](-[#6]:[#6])=[#8] O=C1c2c(Nc3ccc(cc3)C)cccc2C(=O)c4c(c(Nc5ccc(cc5)C)ccc4)1
c:1:c:c:c:c(:c:1-[#7](-[#1])-[!$([#6]=[#8])])-[#6](-[#6]:[#6])=[#8] O=C1c2c(Nc3ccc(cc3)CCCC)ccc(NC)c2C(=O)c4c(cccc4)1
c:1:c:c:c:c(:c:1-[#7](-[#1])-[!$([#6]=[#8])])-[#6](-[#6]:[#6])=[#8] O=C1c2c(Nc3ccccc3)cc(N4CC[NH+](CC4)C)c(N)c2C(=O)c5c(cccc5)1
c:1:c:c:c:c(:c:1-[#7](-[#1])-[!$([#6]=[#8])])-[#6](-[#6]:[#6])=[#8] O=C1c2c(NC3CCCCC3)ccc(c2C(=O)c4c(cccc4)1)C
c:1:c:c:c:c(:c:1-[#7](-[#1])-[!$([#6]=[#8])])-[#6](-[#6]:[#6])=[#8] O=C1c2c(NC3CCCCC3)ccc(NC4CCCCC4)c2C(=O)c5c(cccc5)1
c:1:c:c:c:c(:c:1-[#7](-[#1])-[!$([#6]=[#8])])-[#6](-[#6]:[#6])=[#8] O=C1c2c(Nc3ccccc3)ccc4N(C(=O)C=C(c42)c5c(cccc5)1)C
c:1:c:c:c:c(:c:1-[#7](-[#1])-[!$([#6]=[#8])])-[#6](-[#6]:[#6])=[#8] O=C1c2c(NCC[NH+](C)C)ccc(NCCNC(=O)C)c2C(=O)c3c(cccc3)1
c:1:c:c:c:c(:c:1-[#7](-[#1])-[!$([#6]=[#8])])-[#6](-[#6]:[#6])=[#8] O=C1c2c(NCC[NH+](C)C)ccc3N(N=C(c32)c4c(ccnc4)1)CCC[NH+](C)C
c:1:c:c:c:c(:c:1-[#7](-[#1])-[!$([#6]=[#8])])-[#6](-[#6]:[#6])=[#8] O=C1c2c(NCC[NH+](CC)CC)ccc3N(N=C(c32)c4c(ccnc4)1)CC[NH3+]
c:1:c:c:c:c(:c:1-[#7](-[#1])-[!$([#6]=[#8])])-[#6](-[#6]:[#6])=[#8] O=C1c2c(NCC[NH+]3CCCC3)ccc(NCC[NH+]4CCCC4)c2C(=O)c5c(cncc5)1
c:1:c:c:c:c(:c:1-[#7](-[#1])-[!$([#6]=[#8])])-[#6](-[#6]:[#6])=[#8] O=C1c2c(NCC=3OC=CC3)cc(N4CCOCC4)c(N)c2C(=O)c5c(cccc5)1
c:1:c:c:c:c(:c:1-[#7](-[#1])-[!$([#6]=[#8])])-[#6](-[#6]:[#6])=[#8] O=C1c2c(NCCC[NH+](C)C)cc(NC3CCCCC3)c(N)c2C(=O)c4c(cccc4)1
c:1:c:c:c:c(:c:1-[#7](-[#1])-[!$([#6]=[#8])])-[#6](-[#6]:[#6])=[#8] O=C1c2c(NCCc3ccccc3)cc(N4CCN(CCO)CC4)c(N)c2C(=O)c5c(cccc5)1
c:1:c:c:c:c(:c:1-[#7](-[#1])-[!$([#6]=[#8])])-[#6](-[#6]:[#6])=[#8] O=C1c2c(NCCCC)c(OC)ccc2C(=O)c3c(cccc3)1
c:1:c:c:c:c(:c:1-[#7](-[#1])-[!$([#6]=[#8])])-[#6](-[#6]:[#6])=[#8] O=C1c2c(NCCNC(=O)C)ccc(NCCNC(=O)C)c2C(=O)c3c(cncc3)1
c:1:c:c:c:c(:c:1-[#7](-[#1])-[!$([#6]=[#8])])-[#6](-[#6]:[#6])=[#8] O=C1c2c(NCCNCC[NH+](C)C)ccc3N(N=C(c32)c4c(ccnc4)1)CC[NH+](C)C
c:1:c:c:c:c(:c:1-[#7](-[#1])-[!$([#6]=[#8])])-[#6](-[#6]:[#6])=[#8] O=C1c2c(NCCOC)cc(N(CCO)C)c(N)c2C(=O)c3c(cccc3)1
c:1:c:c:c:c(:c:1-[#7](-[#1])-[!$([#6]=[#8])])-[#6](-[#6]:[#6])=[#8] O=C1c2c(NN=Nc3ccc(cc3)C)ccc(NC4CCCCC4)c2C(=O)c5c(cccc5)1
c:1:c:c:c:c(:c:1-[#7](-[#1])-[!$([#6]=[#8])])-[#6](-[#6]:[#6])=[#8] O=C1c2c(NNC(=O)[C@H](NC(=O)[C@@H](NC(=O)[C@H]([NH3+])C)C)Cc3ccccc3)cccc2C(=O)c4c(cccc4)1
c:1:c:c:c:c(:c:1-[#7](-[#1])-[!$([#6]=[#8])])-[#6](-[#6]:[#6])=[#8] O=C1c2c(NNC(=O)[C@H](NC(=O)[C@H](NC(=O)[C@@H]([NH3+])C)C)Cc3ccccc3)cccc2C(=O)c4c(cccc4)1
c:1:c:c:c:c(:c:1-[#7](-[#1])-[!$([#6]=[#8])])-[#6](-[#6]:[#6])=[#8] O=C1c2c(NNC(=O)[C@H](NC(=O)[C@H]3N(C(=O)C[NH3+])CCC3)CO)cccc2C(=O)c4c(cccc4)1
c:1:c:c:c:c(:c:1-[#7](-[#1])-[!$([#6]=[#8])])-[#6](-[#6]:[#6])=[#8] O=C1c2c(O)cc(N(C)C)c(N)c2C(=O)c3c(cccc3)1
c:1:c:c:c:c(:c:1-[#7](-[#1])-[!$([#6]=[#8])])-[#6](-[#6]:[#6])=[#8] O=C1c2c(O)cc(N(CC)CC)c(N)c2C(=O)c3c(cccc3)1
c:1:c:c:c:c(:c:1-[#7](-[#1])-[!$([#6]=[#8])])-[#6](-[#6]:[#6])=[#8] O=C1c2c(O)cc(Oc3ccc(N)cc3)c(N)c2C(=O)c4c(cccc4)1
c:1:c:c:c:c(:c:1-[#7](-[#1])-[!$([#6]=[#8])])-[#6](-[#6]:[#6])=[#8] O=C1c2c(O)ccc(O)c(c3ncnc4c3c(c(NCC[NH+](C)C)cc4)1)2
c:1:c:c:c:c(:c:1-[#7](-[#1])-[!$([#6]=[#8])])-[#6](-[#6]:[#6])=[#8] O=C1c2c(O)ccc(O)c2C(=O)c3c(NCC[NH+]4C[C@@H](CO)CCC4)ccc(NCC[NH+]5C[C@H](CO)CCC5)c31
c:1:c:c:c:c(:c:1-[#7](-[#1])-[!$([#6]=[#8])])-[#6](-[#6]:[#6])=[#8] O=C1c2c(O)ccc(O)c2C(=O)c3c(NCC[NH2+]CCO)ccc(NCC[NH2+]CCO)c31
c:1:c:c:c:c(:c:1-[#7](-[#1])-[!$([#6]=[#8])])-[#6](-[#6]:[#6])=[#8] O=C1c2c(O)ccc(O)c2C(=O)c3c(NCCCCCO)ccc(NCCCCCO)c31
c:1:c:c:c:c(:c:1-[#7](-[#1])-[!$([#6]=[#8])])-[#6](-[#6]:[#6])=[#8] O=C1c2c3N[C@](Nc3ccc2C(=O)c4c(cccc4)1)(c5ccccc5)C
c:1:c:c:c:c(:c:1-[#7](-[#1])-[!$([#6]=[#8])])-[#6](-[#6]:[#6])=[#8] O=C1c2c3N=NN(c3cc(Nc4ccc(OC)cc4)c2C(=O)c5c(cccc5)1)c6ccc(cc6)C
c:1:c:c:c:c(:c:1-[#7](-[#1])-[!$([#6]=[#8])])-[#6](-[#6]:[#6])=[#8] O=C1N(C(=O)[C@@H](OC(=O)c2c(N)c3c(cc2)C(=O)c4c(cccc4)C(=O)3)C)CCN1
c:1:c:c:c:c(:c:1-[#7](-[#1])-[!$([#6]=[#8])])-[#6](-[#6]:[#6])=[#8] O=C1N(N(C(=C(Nc2c3c4c(N(C(=O)C=C4c5c(cccc5)C(=O)3)C)cc2)1)C)C)c6ccccc6
c:1:c:c:c:c(:c:1-[#7](-[#1])-[!$([#6]=[#8])])-[#6](-[#6]:[#6])=[#8] S([O-])(=O)(=O)c1c(N)c2c(c(Nc3cc(N)c(S([O-])(=O)=O)cc3)c1)C(=O)c4c(cccc4)C(=O)2
c:1:c:c:c:c(:c:1-[#7](-[#1])-[!$([#6]=[#8])])-[#6](-[#6]:[#6])=[#8] S([O-])(=O)(=O)c1c(N)c2c(c(Nc3ccc(OCC)cc3)c1)C(=O)c4c(cccc4)C(=O)2
c:1:c:c:c:c(:c:1-[#7](-[#1])-[!$([#6]=[#8])])-[#6](-[#6]:[#6])=[#8] S([O-])(=O)(=O)c1c(N)c2c(c(Nc3ccc(Sc4ccccc4)cc3)c1)C(=O)c5c(cccc5)C(=O)2
c:1:c:c:c:c(:c:1-[#7](-[#1])-[!$([#6]=[#8])])-[#6](-[#6]:[#6])=[#8] S([O-])(=O)(=O)c1c(N)c2c(cc1)C(=O)c3c(N)cccc3C(=O)2
c:1:c:c:c:c(:c:1-[#7](-[#1])-[!$([#6]=[#8])])-[#6](-[#6]:[#6])=[#8] S(=O)(=O)(Nc1c(N)ccc2c1C(=O)c3c(cccc3)C(=O)2)c4ccc(cc4)C
c:1:c:c:c:c(:c:1-[#7](-[#1])-[!$([#6]=[#8])])-[#6](-[#6]:[#6])=[#8] S(c1c(N)c2c(c(O)c1)C(=O)c3c(cccc3)C(=O)2)CC[NH3+]
c:1:c:c:c:c(:c:1-[#7](-[#1])-[!$([#6]=[#8])])-[#6](-[#6]:[#6])=[#8] S(c1ccc(NC(=O)COC(=O)c2c(N)c3c(cc2)C(=O)c4c(cccc4)C(=O)3)cc1)C(F)F
c:1:c:c:c:c(:c:1-[#7](-[#1])-[!$([#6]=[#8])])-[#6](-[#6]:[#6])=[#8] S=C(Nc1c(cc(cc1)C)C(=O)c2ccccc2)NCc3ccccc3
c:1:c:c:c:c(:c:1-[#7](-[#1])-[!$([#6]=[#8])])-[#6](-[#6]:[#6])=[#8] S1C(=NC(=C1C)CCOc2ccc(cc2)C[C@H](Nc3c(cccc3)C(=O)c4ccccc4)C([O-])=O)N5CC[NH+](CC5)C
c:1:c:c:c:c(:c:1-[#7](-[#1])-[!$([#6]=[#8])])-[#6](-[#6]:[#6])=[#8] S1C(=NC(=C1CC([O-])=O)C)Nc2c3c(ccc2)C(=O)c4c(cccc4)C(=O)3
c:1:c:c:c:c(:c:1-[#7](-[#1])-[!$([#6]=[#8])])-[#6](-[#6]:[#6])=[#8] S1c2c(NCC[NH2+]C)c3c(c(NCC[NH2+]C)c2C(=C1)C)C(=O)c4c(cccc4)C(=O)3
c:1:c:c:c:c(:c:1-[#7](-[#1])-[!$([#6]=[#8])])-[#6](-[#6]:[#6])=[#8] S1N=C2C(=N1)C=CC(N)=C(C(=O)c3ccccc3)2
n2c1ccccn1c(c2-[$([#6](-[!#1])=[#6](-[#1])-[#6]:[#6])	$([#6]:[#8]:[#6])])-[#7]-[#6]:[#6] BrC=1OC(C=2N=C3N(C(Nc4c(cccc4)C)2)C(=CC=C3)C)=CC1
n2c1ccccn1c(c2-[$([#6](-[!#1])=[#6](-[#1])-[#6]:[#6])	$([#6]:[#8]:[#6])])-[#7]-[#6]:[#6] BrC=1OC(C=2N=C3N(C(Nc4c(cccc4)C)2)C=C(Br)C=C3)=CC1
n2c1ccccn1c(c2-[$([#6](-[!#1])=[#6](-[#1])-[#6]:[#6])	$([#6]:[#8]:[#6])])-[#7]-[#6]:[#6] BrC=1OC(C=2N=C3N(C(Nc4c(cccc4)C)2)C=C(C=C3)C)=CC1
n2c1ccccn1c(c2-[$([#6](-[!#1])=[#6](-[#1])-[#6]:[#6])	$([#6]:[#8]:[#6])])-[#7]-[#6]:[#6] BrC=1OC(C=2N=C3N(C(Nc4c(cccc4)C)2)C=C(Cl)C=C3)=CC1
n2c1ccccn1c(c2-[$([#6](-[!#1])=[#6](-[#1])-[#6]:[#6])	$([#6]:[#8]:[#6])])-[#7]-[#6]:[#6] BrC=1OC(C=2N=C3N(C(Nc4c(cccc4)C)2)C=CC(=C3)C)=CC1
n2c1ccccn1c(c2-[$([#6](-[!#1])=[#6](-[#1])-[#6]:[#6])	$([#6]:[#8]:[#6])])-[#7]-[#6]:[#6] BrC=1OC(C=2N=C3N(C(Nc4c(cccc4)C)2)C=CC=C3C)=CC1
n2c1ccccn1c(c2-[$([#6](-[!#1])=[#6](-[#1])-[#6]:[#6])	$([#6]:[#8]:[#6])])-[#7]-[#6]:[#6] BrC=1OC(C=2N=C3N(C(Nc4cc5OCCOc5cc4)2)C=C(C=C3)C)=CC1
n2c1ccccn1c(c2-[$([#6](-[!#1])=[#6](-[#1])-[#6]:[#6])	$([#6]:[#8]:[#6])])-[#7]-[#6]:[#6] BrC=1OC(C=2N=C3N(C(Nc4cc5OCCOc5cc4)2)C=C(Cl)C=C3)=CC1
n2c1ccccn1c(c2-[$([#6](-[!#1])=[#6](-[#1])-[#6]:[#6])	$([#6]:[#8]:[#6])])-[#7]-[#6]:[#6] BrC=1OC(C=2N=C3N(C(Nc4cc5OCCOc5cc4)2)C=CC=C3)=CC1
n2c1ccccn1c(c2-[$([#6](-[!#1])=[#6](-[#1])-[#6]:[#6])	$([#6]:[#8]:[#6])])-[#7]-[#6]:[#6] BrC=1OC(C=2N=C3N(C(Nc4ccc(cc4)C)2)C=C(Br)C=C3)=CC1
n2c1ccccn1c(c2-[$([#6](-[!#1])=[#6](-[#1])-[#6]:[#6])	$([#6]:[#8]:[#6])])-[#7]-[#6]:[#6] BrC=1OC(C=2N=C3N(C(Nc4ccc(cc4)C)2)C=C(C=C3)C)=CC1
n2c1ccccn1c(c2-[$([#6](-[!#1])=[#6](-[#1])-[#6]:[#6])	$([#6]:[#8]:[#6])])-[#7]-[#6]:[#6] BrC=1OC(C=2N=C3N(C(Nc4ccc(cc4)C)2)C=C(Cl)C=C3)=CC1
n2c1ccccn1c(c2-[$([#6](-[!#1])=[#6](-[#1])-[#6]:[#6])	$([#6]:[#8]:[#6])])-[#7]-[#6]:[#6] BrC=1OC(C=2N=C3N(C(Nc4ccc(cc4)C)2)C=CC(=C3)C)=CC1
n2c1ccccn1c(c2-[$([#6](-[!#1])=[#6](-[#1])-[#6]:[#6])	$([#6]:[#8]:[#6])])-[#7]-[#6]:[#6] BrC=1OC(C=2N=C3N(C(Nc4ccc(cc4)C)2)C=CC=C3)=CC1
n2c1ccccn1c(c2-[$([#6](-[!#1])=[#6](-[#1])-[#6]:[#6])	$([#6]:[#8]:[#6])])-[#7]-[#6]:[#6] BrC=1OC(C=2N=C3N(C(Nc4ccc(Cl)cc4)2)C=C(Cl)C=C3)=CC1
n2c1ccccn1c(c2-[$([#6](-[!#1])=[#6](-[#1])-[#6]:[#6])	$([#6]:[#8]:[#6])])-[#7]-[#6]:[#6] BrC1=CN2C(=NC(/C(=C/c3ccccc3)/C)=C2Nc4c(cccc4C)C)C=C1
n2c1ccccn1c(c2-[$([#6](-[!#1])=[#6](-[#1])-[#6]:[#6])	$([#6]:[#8]:[#6])])-[#7]-[#6]:[#6] BrC1=CN2C(=NC(=C2Nc3ccc(F)cc3)C=4OC(=CC4)C)C=C1
n2c1ccccn1c(c2-[$([#6](-[!#1])=[#6](-[#1])-[#6]:[#6])	$([#6]:[#8]:[#6])])-[#7]-[#6]:[#6] BrC1=CN2C(=NC(C=3OC(=CC3)C)=C2Nc4c(cccc4)C)C=C1
n2c1ccccn1c(c2-[$([#6](-[!#1])=[#6](-[#1])-[#6]:[#6])	$([#6]:[#8]:[#6])])-[#7]-[#6]:[#6] BrC1=CN2C(=NC(C=3OC(=CC3)C)=C2Nc4cc5OCOc5cc4)C=C1
n2c1ccccn1c(c2-[$([#6](-[!#1])=[#6](-[#1])-[#6]:[#6])	$([#6]:[#8]:[#6])])-[#7]-[#6]:[#6] BrC1=CN2C(=NC(C=3OC(=CC3)C)=C2Nc4ccc(cc4)C)C=C1
n2c1ccccn1c(c2-[$([#6](-[!#1])=[#6](-[#1])-[#6]:[#6])	$([#6]:[#8]:[#6])])-[#7]-[#6]:[#6] BrC1=CN2C(=NC(C=3OC(=CC3)C)=C2Nc4ccc(OC)cc4)C=C1
n2c1ccccn1c(c2-[$([#6](-[!#1])=[#6](-[#1])-[#6]:[#6])	$([#6]:[#8]:[#6])])-[#7]-[#6]:[#6] BrC1=CN2C(=NC(C=3OC=CC3)=C2Nc4c(cccc4)C)C=C1
n2c1ccccn1c(c2-[$([#6](-[!#1])=[#6](-[#1])-[#6]:[#6])	$([#6]:[#8]:[#6])])-[#7]-[#6]:[#6] BrC1=CN2C(=NC(C=3OC=CC3)=C2Nc4c(cccc4C)C)C=C1
n2c1ccccn1c(c2-[$([#6](-[!#1])=[#6](-[#1])-[#6]:[#6])	$([#6]:[#8]:[#6])])-[#7]-[#6]:[#6] BrC1=CN2C(=NC(C=3OC=CC3)=C2Nc4cc5OCOc5cc4)C=C1
n2c1ccccn1c(c2-[$([#6](-[!#1])=[#6](-[#1])-[#6]:[#6])	$([#6]:[#8]:[#6])])-[#7]-[#6]:[#6] BrC1=CN2C(=NC(C=3OC=CC3)=C2Nc4ccc(cc4)C(C)C)C=C1
n2c1ccccn1c(c2-[$([#6](-[!#1])=[#6](-[#1])-[#6]:[#6])	$([#6]:[#8]:[#6])])-[#7]-[#6]:[#6] BrC1=CN2C(=NC(C=3OC=CC3)=C2Nc4ccc(OC)cc4)C=C1
n2c1ccccn1c(c2-[$([#6](-[!#1])=[#6](-[#1])-[#6]:[#6])	$([#6]:[#8]:[#6])])-[#7]-[#6]:[#6] BrC1=CN2C(=NC(C=3OC=CC3)=C2Nc4ccccc4)C=C1
n2c1ccccn1c(c2-[$([#6](-[!#1])=[#6](-[#1])-[#6]:[#6])	$([#6]:[#8]:[#6])])-[#7]-[#6]:[#6] ClC1=CN2C(=NC(/C(=C/c3ccccc3)/C)=C2Nc4c(cccc4C)C)C=C1
n2c1ccccn1c(c2-[$([#6](-[!#1])=[#6](-[#1])-[#6]:[#6])	$([#6]:[#8]:[#6])])-[#7]-[#6]:[#6] ClC1=CN2C(=NC(=C2Nc3c(cccc3)C(=O)OC)C=4OC=CC4)C=C1
n2c1ccccn1c(c2-[$([#6](-[!#1])=[#6](-[#1])-[#6]:[#6])	$([#6]:[#8]:[#6])])-[#7]-[#6]:[#6] ClC1=CN2C(=NC(=C2Nc3cc(OC)c(OC)cc3)C=4OC(c5cc(ccc5)C(F)(F)F)=CC4)C=C1
n2c1ccccn1c(c2-[$([#6](-[!#1])=[#6](-[#1])-[#6]:[#6])	$([#6]:[#8]:[#6])])-[#7]-[#6]:[#6] ClC1=CN2C(=NC(=C2Nc3cc4OCCOc4cc3)C=5OC(c6cc(ccc6)C(F)(F)F)=CC5)C=C1
n2c1ccccn1c(c2-[$([#6](-[!#1])=[#6](-[#1])-[#6]:[#6])	$([#6]:[#8]:[#6])])-[#7]-[#6]:[#6] ClC1=CN2C(=NC(=C2Nc3cc4OCOc4cc3)C=5OC(c6c(F)cccc6)=CC5)C=C1
n2c1ccccn1c(c2-[$([#6](-[!#1])=[#6](-[#1])-[#6]:[#6])	$([#6]:[#8]:[#6])])-[#7]-[#6]:[#6] ClC1=CN2C(=NC(=C2Nc3cc4OCOc4cc3)C=5OC(c6cc(ccc6)C(F)(F)F)=CC5)C=C1
n2c1ccccn1c(c2-[$([#6](-[!#1])=[#6](-[#1])-[#6]:[#6])	$([#6]:[#8]:[#6])])-[#7]-[#6]:[#6] ClC1=CN2C(=NC(=C2Nc3ccc(F)cc3)C=4OC(=CC4)C)C=C1
n2c1ccccn1c(c2-[$([#6](-[!#1])=[#6](-[#1])-[#6]:[#6])	$([#6]:[#8]:[#6])])-[#7]-[#6]:[#6] ClC1=CN2C(=NC(=C2Nc3ccc(F)cc3)C=4OC=CC4)C=C1
n2c1ccccn1c(c2-[$([#6](-[!#1])=[#6](-[#1])-[#6]:[#6])	$([#6]:[#8]:[#6])])-[#7]-[#6]:[#6] ClC1=CN2C(=NC(=C2Nc3ccc(OC)cc3)C=4OC(c5cc(ccc5)C(F)(F)F)=CC4)C=C1
n2c1ccccn1c(c2-[$([#6](-[!#1])=[#6](-[#1])-[#6]:[#6])	$([#6]:[#8]:[#6])])-[#7]-[#6]:[#6] ClC1=CN2C(=NC(C=3OC(=CC3)C)=C2Nc4cc5OCCOc5cc4)C=C1
n2c1ccccn1c(c2-[$([#6](-[!#1])=[#6](-[#1])-[#6]:[#6])	$([#6]:[#8]:[#6])])-[#7]-[#6]:[#6] ClC1=CN2C(=NC(C=3OC(=CC3)C)=C2Nc4cc5OCOc5cc4)C=C1
n2c1ccccn1c(c2-[$([#6](-[!#1])=[#6](-[#1])-[#6]:[#6])	$([#6]:[#8]:[#6])])-[#7]-[#6]:[#6] ClC1=CN2C(=NC(C=3OC(=CC3)C)=C2Nc4ccc(cc4)C)C=C1
n2c1ccccn1c(c2-[$([#6](-[!#1])=[#6](-[#1])-[#6]:[#6])	$([#6]:[#8]:[#6])])-[#7]-[#6]:[#6] ClC1=CN2C(=NC(C=3OC(=CC3)C)=C2Nc4ccc(OC)cc4)C=C1
n2c1ccccn1c(c2-[$([#6](-[!#1])=[#6](-[#1])-[#6]:[#6])	$([#6]:[#8]:[#6])])-[#7]-[#6]:[#6] ClC1=CN2C(=NC(C=3OC(=CC3)C)=C2Nc4ccccc4)C=C1
n2c1ccccn1c(c2-[$([#6](-[!#1])=[#6](-[#1])-[#6]:[#6])	$([#6]:[#8]:[#6])])-[#7]-[#6]:[#6] ClC1=CN2C(=NC(C=3OC(c4cc(ccc4)C(F)(F)F)=CC3)=C2Nc5c(cccc5)C(=O)OC)C=C1
n2c1ccccn1c(c2-[$([#6](-[!#1])=[#6](-[#1])-[#6]:[#6])	$([#6]:[#8]:[#6])])-[#7]-[#6]:[#6] ClC1=CN2C(=NC(C=3OC(c4cc(ccc4)C(F)(F)F)=CC3)=C2Nc5cc(ccc5)C(=O)OC)C=C1
n2c1ccccn1c(c2-[$([#6](-[!#1])=[#6](-[#1])-[#6]:[#6])	$([#6]:[#8]:[#6])])-[#7]-[#6]:[#6] ClC1=CN2C(=NC(C=3OC=CC3)=C2Nc4c(cccc4C)C)C=C1
n2c1ccccn1c(c2-[$([#6](-[!#1])=[#6](-[#1])-[#6]:[#6])	$([#6]:[#8]:[#6])])-[#7]-[#6]:[#6] ClC1=CN2C(=NC(C=3OC=CC3)=C2Nc4cc5OCOc5cc4)C=C1
n2c1ccccn1c(c2-[$([#6](-[!#1])=[#6](-[#1])-[#6]:[#6])	$([#6]:[#8]:[#6])])-[#7]-[#6]:[#6] ClC1=CN2C(=NC(C=3OC=CC3)=C2Nc4ccc(cc4)C(C)C)C=C1
n2c1ccccn1c(c2-[$([#6](-[!#1])=[#6](-[#1])-[#6]:[#6])	$([#6]:[#8]:[#6])])-[#7]-[#6]:[#6] ClC1=CN2C(=NC(C=3OC=CC3)=C2Nc4ccc(OC)cc4)C=C1
n2c1ccccn1c(c2-[$([#6](-[!#1])=[#6](-[#1])-[#6]:[#6])	$([#6]:[#8]:[#6])])-[#7]-[#6]:[#6] Clc1cc(NC=2N3C(=[NH+]C(C=4OC(=CC4)C)2)C=C(C=C3)C)ccc1
n2c1ccccn1c(c2-[$([#6](-[!#1])=[#6](-[#1])-[#6]:[#6])	$([#6]:[#8]:[#6])])-[#7]-[#6]:[#6] Clc1cc(NC=2N3C(=[NH+]C(C=4OC(=CC4)C)2)C=CC=C3C)ccc1
n2c1ccccn1c(c2-[$([#6](-[!#1])=[#6](-[#1])-[#6]:[#6])	$([#6]:[#8]:[#6])])-[#7]-[#6]:[#6] Clc1cc(NC=2N3C(=[NH+]C(C=4OC=CC4)2)C=CC(=C3)C)ccc1
n2c1ccccn1c(c2-[$([#6](-[!#1])=[#6](-[#1])-[#6]:[#6])	$([#6]:[#8]:[#6])])-[#7]-[#6]:[#6] Clc1cc(NC=2N3C(=NC(C=4OC=CC4)2)C=CC(Cl)=C3)ccc1
n2c1ccccn1c(c2-[$([#6](-[!#1])=[#6](-[#1])-[#6]:[#6])	$([#6]:[#8]:[#6])])-[#7]-[#6]:[#6] Clc1ccc(NC=2N3C(=NC(/C(=C/c4ccccc4)/C)2)C=CC(Cl)=C3)cc1
n2c1ccccn1c(c2-[$([#6](-[!#1])=[#6](-[#1])-[#6]:[#6])	$([#6]:[#8]:[#6])])-[#7]-[#6]:[#6] Clc1ccc(NC=2N3C(=NC(C=4OC(=CC4)C)2)C=CC(=C3)C)cc1
n2c1ccccn1c(c2-[$([#6](-[!#1])=[#6](-[#1])-[#6]:[#6])	$([#6]:[#8]:[#6])])-[#7]-[#6]:[#6] Clc1ccc(NC=2N3C(=NC2C=4OC(c5c(F)cccc5)=CC4)C=CC(Cl)=C3)cc1
n2c1ccccn1c(c2-[$([#6](-[!#1])=[#6](-[#1])-[#6]:[#6])	$([#6]:[#8]:[#6])])-[#7]-[#6]:[#6] Clc1ccc(NC=2N3C(=NC2C=4OC(c5cc(ccc5)C(F)(F)F)=CC4)C=CC(Cl)=C3)cc1
n2c1ccccn1c(c2-[$([#6](-[!#1])=[#6](-[#1])-[#6]:[#6])	$([#6]:[#8]:[#6])])-[#7]-[#6]:[#6] Fc1ccc(NC=2N3C(=[NH+]C(C=4OC(=CC4)C)2)C=C(C=C3)C)cc1
n2c1ccccn1c(c2-[$([#6](-[!#1])=[#6](-[#1])-[#6]:[#6])	$([#6]:[#8]:[#6])])-[#7]-[#6]:[#6] Fc1ccc(NC=2N3C(=NC(C=4OC(=CC4)C)2)C=CC=C3C)cc1
n2c1ccccn1c(c2-[$([#6](-[!#1])=[#6](-[#1])-[#6]:[#6])	$([#6]:[#8]:[#6])])-[#7]-[#6]:[#6] Fc1ccc(NC=2N3C(=NC(C=4OC=CC4)2)C=C(C=C3)C)cc1
n2c1ccccn1c(c2-[$([#6](-[!#1])=[#6](-[#1])-[#6]:[#6])	$([#6]:[#8]:[#6])])-[#7]-[#6]:[#6] Fc1ccc(NC=2N3C(=NC(C=4OC=CC4)2)C=CC=C3)cc1
n2c1ccccn1c(c2-[$([#6](-[!#1])=[#6](-[#1])-[#6]:[#6])	$([#6]:[#8]:[#6])])-[#7]-[#6]:[#6] N1=C2N(C(Nc3c(cccc3C)C)=C1/C(=C/c4ccccc4)/C)C(=CC=C2)C
n2c1ccccn1c(c2-[$([#6](-[!#1])=[#6](-[#1])-[#6]:[#6])	$([#6]:[#8]:[#6])])-[#7]-[#6]:[#6] O(c1ccc(NC=2N3C(=[NH+]C2C=4OC(=CC4)C)C=C(C=C3)C)cc1)C
n2c1ccccn1c(c2-[$([#6](-[!#1])=[#6](-[#1])-[#6]:[#6])	$([#6]:[#8]:[#6])])-[#7]-[#6]:[#6] O(c1ccc(NC=2N3C(=[NH+]C2C=4OC=CC4)C=CC(=C3)C)cc1)C
n2c1ccccn1c(c2-[$([#6](-[!#1])=[#6](-[#1])-[#6]:[#6])	$([#6]:[#8]:[#6])])-[#7]-[#6]:[#6] O(c1ccc(NC=2N3C(=[NH+]C2C=4OC=CC4)C=CC=C3C)cc1)C
n2c1ccccn1c(c2-[$([#6](-[!#1])=[#6](-[#1])-[#6]:[#6])	$([#6]:[#8]:[#6])])-[#7]-[#6]:[#6] O=C(OC)c1c(NC=2N3C(=[NH+]C(C=4OC(=CC4)C)2)C=C(C=C3)C)cccc1
n2c1ccccn1c(c2-[$([#6](-[!#1])=[#6](-[#1])-[#6]:[#6])	$([#6]:[#8]:[#6])])-[#7]-[#6]:[#6] O=C(OC)c1c(NC=2N3C(=[NH+]C(C=4OC(=CC4)C)2)C=CC(=C3)C)cccc1
n2c1ccccn1c(c2-[$([#6](-[!#1])=[#6](-[#1])-[#6]:[#6])	$([#6]:[#8]:[#6])])-[#7]-[#6]:[#6] O=C(OC)c1c(NC=2N3C(=[NH+]C(C=4OC(=CC4)C)2)C=CC=C3C)cccc1
n2c1ccccn1c(c2-[$([#6](-[!#1])=[#6](-[#1])-[#6]:[#6])	$([#6]:[#8]:[#6])])-[#7]-[#6]:[#6] O=C(OC)c1c(NC=2N3C(=[NH+]C(C=4OC=CC4)2)C=C(C=C3)C)cccc1
n2c1ccccn1c(c2-[$([#6](-[!#1])=[#6](-[#1])-[#6]:[#6])	$([#6]:[#8]:[#6])])-[#7]-[#6]:[#6] O=C(OC)c1c(NC=2N3C(=[NH+]C(C=4OC=CC4)2)C=CC(=C3)C)cccc1
n2c1ccccn1c(c2-[$([#6](-[!#1])=[#6](-[#1])-[#6]:[#6])	$([#6]:[#8]:[#6])])-[#7]-[#6]:[#6] O=C(OC)c1c(NC=2N3C(=NC(C=4OC=CC4)2)C=CC=C3)cccc1
n2c1ccccn1c(c2-[$([#6](-[!#1])=[#6](-[#1])-[#6]:[#6])	$([#6]:[#8]:[#6])])-[#7]-[#6]:[#6] O1C(C=2[NH+]=C3N(C(Nc4c(cccc4)C)2)C=CC=C3C)=CC=C1
n2c1ccccn1c(c2-[$([#6](-[!#1])=[#6](-[#1])-[#6]:[#6])	$([#6]:[#8]:[#6])])-[#7]-[#6]:[#6] O1C(C=2[NH+]=C3N(C(Nc4ccc(cc4)C)2)C(=CC=C3)C)=CC=C1C
n2c1ccccn1c(c2-[$([#6](-[!#1])=[#6](-[#1])-[#6]:[#6])	$([#6]:[#8]:[#6])])-[#7]-[#6]:[#6] O1C(C=2[NH+]=C3N(C(Nc4ccccc4)2)C(=CC=C3)C)=CC=C1
n2c1ccccn1c(c2-[$([#6](-[!#1])=[#6](-[#1])-[#6]:[#6])	$([#6]:[#8]:[#6])])-[#7]-[#6]:[#6] O1C(C=2[NH+]=C3N(C(Nc4ccccc4)2)C=C(C=C3)C)=CC=C1
n2c1ccccn1c(c2-[$([#6](-[!#1])=[#6](-[#1])-[#6]:[#6])	$([#6]:[#8]:[#6])])-[#7]-[#6]:[#6] O1C(C=2N=C3N(C(Nc4c(cccc4)C)2)C(=CC=C3)C)=CC=C1C
n2c1ccccn1c(c2-[$([#6](-[!#1])=[#6](-[#1])-[#6]:[#6])	$([#6]:[#8]:[#6])])-[#7]-[#6]:[#6] O1C(C=2N=C3N(C(Nc4c(cccc4)C)2)C=C(C=C3)C)=CC=C1C
n2c1ccccn1c(c2-[$([#6](-[!#1])=[#6](-[#1])-[#6]:[#6])	$([#6]:[#8]:[#6])])-[#7]-[#6]:[#6] O1C(C=2N=C3N(C(Nc4c(cccc4)C)2)C=CC=C3)=CC=C1C
n2c1ccccn1c(c2-[$([#6](-[!#1])=[#6](-[#1])-[#6]:[#6])	$([#6]:[#8]:[#6])])-[#7]-[#6]:[#6] O1C(C=2N=C3N(C(Nc4c(cccc4C)C)2)C=CC=C3)=CC=C1C
n2c1ccccn1c(c2-[$([#6](-[!#1])=[#6](-[#1])-[#6]:[#6])	$([#6]:[#8]:[#6])])-[#7]-[#6]:[#6] O1C(C=2N=C3N(C(Nc4c(cccc4C)C)2)C=CC=C3C)=CC=C1C
n2c1ccccn1c(c2-[$([#6](-[!#1])=[#6](-[#1])-[#6]:[#6])	$([#6]:[#8]:[#6])])-[#7]-[#6]:[#6] O1C(C=2N=C3N(C(Nc4ccc(cc4)C(C)C)2)C(=CC=C3)C)=CC=C1
n2c1ccccn1c(c2-[$([#6](-[!#1])=[#6](-[#1])-[#6]:[#6])	$([#6]:[#8]:[#6])])-[#7]-[#6]:[#6] O1C(C=2N=C3N(C(Nc4ccc(cc4)C(C)C)2)C(=CC=C3)C)=CC=C1C
n2c1ccccn1c(c2-[$([#6](-[!#1])=[#6](-[#1])-[#6]:[#6])	$([#6]:[#8]:[#6])])-[#7]-[#6]:[#6] O1C(C=2N=C3N(C(Nc4ccc(cc4)C(C)C)2)C=C(C=C3)C)=CC=C1C
n2c1ccccn1c(c2-[$([#6](-[!#1])=[#6](-[#1])-[#6]:[#6])	$([#6]:[#8]:[#6])])-[#7]-[#6]:[#6] O1C(C=2N=C3N(C(Nc4ccc(cc4)C(C)C)2)C=CC(=C3)C)=CC=C1
n2c1ccccn1c(c2-[$([#6](-[!#1])=[#6](-[#1])-[#6]:[#6])	$([#6]:[#8]:[#6])])-[#7]-[#6]:[#6] O1C(C=2N=C3N(C(Nc4ccc(cc4)C(C)C)2)C=CC=C3)=CC=C1
n2c1ccccn1c(c2-[$([#6](-[!#1])=[#6](-[#1])-[#6]:[#6])	$([#6]:[#8]:[#6])])-[#7]-[#6]:[#6] O1C(C=2N=C3N(C(Nc4ccc(cc4)C(C)C)2)C=CC=C3C)=CC=C1C
n2c1ccccn1c(c2-[$([#6](-[!#1])=[#6](-[#1])-[#6]:[#6])	$([#6]:[#8]:[#6])])-[#7]-[#6]:[#6] O1C(C=2N=C3N(C(Nc4ccc(cc4)C)2)C(=CC=C3)C)=CC=C1
n2c1ccccn1c(c2-[$([#6](-[!#1])=[#6](-[#1])-[#6]:[#6])	$([#6]:[#8]:[#6])])-[#7]-[#6]:[#6] O1C(C=2N=C3N(C(Nc4ccc(cc4)C)2)C=C(C=C3)C)=CC=C1C
n2c1ccccn1c(c2-[$([#6](-[!#1])=[#6](-[#1])-[#6]:[#6])	$([#6]:[#8]:[#6])])-[#7]-[#6]:[#6] O1C(C=2N=C3N(C(Nc4ccc(cc4)C)2)C=CC=C3)=CC=C1
n2c1ccccn1c(c2-[$([#6](-[!#1])=[#6](-[#1])-[#6]:[#6])	$([#6]:[#8]:[#6])])-[#7]-[#6]:[#6] O1C(C=2N=C3N(C(Nc4ccccc4)2)C=C(C=C3)C)=CC=C1C
n2c1ccccn1c(c2-[$([#6](-[!#1])=[#6](-[#1])-[#6]:[#6])	$([#6]:[#8]:[#6])])-[#7]-[#6]:[#6] O1C(C=2N=C3N(C(Nc4ccccc4)2)C=CC(=C3)C)=CC=C1C
n2c1ccccn1c(c2-[$([#6](-[!#1])=[#6](-[#1])-[#6]:[#6])	$([#6]:[#8]:[#6])])-[#7]-[#6]:[#6] O1C(C=2N=C3N(C(Nc4ccccc4)2)C=CC=C3)=CC=C1C
n2c1ccccn1c(c2-[$([#6](-[!#1])=[#6](-[#1])-[#6]:[#6])	$([#6]:[#8]:[#6])])-[#7]-[#6]:[#6] O1c2c(OC1)ccc(NC=3N4C(=[NH+]C3C=5OC(=CC5)C)C=C(C=C4)C)c2
n2c1ccccn1c(c2-[$([#6](-[!#1])=[#6](-[#1])-[#6]:[#6])	$([#6]:[#8]:[#6])])-[#7]-[#6]:[#6] O1c2c(OC1)ccc(NC=3N4C(=[NH+]C3C=5OC(=CC5)C)C=CC=C4C)c2
n2c1ccccn1c(c2-[$([#6](-[!#1])=[#6](-[#1])-[#6]:[#6])	$([#6]:[#8]:[#6])])-[#7]-[#6]:[#6] O1c2c(OC1)ccc(NC=3N4C(=[NH+]C3C=5OC=CC5)C=C(C=C4)C)c2
n2c1ccccn1c(c2-[$([#6](-[!#1])=[#6](-[#1])-[#6]:[#6])	$([#6]:[#8]:[#6])])-[#7]-[#6]:[#6] O1c2c(OC1)ccc(NC=3N4C(=[NH+]C3C=5OC=CC5)C=CC=C4C)c2
n2c1ccccn1c(c2-[$([#6](-[!#1])=[#6](-[#1])-[#6]:[#6])	$([#6]:[#8]:[#6])])-[#7]-[#6]:[#6] O1c2c(OC1)ccc(NC=3N4C(=NC3C=5OC(=CC5)C)C=CC(=C4)C)c2
n2c1ccccn1c(c2-[$([#6](-[!#1])=[#6](-[#1])-[#6]:[#6])	$([#6]:[#8]:[#6])])-[#7]-[#6]:[#6] O1c2c(OC1)ccc(NC=3N4C(=NC3C=5OC(=CC5)C)C=CC=C4)c2
n2c1ccccn1c(c2-[$([#6](-[!#1])=[#6](-[#1])-[#6]:[#6])	$([#6]:[#8]:[#6])])-[#7]-[#6]:[#6] O1c2c(OC1)ccc(NC=3N4C(=NC3C=5OC=CC5)C=CC(=C4)C)c2
n2c1ccccn1c(c2-[$([#6](-[!#1])=[#6](-[#1])-[#6]:[#6])	$([#6]:[#8]:[#6])])-[#7]-[#6]:[#6] O1c2c(OCC1)ccc(NC=3N4C(=[NH+]C3C=5OC(=CC5)C)C=CC(=C4)C)c2
n2c1ccccn1c(c2-[$([#6](-[!#1])=[#6](-[#1])-[#6]:[#6])	$([#6]:[#8]:[#6])])-[#7]-[#6]:[#6] O1c2c(OCC1)ccc(NC=3N4C(=NC3C=5OC(=CC5)C)C=CC=C4)c2
n2c1ccccn1c(c2-[$([#6](-[!#1])=[#6](-[#1])-[#6]:[#6])	$([#6]:[#8]:[#6])])-[#7]-[#6]:[#6] O1c2c(OCC1)ccc(NC=3N4C(=NC3C=5OC=CC5)C=CC=C4)c2
[#16]-1-[#6](=!@[#7]-[$([#1])	$([#7](-[#1])-[#6]:[#6])])-[#7](-[$([#1])	$([#6]:[#7]:[#6]:[#6]:[#16])])-[#6](=[#8])-[#6]-1=[#6](-[#1])-[#6]:[#6]-[$([#17])	$([#8]-[#6]-[#1])] Brc1c(OC)c(cc(Cl)c1)/C=C/2\SC(=N)NC(=O)2
[#16]-1-[#6](=!@[#7]-[$([#1])	$([#7](-[#1])-[#6]:[#6])])-[#7](-[$([#1])	$([#6]:[#7]:[#6]:[#6]:[#16])])-[#6](=[#8])-[#6]-1=[#6](-[#1])-[#6]:[#6]-[$([#17])	$([#8]-[#6]-[#1])] Brc1cc(c(OCc2c(Cl)cc(Cl)cc2)cc1)/C=C/3\SC(=N)NC(=O)3
[#16]-1-[#6](=!@[#7]-[$([#1])	$([#7](-[#1])-[#6]:[#6])])-[#7](-[$([#1])	$([#6]:[#7]:[#6]:[#6]:[#16])])-[#6](=[#8])-[#6]-1=[#6](-[#1])-[#6]:[#6]-[$([#17])	$([#8]-[#6]-[#1])] Brc1cc(c(OCc2c(Cl)cccc2)cc1)/C=C/3\SC(=N)NC(=O)3
[#16]-1-[#6](=!@[#7]-[$([#1])	$([#7](-[#1])-[#6]:[#6])])-[#7](-[$([#1])	$([#6]:[#7]:[#6]:[#6]:[#16])])-[#6](=[#8])-[#6]-1=[#6](-[#1])-[#6]:[#6]-[$([#17])	$([#8]-[#6]-[#1])] Brc1cc(c(OCc2c(F)cccc2)cc1)/C=C\3/SC(=N)NC(=O)3
[#16]-1-[#6](=!@[#7]-[$([#1])	$([#7](-[#1])-[#6]:[#6])])-[#7](-[$([#1])	$([#6]:[#7]:[#6]:[#6]:[#16])])-[#6](=[#8])-[#6]-1=[#6](-[#1])-[#6]:[#6]-[$([#17])	$([#8]-[#6]-[#1])] Brc1cc(c(OCc2cc([N+]([O-])=O)ccc2)cc1)/C=C/3\SC(=N)NC(=O)3
[#16]-1-[#6](=!@[#7]-[$([#1])	$([#7](-[#1])-[#6]:[#6])])-[#7](-[$([#1])	$([#6]:[#7]:[#6]:[#6]:[#16])])-[#6](=[#8])-[#6]-1=[#6](-[#1])-[#6]:[#6]-[$([#17])	$([#8]-[#6]-[#1])] Brc1cc(c(OCc2ccc([N+]([O-])=O)cc2)cc1)/C=C\3/SC(=N)NC(=O)3
[#16]-1-[#6](=!@[#7]-[$([#1])	$([#7](-[#1])-[#6]:[#6])])-[#7](-[$([#1])	$([#6]:[#7]:[#6]:[#6]:[#16])])-[#6](=[#8])-[#6]-1=[#6](-[#1])-[#6]:[#6]-[$([#17])	$([#8]-[#6]-[#1])] Brc1cc(c(OCCOc2c(ccc(c2)C)C(C)C)cc1)/C=C/3\SC(=N)NC(=O)3
[#16]-1-[#6](=!@[#7]-[$([#1])	$([#7](-[#1])-[#6]:[#6])])-[#7](-[$([#1])	$([#6]:[#7]:[#6]:[#6]:[#16])])-[#6](=[#8])-[#6]-1=[#6](-[#1])-[#6]:[#6]-[$([#17])	$([#8]-[#6]-[#1])] Brc1cc(c(OCCOc2c(cccc2)[C@H](CC)C)cc1)/C=C\3/SC(=N)NC(=O)3
[#16]-1-[#6](=!@[#7]-[$([#1])	$([#7](-[#1])-[#6]:[#6])])-[#7](-[$([#1])	$([#6]:[#7]:[#6]:[#6]:[#16])])-[#6](=[#8])-[#6]-1=[#6](-[#1])-[#6]:[#6]-[$([#17])	$([#8]-[#6]-[#1])] Brc1cc(c(OCCOc2c(cccc2)C)cc1)/C=C/3\SC(=N)NC(=O)3
[#16]-1-[#6](=!@[#7]-[$([#1])	$([#7](-[#1])-[#6]:[#6])])-[#7](-[$([#1])	$([#6]:[#7]:[#6]:[#6]:[#16])])-[#6](=[#8])-[#6]-1=[#6](-[#1])-[#6]:[#6]-[$([#17])	$([#8]-[#6]-[#1])] Brc1cc(c(OCCOc2cc(cc(c2)C)CC)cc1)/C=C\3/SC(=N)NC(=O)3
[#16]-1-[#6](=!@[#7]-[$([#1])	$([#7](-[#1])-[#6]:[#6])])-[#7](-[$([#1])	$([#6]:[#7]:[#6]:[#6]:[#16])])-[#6](=[#8])-[#6]-1=[#6](-[#1])-[#6]:[#6]-[$([#17])	$([#8]-[#6]-[#1])] Clc1c(c(Cl)ccc1)/C=C/2\SC(=N)NC(=O)2
[#16]-1-[#6](=!@[#7]-[$([#1])	$([#7](-[#1])-[#6]:[#6])])-[#7](-[$([#1])	$([#6]:[#7]:[#6]:[#6]:[#16])])-[#6](=[#8])-[#6]-1=[#6](-[#1])-[#6]:[#6]-[$([#17])	$([#8]-[#6]-[#1])] Clc1c(c(F)ccc1)/C=C/2\SC(=N)NC(=O)2
[#16]-1-[#6](=!@[#7]-[$([#1])	$([#7](-[#1])-[#6]:[#6])])-[#7](-[$([#1])	$([#6]:[#7]:[#6]:[#6]:[#16])])-[#6](=[#8])-[#6]-1=[#6](-[#1])-[#6]:[#6]-[$([#17])	$([#8]-[#6]-[#1])] Clc1c(c(F)ccc1)/C=C/2\SC(=N)NC(=O)2
[#16]-1-[#6](=!@[#7]-[$([#1])	$([#7](-[#1])-[#6]:[#6])])-[#7](-[$([#1])	$([#6]:[#7]:[#6]:[#6]:[#16])])-[#6](=[#8])-[#6]-1=[#6](-[#1])-[#6]:[#6]-[$([#17])	$([#8]-[#6]-[#1])] Clc1c(c(F)ccc1)COc2c(OC)cccc2/C=C/3\SC(=N)NC(=O)3
[#16]-1-[#6](=!@[#7]-[$([#1])	$([#7](-[#1])-[#6]:[#6])])-[#7](-[$([#1])	$([#6]:[#7]:[#6]:[#6]:[#16])])-[#6](=[#8])-[#6]-1=[#6](-[#1])-[#6]:[#6]-[$([#17])	$([#8]-[#6]-[#1])] Clc1c(cc([N+]([O-])=O)cc1)/C=C\2/SC(=N)NC(=O)2
[#16]-1-[#6](=!@[#7]-[$([#1])	$([#7](-[#1])-[#6]:[#6])])-[#7](-[$([#1])	$([#6]:[#7]:[#6]:[#6]:[#16])])-[#6](=[#8])-[#6]-1=[#6](-[#1])-[#6]:[#6]-[$([#17])	$([#8]-[#6]-[#1])] Clc1c(cc(O)cc1)/C=C/2\SC(=N)NC(=O)2
[#16]-1-[#6](=!@[#7]-[$([#1])	$([#7](-[#1])-[#6]:[#6])])-[#7](-[$([#1])	$([#6]:[#7]:[#6]:[#6]:[#16])])-[#6](=[#8])-[#6]-1=[#6](-[#1])-[#6]:[#6]-[$([#17])	$([#8]-[#6]-[#1])] Clc1c(cc(OCCCOc2c(cccc2)/C=C\3/SC(=N)NC(=O)3)cc1)C
[#16]-1-[#6](=!@[#7]-[$([#1])	$([#7](-[#1])-[#6]:[#6])])-[#7](-[$([#1])	$([#6]:[#7]:[#6]:[#6]:[#16])])-[#6](=[#8])-[#6]-1=[#6](-[#1])-[#6]:[#6]-[$([#17])	$([#8]-[#6]-[#1])] Clc1c(cc(OCCOc2c(cccc2)/C=C/3\SC(=N)NC(=O)3)cc1)C
[#16]-1-[#6](=!@[#7]-[$([#1])	$([#7](-[#1])-[#6]:[#6])])-[#7](-[$([#1])	$([#6]:[#7]:[#6]:[#6]:[#16])])-[#6](=[#8])-[#6]-1=[#6](-[#1])-[#6]:[#6]-[$([#17])	$([#8]-[#6]-[#1])] Clc1c(ccc(Cl)c1)COc2c(OC)cccc2/C=C/3\SC(=N)NC(=O)3
[#16]-1-[#6](=!@[#7]-[$([#1])	$([#7](-[#1])-[#6]:[#6])])-[#7](-[$([#1])	$([#6]:[#7]:[#6]:[#6]:[#16])])-[#6](=[#8])-[#6]-1=[#6](-[#1])-[#6]:[#6]-[$([#17])	$([#8]-[#6]-[#1])] Clc1c(cccc1)COc2c(cccc2)/C=C/3\SC(=N)NC(=O)3
[#16]-1-[#6](=!@[#7]-[$([#1])	$([#7](-[#1])-[#6]:[#6])])-[#7](-[$([#1])	$([#6]:[#7]:[#6]:[#6]:[#16])])-[#6](=[#8])-[#6]-1=[#6](-[#1])-[#6]:[#6]-[$([#17])	$([#8]-[#6]-[#1])] Clc1c(OC)c(cc(Cl)c1)/C=C\2/SC(=N)NC(=O)2
[#16]-1-[#6](=!@[#7]-[$([#1])	$([#7](-[#1])-[#6]:[#6])])-[#7](-[$([#1])	$([#6]:[#7]:[#6]:[#6]:[#16])])-[#6](=[#8])-[#6]-1=[#6](-[#1])-[#6]:[#6]-[$([#17])	$([#8]-[#6]-[#1])] Clc1c(OCc2c(F)cccc2)c(cc(Cl)c1)/C=C/3\SC(=N)NC(=O)3
[#16]-1-[#6](=!@[#7]-[$([#1])	$([#7](-[#1])-[#6]:[#6])])-[#7](-[$([#1])	$([#6]:[#7]:[#6]:[#6]:[#16])])-[#6](=[#8])-[#6]-1=[#6](-[#1])-[#6]:[#6]-[$([#17])	$([#8]-[#6]-[#1])] Clc1c(OCc2ccc(F)cc2)c(cc(Cl)c1)/C=C\3/SC(=N)NC(=O)3
[#16]-1-[#6](=!@[#7]-[$([#1])	$([#7](-[#1])-[#6]:[#6])])-[#7](-[$([#1])	$([#6]:[#7]:[#6]:[#6]:[#16])])-[#6](=[#8])-[#6]-1=[#6](-[#1])-[#6]:[#6]-[$([#17])	$([#8]-[#6]-[#1])] Clc1c(OCCCOc2c(cccc2)/C=C\3/SC(=N)NC(=O)3)cccc1
[#16]-1-[#6](=!@[#7]-[$([#1])	$([#7](-[#1])-[#6]:[#6])])-[#7](-[$([#1])	$([#6]:[#7]:[#6]:[#6]:[#16])])-[#6](=[#8])-[#6]-1=[#6](-[#1])-[#6]:[#6]-[$([#17])	$([#8]-[#6]-[#1])] Clc1c(OCCOc2c(cc(cc2)C)C)c(cc(Cl)c1)/C=C\3/SC(=N)NC(=O)3
[#16]-1-[#6](=!@[#7]-[$([#1])	$([#7](-[#1])-[#6]:[#6])])-[#7](-[$([#1])	$([#6]:[#7]:[#6]:[#6]:[#16])])-[#6](=[#8])-[#6]-1=[#6](-[#1])-[#6]:[#6]-[$([#17])	$([#8]-[#6]-[#1])] Clc1c(OCCOc2c(ccc(c2)C)C)c(cc(Cl)c1)/C=C/3\SC(=N)NC(=O)3
[#16]-1-[#6](=!@[#7]-[$([#1])	$([#7](-[#1])-[#6]:[#6])])-[#7](-[$([#1])	$([#6]:[#7]:[#6]:[#6]:[#16])])-[#6](=[#8])-[#6]-1=[#6](-[#1])-[#6]:[#6]-[$([#17])	$([#8]-[#6]-[#1])] Clc1c(OCCOc2c(cccc2)/C=C/3\SC(=N)NC(=O)3)cccc1
[#16]-1-[#6](=!@[#7]-[$([#1])	$([#7](-[#1])-[#6]:[#6])])-[#7](-[$([#1])	$([#6]:[#7]:[#6]:[#6]:[#16])])-[#6](=[#8])-[#6]-1=[#6](-[#1])-[#6]:[#6]-[$([#17])	$([#8]-[#6]-[#1])] Clc1c(OCCOc2c(cccc2C)C)c(cc(Cl)c1)/C=C\3/SC(=N)NC(=O)3
[#16]-1-[#6](=!@[#7]-[$([#1])	$([#7](-[#1])-[#6]:[#6])])-[#7](-[$([#1])	$([#6]:[#7]:[#6]:[#6]:[#16])])-[#6](=[#8])-[#6]-1=[#6](-[#1])-[#6]:[#6]-[$([#17])	$([#8]-[#6]-[#1])] Clc1c(OCCOc2c(OC)cc(cc2)CC=C)c(cc(Cl)c1)/C=C\3/SC(=N)NC(=O)3
[#16]-1-[#6](=!@[#7]-[$([#1])	$([#7](-[#1])-[#6]:[#6])])-[#7](-[$([#1])	$([#6]:[#7]:[#6]:[#6]:[#16])])-[#6](=[#8])-[#6]-1=[#6](-[#1])-[#6]:[#6]-[$([#17])	$([#8]-[#6]-[#1])] Clc1c(OCCOc2cc(c(Cl)cc2)C)c(cc(Cl)c1)/C=C/3\SC(=N)NC(=O)3
[#16]-1-[#6](=!@[#7]-[$([#1])	$([#7](-[#1])-[#6]:[#6])])-[#7](-[$([#1])	$([#6]:[#7]:[#6]:[#6]:[#16])])-[#6](=[#8])-[#6]-1=[#6](-[#1])-[#6]:[#6]-[$([#17])	$([#8]-[#6]-[#1])] Clc1c(OCCOc2cc(cc(c2)C)C)c(cc(Cl)c1)/C=C\3/SC(=N)NC(=O)3
[#16]-1-[#6](=!@[#7]-[$([#1])	$([#7](-[#1])-[#6]:[#6])])-[#7](-[$([#1])	$([#6]:[#7]:[#6]:[#6]:[#16])])-[#6](=[#8])-[#6]-1=[#6](-[#1])-[#6]:[#6]-[$([#17])	$([#8]-[#6]-[#1])] Clc1cc(c(OC)cc1)/C=C/2\SC(=N)NC(=O)2
[#16]-1-[#6](=!@[#7]-[$([#1])	$([#7](-[#1])-[#6]:[#6])])-[#7](-[$([#1])	$([#6]:[#7]:[#6]:[#6]:[#16])])-[#6](=[#8])-[#6]-1=[#6](-[#1])-[#6]:[#6]-[$([#17])	$([#8]-[#6]-[#1])] Clc1cc(c(OC)cc1)/C=C/2\SC(=N)NC(=O)2
[#16]-1-[#6](=!@[#7]-[$([#1])	$([#7](-[#1])-[#6]:[#6])])-[#7](-[$([#1])	$([#6]:[#7]:[#6]:[#6]:[#16])])-[#6](=[#8])-[#6]-1=[#6](-[#1])-[#6]:[#6]-[$([#17])	$([#8]-[#6]-[#1])] Clc1cc(c(OCC)cc1)/C=C/2\SC(=N)NC(=O)2
[#16]-1-[#6](=!@[#7]-[$([#1])	$([#7](-[#1])-[#6]:[#6])])-[#7](-[$([#1])	$([#6]:[#7]:[#6]:[#6]:[#16])])-[#6](=[#8])-[#6]-1=[#6](-[#1])-[#6]:[#6]-[$([#17])	$([#8]-[#6]-[#1])] Clc1cc(c(OCC=C)cc1)/C=C/2\SC(=N)NC(=O)2
[#16]-1-[#6](=!@[#7]-[$([#1])	$([#7](-[#1])-[#6]:[#6])])-[#7](-[$([#1])	$([#6]:[#7]:[#6]:[#6]:[#16])])-[#6](=[#8])-[#6]-1=[#6](-[#1])-[#6]:[#6]-[$([#17])	$([#8]-[#6]-[#1])] Clc1cc(c(OCc2ccc(F)cc2)cc1)/C=C\3/SC(=N)NC(=O)3
[#16]-1-[#6](=!@[#7]-[$([#1])	$([#7](-[#1])-[#6]:[#6])])-[#7](-[$([#1])	$([#6]:[#7]:[#6]:[#6]:[#16])])-[#6](=[#8])-[#6]-1=[#6](-[#1])-[#6]:[#6]-[$([#17])	$([#8]-[#6]-[#1])] Clc1cc(c(OCc2ccccc2)cc1)/C=C/3\SC(=N)NC(=O)3
[#16]-1-[#6](=!@[#7]-[$([#1])	$([#7](-[#1])-[#6]:[#6])])-[#7](-[$([#1])	$([#6]:[#7]:[#6]:[#6]:[#16])])-[#6](=[#8])-[#6]-1=[#6](-[#1])-[#6]:[#6]-[$([#17])	$([#8]-[#6]-[#1])] Clc1cc(c(OCc2ccccc2)cc1)/C=C\3/SC(=N)NC(=O)3
[#16]-1-[#6](=!@[#7]-[$([#1])	$([#7](-[#1])-[#6]:[#6])])-[#7](-[$([#1])	$([#6]:[#7]:[#6]:[#6]:[#16])])-[#6](=[#8])-[#6]-1=[#6](-[#1])-[#6]:[#6]-[$([#17])	$([#8]-[#6]-[#1])] Clc1cc(c(OCCOc2c(cccc2)C)cc1)/C=C\3/SC(=N)NC(=O)3
[#16]-1-[#6](=!@[#7]-[$([#1])	$([#7](-[#1])-[#6]:[#6])])-[#7](-[$([#1])	$([#6]:[#7]:[#6]:[#6]:[#16])])-[#6](=[#8])-[#6]-1=[#6](-[#1])-[#6]:[#6]-[$([#17])	$([#8]-[#6]-[#1])] Clc1cc(c(OCCOc2c(OC)cccc2)cc1)/C=C\3/SC(=N)NC(=O)3
[#16]-1-[#6](=!@[#7]-[$([#1])	$([#7](-[#1])-[#6]:[#6])])-[#7](-[$([#1])	$([#6]:[#7]:[#6]:[#6]:[#16])])-[#6](=[#8])-[#6]-1=[#6](-[#1])-[#6]:[#6]-[$([#17])	$([#8]-[#6]-[#1])] Clc1cc(c(OCCOc2cc(cc(c2)C)CC)cc1)/C=C/3\SC(=N)NC(=O)3
[#16]-1-[#6](=!@[#7]-[$([#1])	$([#7](-[#1])-[#6]:[#6])])-[#7](-[$([#1])	$([#6]:[#7]:[#6]:[#6]:[#16])])-[#6](=[#8])-[#6]-1=[#6](-[#1])-[#6]:[#6]-[$([#17])	$([#8]-[#6]-[#1])] Clc1cc(c(OCCOc2cc(ccc2)C)cc1)/C=C\3/SC(=N)NC(=O)3
[#16]-1-[#6](=!@[#7]-[$([#1])	$([#7](-[#1])-[#6]:[#6])])-[#7](-[$([#1])	$([#6]:[#7]:[#6]:[#6]:[#16])])-[#6](=[#8])-[#6]-1=[#6](-[#1])-[#6]:[#6]-[$([#17])	$([#8]-[#6]-[#1])] Clc1cc(c(OCCOc2ccc(cc2)C)cc1)/C=C/3\SC(=N)NC(=O)3
[#16]-1-[#6](=!@[#7]-[$([#1])	$([#7](-[#1])-[#6]:[#6])])-[#7](-[$([#1])	$([#6]:[#7]:[#6]:[#6]:[#16])])-[#6](=[#8])-[#6]-1=[#6](-[#1])-[#6]:[#6]-[$([#17])	$([#8]-[#6]-[#1])] Clc1cc(c(OCCOc2ccc(cc2)C)cc1)/C=C\3/SC(=N)NC(=O)3
[#16]-1-[#6](=!@[#7]-[$([#1])	$([#7](-[#1])-[#6]:[#6])])-[#7](-[$([#1])	$([#6]:[#7]:[#6]:[#6]:[#16])])-[#6](=[#8])-[#6]-1=[#6](-[#1])-[#6]:[#6]-[$([#17])	$([#8]-[#6]-[#1])] Clc1cc(c(OCCOCCOc2ccc(cc2)C)cc1)/C=C/3\SC(=N)NC(=O)3
[#16]-1-[#6](=!@[#7]-[$([#1])	$([#7](-[#1])-[#6]:[#6])])-[#7](-[$([#1])	$([#6]:[#7]:[#6]:[#6]:[#16])])-[#6](=[#8])-[#6]-1=[#6](-[#1])-[#6]:[#6]-[$([#17])	$([#8]-[#6]-[#1])] Clc1cc(c(OCCOCCOc2ccc(cc2)C)cc1)/C=C\3/SC(=N)NC(=O)3
[#16]-1-[#6](=!@[#7]-[$([#1])	$([#7](-[#1])-[#6]:[#6])])-[#7](-[$([#1])	$([#6]:[#7]:[#6]:[#6]:[#16])])-[#6](=[#8])-[#6]-1=[#6](-[#1])-[#6]:[#6]-[$([#17])	$([#8]-[#6]-[#1])] Clc1ccc(cc1)COc2c(ccc(N(CC)CC)c2)/C=C/3\SC(=N)NC(=O)3
[#16]-1-[#6](=!@[#7]-[$([#1])	$([#7](-[#1])-[#6]:[#6])])-[#7](-[$([#1])	$([#6]:[#7]:[#6]:[#6]:[#16])])-[#6](=[#8])-[#6]-1=[#6](-[#1])-[#6]:[#6]-[$([#17])	$([#8]-[#6]-[#1])] S1/C(/C(=O)NC1=N)=C/c2c(OC(C)C)cccc2
[#16]-1-[#6](=!@[#7]-[$([#1])	$([#7](-[#1])-[#6]:[#6])])-[#7](-[$([#1])	$([#6]:[#7]:[#6]:[#6]:[#16])])-[#6](=[#8])-[#6]-1=[#6](-[#1])-[#6]:[#6]-[$([#17])	$([#8]-[#6]-[#1])] S1/C(/C(=O)NC1=N)=C/c2c(OC)c(OC)c(OC)cc2
[#16]-1-[#6](=!@[#7]-[$([#1])	$([#7](-[#1])-[#6]:[#6])])-[#7](-[$([#1])	$([#6]:[#7]:[#6]:[#6]:[#16])])-[#6](=[#8])-[#6]-1=[#6](-[#1])-[#6]:[#6]-[$([#17])	$([#8]-[#6]-[#1])] S1/C(/C(=O)NC1=N)=C/c2c(OC)ccc([N+]([O-])=O)c2
[#16]-1-[#6](=!@[#7]-[$([#1])	$([#7](-[#1])-[#6]:[#6])])-[#7](-[$([#1])	$([#6]:[#7]:[#6]:[#6]:[#16])])-[#6](=[#8])-[#6]-1=[#6](-[#1])-[#6]:[#6]-[$([#17])	$([#8]-[#6]-[#1])] S1/C(/C(=O)NC1=N)=C/c2c(OC)ccc(OC)c2
[#16]-1-[#6](=!@[#7]-[$([#1])	$([#7](-[#1])-[#6]:[#6])])-[#7](-[$([#1])	$([#6]:[#7]:[#6]:[#6]:[#16])])-[#6](=[#8])-[#6]-1=[#6](-[#1])-[#6]:[#6]-[$([#17])	$([#8]-[#6]-[#1])] S1/C(/C(=O)NC1=N)=C/c2c(OC)ccc3c2cccc3
[#16]-1-[#6](=!@[#7]-[$([#1])	$([#7](-[#1])-[#6]:[#6])])-[#7](-[$([#1])	$([#6]:[#7]:[#6]:[#6]:[#16])])-[#6](=[#8])-[#6]-1=[#6](-[#1])-[#6]:[#6]-[$([#17])	$([#8]-[#6]-[#1])] S1/C(/C(=O)NC1=N)=C/c2c(OCC)ccc3c2cc(OCC)cc3
[#16]-1-[#6](=!@[#7]-[$([#1])	$([#7](-[#1])-[#6]:[#6])])-[#7](-[$([#1])	$([#6]:[#7]:[#6]:[#6]:[#16])])-[#6](=[#8])-[#6]-1=[#6](-[#1])-[#6]:[#6]-[$([#17])	$([#8]-[#6]-[#1])] S1/C(/C(=O)NC1=N)=C/c2c(OCc3ccc(cc3)C([O-])=O)cccc2
[#16]-1-[#6](=!@[#7]-[$([#1])	$([#7](-[#1])-[#6]:[#6])])-[#7](-[$([#1])	$([#6]:[#7]:[#6]:[#6]:[#16])])-[#6](=[#8])-[#6]-1=[#6](-[#1])-[#6]:[#6]-[$([#17])	$([#8]-[#6]-[#1])] S1/C(/C(=O)NC1=N)=C/c2c(OCc3ccc(cc3)C([O-])=O)cccc2
[#16]-1-[#6](=!@[#7]-[$([#1])	$([#7](-[#1])-[#6]:[#6])])-[#7](-[$([#1])	$([#6]:[#7]:[#6]:[#6]:[#16])])-[#6](=[#8])-[#6]-1=[#6](-[#1])-[#6]:[#6]-[$([#17])	$([#8]-[#6]-[#1])] S1/C(/C(=O)NC1=N)=C/c2c(OCc3ccccc3)c(OC)ccc2
[#16]-1-[#6](=!@[#7]-[$([#1])	$([#7](-[#1])-[#6]:[#6])])-[#7](-[$([#1])	$([#6]:[#7]:[#6]:[#6]:[#16])])-[#6](=[#8])-[#6]-1=[#6](-[#1])-[#6]:[#6]-[$([#17])	$([#8]-[#6]-[#1])] S1/C(/C(=O)NC1=N)=C/c2c(OCc3ccccc3)cccc2
[#16]-1-[#6](=!@[#7]-[$([#1])	$([#7](-[#1])-[#6]:[#6])])-[#7](-[$([#1])	$([#6]:[#7]:[#6]:[#6]:[#16])])-[#6](=[#8])-[#6]-1=[#6](-[#1])-[#6]:[#6]-[$([#17])	$([#8]-[#6]-[#1])] S1/C(/C(=O)NC1=N)=C/c2c(OCCCOc3c(ccc(c3)C)C)cccc2
[#16]-1-[#6](=!@[#7]-[$([#1])	$([#7](-[#1])-[#6]:[#6])])-[#7](-[$([#1])	$([#6]:[#7]:[#6]:[#6]:[#16])])-[#6](=[#8])-[#6]-1=[#6](-[#1])-[#6]:[#6]-[$([#17])	$([#8]-[#6]-[#1])] S1/C(/C(=O)NC1=N)=C/c2c(OCCCOc3c(cccc3)C)cccc2
[#16]-1-[#6](=!@[#7]-[$([#1])	$([#7](-[#1])-[#6]:[#6])])-[#7](-[$([#1])	$([#6]:[#7]:[#6]:[#6]:[#16])])-[#6](=[#8])-[#6]-1=[#6](-[#1])-[#6]:[#6]-[$([#17])	$([#8]-[#6]-[#1])] S1/C(/C(=O)NC1=N)=C/c2c(OCCOc3c(ccc(c3)C)C)cccc2
[#16]-1-[#6](=!@[#7]-[$([#1])	$([#7](-[#1])-[#6]:[#6])])-[#7](-[$([#1])	$([#6]:[#7]:[#6]:[#6]:[#16])])-[#6](=[#8])-[#6]-1=[#6](-[#1])-[#6]:[#6]-[$([#17])	$([#8]-[#6]-[#1])] S1/C(/C(=O)NC1=N)=C/c2c(OCCOc3cc(ccc3)C)ccc([N+]([O-])=O)c2
[#16]-1-[#6](=!@[#7]-[$([#1])	$([#7](-[#1])-[#6]:[#6])])-[#7](-[$([#1])	$([#6]:[#7]:[#6]:[#6]:[#16])])-[#6](=[#8])-[#6]-1=[#6](-[#1])-[#6]:[#6]-[$([#17])	$([#8]-[#6]-[#1])] S1/C(/C(=O)NC1=N)=C/c2c(OCCOc3ccc(cc3)C)ccc([N+]([O-])=O)c2
[#16]-1-[#6](=!@[#7]-[$([#1])	$([#7](-[#1])-[#6]:[#6])])-[#7](-[$([#1])	$([#6]:[#7]:[#6]:[#6]:[#16])])-[#6](=[#8])-[#6]-1=[#6](-[#1])-[#6]:[#6]-[$([#17])	$([#8]-[#6]-[#1])] S1/C(/C(=O)NC1=N)=C/c2c(OCCOc3ccc(cc3)C)ccc([N+]([O-])=O)c2
[#16]-1-[#6](=!@[#7]-[$([#1])	$([#7](-[#1])-[#6]:[#6])])-[#7](-[$([#1])	$([#6]:[#7]:[#6]:[#6]:[#16])])-[#6](=[#8])-[#6]-1=[#6](-[#1])-[#6]:[#6]-[$([#17])	$([#8]-[#6]-[#1])] S1/C(/C(=O)NC1=N)=C/c2c(OCCOCCOc3cc(ccc3)C)cccc2
[#16]-1-[#6](=!@[#7]-[$([#1])	$([#7](-[#1])-[#6]:[#6])])-[#7](-[$([#1])	$([#6]:[#7]:[#6]:[#6]:[#16])])-[#6](=[#8])-[#6]-1=[#6](-[#1])-[#6]:[#6]-[$([#17])	$([#8]-[#6]-[#1])] S1/C(/C(=O)NC1=N)=C\c2c(OC)c(OC)ccc2
[#16]-1-[#6](=!@[#7]-[$([#1])	$([#7](-[#1])-[#6]:[#6])])-[#7](-[$([#1])	$([#6]:[#7]:[#6]:[#6]:[#16])])-[#6](=[#8])-[#6]-1=[#6](-[#1])-[#6]:[#6]-[$([#17])	$([#8]-[#6]-[#1])] S1/C(/C(=O)NC1=N)=C\c2c(OC)cc(N(CC)CC)cc2
[#16]-1-[#6](=!@[#7]-[$([#1])	$([#7](-[#1])-[#6]:[#6])])-[#7](-[$([#1])	$([#6]:[#7]:[#6]:[#6]:[#16])])-[#6](=[#8])-[#6]-1=[#6](-[#1])-[#6]:[#6]-[$([#17])	$([#8]-[#6]-[#1])] S1/C(/C(=O)NC1=N)=C\c2c(OC)cc(OC)cc(OC)2
[#16]-1-[#6](=!@[#7]-[$([#1])	$([#7](-[#1])-[#6]:[#6])])-[#7](-[$([#1])	$([#6]:[#7]:[#6]:[#6]:[#16])])-[#6](=[#8])-[#6]-1=[#6](-[#1])-[#6]:[#6]-[$([#17])	$([#8]-[#6]-[#1])] S1/C(/C(=O)NC1=N)=C\c2c(OC)cc(OC)cc2
[#16]-1-[#6](=!@[#7]-[$([#1])	$([#7](-[#1])-[#6]:[#6])])-[#7](-[$([#1])	$([#6]:[#7]:[#6]:[#6]:[#16])])-[#6](=[#8])-[#6]-1=[#6](-[#1])-[#6]:[#6]-[$([#17])	$([#8]-[#6]-[#1])] S1/C(/C(=O)NC1=N)=C\c2c(OC)ccc(OC)c2
[#16]-1-[#6](=!@[#7]-[$([#1])	$([#7](-[#1])-[#6]:[#6])])-[#7](-[$([#1])	$([#6]:[#7]:[#6]:[#6]:[#16])])-[#6](=[#8])-[#6]-1=[#6](-[#1])-[#6]:[#6]-[$([#17])	$([#8]-[#6]-[#1])] S1/C(/C(=O)NC1=N)=C\c2c(OC)ccc3c2cccc3
[#16]-1-[#6](=!@[#7]-[$([#1])	$([#7](-[#1])-[#6]:[#6])])-[#7](-[$([#1])	$([#6]:[#7]:[#6]:[#6]:[#16])])-[#6](=[#8])-[#6]-1=[#6](-[#1])-[#6]:[#6]-[$([#17])	$([#8]-[#6]-[#1])] S1/C(/C(=O)NC1=N)=C\c2c(OCC([O-])=O)cccc2
[#16]-1-[#6](=!@[#7]-[$([#1])	$([#7](-[#1])-[#6]:[#6])])-[#7](-[$([#1])	$([#6]:[#7]:[#6]:[#6]:[#16])])-[#6](=[#8])-[#6]-1=[#6](-[#1])-[#6]:[#6]-[$([#17])	$([#8]-[#6]-[#1])] S1/C(/C(=O)NC1=N)=C\c2c(OCC(=O)OCC)cccc2
[#16]-1-[#6](=!@[#7]-[$([#1])	$([#7](-[#1])-[#6]:[#6])])-[#7](-[$([#1])	$([#6]:[#7]:[#6]:[#6]:[#16])])-[#6](=[#8])-[#6]-1=[#6](-[#1])-[#6]:[#6]-[$([#17])	$([#8]-[#6]-[#1])] S1/C(/C(=O)NC1=N)=C\c2c(OCC)cccc2
[#16]-1-[#6](=!@[#7]-[$([#1])	$([#7](-[#1])-[#6]:[#6])])-[#7](-[$([#1])	$([#6]:[#7]:[#6]:[#6]:[#16])])-[#6](=[#8])-[#6]-1=[#6](-[#1])-[#6]:[#6]-[$([#17])	$([#8]-[#6]-[#1])] S1/C(/C(=O)NC1=N)=C\c2c(OCC)cccc2
[#16]-1-[#6](=!@[#7]-[$([#1])	$([#7](-[#1])-[#6]:[#6])])-[#7](-[$([#1])	$([#6]:[#7]:[#6]:[#6]:[#16])])-[#6](=[#8])-[#6]-1=[#6](-[#1])-[#6]:[#6]-[$([#17])	$([#8]-[#6]-[#1])] S1/C(/C(=O)NC1=N)=C\c2c(OCC3=[N+]([O-])ON=C3C)cccc2
[#16]-1-[#6](=!@[#7]-[$([#1])	$([#7](-[#1])-[#6]:[#6])])-[#7](-[$([#1])	$([#6]:[#7]:[#6]:[#6]:[#16])])-[#6](=[#8])-[#6]-1=[#6](-[#1])-[#6]:[#6]-[$([#17])	$([#8]-[#6]-[#1])] S1/C(/C(=O)NC1=N)=C\c2c(OCc3c(F)cccc3)cccc2
[#16]-1-[#6](=!@[#7]-[$([#1])	$([#7](-[#1])-[#6]:[#6])])-[#7](-[$([#1])	$([#6]:[#7]:[#6]:[#6]:[#16])])-[#6](=[#8])-[#6]-1=[#6](-[#1])-[#6]:[#6]-[$([#17])	$([#8]-[#6]-[#1])] S1/C(/C(=O)NC1=N)=C\c2c(OCc3c4c(ccc3)cccc4)ccc5c2cccc5
[#16]-1-[#6](=!@[#7]-[$([#1])	$([#7](-[#1])-[#6]:[#6])])-[#7](-[$([#1])	$([#6]:[#7]:[#6]:[#6]:[#16])])-[#6](=[#8])-[#6]-1=[#6](-[#1])-[#6]:[#6]-[$([#17])	$([#8]-[#6]-[#1])] S1/C(/C(=O)NC1=N)=C\c2c(OCc3ccc(F)cc3)c(OC)ccc2
[#16]-1-[#6](=!@[#7]-[$([#1])	$([#7](-[#1])-[#6]:[#6])])-[#7](-[$([#1])	$([#6]:[#7]:[#6]:[#6]:[#16])])-[#6](=[#8])-[#6]-1=[#6](-[#1])-[#6]:[#6]-[$([#17])	$([#8]-[#6]-[#1])] S1/C(/C(=O)NC1=N)=C\c2c(OCc3ccccc3)c(OC)ccc2
[#16]-1-[#6](=!@[#7]-[$([#1])	$([#7](-[#1])-[#6]:[#6])])-[#7](-[$([#1])	$([#6]:[#7]:[#6]:[#6]:[#16])])-[#6](=[#8])-[#6]-1=[#6](-[#1])-[#6]:[#6]-[$([#17])	$([#8]-[#6]-[#1])] S1/C(/C(=O)NC1=N)=C\c2c(OCCC)ccc([N+]([O-])=O)c2
[#16]-1-[#6](=!@[#7]-[$([#1])	$([#7](-[#1])-[#6]:[#6])])-[#7](-[$([#1])	$([#6]:[#7]:[#6]:[#6]:[#16])])-[#6](=[#8])-[#6]-1=[#6](-[#1])-[#6]:[#6]-[$([#17])	$([#8]-[#6]-[#1])] S1/C(/C(=O)NC1=N)=C\c2c(OCCC)ccc3c2cccc3
[#16]-1-[#6](=!@[#7]-[$([#1])	$([#7](-[#1])-[#6]:[#6])])-[#7](-[$([#1])	$([#6]:[#7]:[#6]:[#6]:[#16])])-[#6](=[#8])-[#6]-1=[#6](-[#1])-[#6]:[#6]-[$([#17])	$([#8]-[#6]-[#1])] S1/C(/C(=O)NC1=N)=C\c2c(OCCC)ccc3c2cccc3
[#16]-1-[#6](=!@[#7]-[$([#1])	$([#7](-[#1])-[#6]:[#6])])-[#7](-[$([#1])	$([#6]:[#7]:[#6]:[#6]:[#16])])-[#6](=[#8])-[#6]-1=[#6](-[#1])-[#6]:[#6]-[$([#17])	$([#8]-[#6]-[#1])] S1/C(/C(=O)NC1=N)=C\c2c(OCCC)cccc2
[#16]-1-[#6](=!@[#7]-[$([#1])	$([#7](-[#1])-[#6]:[#6])])-[#7](-[$([#1])	$([#6]:[#7]:[#6]:[#6]:[#16])])-[#6](=[#8])-[#6]-1=[#6](-[#1])-[#6]:[#6]-[$([#17])	$([#8]-[#6]-[#1])] S1/C(/C(=O)NC1=N)=C\c2c(OCCCC)ccc3c2cccc3
[#16]-1-[#6](=!@[#7]-[$([#1])	$([#7](-[#1])-[#6]:[#6])])-[#7](-[$([#1])	$([#6]:[#7]:[#6]:[#6]:[#16])])-[#6](=[#8])-[#6]-1=[#6](-[#1])-[#6]:[#6]-[$([#17])	$([#8]-[#6]-[#1])] S1/C(/C(=O)NC1=N)=C\c2c(OCCCC)cccc2
[#16]-1-[#6](=!@[#7]-[$([#1])	$([#7](-[#1])-[#6]:[#6])])-[#7](-[$([#1])	$([#6]:[#7]:[#6]:[#6]:[#16])])-[#6](=[#8])-[#6]-1=[#6](-[#1])-[#6]:[#6]-[$([#17])	$([#8]-[#6]-[#1])] S1/C(/C(=O)NC1=N)=C\c2c(OCCCC)cccc2
[#16]-1-[#6](=!@[#7]-[$([#1])	$([#7](-[#1])-[#6]:[#6])])-[#7](-[$([#1])	$([#6]:[#7]:[#6]:[#6]:[#16])])-[#6](=[#8])-[#6]-1=[#6](-[#1])-[#6]:[#6]-[$([#17])	$([#8]-[#6]-[#1])] S1/C(/C(=O)NC1=N)=C\c2c(OCCOc3c(cc(cc3)C)C)cccc2
[#16]-1-[#6](=!@[#7]-[$([#1])	$([#7](-[#1])-[#6]:[#6])])-[#7](-[$([#1])	$([#6]:[#7]:[#6]:[#6]:[#16])])-[#6](=[#8])-[#6]-1=[#6](-[#1])-[#6]:[#6]-[$([#17])	$([#8]-[#6]-[#1])] S1/C(/C(=O)NC1=N)=C\c2c(OCCOc3c(ccc(c3)C)C)cccc2
[#16]-1-[#6](=!@[#7]-[$([#1])	$([#7](-[#1])-[#6]:[#6])])-[#7](-[$([#1])	$([#6]:[#7]:[#6]:[#6]:[#16])])-[#6](=[#8])-[#6]-1=[#6](-[#1])-[#6]:[#6]-[$([#17])	$([#8]-[#6]-[#1])] S1/C(/C(=O)NC1=N)=C\c2c(OCCOc3c(cccc3)[C@H](CC)C)cccc2
[#16]-1-[#6](=!@[#7]-[$([#1])	$([#7](-[#1])-[#6]:[#6])])-[#7](-[$([#1])	$([#6]:[#7]:[#6]:[#6]:[#16])])-[#6](=[#8])-[#6]-1=[#6](-[#1])-[#6]:[#6]-[$([#17])	$([#8]-[#6]-[#1])] S1/C(/C(=O)NC1=N)=C\c2c(OCCOc3c(cccc3)CC=C)cccc2
[#16]-1-[#6](=!@[#7]-[$([#1])	$([#7](-[#1])-[#6]:[#6])])-[#7](-[$([#1])	$([#6]:[#7]:[#6]:[#6]:[#16])])-[#6](=[#8])-[#6]-1=[#6](-[#1])-[#6]:[#6]-[$([#17])	$([#8]-[#6]-[#1])] S1/C(/C(=O)NC1=N)=C\c2c(OCCOc3cc(c(cc3)C)C)cccc2
[#16]-1-[#6](=!@[#7]-[$([#1])	$([#7](-[#1])-[#6]:[#6])])-[#7](-[$([#1])	$([#6]:[#7]:[#6]:[#6]:[#16])])-[#6](=[#8])-[#6]-1=[#6](-[#1])-[#6]:[#6]-[$([#17])	$([#8]-[#6]-[#1])] S1/C(/C(=O)NC1=N)=C\c2c(OCCOc3cc(cc(c3)C)C)cccc2
[#16]-1-[#6](=!@[#7]-[$([#1])	$([#7](-[#1])-[#6]:[#6])])-[#7](-[$([#1])	$([#6]:[#7]:[#6]:[#6]:[#16])])-[#6](=[#8])-[#6]-1=[#6](-[#1])-[#6]:[#6]-[$([#17])	$([#8]-[#6]-[#1])] S1/C(/C(=O)NC1=N)=C\c2c(OCCOc3cc(cc(c3)C)CC)cccc2
[#16]-1-[#6](=!@[#7]-[$([#1])	$([#7](-[#1])-[#6]:[#6])])-[#7](-[$([#1])	$([#6]:[#7]:[#6]:[#6]:[#16])])-[#6](=[#8])-[#6]-1=[#6](-[#1])-[#6]:[#6]-[$([#17])	$([#8]-[#6]-[#1])] S1/C(/C(=O)NC1=N)=C\c2c(OCCOc3cc(ccc3)C)ccc([N+]([O-])=O)c2
[#16]-1-[#6](=!@[#7]-[$([#1])	$([#7](-[#1])-[#6]:[#6])])-[#7](-[$([#1])	$([#6]:[#7]:[#6]:[#6]:[#16])])-[#6](=[#8])-[#6]-1=[#6](-[#1])-[#6]:[#6]-[$([#17])	$([#8]-[#6]-[#1])] S1/C(/C(=O)NC1=N)=C\c2c(OCCOc3ccc(cc3)C(C)(C)C)cccc2
[#16]-1-[#6](=!@[#7]-[$([#1])	$([#7](-[#1])-[#6]:[#6])])-[#7](-[$([#1])	$([#6]:[#7]:[#6]:[#6]:[#16])])-[#6](=[#8])-[#6]-1=[#6](-[#1])-[#6]:[#6]-[$([#17])	$([#8]-[#6]-[#1])] S1/C(/C(=O)NC1=N)=C\c2c(OCCOc3ccc(cc3)C(C)(C)C)cccc2
[#16]-1-[#6](=!@[#7]-[$([#1])	$([#7](-[#1])-[#6]:[#6])])-[#7](-[$([#1])	$([#6]:[#7]:[#6]:[#6]:[#16])])-[#6](=[#8])-[#6]-1=[#6](-[#1])-[#6]:[#6]-[$([#17])	$([#8]-[#6]-[#1])] S1/C(/C(=O)NC1=N)=C\c2c(OCCOCCOc3cc(ccc3)C)cccc2
[#16]-1-[#6](=!@[#7]-[$([#1])	$([#7](-[#1])-[#6]:[#6])])-[#7](-[$([#1])	$([#6]:[#7]:[#6]:[#6]:[#16])])-[#6](=[#8])-[#6]-1=[#6](-[#1])-[#6]:[#6]-[$([#17])	$([#8]-[#6]-[#1])] S1/C(/C(=O)NC1=N)=C\c2c(OCCOCCOc3ccc(cc3)C)cccc2
[#16]-1-[#6](=!@[#7]-[$([#1])	$([#7](-[#1])-[#6]:[#6])])-[#7](-[$([#1])	$([#6]:[#7]:[#6]:[#6]:[#16])])-[#6](=[#8])-[#6]-1=[#6](-[#1])-[#6]:[#6]-[$([#17])	$([#8]-[#6]-[#1])] S1/C(/C(=O)NC1=NNc2ccccc2)=C\c3c(OC)cc(OC)cc3
[#16]-1-[#6](=!@[#7]-[$([#1])	$([#7](-[#1])-[#6]:[#6])])-[#7](-[$([#1])	$([#6]:[#7]:[#6]:[#6]:[#16])])-[#6](=[#8])-[#6]-1=[#6](-[#1])-[#6]:[#6]-[$([#17])	$([#8]-[#6]-[#1])] S1/C(/C(=O)NC1=NNc2ccccc2)=C\c3c(OC)cc(OC)cc3
c:1(:c(:c(:c(:c(:c:1-[#1])-[#1])-[$([#8])	$([#7])	$([#6](-[#1])-[#1])])-[#1])-[#1])-[#7](-[#1])-[#1] [N-]1N=NN=C1CCc2ccc(N)cc2
c:1(:c(:c(:c(:c(:c:1-[#1])-[#1])-[$([#8])	$([#7])	$([#6](-[#1])-[#1])])-[#1])-[#1])-[#7](-[#1])-[#1] [nH+]1c(N2CCN(Cc3ccc(N)cc3)CC2)ccc4c1cccc4
c:1(:c(:c(:c(:c(:c:1-[#1])-[#1])-[$([#8])	$([#7])	$([#6](-[#1])-[#1])])-[#1])-[#1])-[#7](-[#1])-[#1] [O-]C(=O)[C@@H]([NH3+])CCc1ccc(N)cc1
c:1(:c(:c(:c(:c(:c:1-[#1])-[#1])-[$([#8])	$([#7])	$([#6](-[#1])-[#1])])-[#1])-[#1])-[#7](-[#1])-[#1] [O-]C(=O)[C@H](Cc1ccc(N)cc1)CCC([O-])=O
c:1(:c(:c(:c(:c(:c:1-[#1])-[#1])-[$([#8])	$([#7])	$([#6](-[#1])-[#1])])-[#1])-[#1])-[#7](-[#1])-[#1] [O-]C(=O)C(OC(=O)CCCCCNC(=O)c1ccc(cc1)CNC(=O)CCc2ccc(N)cc2)(C)C
c:1(:c(:c(:c(:c(:c:1-[#1])-[#1])-[$([#8])	$([#7])	$([#6](-[#1])-[#1])])-[#1])-[#1])-[#7](-[#1])-[#1] [O-]C(=O)c1c(Oc2ccc(N)cc2)cccc1
c:1(:c(:c(:c(:c(:c:1-[#1])-[#1])-[$([#8])	$([#7])	$([#6](-[#1])-[#1])])-[#1])-[#1])-[#7](-[#1])-[#1] [O-]C(=O)CCCCCC[C@@H]1[C@H]([NH2+]CCCOc2ccc(N)cc2)CCC1
c:1(:c(:c(:c(:c(:c:1-[#1])-[#1])-[$([#8])	$([#7])	$([#6](-[#1])-[#1])])-[#1])-[#1])-[#7](-[#1])-[#1] [O-]C=1N(c2c(cccc2)C(=O)C1C(=O)C[C@@H](Nc3ccc(N)cc3)c4ccc(N(C)C)cc4)C
c:1(:c(:c(:c(:c(:c:1-[#1])-[#1])-[$([#8])	$([#7])	$([#6](-[#1])-[#1])])-[#1])-[#1])-[#7](-[#1])-[#1] ClC=1C(=O)c2c(cccc2)C(=O)C(Nc3ccc(N)cc3)1
c:1(:c(:c(:c(:c(:c:1-[#1])-[#1])-[$([#8])	$([#7])	$([#6](-[#1])-[#1])])-[#1])-[#1])-[#7](-[#1])-[#1] Clc1c(O[C@H](C(=O)Nc2ccc(N)cc2)C)ccc(Cl)c1
c:1(:c(:c(:c(:c(:c:1-[#1])-[#1])-[$([#8])	$([#7])	$([#6](-[#1])-[#1])])-[#1])-[#1])-[#7](-[#1])-[#1] Clc1cc(Cl)cc(c1)CN2c3c(N=C2NC4CC[NH+](Cc5ccc(N)cc5)CC4)cccc3
c:1(:c(:c(:c(:c(:c:1-[#1])-[#1])-[$([#8])	$([#7])	$([#6](-[#1])-[#1])])-[#1])-[#1])-[#7](-[#1])-[#1] Clc1cc(Cl)cc(NC(=O)COc2ccc(N)cc2)c1
c:1(:c(:c(:c(:c(:c:1-[#1])-[#1])-[$([#8])	$([#7])	$([#6](-[#1])-[#1])])-[#1])-[#1])-[#7](-[#1])-[#1] Clc1ccc(Oc2ccc(N)cc2)cc1
c:1(:c(:c(:c(:c(:c:1-[#1])-[#1])-[$([#8])	$([#7])	$([#6](-[#1])-[#1])])-[#1])-[#1])-[#7](-[#1])-[#1] FC(F)(F)c1ccc(NC(=O)c2cc(Nc3ncnc4nc(ccc43)C(C)C)c(Oc5ccc(N)cc5)cc2)cc1
c:1(:c(:c(:c(:c(:c:1-[#1])-[#1])-[$([#8])	$([#7])	$([#6](-[#1])-[#1])])-[#1])-[#1])-[#7](-[#1])-[#1] Fc1c(ccc(F)c1)[C@@](O)(CN2N=CN=C2)CN(Cc3ccc(N)cc3)C
c:1(:c(:c(:c(:c(:c:1-[#1])-[#1])-[$([#8])	$([#7])	$([#6](-[#1])-[#1])])-[#1])-[#1])-[#7](-[#1])-[#1] Fc1c(cccc1)COc2ccc(N)cc2
c:1(:c(:c(:c(:c(:c:1-[#1])-[#1])-[$([#8])	$([#7])	$([#6](-[#1])-[#1])])-[#1])-[#1])-[#7](-[#1])-[#1] Fc1c(Oc2ccc(N)cc2)nc(Oc3ccc(N)cc3)c(F)c(Oc4ccc(N)cc4)1
c:1(:c(:c(:c(:c(:c:1-[#1])-[#1])-[$([#8])	$([#7])	$([#6](-[#1])-[#1])])-[#1])-[#1])-[#7](-[#1])-[#1] Fc1ccc(Oc2ccc(N)cc2)cc1
c:1(:c(:c(:c(:c(:c:1-[#1])-[#1])-[$([#8])	$([#7])	$([#6](-[#1])-[#1])])-[#1])-[#1])-[#7](-[#1])-[#1] N(c1ccc(N)cc1)(C(C)C)CC
c:1(:c(:c(:c(:c(:c:1-[#1])-[#1])-[$([#8])	$([#7])	$([#6](-[#1])-[#1])])-[#1])-[#1])-[#7](-[#1])-[#1] N=1c2c(N(C1)Cc3ccc(N)cc3)cccc2
c:1(:c(:c(:c(:c(:c:1-[#1])-[#1])-[$([#8])	$([#7])	$([#6](-[#1])-[#1])])-[#1])-[#1])-[#7](-[#1])-[#1] N=1c2c(N(C1NC3CC[NH+](Cc4ccc(N)cc4)CC3)Cc5ccccc5)cccc2
c:1(:c(:c(:c(:c(:c:1-[#1])-[#1])-[$([#8])	$([#7])	$([#6](-[#1])-[#1])])-[#1])-[#1])-[#7](-[#1])-[#1] N=1c2c(NC1Cc3ccc(N)cc3)ccc(c2)Cc4cc5N=C(Nc5cc4)Cc6ccc(N)cc6
c:1(:c(:c(:c(:c(:c:1-[#1])-[#1])-[$([#8])	$([#7])	$([#6](-[#1])-[#1])])-[#1])-[#1])-[#7](-[#1])-[#1] N=1N(C(=C(C1C)Cc2ccc(N)cc2)C)C
c:1(:c(:c(:c(:c(:c:1-[#1])-[#1])-[$([#8])	$([#7])	$([#6](-[#1])-[#1])])-[#1])-[#1])-[#7](-[#1])-[#1] N=1N(c2ccc(N)cc2)C=CC1
c:1(:c(:c(:c(:c(:c:1-[#1])-[#1])-[$([#8])	$([#7])	$([#6](-[#1])-[#1])])-[#1])-[#1])-[#7](-[#1])-[#1] N=1N(c2ccc(N)cc2)C=CC1C=3C(=NN(C3)C)C
c:1(:c(:c(:c(:c(:c:1-[#1])-[#1])-[$([#8])	$([#7])	$([#6](-[#1])-[#1])])-[#1])-[#1])-[#7](-[#1])-[#1] N1(c2ccc(N)cc2)C[C@H](CC1)C
c:1(:c(:c(:c(:c(:c:1-[#1])-[#1])-[$([#8])	$([#7])	$([#6](-[#1])-[#1])])-[#1])-[#1])-[#7](-[#1])-[#1] n1c(nc(N)c(c1N)CCCCc2ccc(N)cc2)N
c:1(:c(:c(:c(:c(:c:1-[#1])-[#1])-[$([#8])	$([#7])	$([#6](-[#1])-[#1])])-[#1])-[#1])-[#7](-[#1])-[#1] n1c(ncc(c1N)CCCCc2ccc(N)cc2)N
c:1(:c(:c(:c(:c(:c:1-[#1])-[#1])-[$([#8])	$([#7])	$([#6](-[#1])-[#1])])-[#1])-[#1])-[#7](-[#1])-[#1] n1c2N(C=Nc2c(nc1)N[C@H]3C[C@@H]([NH3+])CCC3)CCc4ccc(N)cc4
c:1(:c(:c(:c(:c(:c:1-[#1])-[#1])-[$([#8])	$([#7])	$([#6](-[#1])-[#1])])-[#1])-[#1])-[#7](-[#1])-[#1] n1c2N(C=Nc2c(nc1)N[C@H]3C[C@H]([NH3+])CCC3)CCc4ccc(N)cc4
c:1(:c(:c(:c(:c(:c:1-[#1])-[#1])-[$([#8])	$([#7])	$([#6](-[#1])-[#1])])-[#1])-[#1])-[#7](-[#1])-[#1] n1c2N(C=Nc2c(nc1)NC)Cc3ccc(N)cc3
c:1(:c(:c(:c(:c(:c:1-[#1])-[#1])-[$([#8])	$([#7])	$([#6](-[#1])-[#1])])-[#1])-[#1])-[#7](-[#1])-[#1] Nc1ccc(cc1)CCC(C)C
c:1(:c(:c(:c(:c(:c:1-[#1])-[#1])-[$([#8])	$([#7])	$([#6](-[#1])-[#1])])-[#1])-[#1])-[#7](-[#1])-[#1] Nc1ccc(cc1)CCc2ccc(N)cc2
c:1(:c(:c(:c(:c(:c:1-[#1])-[#1])-[$([#8])	$([#7])	$([#6](-[#1])-[#1])])-[#1])-[#1])-[#7](-[#1])-[#1] O(c1c(c(ccc1)C)C)CCOc2ccc(N)cc2
c:1(:c(:c(:c(:c(:c:1-[#1])-[#1])-[$([#8])	$([#7])	$([#6](-[#1])-[#1])])-[#1])-[#1])-[#7](-[#1])-[#1] O(c1ccc(cc1)C[NH+]2CCN(c3ccc(N)cc3)CC2)C
c:1(:c(:c(:c(:c(:c:1-[#1])-[#1])-[$([#8])	$([#7])	$([#6](-[#1])-[#1])])-[#1])-[#1])-[#7](-[#1])-[#1] O(c1ccc(cc1)C=Nc2ccc(N)cc2)C
c:1(:c(:c(:c(:c(:c:1-[#1])-[#1])-[$([#8])	$([#7])	$([#6](-[#1])-[#1])])-[#1])-[#1])-[#7](-[#1])-[#1] O(c1ccc(N)cc1)C(CCC)(C)C
c:1(:c(:c(:c(:c(:c:1-[#1])-[#1])-[$([#8])	$([#7])	$([#6](-[#1])-[#1])])-[#1])-[#1])-[#7](-[#1])-[#1] O(c1ccc(N)cc1)C[C@@H](O)CN2c3c(N=C2)cccc3
c:1(:c(:c(:c(:c(:c:1-[#1])-[#1])-[$([#8])	$([#7])	$([#6](-[#1])-[#1])])-[#1])-[#1])-[#7](-[#1])-[#1] O(c1ccc(N)cc1)c2ccc(cc2)Cc3ccccc3
c:1(:c(:c(:c(:c(:c:1-[#1])-[#1])-[$([#8])	$([#7])	$([#6](-[#1])-[#1])])-[#1])-[#1])-[#7](-[#1])-[#1] O(c1ccc(N)cc1)CC#N
c:1(:c(:c(:c(:c(:c:1-[#1])-[#1])-[$([#8])	$([#7])	$([#6](-[#1])-[#1])])-[#1])-[#1])-[#7](-[#1])-[#1] O(c1ccc(N)cc1)CC2=C(N(N=C2)C)C
c:1(:c(:c(:c(:c(:c:1-[#1])-[#1])-[$([#8])	$([#7])	$([#6](-[#1])-[#1])])-[#1])-[#1])-[#7](-[#1])-[#1] O(c1ccc(N)cc1)CCN2CC[NH+](CC2)CCC[C@@](C#N)(c3ccccc3)C(C)C
c:1(:c(:c(:c(:c(:c:1-[#1])-[#1])-[$([#8])	$([#7])	$([#6](-[#1])-[#1])])-[#1])-[#1])-[#7](-[#1])-[#1] O(CCCNc1ccc(N)cc1)C
c:1(:c(:c(:c(:c(:c:1-[#1])-[#1])-[$([#8])	$([#7])	$([#6](-[#1])-[#1])])-[#1])-[#1])-[#7](-[#1])-[#1] O=C(N(c1ccc(N)cc1)C)c2cc(ccc2)C(=O)N(c3ccc(N)cc3)C
c:1(:c(:c(:c(:c(:c:1-[#1])-[#1])-[$([#8])	$([#7])	$([#6](-[#1])-[#1])])-[#1])-[#1])-[#7](-[#1])-[#1] O=C(N[C@@H]1[C@@H](O[C@@H](N2c3ncnc(N(C)C)c(N=C2)3)[C@H](O)1)CO)[C@H]([NH3+])Cc4ccc(N)cc4
c:1(:c(:c(:c(:c(:c:1-[#1])-[#1])-[$([#8])	$([#7])	$([#6](-[#1])-[#1])])-[#1])-[#1])-[#7](-[#1])-[#1] O=C(N1C=Cc2c(cccc2)[C@@]1(C#N)Cc3ccc(N)cc3)c4ccccc4
c:1(:c(:c(:c(:c(:c:1-[#1])-[#1])-[$([#8])	$([#7])	$([#6](-[#1])-[#1])])-[#1])-[#1])-[#7](-[#1])-[#1] O=C(N1CCN(c2ccc(N)cc2)CC1)/C=C/c3ccccc3
c:1(:c(:c(:c(:c(:c:1-[#1])-[#1])-[$([#8])	$([#7])	$([#6](-[#1])-[#1])])-[#1])-[#1])-[#7](-[#1])-[#1] O=C(N1CCN(c2ccc(N)cc2)CC1)c3ccccc3
c:1(:c(:c(:c(:c(:c:1-[#1])-[#1])-[$([#8])	$([#7])	$([#6](-[#1])-[#1])])-[#1])-[#1])-[#7](-[#1])-[#1] O=C(N1CCN(CC1)CC)Cc2ccc(N)cc2
c:1(:c(:c(:c(:c(:c:1-[#1])-[#1])-[$([#8])	$([#7])	$([#6](-[#1])-[#1])])-[#1])-[#1])-[#7](-[#1])-[#1] O=C(Nc1c(cc(cc1)C)C)COc2ccc(N)cc2
c:1(:c(:c(:c(:c(:c:1-[#1])-[#1])-[$([#8])	$([#7])	$([#6](-[#1])-[#1])])-[#1])-[#1])-[#7](-[#1])-[#1] O=C(Nc1c(cccc1)CC)COc2ccc(N)cc2
c:1(:c(:c(:c(:c(:c:1-[#1])-[#1])-[$([#8])	$([#7])	$([#6](-[#1])-[#1])])-[#1])-[#1])-[#7](-[#1])-[#1] O=C(Nc1ccc(N)cc1)[C@@H](Oc2c(cccc2)C)CC
c:1(:c(:c(:c(:c(:c:1-[#1])-[#1])-[$([#8])	$([#7])	$([#6](-[#1])-[#1])])-[#1])-[#1])-[#7](-[#1])-[#1] O=C(Nc1ccc(N)cc1)[C@H](Oc2ccc(cc2)C)C
c:1(:c(:c(:c(:c(:c:1-[#1])-[#1])-[$([#8])	$([#7])	$([#6](-[#1])-[#1])])-[#1])-[#1])-[#7](-[#1])-[#1] O=C(Nc1ccc(N)cc1)c2cc(OC)c(OC)c(OC)c2
c:1(:c(:c(:c(:c(:c:1-[#1])-[#1])-[$([#8])	$([#7])	$([#6](-[#1])-[#1])])-[#1])-[#1])-[#7](-[#1])-[#1] O=C(Nc1ccc(N)cc1)CC(=O)CCN2N=Cc3c2cccc3C
c:1(:c(:c(:c(:c(:c:1-[#1])-[#1])-[$([#8])	$([#7])	$([#6](-[#1])-[#1])])-[#1])-[#1])-[#7](-[#1])-[#1] O=C(NCc1ccc(N)cc1)C[C@@H]2N(C(=[NH+]c3c(ccc(N)c3)2)N(C)C)CC
c:1(:c(:c(:c(:c(:c:1-[#1])-[#1])-[$([#8])	$([#7])	$([#6](-[#1])-[#1])])-[#1])-[#1])-[#7](-[#1])-[#1] O=C(NCc1ccc(N)cc1)C[C@@H]2N(c3ccccc3)C(=[N+](C)C)Nc4c(cccc4)2
c:1(:c(:c(:c(:c(:c:1-[#1])-[#1])-[$([#8])	$([#7])	$([#6](-[#1])-[#1])])-[#1])-[#1])-[#7](-[#1])-[#1] O=C(NCc1cnccc1)CCCc2ccc(N)cc2
c:1(:c(:c(:c(:c(:c:1-[#1])-[#1])-[$([#8])	$([#7])	$([#6](-[#1])-[#1])])-[#1])-[#1])-[#7](-[#1])-[#1] O=C(NCCCCCC(=O)O[C@@H](CCC)C)c1ccc(cc1)CNC(=O)CCc2ccc(N)cc2
c:1(:c(:c(:c(:c(:c:1-[#1])-[#1])-[$([#8])	$([#7])	$([#6](-[#1])-[#1])])-[#1])-[#1])-[#7](-[#1])-[#1] O=C(NCCCCCC(=O)O[C@@H]1[C@@H](CCC1)C)c2ccc(cc2)CNC(=O)CCc3ccc(N)cc3
c:1(:c(:c(:c(:c(:c:1-[#1])-[#1])-[$([#8])	$([#7])	$([#6](-[#1])-[#1])])-[#1])-[#1])-[#7](-[#1])-[#1] O=C(NCCCCCC(=O)OC[C@@H]1OCCC1)c2ccc(cc2)CNC(=O)CCc3ccc(N)cc3
c:1(:c(:c(:c(:c(:c:1-[#1])-[#1])-[$([#8])	$([#7])	$([#6](-[#1])-[#1])])-[#1])-[#1])-[#7](-[#1])-[#1] O=C(NCCCCCC(=O)OC1CCCCCC1)c2ccc(cc2)CNC(=O)CCc3ccc(N)cc3
c:1(:c(:c(:c(:c(:c:1-[#1])-[#1])-[$([#8])	$([#7])	$([#6](-[#1])-[#1])])-[#1])-[#1])-[#7](-[#1])-[#1] O=C(NCCCCCC(=O)OCC1CCC1)c2ccc(cc2)CNC(=O)CCc3ccc(N)cc3
c:1(:c(:c(:c(:c(:c:1-[#1])-[#1])-[$([#8])	$([#7])	$([#6](-[#1])-[#1])])-[#1])-[#1])-[#7](-[#1])-[#1] O=C(O[C@@H]1[C@H](CCCC1)CC)CCOc2ccc(N)cc2
c:1(:c(:c(:c(:c(:c:1-[#1])-[#1])-[$([#8])	$([#7])	$([#6](-[#1])-[#1])])-[#1])-[#1])-[#7](-[#1])-[#1] O=C(O[C@H]1[C@@H](CCCC1)CC)CCOc2ccc(N)cc2
c:1(:c(:c(:c(:c(:c:1-[#1])-[#1])-[$([#8])	$([#7])	$([#6](-[#1])-[#1])])-[#1])-[#1])-[#7](-[#1])-[#1] O=C(OC(C)(C)C)N(c1ccc(N)cc1)C(=O)OC(C)(C)C
c:1(:c(:c(:c(:c(:c:1-[#1])-[#1])-[$([#8])	$([#7])	$([#6](-[#1])-[#1])])-[#1])-[#1])-[#7](-[#1])-[#1] O=C(OC)C[C@@H](c1cc(ccc1)C(=[NH2+])N)CCc2ccc(N)cc2
c:1(:c(:c(:c(:c(:c:1-[#1])-[#1])-[$([#8])	$([#7])	$([#6](-[#1])-[#1])])-[#1])-[#1])-[#7](-[#1])-[#1] O=C(OC)CCCc1ccc(N)cc1
c:1(:c(:c(:c(:c(:c:1-[#1])-[#1])-[$([#8])	$([#7])	$([#6](-[#1])-[#1])])-[#1])-[#1])-[#7](-[#1])-[#1] O=C(OC1CCCCCC1)COc2ccc(N)cc2
c:1(:c(:c(:c(:c(:c:1-[#1])-[#1])-[$([#8])	$([#7])	$([#6](-[#1])-[#1])])-[#1])-[#1])-[#7](-[#1])-[#1] O=C(OCC)[C@@H](Nc1ccc(N)cc1)CCOC(=O)CC
c:1(:c(:c(:c(:c(:c:1-[#1])-[#1])-[$([#8])	$([#7])	$([#6](-[#1])-[#1])])-[#1])-[#1])-[#7](-[#1])-[#1] O=C(OCC)[C@@H](O)Cc1ccc(N)cc1
c:1(:c(:c(:c(:c(:c:1-[#1])-[#1])-[$([#8])	$([#7])	$([#6](-[#1])-[#1])])-[#1])-[#1])-[#7](-[#1])-[#1] O=C(OCC)C(NC(=O)C)(C(=O)OCC)Cc1ccc(Oc2ccc(N)cc2)cc1
c:1(:c(:c(:c(:c(:c:1-[#1])-[#1])-[$([#8])	$([#7])	$([#6](-[#1])-[#1])])-[#1])-[#1])-[#7](-[#1])-[#1] O=C(OCCCC)N[C@@H](C(=O)OC)Cc1ccc(N)cc1
c:1(:c(:c(:c(:c(:c:1-[#1])-[#1])-[$([#8])	$([#7])	$([#6](-[#1])-[#1])])-[#1])-[#1])-[#7](-[#1])-[#1] O=C(OCCCCC)COc1ccc(N)cc1
c:1(:c(:c(:c(:c(:c:1-[#1])-[#1])-[$([#8])	$([#7])	$([#6](-[#1])-[#1])])-[#1])-[#1])-[#7](-[#1])-[#1] O=C1c2c(cc(O)cc2)CC[C@@H]1Cc3ccc(N)cc3
c:1(:c(:c(:c(:c(:c:1-[#1])-[#1])-[$([#8])	$([#7])	$([#6](-[#1])-[#1])])-[#1])-[#1])-[#7](-[#1])-[#1] O=C1N(C(=O)[C@]2(N3C1=CC=C3)C(=O)NC(=O)C2)Cc4ccc(N)cc4
c:1(:c(:c(:c(:c(:c:1-[#1])-[#1])-[$([#8])	$([#7])	$([#6](-[#1])-[#1])])-[#1])-[#1])-[#7](-[#1])-[#1] O=C1N(C(=O)[C@H]2N1CCC2)Cc3ccc(N)cc3
c:1(:c(:c(:c(:c(:c:1-[#1])-[#1])-[$([#8])	$([#7])	$([#6](-[#1])-[#1])])-[#1])-[#1])-[#7](-[#1])-[#1] O=C1N(C(=O)C(N1)(C)C)Cc2ccc(N)cc2
c:1(:c(:c(:c(:c(:c:1-[#1])-[#1])-[$([#8])	$([#7])	$([#6](-[#1])-[#1])])-[#1])-[#1])-[#7](-[#1])-[#1] O=C1N(c2ccc(N)cc2)C(=Nc3c(cccc3)1)C
c:1(:c(:c(:c(:c(:c:1-[#1])-[#1])-[$([#8])	$([#7])	$([#6](-[#1])-[#1])])-[#1])-[#1])-[#7](-[#1])-[#1] O=C1N(c2ccc(N)cc2)CCCC1
c:1(:c(:c(:c(:c(:c:1-[#1])-[#1])-[$([#8])	$([#7])	$([#6](-[#1])-[#1])])-[#1])-[#1])-[#7](-[#1])-[#1] O=CN1CCN(c2ccc(N)cc2)CC1
c:1(:c(:c(:c(:c(:c:1-[#1])-[#1])-[$([#8])	$([#7])	$([#6](-[#1])-[#1])])-[#1])-[#1])-[#7](-[#1])-[#1] O1[C@@H](C(c2ccccc2)c3ccccc3)CC[C@@H]([NH2+]Cc4ccc(N)cc4)C1
c:1(:c(:c(:c(:c(:c:1-[#1])-[#1])-[$([#8])	$([#7])	$([#6](-[#1])-[#1])])-[#1])-[#1])-[#7](-[#1])-[#1] O1[C@@H](C[NH+](Cc2ccc(N)cc2)C[C@@H]1C)C
c:1(:c(:c(:c(:c(:c:1-[#1])-[#1])-[$([#8])	$([#7])	$([#6](-[#1])-[#1])])-[#1])-[#1])-[#7](-[#1])-[#1] O1[C@@H](N2c3ncnc(NCCc4ccc(N)cc4)c(N=C2)3)[C@@H](O)[C@@H](O)[C@@H]1CO
c:1(:c(:c(:c(:c(:c:1-[#1])-[#1])-[$([#8])	$([#7])	$([#6](-[#1])-[#1])])-[#1])-[#1])-[#7](-[#1])-[#1] O1c2ncnc(NCc3ccc(N)cc3)c2C(c4ccccc4)=C1c5ccccc5
c:1(:c(:c(:c(:c(:c:1-[#1])-[#1])-[$([#8])	$([#7])	$([#6](-[#1])-[#1])])-[#1])-[#1])-[#7](-[#1])-[#1] O1CCN(CC2=NN=NN(c3ccc(N)cc3)2)CC1
c:1(:c(:c(:c(:c(:c:1-[#1])-[#1])-[$([#8])	$([#7])	$([#6](-[#1])-[#1])])-[#1])-[#1])-[#7](-[#1])-[#1] Oc1c(O)cc(c2[nH+]c3c(c(n2)NCc4ccc(N)cc4)cccc3)cc(O)1
c:1(:c(:c(:c(:c(:c:1-[#1])-[#1])-[$([#8])	$([#7])	$([#6](-[#1])-[#1])])-[#1])-[#1])-[#7](-[#1])-[#1] OCCN1CCN(c2ccc(N)cc2)CC1
c:1(:c(:c(:c(:c(:c:1-[#1])-[#1])-[$([#8])	$([#7])	$([#6](-[#1])-[#1])])-[#1])-[#1])-[#7](-[#1])-[#1] P([O-])([O-])(=O)C1([NH2+]c2ccc(OC)cc2)CCC(CC1)CC
c:1(:c(:c(:c(:c(:c:1-[#1])-[#1])-[$([#8])	$([#7])	$([#6](-[#1])-[#1])])-[#1])-[#1])-[#7](-[#1])-[#1] P([O-])(=O)(C1=[NH+]C=CN(c2ccc(N)cc2)1)C
c:1(:c(:c(:c(:c(:c:1-[#1])-[#1])-[$([#8])	$([#7])	$([#6](-[#1])-[#1])])-[#1])-[#1])-[#7](-[#1])-[#1] S(=O)(=O)(N([C@H](COCC)CC(C)C)Cc1ccc(N)cc1)c2ccc(cc2)CN3c4c(N=C3C)cncc4
c:1(:c(:c(:c(:c(:c:1-[#1])-[#1])-[$([#8])	$([#7])	$([#6](-[#1])-[#1])])-[#1])-[#1])-[#7](-[#1])-[#1] S(=O)(=O)(N[C@H](C(=O)N1CCC(CCF)CC1)Cc2ccc(N)cc2)c3c(N[C@H](CN4CCN(C(=O)C)CC4)Cc5ccccc5)ccnc3
c:1(:c(:c(:c(:c(:c:1-[#1])-[#1])-[$([#8])	$([#7])	$([#6](-[#1])-[#1])])-[#1])-[#1])-[#7](-[#1])-[#1] S(=O)(=O)(N[C@H](C(=O)N1CCC(CCF)CC1)Cc2ccc(N)cc2)c3c(N[C@H](CO)Cc4ccc(OC)cc4)ccnc3
c:1(:c(:c(:c(:c(:c:1-[#1])-[#1])-[$([#8])	$([#7])	$([#6](-[#1])-[#1])])-[#1])-[#1])-[#7](-[#1])-[#1] S(=O)(=O)(Nc1ccc(N)cc1)CC
c:1(:c(:c(:c(:c(:c:1-[#1])-[#1])-[$([#8])	$([#7])	$([#6](-[#1])-[#1])])-[#1])-[#1])-[#7](-[#1])-[#1] S(C1=NN=C(N(c2ccccc2)1)COc3cc(ccc3)C)[C@@H](C(=O)Nc4ccc(N)cc4)C
c:1(:c(:c(:c(:c(:c:1-[#1])-[#1])-[$([#8])	$([#7])	$([#6](-[#1])-[#1])])-[#1])-[#1])-[#7](-[#1])-[#1] S(C1=NN=C(N1CC)c2ccncc2)CC(=O)Nc3ccc(N)cc3
c:1(:c(:c(:c(:c(:c:1-[#1])-[#1])-[$([#8])	$([#7])	$([#6](-[#1])-[#1])])-[#1])-[#1])-[#7](-[#1])-[#1] S(c1cc(c(Oc2ccc(N)cc2)cc1)CC=C)C
c:1(:c(:c(:c(:c(:c:1-[#1])-[#1])-[$([#8])	$([#7])	$([#6](-[#1])-[#1])])-[#1])-[#1])-[#7](-[#1])-[#1] S(c1cc(ccc1)C(F)(F)F)Cc2ccc(N)cc2
c:1(:c(:c(:c(:c(:c:1-[#1])-[#1])-[$([#8])	$([#7])	$([#6](-[#1])-[#1])])-[#1])-[#1])-[#7](-[#1])-[#1] S=C(Nc1ccc(N)cc1)NC(=O)CCC
c:1(:c(:c(:c(:c(:c:1-[#1])-[#1])-[$([#8])	$([#7])	$([#6](-[#1])-[#1])])-[#1])-[#1])-[#7](-[#1])-[#1] S=C(O)Cc1ccc(N)cc1
[truncated: 1,900 more rows]
