# Supplementary material for: Systematic benchmark of substructure search in molecular graphs - From Ullmann to VF2
Source: J Cheminform. 2012 Jul 31;4:13. doi: 10.1186/1758-2946-4-13 (PMC3586954; doi:10.1186/1758-2946-4-13)
Supplement: Additional file 3 — Supplementary Information (Additional file3). Figure S1. Depiction of SMARTS pattern with no explicit hydrogens and no recursion (top-left), explicit hydrogens and no recursion (top-right), no explicit hydrogens and recursion (bottom-left), and with explicit hydrogens and recursive atom environments (bottom-right). Depictions are created by SMARTSViewer [42]. Figure S2. Visual dipiction of PAINS patterns 1-4 created with SMARTSViewer [42]. Figure S3. Visual dipiction of PAINS patterns 5-8 created with SMARTSViewer [42]. Figure S4. Visual dipiction of PAINS patterns 9-12 created with SMARTSViewer [42]. Figure S5. Visual dipiction of PAINS patterns 13-16 created with SMARTSViewer [42]. [file 1758-2946-4-13-S3.zip › additional_data/datasets/substructure_search_set/literature_Hs_rec.smarts.lead-like.benchmarkset]

[$([#1X1][$([nX3](:*):*)	$([nX2](:*):*)	$([#7X2]=*)	$([NX3](=*)=*)	$([#7X3+](-*)=*)	$([#7X3+H]=*)])] [NH+]1=CN[C@H]2c3c(c4c(cccc4)[C@H]12)cccc3
[$([#1X1][$([nX3](:*):*)	$([nX2](:*):*)	$([#7X2]=*)	$([NX3](=*)=*)	$([#7X3+](-*)=*)	$([#7X3+H]=*)])] [O-][N+](=O)c1c(cccc1)CC(=O)OCC(=O)C=2c3c(NC2)cccc3
[$([#1X1][$([nX3](:*):*)	$([nX2](:*):*)	$([#7X2]=*)	$([NX3](=*)=*)	$([#7X3+](-*)=*)	$([#7X3+H]=*)])] [O-][N+](=O)c1c(NCc2c([nH+]ccc2)N(C)C)ccc(c1)C(=O)C
[$([#1X1][$([nX3](:*):*)	$([nX2](:*):*)	$([#7X2]=*)	$([NX3](=*)=*)	$([#7X3+](-*)=*)	$([#7X3+H]=*)])] [O-][N+](=O)c1cc(ccc1)/C=C/C(=O)Nc2c3NN=Cc3ccc2
[$([#1X1][$([nX3](:*):*)	$([nX2](:*):*)	$([#7X2]=*)	$([NX3](=*)=*)	$([#7X3+](-*)=*)	$([#7X3+H]=*)])] [O-][N+](=O)c1cc(ccc1)C(=O)NNC(=O)C2=NNc3c(cccc3)2
[$([#1X1][$([nX3](:*):*)	$([nX2](:*):*)	$([#7X2]=*)	$([NX3](=*)=*)	$([#7X3+](-*)=*)	$([#7X3+H]=*)])] [O-]C(=O)[C@@H]1N[C@@H](C(=O)OC(C)(C)C)C=2Nc3c(cccc3)C2C1
[$([#1X1][$([nX3](:*):*)	$([nX2](:*):*)	$([#7X2]=*)	$([NX3](=*)=*)	$([#7X3+](-*)=*)	$([#7X3+H]=*)])] [O-]C(=O)[C@H]1[NH2+][C@@H](c2cc(OC)c(O)cc2)C=3Nc4c(cccc4)C3C1
[$([#1X1][$([nX3](:*):*)	$([nX2](:*):*)	$([#7X2]=*)	$([NX3](=*)=*)	$([#7X3+](-*)=*)	$([#7X3+H]=*)])] [O-]C(=O)c1cc2c(cc1)C(=O)N(C(=O)2)C=3C(=O)NC(=O)NC3
[$([#1X1][$([nX3](:*):*)	$([nX2](:*):*)	$([#7X2]=*)	$([NX3](=*)=*)	$([#7X3+](-*)=*)	$([#7X3+H]=*)])] [O-]c1c([nH+]ccc1)NC(=O)c2ccc(OCc3ccncc3)cc2
[$([#1X1][$([nX3](:*):*)	$([nX2](:*):*)	$([#7X2]=*)	$([NX3](=*)=*)	$([#7X3+](-*)=*)	$([#7X3+H]=*)])] [S-]C(=[NH+]C12CN3CN(CN(C3)C2)C1)Nc4c(c(ccc4)C)C
[$([#1X1][$([nX3](:*):*)	$([nX2](:*):*)	$([#7X2]=*)	$([NX3](=*)=*)	$([#7X3+](-*)=*)	$([#7X3+H]=*)])] Brc1cc(ccc1)[C@H]2SCC(=O)NC=3NN=C(C32)C
[$([#1X1][$([nX3](:*):*)	$([nX2](:*):*)	$([#7X2]=*)	$([NX3](=*)=*)	$([#7X3+](-*)=*)	$([#7X3+H]=*)])] Brc1cc(OCCNc2ncnc3NC=Nc32)ccc1
[$([#1X1][$([nX3](:*):*)	$([nX2](:*):*)	$([#7X2]=*)	$([NX3](=*)=*)	$([#7X3+](-*)=*)	$([#7X3+H]=*)])] Brc1cc2NN=Cc2c(c1)C
[$([#1X1][$([nX3](:*):*)	$([nX2](:*):*)	$([#7X2]=*)	$([NX3](=*)=*)	$([#7X3+](-*)=*)	$([#7X3+H]=*)])] Cl/C(=C/CSC1=NC=2N(C(=O)NC(=O)C(N1C/C=C/C)2)C)/C
[$([#1X1][$([nX3](:*):*)	$([nX2](:*):*)	$([#7X2]=*)	$([NX3](=*)=*)	$([#7X3+](-*)=*)	$([#7X3+H]=*)])] Clc1c(F)ccc(NC(=O)CCC=2C(=O)NC(=NC2C)C)c1
[$([#1X1][$([nX3](:*):*)	$([nX2](:*):*)	$([#7X2]=*)	$([NX3](=*)=*)	$([#7X3+](-*)=*)	$([#7X3+H]=*)])] Clc1c(F)ccc(NC(=S)NCCCC2=C(NN=C2)C)c1
[$([#1X1][$([nX3](:*):*)	$([nX2](:*):*)	$([#7X2]=*)	$([NX3](=*)=*)	$([#7X3+](-*)=*)	$([#7X3+H]=*)])] Clc1c(NNC(=O)C2=NNC=C2)c(Cl)cc(Cl)c1
[$([#1X1][$([nX3](:*):*)	$([nX2](:*):*)	$([#7X2]=*)	$([NX3](=*)=*)	$([#7X3+](-*)=*)	$([#7X3+H]=*)])] Clc1c(OC)c(OC)cc(c1)/C=C\2/SC(=N)NC(=O)2
[$([#1X1][$([nX3](:*):*)	$([nX2](:*):*)	$([#7X2]=*)	$([NX3](=*)=*)	$([#7X3+](-*)=*)	$([#7X3+H]=*)])] Clc1c2c(NC=C2)cc(c1)C(=O)OC
[$([#1X1][$([nX3](:*):*)	$([nX2](:*):*)	$([#7X2]=*)	$([NX3](=*)=*)	$([#7X3+](-*)=*)	$([#7X3+H]=*)])] Clc1cc(ccc1)C[C@@H](NC(=O)c2cnc3NN=C(c3c2)C)C
[$([#1X1][$([nX3](:*):*)	$([nX2](:*):*)	$([#7X2]=*)	$([NX3](=*)=*)	$([#7X3+](-*)=*)	$([#7X3+H]=*)])] Clc1cc(ccc1)C2(C(=O)NCC=3C(=NNC3C)C)CC2
[$([#1X1][$([nX3](:*):*)	$([nX2](:*):*)	$([#7X2]=*)	$([NX3](=*)=*)	$([#7X3+](-*)=*)	$([#7X3+H]=*)])] Clc1cc(NC(=O)CC(=O)N(CC2=[NH+]C(=CN2)C)C)c(cc1)C
[$([#1X1][$([nX3](:*):*)	$([nX2](:*):*)	$([#7X2]=*)	$([NX3](=*)=*)	$([#7X3+](-*)=*)	$([#7X3+H]=*)])] Clc1ccc(cc1)C=2NC(SCC(=O)N3CCCCC3)=NC2
[$([#1X1][$([nX3](:*):*)	$([nX2](:*):*)	$([#7X2]=*)	$([NX3](=*)=*)	$([#7X3+](-*)=*)	$([#7X3+H]=*)])] Clc1ccc(cc1)C2=NC(=NN2)c3ccc(N)cc3
[$([#1X1][$([nX3](:*):*)	$([nX2](:*):*)	$([#7X2]=*)	$([NX3](=*)=*)	$([#7X3+](-*)=*)	$([#7X3+H]=*)])] ClCCCC(=O)Nc1cc2NC(=O)C(=C(c2cc1)C)CC
[$([#1X1][$([nX3](:*):*)	$([nX2](:*):*)	$([#7X2]=*)	$([NX3](=*)=*)	$([#7X3+](-*)=*)	$([#7X3+H]=*)])] FC(F)C=1C=2C(=NN(C2)C3CCCC3)NC(=O)C1
[$([#1X1][$([nX3](:*):*)	$([nX2](:*):*)	$([#7X2]=*)	$([NX3](=*)=*)	$([#7X3+](-*)=*)	$([#7X3+H]=*)])] FC(F)Oc1c(OC)cc(cc1)CCNC(=O)C2=CNC(=O)C=C2
[$([#1X1][$([nX3](:*):*)	$([nX2](:*):*)	$([#7X2]=*)	$([NX3](=*)=*)	$([#7X3+](-*)=*)	$([#7X3+H]=*)])] Fc1c(F)cccc(NC(=O)C(=O)NCC=2Nc3c(cccc3)C2)1
[$([#1X1][$([nX3](:*):*)	$([nX2](:*):*)	$([#7X2]=*)	$([NX3](=*)=*)	$([#7X3+](-*)=*)	$([#7X3+H]=*)])] Fc1c(NC(=O)CC=2[NH+]=C3N(C2)C=CC=C3C)c(F)ccc1
[$([#1X1][$([nX3](:*):*)	$([nX2](:*):*)	$([#7X2]=*)	$([NX3](=*)=*)	$([#7X3+](-*)=*)	$([#7X3+H]=*)])] Fc1c2c(c3c(NC(=O)2)cccc3)ccc1
[$([#1X1][$([nX3](:*):*)	$([nX2](:*):*)	$([#7X2]=*)	$([NX3](=*)=*)	$([#7X3+](-*)=*)	$([#7X3+H]=*)])] Fc1cc(ccc1)CNC(=O)CC2=C([O-])Nc3c(cccc3)C(=O)2
[$([#1X1][$([nX3](:*):*)	$([nX2](:*):*)	$([#7X2]=*)	$([NX3](=*)=*)	$([#7X3+](-*)=*)	$([#7X3+H]=*)])] Fc1cc(F)cc(NC(=O)NCCN2C=[NH+]C=C2)c1
[$([#1X1][$([nX3](:*):*)	$([nX2](:*):*)	$([#7X2]=*)	$([NX3](=*)=*)	$([#7X3+](-*)=*)	$([#7X3+H]=*)])] Fc1cc2c(N=C(NC(=O)2)CC(=O)Nc3ccc(OC)cc3)cc1
[$([#1X1][$([nX3](:*):*)	$([nX2](:*):*)	$([#7X2]=*)	$([NX3](=*)=*)	$([#7X3+](-*)=*)	$([#7X3+H]=*)])] Fc1cc2c(NC(=C2CC[NH+]3CC4=C(NN=C4)CC3)C)cc1
[$([#1X1][$([nX3](:*):*)	$([nX2](:*):*)	$([#7X2]=*)	$([NX3](=*)=*)	$([#7X3+](-*)=*)	$([#7X3+H]=*)])] Fc1ccc(cc1)[C@H]([NH+](C)C)CN/C=C/2\C(=O)[NH+]=C3C(=C2)C=CC=C3
[$([#1X1][$([nX3](:*):*)	$([nX2](:*):*)	$([#7X2]=*)	$([NX3](=*)=*)	$([#7X3+](-*)=*)	$([#7X3+H]=*)])] Fc1ccc(cc1)[C@H](N2CCOCC2)CNCC3=[NH+]C=CN3C
[$([#1X1][$([nX3](:*):*)	$([nX2](:*):*)	$([#7X2]=*)	$([NX3](=*)=*)	$([#7X3+](-*)=*)	$([#7X3+H]=*)])] N#Cc1c(nccc1)NCc2c[nH+]c(N3Cc4c(cccc4)CC3)cc2
[$([#1X1][$([nX3](:*):*)	$([nX2](:*):*)	$([#7X2]=*)	$([NX3](=*)=*)	$([#7X3+](-*)=*)	$([#7X3+H]=*)])] N=1N=CN2c3c(N=C(NCCC=4c5c(NC4)cccc5)C12)cccc3
[$([#1X1][$([nX3](:*):*)	$([nX2](:*):*)	$([#7X2]=*)	$([NX3](=*)=*)	$([#7X3+](-*)=*)	$([#7X3+H]=*)])] O(c1c(c2ccccc2)cccc1)CCCC(=[NH2+])N
[$([#1X1][$([nX3](:*):*)	$([nX2](:*):*)	$([#7X2]=*)	$([NX3](=*)=*)	$([#7X3+](-*)=*)	$([#7X3+H]=*)])] O(c1c(cccc1C)C)C[C@@H](O)CN2CCN(c3[nH+]cccc3)CC2
[$([#1X1][$([nX3](:*):*)	$([nX2](:*):*)	$([#7X2]=*)	$([NX3](=*)=*)	$([#7X3+](-*)=*)	$([#7X3+H]=*)])] O(c1cc2[nH+]c(cc(NCCN3CCOCC3)c2cc1)C)C
[$([#1X1][$([nX3](:*):*)	$([nX2](:*):*)	$([#7X2]=*)	$([NX3](=*)=*)	$([#7X3+](-*)=*)	$([#7X3+H]=*)])] O=C([C@@H](C#N)C1=Nc2c(N1)cccc2)CCCC=3ON=C(N3)C
[$([#1X1][$([nX3](:*):*)	$([nX2](:*):*)	$([#7X2]=*)	$([NX3](=*)=*)	$([#7X3+](-*)=*)	$([#7X3+H]=*)])] O=C(C=1c2c(NC1)cc(OC)cc2)CN3C[C@H](O[C@@H](C3)C)C
[$([#1X1][$([nX3](:*):*)	$([nX2](:*):*)	$([#7X2]=*)	$([NX3](=*)=*)	$([#7X3+](-*)=*)	$([#7X3+H]=*)])] O=C(N(CC=1C(=O)Nc2c(cc(cc2)C)C1)CCC)c3ccncc3
[$([#1X1][$([nX3](:*):*)	$([nX2](:*):*)	$([#7X2]=*)	$([NX3](=*)=*)	$([#7X3+](-*)=*)	$([#7X3+H]=*)])] O=C(N[C@@H](CO)C)NCc1c[nH+]c(N2CCCCCC2)cc1
[$([#1X1][$([nX3](:*):*)	$([nX2](:*):*)	$([#7X2]=*)	$([NX3](=*)=*)	$([#7X3+](-*)=*)	$([#7X3+H]=*)])] O=C(N1CCN(c2[nH+]cccc2)CC1)C3=NNC4=C3CCC4
[$([#1X1][$([nX3](:*):*)	$([nX2](:*):*)	$([#7X2]=*)	$([NX3](=*)=*)	$([#7X3+](-*)=*)	$([#7X3+H]=*)])] O=C(NC)CN1CCN(C2=[NH+]C=CN(c3cc(OC)ccc3)2)CC1
[$([#1X1][$([nX3](:*):*)	$([nX2](:*):*)	$([#7X2]=*)	$([NX3](=*)=*)	$([#7X3+](-*)=*)	$([#7X3+H]=*)])] O=C(NC[C@@H](O)C)C=1ON=C(N1)c2cc3NC=Cc3cc2
[$([#1X1][$([nX3](:*):*)	$([nX2](:*):*)	$([#7X2]=*)	$([NX3](=*)=*)	$([#7X3+](-*)=*)	$([#7X3+H]=*)])] O=C(NC1=NNC(=N1)c2ncccc2)c3cc(cc(c3)C)C
[$([#1X1][$([nX3](:*):*)	$([nX2](:*):*)	$([#7X2]=*)	$([NX3](=*)=*)	$([#7X3+](-*)=*)	$([#7X3+H]=*)])] O=C(Nc1c(cccc1C)C)N[C@@H](C2=NC(=NN2)c3cnccc3)C
[$([#1X1][$([nX3](:*):*)	$([nX2](:*):*)	$([#7X2]=*)	$([NX3](=*)=*)	$([#7X3+](-*)=*)	$([#7X3+H]=*)])] O=C(Nc1c2c(nccc2)ccc1)c3cc4N=CNc4cc3
[$([#1X1][$([nX3](:*):*)	$([nX2](:*):*)	$([#7X2]=*)	$([NX3](=*)=*)	$([#7X3+](-*)=*)	$([#7X3+H]=*)])] O=C(NC1CC[NH+](Cc2c(cccc2)C)CC1)c3cc4N=CNc4cc3
[$([#1X1][$([nX3](:*):*)	$([nX2](:*):*)	$([#7X2]=*)	$([NX3](=*)=*)	$([#7X3+](-*)=*)	$([#7X3+H]=*)])] O=C(Nc1cnc2N(N=C(c2c1)C)C)C3=NNC=C3
[$([#1X1][$([nX3](:*):*)	$([nX2](:*):*)	$([#7X2]=*)	$([NX3](=*)=*)	$([#7X3+](-*)=*)	$([#7X3+H]=*)])] O=C(Nc1ncccc1)c2cc3c(NC(=C3C)C)cc2
[$([#1X1][$([nX3](:*):*)	$([nX2](:*):*)	$([#7X2]=*)	$([NX3](=*)=*)	$([#7X3+](-*)=*)	$([#7X3+H]=*)])] O=C(NCc1c[nH+]c(N2CCC(CC2)C)cc1)NCCN3C=[NH+]C=C3
[$([#1X1][$([nX3](:*):*)	$([nX2](:*):*)	$([#7X2]=*)	$([NX3](=*)=*)	$([#7X3+](-*)=*)	$([#7X3+H]=*)])] O=C(NN=Cc1c(OC)c(OC)ccc1)C=2NN=C(C2)C
[$([#1X1][$([nX3](:*):*)	$([nX2](:*):*)	$([#7X2]=*)	$([NX3](=*)=*)	$([#7X3+](-*)=*)	$([#7X3+H]=*)])] O=C(OC)C1=NNc2c(cc(NC(=O)CCC3CCCC3)cc2)1
[$([#1X1][$([nX3](:*):*)	$([nX2](:*):*)	$([#7X2]=*)	$([NX3](=*)=*)	$([#7X3+](-*)=*)	$([#7X3+H]=*)])] O=C(OC)c1cc(NC(=O)c2c3c(NN=C3)ccc2)c(cc1)C
[$([#1X1][$([nX3](:*):*)	$([nX2](:*):*)	$([#7X2]=*)	$([NX3](=*)=*)	$([#7X3+](-*)=*)	$([#7X3+H]=*)])] O=C(OCC(=O)N(C)C)c1c2NC3=C(c2ccc1)CCCC3
[$([#1X1][$([nX3](:*):*)	$([nX2](:*):*)	$([#7X2]=*)	$([NX3](=*)=*)	$([#7X3+](-*)=*)	$([#7X3+H]=*)])] O=C(OCC)[NH+]=C1C=C2OC(O)=CC(=C2C=C1)C[NH2+]CCC
[$([#1X1][$([nX3](:*):*)	$([nX2](:*):*)	$([#7X2]=*)	$([NX3](=*)=*)	$([#7X3+](-*)=*)	$([#7X3+H]=*)])] O=C(OCC1=Nc2c(cccc2C)C(=O)N1)C3=C(ON=C3C)C(C)C
[$([#1X1][$([nX3](:*):*)	$([nX2](:*):*)	$([#7X2]=*)	$([NX3](=*)=*)	$([#7X3+](-*)=*)	$([#7X3+H]=*)])] O=C1C(=NNc2ccc(cc2)C(=[NH2+])N)C=C(N=Nc3ccccc3)C=C1
[$([#1X1][$([nX3](:*):*)	$([nX2](:*):*)	$([#7X2]=*)	$([NX3](=*)=*)	$([#7X3+](-*)=*)	$([#7X3+H]=*)])] O=C1C(C2=Nc3c(N2)cc(cc3)C)=C(N(c4ccc(OC)cc4)C1)N
[$([#1X1][$([nX3](:*):*)	$([nX2](:*):*)	$([#7X2]=*)	$([NX3](=*)=*)	$([#7X3+](-*)=*)	$([#7X3+H]=*)])] O=C1c2c(NC(=C1C[NH+]3[C@@H](CCCC3)C)C)ccc(c2)C
[$([#1X1][$([nX3](:*):*)	$([nX2](:*):*)	$([#7X2]=*)	$([NX3](=*)=*)	$([#7X3+](-*)=*)	$([#7X3+H]=*)])] O=C1N([C@H](CC)C)CC(=O)N2[C@H]1CC=3c4c(NC3C2)cccc4
[$([#1X1][$([nX3](:*):*)	$([nX2](:*):*)	$([#7X2]=*)	$([NX3](=*)=*)	$([#7X3+](-*)=*)	$([#7X3+H]=*)])] O=C1N(C(=O)C=2NC(=NC(N1C)2)N3CCN(C(=O)C(C)C)CC3)C
[$([#1X1][$([nX3](:*):*)	$([nX2](:*):*)	$([#7X2]=*)	$([NX3](=*)=*)	$([#7X3+](-*)=*)	$([#7X3+H]=*)])] O=C1N(C=C(C(=O)N1)C)[C@@H]2O[C@@H]([C@@H](N(O)Cc3ccccc3)C2)CO
[$([#1X1][$([nX3](:*):*)	$([nX2](:*):*)	$([#7X2]=*)	$([NX3](=*)=*)	$([#7X3+](-*)=*)	$([#7X3+H]=*)])] O=C1N(NC=2NC(c3c(OC)cccc3)=CC(=O)C12)c4ccccc4
[$([#1X1][$([nX3](:*):*)	$([nX2](:*):*)	$([#7X2]=*)	$([NX3](=*)=*)	$([#7X3+](-*)=*)	$([#7X3+H]=*)])] O=C1NC(=CC=2OC(N)=C(C#N)[C@@H](c3ccncc3)C12)C
[$([#1X1][$([nX3](:*):*)	$([nX2](:*):*)	$([#7X2]=*)	$([NX3](=*)=*)	$([#7X3+](-*)=*)	$([#7X3+H]=*)])] O=C1Nc2c(cccc2)C=C1CCC(=O)NCCC3(OCCO3)C
[$([#1X1][$([nX3](:*):*)	$([nX2](:*):*)	$([#7X2]=*)	$([NX3](=*)=*)	$([#7X3+](-*)=*)	$([#7X3+H]=*)])] O=C1Nc2c(N1)ccc(c2)C(=O)[C@@H]([NH+](C)C)Cc3ccccc3
[$([#1X1][$([nX3](:*):*)	$([nX2](:*):*)	$([#7X2]=*)	$([NX3](=*)=*)	$([#7X3+](-*)=*)	$([#7X3+H]=*)])] O=C1NN(C(=O)C)[C@@](C=2Nc3c(cccc3)C12)(CC)C
[$([#1X1][$([nX3](:*):*)	$([nX2](:*):*)	$([#7X2]=*)	$([NX3](=*)=*)	$([#7X3+](-*)=*)	$([#7X3+H]=*)])] O1c2c(cccc2)C[C@@H]1CNc3nc([nH+]c(c3)C)C
[$([#1X1][$([nX3](:*):*)	$([nX2](:*):*)	$([#7X2]=*)	$([NX3](=*)=*)	$([#7X3+](-*)=*)	$([#7X3+H]=*)])] O1N=C(N=C1c2cc3N=C(Nc3cc2)C)c4c(ncc5c4CC[NH2+]C5)C
[$([#1X1][$([nX3](:*):*)	$([nX2](:*):*)	$([#7X2]=*)	$([NX3](=*)=*)	$([#7X3+](-*)=*)	$([#7X3+H]=*)])] OCCNc1[nH+]c2c3c(ccc2c(c1)C)cccc3
[$([#1X1][$([nX3](:*):*)	$([nX2](:*):*)	$([#7X2]=*)	$([NX3](=*)=*)	$([#7X3+](-*)=*)	$([#7X3+H]=*)])] S(C(=[NH+]C(C)C)N)CC(=O)N1[C@H](CCCC1)CC
[$([#1X1][$([nX3](:*):*)	$([nX2](:*):*)	$([#7X2]=*)	$([NX3](=*)=*)	$([#7X3+](-*)=*)	$([#7X3+H]=*)])] S(C=1c2c(NC1)cccc2)CCNC(=O)Cc3ccccc3
[$([#1X1][$([nX3](:*):*)	$([nX2](:*):*)	$([#7X2]=*)	$([NX3](=*)=*)	$([#7X3+](-*)=*)	$([#7X3+H]=*)])] S(C1=NC(=C(C#N)C(=O)N1)CC)[C@@H](C([O-])=O)C
[$([#1X1][$([nX3](:*):*)	$([nX2](:*):*)	$([#7X2]=*)	$([NX3](=*)=*)	$([#7X3+](-*)=*)	$([#7X3+H]=*)])] S(C1=NC=2NC(=O)C[C@@H](c3ccc(F)cc3)C(C(=O)N1)2)CC#C
[$([#1X1][$([nX3](:*):*)	$([nX2](:*):*)	$([#7X2]=*)	$([NX3](=*)=*)	$([#7X3+](-*)=*)	$([#7X3+H]=*)])] S(C1=NC=NN1)CC(=O)NCC=2C=NN(c3ccccc3)C2
[$([#1X1][$([nX3](:*):*)	$([nX2](:*):*)	$([#7X2]=*)	$([NX3](=*)=*)	$([#7X3+](-*)=*)	$([#7X3+H]=*)])] S(C1=NN=CN1)[C@H]2C(=O)N(c3cc(c(cc3)C)C)C(=O)C2
[$([#1X1][$([nX3](:*):*)	$([nX2](:*):*)	$([#7X2]=*)	$([NX3](=*)=*)	$([#7X3+](-*)=*)	$([#7X3+H]=*)])] S(C1=NNC(=N1)N)CC(=O)NC(=O)NCCC
[$([#1X1][$([nX3](:*):*)	$([nX2](:*):*)	$([#7X2]=*)	$([NX3](=*)=*)	$([#7X3+](-*)=*)	$([#7X3+H]=*)])] S(c1ccccc1)C2=NC=3N(C(=O)NC(=O)C(N2CCOC)3)C
[$([#1X1][$([nX3](:*):*)	$([nX2](:*):*)	$([#7X2]=*)	$([NX3](=*)=*)	$([#7X3+](-*)=*)	$([#7X3+H]=*)])] S(c1nc(nc2NC(=Nc12)[C@H](O)c3ccccc3)N)C
[$([#1X1][$([nX3](:*):*)	$([nX2](:*):*)	$([#7X2]=*)	$([NX3](=*)=*)	$([#7X3+](-*)=*)	$([#7X3+H]=*)])] S=C1N(C(=O)c2c(N1)cccc2)[C@@H]3c4c(SCC3)c(F)ccc4
[$([#1X1][$([nX3](:*):*)	$([nX2](:*):*)	$([#7X2]=*)	$([NX3](=*)=*)	$([#7X3+](-*)=*)	$([#7X3+H]=*)])] S=C1NC=2SC3=C(C2C(=O)N1)CC(SC3)(C)C
[$([#1X1][$([nX3](:*):*)	$([nX2](:*):*)	$([#7X2]=*)	$([NX3](=*)=*)	$([#7X3+](-*)=*)	$([#7X3+H]=*)])] S1(=O)(=O)C[C@@H]2SC(=[NH2+])N(c3c(cc(cc3)C)C)[C@H]2C1
[$([#1X1][$([nX3](:*):*)	$([nX2](:*):*)	$([#7X2]=*)	$([NX3](=*)=*)	$([#7X3+](-*)=*)	$([#7X3+H]=*)])] S1/C(/C(=O)N(C1=NC=2N=CNC(C(=O)NC)2)C)=C/C(=O)OC
[$([#1X1][$([nX3](:*):*)	$([nX2](:*):*)	$([#7X2]=*)	$([NX3](=*)=*)	$([#7X3+](-*)=*)	$([#7X3+H]=*)])] S1C([N+]([O-])=O)=CC(C(=O)N2[C@H](C=3NC=CC3)CCC2)=C1
[$([#1X1][$([nX3](:*):*)	$([nX2](:*):*)	$([#7X2]=*)	$([NX3](=*)=*)	$([#7X3+](-*)=*)	$([#7X3+H]=*)])] S1C(=[NH+]CC=C)NN=C(c2c(F)ccc(F)c2)C1
[$([#1X1][$([nX3](:*):*)	$([nX2](:*):*)	$([#7X2]=*)	$([NX3](=*)=*)	$([#7X3+](-*)=*)	$([#7X3+H]=*)])] S1C(=CC=C1C)CN(C(=O)NC=2C=NNC2)C(C)C
[$([#1X1][$([nX3](:*):*)	$([nX2](:*):*)	$([#7X2]=*)	$([NX3](=*)=*)	$([#7X3+](-*)=*)	$([#7X3+H]=*)])] S1C(=NC(=C1)C)CNC(=O)CN2NC(=O)c3c(cccc3)C(=O)2
[$([#1X1][$([nX3](:*):*)	$([nX2](:*):*)	$([#7X2]=*)	$([NX3](=*)=*)	$([#7X3+](-*)=*)	$([#7X3+H]=*)])] S1C(=NC=C1)c2ccc(NC(=O)C3=NNC(=O)c4c(cccc4)3)cc2
[$([#1X1][$([nX3](:*):*)	$([nX2](:*):*)	$([#7X2]=*)	$([NX3](=*)=*)	$([#7X3+](-*)=*)	$([#7X3+H]=*)])] S1C(C(=O)Nc2cc3NC(=O)Nc3cc2)=CC(=C1CC)C
[$([#1X1][$([nX3](:*):*)	$([nX2](:*):*)	$([#7X2]=*)	$([NX3](=*)=*)	$([#7X3+](-*)=*)	$([#7X3+H]=*)])] S1C(C=2NC(=O)C(C(=O)NNC(=O)NCCC(C)C)=CC2)=CC=C1
[$([#1X1][$([nX3](:*):*)	$([nX2](:*):*)	$([#7X2]=*)	$([NX3](=*)=*)	$([#7X3+](-*)=*)	$([#7X3+H]=*)])] S1C(C=2OC(=NN2)CSC3=Nc4c(N3)cc(OC)cc4)=CC=C1
[$([#1X1][$([nX3](:*):*)	$([nX2](:*):*)	$([#7X2]=*)	$([NX3](=*)=*)	$([#7X3+](-*)=*)	$([#7X3+H]=*)])] S1C(SCC(=O)c2ccc(cc2)C)=NC=3NC(=O)C=C([O-])C13
[$([#1X1][$([nX3](:*):*)	$([nX2](:*):*)	$([#7X2]=*)	$([NX3](=*)=*)	$([#7X3+](-*)=*)	$([#7X3+H]=*)])] S1C=2N=C(N3CC[NH2+]CCC3)NC(=O)C2C(c4ccccc4)=C1
[$([#1X1][$([nX3](:*):*)	$([nX2](:*):*)	$([#7X2]=*)	$([NX3](=*)=*)	$([#7X3+](-*)=*)	$([#7X3+H]=*)])] S1C=C(C(=O)N2CCN(c3[nH+]cccc3)CC2)C=C1
[$([#1X1][$([nX3](:*):*)	$([nX2](:*):*)	$([#7X2]=*)	$([NX3](=*)=*)	$([#7X3+](-*)=*)	$([#7X3+H]=*)])] S1C=C(C(=O)NCC(=O)N=C2Nc3c(N2)cccc3)C=C1
[$([#1X1][$([NX4+])	$([NX3]);!$(*=*)&!$(*:*)])] [O-][N+](=O)c1c([nH+]ccc1)N[C@@H](C(=O)OC)CC2CCCCC2
[$([#1X1][$([NX4+])	$([NX3]);!$(*=*)&!$(*:*)])] [O-][N+](=O)c1c(c(NC(=O)CC[NH+](CC(=O)N(C)C)C)ccc1)C
[$([#1X1][$([NX4+])	$([NX3]);!$(*=*)&!$(*:*)])] [O-][N+](=O)c1c(NC(=O)C=CC([O-])=O)ccc(OCC)c1
[$([#1X1][$([NX4+])	$([NX3]);!$(*=*)&!$(*:*)])] [O-][N+](=O)c1ccc(cc1)C2=NN(C=N2)C[NH+](Cc3ccccc3)C
[$([#1X1][$([NX4+])	$([NX3]);!$(*=*)&!$(*:*)])] [O-][N+](=O)N=C(Nc1cc(NC(=O)OC[C@H]2COCC2)c(cc1)C)N
[$([#1X1][$([NX4+])	$([NX3]);!$(*=*)&!$(*:*)])] [O-][n+]1c(N)c(cc(c2ccccc2)c1)C(=O)NCCC
[$([#1X1][$([NX4+])	$([NX3]);!$(*=*)&!$(*:*)])] [O-]C(=O)C[C@@H]1NC(=O)N(C(=O)1)Cc2ccc(OC)cc2
[$([#1X1][$([NX4+])	$([NX3]);!$(*=*)&!$(*:*)])] [O-]C1=C(C(=O)Nc2cnccc2)C(=O)NC3=C1CCCC3
[$([#1X1][$([NX4+])	$([NX3]);!$(*=*)&!$(*:*)])] ClC=1C(=NN(C1C)CC=2OC(C(=O)NC3=NOC(=C3)C)=CC2)C
[$([#1X1][$([NX4+])	$([NX3]);!$(*=*)&!$(*:*)])] Clc1c(cccc1)C2=NOC(=N2)CCNC(=O)C=3OC=CC3
[$([#1X1][$([NX4+])	$([NX3]);!$(*=*)&!$(*:*)])] Clc1c(Cl)cccc1C(=O)N[C@@H](C(=O)O[C@@H](C(=O)OC)C)C
[$([#1X1][$([NX4+])	$([NX3]);!$(*=*)&!$(*:*)])] Clc1c(OC)ccc(NCC(=O)Nc2c(C#N)cccc2)c1
[$([#1X1][$([NX4+])	$([NX3]);!$(*=*)&!$(*:*)])] Clc1c(S[C@@H](C(=O)NCc2cnccc2)C)cc(Cl)cc1
[$([#1X1][$([NX4+])	$([NX3]);!$(*=*)&!$(*:*)])] Clc1cc(ccc1)[C@@H](NC(=O)N2CCC(C(=O)NCC)CC2)C
[$([#1X1][$([NX4+])	$([NX3]);!$(*=*)&!$(*:*)])] Clc1cc(NC(=O)N[C@@H](CN2C=[NH+]C=C2)C)ccc1
[$([#1X1][$([NX4+])	$([NX3]);!$(*=*)&!$(*:*)])] Clc1cc2c(O[C@@H](C(=O)O[C@@H](c3ccccc3)C(=O)N)C2)cc1
[$([#1X1][$([NX4+])	$([NX3]);!$(*=*)&!$(*:*)])] Clc1ccc(cc1)C(C(=O)OCC(=O)NC(=O)NCCC)(C)C
[$([#1X1][$([NX4+])	$([NX3]);!$(*=*)&!$(*:*)])] FC(F)(F)[C@H]1CN(C(=O)c2c(O)ccc(NC(=O)C)c2)CCC1
[$([#1X1][$([NX4+])	$([NX3]);!$(*=*)&!$(*:*)])] FC(F)(F)c1ccc(cc1)C(=O)NCCNC(=O)[C@@H](CC)C
[$([#1X1][$([NX4+])	$([NX3]);!$(*=*)&!$(*:*)])] FC(F)(F)CNC(=O)NN=C1c2c(N=C(O)1)c(cc(c2)C)C
[$([#1X1][$([NX4+])	$([NX3]);!$(*=*)&!$(*:*)])] FC(F)Oc1c(NCC(=O)N2CCCCC2)cc([N+]([O-])=O)cc1
[$([#1X1][$([NX4+])	$([NX3]);!$(*=*)&!$(*:*)])] Fc1c(cc(F)cc1)[C@@H](O)[C@@]2(NC(=O)C)c3c(N(C(=O)2)C)cccc3
[$([#1X1][$([NX4+])	$([NX3]);!$(*=*)&!$(*:*)])] Fc1c(cccc1)C=2ON=C(C2)CNC(=O)c3nnc([O-])cc3
[$([#1X1][$([NX4+])	$([NX3]);!$(*=*)&!$(*:*)])] Fc1c(cccc1)CNC(=O)/C=C/c2c([N+]([O-])=O)cccc2
[$([#1X1][$([NX4+])	$([NX3]);!$(*=*)&!$(*:*)])] Fc1c(F)ccc(c1)[C@@H]([NH2+][C@@H](C(=O)NC2=NOC(=C2)C)C)C
[$([#1X1][$([NX4+])	$([NX3]);!$(*=*)&!$(*:*)])] Fc1c(N(C)C)ccc(c1)CNC(=O)N(Cc2c(O)cccc2)C
[$([#1X1][$([NX4+])	$([NX3]);!$(*=*)&!$(*:*)])] Fc1c(OC)ccc(c1)CN2C(=O)N[C@@](C(=O)2)(C=3OC(=CC3)C)C
[$([#1X1][$([NX4+])	$([NX3]);!$(*=*)&!$(*:*)])] Fc1ccc(cc1)[C@@H](NC(=O)CON=C(N)C=2C=NN(C2)C)C
[$([#1X1][$([NX4+])	$([NX3]);!$(*=*)&!$(*:*)])] Fc1ccc(cc1)C=2OC(=NN2)NC(=O)C3=NN(C=C3)C
[$([#1X1][$([NX4+])	$([NX3]);!$(*=*)&!$(*:*)])] Fc1ccc(NNC(=O)c2cc(OCCOC)ccc2)cc1
[$([#1X1][$([NX4+])	$([NX3]);!$(*=*)&!$(*:*)])] O(c1c(cccc1C)C)CC2=Nc3c(ncc(c3)C)N2CCC[NH3+]
[$([#1X1][$([NX4+])	$([NX3]);!$(*=*)&!$(*:*)])] O(c1cc(c(cc1)C)C)CC[C@H](O)CN2CC[NH+](CC2)C
[$([#1X1][$([NX4+])	$([NX3]);!$(*=*)&!$(*:*)])] O[C@@H](C(CC)CC)CCC[NH+](C)C
[$([#1X1][$([NX4+])	$([NX3]);!$(*=*)&!$(*:*)])] O=C(N(CC(=O)NC)CC)CCC(=O)c1cc(c(cc1)C)C
[$([#1X1][$([NX4+])	$([NX3]);!$(*=*)&!$(*:*)])] O=C(N(Cc1cc(OC)ccc1)C)CCNc2ncccn2
[$([#1X1][$([NX4+])	$([NX3]);!$(*=*)&!$(*:*)])] O=C(N(CCCC)CC)Nc1cc(N2N=NN=C2C)ccc1
[$([#1X1][$([NX4+])	$([NX3]);!$(*=*)&!$(*:*)])] O=C(N[C@@H]1C[NH+](CCC1)CC)NCc2cnc(N3C(=NC=C3)C)cc2
[$([#1X1][$([NX4+])	$([NX3]);!$(*=*)&!$(*:*)])] O=C(N[C@H](c1ccc(cc1)C(C)(C)C)C)NCCCO
[$([#1X1][$([NX4+])	$([NX3]);!$(*=*)&!$(*:*)])] O=C(N[C@H](CC)C)NCCNC(=O)c1cc(ccc1)C
[$([#1X1][$([NX4+])	$([NX3]);!$(*=*)&!$(*:*)])] O=C(N1c2c(NC(=O)C1)cccc2)CCC(=O)Nc3nc(ccc3)C
[$([#1X1][$([NX4+])	$([NX3]);!$(*=*)&!$(*:*)])] O=C(N1CCC(CC1)C)C[NH+](CC(=O)N(C)C)CC
[$([#1X1][$([NX4+])	$([NX3]);!$(*=*)&!$(*:*)])] O=C(NC(=O)[C@H](Nc1c(cccc1)C)C)NC(C)C
[$([#1X1][$([NX4+])	$([NX3]);!$(*=*)&!$(*:*)])] O=C(NC(=O)COC(=O)[C@@H](Oc1c(C#N)cccc1)C)NC
[$([#1X1][$([NX4+])	$([NX3]);!$(*=*)&!$(*:*)])] O=C(NC[C@@H]([NH+]1CCCC1)c2ccccc2)c3ccncc3
[$([#1X1][$([NX4+])	$([NX3]);!$(*=*)&!$(*:*)])] O=C(NC[C@H]([NH+]1CCCC1)C=2OC=CC2)c3ccc(OC)cc3
[$([#1X1][$([NX4+])	$([NX3]);!$(*=*)&!$(*:*)])] O=C(NC[C@H](C[NH+]1CCCC1)C)c2ccc(N3C(=O)CCC3)cc2
[$([#1X1][$([NX4+])	$([NX3]);!$(*=*)&!$(*:*)])] O=C(Nc1c(c(ccc1)C(=O)NC)C)N[C@H](c2ccccc2)C3CC3
[$([#1X1][$([NX4+])	$([NX3]);!$(*=*)&!$(*:*)])] O=C(Nc1c[nH+]c(N2C[C@H](O[C@@H](C2)C)C)cc1)NCC=3OC=CC3
[$([#1X1][$([NX4+])	$([NX3]);!$(*=*)&!$(*:*)])] O=C(Nc1cc(N2C(=O)CCC2)ccc1)C=3NN=C(C3)C4CC4
[$([#1X1][$([NX4+])	$([NX3]);!$(*=*)&!$(*:*)])] O=C(NC1CC[NH+](Cc2cc(OC)ccc2)CC1)C=C(C)C
[$([#1X1][$([NX4+])	$([NX3]);!$(*=*)&!$(*:*)])] O=C(Nc1ccc(cc1)CC(=O)N)NC[C@@H](C[NH+]2CCCCC2)C
[$([#1X1][$([NX4+])	$([NX3]);!$(*=*)&!$(*:*)])] O=C(Nc1ccc(NC(=O)C=2C(=O)NC=CC2)cc1)NCCOC
[$([#1X1][$([NX4+])	$([NX3]);!$(*=*)&!$(*:*)])] O=C(Nc1ncc(cc1)C)CC=2c3c(NC2)cccc3
[$([#1X1][$([NX4+])	$([NX3]);!$(*=*)&!$(*:*)])] O=C(NCC([NH+](C)C)(C)C)c1cc2nc(c(nc2cc1)C)C
[$([#1X1][$([NX4+])	$([NX3]);!$(*=*)&!$(*:*)])] O=C(NCC=1OC(=NN1)c2ncccc2)Cc3ccc(OC)cc3
[$([#1X1][$([NX4+])	$([NX3]);!$(*=*)&!$(*:*)])] O=C(NCc1cc(OC)c(cc1)C)NCc2ccc(OC)cc2
[$([#1X1][$([NX4+])	$([NX3]);!$(*=*)&!$(*:*)])] O=C(NCc1ccncc1)CC=2c3c(OC2)cc(c(c3)C(C)C)C
[$([#1X1][$([NX4+])	$([NX3]);!$(*=*)&!$(*:*)])] O=C(NN=C(CC(c1ccccc1)(C)C)C)N
[$([#1X1][$([NX4+])	$([NX3]);!$(*=*)&!$(*:*)])] O=C(NN=Cc1ccc(OCC)cc1)c2ccncc2
[$([#1X1][$([NX4+])	$([NX3]);!$(*=*)&!$(*:*)])] O=C(NOCc1ccccc1)[C@H](C=2C(=NN(C2C)C)C)C
[$([#1X1][$([NX4+])	$([NX3]);!$(*=*)&!$(*:*)])] O=C(OC(C)C)C1=C(NC2=C(C(=O)CCC2)[C@H](c3cnccc3)1)C
[$([#1X1][$([NX4+])	$([NX3]);!$(*=*)&!$(*:*)])] O=C(OCC(=O)NC(=O)NC1CCCC1)c2cnc(OCC)cc2
[$([#1X1][$([NX4+])	$([NX3]);!$(*=*)&!$(*:*)])] O=C(OCC(=O)NC[C@H]1Oc2c(cccc2)C1)C=3ON=C(C3)C
[$([#1X1][$([NX4+])	$([NX3]);!$(*=*)&!$(*:*)])] O=C(OCC=1OC(=NN1)CC)c2c(N)ccc(c2)C
[$([#1X1][$([NX4+])	$([NX3]);!$(*=*)&!$(*:*)])] O=C1N(C[C@H](C(=O)NCc2ccc(cc2)C)C1)CCC(C)C
[$([#1X1][$([NX4+])	$([NX3]);!$(*=*)&!$(*:*)])] O=C1N(C=CC=C1)CC(=O)N[C@H](c2cc3OCCCOc3cc2)C
[$([#1X1][$([NX4+])	$([NX3]);!$(*=*)&!$(*:*)])] O=C1N(c2c(OC1)cccc2)CC(=O)N[C@@H]3[C@H](CCCC3)C
[$([#1X1][$([NX4+])	$([NX3]);!$(*=*)&!$(*:*)])] O=C1N(N(O)c2c(N1)cccc2)c3ccc(NC(=O)C)cc3
[$([#1X1][$([NX4+])	$([NX3]);!$(*=*)&!$(*:*)])] O=C1Oc2c(N1CC(=O)Nc3cc(c(cc3)C)C)cccc2
[$([#1X1][$([NX4+])	$([NX3]);!$(*=*)&!$(*:*)])] P(=O)(O)C([NH2+]CCN(c1ccccc1)CC)(C)C
[$([#1X1][$([NX4+])	$([NX3]);!$(*=*)&!$(*:*)])] S(=O)(=O)([C@H](C(=O)N[C@@H](CC)C)C)Cc1c(OC)ccc(c1)C
[$([#1X1][$([NX4+])	$([NX3]);!$(*=*)&!$(*:*)])] S(=O)(=O)(N(C)C)c1cc(c(N2CCCC2)cc1)C(=O)NC3CC3
[$([#1X1][$([NX4+])	$([NX3]);!$(*=*)&!$(*:*)])] S(=O)(=O)(N[C@@H](C([O-])=O)Cc1ccccc1)c2c(F)cccc2
[$([#1X1][$([NX4+])	$([NX3]);!$(*=*)&!$(*:*)])] S(=O)(=O)(N[C@@H]1C2=C(N(N=C2)C)CCC1)C3=CN(C(C(=O)N)=C3)C
[$([#1X1][$([NX4+])	$([NX3]);!$(*=*)&!$(*:*)])] S(=O)(=O)(N[C@H](C[C@@H]1c2c(N(C1)C)cccc2)C)c3ccccc3
[$([#1X1][$([NX4+])	$([NX3]);!$(*=*)&!$(*:*)])] S(=O)(=O)(N1C[C@@H](C(=O)NCC=C)CCC1)C2=C(ON=C2C)C
[$([#1X1][$([NX4+])	$([NX3]);!$(*=*)&!$(*:*)])] S(=O)(=O)(NC(C)C)c1cc(ccc1)CNC(=O)NNC(=O)C
[$([#1X1][$([NX4+])	$([NX3]);!$(*=*)&!$(*:*)])] S(=O)(=O)(Nc1c(F)cccc1)c2c(cc3NC(=O)Nc3c2)C
[$([#1X1][$([NX4+])	$([NX3]);!$(*=*)&!$(*:*)])] S(=O)(=O)(Nc1c(OC)cc(NC(=O)c2ccc(C#N)cc2)cc1)C
[$([#1X1][$([NX4+])	$([NX3]);!$(*=*)&!$(*:*)])] S(=O)(=O)(NCc1cc(N2C(=O)CCCC2)ccc1)C
[$([#1X1][$([NX4+])	$([NX3]);!$(*=*)&!$(*:*)])] S(=O)(=O)(NCc1ccccc1)c2c(OC)cc(cc2)C
[$([#1X1][$([NX4+])	$([NX3]);!$(*=*)&!$(*:*)])] S(C1=NN(c2nc(nc(n2)NC)NCC(C)C)C=N1)C
[$([#1X1][$([NX4+])	$([NX3]);!$(*=*)&!$(*:*)])] S=C(NCCO)NCCC
[$([#1X1][$([NX4+])	$([NX3]);!$(*=*)&!$(*:*)])] S1(=O)(=O)N=C(C=2OC=CC2)C=C(N1C)C(=O)NCc3ccccc3
[$([#1X1][$([NX4+])	$([NX3]);!$(*=*)&!$(*:*)])] S1C(=CC=C1)[C@@H](NC(=O)NCc2c[nH+]c(N(C)C)cc2)C(C)C
[$([#1X1][$([NX4+])	$([NX3]);!$(*=*)&!$(*:*)])] S1C(=NC(=C1)C)CNC(=O)Nc2cc(ccc2)C(=O)NC(C)(C)C
[$([#1X1][$([NX4+])	$([NX3]);!$(*=*)&!$(*:*)])] S1C(=NC(C([O-])=O)=C1)Nc2cc(F)ccc2
[$([#1X1][$([NX4+])	$([NX3]);!$(*=*)&!$(*:*)])] S1C(=NC(c2cc3c(NC(=O)C3)cc2)=C1)NC4CCCC4
[$([#1X1][$([NX4+])	$([NX3]);!$(*=*)&!$(*:*)])] S1C(=NC(c2ccc(OC(=O)C)cc2)=C1)Nc3ncccc3
[$([#1X1][$([NX4+])	$([NX3]);!$(*=*)&!$(*:*)])] S1C(=NN=C1CC)NC(=O)c2cnc(N3CCOCC3)cc2
[$([#1X1][$([NX4+])	$([NX3]);!$(*=*)&!$(*:*)])] S1C(=O)N(C(=O)C1)CCNC(=O)[C@H](NC(=O)C)C2CCCC2
[$([#1X1][$([NX4+])	$([NX3]);!$(*=*)&!$(*:*)])] S1C(C(=O)NN2C(=O)c3c(cccc3)C(C([O-])=O)=C2)=CC=C1C
[$([#1X1][$([NX4+])	$([NX3]);!$(*=*)&!$(*:*)])] S1C(C(=O)NNC(=O)[C@@H]2OCCC2)=C(C=C1)C3CC3
[$([#1X1][$([NX4+])	$([NX3]);!$(*=*)&!$(*:*)])] S1C(C(=O)NNC(=O)/C=C/c2ccc(cc2)C)=CC=C1
[$([#1X1][$([NX4+])	$([NX3]);!$(*=*)&!$(*:*)])] S1C=2N(C(=O)C1)C(N)=C(C(=O)OC(C)C)CC2C(=O)OC(C)C
[$([#1X1][$([NX4+])	$([NX3]);!$(*=*)&!$(*:*)])] S1c2c(cccc2)C(C=3N=C(SC3)N)=C1
[$([#1X1][$([NX4+])	$([NX3]);!$(*=*)&!$(*:*)])] S1c2c(cccc2C(=O)CC1)C(=O)NCC[NH+](C3CCCCC3)C
[$([#1X1][$([NX4+])	$([NX3]);!$(*=*)&!$(*:*)])] S1c2nc(nc(N)c2C(=C1C)C)CN3N=C(N=C3)C#N
[$([#1X1][$([NX4+])	$([NX3]);!$(*=*)&!$(*:*)])] S1N=C(N=C1NC(=O)N2C[C@H](C3CCCCC3)CC2)C
[$([#1X1][$([NX4+])	$([NX3]);!$(*=*)&!$(*:*)])] S1N=NC(C(=O)NC=2N(N=CC2C)C(CC)CC)=C1
[C;H2;$([CH2]([CH2])[CH2])][H] [N+]1(=NC(=NN1c2ccccc2)CCCC)c3ccccc3
[C;H2;$([CH2]([CH2])[CH2])][H] [O-][N+](=O)c1c(nc(nc(N)1)NCCOC)N2C[C@@H](CCC2)C
[C;H2;$([CH2]([CH2])[CH2])][H] [O-][N+](=O)c1ccc(cc1)C(=O)NNC(=O)[C@H]2OCCC2
[C;H2;$([CH2]([CH2])[CH2])][H] ClC(=C)C[NH+](C[C@H]1OCCC1)C[C@H]2OCCC2
[C;H2;$([CH2]([CH2])[CH2])][H] ClC=1SC(=CC1)CSCC(=O)NC[C@@H]2C[NH+](CCC2)CC
[C;H2;$([CH2]([CH2])[CH2])][H] Clc1c(cccc1)[C@@H](N(S(=O)(=O)N2C[C@@H](CCC2)C)C)C
[C;H2;$([CH2]([CH2])[CH2])][H] Clc1c(Cl)ccc(c1)[C@@H]2N(S(=O)(=O)C)CCC2
[C;H2;$([CH2]([CH2])[CH2])][H] Clc1c(Cl)ccc(NC(=O)[C@@H](OC(=O)C[C@@H]2OCCC2)C)c1
[C;H2;$([CH2]([CH2])[CH2])][H] Clc1c(N2C(=O)CCC2)ccc(NC(=O)Cc3cc(F)ccc3)c1
[C;H2;$([CH2]([CH2])[CH2])][H] Clc1c(NC(=S)N[C@@H]2c3c(cccc3)CCC2)cccc1
[C;H2;$([CH2]([CH2])[CH2])][H] Clc1c(ncc(Cl)c1)NCCNC(=O)N2CCC2
[C;H2;$([CH2]([CH2])[CH2])][H] Clc1cc(c(OC)cc1)[C@@H]2[NH2+]CCC2
[C;H2;$([CH2]([CH2])[CH2])][H] Clc1cc(F)c(NC(=O)[C@H]([NH+]2C[C@@H](O)CCC2)C)cc1
[C;H2;$([CH2]([CH2])[CH2])][H] Clc1ccc(cc1)C(=O)[C@H](OC(=O)CNC(=O)C2CCCC2)C
[C;H2;$([CH2]([CH2])[CH2])][H] FC(F)(F)[C@@H]1C[C@H](NC(=O)COC(=O)C2=C(ON=C2C)N)CCC1
[C;H2;$([CH2]([CH2])[CH2])][H] FC(F)(F)C1=NN=C2N(N=C(N3CC[NH+](CCC3)C)C=C2)1
[C;H2;$([CH2]([CH2])[CH2])][H] Fc1c(c(F)ccc1)CN2N=NC(C(=O)N3[C@@H](CCC[C@@H]3C)C)=C2
[C;H2;$([CH2]([CH2])[CH2])][H] Fc1cc(F)cc(N2CCN(CC(=O)NC3CCCC3)CC2)c1
[C;H2;$([CH2]([CH2])[CH2])][H] Fc1ccc(N2N=C(N=C2C)C(=O)NCCC3CCCC3)cc1
[C;H2;$([CH2]([CH2])[CH2])][H] Fc1ccc(NC(=O)N[C@H]([C@H]2OCCC2)C)cc1
[C;H2;$([CH2]([CH2])[CH2])][H] Fc1ccc(NC(=O)N2[C@@H](C(=O)Nc3ccc(F)cc3)CCC2)cc1
[C;H2;$([CH2]([CH2])[CH2])][H] N#CCCCCc1ccccc1
[C;H2;$([CH2]([CH2])[CH2])][H] n1c2N(N=Cc2c(nc1)N3[C@@H](CC4CCCCC4)CCC3)C
[C;H2;$([CH2]([CH2])[CH2])][H] O(c1c(OC)cc(cc(OC)1)C[NH2+][C@H]2[C@@H](CCCC2)C)C
[C;H2;$([CH2]([CH2])[CH2])][H] O(c1ccccc1)CCC[NH2+]Cc2ccc(C#N)cc2
[C;H2;$([CH2]([CH2])[CH2])][H] O=C(c1cc(N2N=NN=C2)ccc1)[C@@H](C#N)C3=NN=C4N3CCCCC4
[C;H2;$([CH2]([CH2])[CH2])][H] O=C(N(C[C@@H]1OCCC1)C[C@H]2OCCC2)NCc3c(OC)cccc3
[C;H2;$([CH2]([CH2])[CH2])][H] O=C(N(C[C@H](C#N)C)C)[C@@H](NC(=O)C1CCCCC1)C
[C;H2;$([CH2]([CH2])[CH2])][H] O=C(N(CC=C)CC=C)C[NH+]1C[C@H](O)CCC1
[C;H2;$([CH2]([CH2])[CH2])][H] O=C(N[C@@H]([C@@H]1OCCC1)C)C=2c3c(N(C2)C)cccc3
[C;H2;$([CH2]([CH2])[CH2])][H] O=C(N[C@@H]([C@@H]1OCCC1)C)COc2c(OC)cc(C#N)cc2
[C;H2;$([CH2]([CH2])[CH2])][H] O=C(N[C@@H]1C2=C(N(N=C2)C)CCC1)CN3N=NC(=N3)c4ccccc4
[C;H2;$([CH2]([CH2])[CH2])][H] O=C(N[C@@H]1c2c(cccc2)CCC1)CON=C(N)C(C)(C)C
[C;H2;$([CH2]([CH2])[CH2])][H] O=C(N[C@H]1[C@H](CCCC1)C)[C@H]([NH+]2CCC(C=3ON=C(N3)C)CC2)C
[C;H2;$([CH2]([CH2])[CH2])][H] O=C(N1[C@@H](C(=O)NCCc2cc3OCOc3cc2)CCCC1)C(C)C
[C;H2;$([CH2]([CH2])[CH2])][H] O=C(N1[C@@H](COCC1)C)NC=2N(N=C3C2CCC3)c4ccccc4
[C;H2;$([CH2]([CH2])[CH2])][H] O=C(N1C[C@@H]([NH+]2CCCC2)CC1)c3cc(OCC(C)C)ccc3
[C;H2;$([CH2]([CH2])[CH2])][H] O=C(N1C[C@@H](C(=O)NCCOc2c(cccc2C)C)CCC1)C(C)C
[C;H2;$([CH2]([CH2])[CH2])][H] O=C(N1C[C@@H]2[NH+](CC1)CCC2)Cc3ccc(OC)cc3
[C;H2;$([CH2]([CH2])[CH2])][H] O=C(N1C[C@H](C(=O)NCc2ccc(O)cc2)CCC1)N3CCCC3
[C;H2;$([CH2]([CH2])[CH2])][H] O=C(N1C[C@H](CCC1)C)CNC(=O)Cc2ccccc2
[C;H2;$([CH2]([CH2])[CH2])][H] O=C(N1c2c(cccc2)C[C@H]1C)C[NH+]3CCCCC3
[C;H2;$([CH2]([CH2])[CH2])][H] O=C(N1CC[NH+](CCC1)C)c2c(OCc3ccccc3)cccc2
[C;H2;$([CH2]([CH2])[CH2])][H] O=C(N1CCC2(OCCO2)CC1)C3(N4C=CC=C4)CCCCC3
[C;H2;$([CH2]([CH2])[CH2])][H] O=C(N1CCCC1)c2c(NC(=O)C(=O)NCC=C)c(ccc2)C
[C;H2;$([CH2]([CH2])[CH2])][H] O=C(N1CCCC1)C2CC[NH+](CC=3OC(=NN3)c4ccccc4)CC2
[C;H2;$([CH2]([CH2])[CH2])][H] O=C(N1CCCCC1)CCNC(=O)/C=C/c2ccccc2
[C;H2;$([CH2]([CH2])[CH2])][H] O=C(N1CCCCCCC1)CON=Cc2c(OC)ccc(OC)c2
[C;H2;$([CH2]([CH2])[CH2])][H] O=C(NC[C@H]1OC[C@@H]2N(C1)CCC2)c3c(OCC)cccc3
[C;H2;$([CH2]([CH2])[CH2])][H] O=C(Nc1c(N2CCCC2)cccc1)CCC=3OC=CC3
[C;H2;$([CH2]([CH2])[CH2])][H] O=C(Nc1cc(c(OC)cc1)C)[C@H]2CN(c3[nH+]cccc3)CCC2
[C;H2;$([CH2]([CH2])[CH2])][H] O=C(Nc1ccc(cc1)C)C(=O)N[C@H]2CN(c3ncccn3)CCC2
[C;H2;$([CH2]([CH2])[CH2])][H] O=C(NC1CCCCC1)[C@@H](N(C(=O)CO)CCC)c2ccc(O)cc2
[C;H2;$([CH2]([CH2])[CH2])][H] O=C(Nc1ncccc1)NCCCCN(c2ccccc2)C
[C;H2;$([CH2]([CH2])[CH2])][H] O=C(Nc1ncnc2c1CCC2)c3ccc(cc3)C
[C;H2;$([CH2]([CH2])[CH2])][H] O=C(NCC=1ON=C(N1)c2ccc(OC)cc2)CCC3CCCC3
[C;H2;$([CH2]([CH2])[CH2])][H] O=C(NCc1c(OC2CCCC2)nccc1)NC[C@@H]3COCC3
[C;H2;$([CH2]([CH2])[CH2])][H] O=C(NCCCN1c2c(N=C1C)cccc2)C=C(C)C
[C;H2;$([CH2]([CH2])[CH2])][H] O=C(NCCCN1CCOCC1)COc2c(cccc2)C
[C;H2;$([CH2]([CH2])[CH2])][H] O=C(OCC)[C@H]1C[NH+]([C@H](C(=O)N2[C@H](CCC[C@@H]2C)C)C)CCC1
[C;H2;$([CH2]([CH2])[CH2])][H] O=C(OCC)[C@H]1N(C(=O)C[NH+]2[C@@H]3[C@@H](CCC2)CCCC3)CCCC1
[C;H2;$([CH2]([CH2])[CH2])][H] O=C(OCC1=Nc2c(N1)cccc2)[C@@H]3c4c(cccc4)CCC3
[C;H2;$([CH2]([CH2])[CH2])][H] O=C1C2=C(NC3=NC=NN3[C@H](c4ccncc4)2)CCC1
[C;H2;$([CH2]([CH2])[CH2])][H] O=C1N(C(=O)C(C#N)=C2N1CCC2)CCOCCOc3ccccc3
[C;H2;$([CH2]([CH2])[CH2])][H] O=C1N(C(=O)C=2N(C=NC(N1C)2)C)CC(=O)N(C(C)C)CCCCC
[C;H2;$([CH2]([CH2])[CH2])][H] O=C1N(C(N)=C(N(C(=O)c2ccc(cc2)CC)C)C(=O)N1)CCCC
[C;H2;$([CH2]([CH2])[CH2])][H] O=C1N(c2c(NC(=O)COc3ccc(cc3)CC)cccc2)CCC1
[C;H2;$([CH2]([CH2])[CH2])][H] O=C1N(c2ccccc2)CCN1CC(=O)N3CCCCCC3
[C;H2;$([CH2]([CH2])[CH2])][H] O=C1N(N=C(c2c(cccc2)1)CC)CC[C@H]3[NH2+]CCCC3
[C;H2;$([CH2]([CH2])[CH2])][H] O=C1N(N=C2[C@@H]1CCCC2)c3cc(ccc3)C
[C;H2;$([CH2]([CH2])[CH2])][H] O=C1NCc2c(cc(NCC(=O)N(C3CCCCC3)CC)cc2)1
[C;H2;$([CH2]([CH2])[CH2])][H] O=C1O[C@@H](C=2C(=C1)[C@@]3([C@@H]4[C@@](C(=O)O[C@H](C2)4)(CCC3)C)C)C(C)C
[C;H2;$([CH2]([CH2])[CH2])][H] O=C1Oc2c(N1CCCC(=O)NC=3[N-]C(C#N)=C(N3)C#N)cccc2
[C;H2;$([CH2]([CH2])[CH2])][H] O1c2c(N=C1NC3=NCN(CN3)CCCOC)cccc2
[C;H2;$([CH2]([CH2])[CH2])][H] S(=O)(=O)(c1cc(c(cc1)C)C(=O)/C(/C#N)=C(\[O-])/NCCCC)C
[C;H2;$([CH2]([CH2])[CH2])][H] S(=O)(=O)(CC[C@H](NC(=O)[C@H]1C[NH+](CCC1)C)C([O-])=O)C
[C;H2;$([CH2]([CH2])[CH2])][H] S(=O)(=O)(N1[C@H](C(=O)NC=2Sc3c(N2)ccc(c3)C)CCC1)C
[C;H2;$([CH2]([CH2])[CH2])][H] S(=O)(=O)(N1CCN(c2[nH+]cccc2)CC1)N3CCCCC3
[C;H2;$([CH2]([CH2])[CH2])][H] S(=O)(=O)(NC[C@H]([NH+](CC)CC)C)c1cc2c(cc1)CCCC2
[C;H2;$([CH2]([CH2])[CH2])][H] S(=O)(=O)(NCCC(=O)N1[C@@H]2[C@@H](CCC1)CCCC2)C
[C;H2;$([CH2]([CH2])[CH2])][H] S(=O)(=O)(NCCCNC(=O)Nc1c(cc(cc1)C(=O)N)C)C
[C;H2;$([CH2]([CH2])[CH2])][H] S(=O)(=O)(NCCCO)c1c(OC)cc(c(c1)C)C
[C;H2;$([CH2]([CH2])[CH2])][H] S(C1=NN=NN1C2CCCC2)CC(=O)N[C@@H](CN3C=[NH+]C=C3)C
[C;H2;$([CH2]([CH2])[CH2])][H] S(CC(=O)Nc1ccc(OC)cc1)CC(=O)NC2CCCC2
[C;H2;$([CH2]([CH2])[CH2])][H] S=C(Nc1cc(c(cc1)C)C)NC[C@H]2C[NH+](CCC2)C
[C;H2;$([CH2]([CH2])[CH2])][H] S=C1N=C([O-])[C@]2(C(=O)N1CCCC)CN(c3c(cc(cc3)C)C2)C
[C;H2;$([CH2]([CH2])[CH2])][H] S1(=O)(=O)C[C@H](SCC(=O)NC[C@@H]([NH+]2CCCC2)C)CC1
[C;H2;$([CH2]([CH2])[CH2])][H] S1(=O)(=O)N(C(=O)c2c1cccc2)CC(=O)N3C[C@H](CCC3)C
[C;H2;$([CH2]([CH2])[CH2])][H] S1C(=C(C(=NNC(=O)CN2C(=O)CCC2)C)C=C1C)C
[C;H2;$([CH2]([CH2])[CH2])][H] S1C(=CC=C1C)[C@H]2C(=O)CCCC[C@H]2C
[C;H2;$([CH2]([CH2])[CH2])][H] S1C(=NC=C1)NC(=O)[C@@H](N2c3c(cccc3)CCC2)C
[C;H2;$([CH2]([CH2])[CH2])][H] S1C(=NC=C1C(=O)COC(=O)C=2OC=CC2C)N3CCCCC3
[C;H2;$([CH2]([CH2])[CH2])][H] S1C(=NN=C1C)NC(=O)NC[C@@H]2c3c(cccc3)CCC2
[C;H2;$([CH2]([CH2])[CH2])][H] S1C(NC(=O)c2nccnc2)=C(C(=O)OC)C3=C1CCCCC3
[C;H2;$([CH2]([CH2])[CH2])][H] S1C=2N=C(N(C(=O)C2C(=C1C)C)CC(=O)OC)C[NH+]3CCCC3
[C;H2;$([CH2]([CH2])[CH2])][H] S1C=2N=C3N(C(=O)C2C(=C1C(=O)N(CC)CC)C)CCC3
[C;H2;$([CH2]([CH2])[CH2])][H] S1C=2SCCCC2C3=C1N=C(NC(=O)3)CC(=O)C4=C(OC=C4)C
[C;H2;$([CH2]([CH2])[CH2])][H] S1C=C(C(=O)OCC(=O)N[C@@H]2[C@@H]([C@H](CCC2)C)C)C=C1
[C;H2;$([CH2]([CH2])[CH2])][H] S1c2c(NC(=O)[C@H]1C)cc(cc2)C(=O)N3CCCC3
[C;H2;$([CH2]([CH2])[CH2])][H] S1c2ncnc(NN=C3CCC4(OCCO4)CC3)c2C5=C1CCC5
[C;H3;$(Cc([cH])([cH	n&H0	O]))][H] [O-][N+](=O)c1c(NNC(=O)c2cnc(cc2)C)cccc1
[C;H3;$(Cc([cH])([cH	n&H0	O]))][H] [O-][N+](=O)c1cc(NC(=O)[C@@H](Oc2ccc(cc2)C)C)c([O-])cc1
[C;H3;$(Cc([cH])([cH	n&H0	O]))][H] [O-]/C(=C(/C#N)\C(=O)NCc1ccccc1)/COc2c(cc(cc2)C)C
[C;H3;$(Cc([cH])([cH	n&H0	O]))][H] [O-]C(=O)[C@@H](N1N=C(N2c3c(cc(cc3)C)C=C2C(=O)1)C)C
[C;H3;$(Cc([cH])([cH	n&H0	O]))][H] [O-]C(=O)C1=NOC(c2ccc(cc2)C)=C1
[C;H3;$(Cc([cH])([cH	n&H0	O]))][H] [O+](=C1c2c(OC(c3cc4OCOc4cc3)=C1)ccc(c2)C)CC
[C;H3;$(Cc([cH])([cH	n&H0	O]))][H] BrC=1OC(C(=O)Nc2nc(cc(c2)C)C)=CC1
[C;H3;$(Cc([cH])([cH	n&H0	O]))][H] BrC=1SC(C=NN2C(=O)C(C#N)=C(C=C2C)C)=CC1
[C;H3;$(Cc([cH])([cH	n&H0	O]))][H] Cl[C@H](C(=O)OC)CS(=O)(=O)c1ccc(cc1)C
[C;H3;$(Cc([cH])([cH	n&H0	O]))][H] Clc1c(c(F)ccc1)CN(C(=O)C=2N=C3N(C(=CC=C3)C)C2)C
[C;H3;$(Cc([cH])([cH	n&H0	O]))][H] FC(F)(F)C1=NN(c2ccccc2)C(=C1)C
[C;H3;$(Cc([cH])([cH	n&H0	O]))][H] FC(F)(F)CN1C(=C(C(=O)NCC=2C=NN(C2)C)C=C1C)C
[C;H3;$(Cc([cH])([cH	n&H0	O]))][H] Fc1c(ccc(C#N)c1)COc2c3nc(ccc3ccc2)C
[C;H3;$(Cc([cH])([cH	n&H0	O]))][H] Fc1c(cccc1)[C@H](N(C(=O)NC=2N(N=C(C2)C)C)C)C
[C;H3;$(Cc([cH])([cH	n&H0	O]))][H] Fc1c(N2C(=C(C(=O)N[C@@H]3C(=O)NCCC3)C=C2C)C)cccc1
[C;H3;$(Cc([cH])([cH	n&H0	O]))][H] Fc1c(N2C(=O)C[C@H](C(=O)O[C@@H]3C(=O)OCC3)C2)ccc(c1)C
[C;H3;$(Cc([cH])([cH	n&H0	O]))][H] Fc1c(NC(=O)[C@@H]2C(=O)N(c3cc(F)cc(F)c3)CC2)ccc(c1)C
[C;H3;$(Cc([cH])([cH	n&H0	O]))][H] Fc1c(NC(=O)NCCC)ccc(c1)C
[C;H3;$(Cc([cH])([cH	n&H0	O]))][H] Fc1cc2nc(cc(c2cc1)C(=O)OCC(=O)N3C[C@H](OCC3)C)C
[C;H3;$(Cc([cH])([cH	n&H0	O]))][H] Fc1ccc(cc1)C(=O)CCC(=O)NNc2nc(cc(n2)C)C
[C;H3;$(Cc([cH])([cH	n&H0	O]))][H] Fc1ccc(cc1)CC[NH+]([C@@H](C(=O)NC=2ON=C(C2)C)C)C
[C;H3;$(Cc([cH])([cH	n&H0	O]))][H] Fc1ccc(N2C(=O)[C@H](C(=O)Nc3ccc(cc3)C)CC2)cc1
[C;H3;$(Cc([cH])([cH	n&H0	O]))][H] Fc1ccc(NC(=O)C(=O)NN2C(=CC=C2C)C)cc1
[C;H3;$(Cc([cH])([cH	n&H0	O]))][H] N=1c2c(N3C1N=C(N[C@H]3C4=C(N(C(=C4)C)C5CCCC5)C)N)cccc2
[C;H3;$(Cc([cH])([cH	n&H0	O]))][H] N1=C2N=CC=CN2C=C1c3c(cc(cc3)C)C
[C;H3;$(Cc([cH])([cH	n&H0	O]))][H] n1c(ncc(c2ccccc2)c1)NCc3ncc(nc3)C
[C;H3;$(Cc([cH])([cH	n&H0	O]))][H] O(c1c(cc(cc1)C)C[NH2+]CCCC2=NNC(N)=C(C#N)2)C
[C;H3;$(Cc([cH])([cH	n&H0	O]))][H] O=C([C@@H](C#N)C1=Nc2c(N1)cccc2)COc3c(cc(cc3C)C)C
[C;H3;$(Cc([cH])([cH	n&H0	O]))][H] O=C(N(c1ccc(cc1)C)CCC#N)[C@H]([NH+](CC=2OC=CC2)C)C
[C;H3;$(Cc([cH])([cH	n&H0	O]))][H] O=C(N)c1c[n+](ccc1)CC(=O)Nc2c(cc(cc2C)C)C
[C;H3;$(Cc([cH])([cH	n&H0	O]))][H] O=C(N)c1cc2c(N[C@H](c3ccc(cc3)C)[C@H]4[C@H]2C=CC4)cc1
[C;H3;$(Cc([cH])([cH	n&H0	O]))][H] O=C(N)CN1C(=CC(=O)C(OCc2ccc(cc2)C)=C1)C
[C;H3;$(Cc([cH])([cH	n&H0	O]))][H] O=C(N[C@@H](C(=O)Oc1ccc(cc1)C)C)c2ccccc2
[C;H3;$(Cc([cH])([cH	n&H0	O]))][H] O=C(N[C@@H](c1c(cccc1)C)C)c2c3c(nc(c2)C)N(N=C3)C(C)C
[C;H3;$(Cc([cH])([cH	n&H0	O]))][H] O=C(N[C@@H](c1c2c(ccc1)cccc2)C)C3=C(N4N=C(C=C(N=C3)4)C)C
[C;H3;$(Cc([cH])([cH	n&H0	O]))][H] O=C(N1c2c(cccc2)C[C@@H]1C)Cc3cnc(cc3)C
[C;H3;$(Cc([cH])([cH	n&H0	O]))][H] O=C(N1CCC(C(=O)Nc2ncc(cc2)C)CC1)NC3CCCC3
[C;H3;$(Cc([cH])([cH	n&H0	O]))][H] O=C(N1CCCC1)COc2ccc(NC(=O)CN3N=CC(=C3)C)cc2
[C;H3;$(Cc([cH])([cH	n&H0	O]))][H] O=C(N1CCOCC1)CCCOc2c(cc(cc2)C)C
[C;H3;$(Cc([cH])([cH	n&H0	O]))][H] O=C(NC[C@H]1CN(c2ccc(cc2)C)C(=O)C1)c3c(cccc3)C
[C;H3;$(Cc([cH])([cH	n&H0	O]))][H] O=C(NC=1N(N=CC1C)Cc2cc(ccc2)C)C(=O)NCC(C)C
[C;H3;$(Cc([cH])([cH	n&H0	O]))][H] O=C(Nc1cc2OCCCOc2cc1)C(=O)NCc3ccc(cc3)C
[C;H3;$(Cc([cH])([cH	n&H0	O]))][H] O=C(Nc1ccc(cc1)C)CCC2=Nc3c(nccc3)N2CCOC
[C;H3;$(Cc([cH])([cH	n&H0	O]))][H] O=C(Nc1ccc(cc1)C)NCC2=NN=C3N2CCC3
[C;H3;$(Cc([cH])([cH	n&H0	O]))][H] O=C(Nc1ccc(N2N=C(C=C2NC(=O)C)C)cc1)/C(=C\CC)/C
[C;H3;$(Cc([cH])([cH	n&H0	O]))][H] O=C(Nc1ccc(OCC#N)cc1)c2c(nc3c(c2)cc(cc3)C)C
[C;H3;$(Cc([cH])([cH	n&H0	O]))][H] O=C(NCC=1OC(=NN1)C)C=2C(=O)c3c(nc(cc3)C)N(C2)CC
[C;H3;$(Cc([cH])([cH	n&H0	O]))][H] O=C(NCc1ccc(cc1)C)[C@H](OCC=C)C
[C;H3;$(Cc([cH])([cH	n&H0	O]))][H] O=C(NCc1ccncc1)CCC=2OC(=NN2)C=3N(N=C(C3)C)C
[C;H3;$(Cc([cH])([cH	n&H0	O]))][H] O=C(NCc1cnc(OC)cc1)NCc2ccc(cc2)C
[C;H3;$(Cc([cH])([cH	n&H0	O]))][H] O=C(NCCC=1OC(=NN1)c2cc(ccc2)C)c3cnccc3
[C;H3;$(Cc([cH])([cH	n&H0	O]))][H] O=C(NN=CC=1c2c(NC1)cccc2)CCN3N=C(C=C3C)C
[C;H3;$(Cc([cH])([cH	n&H0	O]))][H] O=C(NN=Cc1c(OC)ccc(OC)c1)C(=O)Nc2cc(ccc2)C
[C;H3;$(Cc([cH])([cH	n&H0	O]))][H] O=C(NNC(=O)COc1cc(cc(c1)C)C)Nc2ccc(C#N)cc2
[C;H3;$(Cc([cH])([cH	n&H0	O]))][H] O=C(O[C@@H](C(=O)N[C@H]1c2c(cccc2)CCC1)C)c3cc(ccc3)C
[C;H3;$(Cc([cH])([cH	n&H0	O]))][H] O=C(OCC(=O)c1ccc(cc1)C)[C@@H]2OCCOC2
[C;H3;$(Cc([cH])([cH	n&H0	O]))][H] O=C(OCC(=O)N1CCCCCCC1)C=2N=C3N(C2)C=CC(=C3)C
[C;H3;$(Cc([cH])([cH	n&H0	O]))][H] O=C(OCC(=O)NC(=O)NC1CCCC1)c2cc(cc(c2)C)C
[C;H3;$(Cc([cH])([cH	n&H0	O]))][H] O=C(OCC(=O)NC=1N(N=C(C1)C)C)[C@H]2CN(C(=O)C2)CC(C)C
[C;H3;$(Cc([cH])([cH	n&H0	O]))][H] O=C(OCC(=O)NC=1NN=C(C1)C)c2cc3OCOc3cc2
[C;H3;$(Cc([cH])([cH	n&H0	O]))][H] O=C(OCC)C1CCN(C(=O)COc2cc(ccc2)C)CC1
[C;H3;$(Cc([cH])([cH	n&H0	O]))][H] O=C(OCC=1N=C2N(C(=O)C1)C(=CC=C2)C)/C=C/c3c(C#N)cccc3
[C;H3;$(Cc([cH])([cH	n&H0	O]))][H] O=C1N(C(=O)[C@]2(C(=O)N1)CN(c3c(cc(cc3)C)C2)C)CCC
[C;H3;$(Cc([cH])([cH	n&H0	O]))][H] O=C1N(C(=O)c2c(cccc2)1)CC(=O)N[C@H](c3c(ccc(c3)C)C)C
[C;H3;$(Cc([cH])([cH	n&H0	O]))][H] O=C1N(C=NC(c2ccc(cc2)C)=C1)CC(=O)NCc3ncccc3
[C;H3;$(Cc([cH])([cH	n&H0	O]))][H] O=C1Nc2c(OC1)cc(cc2)C=3C(=O)C(=O)C(N(c4ccc(cc4)C)C)3
[C;H3;$(Cc([cH])([cH	n&H0	O]))][H] O1[C@]2(OC[C@@H]1CN3c4c(cc(cc4)C)C(=C32)C)C
[C;H3;$(Cc([cH])([cH	n&H0	O]))][H] S(=O)(=O)(c1ccc(cc1)C)/C=C\C(=O)c2ccccc2
[C;H3;$(Cc([cH])([cH	n&H0	O]))][H] S(=O)(=O)(N(C(=O)C(C)C)C)c1c(cc(cc1C)C)C
[C;H3;$(Cc([cH])([cH	n&H0	O]))][H] S(=O)(=O)(N(C)C)c1ccc(cc1)C(=O)NC=2SC=C(N2)C
[C;H3;$(Cc([cH])([cH	n&H0	O]))][H] S(=O)(=O)(N=C([O-])COc1c(ccc(c1)C)C)CCCC
[C;H3;$(Cc([cH])([cH	n&H0	O]))][H] S(=O)(=O)(N=C(N(CC)CC)C)c1ccc(cc1)C
[C;H3;$(Cc([cH])([cH	n&H0	O]))][H] S(=O)(=O)(N1[C@H](C(=O)Nc2cc(ccc2)C)CCCC1)C
[C;H3;$(Cc([cH])([cH	n&H0	O]))][H] S(=O)(=O)(NC1=NN(C(=C1)C)C)c2ccc(cc2)C(C)C
[C;H3;$(Cc([cH])([cH	n&H0	O]))][H] S(=O)(=O)(Nc1c(cc(cc1)C)C(=O)NCCC(C)C)C
[C;H3;$(Cc([cH])([cH	n&H0	O]))][H] S(=O)(=O)(Nc1cc2NC(=O)Oc2cc1)c3c(cc(cc3)C)C
[C;H3;$(Cc([cH])([cH	n&H0	O]))][H] S(=O)(=O)(NCC(=O)N[C@H](CC)C)c1ccc(cc1)C
[C;H3;$(Cc([cH])([cH	n&H0	O]))][H] S(=O)(=O)(NNC(=O)C=1c2c(NC1)cccc2)c3ccc(cc3)C
[C;H3;$(Cc([cH])([cH	n&H0	O]))][H] S(C1=Nc2c(N1C)cccc2)C=3N4N=CN=C(N=C(C3)C)4
[C;H3;$(Cc([cH])([cH	n&H0	O]))][H] S(c1cc([o+]c(c1)C)C)CC(=O)c2ccc(cc2)C
[C;H3;$(Cc([cH])([cH	n&H0	O]))][H] S(c1ccc(cc1)C)CCNC(=O)[C@H]2N(C(=O)CC)CCCC2
[C;H3;$(Cc([cH])([cH	n&H0	O]))][H] S(c1nc(ccn1)C)CC(=O)N[C@H]([C@@H]2[C@H]3C[C@@H](C2)CC3)C
[C;H3;$(Cc([cH])([cH	n&H0	O]))][H] S(c1nc(N)cc(n1)C)CC(=O)Nc2cc(C#N)ccc2
[C;H3;$(Cc([cH])([cH	n&H0	O]))][H] S(Cc1ccc(cc1)C)CC(=O)N[C@H](CC)C
[C;H3;$(Cc([cH])([cH	n&H0	O]))][H] S/1c2c(N(\C1=C\c3[n+](cccc3)C)CC)cc(cc2)C
[C;H3;$(Cc([cH])([cH	n&H0	O]))][H] S=C(NNC=1OC(=NC(C#N)1)C)Nc2ccc(cc2)C
[C;H3;$(Cc([cH])([cH	n&H0	O]))][H] S1C(=CC=C1)[C@H](NC(=O)N)CC(=O)NCc2ccc(cc2)C
[C;H3;$(Cc([cH])([cH	n&H0	O]))][H] S1C(=CC=C1)[C@H]2[NH+](CC=3ON=C(C3)C)CCC2
[C;H3;$(Cc([cH])([cH	n&H0	O]))][H] S1C(=NC(=C1)C)CNC(=O)c2c(OC[C@@H]3OCCC3)cccc2
[C;H3;$(Cc([cH])([cH	n&H0	O]))][H] S1C(=NC(=C1)C)N2CCN(C(=O)/C=C/c3ccc(F)cc3)CC2
[C;H3;$(Cc([cH])([cH	n&H0	O]))][H] S1C(=NC(=C1)C)N2CCN(CC2)CCc3ccc([N+]([O-])=O)cc3
[C;H3;$(Cc([cH])([cH	n&H0	O]))][H] S1C(=NC(C2=C(N(C3=NOC(=C3)C)C(=C2)C)C)=C1)N[C@@H](COC)C
[C;H3;$(Cc([cH])([cH	n&H0	O]))][H] S1C(=NC(c2c(cc(cc2)C)C)=C1CC(=O)N(CC[NH+](C)C)C)C
[C;H3;$(Cc([cH])([cH	n&H0	O]))][H] S1C(=NN=C1C(C)C)NC(=O)CN2C(SC=C2C)=O
[C;H3;$(Cc([cH])([cH	n&H0	O]))][H] S1C(=O)N(C(=C1)C)CC(=O)OCC(=O)Nc2cc(c(cc2)C)C
[C;H3;$(Cc([cH])([cH	n&H0	O]))][H] S1C(C(=O)NNC(=O)NC)=C(N2C(=CC=C2C)C)C=C1
[C;H3;$(Cc([cH])([cH	n&H0	O]))][H] S1C(C(=O)O[C@@H](C(=O)Nc2cc(cc(c2)C)C)C)=C(N=C1)C
[C;H3;$(Cc([cH])([cH	n&H0	O]))][H] S1C=C(C=C1)CCNC(=O)[C@H](N2C(=O)c3c(ccc(c3)C)C(=O)2)C
[C;H3;$(Cc([cH])([cH	n&H0	O]))][H] S1C2=[NH+]C(=CC(=O)N2C(=C1)C)CN(CCOc3cc(F)ccc3)C
[C;H3;$(Cc([cH])([cH	n&H0	O]))][H] S1N=C(C=C1NC(=O)[C@H]2Oc3c(OC2)cccc3)C
[CH	CH2	CH3;!$([CH2]CC=[O	S])][F	Cl	Br	I	$(OS(=O)(=O)[#6	#1])	$(OS(=O)(=O)O[#6	#1])] [S-]C=1SC(=C(N1)C)CC(=O)Nc2cc(OC(F)F)ccc2
[CH	CH2	CH3;!$([CH2]CC=[O	S])][F	Cl	Br	I	$(OS(=O)(=O)[#6	#1])	$(OS(=O)(=O)O[#6	#1])] Br[C@@H]1C(=O)c2c(nc(SC)c(C#N)c2)CC1(C)C
[CH	CH2	CH3;!$([CH2]CC=[O	S])][F	Cl	Br	I	$(OS(=O)(=O)[#6	#1])	$(OS(=O)(=O)O[#6	#1])] Br[C@@H]1c2c(S(=O)(=O)CC1)cccc2
[CH	CH2	CH3;!$([CH2]CC=[O	S])][F	Cl	Br	I	$(OS(=O)(=O)[#6	#1])	$(OS(=O)(=O)O[#6	#1])] Br[C@H](C([O-])=O)CCCNC(=O)c1ccccc1
[CH	CH2	CH3;!$([CH2]CC=[O	S])][F	Cl	Br	I	$(OS(=O)(=O)[#6	#1])	$(OS(=O)(=O)O[#6	#1])] Br[C@H](C(=O)c1ccc(F)cc1)CC([O-])=O
[CH	CH2	CH3;!$([CH2]CC=[O	S])][F	Cl	Br	I	$(OS(=O)(=O)[#6	#1])	$(OS(=O)(=O)O[#6	#1])] Br[C@H](CC(C)C)C
[CH	CH2	CH3;!$([CH2]CC=[O	S])][F	Cl	Br	I	$(OS(=O)(=O)[#6	#1])	$(OS(=O)(=O)O[#6	#1])] Br[C@H]1C(=O)C(=O)N(C2CCCCC2)C1
[CH	CH2	CH3;!$([CH2]CC=[O	S])][F	Cl	Br	I	$(OS(=O)(=O)[#6	#1])	$(OS(=O)(=O)O[#6	#1])] BrC1C[C@@H](C(OC)[C@H](C1)C)C
[CH	CH2	CH3;!$([CH2]CC=[O	S])][F	Cl	Br	I	$(OS(=O)(=O)[#6	#1])	$(OS(=O)(=O)O[#6	#1])] BrCC(=O)Nc1c([N+]([O-])=O)cccc1
[CH	CH2	CH3;!$([CH2]CC=[O	S])][F	Cl	Br	I	$(OS(=O)(=O)[#6	#1])	$(OS(=O)(=O)O[#6	#1])] BrCCC[C@H](c1ccccc1)C([O-])=O
[CH	CH2	CH3;!$([CH2]CC=[O	S])][F	Cl	Br	I	$(OS(=O)(=O)[#6	#1])	$(OS(=O)(=O)O[#6	#1])] BrCCOc1c([N+]([O-])=O)cc(cc1)C
[CH	CH2	CH3;!$([CH2]CC=[O	S])][F	Cl	Br	I	$(OS(=O)(=O)[#6	#1])	$(OS(=O)(=O)O[#6	#1])] Cl[C@](NC(=O)CCl)(C(=O)OCC)C(F)(F)F
[CH	CH2	CH3;!$([CH2]CC=[O	S])][F	Cl	Br	I	$(OS(=O)(=O)[#6	#1])	$(OS(=O)(=O)O[#6	#1])] Cl[C@@H](C(=O)N[C@H](c1c(OC)ccc(OC)c1)C)C
[CH	CH2	CH3;!$([CH2]CC=[O	S])][F	Cl	Br	I	$(OS(=O)(=O)[#6	#1])	$(OS(=O)(=O)O[#6	#1])] Cl[C@@H](C(=O)OCC)[C@]1(O)c2c3c(ccc2)cccc3C1
[CH	CH2	CH3;!$([CH2]CC=[O	S])][F	Cl	Br	I	$(OS(=O)(=O)[#6	#1])	$(OS(=O)(=O)O[#6	#1])] Cl[C@@H](F)C(F)(F)Oc1ccc(NC(=O)/C=C\C([O-])=O)cc1
[CH	CH2	CH3;!$([CH2]CC=[O	S])][F	Cl	Br	I	$(OS(=O)(=O)[#6	#1])	$(OS(=O)(=O)O[#6	#1])] Cl[C@@H]1C(=O)N(NC(=O)Cc2ccccc2)[C@@H](c3ccccc3)1
[CH	CH2	CH3;!$([CH2]CC=[O	S])][F	Cl	Br	I	$(OS(=O)(=O)[#6	#1])	$(OS(=O)(=O)O[#6	#1])] Cl[C@H](C(=O)N([C@@H]1CS(=O)(=O)CC1)CC)C
[CH	CH2	CH3;!$([CH2]CC=[O	S])][F	Cl	Br	I	$(OS(=O)(=O)[#6	#1])	$(OS(=O)(=O)O[#6	#1])] Cl[C@H](c1ccccc1)C=2OC(=O)\C(\N2)=C\OCC
[CH	CH2	CH3;!$([CH2]CC=[O	S])][F	Cl	Br	I	$(OS(=O)(=O)[#6	#1])	$(OS(=O)(=O)O[#6	#1])] Cl[C@H](NC(=O)OCc1ccccc1)C(F)(F)F
[CH	CH2	CH3;!$([CH2]CC=[O	S])][F	Cl	Br	I	$(OS(=O)(=O)[#6	#1])	$(OS(=O)(=O)O[#6	#1])] Cl[C@H]1[C@H](NC(=O)Nc2ccccc2)CS(=O)(=O)C1
[CH	CH2	CH3;!$([CH2]CC=[O	S])][F	Cl	Br	I	$(OS(=O)(=O)[#6	#1])	$(OS(=O)(=O)O[#6	#1])] Cl[C@H]1NC=Nc2c(cc(OC(=O)C)c(OC)c2)1
[CH	CH2	CH3;!$([CH2]CC=[O	S])][F	Cl	Br	I	$(OS(=O)(=O)[#6	#1])	$(OS(=O)(=O)O[#6	#1])] Cl/C=C/COC(=O)c1cc(OC)c(OC(F)F)cc1
[CH	CH2	CH3;!$([CH2]CC=[O	S])][F	Cl	Br	I	$(OS(=O)(=O)[#6	#1])	$(OS(=O)(=O)O[#6	#1])] Cl/C=C/COC(=O)CCC=1C(=O)NC=2N(N=C(C2C1C)C)C
[CH	CH2	CH3;!$([CH2]CC=[O	S])][F	Cl	Br	I	$(OS(=O)(=O)[#6	#1])	$(OS(=O)(=O)O[#6	#1])] Clc1c(F)ccc(S(=O)(=O)NC(=[NH2+])CCl)c1
[CH	CH2	CH3;!$([CH2]CC=[O	S])][F	Cl	Br	I	$(OS(=O)(=O)[#6	#1])	$(OS(=O)(=O)O[#6	#1])] Clc1cc(NC(=O)[C@@H](Cl)C)c(OC)cc1
[CH	CH2	CH3;!$([CH2]CC=[O	S])][F	Cl	Br	I	$(OS(=O)(=O)[#6	#1])	$(OS(=O)(=O)O[#6	#1])] ClCC(=O)[C@H](C#N)C=1SC=C(N1)C=2SC=CC2
[CH	CH2	CH3;!$([CH2]CC=[O	S])][F	Cl	Br	I	$(OS(=O)(=O)[#6	#1])	$(OS(=O)(=O)O[#6	#1])] ClCC(=O)/C(/C#N)=C(/N1CCOCC1)\c2ccc(F)cc2
[CH	CH2	CH3;!$([CH2]CC=[O	S])][F	Cl	Br	I	$(OS(=O)(=O)[#6	#1])	$(OS(=O)(=O)O[#6	#1])] ClCC(=O)N1[C@H](SCC1)COc2c([N+]([O-])=O)cc(cc2)C
[CH	CH2	CH3;!$([CH2]CC=[O	S])][F	Cl	Br	I	$(OS(=O)(=O)[#6	#1])	$(OS(=O)(=O)O[#6	#1])] ClCC(=O)N1N=C(C=2SC=CC2)C[C@@H]1c3cc(O)ccc3
[CH	CH2	CH3;!$([CH2]CC=[O	S])][F	Cl	Br	I	$(OS(=O)(=O)[#6	#1])	$(OS(=O)(=O)O[#6	#1])] ClCC(=O)NC=1SC(=CC1C(=O)C=2SC=CC2)C
[CH	CH2	CH3;!$([CH2]CC=[O	S])][F	Cl	Br	I	$(OS(=O)(=O)[#6	#1])	$(OS(=O)(=O)O[#6	#1])] ClCC(=O)NC=1SC2=C(C(C#N)1)CC[C@@H](C2)CC
[CH	CH2	CH3;!$([CH2]CC=[O	S])][F	Cl	Br	I	$(OS(=O)(=O)[#6	#1])	$(OS(=O)(=O)O[#6	#1])] ClCC(=O)Nc1c(c(cc(S(=O)(=O)N(C)C)c1)C)C
[CH	CH2	CH3;!$([CH2]CC=[O	S])][F	Cl	Br	I	$(OS(=O)(=O)[#6	#1])	$(OS(=O)(=O)O[#6	#1])] ClCC(=O)NCC[C@@H]1C([C@@H](C=2c3c(NC2C)cccc3)1)(C)C
[CH	CH2	CH3;!$([CH2]CC=[O	S])][F	Cl	Br	I	$(OS(=O)(=O)[#6	#1])	$(OS(=O)(=O)O[#6	#1])] ClCC=1OC(=NN1)C=2SC(=C(C2)C)CC
[CH	CH2	CH3;!$([CH2]CC=[O	S])][F	Cl	Br	I	$(OS(=O)(=O)[#6	#1])	$(OS(=O)(=O)O[#6	#1])] ClCc1cc(ccc1)C(=O)OCC[N+](C)(C)C
[CH	CH2	CH3;!$([CH2]CC=[O	S])][F	Cl	Br	I	$(OS(=O)(=O)[#6	#1])	$(OS(=O)(=O)O[#6	#1])] ClCc1nc2SC(C(=O)OCC)=C(c2c(n1)N)C
[CH	CH2	CH3;!$([CH2]CC=[O	S])][F	Cl	Br	I	$(OS(=O)(=O)[#6	#1])	$(OS(=O)(=O)O[#6	#1])] ClCCC[C@H](C[NH2+]C(C)C)C
[CH	CH2	CH3;!$([CH2]CC=[O	S])][F	Cl	Br	I	$(OS(=O)(=O)[#6	#1])	$(OS(=O)(=O)O[#6	#1])] ClCCCC(=O)Nc1c(OC(C)C)cccc1
[CH	CH2	CH3;!$([CH2]CC=[O	S])][F	Cl	Br	I	$(OS(=O)(=O)[#6	#1])	$(OS(=O)(=O)O[#6	#1])] ClCCCNC(=O)[C@@H]1CN(c2c(cc(cc2)C)C)C(=O)C1
[CH	CH2	CH3;!$([CH2]CC=[O	S])][F	Cl	Br	I	$(OS(=O)(=O)[#6	#1])	$(OS(=O)(=O)O[#6	#1])] ClCCCNC(=O)c1cc(OCC(C)C)ccc1
[CH	CH2	CH3;!$([CH2]CC=[O	S])][F	Cl	Br	I	$(OS(=O)(=O)[#6	#1])	$(OS(=O)(=O)O[#6	#1])] ClCCCNC(=O)c1cc(OCCC)ccc1
[CH	CH2	CH3;!$([CH2]CC=[O	S])][F	Cl	Br	I	$(OS(=O)(=O)[#6	#1])	$(OS(=O)(=O)O[#6	#1])] ClCCCSC1=NN2C(=N1)c3c(N=C2)cccc3
[CH	CH2	CH3;!$([CH2]CC=[O	S])][F	Cl	Br	I	$(OS(=O)(=O)[#6	#1])	$(OS(=O)(=O)O[#6	#1])] ClCCN(N=O)C(=O)Nc1c(OC)cccc1
[CH	CH2	CH3;!$([CH2]CC=[O	S])][F	Cl	Br	I	$(OS(=O)(=O)[#6	#1])	$(OS(=O)(=O)O[#6	#1])] ClCCN(N=O)C(=O)NN1C[C@H](O[C@H](C1)C)C
[CH	CH2	CH3;!$([CH2]CC=[O	S])][F	Cl	Br	I	$(OS(=O)(=O)[#6	#1])	$(OS(=O)(=O)O[#6	#1])] ClCCNC(=O)N(O)C1(CCCCC1)C
[CH	CH2	CH3;!$([CH2]CC=[O	S])][F	Cl	Br	I	$(OS(=O)(=O)[#6	#1])	$(OS(=O)(=O)O[#6	#1])] ClCCOC(=O)C[C@H]1N2C(=NNC(=O)1)c3c(N=C2)cccc3
[CH	CH2	CH3;!$([CH2]CC=[O	S])][F	Cl	Br	I	$(OS(=O)(=O)[#6	#1])	$(OS(=O)(=O)O[#6	#1])] F[C@@H]1C(=O)C=C2[C@H]([C@@H]3[C@H]([C@H]4[C@]([C@@H](O)CC4)(CC3)C)CC2)C1
[CH	CH2	CH3;!$([CH2]CC=[O	S])][F	Cl	Br	I	$(OS(=O)(=O)[#6	#1])	$(OS(=O)(=O)O[#6	#1])] FC(F)(F)C(=O)Nc1c(OC(F)F)cccc1
[CH	CH2	CH3;!$([CH2]CC=[O	S])][F	Cl	Br	I	$(OS(=O)(=O)[#6	#1])	$(OS(=O)(=O)O[#6	#1])] FC(F)[C@]1(O)N(N=C(C1)C)C(=O)[C@@H](N2N=C([N+]([O-])=O)C=C2C)CC
[CH	CH2	CH3;!$([CH2]CC=[O	S])][F	Cl	Br	I	$(OS(=O)(=O)[#6	#1])	$(OS(=O)(=O)O[#6	#1])] FC(F)[C@@]1(O)N(N=C(C1)C)C(=O)[C@H](N2N=CC([N+]([O-])=O)=C2)C
[CH	CH2	CH3;!$([CH2]CC=[O	S])][F	Cl	Br	I	$(OS(=O)(=O)[#6	#1])	$(OS(=O)(=O)O[#6	#1])] FC(F)C=1N2N=C(C(=O)NC(C)C)C=C(N=C(C1)C3CC3)2
[CH	CH2	CH3;!$([CH2]CC=[O	S])][F	Cl	Br	I	$(OS(=O)(=O)[#6	#1])	$(OS(=O)(=O)O[#6	#1])] FC(F)C=1N2N=CC(C(=O)NCCOC)=C(N=C(C1)C3CC3)2
[CH	CH2	CH3;!$([CH2]CC=[O	S])][F	Cl	Br	I	$(OS(=O)(=O)[#6	#1])	$(OS(=O)(=O)O[#6	#1])] FC(F)C1=NC=2N(N=C(C([O-])=O)C2)C(=C1)C(F)F
[CH	CH2	CH3;!$([CH2]CC=[O	S])][F	Cl	Br	I	$(OS(=O)(=O)[#6	#1])	$(OS(=O)(=O)O[#6	#1])] FC(F)CN1N=C(C=C1NC(=O)C=2N3N=CN=C(N=C(C2)C4CC4)3)C
[CH	CH2	CH3;!$([CH2]CC=[O	S])][F	Cl	Br	I	$(OS(=O)(=O)[#6	#1])	$(OS(=O)(=O)O[#6	#1])] FC(F)N1C(=NC=C1)C[NH+](C2CC2)CC(=O)NC
[CH	CH2	CH3;!$([CH2]CC=[O	S])][F	Cl	Br	I	$(OS(=O)(=O)[#6	#1])	$(OS(=O)(=O)O[#6	#1])] FC(F)N1c2c(N=C1CN3CCC(N4C=CC=C4)CC3)cccc2
[CH	CH2	CH3;!$([CH2]CC=[O	S])][F	Cl	Br	I	$(OS(=O)(=O)[#6	#1])	$(OS(=O)(=O)O[#6	#1])] FC(F)Oc1c(cccc1)[C@H](NC(=O)N(C[C@@H](C#N)C)C)CC
[CH	CH2	CH3;!$([CH2]CC=[O	S])][F	Cl	Br	I	$(OS(=O)(=O)[#6	#1])	$(OS(=O)(=O)O[#6	#1])] FC(F)Oc1c(cccc1)[C@H](NC(=O)NCc2ncccc2)CC
[CH	CH2	CH3;!$([CH2]CC=[O	S])][F	Cl	Br	I	$(OS(=O)(=O)[#6	#1])	$(OS(=O)(=O)O[#6	#1])] FC(F)Oc1c(cccc1)/C=C/C(=O)NC=2N(N=C(C2)C)CCC#N
[CH	CH2	CH3;!$([CH2]CC=[O	S])][F	Cl	Br	I	$(OS(=O)(=O)[#6	#1])	$(OS(=O)(=O)O[#6	#1])] FC(F)Oc1c(cccc1)C(=O)N2[C@@H](C(=O)NCCCC)CCC2
[CH	CH2	CH3;!$([CH2]CC=[O	S])][F	Cl	Br	I	$(OS(=O)(=O)[#6	#1])	$(OS(=O)(=O)O[#6	#1])] FC(F)Oc1c(cccc1)CNC(=O)C(=O)Nc2ccc(C#N)cc2
[CH	CH2	CH3;!$([CH2]CC=[O	S])][F	Cl	Br	I	$(OS(=O)(=O)[#6	#1])	$(OS(=O)(=O)O[#6	#1])] FC(F)Oc1c(OC)cc(c([N+]([O-])=O)c1)C[NH+]2C[C@H](C[C@@H](C2)C)C
[CH	CH2	CH3;!$([CH2]CC=[O	S])][F	Cl	Br	I	$(OS(=O)(=O)[#6	#1])	$(OS(=O)(=O)O[#6	#1])] FC(F)Oc1c(OC)cc(cc1)C(=NNc2nccnc2)C
[CH	CH2	CH3;!$([CH2]CC=[O	S])][F	Cl	Br	I	$(OS(=O)(=O)[#6	#1])	$(OS(=O)(=O)O[#6	#1])] FC(F)Oc1c(OC)ccc(c1)CN(C(=O)Nc2cnccc2)C
[CH	CH2	CH3;!$([CH2]CC=[O	S])][F	Cl	Br	I	$(OS(=O)(=O)[#6	#1])	$(OS(=O)(=O)O[#6	#1])] FC(F)Oc1c(OC)ccc(NCC=2ON=C(N2)C=3OC=CC3)c1
[CH	CH2	CH3;!$([CH2]CC=[O	S])][F	Cl	Br	I	$(OS(=O)(=O)[#6	#1])	$(OS(=O)(=O)O[#6	#1])] FC(F)Oc1c2ncccc2c(NC(=O)N(CCC)C)cc1
[CH	CH2	CH3;!$([CH2]CC=[O	S])][F	Cl	Br	I	$(OS(=O)(=O)[#6	#1])	$(OS(=O)(=O)O[#6	#1])] FC(F)Oc1cc(ccc1)[C@@H](NC(=O)NC=2C=NN(C2)CC)C
[CH	CH2	CH3;!$([CH2]CC=[O	S])][F	Cl	Br	I	$(OS(=O)(=O)[#6	#1])	$(OS(=O)(=O)O[#6	#1])] FC(F)Oc1cc(ccc1)C(=O)N(CC2=Nc3c(N2)cccc3)C
[CH	CH2	CH3;!$([CH2]CC=[O	S])][F	Cl	Br	I	$(OS(=O)(=O)[#6	#1])	$(OS(=O)(=O)O[#6	#1])] FC(F)Oc1cc(ccc1)CN(C(=O)/C(/C#N)=C/C=2OC=CC2)C
[CH	CH2	CH3;!$([CH2]CC=[O	S])][F	Cl	Br	I	$(OS(=O)(=O)[#6	#1])	$(OS(=O)(=O)O[#6	#1])] FC(F)Oc1cc(ccc1)CNC=2N(C(=O)N(C(=O)C(C#N)2)C)C
[CH	CH2	CH3;!$([CH2]CC=[O	S])][F	Cl	Br	I	$(OS(=O)(=O)[#6	#1])	$(OS(=O)(=O)O[#6	#1])] FC(F)Oc1cc(ccc1)COc2cc(ccc2)C(=O)NC
[CH	CH2	CH3;!$([CH2]CC=[O	S])][F	Cl	Br	I	$(OS(=O)(=O)[#6	#1])	$(OS(=O)(=O)O[#6	#1])] FC(F)Oc1ccc(cc1)[C@@H](NC(=O)NNC(=O)OC(C)(C)C)C
[CH	CH2	CH3;!$([CH2]CC=[O	S])][F	Cl	Br	I	$(OS(=O)(=O)[#6	#1])	$(OS(=O)(=O)O[#6	#1])] FC(F)Oc1ccc(cc1)CNC(=O)NCC#C
[CH	CH2	CH3;!$([CH2]CC=[O	S])][F	Cl	Br	I	$(OS(=O)(=O)[#6	#1])	$(OS(=O)(=O)O[#6	#1])] FC(F)Oc1ccc(NC(=O)[C@@H](N2CC[NH+](CCO)CC2)C)cc1
[CH	CH2	CH3;!$([CH2]CC=[O	S])][F	Cl	Br	I	$(OS(=O)(=O)[#6	#1])	$(OS(=O)(=O)O[#6	#1])] FC(F)Oc1ccc(NC(=O)[C@@H](OC(=O)/C=C/C)C)cc1
[CH	CH2	CH3;!$([CH2]CC=[O	S])][F	Cl	Br	I	$(OS(=O)(=O)[#6	#1])	$(OS(=O)(=O)O[#6	#1])] FC(F)Oc1ccc(NC(=O)[C@@H](OC(=O)C=2ON=C(C2)C)C)cc1
[CH	CH2	CH3;!$([CH2]CC=[O	S])][F	Cl	Br	I	$(OS(=O)(=O)[#6	#1])	$(OS(=O)(=O)O[#6	#1])] Fc1c(cccc1)[C@H](O)CN(C2CC2)CC3=NC=CN3C(F)F
[CH	CH2	CH3;!$([CH2]CC=[O	S])][F	Cl	Br	I	$(OS(=O)(=O)[#6	#1])	$(OS(=O)(=O)O[#6	#1])] Fc1c(cccc1)CNC(=O)Cc2ccc(OC(F)F)cc2
[CH	CH2	CH3;!$([CH2]CC=[O	S])][F	Cl	Br	I	$(OS(=O)(=O)[#6	#1])	$(OS(=O)(=O)O[#6	#1])] IC[C@@H]1Nc2c(cccc2)C1
[CH	CH2	CH3;!$([CH2]CC=[O	S])][F	Cl	Br	I	$(OS(=O)(=O)[#6	#1])	$(OS(=O)(=O)O[#6	#1])] S(=O)(=O)(c1c(NC(=O)C[NH+]2CCC(O)CC2)cccc1)C(F)F
[CH	CH2	CH3;!$([CH2]CC=[O	S])][F	Cl	Br	I	$(OS(=O)(=O)[#6	#1])	$(OS(=O)(=O)O[#6	#1])] S(=O)(=O)(OC[C@H]1C2(OCCO2)CCCC1)c3ccc(cc3)C
[CH	CH2	CH3;!$([CH2]CC=[O	S])][F	Cl	Br	I	$(OS(=O)(=O)[#6	#1])	$(OS(=O)(=O)O[#6	#1])] S(=O)(=O)(OC[C@H]1O[C@@H](OC)CC1)c2ccc(cc2)C
[CH	CH2	CH3;!$([CH2]CC=[O	S])][F	Cl	Br	I	$(OS(=O)(=O)[#6	#1])	$(OS(=O)(=O)O[#6	#1])] S(=O)(=O)(OC[C@H]1OC(=O)CC1)c2ccc(cc2)C
[CH	CH2	CH3;!$([CH2]CC=[O	S])][F	Cl	Br	I	$(OS(=O)(=O)[#6	#1])	$(OS(=O)(=O)O[#6	#1])] S(C1=Nc2c(N1CC(=O)NC(C)(C)C)cccc2)C(F)F
[CH	CH2	CH3;!$([CH2]CC=[O	S])][F	Cl	Br	I	$(OS(=O)(=O)[#6	#1])	$(OS(=O)(=O)O[#6	#1])] S(C1=NN=C(N(N=Cc2ccc(OCC)cc2)1)C(F)F)C
[CH	CH2	CH3;!$([CH2]CC=[O	S])][F	Cl	Br	I	$(OS(=O)(=O)[#6	#1])	$(OS(=O)(=O)O[#6	#1])] S(c1ccc(cc1)C(=O)N2[C@H](C3=CSC=C3)CCC2)C(F)F
[CH	CH2	CH3;!$([CH2]CC=[O	S])][F	Cl	Br	I	$(OS(=O)(=O)[#6	#1])	$(OS(=O)(=O)O[#6	#1])] S(c1ccc(NC(=O)[C@H](NC(=O)C2=COC=C2)C)cc1)C(F)F
[CH	CH2	CH3;!$([CH2]CC=[O	S])][F	Cl	Br	I	$(OS(=O)(=O)[#6	#1])	$(OS(=O)(=O)O[#6	#1])] S(c1nc([O-])c(c(n1)C)CCC([O-])=O)C(F)F
[CH	CH2	CH3;!$([CH2]CC=[O	S])][F	Cl	Br	I	$(OS(=O)(=O)[#6	#1])	$(OS(=O)(=O)O[#6	#1])] S=C(Nc1c(cccc1)CC)NC2CCN(CC(F)F)CC2
[CH	CH2	CH3;!$([CH2]CC=[O	S])][F	Cl	Br	I	$(OS(=O)(=O)[#6	#1])	$(OS(=O)(=O)O[#6	#1])] S=C(Nc1ccc(SC(F)F)cc1)NC[C@@H]2COCC2
[CH	CH2	CH3;!$([CH2]CC=[O	S])][F	Cl	Br	I	$(OS(=O)(=O)[#6	#1])	$(OS(=O)(=O)O[#6	#1])] S=C(Nc1ccc(SC(F)F)cc1)NCC=C
[CH	CH2	CH3;!$([CH2]CC=[O	S])][F	Cl	Br	I	$(OS(=O)(=O)[#6	#1])	$(OS(=O)(=O)O[#6	#1])] S=C1N(c2nc(cc(c2C(=O)N1)C(F)F)C=3C=NN(C3)C)CC
[CH	CH2	CH3;!$([CH2]CC=[O	S])][F	Cl	Br	I	$(OS(=O)(=O)[#6	#1])	$(OS(=O)(=O)O[#6	#1])] S1C(=NC(=O)c2cc(OC(F)F)ccc2)N(C=C1)C
[CH	CH2	CH3;!$([CH2]CC=[O	S])][F	Cl	Br	I	$(OS(=O)(=O)[#6	#1])	$(OS(=O)(=O)O[#6	#1])] S1C(=NC=C1)NC(=O)[C@@H]([NH+](Cc2ccc(OC(F)F)cc2)C)C
[CH	CH2	CH3;!$([CH2]CC=[O	S])][F	Cl	Br	I	$(OS(=O)(=O)[#6	#1])	$(OS(=O)(=O)O[#6	#1])] S1C(=NC=C1)NC(=O)N[C@H](c2ccc(OC(F)F)cc2)C
[CH	CH2	CH3;!$([CH2]CC=[O	S])][F	Cl	Br	I	$(OS(=O)(=O)[#6	#1])	$(OS(=O)(=O)O[#6	#1])] S1C(=NN=C1C(F)F)NC(=O)N2C[C@@H](O)CCC2
[CH	CH2	CH3;!$([CH2]CC=[O	S])][F	Cl	Br	I	$(OS(=O)(=O)[#6	#1])	$(OS(=O)(=O)O[#6	#1])] S1C(SCC(=O)c2ccc(OC(F)F)cc2)=NN=C1N
[CH	CH2	CH3;!$([CH2]CC=[O	S])][F	Cl	Br	I	$(OS(=O)(=O)[#6	#1])	$(OS(=O)(=O)O[#6	#1])] S1C(SCC2=NC=CN2C(F)F)=NN=C1N
[CH	CH2	CH3;!$([CH2]CC=[O	S])][F	Cl	Br	I	$(OS(=O)(=O)[#6	#1])	$(OS(=O)(=O)O[#6	#1])] S1N=NC(=C1C(=O)Nc2c3c(nccc3)c(OC(F)F)cc2)C
[CH	CH2	CH3;!$([CH2]CC=[O	S])][F	Cl	Br	I	$(OS(=O)(=O)[#6	#1])	$(OS(=O)(=O)O[#6	#1])] S1N=NC(C(=O)N[C@@H](c2cc(OC(F)F)ccc2)C)=C1
[#6]-[#6](=[!#6&!#1;!R])-[#6](=[!#6&!#1;!R])-[$([#6])	$([#16](=[#8])=[#8])] [NH2+]=C(NN=C(C(=NNC(=[NH2+])N)C)CC)N
[#6]-[#6](=[!#6&!#1;!R])-[#6](=[!#6&!#1;!R])-[$([#6])	$([#16](=[#8])=[#8])] [O-][N+](=O)c1c(ccc(c1)C(=O)C(=O)c2cc([N+]([O-])=O)c(cc2)C)C
[#6]-[#6](=[!#6&!#1;!R])-[#6](=[!#6&!#1;!R])-[$([#6])	$([#16](=[#8])=[#8])] [O-][N+](=O)c1cc(c(NN=C2C(=O)C=CC(=C2)C)cc1)C
[#6]-[#6](=[!#6&!#1;!R])-[#6](=[!#6&!#1;!R])-[$([#6])	$([#16](=[#8])=[#8])] [O-][N+](=O)c1cc(c(NN=C2C(=O)CC(CC(=O)2)(C)C)cc1)C
[#6]-[#6](=[!#6&!#1;!R])-[#6](=[!#6&!#1;!R])-[$([#6])	$([#16](=[#8])=[#8])] [O-][N+](=O)c1cc(NN=C2C(=O)CC(CC(=O)2)(C)C)c([O-])cc1
[#6]-[#6](=[!#6&!#1;!R])-[#6](=[!#6&!#1;!R])-[$([#6])	$([#16](=[#8])=[#8])] [O-][N+](=O)c1ccc(NN=C2C(=O)C=C3OC(=O)C=C(C3=C2)C)cc1
[#6]-[#6](=[!#6&!#1;!R])-[#6](=[!#6&!#1;!R])-[$([#6])	$([#16](=[#8])=[#8])] [O-][N+](=O)c1ccc(NN=C2C(=O)CC(CC(=O)2)(C)C)cc1
[#6]-[#6](=[!#6&!#1;!R])-[#6](=[!#6&!#1;!R])-[$([#6])	$([#16](=[#8])=[#8])] [O-]\C(\OCC)=C\1/N(c2ccc(OC)cc2)/C(=C(/OCC)\O)/C(=O)C(=O)1
[#6]-[#6](=[!#6&!#1;!R])-[#6](=[!#6&!#1;!R])-[$([#6])	$([#16](=[#8])=[#8])] [O-]C(=O)c1ccc(NC=2C(=O)C(=O)C(OCC)2)cc1
[#6]-[#6](=[!#6&!#1;!R])-[#6](=[!#6&!#1;!R])-[$([#6])	$([#16](=[#8])=[#8])] [O-]C(=O)c1ccc(NN=C2C(=O)CC(CC(=O)2)(C)C)cc1
[#6]-[#6](=[!#6&!#1;!R])-[#6](=[!#6&!#1;!R])-[$([#6])	$([#16](=[#8])=[#8])] [O-]C(=O)C1CCN(C(=O)[C@]23C(=O)C(=O)[C@](C2(C)C)(CC3)C)CC1
[#6]-[#6](=[!#6&!#1;!R])-[#6](=[!#6&!#1;!R])-[$([#6])	$([#16](=[#8])=[#8])] [O-]C(=O)CCCN=C1C(=O)c2c(cccc2)C(=O)C1
[#6]-[#6](=[!#6&!#1;!R])-[#6](=[!#6&!#1;!R])-[$([#6])	$([#16](=[#8])=[#8])] [O-]C=1C(=O)C(=O)C1C=2C(=O)N(C(=O)N(C(N)2)C)C
[#6]-[#6](=[!#6&!#1;!R])-[#6](=[!#6&!#1;!R])-[$([#6])	$([#16](=[#8])=[#8])] [O-]N=C(C(=O)OCC)C(=O)C1CCN(C(=O)OCC)CC1
[#6]-[#6](=[!#6&!#1;!R])-[#6](=[!#6&!#1;!R])-[$([#6])	$([#16](=[#8])=[#8])] Cl[C@H]1C(=O)c2c(cccc2)C(=O)C(=NCc3c(OC)cccc3)1
[#6]-[#6](=[!#6&!#1;!R])-[#6](=[!#6&!#1;!R])-[$([#6])	$([#16](=[#8])=[#8])] ClC=1C(Cl)=C(Cl)C(=O)C(=O)C(Cl)1
[#6]-[#6](=[!#6&!#1;!R])-[#6](=[!#6&!#1;!R])-[$([#6])	$([#16](=[#8])=[#8])] ClC1=C([O-])c2c(cccc2)C(=O)C(=NCCC[NH2+]C(C)C)1
[#6]-[#6](=[!#6&!#1;!R])-[#6](=[!#6&!#1;!R])-[$([#6])	$([#16](=[#8])=[#8])] Clc1c(c(NN=C(C(=O)C)C(=O)C)ccc1)C
[#6]-[#6](=[!#6&!#1;!R])-[#6](=[!#6&!#1;!R])-[$([#6])	$([#16](=[#8])=[#8])] Clc1c(cccc1)C(=O)C(=O)c2ccc(OC)cc2
[#6]-[#6](=[!#6&!#1;!R])-[#6](=[!#6&!#1;!R])-[$([#6])	$([#16](=[#8])=[#8])] Clc1c(NC(=O)[C@]23C(=O)C(=O)[C@](C2(C)C)(CC3)C)cccc1
[#6]-[#6](=[!#6&!#1;!R])-[#6](=[!#6&!#1;!R])-[$([#6])	$([#16](=[#8])=[#8])] Clc1c(NN=C(C(=O)OCC)C(=O)C)cc(c(Cl)c1)C(=O)N
[#6]-[#6](=[!#6&!#1;!R])-[#6](=[!#6&!#1;!R])-[$([#6])	$([#16](=[#8])=[#8])] Clc1cc(ccc1)C(=O)C(=O)c2cc3NC(=O)COc3cc2
[#6]-[#6](=[!#6&!#1;!R])-[#6](=[!#6&!#1;!R])-[$([#6])	$([#16](=[#8])=[#8])] Clc1ccc(cc1)C(=O)C(=NN)c2ccccc2
[#6]-[#6](=[!#6&!#1;!R])-[#6](=[!#6&!#1;!R])-[$([#6])	$([#16](=[#8])=[#8])] Clc1ccc(cc1)C(=O)C(=O)C=2OC(C=NN(C)C)=CC2
[#6]-[#6](=[!#6&!#1;!R])-[#6](=[!#6&!#1;!R])-[$([#6])	$([#16](=[#8])=[#8])] Clc1ccc(NN=C(C(=O)OC)C(=O)C)cc1
[#6]-[#6](=[!#6&!#1;!R])-[#6](=[!#6&!#1;!R])-[$([#6])	$([#16](=[#8])=[#8])] ClCCN=C1C(=O)c2c(cccc2)C(=O)[C@H](NC(=O)C)1
[#6]-[#6](=[!#6&!#1;!R])-[#6](=[!#6&!#1;!R])-[$([#6])	$([#16](=[#8])=[#8])] FC(F)(F)C(=O)C(=NOC)C(=O)OCC
[#6]-[#6](=[!#6&!#1;!R])-[#6](=[!#6&!#1;!R])-[$([#6])	$([#16](=[#8])=[#8])] FC(F)(F)C1=NN(c2ccc(NN=C(C(=O)C)C(=O)C)cc2)C=C1
[#6]-[#6](=[!#6&!#1;!R])-[#6](=[!#6&!#1;!R])-[$([#6])	$([#16](=[#8])=[#8])] FC(F)(F)c1ccc(NN=C(C(=O)NC(=O)OCC)C(=O)C)cc1
[#6]-[#6](=[!#6&!#1;!R])-[#6](=[!#6&!#1;!R])-[$([#6])	$([#16](=[#8])=[#8])] FC(F)(F)Oc1ccc(N=C2C(=O)C(=O)[C@@H](c3ccccc3)2)cc1
[#6]-[#6](=[!#6&!#1;!R])-[#6](=[!#6&!#1;!R])-[$([#6])	$([#16](=[#8])=[#8])] Fc1c(cccc1)[C@@H](N=C2C(=O)C(=O)[C@@H](Nc3cc[nH+]cc3)2)C
[#6]-[#6](=[!#6&!#1;!R])-[#6](=[!#6&!#1;!R])-[$([#6])	$([#16](=[#8])=[#8])] Fc1c(NC(=O)[C@]23C(=O)C(=O)[C@H](C2(C)C)CC3)cccc1
[#6]-[#6](=[!#6&!#1;!R])-[#6](=[!#6&!#1;!R])-[$([#6])	$([#16](=[#8])=[#8])] Fc1c(NN=C(C(=O)OCC)C(=O)C)ccc(F)c1
[#6]-[#6](=[!#6&!#1;!R])-[#6](=[!#6&!#1;!R])-[$([#6])	$([#16](=[#8])=[#8])] Fc1cc(NN=C(C#N)C(=O)C2CC2)ccc1
[#6]-[#6](=[!#6&!#1;!R])-[#6](=[!#6&!#1;!R])-[$([#6])	$([#16](=[#8])=[#8])] Fc1ccc(NC(=O)[C@@]23C(=O)C(=O)[C@@](C2(C)C)(CC3)C)cc1
[#6]-[#6](=[!#6&!#1;!R])-[#6](=[!#6&!#1;!R])-[$([#6])	$([#16](=[#8])=[#8])] Fc1ccc(NC=2C(=O)C(=O)C(N3N=C(C=C3C)C)2)cc1
[#6]-[#6](=[!#6&!#1;!R])-[#6](=[!#6&!#1;!R])-[$([#6])	$([#16](=[#8])=[#8])] O(CCCN=C1C(O)=C(O)C(=NCc2ccncc2)1)C
[#6]-[#6](=[!#6&!#1;!R])-[#6](=[!#6&!#1;!R])-[$([#6])	$([#16](=[#8])=[#8])] O=C(C(=NNc1ccc(OC)cc1)C#N)C2CC2
[#6]-[#6](=[!#6&!#1;!R])-[#6](=[!#6&!#1;!R])-[$([#6])	$([#16](=[#8])=[#8])] O=C(C(=NNc1ccc(OCC)cc1)C(=O)C)C
[#6]-[#6](=[!#6&!#1;!R])-[#6](=[!#6&!#1;!R])-[$([#6])	$([#16](=[#8])=[#8])] O=C(C(=NNc1ccccc1)C#N)C2CC2
[#6]-[#6](=[!#6&!#1;!R])-[#6](=[!#6&!#1;!R])-[$([#6])	$([#16](=[#8])=[#8])] O=C(C(=NO)C)C(C[NH+]1CCCCC1)C[NH+]2CCCCC2
[#6]-[#6](=[!#6&!#1;!R])-[#6](=[!#6&!#1;!R])-[$([#6])	$([#16](=[#8])=[#8])] O=C(C(=O)/C=C\c1ccccc1)/C=C/c2ccccc2
[#6]-[#6](=[!#6&!#1;!R])-[#6](=[!#6&!#1;!R])-[$([#6])	$([#16](=[#8])=[#8])] O=C(C(=O)C)C=1c2c(cc3OCOc3c2)CCN4C1CCC4
[#6]-[#6](=[!#6&!#1;!R])-[#6](=[!#6&!#1;!R])-[$([#6])	$([#16](=[#8])=[#8])] O=C(c1c(cccc1)C)C(=O)c2c(cccc2)C
[#6]-[#6](=[!#6&!#1;!R])-[#6](=[!#6&!#1;!R])-[$([#6])	$([#16](=[#8])=[#8])] O=C(c1c(O)cc(O)cc1)C(=O)CCCCC
[#6]-[#6](=[!#6&!#1;!R])-[#6](=[!#6&!#1;!R])-[$([#6])	$([#16](=[#8])=[#8])] O=C(c1cc(N)c(cc1)C)C(=O)c2cc(N)c(cc2)C
[#6]-[#6](=[!#6&!#1;!R])-[#6](=[!#6&!#1;!R])-[$([#6])	$([#16](=[#8])=[#8])] O=C(c1ccccc1)C(=NO)C(=O)c2ccccc2
[#6]-[#6](=[!#6&!#1;!R])-[#6](=[!#6&!#1;!R])-[$([#6])	$([#16](=[#8])=[#8])] O=C(c1ccncc1)C(=NNc2ccc(cc2)C)C=O
[#6]-[#6](=[!#6&!#1;!R])-[#6](=[!#6&!#1;!R])-[$([#6])	$([#16](=[#8])=[#8])] O=C(N)C=1C(=O)C(=NNc2ccccc2)c3c(cccc3)C1
[#6]-[#6](=[!#6&!#1;!R])-[#6](=[!#6&!#1;!R])-[$([#6])	$([#16](=[#8])=[#8])] O=C(NC(C)C)[C@@]12C(=O)C(=O)[C@@](C1(C)C)(CC2)C
[#6]-[#6](=[!#6&!#1;!R])-[#6](=[!#6&!#1;!R])-[$([#6])	$([#16](=[#8])=[#8])] O=C(Nc1cc(ccc1)CC)CCN=C2C(=O)C(=O)[C@@H](N3CCCC3)2
[#6]-[#6](=[!#6&!#1;!R])-[#6](=[!#6&!#1;!R])-[$([#6])	$([#16](=[#8])=[#8])] O=C(Nc1cc2OCCOc2cc1)[C@@]34C(=O)C(=O)[C@@](C3(C)C)(CC4)C
[#6]-[#6](=[!#6&!#1;!R])-[#6](=[!#6&!#1;!R])-[$([#6])	$([#16](=[#8])=[#8])] O=C(NN=C(C(=NNC(=O)c1ccccc1)C)C)c2ccccc2
[#6]-[#6](=[!#6&!#1;!R])-[#6](=[!#6&!#1;!R])-[$([#6])	$([#16](=[#8])=[#8])] O=C(NN=C1c2c(c3c(cccc3)C(=O)1)cccc2)N
[#6]-[#6](=[!#6&!#1;!R])-[#6](=[!#6&!#1;!R])-[$([#6])	$([#16](=[#8])=[#8])] O=C(Oc1cc2c(cc1)cccc2)[C@]34C(=O)C(=O)[C@](C3(C)C)(CC4)C
[#6]-[#6](=[!#6&!#1;!R])-[#6](=[!#6&!#1;!R])-[$([#6])	$([#16](=[#8])=[#8])] O=C(OCC(=O)N(C)C)c1ccc(cc1)C(=O)C(=O)c2ccccc2
[#6]-[#6](=[!#6&!#1;!R])-[#6](=[!#6&!#1;!R])-[$([#6])	$([#16](=[#8])=[#8])] O=C(OCC)[C@H]1CN(C=2C(=O)C(=O)C(N3CCC(CC3)C)2)CCC1
[#6]-[#6](=[!#6&!#1;!R])-[#6](=[!#6&!#1;!R])-[$([#6])	$([#16](=[#8])=[#8])] O=C(OCC)[C@H]1CN(C=2C(=O)C(=O)C(N3CCCCCC3)2)CCC1
[#6]-[#6](=[!#6&!#1;!R])-[#6](=[!#6&!#1;!R])-[$([#6])	$([#16](=[#8])=[#8])] O=C(OCC)C(=NO)C(=NNC(=O)C(=O)Nc1ccc(C#N)cc1)C
[#6]-[#6](=[!#6&!#1;!R])-[#6](=[!#6&!#1;!R])-[$([#6])	$([#16](=[#8])=[#8])] O=C(OCC)C1CCN(C=2C(=O)C(=O)C(N3CCCC3)2)CC1
[#6]-[#6](=[!#6&!#1;!R])-[#6](=[!#6&!#1;!R])-[$([#6])	$([#16](=[#8])=[#8])] O=C(OCC)N1CCC(N[C@@H]2C(=O)C(=O)C(=N[C@@H](CC)C)2)CC1
[#6]-[#6](=[!#6&!#1;!R])-[#6](=[!#6&!#1;!R])-[$([#6])	$([#16](=[#8])=[#8])] O=C(OCC)N1CCC(N=C2C(=O)C(=O)[C@@H](NC(C)(C)C)2)CC1
[#6]-[#6](=[!#6&!#1;!R])-[#6](=[!#6&!#1;!R])-[$([#6])	$([#16](=[#8])=[#8])] O=C1C(=[N+]=[N-])C[C@@H]2[C@]1(CC[C@H]3c4c(cc(OC)cc4)CC[C@H]32)C
[#6]-[#6](=[!#6&!#1;!R])-[#6](=[!#6&!#1;!R])-[$([#6])	$([#16](=[#8])=[#8])] O=C1C(=[N+]=[N-])C=C2C(=C1)CC[C@@H]3[C@H]2CC[C@]4(C(=O)CC[C@H]43)C
[#6]-[#6](=[!#6&!#1;!R])-[#6](=[!#6&!#1;!R])-[$([#6])	$([#16](=[#8])=[#8])] O=C1C(=NNC(=NNc2c(O)cccc2)C#N)C=CC=C1
[#6]-[#6](=[!#6&!#1;!R])-[#6](=[!#6&!#1;!R])-[$([#6])	$([#16](=[#8])=[#8])] O=C1C(=NNc2c(OC)cccc2)C(=O)CC(C1)(C)C
[#6]-[#6](=[!#6&!#1;!R])-[#6](=[!#6&!#1;!R])-[$([#6])	$([#16](=[#8])=[#8])] O=C1C(=NNc2ccc(cc2)C(=[NH2+])N)C=C(N=Nc3ccccc3)C=C1
[#6]-[#6](=[!#6&!#1;!R])-[#6](=[!#6&!#1;!R])-[$([#6])	$([#16](=[#8])=[#8])] O=C1C(=NNc2ccccc2)C(=O)[C@@H]3C=CC=C[C@@H]13
[#6]-[#6](=[!#6&!#1;!R])-[#6](=[!#6&!#1;!R])-[$([#6])	$([#16](=[#8])=[#8])] O=C1C(=O)[C@@H](C[C@@H]2O[C@H]3[C@@]4(OC4)[C@@]([C@]12CO)(C[C@H](O)3)C)C
[#6]-[#6](=[!#6&!#1;!R])-[#6](=[!#6&!#1;!R])-[$([#6])	$([#16](=[#8])=[#8])] O=C1C(=O)[C@@H](Nc2cc[nH+]cc2)C(=N[C@@H](C3CCCCC3)C)1
[#6]-[#6](=[!#6&!#1;!R])-[#6](=[!#6&!#1;!R])-[$([#6])	$([#16](=[#8])=[#8])] O=C1C(=O)[C@@H](Nc2cc3OCCOc3cc2)C(=NCCCOC)1
[#6]-[#6](=[!#6&!#1;!R])-[#6](=[!#6&!#1;!R])-[$([#6])	$([#16](=[#8])=[#8])] O=C1C(=O)[C@@H](NCCO)C(=NCCCOC)1
[#6]-[#6](=[!#6&!#1;!R])-[#6](=[!#6&!#1;!R])-[$([#6])	$([#16](=[#8])=[#8])] O=C1C(=O)[C@H](C#N)CC2(c3c(c4c(cccc4)2)cccc3)1
[#6]-[#6](=[!#6&!#1;!R])-[#6](=[!#6&!#1;!R])-[$([#6])	$([#16](=[#8])=[#8])] O=C1C(=O)C(=C(N2CCOCC2)C(N3CCOCC3)=C1C)C
[#6]-[#6](=[!#6&!#1;!R])-[#6](=[!#6&!#1;!R])-[$([#6])	$([#16](=[#8])=[#8])] O=C1C(=O)C(c2ccc(cc2)C)=C(NC[C@H]3OCCC3)1
[#6]-[#6](=[!#6&!#1;!R])-[#6](=[!#6&!#1;!R])-[$([#6])	$([#16](=[#8])=[#8])] O=C1C(=O)C(c2ccccc2)=C(N(c3c(OC)ccc(OC)c3)C)1
[#6]-[#6](=[!#6&!#1;!R])-[#6](=[!#6&!#1;!R])-[$([#6])	$([#16](=[#8])=[#8])] O=C1C(=O)C(c2ccccc2)=C(N3CCN(c4ncccc4)CC3)1
[#6]-[#6](=[!#6&!#1;!R])-[#6](=[!#6&!#1;!R])-[$([#6])	$([#16](=[#8])=[#8])] O=C1C(=O)C2=C(c3c(cc4OCOc4c3)C[C@@H]2CC)1
[#6]-[#6](=[!#6&!#1;!R])-[#6](=[!#6&!#1;!R])-[$([#6])	$([#16](=[#8])=[#8])] O=C1C(=O)C2=C(c3c(cc4OCOc4c3)C[C@H]2[C@@H](CC)C)1
[#6]-[#6](=[!#6&!#1;!R])-[#6](=[!#6&!#1;!R])-[$([#6])	$([#16](=[#8])=[#8])] O=C1c2c(c3c(cccc3)C(=NO)1)cccc2
[#6]-[#6](=[!#6&!#1;!R])-[#6](=[!#6&!#1;!R])-[$([#6])	$([#16](=[#8])=[#8])] O=C1c2c(ccc3c2CCC[C@]3(CO)C)C=4OC=C(C4C(=O)1)C
[#6]-[#6](=[!#6&!#1;!R])-[#6](=[!#6&!#1;!R])-[$([#6])	$([#16](=[#8])=[#8])] O=C1c2c(cccc2)\C(\C(=O)1)=C\c3cc4OCOc4cc3
[#6]-[#6](=[!#6&!#1;!R])-[#6](=[!#6&!#1;!R])-[$([#6])	$([#16](=[#8])=[#8])] O=C1c2c(cccc2)C(=O)[C@@H](NC(=O)CC)C(=NCC)1
[#6]-[#6](=[!#6&!#1;!R])-[#6](=[!#6&!#1;!R])-[$([#6])	$([#16](=[#8])=[#8])] O=C1c2c(cccc2)C(=O)CC(=NCC[NH2+]Cc3ccncc3)1
[#6]-[#6](=[!#6&!#1;!R])-[#6](=[!#6&!#1;!R])-[$([#6])	$([#16](=[#8])=[#8])] O=C1c2c(cccc2)C(=O)CC(=NCNc3ncccc3)1
[#6]-[#6](=[!#6&!#1;!R])-[#6](=[!#6&!#1;!R])-[$([#6])	$([#16](=[#8])=[#8])] O=C1c2c(cccc2)C(C=3c4c(cccc4)C(=O)C(=O)C3)=CC(=O)1
[#6]-[#6](=[!#6&!#1;!R])-[#6](=[!#6&!#1;!R])-[$([#6])	$([#16](=[#8])=[#8])] O=C1N(c2c(cccc2)C(=O)C(=Nc3ccccc3)1)C
[#6]-[#6](=[!#6&!#1;!R])-[#6](=[!#6&!#1;!R])-[$([#6])	$([#16](=[#8])=[#8])] O=C1Nc2c(OC1)cc(cc2)C=3C(=O)C(=O)C(N(C4CCCCC4)C)3
[#6]-[#6](=[!#6&!#1;!R])-[#6](=[!#6&!#1;!R])-[$([#6])	$([#16](=[#8])=[#8])] O=C1Nc2c(OC1)cc(cc2)C=3C(=O)C(=O)C(Nc4c(c(ccc4)C)C)3
[#6]-[#6](=[!#6&!#1;!R])-[#6](=[!#6&!#1;!R])-[$([#6])	$([#16](=[#8])=[#8])] O=C1Oc2c(cccc2)C=C1C(=O)C(=[N+]=[N-])C(=O)OCC
[#6]-[#6](=[!#6&!#1;!R])-[#6](=[!#6&!#1;!R])-[$([#6])	$([#16](=[#8])=[#8])] O=C1Oc2c(O1)ccc(c2)C(=O)C(=[N+]=[N-])C(=O)OCC
[#6]-[#6](=[!#6&!#1;!R])-[#6](=[!#6&!#1;!R])-[$([#6])	$([#16](=[#8])=[#8])] O=NN(CCC(=NO)C(=O)c1cnccc1)C
[#6]-[#6](=[!#6&!#1;!R])-[#6](=[!#6&!#1;!R])-[$([#6])	$([#16](=[#8])=[#8])] OC1=C(O)C(=NC[C@H]2[NH+](CCC2)CC)C(=NCc3ccccc3)1
[#6]-[#6](=[!#6&!#1;!R])-[#6](=[!#6&!#1;!R])-[$([#6])	$([#16](=[#8])=[#8])] OC1=C(O)C(=NCc2ccccc2)C(=NCc3ncccc3)1
[#6]-[#6](=[!#6&!#1;!R])-[#6](=[!#6&!#1;!R])-[$([#6])	$([#16](=[#8])=[#8])] S([O-])(=O)(=O)c1cc2c(cc1)C(=NO)C(=O)C(S([O-])(=O)=O)=C2
[#6]-[#6](=[!#6&!#1;!R])-[#6](=[!#6&!#1;!R])-[$([#6])	$([#16](=[#8])=[#8])] S(=O)(=O)([N-]N=C(c1ccccc1)C(=NO)C)c2ccccc2
[#6]-[#6](=[!#6&!#1;!R])-[#6](=[!#6&!#1;!R])-[$([#6])	$([#16](=[#8])=[#8])] S(=O)(=O)(c1ccccc1)C(=NNc2ccccc2)C(=O)C
[#6]-[#6](=[!#6&!#1;!R])-[#6](=[!#6&!#1;!R])-[$([#6])	$([#16](=[#8])=[#8])] S=C(NN=C1C(=O)[C@@]2(C([C@H]1CC2)(C)C)C)NCC=C
[#6]-[#6](=[!#6&!#1;!R])-[#6](=[!#6&!#1;!R])-[$([#6])	$([#16](=[#8])=[#8])] S1C(=NC(C(=NOC(C([O-])=O)(C)C)C(=O)C)=C1)N
[#6]-[#6](=[!#6&!#1;!R])-[#6](=[!#6&!#1;!R])-[$([#6])	$([#16](=[#8])=[#8])] S1C(=NC=C1)[C@H](N=C2C(=O)C(=O)[C@@H](Nc3cc[nH+]cc3)2)C
[#6](-[#6]#[#7])(-[#6]#[#7])-[#6](-[$([#6]#[#7])	$([#6]=[#7])])-[#6]#[#7] [O-][N+](=O)c1cc(ccc1)C2C(C#N)(C#N)C(C#N)(C#N)2
[#6](-[#6]#[#7])(-[#6]#[#7])-[#6](-[$([#6]#[#7])	$([#6]=[#7])])-[#6]#[#7] [O-]\C(\OCC)=C\1/C(=O)CC(C#N)(C#N)C(C#N)(C#N)[C@H](c2ccccc2)1
[#6](-[#6]#[#7])(-[#6]#[#7])-[#6](-[$([#6]#[#7])	$([#6]=[#7])])-[#6]#[#7] BrC1=N[C@@H](O)C(C(C#N)(C#N)C(C#N)1)(CC)CC
[#6](-[#6]#[#7])(-[#6]#[#7])-[#6](-[$([#6]#[#7])	$([#6]=[#7])])-[#6]#[#7] BrC1=N[C@H](O)C(C(C#N)(C#N)C(C#N)1)(CC)CC
[#6](-[#6]#[#7])(-[#6]#[#7])-[#6](-[$([#6]#[#7])	$([#6]=[#7])])-[#6]#[#7] BrC1=N[C@H](OC)C(C(C#N)(C#N)C(C#N)1)(CC)CC
[#6](-[#6]#[#7])(-[#6]#[#7])-[#6](-[$([#6]#[#7])	$([#6]=[#7])])-[#6]#[#7] Brc1ccc(cc1)C(=O)C2C(C#N)(C#N)C(C#N)(C#N)2
[#6](-[#6]#[#7])(-[#6]#[#7])-[#6](-[$([#6]#[#7])	$([#6]=[#7])])-[#6]#[#7] Cl[C@]1([N+]([O-])=O)C(=[N-])[C@@H](C#N)C(C#N)(C#N)[C@@H]1C
[#6](-[#6]#[#7])(-[#6]#[#7])-[#6](-[$([#6]#[#7])	$([#6]=[#7])])-[#6]#[#7] Cl[C@@]1([N+]([O-])=O)C(=[N-])[C@@H](C#N)C(C#N)(C#N)[C@H]1C
[#6](-[#6]#[#7])(-[#6]#[#7])-[#6](-[$([#6]#[#7])	$([#6]=[#7])])-[#6]#[#7] Cl[C@@]1([N+]([O-])=O)C(=N)[C@H](C#N)C(C#N)(C#N)[C@@H]1C
[#6](-[#6]#[#7])(-[#6]#[#7])-[#6](-[$([#6]#[#7])	$([#6]=[#7])])-[#6]#[#7] Clc1c(cccc1)C2C(C#N)(C#N)C(C#N)(C#N)2
[#6](-[#6]#[#7])(-[#6]#[#7])-[#6](-[$([#6]#[#7])	$([#6]=[#7])])-[#6]#[#7] Clc1cc(ccc1)C2C(C#N)(C#N)C(C#N)(C#N)2
[#6](-[#6]#[#7])(-[#6]#[#7])-[#6](-[$([#6]#[#7])	$([#6]=[#7])])-[#6]#[#7] N#CC1(C#N)C(=NN(C)C)C[C@H](c2ccccc2)C(C#N)(C#N)1
[#6](-[#6]#[#7])(-[#6]#[#7])-[#6](-[$([#6]#[#7])	$([#6]=[#7])])-[#6]#[#7] N#CC1(C#N)C(C#N)(C#N)C2c3c(cccc3)C(c4c(cccc4)2)1
[#6](-[#6]#[#7])(-[#6]#[#7])-[#6](-[$([#6]#[#7])	$([#6]=[#7])])-[#6]#[#7] N#CC1(C#N)C2(C(C#N)(C#N)1)C[C@@H]3[NH+]([C@H](C2)CC3)C
[#6](-[#6]#[#7])(-[#6]#[#7])-[#6](-[$([#6]#[#7])	$([#6]=[#7])])-[#6]#[#7] N#CC1(C#N)C2(C(C#N)(C#N)1)C[C@@H]3[NH+]([C@H](C2)CC3)C
[#6](-[#6]#[#7])(-[#6]#[#7])-[#6](-[$([#6]#[#7])	$([#6]=[#7])])-[#6]#[#7] N#CC1(C#N)C2=C([NH2+][C@@H](c3ccccc3)C(C#N)(C#N)1)CCCC2
[#6](-[#6]#[#7])(-[#6]#[#7])-[#6](-[$([#6]#[#7])	$([#6]=[#7])])-[#6]#[#7] N#CC1(C#N)C2=NN(CN=C2[C@H](C(C#N)(C#N)1)C)C
[#6](-[#6]#[#7])(-[#6]#[#7])-[#6](-[$([#6]#[#7])	$([#6]=[#7])])-[#6]#[#7] O(c1ccc(cc1)C2(C(C#N)(C#N)C(C#N)(C#N)2)C)C
[#6](-[#6]#[#7])(-[#6]#[#7])-[#6](-[$([#6]#[#7])	$([#6]=[#7])])-[#6]#[#7] O(c1ccccc1)C2=CC=CC=C[C@H]3C(C#N)(C#N)C(C#N)(C#N)[C@@H]23
[#6](-[#6]#[#7])(-[#6]#[#7])-[#6](-[$([#6]#[#7])	$([#6]=[#7])])-[#6]#[#7] O=C([C@@H]1[C@@H]2C=C[C@H](C1)C2)CC(C#N)(C#N)C(C#N)C#N
[#6](-[#6]#[#7])(-[#6]#[#7])-[#6](-[$([#6]#[#7])	$([#6]=[#7])])-[#6]#[#7] O=C([C@@H]1C(C#N)(C#N)C(C#N)(C#N)[C@@H](OC)CC1)C
[#6](-[#6]#[#7])(-[#6]#[#7])-[#6](-[$([#6]#[#7])	$([#6]=[#7])])-[#6]#[#7] O=C([C@@H]1C(C#N)(C#N)C(C#N)(C#N)[C@H](OC)CC1)C
[#6](-[#6]#[#7])(-[#6]#[#7])-[#6](-[$([#6]#[#7])	$([#6]=[#7])])-[#6]#[#7] O=C([C@H](c1ccccc1)C(C#N)(C#N)C(C#N)C#N)C
[#6](-[#6]#[#7])(-[#6]#[#7])-[#6](-[$([#6]#[#7])	$([#6]=[#7])])-[#6]#[#7] O=C([C@H]1C(C#N)(C#N)C(C#N)(C#N)[C@@H](OC)CC1)C
[#6](-[#6]#[#7])(-[#6]#[#7])-[#6](-[$([#6]#[#7])	$([#6]=[#7])])-[#6]#[#7] O=C([C@H]1C(C#N)(C#N)C(C#N)(C#N)[C@@H](OCC)CC1)CC
[#6](-[#6]#[#7])(-[#6]#[#7])-[#6](-[$([#6]#[#7])	$([#6]=[#7])])-[#6]#[#7] O=C(C1=C(O)CC(C#N)(C#N)C(C#N)(C#N)[C@@H](c2ccccc2)1)C
[#6](-[#6]#[#7])(-[#6]#[#7])-[#6](-[$([#6]#[#7])	$([#6]=[#7])])-[#6]#[#7] O=C(C1=C(O)CC(C#N)(C#N)C(C#N)(C#N)[C@H](c2ccc(OC)cc2)1)C
[#6](-[#6]#[#7])(-[#6]#[#7])-[#6](-[$([#6]#[#7])	$([#6]=[#7])])-[#6]#[#7] O=C(C1=CC([C@]2(C#N)C(O[C@]1(C(C#N)(C#N)2)C)=[N-])(C)C)C
[#6](-[#6]#[#7])(-[#6]#[#7])-[#6](-[$([#6]#[#7])	$([#6]=[#7])])-[#6]#[#7] O=C(c1ccc(OC)cc1)C2C(C#N)(C#N)C(C#N)(C#N)2
[#6](-[#6]#[#7])(-[#6]#[#7])-[#6](-[$([#6]#[#7])	$([#6]=[#7])])-[#6]#[#7] O=C(N(N(C)C)[C@@H]1C(C#N)(C#N)C(C#N)(C#N)[C@@H](C1)C)CCC
[#6](-[#6]#[#7])(-[#6]#[#7])-[#6](-[$([#6]#[#7])	$([#6]=[#7])])-[#6]#[#7] O=C(N(N(C)C)[C@H]1C(C#N)(C#N)C(C#N)(C#N)[C@@H](C1)C)CCC
[#6](-[#6]#[#7])(-[#6]#[#7])-[#6](-[$([#6]#[#7])	$([#6]=[#7])])-[#6]#[#7] O=C(N(N(C)C)[C@H]1C(C#N)(C#N)C(C#N)(C#N)[C@H](C1)C)CCC
[#6](-[#6]#[#7])(-[#6]#[#7])-[#6](-[$([#6]#[#7])	$([#6]=[#7])])-[#6]#[#7] O=C(N)[C@H]1C(=N)[C@](C#N)(C(C#N)(C#N)C1)CC(=O)c2ccc(OC)cc2
[#6](-[#6]#[#7])(-[#6]#[#7])-[#6](-[$([#6]#[#7])	$([#6]=[#7])])-[#6]#[#7] O=C(N)[C@H]1C(=N)[C@@](C#N)(C(C#N)(C#N)C1)CC(=O)c2ccc(OC)cc2
[#6](-[#6]#[#7])(-[#6]#[#7])-[#6](-[$([#6]#[#7])	$([#6]=[#7])])-[#6]#[#7] O=C(O[C@@H]1C(C#N)(C#N)C(C#N)(C#N)[C@@H](OC(=O)C)CC1)C
[#6](-[#6]#[#7])(-[#6]#[#7])-[#6](-[$([#6]#[#7])	$([#6]=[#7])])-[#6]#[#7] O=C(O[C@H]1C(C#N)(C#N)C(C#N)(C#N)[C@@H](OC(=O)C)CC1)C
[#6](-[#6]#[#7])(-[#6]#[#7])-[#6](-[$([#6]#[#7])	$([#6]=[#7])])-[#6]#[#7] O=C(OC)[C@]12C=C[C@H](C(C#N)(C#N)C(C#N)(C#N)1)CC2
[#6](-[#6]#[#7])(-[#6]#[#7])-[#6](-[$([#6]#[#7])	$([#6]=[#7])])-[#6]#[#7] O=C(OC)[C@@]12C=C[C@@H](C(C#N)(C#N)C(C#N)(C#N)1)CC2
[#6](-[#6]#[#7])(-[#6]#[#7])-[#6](-[$([#6]#[#7])	$([#6]=[#7])])-[#6]#[#7] O=C(OC)[C@@H]1[C@H]2C=C[C@H](C(C#N)(C#N)C(C#N)(C#N)2)[C@H](C(=O)OC)1
[#6](-[#6]#[#7])(-[#6]#[#7])-[#6](-[$([#6]#[#7])	$([#6]=[#7])])-[#6]#[#7] O=C(OCC)[C@@H]1[C@@]2(OC(=N)[C@@](C#N)(C(C#N)(C#N)2)[C@@H]1C)C
[#6](-[#6]#[#7])(-[#6]#[#7])-[#6](-[$([#6]#[#7])	$([#6]=[#7])])-[#6]#[#7] O=C(OCC)[C@H]1[C@]2(OC(=N)[C@](C#N)(C(C#N)(C#N)2)[C@H]1C(C)C)C
[#6](-[#6]#[#7])(-[#6]#[#7])-[#6](-[$([#6]#[#7])	$([#6]=[#7])])-[#6]#[#7] O=C(OCC)CN1c2c(cccc2)C3(C(=O)1)C(C#N)(C#N)C(C#N)(C#N)3
[#6](-[#6]#[#7])(-[#6]#[#7])-[#6](-[$([#6]#[#7])	$([#6]=[#7])])-[#6]#[#7] O=C[C@@]1(C(C#N)(C#N)C(C#N)(C#N)[C@H](OC)CC1)C
[#6](-[#6]#[#7])(-[#6]#[#7])-[#6](-[$([#6]#[#7])	$([#6]=[#7])])-[#6]#[#7] O=C[C@H]1C(C#N)(C#N)C(C#N)(C#N)[C@@H](OCC)C[C@H]1C
[#6](-[#6]#[#7])(-[#6]#[#7])-[#6](-[$([#6]#[#7])	$([#6]=[#7])])-[#6]#[#7] O=C1[C@@H]([C@@H](C(C#N)(C#N)C(C#N)(C#N)C1)C)CCC
[#6](-[#6]#[#7])(-[#6]#[#7])-[#6](-[$([#6]#[#7])	$([#6]=[#7])])-[#6]#[#7] O=C1[C@@H]([C@@H](c2ccc(OC)cc2)C(C#N)(C#N)C(C#N)(C#N)C1)C(C)C
[#6](-[#6]#[#7])(-[#6]#[#7])-[#6](-[$([#6]#[#7])	$([#6]=[#7])])-[#6]#[#7] O=C1[C@@H](C(C#N)(C#N)C(C#N)(C#N)[C@@H](C(C)C)C1)CCC
[#6](-[#6]#[#7])(-[#6]#[#7])-[#6](-[$([#6]#[#7])	$([#6]=[#7])])-[#6]#[#7] O=C1[C@@H](C(C#N)(C#N)C(C#N)(C#N)[C@@H](c2ccc(OC)cc2)C1)C(C)C
[#6](-[#6]#[#7])(-[#6]#[#7])-[#6](-[$([#6]#[#7])	$([#6]=[#7])])-[#6]#[#7] O=C1[C@@H](C(C#N)(C#N)C(C#N)(C#N)[C@H](C(C)C)C1)CCC
[#6](-[#6]#[#7])(-[#6]#[#7])-[#6](-[$([#6]#[#7])	$([#6]=[#7])])-[#6]#[#7] O=C1[C@@H](C(C#N)(C#N)C(C#N)(C#N)[C@H](c2ccccc2)C1)C
[#6](-[#6]#[#7])(-[#6]#[#7])-[#6](-[$([#6]#[#7])	$([#6]=[#7])])-[#6]#[#7] O=C1[C@@H]2C(C#N)(C#N)C(C#N)(C#N)[C@](C1)(C[C@@H](c3ccc(OC)cc3)2)C
[#6](-[#6]#[#7])(-[#6]#[#7])-[#6](-[$([#6]#[#7])	$([#6]=[#7])])-[#6]#[#7] O=C1[C@H]([C@@H](C(C#N)(C#N)C(C#N)(C#N)C1)C)CCC
[#6](-[#6]#[#7])(-[#6]#[#7])-[#6](-[$([#6]#[#7])	$([#6]=[#7])])-[#6]#[#7] O=C1[C@H]([C@H](c2ccc(OC)cc2)C(C#N)(C#N)C(C#N)(C#N)C1)C(C)C
[#6](-[#6]#[#7])(-[#6]#[#7])-[#6](-[$([#6]#[#7])	$([#6]=[#7])])-[#6]#[#7] O=C1[C@H](C(C#N)(C#N)C(C#N)(C#N)[C@@H](c2ccccc2)C1)C
[#6](-[#6]#[#7])(-[#6]#[#7])-[#6](-[$([#6]#[#7])	$([#6]=[#7])])-[#6]#[#7] O=C1c2c(cccc2)C(=O)C31C(C#N)(C#N)C(C#N)(C#N)3
[#6](-[#6]#[#7])(-[#6]#[#7])-[#6](-[$([#6]#[#7])	$([#6]=[#7])])-[#6]#[#7] O=C1CC(C#N)(C#N)C(C#N)(C#N)[C@@H](C1)CCCC
[#6](-[#6]#[#7])(-[#6]#[#7])-[#6](-[$([#6]#[#7])	$([#6]=[#7])])-[#6]#[#7] O=C1CC(C#N)(C#N)C(C#N)(C#N)[C@H](C1)CCCC
[#6](-[#6]#[#7])(-[#6]#[#7])-[#6](-[$([#6]#[#7])	$([#6]=[#7])])-[#6]#[#7] O=C1N(N(C)C)C(C#N)(C#N)C(C#N)(C#N)[C@@H](C1)C
[#6](-[#6]#[#7])(-[#6]#[#7])-[#6](-[$([#6]#[#7])	$([#6]=[#7])])-[#6]#[#7] O=C1Nc2c(cccc2)C31C(C#N)(C#N)C(C#N)(C#N)3
[#6](-[#6]#[#7])(-[#6]#[#7])-[#6](-[$([#6]#[#7])	$([#6]=[#7])])-[#6]#[#7] O=NN(N(C)C)[C@@H]1C(C#N)(C#N)C(C#N)(C#N)[C@@H](C1)C
[#6](-[#6]#[#7])(-[#6]#[#7])-[#6](-[$([#6]#[#7])	$([#6]=[#7])])-[#6]#[#7] O=NN(N(C)C)[C@@H]1C(C#N)(C#N)C(C#N)(C#N)[C@H](C1)C
[#6](-[#6]#[#7])(-[#6]#[#7])-[#6](-[$([#6]#[#7])	$([#6]=[#7])])-[#6]#[#7] O=NN(N(C)C)[C@H]1C(C#N)(C#N)C(C#N)(C#N)[C@@H](C1)C
[#6](-[#6]#[#7])(-[#6]#[#7])-[#6](-[$([#6]#[#7])	$([#6]=[#7])])-[#6]#[#7] O=NN(N(C)C)[C@H]1C(C#N)(C#N)C(C#N)(C#N)[C@H](C1)C
[#6](-[#6]#[#7])(-[#6]#[#7])-[#6](-[$([#6]#[#7])	$([#6]=[#7])])-[#6]#[#7] O1[C@@]2(C=C([C@@H](C(C#N)(C#N)C(C#N)(C#N)2)[C@H]1c3ccccc3)C)C
[#6](-[#6]#[#7])(-[#6]#[#7])-[#6](-[$([#6]#[#7])	$([#6]=[#7])])-[#6]#[#7] O1[C@@H](c2ccccc2)[C@H]3C4=C([C@@H]1C(C#N)(C#N)C(C#N)(C#N)3)CCCC4
[#6](-[#6]#[#7])(-[#6]#[#7])-[#6](-[$([#6]#[#7])	$([#6]=[#7])])-[#6]#[#7] O1C(=[N-])[C@]2(C#N)C(C#N)(C#N)[C@]1(C[C@H](c3ccccc3)2)C
[#6](-[#6]#[#7])(-[#6]#[#7])-[#6](-[$([#6]#[#7])	$([#6]=[#7])])-[#6]#[#7] O1C(=[N-])[C@]2(C#N)C(C#N)(C#N)[C@@H](O[C@]31[C@H]2CCCC3)c4ncccc4
[#6](-[#6]#[#7])(-[#6]#[#7])-[#6](-[$([#6]#[#7])	$([#6]=[#7])])-[#6]#[#7] O1C(=[N-])[C@]2(C#N)C(C#N)(C#N)[C@@H](O[C@]31[C@H]2CCCC3)CCCC
[#6](-[#6]#[#7])(-[#6]#[#7])-[#6](-[$([#6]#[#7])	$([#6]=[#7])])-[#6]#[#7] O1C(=[N-])[C@]2(C#N)C(C#N)(C#N)[C@@H](O[C@]31[C@H]2CCCCC3)c4ccncc4
[#6](-[#6]#[#7])(-[#6]#[#7])-[#6](-[$([#6]#[#7])	$([#6]=[#7])])-[#6]#[#7] O1C(=[N-])[C@]2(C#N)C(C#N)(C#N)[C@H](O[C@]31[C@@H]2CCCCC3)c4ccncc4
[#6](-[#6]#[#7])(-[#6]#[#7])-[#6](-[$([#6]#[#7])	$([#6]=[#7])])-[#6]#[#7] O1C(=[N-])[C@]2(C#N)C(C#N)(C#N)[C@H](O[C@]31[C@H]2CCCC3)c4cnccc4
[#6](-[#6]#[#7])(-[#6]#[#7])-[#6](-[$([#6]#[#7])	$([#6]=[#7])])-[#6]#[#7] O1C(=[N-])[C@]2(C#N)C(C#N)(C#N)[C@H](O[C@]31[C@H]2CCCC3)CC
[#6](-[#6]#[#7])(-[#6]#[#7])-[#6](-[$([#6]#[#7])	$([#6]=[#7])])-[#6]#[#7] O1C(=[N-])[C@]2(C#N)C(C#N)(C#N)[C@H](O[C@]31[C@H]2CCCC3)CCC
[#6](-[#6]#[#7])(-[#6]#[#7])-[#6](-[$([#6]#[#7])	$([#6]=[#7])])-[#6]#[#7] O1C(=[N-])[C@]2(C#N)C(C#N)(C#N)CO[C@]31[C@@H]2CCCCC3
[#6](-[#6]#[#7])(-[#6]#[#7])-[#6](-[$([#6]#[#7])	$([#6]=[#7])])-[#6]#[#7] O1C(=[N-])[C@@]2(C#N)C(C#N)(C#N)[C@@]1(C[C@@H](c3ccccc3)2)C
[#6](-[#6]#[#7])(-[#6]#[#7])-[#6](-[$([#6]#[#7])	$([#6]=[#7])])-[#6]#[#7] O1C(=[N-])[C@@]2(C#N)C(C#N)(C#N)[C@@H](c3ccccc3)[C@@]1(OC2)C
[#6](-[#6]#[#7])(-[#6]#[#7])-[#6](-[$([#6]#[#7])	$([#6]=[#7])])-[#6]#[#7] O1C(=[N-])[C@@]2(C#N)C(C#N)(C#N)[C@@H]1C(=C[C@@H]2CC)CC
[#6](-[#6]#[#7])(-[#6]#[#7])-[#6](-[$([#6]#[#7])	$([#6]=[#7])])-[#6]#[#7] O1C(=[N-])[C@@]2(C#N)C(C#N)(C#N)[C@@H]1C(=C[C@H]2CC)CC
[#6](-[#6]#[#7])(-[#6]#[#7])-[#6](-[$([#6]#[#7])	$([#6]=[#7])])-[#6]#[#7] O1C(=[N-])[C@@]2(C#N)C(C#N)(C#N)CO[C@@]31[C@@H]2CCCCC3
[#6](-[#6]#[#7])(-[#6]#[#7])-[#6](-[$([#6]#[#7])	$([#6]=[#7])])-[#6]#[#7] O1C(=CC=C1)[C@H]2O[C@]34OC(=[N-])[C@](C#N)(C(C#N)(C#N)2)[C@@H]3CCCC4
[#6](-[#6]#[#7])(-[#6]#[#7])-[#6](-[$([#6]#[#7])	$([#6]=[#7])])-[#6]#[#7] O1C(=CC=C1)[C@H]2O[C@@]34OC(=N)[C@](C#N)(C(C#N)(C#N)[C@H]3CCCC4)2
[#6](-[#6]#[#7])(-[#6]#[#7])-[#6](-[$([#6]#[#7])	$([#6]=[#7])])-[#6]#[#7] O1C(=N)[C@]2(C#N)C(C#N)(C#N)[C@@H]3[C@]1(O[C@@H](c4ccccc4)2)CCCC3
[#6](-[#6]#[#7])(-[#6]#[#7])-[#6](-[$([#6]#[#7])	$([#6]=[#7])])-[#6]#[#7] O1C(=N)[C@]2(C#N)C(C#N)(C#N)[C@@H]3[C@]1(O[C@@H](c4ncccc4)2)CCCC3
[#6](-[#6]#[#7])(-[#6]#[#7])-[#6](-[$([#6]#[#7])	$([#6]=[#7])])-[#6]#[#7] O1C(=N)[C@]2(C#N)C(C#N)(C#N)[C@@H]3[C@]1(O[C@@H]2CCC)CCCC3
[#6](-[#6]#[#7])(-[#6]#[#7])-[#6](-[$([#6]#[#7])	$([#6]=[#7])])-[#6]#[#7] O1C(=N)[C@]2(C#N)C(C#N)(C#N)[C@@H]3[C@]1(O[C@H](/C(=C/CC)/C)2)CCCC3
[#6](-[#6]#[#7])(-[#6]#[#7])-[#6](-[$([#6]#[#7])	$([#6]=[#7])])-[#6]#[#7] O1C(=N)[C@]2(C#N)C(C#N)(C#N)[C@@H]3[C@]1(O[C@H](/C=C/C)2)CCCC3
[#6](-[#6]#[#7])(-[#6]#[#7])-[#6](-[$([#6]#[#7])	$([#6]=[#7])])-[#6]#[#7] O1C(=N)[C@]2(C#N)C(C#N)(C#N)[C@@H]3[C@]1(O[C@H](c4ccccc4)2)CCCC3
[#6](-[#6]#[#7])(-[#6]#[#7])-[#6](-[$([#6]#[#7])	$([#6]=[#7])])-[#6]#[#7] O1C(=N)[C@]2(C#N)C(C#N)(C#N)[C@@H]3[C@]1(O[C@H](c4ccncc4)2)CCCC3
[#6](-[#6]#[#7])(-[#6]#[#7])-[#6](-[$([#6]#[#7])	$([#6]=[#7])])-[#6]#[#7] O1C(=N)[C@]2(C#N)C(C#N)(C#N)[C@@H]3[C@]1(O[C@H]2C(C)C)CCCC3
[#6](-[#6]#[#7])(-[#6]#[#7])-[#6](-[$([#6]#[#7])	$([#6]=[#7])])-[#6]#[#7] O1C(=N)[C@]2(C#N)C(C#N)(C#N)[C@@H]3[C@]1(O[C@H]2C)CCCC3
[#6](-[#6]#[#7])(-[#6]#[#7])-[#6](-[$([#6]#[#7])	$([#6]=[#7])])-[#6]#[#7] O1C(=N)[C@]2(C#N)C(C#N)(C#N)[C@@H]3[C@]1(O[C@H]2CC)CCCC3
[#6](-[#6]#[#7])(-[#6]#[#7])-[#6](-[$([#6]#[#7])	$([#6]=[#7])])-[#6]#[#7] O1C(=N)[C@]2(C#N)C(C#N)(C#N)[C@H](O[C@]31[C@@H]2CCCC3)c4ccccc4
[#6](-[#6]#[#7])(-[#6]#[#7])-[#6](-[$([#6]#[#7])	$([#6]=[#7])])-[#6]#[#7] O1C(=N)[C@]2(C#N)C(C#N)(C#N)[C@H]3[C@]1(O[C@@H](c4ccccc4)2)CCCC3
[#6](-[#6]#[#7])(-[#6]#[#7])-[#6](-[$([#6]#[#7])	$([#6]=[#7])])-[#6]#[#7] O1C(=N)[C@@]2(C#N)C(C#N)(C#N)[C@@H]3[C@@]1(O[C@@H]2Cc4ccccc4)CCCC3
[#6](-[#6]#[#7])(-[#6]#[#7])-[#6](-[$([#6]#[#7])	$([#6]=[#7])])-[#6]#[#7] O1C(=N)[C@@]2(C#N)C(C#N)(C#N)[C@H]3[C@@]1(O[C@@H]2C(C)C)CCCC3
[#6](-[#6]#[#7])(-[#6]#[#7])-[#6](-[$([#6]#[#7])	$([#6]=[#7])])-[#6]#[#7] O1C2=C(OC1(CC)CC)CC(C#N)(C#N)C(C#N)(C#N)C2
[#6](-[#6]#[#7])(-[#6]#[#7])-[#6](-[$([#6]#[#7])	$([#6]=[#7])])-[#6]#[#7] O1c2c3c(ccc2)[C@H]4C=C[C@@H](C3=C1)C(C#N)(C#N)C(C#N)(C#N)4
[#6](-[#6]#[#7])(-[#6]#[#7])-[#6](-[$([#6]#[#7])	$([#6]=[#7])])-[#6]#[#7] O1CC[NH+](C2=C3C(=N)C(C#N)C(C#N)(C#N)[C@@H]3CCC2)CC1
[#6](-[#6]#[#7])(-[#6]#[#7])-[#6](-[$([#6]#[#7])	$([#6]=[#7])])-[#6]#[#7] S1[C@]2(SC[C@@H]1CC(C#N)(C#N)C(C#N)(C#N)2)c3ccccc3
[#6](-[#6]#[#7])(-[#6]#[#7])-[#6](-[$([#6]#[#7])	$([#6]=[#7])])-[#6]#[#7] S1C(=CC=C1)[C@@H]2O[C@@]34OC(=N)[C@](C#N)(C(C#N)(C#N)[C@H]3CCCC4)2
c:1:c:c(:c:c:c:1-[#7](-[#6;X4])-[#6;X4])-[#6;X4]-[$([#8]-[#1])	$([#6]=[#6]-[#1])	$([#7]-[#6;X4])] [NH3+]C[C@@H](N1CCCCC1)c2cc3c(N(CC3)C)cc2
c:1:c:c(:c:c:c:1-[#7](-[#6;X4])-[#6;X4])-[#6;X4]-[$([#8]-[#1])	$([#6]=[#6]-[#1])	$([#7]-[#6;X4])] [O-][N+](=O)c1c(cccc1C)C(=O)NCc2cc3c(N(CCC3)C)cc2
c:1:c:c(:c:c:c:1-[#7](-[#6;X4])-[#6;X4])-[#6;X4]-[$([#8]-[#1])	$([#6]=[#6]-[#1])	$([#7]-[#6;X4])] [O-]C(=O)C=1C(=NN(C1)C)C(=O)NCc2ccc(N3CCOCC3)cc2
c:1:c:c(:c:c:c:1-[#7](-[#6;X4])-[#6;X4])-[#6;X4]-[$([#8]-[#1])	$([#6]=[#6]-[#1])	$([#7]-[#6;X4])] [O-]C(=O)c1c(c(NCc2ccc(N(C)C)cc2)ccc1)C
c:1:c:c(:c:c:c:1-[#7](-[#6;X4])-[#6;X4])-[#6;X4]-[$([#8]-[#1])	$([#6]=[#6]-[#1])	$([#7]-[#6;X4])] Clc1c(O)ccc(c1)C(=O)NCc2ccc(N(C)C)cc2
c:1:c:c(:c:c:c:1-[#7](-[#6;X4])-[#6;X4])-[#6;X4]-[$([#8]-[#1])	$([#6]=[#6]-[#1])	$([#7]-[#6;X4])] Clc1ncccc(NC(=O)NCc2cc3c(N(CCC3)C)cc2)1
c:1:c:c(:c:c:c:1-[#7](-[#6;X4])-[#6;X4])-[#6;X4]-[$([#8]-[#1])	$([#6]=[#6]-[#1])	$([#7]-[#6;X4])] Fc1c(N(C)C)ccc(c1)CNC(=O)[C@@H]2OCCC2
c:1:c:c(:c:c:c:1-[#7](-[#6;X4])-[#6;X4])-[#6;X4]-[$([#8]-[#1])	$([#6]=[#6]-[#1])	$([#7]-[#6;X4])] Fc1c(N(C)C)ccc(c1)CNC(=O)c2cc([N+]([O-])=O)c(OC)cc2
c:1:c:c(:c:c:c:1-[#7](-[#6;X4])-[#6;X4])-[#6;X4]-[$([#8]-[#1])	$([#6]=[#6]-[#1])	$([#7]-[#6;X4])] Fc1c(N(C)C)ccc(c1)CNC(=O)CCCOC
c:1:c:c(:c:c:c:1-[#7](-[#6;X4])-[#6;X4])-[#6;X4]-[$([#8]-[#1])	$([#6]=[#6]-[#1])	$([#7]-[#6;X4])] Fc1c(N(C)C)ccc(c1)CNC(=O)COc2cc([N+]([O-])=O)ccc2
c:1:c:c(:c:c:c:1-[#7](-[#6;X4])-[#6;X4])-[#6;X4]-[$([#8]-[#1])	$([#6]=[#6]-[#1])	$([#7]-[#6;X4])] Fc1c(N(C)C)ccc(c1)CNC(=O)N[C@@H](CC=2OC=CC2)C
c:1:c:c(:c:c:c:1-[#7](-[#6;X4])-[#6;X4])-[#6;X4]-[$([#8]-[#1])	$([#6]=[#6]-[#1])	$([#7]-[#6;X4])] Fc1c(N(C)C)ccc(c1)CNC(=O)N[C@H](c2ncccc2)C
c:1:c:c(:c:c:c:1-[#7](-[#6;X4])-[#6;X4])-[#6;X4]-[$([#8]-[#1])	$([#6]=[#6]-[#1])	$([#7]-[#6;X4])] Fc1c(N(C)C)ccc(c1)CNC(=O)N2[C@@H](C=3N(C=CC3)C)CCC2
c:1:c:c(:c:c:c:1-[#7](-[#6;X4])-[#6;X4])-[#6;X4]-[$([#8]-[#1])	$([#6]=[#6]-[#1])	$([#7]-[#6;X4])] Fc1c(N(C)C)ccc(c1)CNC(=O)Nc2c(cc(cc2C)C)C
c:1:c:c(:c:c:c:1-[#7](-[#6;X4])-[#6;X4])-[#6;X4]-[$([#8]-[#1])	$([#6]=[#6]-[#1])	$([#7]-[#6;X4])] Fc1c(N(C)C)ccc(c1)CNC(=O)Nc2c(cccc2)COC
c:1:c:c(:c:c:c:1-[#7](-[#6;X4])-[#6;X4])-[#6;X4]-[$([#8]-[#1])	$([#6]=[#6]-[#1])	$([#7]-[#6;X4])] Fc1c(N(C)C)ccc(c1)CNC(=O)NCc2c3OCOc3ccc2
c:1:c:c(:c:c:c:1-[#7](-[#6;X4])-[#6;X4])-[#6;X4]-[$([#8]-[#1])	$([#6]=[#6]-[#1])	$([#7]-[#6;X4])] Fc1c(N(C)C)ccc(c1)CNC(=O)NCc2ncccc2
c:1:c:c(:c:c:c:1-[#7](-[#6;X4])-[#6;X4])-[#6;X4]-[$([#8]-[#1])	$([#6]=[#6]-[#1])	$([#7]-[#6;X4])] Fc1c(N(C)C)ccc(c1)CNC(=O)NNc2cc(C#N)ccc2
c:1:c:c(:c:c:c:1-[#7](-[#6;X4])-[#6;X4])-[#6;X4]-[$([#8]-[#1])	$([#6]=[#6]-[#1])	$([#7]-[#6;X4])] Fc1c(N2C[C@@H](O[C@H](C2)C)C)ccc(c1)CNC(=O)[C@H]3OCCC3
c:1:c:c(:c:c:c:1-[#7](-[#6;X4])-[#6;X4])-[#6;X4]-[$([#8]-[#1])	$([#6]=[#6]-[#1])	$([#7]-[#6;X4])] Fc1c(N2CCCC2)ccc(c1)[C@@H]([NH2+]C(C)C)C
c:1:c:c(:c:c:c:1-[#7](-[#6;X4])-[#6;X4])-[#6;X4]-[$([#8]-[#1])	$([#6]=[#6]-[#1])	$([#7]-[#6;X4])] Fc1c(N2CCOCC2)ccc(c1)C[NH+]=C3N(C=N[C@H]([N+]([O-])=O)3)C
c:1:c:c(:c:c:c:1-[#7](-[#6;X4])-[#6;X4])-[#6;X4]-[$([#8]-[#1])	$([#6]=[#6]-[#1])	$([#7]-[#6;X4])] Fc1c(N2CCOCC2)ccc(c1)CNC(=O)C[NH+]3CCCCC3
c:1:c:c(:c:c:c:1-[#7](-[#6;X4])-[#6;X4])-[#6;X4]-[$([#8]-[#1])	$([#6]=[#6]-[#1])	$([#7]-[#6;X4])] Fc1c(N2CCOCC2)ccc(c1)CNc3c(C#N)c(F)ccc3
c:1:c:c(:c:c:c:1-[#7](-[#6;X4])-[#6;X4])-[#6;X4]-[$([#8]-[#1])	$([#6]=[#6]-[#1])	$([#7]-[#6;X4])] Fc1c(NC(=O)NC[C@@H]([NH+](C)C)c2ccc(N(C)C)cc2)cccc1
c:1:c:c(:c:c:c:1-[#7](-[#6;X4])-[#6;X4])-[#6;X4]-[$([#8]-[#1])	$([#6]=[#6]-[#1])	$([#7]-[#6;X4])] Fc1c(OCC)ccc(NC(=O)NCc2ccc(N(C)C)cc2)c1
c:1:c:c(:c:c:c:1-[#7](-[#6;X4])-[#6;X4])-[#6;X4]-[$([#8]-[#1])	$([#6]=[#6]-[#1])	$([#7]-[#6;X4])] Fc1cc(ccc1)[C@@H](O)c2ccc(N(C)C)cc2
c:1:c:c(:c:c:c:1-[#7](-[#6;X4])-[#6;X4])-[#6;X4]-[$([#8]-[#1])	$([#6]=[#6]-[#1])	$([#7]-[#6;X4])] Fc1ccc(cc1)[C@H](O)c2ccc(N(C)C)cc2
c:1:c:c(:c:c:c:1-[#7](-[#6;X4])-[#6;X4])-[#6;X4]-[$([#8]-[#1])	$([#6]=[#6]-[#1])	$([#7]-[#6;X4])] Fc1ccc(cc1)C(=O)CCC(=O)NCc2ccc(N(C)C)cc2
c:1:c:c(:c:c:c:1-[#7](-[#6;X4])-[#6;X4])-[#6;X4]-[$([#8]-[#1])	$([#6]=[#6]-[#1])	$([#7]-[#6;X4])] Fc1ccc(cc1)C(=O)NCc2ccc(N3CC[NH+](CC3)C)cc2
c:1:c:c(:c:c:c:1-[#7](-[#6;X4])-[#6;X4])-[#6;X4]-[$([#8]-[#1])	$([#6]=[#6]-[#1])	$([#7]-[#6;X4])] N1=NN(c2ccccc2)C(=N1)NCc3ccc(N(C)C)cc3
c:1:c:c(:c:c:c:1-[#7](-[#6;X4])-[#6;X4])-[#6;X4]-[$([#8]-[#1])	$([#6]=[#6]-[#1])	$([#7]-[#6;X4])] O=C(N(CC)CC)NC[C@H](N1CCOCC1)c2ccc(N(C)C)cc2
c:1:c:c(:c:c:c:1-[#7](-[#6;X4])-[#6;X4])-[#6;X4]-[$([#8]-[#1])	$([#6]=[#6]-[#1])	$([#7]-[#6;X4])] O=C(N(Cc1ccc(N(C)C)cc1)C)CN2Cc3c(cccc3)CC2
c:1:c:c(:c:c:c:1-[#7](-[#6;X4])-[#6;X4])-[#6;X4]-[$([#8]-[#1])	$([#6]=[#6]-[#1])	$([#7]-[#6;X4])] O=C(N(Cc1ccc(N(C)C)cc1)C[C@@H]2OCCC2)C=3OC=CC3
c:1:c:c(:c:c:c:1-[#7](-[#6;X4])-[#6;X4])-[#6;X4]-[$([#8]-[#1])	$([#6]=[#6]-[#1])	$([#7]-[#6;X4])] O=C(N(Cc1ccc(N2CCCCC2)cc1)C)c3cnc(OC)cc3
c:1:c:c(:c:c:c:1-[#7](-[#6;X4])-[#6;X4])-[#6;X4]-[$([#8]-[#1])	$([#6]=[#6]-[#1])	$([#7]-[#6;X4])] O=C(N(Cc1ccc(N2CCCCC2)cc1)C)NC[C@@H]3COCC3
c:1:c:c(:c:c:c:1-[#7](-[#6;X4])-[#6;X4])-[#6;X4]-[$([#8]-[#1])	$([#6]=[#6]-[#1])	$([#7]-[#6;X4])] O=C(N(Cc1ccc(N2CCCCC2)cc1)C)NC[C@H]3COCC3
c:1:c:c(:c:c:c:1-[#7](-[#6;X4])-[#6;X4])-[#6;X4]-[$([#8]-[#1])	$([#6]=[#6]-[#1])	$([#7]-[#6;X4])] O=C(N[C@@H](C(=O)NCc1cc2c(N(CCC2)C)cc1)C)N
c:1:c:c(:c:c:c:1-[#7](-[#6;X4])-[#6;X4])-[#6;X4]-[$([#8]-[#1])	$([#6]=[#6]-[#1])	$([#7]-[#6;X4])] O=C(N[C@@H](c1ccc(N2CC[NH+](CC2)C)cc1)C)N[C@@H](CO)C
c:1:c:c(:c:c:c:1-[#7](-[#6;X4])-[#6;X4])-[#6;X4]-[$([#8]-[#1])	$([#6]=[#6]-[#1])	$([#7]-[#6;X4])] O=C(N[C@@H](c1ncccc1)C)NCc2cc3c(N(CCC3)C)cc2
c:1:c:c(:c:c:c:1-[#7](-[#6;X4])-[#6;X4])-[#6;X4]-[$([#8]-[#1])	$([#6]=[#6]-[#1])	$([#7]-[#6;X4])] O=C(N1[C@H](C(=O)NCc2ccc(N3CCCC3)cc2)CCC1)CCC
c:1:c:c(:c:c:c:1-[#7](-[#6;X4])-[#6;X4])-[#6;X4]-[$([#8]-[#1])	$([#6]=[#6]-[#1])	$([#7]-[#6;X4])] O=C(N1C[C@@H](C(=O)NCc2cc3c(N(CCC3)C)cc2)CCC1)C
c:1:c:c(:c:c:c:1-[#7](-[#6;X4])-[#6;X4])-[#6;X4]-[$([#8]-[#1])	$([#6]=[#6]-[#1])	$([#7]-[#6;X4])] O=C(N1C[C@@H](C(=O)NCc2ccc(N(C)C)cc2)CCC1)CCC
c:1:c:c(:c:c:c:1-[#7](-[#6;X4])-[#6;X4])-[#6;X4]-[$([#8]-[#1])	$([#6]=[#6]-[#1])	$([#7]-[#6;X4])] O=C(N1C[C@H](O)CCC1)N[C@@H](c2ccc(N3CC[NH+](CC3)C)cc2)C
c:1:c:c(:c:c:c:1-[#7](-[#6;X4])-[#6;X4])-[#6;X4]-[$([#8]-[#1])	$([#6]=[#6]-[#1])	$([#7]-[#6;X4])] O=C(N1CCN([C@@H](C#N)c2ccc(N(C)C)cc2)CC1)C(C)C
c:1:c:c(:c:c:c:1-[#7](-[#6;X4])-[#6;X4])-[#6;X4]-[$([#8]-[#1])	$([#6]=[#6]-[#1])	$([#7]-[#6;X4])] O=C(N1CCN([C@H](C#N)c2ccc(N(C)C)cc2)CC1)CC(C)C
c:1:c:c(:c:c:c:1-[#7](-[#6;X4])-[#6;X4])-[#6;X4]-[$([#8]-[#1])	$([#6]=[#6]-[#1])	$([#7]-[#6;X4])] O=C(N1CCN(Cc2ccc(N(C)C)cc2)CC1)NC3CCCC3
c:1:c:c(:c:c:c:1-[#7](-[#6;X4])-[#6;X4])-[#6;X4]-[$([#8]-[#1])	$([#6]=[#6]-[#1])	$([#7]-[#6;X4])] O=C(N1CCN(Cc2ccc(N(C)C)cc2)CC1)Nc3ccccc3
c:1:c:c(:c:c:c:1-[#7](-[#6;X4])-[#6;X4])-[#6;X4]-[$([#8]-[#1])	$([#6]=[#6]-[#1])	$([#7]-[#6;X4])] O=C(NC(C(=O)NCc1ccc(N2CCCC2)cc1)(C)C)NC
c:1:c:c(:c:c:c:1-[#7](-[#6;X4])-[#6;X4])-[#6;X4]-[$([#8]-[#1])	$([#6]=[#6]-[#1])	$([#7]-[#6;X4])] O=C(NC)c1c2N[C@H](c3ccc(N(C)C)cc3)[C@H]4[C@@H](c2ccc1)C=CC4
c:1:c:c(:c:c:c:1-[#7](-[#6;X4])-[#6;X4])-[#6;X4]-[$([#8]-[#1])	$([#6]=[#6]-[#1])	$([#7]-[#6;X4])] O=C(NC=1C=NNC1)N[C@@H](c2ccc(N3CC[NH+](CC3)C)cc2)C
c:1:c:c(:c:c:c:1-[#7](-[#6;X4])-[#6;X4])-[#6;X4]-[$([#8]-[#1])	$([#6]=[#6]-[#1])	$([#7]-[#6;X4])] O=C(Nc1c(cccc1)COC)NCc2cc3c(N(CCC3)C)cc2
c:1:c:c(:c:c:c:1-[#7](-[#6;X4])-[#6;X4])-[#6;X4]-[$([#8]-[#1])	$([#6]=[#6]-[#1])	$([#7]-[#6;X4])] O=C(Nc1c2ncccc2ccc1)NCc3cc4c(N(CCC4)C)cc3
c:1:c:c(:c:c:c:1-[#7](-[#6;X4])-[#6;X4])-[#6;X4]-[$([#8]-[#1])	$([#6]=[#6]-[#1])	$([#7]-[#6;X4])] O=C(Nc1cc(ccc1)C)C(=O)NCc2cc3c(N(CCC3)C)cc2
c:1:c:c(:c:c:c:1-[#7](-[#6;X4])-[#6;X4])-[#6;X4]-[$([#8]-[#1])	$([#6]=[#6]-[#1])	$([#7]-[#6;X4])] O=C(NC1CCCCC1)[C@@H](N(C=O)CCC)c2ccc(N(C)C)cc2
c:1:c:c(:c:c:c:1-[#7](-[#6;X4])-[#6;X4])-[#6;X4]-[$([#8]-[#1])	$([#6]=[#6]-[#1])	$([#7]-[#6;X4])] O=C(Nc1ccccc1)NCc2ccc(N3CCCC3)cc2
c:1:c:c(:c:c:c:1-[#7](-[#6;X4])-[#6;X4])-[#6;X4]-[$([#8]-[#1])	$([#6]=[#6]-[#1])	$([#7]-[#6;X4])] O=C(NC1CCCCC1)NCCC(=O)NCc2ccc(N(C)C)cc2
c:1:c:c(:c:c:c:1-[#7](-[#6;X4])-[#6;X4])-[#6;X4]-[$([#8]-[#1])	$([#6]=[#6]-[#1])	$([#7]-[#6;X4])] O=C(Nc1cnccc1)N[C@H](c2ccc(N3CC[NH+](CC3)C)cc2)C
c:1:c:c(:c:c:c:1-[#7](-[#6;X4])-[#6;X4])-[#6;X4]-[$([#8]-[#1])	$([#6]=[#6]-[#1])	$([#7]-[#6;X4])] O=C(NCc1cc2c(N(CCC2)C)cc1)[C@@H]3Oc4c(cccc4)C3
c:1:c:c(:c:c:c:1-[#7](-[#6;X4])-[#6;X4])-[#6;X4]-[$([#8]-[#1])	$([#6]=[#6]-[#1])	$([#7]-[#6;X4])] O=C(NCc1cc2c(N(CCC2)C)cc1)C3=NNC=C3
c:1:c:c(:c:c:c:1-[#7](-[#6;X4])-[#6;X4])-[#6;X4]-[$([#8]-[#1])	$([#6]=[#6]-[#1])	$([#7]-[#6;X4])] O=C(NCc1cc2c(N(CCC2)C)cc1)c3cc(NC(=O)C)ccc3
c:1:c:c(:c:c:c:1-[#7](-[#6;X4])-[#6;X4])-[#6;X4]-[$([#8]-[#1])	$([#6]=[#6]-[#1])	$([#7]-[#6;X4])] O=C(NCc1cc2c(N(CCC2)C)cc1)CC3CCCC3
c:1:c:c(:c:c:c:1-[#7](-[#6;X4])-[#6;X4])-[#6;X4]-[$([#8]-[#1])	$([#6]=[#6]-[#1])	$([#7]-[#6;X4])] O=C(NCc1cc2c(N(CCC2)C)cc1)CN(c3nccnc3)C
c:1:c:c(:c:c:c:1-[#7](-[#6;X4])-[#6;X4])-[#6;X4]-[$([#8]-[#1])	$([#6]=[#6]-[#1])	$([#7]-[#6;X4])] O=C(NCc1cc2c(N(CCC2)C)cc1)CNc3ccc(C#N)cc3
c:1:c:c(:c:c:c:1-[#7](-[#6;X4])-[#6;X4])-[#6;X4]-[$([#8]-[#1])	$([#6]=[#6]-[#1])	$([#7]-[#6;X4])] O=C(NCc1cc2c(N(CCC2)C)cc1)NC[C@H]3OCCOC3
c:1:c:c(:c:c:c:1-[#7](-[#6;X4])-[#6;X4])-[#6;X4]-[$([#8]-[#1])	$([#6]=[#6]-[#1])	$([#7]-[#6;X4])] O=C(NCc1ccc(N(C)C)cc1)c2c(nc3c(cc(OC)cc3)c2)C
c:1:c:c(:c:c:c:1-[#7](-[#6;X4])-[#6;X4])-[#6;X4]-[$([#8]-[#1])	$([#6]=[#6]-[#1])	$([#7]-[#6;X4])] O=C(NCc1ccc(N(C)C)cc1)Cc2ccc(cc2)C
c:1:c:c(:c:c:c:1-[#7](-[#6;X4])-[#6;X4])-[#6;X4]-[$([#8]-[#1])	$([#6]=[#6]-[#1])	$([#7]-[#6;X4])] O=C(NCc1ccc(N2C[C@@H](C(=O)N)CCC2)cc1)NCCCO
c:1:c:c(:c:c:c:1-[#7](-[#6;X4])-[#6;X4])-[#6;X4]-[$([#8]-[#1])	$([#6]=[#6]-[#1])	$([#7]-[#6;X4])] O=C(NCc1ccc(N2C[C@@H](C(=O)N)CCC2)cc1)NCCO
c:1:c:c(:c:c:c:1-[#7](-[#6;X4])-[#6;X4])-[#6;X4]-[$([#8]-[#1])	$([#6]=[#6]-[#1])	$([#7]-[#6;X4])] O=C(NCc1ccc(N2CC(=O)NCC2)cc1)NC[C@H]3COCC3
c:1:c:c(:c:c:c:1-[#7](-[#6;X4])-[#6;X4])-[#6;X4]-[$([#8]-[#1])	$([#6]=[#6]-[#1])	$([#7]-[#6;X4])] O=C(NCc1ccc(N2CCCC2)cc1)[C@@H]3c4c(NC(=O)C3)cccc4
c:1:c:c(:c:c:c:1-[#7](-[#6;X4])-[#6;X4])-[#6;X4]-[$([#8]-[#1])	$([#6]=[#6]-[#1])	$([#7]-[#6;X4])] O=C(NCc1ccc(N2CCCC2)cc1)/C=C(/C3CC3)\C
c:1:c:c(:c:c:c:1-[#7](-[#6;X4])-[#6;X4])-[#6;X4]-[$([#8]-[#1])	$([#6]=[#6]-[#1])	$([#7]-[#6;X4])] O=C(NCc1ccc(N2CCCC2)cc1)CN3N=C(C=C3C)C
c:1:c:c(:c:c:c:1-[#7](-[#6;X4])-[#6;X4])-[#6;X4]-[$([#8]-[#1])	$([#6]=[#6]-[#1])	$([#7]-[#6;X4])] O=C(NCc1ccc(N2CCCCC2)cc1)[C@H]3OCCC3
c:1:c:c(:c:c:c:1-[#7](-[#6;X4])-[#6;X4])-[#6;X4]-[$([#8]-[#1])	$([#6]=[#6]-[#1])	$([#7]-[#6;X4])] O=C(NCc1ccc(N2CCOCC2)cc1)[C@H](CN3N=CN=C3)C
c:1:c:c(:c:c:c:1-[#7](-[#6;X4])-[#6;X4])-[#6;X4]-[$([#8]-[#1])	$([#6]=[#6]-[#1])	$([#7]-[#6;X4])] O=C(NNC(=O)C1=C(OC=C1)C)NCc2cc3c(N(CCC3)C)cc2
c:1:c:c(:c:c:c:1-[#7](-[#6;X4])-[#6;X4])-[#6;X4]-[$([#8]-[#1])	$([#6]=[#6]-[#1])	$([#7]-[#6;X4])] O=C(OCC)C1=C([C@@H]2C(=NN[C@H](N[C@H](c3ccc(N(C)C)cc3)1)2)C)C
c:1:c:c(:c:c:c:1-[#7](-[#6;X4])-[#6;X4])-[#6;X4]-[$([#8]-[#1])	$([#6]=[#6]-[#1])	$([#7]-[#6;X4])] O=C1C2=C(NC3=NC=NN3[C@@H](c4ccc(N(C)C)cc4)2)C[C@H](C1)C
c:1:c:c(:c:c:c:1-[#7](-[#6;X4])-[#6;X4])-[#6;X4]-[$([#8]-[#1])	$([#6]=[#6]-[#1])	$([#7]-[#6;X4])] O=C1N(C(=O)C=CN1CC(=O)NCc2ccc(N3CCCC3)cc2)C
c:1:c:c(:c:c:c:1-[#7](-[#6;X4])-[#6;X4])-[#6;X4]-[$([#8]-[#1])	$([#6]=[#6]-[#1])	$([#7]-[#6;X4])] O=C1N(C(=O)CC1)CCC(=O)NCc2ccc(N3CCCCC3)cc2
c:1:c:c(:c:c:c:1-[#7](-[#6;X4])-[#6;X4])-[#6;X4]-[$([#8]-[#1])	$([#6]=[#6]-[#1])	$([#7]-[#6;X4])] O=C1NC(=C(C(=O)OCCOC)[C@H](N1)c2ccc(N(C)C)cc2)C
c:1:c:c(:c:c:c:1-[#7](-[#6;X4])-[#6;X4])-[#6;X4]-[$([#8]-[#1])	$([#6]=[#6]-[#1])	$([#7]-[#6;X4])] O=C1OCCN1CCCC(=O)NCc2ccc(N(C)C)cc2
c:1:c:c(:c:c:c:1-[#7](-[#6;X4])-[#6;X4])-[#6;X4]-[$([#8]-[#1])	$([#6]=[#6]-[#1])	$([#7]-[#6;X4])] O1N=C(N=C1C)C[NH+](Cc2ccc(N3CCCCC3)cc2)C
c:1:c:c(:c:c:c:1-[#7](-[#6;X4])-[#6;X4])-[#6;X4]-[$([#8]-[#1])	$([#6]=[#6]-[#1])	$([#7]-[#6;X4])] O1N=C(N=C1C2CC2)C[NH+](Cc3ccc(N4CCCCC4)cc3)C
c:1:c:c(:c:c:c:1-[#7](-[#6;X4])-[#6;X4])-[#6;X4]-[$([#8]-[#1])	$([#6]=[#6]-[#1])	$([#7]-[#6;X4])] S(=O)(=O)(c1ncc(NC(=O)NCc2ccc(N(C)C)cc2)cc1)C
c:1:c:c(:c:c:c:1-[#7](-[#6;X4])-[#6;X4])-[#6;X4]-[$([#8]-[#1])	$([#6]=[#6]-[#1])	$([#7]-[#6;X4])] S(=O)(=O)(CCNC(=O)NCc1ccc(N(C)C)cc1)C
c:1:c:c(:c:c:c:1-[#7](-[#6;X4])-[#6;X4])-[#6;X4]-[$([#8]-[#1])	$([#6]=[#6]-[#1])	$([#7]-[#6;X4])] S(=O)(=O)(N(Cc1ccc(N(C)C)cc1)C)C=2SC=CC2
c:1:c:c(:c:c:c:1-[#7](-[#6;X4])-[#6;X4])-[#6;X4]-[$([#8]-[#1])	$([#6]=[#6]-[#1])	$([#7]-[#6;X4])] S(=O)(=O)(N[C@H](c1ccc(N2CCOCC2)cc1)C)CC
c:1:c:c(:c:c:c:1-[#7](-[#6;X4])-[#6;X4])-[#6;X4]-[$([#8]-[#1])	$([#6]=[#6]-[#1])	$([#7]-[#6;X4])] S(=O)(=O)(NC[C@H]([NH+]1CCCC1)c2ccc(N(C)C)cc2)CC
c:1:c:c(:c:c:c:1-[#7](-[#6;X4])-[#6;X4])-[#6;X4]-[$([#8]-[#1])	$([#6]=[#6]-[#1])	$([#7]-[#6;X4])] S(=O)(=O)(NCc1cc(F)c(N(C)C)cc1)C=2SC=CC2
c:1:c:c(:c:c:c:1-[#7](-[#6;X4])-[#6;X4])-[#6;X4]-[$([#8]-[#1])	$([#6]=[#6]-[#1])	$([#7]-[#6;X4])] S(=O)(=O)(NCc1cc2c(N(CCC2)C)cc1)CCC
c:1:c:c(:c:c:c:1-[#7](-[#6;X4])-[#6;X4])-[#6;X4]-[$([#8]-[#1])	$([#6]=[#6]-[#1])	$([#7]-[#6;X4])] S(=O)(=O)(NCc1ccc(N(C2CCCCC2)C)cc1)C
c:1:c:c(:c:c:c:1-[#7](-[#6;X4])-[#6;X4])-[#6;X4]-[$([#8]-[#1])	$([#6]=[#6]-[#1])	$([#7]-[#6;X4])] S(c1ncccn1)[C@H](C(=O)NCc2cc3c(N(CCC3)C)cc2)C
c:1:c:c(:c:c:c:1-[#7](-[#6;X4])-[#6;X4])-[#6;X4]-[$([#8]-[#1])	$([#6]=[#6]-[#1])	$([#7]-[#6;X4])] S1(=O)(=O)C[C@H]([NH2+]Cc2ccc(N3CCCCC3)cc2)CC1
c:1:c:c(:c:c:c:1-[#7](-[#6;X4])-[#6;X4])-[#6;X4]-[$([#8]-[#1])	$([#6]=[#6]-[#1])	$([#7]-[#6;X4])] S1C(=CC=C1)CN(C(=O)NCc2cc(F)c(N(C)C)cc2)C
c:1:c:c(:c:c:c:1-[#7](-[#6;X4])-[#6;X4])-[#6;X4]-[$([#8]-[#1])	$([#6]=[#6]-[#1])	$([#7]-[#6;X4])] S1C(=CC=C1C)CNC(=O)NCc2cc3c(N(CCC3)C)cc2
c:1:c:c(:c:c:c:1-[#7](-[#6;X4])-[#6;X4])-[#6;X4]-[$([#8]-[#1])	$([#6]=[#6]-[#1])	$([#7]-[#6;X4])] S1C(=NC=C1)CCNC(=O)N(Cc2ccc(N(C)C)cc2)CC
c:1:c:c(:c:c:c:1-[#7](-[#6;X4])-[#6;X4])-[#6;X4]-[$([#8]-[#1])	$([#6]=[#6]-[#1])	$([#7]-[#6;X4])] S1C(=NN=C1C(C)C)NC(=O)N(Cc2ccc(N(C)C)cc2)CC
c:1:c:c(:c:c:c:1-[#7](-[#6;X4])-[#6;X4])-[#6;X4]-[$([#8]-[#1])	$([#6]=[#6]-[#1])	$([#7]-[#6;X4])] S1C(=NN=C1CC)NC(=O)NCc2ccc(N(C)C)cc2
c:1:c:c(:c:c:c:1-[#7](-[#6;X4])-[#6;X4])-[#6;X4]-[$([#8]-[#1])	$([#6]=[#6]-[#1])	$([#7]-[#6;X4])] S1C(C(=O)OC)=CC=C1C(=O)N(Cc2ccc(N(C)C)cc2)C
c:1:c:c(:c:c:c:1-[#7](-[#6;X4])-[#6;X4])-[#6;X4]-[$([#8]-[#1])	$([#6]=[#6]-[#1])	$([#7]-[#6;X4])] S1c2c(ccc(c2)C)C[C@H]1C(=O)NCc3ccc(N(C)C)cc3
c:1:c:c(:c:c:c:1-[#8]-[#6;X4])-[#7](-[#6;X4])-[$([#1])	$([#6;X4])] [O-][N+](=O)c1c(N[C@@H]2OC[C@@H](O)[C@H](O)[C@@H](O)2)ccc(OCC)c1
c:1:c:c(:c:c:c:1-[#8]-[#6;X4])-[#7](-[#6;X4])-[$([#1])	$([#6;X4])] [O-][N+](=O)c1c(NCCC[NH+]2CCOCC2)ccc(OC)c1
c:1:c:c(:c:c:c:1-[#8]-[#6;X4])-[#7](-[#6;X4])-[$([#1])	$([#6;X4])] [O-][N+](=O)c1ccc(cc1)C(=O)N2CCN(c3ccc(OC)cc3)CC2
c:1:c:c(:c:c:c:1-[#8]-[#6;X4])-[#7](-[#6;X4])-[$([#1])	$([#6;X4])] [O-]C(=O)C=1OC(=CC1)CNc2ccc(OCC)cc2
c:1:c:c(:c:c:c:1-[#8]-[#6;X4])-[#7](-[#6;X4])-[$([#1])	$([#6;X4])] [O-]C(=O)CCN(c1ccc(OCC)cc1)C
c:1:c:c(:c:c:c:1-[#8]-[#6;X4])-[#7](-[#6;X4])-[$([#1])	$([#6;X4])] [O-]C(=O)CCN(c1ccc(OCC)cc1)CC
c:1:c:c(:c:c:c:1-[#8]-[#6;X4])-[#7](-[#6;X4])-[$([#1])	$([#6;X4])] ClC[C@H](O)C[NH+]1CCN(c2ccc(OC)cc2)CC1
c:1:c:c(:c:c:c:1-[#8]-[#6;X4])-[#7](-[#6;X4])-[$([#1])	$([#6;X4])] Clc1c(OC)ccc(NCC(=O)NC(=O)NC(C)C)c1
c:1:c:c(:c:c:c:1-[#8]-[#6;X4])-[#7](-[#6;X4])-[$([#1])	$([#6;X4])] Clc1c(OC)ccc(NCC(=O)Nc2ccc(cc2)C(=O)NC)c1
c:1:c:c(:c:c:c:1-[#8]-[#6;X4])-[#7](-[#6;X4])-[$([#1])	$([#6;X4])] Clc1cc(ccc1)C(=O)Nc2c(N3CCOCC3)ccc(OC)c2
c:1:c:c(:c:c:c:1-[#8]-[#6;X4])-[#7](-[#6;X4])-[$([#1])	$([#6;X4])] Clc1ccc(cc1)C(=O)N2CCN(c3ccc(OC)cc3)CC2
c:1:c:c(:c:c:c:1-[#8]-[#6;X4])-[#7](-[#6;X4])-[$([#1])	$([#6;X4])] Clc1nc(N2CCN(c3ccc(OC)cc3)CC2)c(F)cn1
c:1:c:c(:c:c:c:1-[#8]-[#6;X4])-[#7](-[#6;X4])-[$([#1])	$([#6;X4])] Clc1ncccc(NC(=O)[C@@H](Nc2ccc(OCC(=O)N)cc2)C)1
c:1:c:c(:c:c:c:1-[#8]-[#6;X4])-[#7](-[#6;X4])-[$([#1])	$([#6;X4])] Clc1ncccc(NC(=O)[C@H](Nc2cc(F)c(OC)cc2)C)1
c:1:c:c(:c:c:c:1-[#8]-[#6;X4])-[#7](-[#6;X4])-[$([#1])	$([#6;X4])] FC(F)(F)Oc1ccc(N[C@@H]2O[C@@H]([C@@H](O)[C@H](O)[C@H](O)2)C)cc1
c:1:c:c(:c:c:c:1-[#8]-[#6;X4])-[#7](-[#6;X4])-[$([#1])	$([#6;X4])] FC(F)Oc1c(OC)ccc(N[C@H](C(=O)NC(=O)N)C)c1
c:1:c:c(:c:c:c:1-[#8]-[#6;X4])-[#7](-[#6;X4])-[$([#1])	$([#6;X4])] Fc1c(cccc1)C=NNC(=O)CNc2ccc(OC)cc2
c:1:c:c(:c:c:c:1-[#8]-[#6;X4])-[#7](-[#6;X4])-[$([#1])	$([#6;X4])] Fc1c(N2C(=O)[C@@H](Nc3ccc(OCC)cc3)CC(=O)2)cccc1
c:1:c:c(:c:c:c:1-[#8]-[#6;X4])-[#7](-[#6;X4])-[$([#1])	$([#6;X4])] Fc1c(OC)c(F)cc(N[C@@H](C(=O)NC(=O)N)C)c1
c:1:c:c(:c:c:c:1-[#8]-[#6;X4])-[#7](-[#6;X4])-[$([#1])	$([#6;X4])] Fc1c(OC)c(F)cc(N[C@H](C(=O)NC(=O)NC2CCCC2)C)c1
c:1:c:c(:c:c:c:1-[#8]-[#6;X4])-[#7](-[#6;X4])-[$([#1])	$([#6;X4])] Fc1c(OC)c(F)cc(NCC(=O)N(CC(=O)NC2CC2)C)c1
c:1:c:c(:c:c:c:1-[#8]-[#6;X4])-[#7](-[#6;X4])-[$([#1])	$([#6;X4])] Fc1c(OC)c(F)cc(NCC(=O)NC(=O)NCCOC)c1
c:1:c:c(:c:c:c:1-[#8]-[#6;X4])-[#7](-[#6;X4])-[$([#1])	$([#6;X4])] Fc1c(OC)ccc(N(C(C)C)CC(=O)NCCC#N)c1
c:1:c:c(:c:c:c:1-[#8]-[#6;X4])-[#7](-[#6;X4])-[$([#1])	$([#6;X4])] Fc1cc(ccc1)C(=O)Nc2c(OC)ccc(N3CCCC3)c2
c:1:c:c(:c:c:c:1-[#8]-[#6;X4])-[#7](-[#6;X4])-[$([#1])	$([#6;X4])] O(c1c(NCc2cc3c(NC=C3)cc2)ccc(OC)c1)C
c:1:c:c(:c:c:c:1-[#8]-[#6;X4])-[#7](-[#6;X4])-[$([#1])	$([#6;X4])] O(c1c(OC)c(N2CC[N+](CC2)(C)C)ccc(OC)1)C
c:1:c:c(:c:c:c:1-[#8]-[#6;X4])-[#7](-[#6;X4])-[$([#1])	$([#6;X4])] O(c1c(OC)cc(NCc2c3c(NC=C3)ccc2)cc(OC)1)C
c:1:c:c(:c:c:c:1-[#8]-[#6;X4])-[#7](-[#6;X4])-[$([#1])	$([#6;X4])] O(c1c(OC)cccc1C[NH+]2CCN(c3ccc(OC)cc3)CC2)C
c:1:c:c(:c:c:c:1-[#8]-[#6;X4])-[#7](-[#6;X4])-[$([#1])	$([#6;X4])] O(c1cc2c(N(C(C=C2C)(C)C)C)cc1)C
c:1:c:c(:c:c:c:1-[#8]-[#6;X4])-[#7](-[#6;X4])-[$([#1])	$([#6;X4])] O(c1ccc(N[C@H](CO)CC)cc1)C
c:1:c:c(:c:c:c:1-[#8]-[#6;X4])-[#7](-[#6;X4])-[$([#1])	$([#6;X4])] O(c1ccc(N[C@H]2O[C@H]([C@@H](O)[C@@H](O)[C@H](O)2)C)cc1)C
c:1:c:c(:c:c:c:1-[#8]-[#6;X4])-[#7](-[#6;X4])-[$([#1])	$([#6;X4])] O(c1ccc(N2CC[NH+](C(C)C)CC2)cc1)C
c:1:c:c(:c:c:c:1-[#8]-[#6;X4])-[#7](-[#6;X4])-[$([#1])	$([#6;X4])] O(c1ccc(N2CC[NH+](CC(C)C)CC2)cc1)C
c:1:c:c(:c:c:c:1-[#8]-[#6;X4])-[#7](-[#6;X4])-[$([#1])	$([#6;X4])] O(c1ccc(N2CC[NH2+]CC2)cc1)Cc3ccccc3
c:1:c:c(:c:c:c:1-[#8]-[#6;X4])-[#7](-[#6;X4])-[$([#1])	$([#6;X4])] O(c1ccc(N2CCC([NH+]3C[C@@H](N(CC3)C)CCO)CC2)cc1)C
c:1:c:c(:c:c:c:1-[#8]-[#6;X4])-[#7](-[#6;X4])-[$([#1])	$([#6;X4])] O(c1ccc(N2CCN(C3CC[NH2+]CC3)CC2)cc1)C
c:1:c:c(:c:c:c:1-[#8]-[#6;X4])-[#7](-[#6;X4])-[$([#1])	$([#6;X4])] O(c1ccc(N2CCN(CC=3[NH+]=C4N(C3)C=CC=C4)CC2)cc1)C
c:1:c:c(:c:c:c:1-[#8]-[#6;X4])-[#7](-[#6;X4])-[$([#1])	$([#6;X4])] O(c1ccc(N2CCN(CC3=NN=NN3C4CC4)CC2)cc1)C
c:1:c:c(:c:c:c:1-[#8]-[#6;X4])-[#7](-[#6;X4])-[$([#1])	$([#6;X4])] O(c1ccc(NC)cc1)C[C@H](O)CN2c3c(N=C2C)cccc3
c:1:c:c(:c:c:c:1-[#8]-[#6;X4])-[#7](-[#6;X4])-[$([#1])	$([#6;X4])] O(c1ccc(NCc2c(c3c(nc(nc(N)3)N)nc2)C)cc1)C
c:1:c:c(:c:c:c:1-[#8]-[#6;X4])-[#7](-[#6;X4])-[$([#1])	$([#6;X4])] O=C(N(C(C)C)C(C)C)CN1CCN(c2ccc(OC)cc2)CC1
c:1:c:c(:c:c:c:1-[#8]-[#6;X4])-[#7](-[#6;X4])-[$([#1])	$([#6;X4])] O=C(N(C[C@H](C#N)C)CC)C[NH+]1CCN(c2ccc(OC)cc2)CC1
c:1:c:c(:c:c:c:1-[#8]-[#6;X4])-[#7](-[#6;X4])-[$([#1])	$([#6;X4])] O=C(N)[C@H](Nc1c(cc(OCC(=O)N)cc1)C)c2ccccc2
c:1:c:c(:c:c:c:1-[#8]-[#6;X4])-[#7](-[#6;X4])-[$([#1])	$([#6;X4])] O=C(N)[C@H](Nc1cc(OC2CCCC2)c(OC)cc1)c3ccccc3
c:1:c:c(:c:c:c:1-[#8]-[#6;X4])-[#7](-[#6;X4])-[$([#1])	$([#6;X4])] O=C(N)CCN(c1ccc(OC)cc1)CC#C
c:1:c:c(:c:c:c:1-[#8]-[#6;X4])-[#7](-[#6;X4])-[$([#1])	$([#6;X4])] O=C(N)CCN(c1ccc(OC)cc1)CC=2Oc3c(N2)cccc3
c:1:c:c(:c:c:c:1-[#8]-[#6;X4])-[#7](-[#6;X4])-[$([#1])	$([#6;X4])] O=C(N[C@@H](CC)C)[C@H](Nc1cc2OCCOc2cc1)C
c:1:c:c(:c:c:c:1-[#8]-[#6;X4])-[#7](-[#6;X4])-[$([#1])	$([#6;X4])] O=C(N[C@H]1c2c(OCC1)cccc2)[C@H](Nc3cc(c(OC)cc3)C)C
c:1:c:c(:c:c:c:1-[#8]-[#6;X4])-[#7](-[#6;X4])-[$([#1])	$([#6;X4])] O=C(N1[C@H](CCC[C@@H]1C)C)CNc2cc3OCCOc3cc2
c:1:c:c(:c:c:c:1-[#8]-[#6;X4])-[#7](-[#6;X4])-[$([#1])	$([#6;X4])] O=C(N1CC=2c3c(NC2CC1)cccc3)CCNc4ccc(OC)cc4
c:1:c:c(:c:c:c:1-[#8]-[#6;X4])-[#7](-[#6;X4])-[$([#1])	$([#6;X4])] O=C(N1Cc2c(cccc2)CC1)CNc3c(cc(OCC)cc3)C
c:1:c:c(:c:c:c:1-[#8]-[#6;X4])-[#7](-[#6;X4])-[$([#1])	$([#6;X4])] O=C(N1CCCC1)[C@@H](Nc2cc3NC(=O)[C@@H](Oc3cc2)C)C
c:1:c:c(:c:c:c:1-[#8]-[#6;X4])-[#7](-[#6;X4])-[$([#1])	$([#6;X4])] O=C(N1CCN(c2ccc(O[C@H]3C[NH2+]CCC3)cc2)CC1)C
c:1:c:c(:c:c:c:1-[#8]-[#6;X4])-[#7](-[#6;X4])-[$([#1])	$([#6;X4])] O=C(N1CCN(c2ccc(OC)cc2)CC1)CCCNC(=O)C3CC3
c:1:c:c(:c:c:c:1-[#8]-[#6;X4])-[#7](-[#6;X4])-[$([#1])	$([#6;X4])] O=C(N1CCOCC1)[C@H](Nc2cc3NC(=O)[C@H](Oc3cc2)C)C
c:1:c:c(:c:c:c:1-[#8]-[#6;X4])-[#7](-[#6;X4])-[$([#1])	$([#6;X4])] O=C(NC(=O)[C@@H](Nc1c(OC)cc(OC)cc1)C)NCC(C)C
c:1:c:c(:c:c:c:1-[#8]-[#6;X4])-[#7](-[#6;X4])-[$([#1])	$([#6;X4])] O=C(NC(=O)[C@@H](Nc1cc2OCCCOc2cc1)C)NCCOC
c:1:c:c(:c:c:c:1-[#8]-[#6;X4])-[#7](-[#6;X4])-[$([#1])	$([#6;X4])] O=C(NC(CC)(C)C)[C@H](N1CCN(c2ccc(OC)cc2)CC1)C
c:1:c:c(:c:c:c:1-[#8]-[#6;X4])-[#7](-[#6;X4])-[$([#1])	$([#6;X4])] O=C(NC)c1cc(NC(=O)[C@@H](Nc2ccc(OCC)cc2)C)ccc1
c:1:c:c(:c:c:c:1-[#8]-[#6;X4])-[#7](-[#6;X4])-[$([#1])	$([#6;X4])] O=C(NC1=NOC(=C1)C)[C@@H](Nc2ccc(OCC(=O)N)cc2)C
c:1:c:c(:c:c:c:1-[#8]-[#6;X4])-[#7](-[#6;X4])-[$([#1])	$([#6;X4])] O=C(Nc1c(N2CCOCC2)cc(OC)c(OC)c1)CCCC
c:1:c:c(:c:c:c:1-[#8]-[#6;X4])-[#7](-[#6;X4])-[$([#1])	$([#6;X4])] O=C(Nc1c(OC)ccc(N2CCCC2)c1)[C@H]3OCCC3
c:1:c:c(:c:c:c:1-[#8]-[#6;X4])-[#7](-[#6;X4])-[$([#1])	$([#6;X4])] O=C(Nc1c(OC)ccc(N2CCCC2)c1)c3cc(OC)ccc3
c:1:c:c(:c:c:c:1-[#8]-[#6;X4])-[#7](-[#6;X4])-[$([#1])	$([#6;X4])] O=C(Nc1c(OC)ccc(N2CCOCC2)c1)C
c:1:c:c(:c:c:c:1-[#8]-[#6;X4])-[#7](-[#6;X4])-[$([#1])	$([#6;X4])] O=C(Nc1c(OC)ccc(N2CCOCC2)c1)c3c(OC)cccc3
c:1:c:c(:c:c:c:1-[#8]-[#6;X4])-[#7](-[#6;X4])-[$([#1])	$([#6;X4])] O=C(Nc1cc(c(cc1)C)C)CNc2cc3OCCOc3cc2
c:1:c:c(:c:c:c:1-[#8]-[#6;X4])-[#7](-[#6;X4])-[$([#1])	$([#6;X4])] O=C(NC1CC1)CN(c2ccc(OC)cc2)Cc3ccccc3
c:1:c:c(:c:c:c:1-[#8]-[#6;X4])-[#7](-[#6;X4])-[$([#1])	$([#6;X4])] O=C(NCCC)[C@@H](Nc1c(OC)cc(OC)cc1)C
c:1:c:c(:c:c:c:1-[#8]-[#6;X4])-[#7](-[#6;X4])-[$([#1])	$([#6;X4])] O=C(NN)C[NH+]1CCN(c2ccc(OC)cc2)CC1
c:1:c:c(:c:c:c:1-[#8]-[#6;X4])-[#7](-[#6;X4])-[$([#1])	$([#6;X4])] O=C(NN=C(c1ccccc1)CC)CNc2ccc(OC)cc2
c:1:c:c(:c:c:c:1-[#8]-[#6;X4])-[#7](-[#6;X4])-[$([#1])	$([#6;X4])] O=C(NN=C1C[C@@H](CCC1)C)CNc2ccc(OCC)cc2
c:1:c:c(:c:c:c:1-[#8]-[#6;X4])-[#7](-[#6;X4])-[$([#1])	$([#6;X4])] O=C(NN=C1C2CCN(C1)CC2)CNc3ccc(OC)cc3
c:1:c:c(:c:c:c:1-[#8]-[#6;X4])-[#7](-[#6;X4])-[$([#1])	$([#6;X4])] O=C(NN=Cc1cc(O)c(O)cc1)CNc2cc3OCOc3cc2
c:1:c:c(:c:c:c:1-[#8]-[#6;X4])-[#7](-[#6;X4])-[$([#1])	$([#6;X4])] O=C(NN=Cc1ccc(O)cc1)CNc2ccc(OC)cc2
c:1:c:c(:c:c:c:1-[#8]-[#6;X4])-[#7](-[#6;X4])-[$([#1])	$([#6;X4])] O=C(OC)COc1cc(c(NCC=2ON=C(N2)C)cc1)C
c:1:c:c(:c:c:c:1-[#8]-[#6;X4])-[#7](-[#6;X4])-[$([#1])	$([#6;X4])] O=C(OC)NCC(=O)N1CCN(c2ccc(OC)cc2)CC1
c:1:c:c(:c:c:c:1-[#8]-[#6;X4])-[#7](-[#6;X4])-[$([#1])	$([#6;X4])] O=C1N(C(=O)C[C@@H](Nc2ccc(OC)cc2)1)CC=C
c:1:c:c(:c:c:c:1-[#8]-[#6;X4])-[#7](-[#6;X4])-[$([#1])	$([#6;X4])] O=C1N(C(=O)C[C@@H](Nc2ccc(OC)cc2)1)CCc3ccccc3
c:1:c:c(:c:c:c:1-[#8]-[#6;X4])-[#7](-[#6;X4])-[$([#1])	$([#6;X4])] O=C1N(C(=O)C[C@H](Nc2cc3OCOc3cc2)1)CC(C)C
c:1:c:c(:c:c:c:1-[#8]-[#6;X4])-[#7](-[#6;X4])-[$([#1])	$([#6;X4])] O=C1N(c2c(cc(cc2)C)C=C1CNc3ccc(OC)cc3)C
c:1:c:c(:c:c:c:1-[#8]-[#6;X4])-[#7](-[#6;X4])-[$([#1])	$([#6;X4])] O=C1NC(=C(C(=O)OCC)CN1)CN2c3c(cc(OC)cc3)CCC2
c:1:c:c(:c:c:c:1-[#8]-[#6;X4])-[#7](-[#6;X4])-[$([#1])	$([#6;X4])] O=C1Nc2c(ccc(c2)C)C=C1CNc3ccc(OC)cc3
c:1:c:c(:c:c:c:1-[#8]-[#6;X4])-[#7](-[#6;X4])-[$([#1])	$([#6;X4])] O=C1Nc2c(O[C@@H]1C)ccc(N[C@@H](C(=O)NCCCOC)C)c2
c:1:c:c(:c:c:c:1-[#8]-[#6;X4])-[#7](-[#6;X4])-[$([#1])	$([#6;X4])] O=C1Nc2c(O[C@@H]1C)ccc(N[C@H](C(=O)NC=3ON=C(C3)C)C)c2
c:1:c:c(:c:c:c:1-[#8]-[#6;X4])-[#7](-[#6;X4])-[$([#1])	$([#6;X4])] O=C1O[C@@H](Nc2c3ncccc(c(OC)cc2)3)c4c(cccc4)1
c:1:c:c(:c:c:c:1-[#8]-[#6;X4])-[#7](-[#6;X4])-[$([#1])	$([#6;X4])] O1N=C(C(=C1C)CN2CCN(c3ccc(OC)cc3)CC2)C
c:1:c:c(:c:c:c:1-[#8]-[#6;X4])-[#7](-[#6;X4])-[$([#1])	$([#6;X4])] O1N=C(N=C1CN(c2cc(OC)c(OC)cc2)C)C3CC3
c:1:c:c(:c:c:c:1-[#8]-[#6;X4])-[#7](-[#6;X4])-[$([#1])	$([#6;X4])] S(=O)(=O)(NCc1ccccc1)c2c(OC)ccc(N(C)C)c2
c:1:c:c(:c:c:c:1-[#8]-[#6;X4])-[#7](-[#6;X4])-[$([#1])	$([#6;X4])] S(c1cc2NC(=O)C(=Cc2cc1)CNc3ccc(OC)cc3)C
c:1:c:c(:c:c:c:1-[#8]-[#6;X4])-[#7](-[#6;X4])-[$([#1])	$([#6;X4])] S(c1ncccc1C(=O)N2CCN(c3ccc(OC)cc3)CC2)C
c:1:c:c(:c:c:c:1-[#8]-[#6;X4])-[#7](-[#6;X4])-[$([#1])	$([#6;X4])] S1(=O)(=O)C[C@H](O)[C@@H](Nc2cc3OCCOc3cc2)C1
c:1:c:c(:c:c:c:1-[#8]-[#6;X4])-[#7](-[#6;X4])-[$([#1])	$([#6;X4])] S1[C@@H](N(c2ccc(OC)cc2)CC1)C(=O)NN
c:1:c:c(:c:c:c:1-[#8]-[#6;X4])-[#7](-[#6;X4])-[$([#1])	$([#6;X4])] S1C(=CC=C1)[C@@H](N2CCN(c3ccc(OC)cc3)CC2)[C@H]([NH3+])C
c:1:c:c(:c:c:c:1-[#8]-[#6;X4])-[#7](-[#6;X4])-[$([#1])	$([#6;X4])] S1C(=CC=C1)CNc2cc3OCCOc3cc2
c:1:c:c(:c:c:c:1-[#8]-[#6;X4])-[#7](-[#6;X4])-[$([#1])	$([#6;X4])] S1C(=NC(=C1CC(=O)N2CCN(c3ccc(OC)cc3)CC2)C)N
c:1:c:c(:c:c:c:1-[#8]-[#6;X4])-[#7](-[#6;X4])-[$([#1])	$([#6;X4])] S1C(=NC=C1CN2C[C@H](Nc3cc4OCCOc4cc3)CCC2)C
c:1:c:c(:c:c:c:1-[#8]-[#6;X4])-[#7](-[#6;X4])-[$([#1])	$([#6;X4])] S1C(=O)N(C(=O)[C@@H]1Nc2ccc(OCC)cc2)CCC
c:1:c:c(:c:c:c:1-[#8]-[#6;X4])-[#7](-[#6;X4])-[$([#1])	$([#6;X4])] S1C(C=NNC(=O)CNc2ccc(OCC)cc2)=CC=C1C
c:1:c:c(:c:c:c:1-[#8]-[#6;X4])-[#7](-[#6;X4])-[$([#1])	$([#6;X4])] S1C(NC(=O)[C@@H](Nc2ccc(OCC)cc2)C)=C(C(=O)N)C=C1
c:1:c:c(:c:c:c:1-[#8]-[#6;X4])-[#7](-[#6;X4])-[$([#1])	$([#6;X4])] S1C=2N=C(NC(=O)C2C(=C1C)C)[C@H](Nc3ccc(OC)cc3)C
[#7+]:1(:[#6]:[#6]:[!#1]:c:2:c:1:c(:c(-[$([#1])	$([#7])]):c:c:2)-[#1])-[$([#6](-[#1])(-[#1])-[#1])	$([#8;X1])	$([#6](-[#1])(-[#1])-[#6](-[#1])=[#6](-[#1])-[#1])	$([#6](-[#1])(-[#1])-[#6](-[#1])(-[#1])-[#8]-[#1])	$([#6](-[#1])(-[#1])-[#6](=[#8])-[#6])	$([#6](-[#1])(-[#1])-[#6](=[#8])-[#7](-[#1])-[#6]:[#6])	$([#6](-[#1])(-[#1])-[#6](-[#1])(-[#1])-[#1])] [n+]1(c(nc(Nc2cc3[n+](c(c(nc3cc2)C)C)C)cc1C)N)C
[#7+]:1(:[#6]:[#6]:[!#1]:c:2:c:1:c(:c(-[$([#1])	$([#7])]):c:c:2)-[#1])-[$([#6](-[#1])(-[#1])-[#1])	$([#8;X1])	$([#6](-[#1])(-[#1])-[#6](-[#1])=[#6](-[#1])-[#1])	$([#6](-[#1])(-[#1])-[#6](-[#1])(-[#1])-[#8]-[#1])	$([#6](-[#1])(-[#1])-[#6](=[#8])-[#6])	$([#6](-[#1])(-[#1])-[#6](=[#8])-[#7](-[#1])-[#6]:[#6])	$([#6](-[#1])(-[#1])-[#6](-[#1])(-[#1])-[#1])] [n+]1(c(Nc2cc(ccc2)C)c3c(c4c1cccc4)cccc3)C
[#7+]:1(:[#6]:[#6]:[!#1]:c:2:c:1:c(:c(-[$([#1])	$([#7])]):c:c:2)-[#1])-[$([#6](-[#1])(-[#1])-[#1])	$([#8;X1])	$([#6](-[#1])(-[#1])-[#6](-[#1])=[#6](-[#1])-[#1])	$([#6](-[#1])(-[#1])-[#6](-[#1])(-[#1])-[#8]-[#1])	$([#6](-[#1])(-[#1])-[#6](=[#8])-[#6])	$([#6](-[#1])(-[#1])-[#6](=[#8])-[#7](-[#1])-[#6]:[#6])	$([#6](-[#1])(-[#1])-[#6](-[#1])(-[#1])-[#1])] [n+]1(c2c(c(cc1)/C=C/C=3c4c(NC3)ccc(c4)C)cccc2)CC
[#7+]:1(:[#6]:[#6]:[!#1]:c:2:c:1:c(:c(-[$([#1])	$([#7])]):c:c:2)-[#1])-[$([#6](-[#1])(-[#1])-[#1])	$([#8;X1])	$([#6](-[#1])(-[#1])-[#6](-[#1])=[#6](-[#1])-[#1])	$([#6](-[#1])(-[#1])-[#6](-[#1])(-[#1])-[#8]-[#1])	$([#6](-[#1])(-[#1])-[#6](=[#8])-[#6])	$([#6](-[#1])(-[#1])-[#6](=[#8])-[#7](-[#1])-[#6]:[#6])	$([#6](-[#1])(-[#1])-[#6](-[#1])(-[#1])-[#1])] [n+]1(c2c(c(cc1/C=C/c3ccc(N(CC)CC)cc3)C)cccc2)C
[#7+]:1(:[#6]:[#6]:[!#1]:c:2:c:1:c(:c(-[$([#1])	$([#7])]):c:c:2)-[#1])-[$([#6](-[#1])(-[#1])-[#1])	$([#8;X1])	$([#6](-[#1])(-[#1])-[#6](-[#1])=[#6](-[#1])-[#1])	$([#6](-[#1])(-[#1])-[#6](-[#1])(-[#1])-[#8]-[#1])	$([#6](-[#1])(-[#1])-[#6](=[#8])-[#6])	$([#6](-[#1])(-[#1])-[#6](=[#8])-[#7](-[#1])-[#6]:[#6])	$([#6](-[#1])(-[#1])-[#6](-[#1])(-[#1])-[#1])] [n+]1(c2c(c3c(cc2)cccc3)c(c4c1cccc4)C)C
[#7+]:1(:[#6]:[#6]:[!#1]:c:2:c:1:c(:c(-[$([#1])	$([#7])]):c:c:2)-[#1])-[$([#6](-[#1])(-[#1])-[#1])	$([#8;X1])	$([#6](-[#1])(-[#1])-[#6](-[#1])=[#6](-[#1])-[#1])	$([#6](-[#1])(-[#1])-[#6](-[#1])(-[#1])-[#8]-[#1])	$([#6](-[#1])(-[#1])-[#6](=[#8])-[#6])	$([#6](-[#1])(-[#1])-[#6](=[#8])-[#7](-[#1])-[#6]:[#6])	$([#6](-[#1])(-[#1])-[#6](-[#1])(-[#1])-[#1])] [n+]1(c2c(c3c(cc2)cccc3)c(cc1)C=C4C=C[NH+](C=C4)CC)CC
[#7+]:1(:[#6]:[#6]:[!#1]:c:2:c:1:c(:c(-[$([#1])	$([#7])]):c:c:2)-[#1])-[$([#6](-[#1])(-[#1])-[#1])	$([#8;X1])	$([#6](-[#1])(-[#1])-[#6](-[#1])=[#6](-[#1])-[#1])	$([#6](-[#1])(-[#1])-[#6](-[#1])(-[#1])-[#8]-[#1])	$([#6](-[#1])(-[#1])-[#6](=[#8])-[#6])	$([#6](-[#1])(-[#1])-[#6](=[#8])-[#7](-[#1])-[#6]:[#6])	$([#6](-[#1])(-[#1])-[#6](-[#1])(-[#1])-[#1])] [n+]1(c2c(cc(c3nc4c(cc3)cccc4)c1)cccc2)C
[#7+]:1(:[#6]:[#6]:[!#1]:c:2:c:1:c(:c(-[$([#1])	$([#7])]):c:c:2)-[#1])-[$([#6](-[#1])(-[#1])-[#1])	$([#8;X1])	$([#6](-[#1])(-[#1])-[#6](-[#1])=[#6](-[#1])-[#1])	$([#6](-[#1])(-[#1])-[#6](-[#1])(-[#1])-[#8]-[#1])	$([#6](-[#1])(-[#1])-[#6](=[#8])-[#6])	$([#6](-[#1])(-[#1])-[#6](=[#8])-[#7](-[#1])-[#6]:[#6])	$([#6](-[#1])(-[#1])-[#6](-[#1])(-[#1])-[#1])] [n+]1(c2c(cc(cc2)C)ccc1/C=C/3\c4c(N(C=C3)C)cccc4)C
[#7+]:1(:[#6]:[#6]:[!#1]:c:2:c:1:c(:c(-[$([#1])	$([#7])]):c:c:2)-[#1])-[$([#6](-[#1])(-[#1])-[#1])	$([#8;X1])	$([#6](-[#1])(-[#1])-[#6](-[#1])=[#6](-[#1])-[#1])	$([#6](-[#1])(-[#1])-[#6](-[#1])(-[#1])-[#8]-[#1])	$([#6](-[#1])(-[#1])-[#6](=[#8])-[#6])	$([#6](-[#1])(-[#1])-[#6](=[#8])-[#7](-[#1])-[#6]:[#6])	$([#6](-[#1])(-[#1])-[#6](-[#1])(-[#1])-[#1])] [n+]1(c2c(cc(cc2)C)ccc1/C=C\3/N(c4c(cccc4C)C=C3)C)CC
[#7+]:1(:[#6]:[#6]:[!#1]:c:2:c:1:c(:c(-[$([#1])	$([#7])]):c:c:2)-[#1])-[$([#6](-[#1])(-[#1])-[#1])	$([#8;X1])	$([#6](-[#1])(-[#1])-[#6](-[#1])=[#6](-[#1])-[#1])	$([#6](-[#1])(-[#1])-[#6](-[#1])(-[#1])-[#8]-[#1])	$([#6](-[#1])(-[#1])-[#6](=[#8])-[#6])	$([#6](-[#1])(-[#1])-[#6](=[#8])-[#7](-[#1])-[#6]:[#6])	$([#6](-[#1])(-[#1])-[#6](-[#1])(-[#1])-[#1])] [n+]1(c2c(ccc1/C=C/c3ccc(N(C)C)cc3)cccc2)C
[#7+]:1(:[#6]:[#6]:[!#1]:c:2:c:1:c(:c(-[$([#1])	$([#7])]):c:c:2)-[#1])-[$([#6](-[#1])(-[#1])-[#1])	$([#8;X1])	$([#6](-[#1])(-[#1])-[#6](-[#1])=[#6](-[#1])-[#1])	$([#6](-[#1])(-[#1])-[#6](-[#1])(-[#1])-[#8]-[#1])	$([#6](-[#1])(-[#1])-[#6](=[#8])-[#6])	$([#6](-[#1])(-[#1])-[#6](=[#8])-[#7](-[#1])-[#6]:[#6])	$([#6](-[#1])(-[#1])-[#6](-[#1])(-[#1])-[#1])] [n+]1(c2c(ccc1/C=C\C=C\c3ccccc3)cccc2)C
[#7+]:1(:[#6]:[#6]:[!#1]:c:2:c:1:c(:c(-[$([#1])	$([#7])]):c:c:2)-[#1])-[$([#6](-[#1])(-[#1])-[#1])	$([#8;X1])	$([#6](-[#1])(-[#1])-[#6](-[#1])=[#6](-[#1])-[#1])	$([#6](-[#1])(-[#1])-[#6](-[#1])(-[#1])-[#8]-[#1])	$([#6](-[#1])(-[#1])-[#6](=[#8])-[#6])	$([#6](-[#1])(-[#1])-[#6](=[#8])-[#7](-[#1])-[#6]:[#6])	$([#6](-[#1])(-[#1])-[#6](-[#1])(-[#1])-[#1])] [n+]1(c2c(ccc1/C=C\c3ccc(N(C)C)cc3)cccc2)CC
[#7+]:1(:[#6]:[#6]:[!#1]:c:2:c:1:c(:c(-[$([#1])	$([#7])]):c:c:2)-[#1])-[$([#6](-[#1])(-[#1])-[#1])	$([#8;X1])	$([#6](-[#1])(-[#1])-[#6](-[#1])=[#6](-[#1])-[#1])	$([#6](-[#1])(-[#1])-[#6](-[#1])(-[#1])-[#8]-[#1])	$([#6](-[#1])(-[#1])-[#6](=[#8])-[#6])	$([#6](-[#1])(-[#1])-[#6](=[#8])-[#7](-[#1])-[#6]:[#6])	$([#6](-[#1])(-[#1])-[#6](-[#1])(-[#1])-[#1])] [n+]1(c2c(ccc1C=C3N(c4c(cccc4)C=C3)CC)cccc2)CC
[#7+]:1(:[#6]:[#6]:[!#1]:c:2:c:1:c(:c(-[$([#1])	$([#7])]):c:c:2)-[#1])-[$([#6](-[#1])(-[#1])-[#1])	$([#8;X1])	$([#6](-[#1])(-[#1])-[#6](-[#1])=[#6](-[#1])-[#1])	$([#6](-[#1])(-[#1])-[#6](-[#1])(-[#1])-[#8]-[#1])	$([#6](-[#1])(-[#1])-[#6](=[#8])-[#6])	$([#6](-[#1])(-[#1])-[#6](=[#8])-[#7](-[#1])-[#6]:[#6])	$([#6](-[#1])(-[#1])-[#6](-[#1])(-[#1])-[#1])] [n+]1(c2c(nc3c1cccc3)c4c5c2cccc5ccc4)CC
[#7+]:1(:[#6]:[#6]:[!#1]:c:2:c:1:c(:c(-[$([#1])	$([#7])]):c:c:2)-[#1])-[$([#6](-[#1])(-[#1])-[#1])	$([#8;X1])	$([#6](-[#1])(-[#1])-[#6](-[#1])=[#6](-[#1])-[#1])	$([#6](-[#1])(-[#1])-[#6](-[#1])(-[#1])-[#8]-[#1])	$([#6](-[#1])(-[#1])-[#6](=[#8])-[#6])	$([#6](-[#1])(-[#1])-[#6](=[#8])-[#7](-[#1])-[#6]:[#6])	$([#6](-[#1])(-[#1])-[#6](-[#1])(-[#1])-[#1])] [O-][N+](=O)c1c2c([n+](ccc(NCCC[NH+](C)C)2)C)ccc1
[#7+]:1(:[#6]:[#6]:[!#1]:c:2:c:1:c(:c(-[$([#1])	$([#7])]):c:c:2)-[#1])-[$([#6](-[#1])(-[#1])-[#1])	$([#8;X1])	$([#6](-[#1])(-[#1])-[#6](-[#1])=[#6](-[#1])-[#1])	$([#6](-[#1])(-[#1])-[#6](-[#1])(-[#1])-[#8]-[#1])	$([#6](-[#1])(-[#1])-[#6](=[#8])-[#6])	$([#6](-[#1])(-[#1])-[#6](=[#8])-[#7](-[#1])-[#6]:[#6])	$([#6](-[#1])(-[#1])-[#6](-[#1])(-[#1])-[#1])] [O-][N+](=O)c1cc(ccc1)C2=[N+]([O-])c3c(N(OC)C(=O)2)cccc3
[#7+]:1(:[#6]:[#6]:[!#1]:c:2:c:1:c(:c(-[$([#1])	$([#7])]):c:c:2)-[#1])-[$([#6](-[#1])(-[#1])-[#1])	$([#8;X1])	$([#6](-[#1])(-[#1])-[#6](-[#1])=[#6](-[#1])-[#1])	$([#6](-[#1])(-[#1])-[#6](-[#1])(-[#1])-[#8]-[#1])	$([#6](-[#1])(-[#1])-[#6](=[#8])-[#6])	$([#6](-[#1])(-[#1])-[#6](=[#8])-[#7](-[#1])-[#6]:[#6])	$([#6](-[#1])(-[#1])-[#6](-[#1])(-[#1])-[#1])] [O-][N+](=O)c1cc(ccc1)C2=[N+]([O-])c3c(N(OCC=C)C(=O)2)cccc3
[#7+]:1(:[#6]:[#6]:[!#1]:c:2:c:1:c(:c(-[$([#1])	$([#7])]):c:c:2)-[#1])-[$([#6](-[#1])(-[#1])-[#1])	$([#8;X1])	$([#6](-[#1])(-[#1])-[#6](-[#1])=[#6](-[#1])-[#1])	$([#6](-[#1])(-[#1])-[#6](-[#1])(-[#1])-[#8]-[#1])	$([#6](-[#1])(-[#1])-[#6](=[#8])-[#6])	$([#6](-[#1])(-[#1])-[#6](=[#8])-[#7](-[#1])-[#6]:[#6])	$([#6](-[#1])(-[#1])-[#6](-[#1])(-[#1])-[#1])] [O-][N+]=1c2c(N(C3=NC(=O)NC(=O)C13)CCCC)cccc2
[#7+]:1(:[#6]:[#6]:[!#1]:c:2:c:1:c(:c(-[$([#1])	$([#7])]):c:c:2)-[#1])-[$([#6](-[#1])(-[#1])-[#1])	$([#8;X1])	$([#6](-[#1])(-[#1])-[#6](-[#1])=[#6](-[#1])-[#1])	$([#6](-[#1])(-[#1])-[#6](-[#1])(-[#1])-[#8]-[#1])	$([#6](-[#1])(-[#1])-[#6](=[#8])-[#6])	$([#6](-[#1])(-[#1])-[#6](=[#8])-[#7](-[#1])-[#6]:[#6])	$([#6](-[#1])(-[#1])-[#6](-[#1])(-[#1])-[#1])] [O-][N+]=1c2c(N(O)C(=O)C1C=3Oc4c(cccc4)C3)cccc2
[#7+]:1(:[#6]:[#6]:[!#1]:c:2:c:1:c(:c(-[$([#1])	$([#7])]):c:c:2)-[#1])-[$([#6](-[#1])(-[#1])-[#1])	$([#8;X1])	$([#6](-[#1])(-[#1])-[#6](-[#1])=[#6](-[#1])-[#1])	$([#6](-[#1])(-[#1])-[#6](-[#1])(-[#1])-[#8]-[#1])	$([#6](-[#1])(-[#1])-[#6](=[#8])-[#6])	$([#6](-[#1])(-[#1])-[#6](=[#8])-[#7](-[#1])-[#6]:[#6])	$([#6](-[#1])(-[#1])-[#6](-[#1])(-[#1])-[#1])] [O-][N+]=1c2c(N(O)C(=O)C1c3ccc(Oc4ccccc4)cc3)cccc2
[#7+]:1(:[#6]:[#6]:[!#1]:c:2:c:1:c(:c(-[$([#1])	$([#7])]):c:c:2)-[#1])-[$([#6](-[#1])(-[#1])-[#1])	$([#8;X1])	$([#6](-[#1])(-[#1])-[#6](-[#1])=[#6](-[#1])-[#1])	$([#6](-[#1])(-[#1])-[#6](-[#1])(-[#1])-[#8]-[#1])	$([#6](-[#1])(-[#1])-[#6](=[#8])-[#6])	$([#6](-[#1])(-[#1])-[#6](=[#8])-[#7](-[#1])-[#6]:[#6])	$([#6](-[#1])(-[#1])-[#6](-[#1])(-[#1])-[#1])] [O-][N+]=1c2c(N(O)C(=O)C1c3ccc(OCCC)cc3)cccc2
[#7+]:1(:[#6]:[#6]:[!#1]:c:2:c:1:c(:c(-[$([#1])	$([#7])]):c:c:2)-[#1])-[$([#6](-[#1])(-[#1])-[#1])	$([#8;X1])	$([#6](-[#1])(-[#1])-[#6](-[#1])=[#6](-[#1])-[#1])	$([#6](-[#1])(-[#1])-[#6](-[#1])(-[#1])-[#8]-[#1])	$([#6](-[#1])(-[#1])-[#6](=[#8])-[#6])	$([#6](-[#1])(-[#1])-[#6](=[#8])-[#7](-[#1])-[#6]:[#6])	$([#6](-[#1])(-[#1])-[#6](-[#1])(-[#1])-[#1])] [O-][N+]=1c2c(N(OC)C(=O)C1c3cc(OC)c(OC)cc3)cccc2
[#7+]:1(:[#6]:[#6]:[!#1]:c:2:c:1:c(:c(-[$([#1])	$([#7])]):c:c:2)-[#1])-[$([#6](-[#1])(-[#1])-[#1])	$([#8;X1])	$([#6](-[#1])(-[#1])-[#6](-[#1])=[#6](-[#1])-[#1])	$([#6](-[#1])(-[#1])-[#6](-[#1])(-[#1])-[#8]-[#1])	$([#6](-[#1])(-[#1])-[#6](=[#8])-[#6])	$([#6](-[#1])(-[#1])-[#6](=[#8])-[#7](-[#1])-[#6]:[#6])	$([#6](-[#1])(-[#1])-[#6](-[#1])(-[#1])-[#1])] [O-][N+]=1c2c(N(OCC(=O)OCC)C(=O)C1C)cccc2
[#7+]:1(:[#6]:[#6]:[!#1]:c:2:c:1:c(:c(-[$([#1])	$([#7])]):c:c:2)-[#1])-[$([#6](-[#1])(-[#1])-[#1])	$([#8;X1])	$([#6](-[#1])(-[#1])-[#6](-[#1])=[#6](-[#1])-[#1])	$([#6](-[#1])(-[#1])-[#6](-[#1])(-[#1])-[#8]-[#1])	$([#6](-[#1])(-[#1])-[#6](=[#8])-[#6])	$([#6](-[#1])(-[#1])-[#6](=[#8])-[#7](-[#1])-[#6]:[#6])	$([#6](-[#1])(-[#1])-[#6](-[#1])(-[#1])-[#1])] [O-][N+]=1c2c(N(OCC)C(=O)C1c3c(OC)cc(OC)cc3)cccc2
[#7+]:1(:[#6]:[#6]:[!#1]:c:2:c:1:c(:c(-[$([#1])	$([#7])]):c:c:2)-[#1])-[$([#6](-[#1])(-[#1])-[#1])	$([#8;X1])	$([#6](-[#1])(-[#1])-[#6](-[#1])=[#6](-[#1])-[#1])	$([#6](-[#1])(-[#1])-[#6](-[#1])(-[#1])-[#8]-[#1])	$([#6](-[#1])(-[#1])-[#6](=[#8])-[#6])	$([#6](-[#1])(-[#1])-[#6](=[#8])-[#7](-[#1])-[#6]:[#6])	$([#6](-[#1])(-[#1])-[#6](-[#1])(-[#1])-[#1])] [O-][N+]=1c2c(N(OCC=C)C(=O)C1c3ccc(OCC)cc3)cccc2
[#7+]:1(:[#6]:[#6]:[!#1]:c:2:c:1:c(:c(-[$([#1])	$([#7])]):c:c:2)-[#1])-[$([#6](-[#1])(-[#1])-[#1])	$([#8;X1])	$([#6](-[#1])(-[#1])-[#6](-[#1])=[#6](-[#1])-[#1])	$([#6](-[#1])(-[#1])-[#6](-[#1])(-[#1])-[#8]-[#1])	$([#6](-[#1])(-[#1])-[#6](=[#8])-[#6])	$([#6](-[#1])(-[#1])-[#6](=[#8])-[#7](-[#1])-[#6]:[#6])	$([#6](-[#1])(-[#1])-[#6](-[#1])(-[#1])-[#1])] [O-][N+]=1c2c(N(OCC=C)C(=O)C1c3ccccc3)cccc2
[#7+]:1(:[#6]:[#6]:[!#1]:c:2:c:1:c(:c(-[$([#1])	$([#7])]):c:c:2)-[#1])-[$([#6](-[#1])(-[#1])-[#1])	$([#8;X1])	$([#6](-[#1])(-[#1])-[#6](-[#1])=[#6](-[#1])-[#1])	$([#6](-[#1])(-[#1])-[#6](-[#1])(-[#1])-[#8]-[#1])	$([#6](-[#1])(-[#1])-[#6](=[#8])-[#6])	$([#6](-[#1])(-[#1])-[#6](=[#8])-[#7](-[#1])-[#6]:[#6])	$([#6](-[#1])(-[#1])-[#6](-[#1])(-[#1])-[#1])] [O-][N+]=1c2c(N(OCc3cc(ccc3)C)C(=O)C1)cccc2
[#7+]:1(:[#6]:[#6]:[!#1]:c:2:c:1:c(:c(-[$([#1])	$([#7])]):c:c:2)-[#1])-[$([#6](-[#1])(-[#1])-[#1])	$([#8;X1])	$([#6](-[#1])(-[#1])-[#6](-[#1])=[#6](-[#1])-[#1])	$([#6](-[#1])(-[#1])-[#6](-[#1])(-[#1])-[#8]-[#1])	$([#6](-[#1])(-[#1])-[#6](=[#8])-[#6])	$([#6](-[#1])(-[#1])-[#6](=[#8])-[#7](-[#1])-[#6]:[#6])	$([#6](-[#1])(-[#1])-[#6](-[#1])(-[#1])-[#1])] [O-][N+]=1c2c(N(OCc3ccccc3)C(=O)C1C=4OC=CC4)cccc2
[#7+]:1(:[#6]:[#6]:[!#1]:c:2:c:1:c(:c(-[$([#1])	$([#7])]):c:c:2)-[#1])-[$([#6](-[#1])(-[#1])-[#1])	$([#8;X1])	$([#6](-[#1])(-[#1])-[#6](-[#1])=[#6](-[#1])-[#1])	$([#6](-[#1])(-[#1])-[#6](-[#1])(-[#1])-[#8]-[#1])	$([#6](-[#1])(-[#1])-[#6](=[#8])-[#6])	$([#6](-[#1])(-[#1])-[#6](=[#8])-[#7](-[#1])-[#6]:[#6])	$([#6](-[#1])(-[#1])-[#6](-[#1])(-[#1])-[#1])] [O-][N+]=1c2c(N(OCc3ccccc3)C(=O)C1c4ccccc4)cccc2
[#7+]:1(:[#6]:[#6]:[!#1]:c:2:c:1:c(:c(-[$([#1])	$([#7])]):c:c:2)-[#1])-[$([#6](-[#1])(-[#1])-[#1])	$([#8;X1])	$([#6](-[#1])(-[#1])-[#6](-[#1])=[#6](-[#1])-[#1])	$([#6](-[#1])(-[#1])-[#6](-[#1])(-[#1])-[#8]-[#1])	$([#6](-[#1])(-[#1])-[#6](=[#8])-[#6])	$([#6](-[#1])(-[#1])-[#6](=[#8])-[#7](-[#1])-[#6]:[#6])	$([#6](-[#1])(-[#1])-[#6](-[#1])(-[#1])-[#1])] [O-][N+]=1c2c(N(OCc3ncccc3)C(=O)C1)cccc2
[#7+]:1(:[#6]:[#6]:[!#1]:c:2:c:1:c(:c(-[$([#1])	$([#7])]):c:c:2)-[#1])-[$([#6](-[#1])(-[#1])-[#1])	$([#8;X1])	$([#6](-[#1])(-[#1])-[#6](-[#1])=[#6](-[#1])-[#1])	$([#6](-[#1])(-[#1])-[#6](-[#1])(-[#1])-[#8]-[#1])	$([#6](-[#1])(-[#1])-[#6](=[#8])-[#6])	$([#6](-[#1])(-[#1])-[#6](=[#8])-[#7](-[#1])-[#6]:[#6])	$([#6](-[#1])(-[#1])-[#6](-[#1])(-[#1])-[#1])] [O-][N+]=1c2c(N(OCc3ncccc3)C(=O)C1c4ccccc4)cccc2
[#7+]:1(:[#6]:[#6]:[!#1]:c:2:c:1:c(:c(-[$([#1])	$([#7])]):c:c:2)-[#1])-[$([#6](-[#1])(-[#1])-[#1])	$([#8;X1])	$([#6](-[#1])(-[#1])-[#6](-[#1])=[#6](-[#1])-[#1])	$([#6](-[#1])(-[#1])-[#6](-[#1])(-[#1])-[#8]-[#1])	$([#6](-[#1])(-[#1])-[#6](=[#8])-[#6])	$([#6](-[#1])(-[#1])-[#6](=[#8])-[#7](-[#1])-[#6]:[#6])	$([#6](-[#1])(-[#1])-[#6](-[#1])(-[#1])-[#1])] [O-][n+]1c(c([n+]([O-])c2c1cc(cc2)C)c3ccccc3)c4ccccc4
[#7+]:1(:[#6]:[#6]:[!#1]:c:2:c:1:c(:c(-[$([#1])	$([#7])]):c:c:2)-[#1])-[$([#6](-[#1])(-[#1])-[#1])	$([#8;X1])	$([#6](-[#1])(-[#1])-[#6](-[#1])=[#6](-[#1])-[#1])	$([#6](-[#1])(-[#1])-[#6](-[#1])(-[#1])-[#8]-[#1])	$([#6](-[#1])(-[#1])-[#6](=[#8])-[#6])	$([#6](-[#1])(-[#1])-[#6](=[#8])-[#7](-[#1])-[#6]:[#6])	$([#6](-[#1])(-[#1])-[#6](-[#1])(-[#1])-[#1])] [O-][n+]1c(N)c([n+]([O-])c2c1ccc(OC)c2)c3ccc([N+]([O-])=O)cc3
[#7+]:1(:[#6]:[#6]:[!#1]:c:2:c:1:c(:c(-[$([#1])	$([#7])]):c:c:2)-[#1])-[$([#6](-[#1])(-[#1])-[#1])	$([#8;X1])	$([#6](-[#1])(-[#1])-[#6](-[#1])=[#6](-[#1])-[#1])	$([#6](-[#1])(-[#1])-[#6](-[#1])(-[#1])-[#8]-[#1])	$([#6](-[#1])(-[#1])-[#6](=[#8])-[#6])	$([#6](-[#1])(-[#1])-[#6](=[#8])-[#7](-[#1])-[#6]:[#6])	$([#6](-[#1])(-[#1])-[#6](-[#1])(-[#1])-[#1])] [O-][n+]1c(N)c([n+]([O-])c2c1ccc(OC)c2)c3ccc(cc3)C
[#7+]:1(:[#6]:[#6]:[!#1]:c:2:c:1:c(:c(-[$([#1])	$([#7])]):c:c:2)-[#1])-[$([#6](-[#1])(-[#1])-[#1])	$([#8;X1])	$([#6](-[#1])(-[#1])-[#6](-[#1])=[#6](-[#1])-[#1])	$([#6](-[#1])(-[#1])-[#6](-[#1])(-[#1])-[#8]-[#1])	$([#6](-[#1])(-[#1])-[#6](=[#8])-[#6])	$([#6](-[#1])(-[#1])-[#6](=[#8])-[#7](-[#1])-[#6]:[#6])	$([#6](-[#1])(-[#1])-[#6](-[#1])(-[#1])-[#1])] [O-][n+]1c(N)c([n+]([O-])c2c1cccc2)C(=O)Nc3c(O)cccc3
[#7+]:1(:[#6]:[#6]:[!#1]:c:2:c:1:c(:c(-[$([#1])	$([#7])]):c:c:2)-[#1])-[$([#6](-[#1])(-[#1])-[#1])	$([#8;X1])	$([#6](-[#1])(-[#1])-[#6](-[#1])=[#6](-[#1])-[#1])	$([#6](-[#1])(-[#1])-[#6](-[#1])(-[#1])-[#8]-[#1])	$([#6](-[#1])(-[#1])-[#6](=[#8])-[#6])	$([#6](-[#1])(-[#1])-[#6](=[#8])-[#7](-[#1])-[#6]:[#6])	$([#6](-[#1])(-[#1])-[#6](-[#1])(-[#1])-[#1])] [O-][n+]1c(N)c(nc2c1cccc2)C(=N)NN=Cc3c(OC)cccc3
[#7+]:1(:[#6]:[#6]:[!#1]:c:2:c:1:c(:c(-[$([#1])	$([#7])]):c:c:2)-[#1])-[$([#6](-[#1])(-[#1])-[#1])	$([#8;X1])	$([#6](-[#1])(-[#1])-[#6](-[#1])=[#6](-[#1])-[#1])	$([#6](-[#1])(-[#1])-[#6](-[#1])(-[#1])-[#8]-[#1])	$([#6](-[#1])(-[#1])-[#6](=[#8])-[#6])	$([#6](-[#1])(-[#1])-[#6](=[#8])-[#7](-[#1])-[#6]:[#6])	$([#6](-[#1])(-[#1])-[#6](-[#1])(-[#1])-[#1])] [O-][n+]1c2c([n+]([O-])c(c1C(=O)/C=C\C=3OC=CC3)C)cccc2
[#7+]:1(:[#6]:[#6]:[!#1]:c:2:c:1:c(:c(-[$([#1])	$([#7])]):c:c:2)-[#1])-[$([#6](-[#1])(-[#1])-[#1])	$([#8;X1])	$([#6](-[#1])(-[#1])-[#6](-[#1])=[#6](-[#1])-[#1])	$([#6](-[#1])(-[#1])-[#6](-[#1])(-[#1])-[#8]-[#1])	$([#6](-[#1])(-[#1])-[#6](=[#8])-[#6])	$([#6](-[#1])(-[#1])-[#6](=[#8])-[#7](-[#1])-[#6]:[#6])	$([#6](-[#1])(-[#1])-[#6](-[#1])(-[#1])-[#1])] [O-][n+]1c2c([n+]([O-])c(c1Cc3ccccc3)C)cccc2
[#7+]:1(:[#6]:[#6]:[!#1]:c:2:c:1:c(:c(-[$([#1])	$([#7])]):c:c:2)-[#1])-[$([#6](-[#1])(-[#1])-[#1])	$([#8;X1])	$([#6](-[#1])(-[#1])-[#6](-[#1])=[#6](-[#1])-[#1])	$([#6](-[#1])(-[#1])-[#6](-[#1])(-[#1])-[#8]-[#1])	$([#6](-[#1])(-[#1])-[#6](=[#8])-[#6])	$([#6](-[#1])(-[#1])-[#6](=[#8])-[#7](-[#1])-[#6]:[#6])	$([#6](-[#1])(-[#1])-[#6](-[#1])(-[#1])-[#1])] [O-][n+]1c2c([n+]([O-])c3c1cccc3)[C@@](O)(c4c2cccc4)C
[#7+]:1(:[#6]:[#6]:[!#1]:c:2:c:1:c(:c(-[$([#1])	$([#7])]):c:c:2)-[#1])-[$([#6](-[#1])(-[#1])-[#1])	$([#8;X1])	$([#6](-[#1])(-[#1])-[#6](-[#1])=[#6](-[#1])-[#1])	$([#6](-[#1])(-[#1])-[#6](-[#1])(-[#1])-[#8]-[#1])	$([#6](-[#1])(-[#1])-[#6](=[#8])-[#6])	$([#6](-[#1])(-[#1])-[#6](=[#8])-[#7](-[#1])-[#6]:[#6])	$([#6](-[#1])(-[#1])-[#6](-[#1])(-[#1])-[#1])] [O-][n+]1c2c([n+]([O-])c3c1cccc3)ccc(OCC)c2
[#7+]:1(:[#6]:[#6]:[!#1]:c:2:c:1:c(:c(-[$([#1])	$([#7])]):c:c:2)-[#1])-[$([#6](-[#1])(-[#1])-[#1])	$([#8;X1])	$([#6](-[#1])(-[#1])-[#6](-[#1])=[#6](-[#1])-[#1])	$([#6](-[#1])(-[#1])-[#6](-[#1])(-[#1])-[#8]-[#1])	$([#6](-[#1])(-[#1])-[#6](=[#8])-[#6])	$([#6](-[#1])(-[#1])-[#6](=[#8])-[#7](-[#1])-[#6]:[#6])	$([#6](-[#1])(-[#1])-[#6](-[#1])(-[#1])-[#1])] [O-][n+]1c2c(c(c(c1)C)COC(=O)C)cc(OC)cc2
[#7+]:1(:[#6]:[#6]:[!#1]:c:2:c:1:c(:c(-[$([#1])	$([#7])]):c:c:2)-[#1])-[$([#6](-[#1])(-[#1])-[#1])	$([#8;X1])	$([#6](-[#1])(-[#1])-[#6](-[#1])=[#6](-[#1])-[#1])	$([#6](-[#1])(-[#1])-[#6](-[#1])(-[#1])-[#8]-[#1])	$([#6](-[#1])(-[#1])-[#6](=[#8])-[#6])	$([#6](-[#1])(-[#1])-[#6](=[#8])-[#7](-[#1])-[#6]:[#6])	$([#6](-[#1])(-[#1])-[#6](-[#1])(-[#1])-[#1])] [O-][n+]1c2c(c(cc1)[C@@H](O)[C@H]3[NH+]4C[C@H](C=C)[C@@H](C3)CC4)cc(OC)cc2
[#7+]:1(:[#6]:[#6]:[!#1]:c:2:c:1:c(:c(-[$([#1])	$([#7])]):c:c:2)-[#1])-[$([#6](-[#1])(-[#1])-[#1])	$([#8;X1])	$([#6](-[#1])(-[#1])-[#6](-[#1])=[#6](-[#1])-[#1])	$([#6](-[#1])(-[#1])-[#6](-[#1])(-[#1])-[#8]-[#1])	$([#6](-[#1])(-[#1])-[#6](=[#8])-[#6])	$([#6](-[#1])(-[#1])-[#6](=[#8])-[#7](-[#1])-[#6]:[#6])	$([#6](-[#1])(-[#1])-[#6](-[#1])(-[#1])-[#1])] [O-][n+]1c2c(c(cc1)[C@H](O)[C@@H]3[NH+]4C[C@H](C=C)[C@H](C3)CC4)cc(OC)cc2
[#7+]:1(:[#6]:[#6]:[!#1]:c:2:c:1:c(:c(-[$([#1])	$([#7])]):c:c:2)-[#1])-[$([#6](-[#1])(-[#1])-[#1])	$([#8;X1])	$([#6](-[#1])(-[#1])-[#6](-[#1])=[#6](-[#1])-[#1])	$([#6](-[#1])(-[#1])-[#6](-[#1])(-[#1])-[#8]-[#1])	$([#6](-[#1])(-[#1])-[#6](=[#8])-[#6])	$([#6](-[#1])(-[#1])-[#6](=[#8])-[#7](-[#1])-[#6]:[#6])	$([#6](-[#1])(-[#1])-[#6](-[#1])(-[#1])-[#1])] [O-][n+]1c2c(c(NCC([O-])=O)c3c1cccc3)cccc2
[#7+]:1(:[#6]:[#6]:[!#1]:c:2:c:1:c(:c(-[$([#1])	$([#7])]):c:c:2)-[#1])-[$([#6](-[#1])(-[#1])-[#1])	$([#8;X1])	$([#6](-[#1])(-[#1])-[#6](-[#1])=[#6](-[#1])-[#1])	$([#6](-[#1])(-[#1])-[#6](-[#1])(-[#1])-[#8]-[#1])	$([#6](-[#1])(-[#1])-[#6](=[#8])-[#6])	$([#6](-[#1])(-[#1])-[#6](=[#8])-[#7](-[#1])-[#6]:[#6])	$([#6](-[#1])(-[#1])-[#6](-[#1])(-[#1])-[#1])] [O-][n+]1c2c(ccc1/C=C/c3c(OC)cc(OC)cc(OC)3)cccc2
[#7+]:1(:[#6]:[#6]:[!#1]:c:2:c:1:c(:c(-[$([#1])	$([#7])]):c:c:2)-[#1])-[$([#6](-[#1])(-[#1])-[#1])	$([#8;X1])	$([#6](-[#1])(-[#1])-[#6](-[#1])=[#6](-[#1])-[#1])	$([#6](-[#1])(-[#1])-[#6](-[#1])(-[#1])-[#8]-[#1])	$([#6](-[#1])(-[#1])-[#6](=[#8])-[#6])	$([#6](-[#1])(-[#1])-[#6](=[#8])-[#7](-[#1])-[#6]:[#6])	$([#6](-[#1])(-[#1])-[#6](-[#1])(-[#1])-[#1])] [O-][n+]1c2c(ccc1/C=C/c3ccc(N(C)C)cc3)cccc2
[#7+]:1(:[#6]:[#6]:[!#1]:c:2:c:1:c(:c(-[$([#1])	$([#7])]):c:c:2)-[#1])-[$([#6](-[#1])(-[#1])-[#1])	$([#8;X1])	$([#6](-[#1])(-[#1])-[#6](-[#1])=[#6](-[#1])-[#1])	$([#6](-[#1])(-[#1])-[#6](-[#1])(-[#1])-[#8]-[#1])	$([#6](-[#1])(-[#1])-[#6](=[#8])-[#6])	$([#6](-[#1])(-[#1])-[#6](=[#8])-[#7](-[#1])-[#6]:[#6])	$([#6](-[#1])(-[#1])-[#6](-[#1])(-[#1])-[#1])] [O-][n+]1c2c(ccc1/C=C\C=3OC([N+]([O-])=O)=CC3)cccc2
[#7+]:1(:[#6]:[#6]:[!#1]:c:2:c:1:c(:c(-[$([#1])	$([#7])]):c:c:2)-[#1])-[$([#6](-[#1])(-[#1])-[#1])	$([#8;X1])	$([#6](-[#1])(-[#1])-[#6](-[#1])=[#6](-[#1])-[#1])	$([#6](-[#1])(-[#1])-[#6](-[#1])(-[#1])-[#8]-[#1])	$([#6](-[#1])(-[#1])-[#6](=[#8])-[#6])	$([#6](-[#1])(-[#1])-[#6](=[#8])-[#7](-[#1])-[#6]:[#6])	$([#6](-[#1])(-[#1])-[#6](-[#1])(-[#1])-[#1])] [O-][n+]1c2c(O)nc(nc(nc3c1cc([N+]([O-])=O)cc3)2)c4ccccc4
[#7+]:1(:[#6]:[#6]:[!#1]:c:2:c:1:c(:c(-[$([#1])	$([#7])]):c:c:2)-[#1])-[$([#6](-[#1])(-[#1])-[#1])	$([#8;X1])	$([#6](-[#1])(-[#1])-[#6](-[#1])=[#6](-[#1])-[#1])	$([#6](-[#1])(-[#1])-[#6](-[#1])(-[#1])-[#8]-[#1])	$([#6](-[#1])(-[#1])-[#6](=[#8])-[#6])	$([#6](-[#1])(-[#1])-[#6](=[#8])-[#7](-[#1])-[#6]:[#6])	$([#6](-[#1])(-[#1])-[#6](-[#1])(-[#1])-[#1])] [O-][n+]1c2Nc3c(c([n+]([O-])c4c1cccc4)2)cc(cc3)C
[#7+]:1(:[#6]:[#6]:[!#1]:c:2:c:1:c(:c(-[$([#1])	$([#7])]):c:c:2)-[#1])-[$([#6](-[#1])(-[#1])-[#1])	$([#8;X1])	$([#6](-[#1])(-[#1])-[#6](-[#1])=[#6](-[#1])-[#1])	$([#6](-[#1])(-[#1])-[#6](-[#1])(-[#1])-[#8]-[#1])	$([#6](-[#1])(-[#1])-[#6](=[#8])-[#6])	$([#6](-[#1])(-[#1])-[#6](=[#8])-[#7](-[#1])-[#6]:[#6])	$([#6](-[#1])(-[#1])-[#6](-[#1])(-[#1])-[#1])] [O-]C(=O)CNc1c2c([n+](c3c1cccc3)C)cccc2
[#7+]:1(:[#6]:[#6]:[!#1]:c:2:c:1:c(:c(-[$([#1])	$([#7])]):c:c:2)-[#1])-[$([#6](-[#1])(-[#1])-[#1])	$([#8;X1])	$([#6](-[#1])(-[#1])-[#6](-[#1])=[#6](-[#1])-[#1])	$([#6](-[#1])(-[#1])-[#6](-[#1])(-[#1])-[#8]-[#1])	$([#6](-[#1])(-[#1])-[#6](=[#8])-[#6])	$([#6](-[#1])(-[#1])-[#6](=[#8])-[#7](-[#1])-[#6]:[#6])	$([#6](-[#1])(-[#1])-[#6](-[#1])(-[#1])-[#1])] [O-]C=1c2c(cccc2)C(=O)C(c3[n+](c4c(cc3)cccc4)CC)1
[#7+]:1(:[#6]:[#6]:[!#1]:c:2:c:1:c(:c(-[$([#1])	$([#7])]):c:c:2)-[#1])-[$([#6](-[#1])(-[#1])-[#1])	$([#8;X1])	$([#6](-[#1])(-[#1])-[#6](-[#1])=[#6](-[#1])-[#1])	$([#6](-[#1])(-[#1])-[#6](-[#1])(-[#1])-[#8]-[#1])	$([#6](-[#1])(-[#1])-[#6](=[#8])-[#6])	$([#6](-[#1])(-[#1])-[#6](=[#8])-[#7](-[#1])-[#6]:[#6])	$([#6](-[#1])(-[#1])-[#6](-[#1])(-[#1])-[#1])] Brc1cc(ccc1)C2=[N+]([O-])c3c(N(O)C(=O)2)cccc3
[#7+]:1(:[#6]:[#6]:[!#1]:c:2:c:1:c(:c(-[$([#1])	$([#7])]):c:c:2)-[#1])-[$([#6](-[#1])(-[#1])-[#1])	$([#8;X1])	$([#6](-[#1])(-[#1])-[#6](-[#1])=[#6](-[#1])-[#1])	$([#6](-[#1])(-[#1])-[#6](-[#1])(-[#1])-[#8]-[#1])	$([#6](-[#1])(-[#1])-[#6](=[#8])-[#6])	$([#6](-[#1])(-[#1])-[#6](=[#8])-[#7](-[#1])-[#6]:[#6])	$([#6](-[#1])(-[#1])-[#6](-[#1])(-[#1])-[#1])] Brc1cc2[n+]([O-])c(C#N)c([n+]([O-])c2cc1)N
[#7+]:1(:[#6]:[#6]:[!#1]:c:2:c:1:c(:c(-[$([#1])	$([#7])]):c:c:2)-[#1])-[$([#6](-[#1])(-[#1])-[#1])	$([#8;X1])	$([#6](-[#1])(-[#1])-[#6](-[#1])=[#6](-[#1])-[#1])	$([#6](-[#1])(-[#1])-[#6](-[#1])(-[#1])-[#8]-[#1])	$([#6](-[#1])(-[#1])-[#6](=[#8])-[#6])	$([#6](-[#1])(-[#1])-[#6](=[#8])-[#7](-[#1])-[#6]:[#6])	$([#6](-[#1])(-[#1])-[#6](-[#1])(-[#1])-[#1])] Brc1cc2[n+]([O-])c3c([n+]([O-])c2cc1)ccc(OCC)c3
[#7+]:1(:[#6]:[#6]:[!#1]:c:2:c:1:c(:c(-[$([#1])	$([#7])]):c:c:2)-[#1])-[$([#6](-[#1])(-[#1])-[#1])	$([#8;X1])	$([#6](-[#1])(-[#1])-[#6](-[#1])=[#6](-[#1])-[#1])	$([#6](-[#1])(-[#1])-[#6](-[#1])(-[#1])-[#8]-[#1])	$([#6](-[#1])(-[#1])-[#6](=[#8])-[#6])	$([#6](-[#1])(-[#1])-[#6](=[#8])-[#7](-[#1])-[#6]:[#6])	$([#6](-[#1])(-[#1])-[#6](-[#1])(-[#1])-[#1])] Brc1cc2[n+]([O-])c3c([n+]([O-])c2cc1)CCCC3
[#7+]:1(:[#6]:[#6]:[!#1]:c:2:c:1:c(:c(-[$([#1])	$([#7])]):c:c:2)-[#1])-[$([#6](-[#1])(-[#1])-[#1])	$([#8;X1])	$([#6](-[#1])(-[#1])-[#6](-[#1])=[#6](-[#1])-[#1])	$([#6](-[#1])(-[#1])-[#6](-[#1])(-[#1])-[#8]-[#1])	$([#6](-[#1])(-[#1])-[#6](=[#8])-[#6])	$([#6](-[#1])(-[#1])-[#6](=[#8])-[#7](-[#1])-[#6]:[#6])	$([#6](-[#1])(-[#1])-[#6](-[#1])(-[#1])-[#1])] Brc1cc2[n+]([O-])c3c(nc2cc1)cccc3
[#7+]:1(:[#6]:[#6]:[!#1]:c:2:c:1:c(:c(-[$([#1])	$([#7])]):c:c:2)-[#1])-[$([#6](-[#1])(-[#1])-[#1])	$([#8;X1])	$([#6](-[#1])(-[#1])-[#6](-[#1])=[#6](-[#1])-[#1])	$([#6](-[#1])(-[#1])-[#6](-[#1])(-[#1])-[#8]-[#1])	$([#6](-[#1])(-[#1])-[#6](=[#8])-[#6])	$([#6](-[#1])(-[#1])-[#6](=[#8])-[#7](-[#1])-[#6]:[#6])	$([#6](-[#1])(-[#1])-[#6](-[#1])(-[#1])-[#1])] Brc1ccc(c2[n+]([O-])c3c([n+]([O-])c(N)2)cccc3)cc1
[#7+]:1(:[#6]:[#6]:[!#1]:c:2:c:1:c(:c(-[$([#1])	$([#7])]):c:c:2)-[#1])-[$([#6](-[#1])(-[#1])-[#1])	$([#8;X1])	$([#6](-[#1])(-[#1])-[#6](-[#1])=[#6](-[#1])-[#1])	$([#6](-[#1])(-[#1])-[#6](-[#1])(-[#1])-[#8]-[#1])	$([#6](-[#1])(-[#1])-[#6](=[#8])-[#6])	$([#6](-[#1])(-[#1])-[#6](=[#8])-[#7](-[#1])-[#6]:[#6])	$([#6](-[#1])(-[#1])-[#6](-[#1])(-[#1])-[#1])] Brc1ccc(cc1)C2=[N+]([O-])c3c(N(O)C(=O)2)cccc3
[#7+]:1(:[#6]:[#6]:[!#1]:c:2:c:1:c(:c(-[$([#1])	$([#7])]):c:c:2)-[#1])-[$([#6](-[#1])(-[#1])-[#1])	$([#8;X1])	$([#6](-[#1])(-[#1])-[#6](-[#1])=[#6](-[#1])-[#1])	$([#6](-[#1])(-[#1])-[#6](-[#1])(-[#1])-[#8]-[#1])	$([#6](-[#1])(-[#1])-[#6](=[#8])-[#6])	$([#6](-[#1])(-[#1])-[#6](=[#8])-[#7](-[#1])-[#6]:[#6])	$([#6](-[#1])(-[#1])-[#6](-[#1])(-[#1])-[#1])] Brc1ccc(Oc2[n+]([O-])c3c([n+]([O-])c2C)cccc3)cc1
[#7+]:1(:[#6]:[#6]:[!#1]:c:2:c:1:c(:c(-[$([#1])	$([#7])]):c:c:2)-[#1])-[$([#6](-[#1])(-[#1])-[#1])	$([#8;X1])	$([#6](-[#1])(-[#1])-[#6](-[#1])=[#6](-[#1])-[#1])	$([#6](-[#1])(-[#1])-[#6](-[#1])(-[#1])-[#8]-[#1])	$([#6](-[#1])(-[#1])-[#6](=[#8])-[#6])	$([#6](-[#1])(-[#1])-[#6](=[#8])-[#7](-[#1])-[#6]:[#6])	$([#6](-[#1])(-[#1])-[#6](-[#1])(-[#1])-[#1])] ClC(=O)c1c2c([n+](c3c1cccc3)C)cccc2
[#7+]:1(:[#6]:[#6]:[!#1]:c:2:c:1:c(:c(-[$([#1])	$([#7])]):c:c:2)-[#1])-[$([#6](-[#1])(-[#1])-[#1])	$([#8;X1])	$([#6](-[#1])(-[#1])-[#6](-[#1])=[#6](-[#1])-[#1])	$([#6](-[#1])(-[#1])-[#6](-[#1])(-[#1])-[#8]-[#1])	$([#6](-[#1])(-[#1])-[#6](=[#8])-[#6])	$([#6](-[#1])(-[#1])-[#6](=[#8])-[#7](-[#1])-[#6]:[#6])	$([#6](-[#1])(-[#1])-[#6](-[#1])(-[#1])-[#1])] Clc1c(c2[n+](c3c(cc(OC)2)cccc3)C)cccc1
[#7+]:1(:[#6]:[#6]:[!#1]:c:2:c:1:c(:c(-[$([#1])	$([#7])]):c:c:2)-[#1])-[$([#6](-[#1])(-[#1])-[#1])	$([#8;X1])	$([#6](-[#1])(-[#1])-[#6](-[#1])=[#6](-[#1])-[#1])	$([#6](-[#1])(-[#1])-[#6](-[#1])(-[#1])-[#8]-[#1])	$([#6](-[#1])(-[#1])-[#6](=[#8])-[#6])	$([#6](-[#1])(-[#1])-[#6](=[#8])-[#7](-[#1])-[#6]:[#6])	$([#6](-[#1])(-[#1])-[#6](-[#1])(-[#1])-[#1])] Clc1c(cccc1)C=NNC(=[NH2+])c2nc3c([n+]([O-])c(N)2)cccc3
[#7+]:1(:[#6]:[#6]:[!#1]:c:2:c:1:c(:c(-[$([#1])	$([#7])]):c:c:2)-[#1])-[$([#6](-[#1])(-[#1])-[#1])	$([#8;X1])	$([#6](-[#1])(-[#1])-[#6](-[#1])=[#6](-[#1])-[#1])	$([#6](-[#1])(-[#1])-[#6](-[#1])(-[#1])-[#8]-[#1])	$([#6](-[#1])(-[#1])-[#6](=[#8])-[#6])	$([#6](-[#1])(-[#1])-[#6](=[#8])-[#7](-[#1])-[#6]:[#6])	$([#6](-[#1])(-[#1])-[#6](-[#1])(-[#1])-[#1])] Clc1c(Cl)ccc(c1)/C=C/c2[n+](c3c(cc2)cccc3)C
[#7+]:1(:[#6]:[#6]:[!#1]:c:2:c:1:c(:c(-[$([#1])	$([#7])]):c:c:2)-[#1])-[$([#6](-[#1])(-[#1])-[#1])	$([#8;X1])	$([#6](-[#1])(-[#1])-[#6](-[#1])=[#6](-[#1])-[#1])	$([#6](-[#1])(-[#1])-[#6](-[#1])(-[#1])-[#8]-[#1])	$([#6](-[#1])(-[#1])-[#6](=[#8])-[#6])	$([#6](-[#1])(-[#1])-[#6](=[#8])-[#7](-[#1])-[#6]:[#6])	$([#6](-[#1])(-[#1])-[#6](-[#1])(-[#1])-[#1])] Clc1c(Cl)ccc(c1)/C=C/c2c3c([n+](cc2)C)cccc3
[#7+]:1(:[#6]:[#6]:[!#1]:c:2:c:1:c(:c(-[$([#1])	$([#7])]):c:c:2)-[#1])-[$([#6](-[#1])(-[#1])-[#1])	$([#8;X1])	$([#6](-[#1])(-[#1])-[#6](-[#1])=[#6](-[#1])-[#1])	$([#6](-[#1])(-[#1])-[#6](-[#1])(-[#1])-[#8]-[#1])	$([#6](-[#1])(-[#1])-[#6](=[#8])-[#6])	$([#6](-[#1])(-[#1])-[#6](=[#8])-[#7](-[#1])-[#6]:[#6])	$([#6](-[#1])(-[#1])-[#6](-[#1])(-[#1])-[#1])] Clc1cc2[n+]([O-])c3c([n+]([O-])c2cc1)ccc(OCC)c3
[#7+]:1(:[#6]:[#6]:[!#1]:c:2:c:1:c(:c(-[$([#1])	$([#7])]):c:c:2)-[#1])-[$([#6](-[#1])(-[#1])-[#1])	$([#8;X1])	$([#6](-[#1])(-[#1])-[#6](-[#1])=[#6](-[#1])-[#1])	$([#6](-[#1])(-[#1])-[#6](-[#1])(-[#1])-[#8]-[#1])	$([#6](-[#1])(-[#1])-[#6](=[#8])-[#6])	$([#6](-[#1])(-[#1])-[#6](=[#8])-[#7](-[#1])-[#6]:[#6])	$([#6](-[#1])(-[#1])-[#6](-[#1])(-[#1])-[#1])] Clc1cc2[n+]([O-])c3c4Oc5c(c4ccc([n+]([O-])c2cc1)3)cccc5
[#7+]:1(:[#6]:[#6]:[!#1]:c:2:c:1:c(:c(-[$([#1])	$([#7])]):c:c:2)-[#1])-[$([#6](-[#1])(-[#1])-[#1])	$([#8;X1])	$([#6](-[#1])(-[#1])-[#6](-[#1])=[#6](-[#1])-[#1])	$([#6](-[#1])(-[#1])-[#6](-[#1])(-[#1])-[#8]-[#1])	$([#6](-[#1])(-[#1])-[#6](=[#8])-[#6])	$([#6](-[#1])(-[#1])-[#6](=[#8])-[#7](-[#1])-[#6]:[#6])	$([#6](-[#1])(-[#1])-[#6](-[#1])(-[#1])-[#1])] Clc1cc2c(c3c4c([n+](c5c3cccc5)C)cccc4C(=O)2)cc1
[#7+]:1(:[#6]:[#6]:[!#1]:c:2:c:1:c(:c(-[$([#1])	$([#7])]):c:c:2)-[#1])-[$([#6](-[#1])(-[#1])-[#1])	$([#8;X1])	$([#6](-[#1])(-[#1])-[#6](-[#1])=[#6](-[#1])-[#1])	$([#6](-[#1])(-[#1])-[#6](-[#1])(-[#1])-[#8]-[#1])	$([#6](-[#1])(-[#1])-[#6](=[#8])-[#6])	$([#6](-[#1])(-[#1])-[#6](=[#8])-[#7](-[#1])-[#6]:[#6])	$([#6](-[#1])(-[#1])-[#6](-[#1])(-[#1])-[#1])] Clc1ccc(c2[n+]([O-])c3c([n+]([O-])c(N)2)ccc(OC)c3)cc1
[#7+]:1(:[#6]:[#6]:[!#1]:c:2:c:1:c(:c(-[$([#1])	$([#7])]):c:c:2)-[#1])-[$([#6](-[#1])(-[#1])-[#1])	$([#8;X1])	$([#6](-[#1])(-[#1])-[#6](-[#1])=[#6](-[#1])-[#1])	$([#6](-[#1])(-[#1])-[#6](-[#1])(-[#1])-[#8]-[#1])	$([#6](-[#1])(-[#1])-[#6](=[#8])-[#6])	$([#6](-[#1])(-[#1])-[#6](=[#8])-[#7](-[#1])-[#6]:[#6])	$([#6](-[#1])(-[#1])-[#6](-[#1])(-[#1])-[#1])] Clc1ccc(cc1)/C=C/C(=O)c2[n+]([O-])c3c([n+]([O-])c2C)cccc3
[#7+]:1(:[#6]:[#6]:[!#1]:c:2:c:1:c(:c(-[$([#1])	$([#7])]):c:c:2)-[#1])-[$([#6](-[#1])(-[#1])-[#1])	$([#8;X1])	$([#6](-[#1])(-[#1])-[#6](-[#1])=[#6](-[#1])-[#1])	$([#6](-[#1])(-[#1])-[#6](-[#1])(-[#1])-[#8]-[#1])	$([#6](-[#1])(-[#1])-[#6](=[#8])-[#6])	$([#6](-[#1])(-[#1])-[#6](=[#8])-[#7](-[#1])-[#6]:[#6])	$([#6](-[#1])(-[#1])-[#6](-[#1])(-[#1])-[#1])] Clc1ccc(cc1)C(=O)C[n+]2c3c(cc(OC)cc3)ccc2
[#7+]:1(:[#6]:[#6]:[!#1]:c:2:c:1:c(:c(-[$([#1])	$([#7])]):c:c:2)-[#1])-[$([#6](-[#1])(-[#1])-[#1])	$([#8;X1])	$([#6](-[#1])(-[#1])-[#6](-[#1])=[#6](-[#1])-[#1])	$([#6](-[#1])(-[#1])-[#6](-[#1])(-[#1])-[#8]-[#1])	$([#6](-[#1])(-[#1])-[#6](=[#8])-[#6])	$([#6](-[#1])(-[#1])-[#6](=[#8])-[#7](-[#1])-[#6]:[#6])	$([#6](-[#1])(-[#1])-[#6](-[#1])(-[#1])-[#1])] Clc1ccc(cc1)C(=O)C[n+]2c3c(ncc2)cccc3
[#7+]:1(:[#6]:[#6]:[!#1]:c:2:c:1:c(:c(-[$([#1])	$([#7])]):c:c:2)-[#1])-[$([#6](-[#1])(-[#1])-[#1])	$([#8;X1])	$([#6](-[#1])(-[#1])-[#6](-[#1])=[#6](-[#1])-[#1])	$([#6](-[#1])(-[#1])-[#6](-[#1])(-[#1])-[#8]-[#1])	$([#6](-[#1])(-[#1])-[#6](=[#8])-[#6])	$([#6](-[#1])(-[#1])-[#6](=[#8])-[#7](-[#1])-[#6]:[#6])	$([#6](-[#1])(-[#1])-[#6](-[#1])(-[#1])-[#1])] Clc1ccc(cc1)C=NNC(=N)c2nc3c([n+]([O-])c(N)2)cccc3
[#7+]:1(:[#6]:[#6]:[!#1]:c:2:c:1:c(:c(-[$([#1])	$([#7])]):c:c:2)-[#1])-[$([#6](-[#1])(-[#1])-[#1])	$([#8;X1])	$([#6](-[#1])(-[#1])-[#6](-[#1])=[#6](-[#1])-[#1])	$([#6](-[#1])(-[#1])-[#6](-[#1])(-[#1])-[#8]-[#1])	$([#6](-[#1])(-[#1])-[#6](=[#8])-[#6])	$([#6](-[#1])(-[#1])-[#6](=[#8])-[#7](-[#1])-[#6]:[#6])	$([#6](-[#1])(-[#1])-[#6](-[#1])(-[#1])-[#1])] Clc1ccc(cc1)C2=[N+]([O-])c3c(N(OCC=C)C(=O)2)cccc3
[#7+]:1(:[#6]:[#6]:[!#1]:c:2:c:1:c(:c(-[$([#1])	$([#7])]):c:c:2)-[#1])-[$([#6](-[#1])(-[#1])-[#1])	$([#8;X1])	$([#6](-[#1])(-[#1])-[#6](-[#1])=[#6](-[#1])-[#1])	$([#6](-[#1])(-[#1])-[#6](-[#1])(-[#1])-[#8]-[#1])	$([#6](-[#1])(-[#1])-[#6](=[#8])-[#6])	$([#6](-[#1])(-[#1])-[#6](=[#8])-[#7](-[#1])-[#6]:[#6])	$([#6](-[#1])(-[#1])-[#6](-[#1])(-[#1])-[#1])] Fc1ccc(cc1)C2=[N+]([O-])c3c(N(OCC)C(=O)2)cccc3
[#7+]:1(:[#6]:[#6]:[!#1]:c:2:c:1:c(:c(-[$([#1])	$([#7])]):c:c:2)-[#1])-[$([#6](-[#1])(-[#1])-[#1])	$([#8;X1])	$([#6](-[#1])(-[#1])-[#6](-[#1])=[#6](-[#1])-[#1])	$([#6](-[#1])(-[#1])-[#6](-[#1])(-[#1])-[#8]-[#1])	$([#6](-[#1])(-[#1])-[#6](=[#8])-[#6])	$([#6](-[#1])(-[#1])-[#6](=[#8])-[#7](-[#1])-[#6]:[#6])	$([#6](-[#1])(-[#1])-[#6](-[#1])(-[#1])-[#1])] Ic1c[n+](c2c(c1)cccc2)C
[#7+]:1(:[#6]:[#6]:[!#1]:c:2:c:1:c(:c(-[$([#1])	$([#7])]):c:c:2)-[#1])-[$([#6](-[#1])(-[#1])-[#1])	$([#8;X1])	$([#6](-[#1])(-[#1])-[#6](-[#1])=[#6](-[#1])-[#1])	$([#6](-[#1])(-[#1])-[#6](-[#1])(-[#1])-[#8]-[#1])	$([#6](-[#1])(-[#1])-[#6](=[#8])-[#6])	$([#6](-[#1])(-[#1])-[#6](=[#8])-[#7](-[#1])-[#6]:[#6])	$([#6](-[#1])(-[#1])-[#6](-[#1])(-[#1])-[#1])] O(c1c(c2c3c([n+](c4c2cccc4)C)cccc3)cccc1)C
[#7+]:1(:[#6]:[#6]:[!#1]:c:2:c:1:c(:c(-[$([#1])	$([#7])]):c:c:2)-[#1])-[$([#6](-[#1])(-[#1])-[#1])	$([#8;X1])	$([#6](-[#1])(-[#1])-[#6](-[#1])=[#6](-[#1])-[#1])	$([#6](-[#1])(-[#1])-[#6](-[#1])(-[#1])-[#8]-[#1])	$([#6](-[#1])(-[#1])-[#6](=[#8])-[#6])	$([#6](-[#1])(-[#1])-[#6](=[#8])-[#7](-[#1])-[#6]:[#6])	$([#6](-[#1])(-[#1])-[#6](-[#1])(-[#1])-[#1])] O(c1c(ccc(OC)c1)/C=C/c2[n+](c3c(cc2)cccc3)CC)C
[#7+]:1(:[#6]:[#6]:[!#1]:c:2:c:1:c(:c(-[$([#1])	$([#7])]):c:c:2)-[#1])-[$([#6](-[#1])(-[#1])-[#1])	$([#8;X1])	$([#6](-[#1])(-[#1])-[#6](-[#1])=[#6](-[#1])-[#1])	$([#6](-[#1])(-[#1])-[#6](-[#1])(-[#1])-[#8]-[#1])	$([#6](-[#1])(-[#1])-[#6](=[#8])-[#6])	$([#6](-[#1])(-[#1])-[#6](=[#8])-[#7](-[#1])-[#6]:[#6])	$([#6](-[#1])(-[#1])-[#6](-[#1])(-[#1])-[#1])] O(c1c(O)c(ccc1)/C=C\c2[n+](c3c(cc2)cccc3)C)C
[#7+]:1(:[#6]:[#6]:[!#1]:c:2:c:1:c(:c(-[$([#1])	$([#7])]):c:c:2)-[#1])-[$([#6](-[#1])(-[#1])-[#1])	$([#8;X1])	$([#6](-[#1])(-[#1])-[#6](-[#1])=[#6](-[#1])-[#1])	$([#6](-[#1])(-[#1])-[#6](-[#1])(-[#1])-[#8]-[#1])	$([#6](-[#1])(-[#1])-[#6](=[#8])-[#6])	$([#6](-[#1])(-[#1])-[#6](=[#8])-[#7](-[#1])-[#6]:[#6])	$([#6](-[#1])(-[#1])-[#6](-[#1])(-[#1])-[#1])] O(c1c(OC)cc(c(OC)c1)/C=C/c2[n+](c3c(cc2)cccc3)C)C
[#7+]:1(:[#6]:[#6]:[!#1]:c:2:c:1:c(:c(-[$([#1])	$([#7])]):c:c:2)-[#1])-[$([#6](-[#1])(-[#1])-[#1])	$([#8;X1])	$([#6](-[#1])(-[#1])-[#6](-[#1])=[#6](-[#1])-[#1])	$([#6](-[#1])(-[#1])-[#6](-[#1])(-[#1])-[#8]-[#1])	$([#6](-[#1])(-[#1])-[#6](=[#8])-[#6])	$([#6](-[#1])(-[#1])-[#6](=[#8])-[#7](-[#1])-[#6]:[#6])	$([#6](-[#1])(-[#1])-[#6](-[#1])(-[#1])-[#1])] O(c1c(OC)cc(c(OC)c1)/C=C/c2c3c([n+](cc2)C)cccc3)C
[#7+]:1(:[#6]:[#6]:[!#1]:c:2:c:1:c(:c(-[$([#1])	$([#7])]):c:c:2)-[#1])-[$([#6](-[#1])(-[#1])-[#1])	$([#8;X1])	$([#6](-[#1])(-[#1])-[#6](-[#1])=[#6](-[#1])-[#1])	$([#6](-[#1])(-[#1])-[#6](-[#1])(-[#1])-[#8]-[#1])	$([#6](-[#1])(-[#1])-[#6](=[#8])-[#6])	$([#6](-[#1])(-[#1])-[#6](=[#8])-[#7](-[#1])-[#6]:[#6])	$([#6](-[#1])(-[#1])-[#6](-[#1])(-[#1])-[#1])] O(c1cc2c([n+](c(cc2)/C=C/c3ccc(N(C)C)cc3)C)cc1)C
[#7+]:1(:[#6]:[#6]:[!#1]:c:2:c:1:c(:c(-[$([#1])	$([#7])]):c:c:2)-[#1])-[$([#6](-[#1])(-[#1])-[#1])	$([#8;X1])	$([#6](-[#1])(-[#1])-[#6](-[#1])=[#6](-[#1])-[#1])	$([#6](-[#1])(-[#1])-[#6](-[#1])(-[#1])-[#8]-[#1])	$([#6](-[#1])(-[#1])-[#6](=[#8])-[#6])	$([#6](-[#1])(-[#1])-[#6](=[#8])-[#7](-[#1])-[#6]:[#6])	$([#6](-[#1])(-[#1])-[#6](-[#1])(-[#1])-[#1])] O=C(c1ccc(c2ccccc2)cc1)C[n+]3c4c(ccc3)cccc4
[#7+]:1(:[#6]:[#6]:[!#1]:c:2:c:1:c(:c(-[$([#1])	$([#7])]):c:c:2)-[#1])-[$([#6](-[#1])(-[#1])-[#1])	$([#8;X1])	$([#6](-[#1])(-[#1])-[#6](-[#1])=[#6](-[#1])-[#1])	$([#6](-[#1])(-[#1])-[#6](-[#1])(-[#1])-[#8]-[#1])	$([#6](-[#1])(-[#1])-[#6](=[#8])-[#6])	$([#6](-[#1])(-[#1])-[#6](=[#8])-[#7](-[#1])-[#6]:[#6])	$([#6](-[#1])(-[#1])-[#6](-[#1])(-[#1])-[#1])] O=C(c1ccc(cc1)C)C[n+]2c3c(ccc2)cccc3
[#7+]:1(:[#6]:[#6]:[!#1]:c:2:c:1:c(:c(-[$([#1])	$([#7])]):c:c:2)-[#1])-[$([#6](-[#1])(-[#1])-[#1])	$([#8;X1])	$([#6](-[#1])(-[#1])-[#6](-[#1])=[#6](-[#1])-[#1])	$([#6](-[#1])(-[#1])-[#6](-[#1])(-[#1])-[#8]-[#1])	$([#6](-[#1])(-[#1])-[#6](=[#8])-[#6])	$([#6](-[#1])(-[#1])-[#6](=[#8])-[#7](-[#1])-[#6]:[#6])	$([#6](-[#1])(-[#1])-[#6](-[#1])(-[#1])-[#1])] O=C(c1ccc(OC)cc1)C[n+]2c3c(ccc2)cccc3
[#7+]:1(:[#6]:[#6]:[!#1]:c:2:c:1:c(:c(-[$([#1])	$([#7])]):c:c:2)-[#1])-[$([#6](-[#1])(-[#1])-[#1])	$([#8;X1])	$([#6](-[#1])(-[#1])-[#6](-[#1])=[#6](-[#1])-[#1])	$([#6](-[#1])(-[#1])-[#6](-[#1])(-[#1])-[#8]-[#1])	$([#6](-[#1])(-[#1])-[#6](=[#8])-[#6])	$([#6](-[#1])(-[#1])-[#6](=[#8])-[#7](-[#1])-[#6]:[#6])	$([#6](-[#1])(-[#1])-[#6](-[#1])(-[#1])-[#1])] O=C(N)c1c2c([n+](c(c1)/C=C/c3cc(OC)c(O)cc3)C)cccc2
[#7+]:1(:[#6]:[#6]:[!#1]:c:2:c:1:c(:c(-[$([#1])	$([#7])]):c:c:2)-[#1])-[$([#6](-[#1])(-[#1])-[#1])	$([#8;X1])	$([#6](-[#1])(-[#1])-[#6](-[#1])=[#6](-[#1])-[#1])	$([#6](-[#1])(-[#1])-[#6](-[#1])(-[#1])-[#8]-[#1])	$([#6](-[#1])(-[#1])-[#6](=[#8])-[#6])	$([#6](-[#1])(-[#1])-[#6](=[#8])-[#7](-[#1])-[#6]:[#6])	$([#6](-[#1])(-[#1])-[#6](-[#1])(-[#1])-[#1])] O=C(Nc1ccccc1)C[n+]2c3c(c(cc2)C)cccc3
[#7+]:1(:[#6]:[#6]:[!#1]:c:2:c:1:c(:c(-[$([#1])	$([#7])]):c:c:2)-[#1])-[$([#6](-[#1])(-[#1])-[#1])	$([#8;X1])	$([#6](-[#1])(-[#1])-[#6](-[#1])=[#6](-[#1])-[#1])	$([#6](-[#1])(-[#1])-[#6](-[#1])(-[#1])-[#8]-[#1])	$([#6](-[#1])(-[#1])-[#6](=[#8])-[#6])	$([#6](-[#1])(-[#1])-[#6](=[#8])-[#7](-[#1])-[#6]:[#6])	$([#6](-[#1])(-[#1])-[#6](-[#1])(-[#1])-[#1])] O=C(Oc1ccc(cc1)/C=C/c2[n+](c3c(cc2)cccc3)C)C
[#7+]:1(:[#6]:[#6]:[!#1]:c:2:c:1:c(:c(-[$([#1])	$([#7])]):c:c:2)-[#1])-[$([#6](-[#1])(-[#1])-[#1])	$([#8;X1])	$([#6](-[#1])(-[#1])-[#6](-[#1])=[#6](-[#1])-[#1])	$([#6](-[#1])(-[#1])-[#6](-[#1])(-[#1])-[#8]-[#1])	$([#6](-[#1])(-[#1])-[#6](=[#8])-[#6])	$([#6](-[#1])(-[#1])-[#6](=[#8])-[#7](-[#1])-[#6]:[#6])	$([#6](-[#1])(-[#1])-[#6](-[#1])(-[#1])-[#1])] O=C(OCC)[C@@H](NC(=O)c1c[n+](c2c(c1)cccc2)C)CC(C)C
[#7+]:1(:[#6]:[#6]:[!#1]:c:2:c:1:c(:c(-[$([#1])	$([#7])]):c:c:2)-[#1])-[$([#6](-[#1])(-[#1])-[#1])	$([#8;X1])	$([#6](-[#1])(-[#1])-[#6](-[#1])=[#6](-[#1])-[#1])	$([#6](-[#1])(-[#1])-[#6](-[#1])(-[#1])-[#8]-[#1])	$([#6](-[#1])(-[#1])-[#6](=[#8])-[#6])	$([#6](-[#1])(-[#1])-[#6](=[#8])-[#7](-[#1])-[#6]:[#6])	$([#6](-[#1])(-[#1])-[#6](-[#1])(-[#1])-[#1])] Oc1c(cccc1)/C=C/c2[n+](c3c(cc2)cccc3)CC
[#7+]:1(:[#6]:[#6]:[!#1]:c:2:c:1:c(:c(-[$([#1])	$([#7])]):c:c:2)-[#1])-[$([#6](-[#1])(-[#1])-[#1])	$([#8;X1])	$([#6](-[#1])(-[#1])-[#6](-[#1])=[#6](-[#1])-[#1])	$([#6](-[#1])(-[#1])-[#6](-[#1])(-[#1])-[#8]-[#1])	$([#6](-[#1])(-[#1])-[#6](=[#8])-[#6])	$([#6](-[#1])(-[#1])-[#6](=[#8])-[#7](-[#1])-[#6]:[#6])	$([#6](-[#1])(-[#1])-[#6](-[#1])(-[#1])-[#1])] Oc1c(O)ccc(c1)/C=C/c2[n+](c3c(cc2)cccc3)C
[#7+]:1(:[#6]:[#6]:[!#1]:c:2:c:1:c(:c(-[$([#1])	$([#7])]):c:c:2)-[#1])-[$([#6](-[#1])(-[#1])-[#1])	$([#8;X1])	$([#6](-[#1])(-[#1])-[#6](-[#1])=[#6](-[#1])-[#1])	$([#6](-[#1])(-[#1])-[#6](-[#1])(-[#1])-[#8]-[#1])	$([#6](-[#1])(-[#1])-[#6](=[#8])-[#6])	$([#6](-[#1])(-[#1])-[#6](=[#8])-[#7](-[#1])-[#6]:[#6])	$([#6](-[#1])(-[#1])-[#6](-[#1])(-[#1])-[#1])] Oc1c(O)ccc(c1)/C=C\c2[n+](c3c(cc(cc3)C)cc2)C
[#7+]:1(:[#6]:[#6]:[!#1]:c:2:c:1:c(:c(-[$([#1])	$([#7])]):c:c:2)-[#1])-[$([#6](-[#1])(-[#1])-[#1])	$([#8;X1])	$([#6](-[#1])(-[#1])-[#6](-[#1])=[#6](-[#1])-[#1])	$([#6](-[#1])(-[#1])-[#6](-[#1])(-[#1])-[#8]-[#1])	$([#6](-[#1])(-[#1])-[#6](=[#8])-[#6])	$([#6](-[#1])(-[#1])-[#6](=[#8])-[#7](-[#1])-[#6]:[#6])	$([#6](-[#1])(-[#1])-[#6](-[#1])(-[#1])-[#1])] Oc1c2c(c(cc1)/C=C\c3[n+](c4c(cc3)cccc4)C)cccc2
[#7+]:1(:[#6]:[#6]:[!#1]:c:2:c:1:c(:c(-[$([#1])	$([#7])]):c:c:2)-[#1])-[$([#6](-[#1])(-[#1])-[#1])	$([#8;X1])	$([#6](-[#1])(-[#1])-[#6](-[#1])=[#6](-[#1])-[#1])	$([#6](-[#1])(-[#1])-[#6](-[#1])(-[#1])-[#8]-[#1])	$([#6](-[#1])(-[#1])-[#6](=[#8])-[#6])	$([#6](-[#1])(-[#1])-[#6](=[#8])-[#7](-[#1])-[#6]:[#6])	$([#6](-[#1])(-[#1])-[#6](-[#1])(-[#1])-[#1])] Oc1c2nccc(c2ccc1)/C=C\c3[n+](c4c(cc(cc4)C)cc3)C
[#7+]:1(:[#6]:[#6]:[!#1]:c:2:c:1:c(:c(-[$([#1])	$([#7])]):c:c:2)-[#1])-[$([#6](-[#1])(-[#1])-[#1])	$([#8;X1])	$([#6](-[#1])(-[#1])-[#6](-[#1])=[#6](-[#1])-[#1])	$([#6](-[#1])(-[#1])-[#6](-[#1])(-[#1])-[#8]-[#1])	$([#6](-[#1])(-[#1])-[#6](=[#8])-[#6])	$([#6](-[#1])(-[#1])-[#6](=[#8])-[#7](-[#1])-[#6]:[#6])	$([#6](-[#1])(-[#1])-[#6](-[#1])(-[#1])-[#1])] Oc1c2ncccc2c(cc1)/C=C/c3c4c([n+](cc3)C)cccc4
[#7+]:1(:[#6]:[#6]:[!#1]:c:2:c:1:c(:c(-[$([#1])	$([#7])]):c:c:2)-[#1])-[$([#6](-[#1])(-[#1])-[#1])	$([#8;X1])	$([#6](-[#1])(-[#1])-[#6](-[#1])=[#6](-[#1])-[#1])	$([#6](-[#1])(-[#1])-[#6](-[#1])(-[#1])-[#8]-[#1])	$([#6](-[#1])(-[#1])-[#6](=[#8])-[#6])	$([#6](-[#1])(-[#1])-[#6](=[#8])-[#7](-[#1])-[#6]:[#6])	$([#6](-[#1])(-[#1])-[#6](-[#1])(-[#1])-[#1])] Oc1c2ncccc2c(cc1)/C=C\c3[n+](c4c(cc3)cccc4)C
[#7+]:1(:[#6]:[#6]:[!#1]:c:2:c:1:c(:c(-[$([#1])	$([#7])]):c:c:2)-[#1])-[$([#6](-[#1])(-[#1])-[#1])	$([#8;X1])	$([#6](-[#1])(-[#1])-[#6](-[#1])=[#6](-[#1])-[#1])	$([#6](-[#1])(-[#1])-[#6](-[#1])(-[#1])-[#8]-[#1])	$([#6](-[#1])(-[#1])-[#6](=[#8])-[#6])	$([#6](-[#1])(-[#1])-[#6](=[#8])-[#7](-[#1])-[#6]:[#6])	$([#6](-[#1])(-[#1])-[#6](-[#1])(-[#1])-[#1])] S(/C(/N1CCSCC1)=C/c2[n+](c3c(cc2)cccc3)C)C
[#7+]:1(:[#6]:[#6]:[!#1]:c:2:c:1:c(:c(-[$([#1])	$([#7])]):c:c:2)-[#1])-[$([#6](-[#1])(-[#1])-[#1])	$([#8;X1])	$([#6](-[#1])(-[#1])-[#6](-[#1])=[#6](-[#1])-[#1])	$([#6](-[#1])(-[#1])-[#6](-[#1])(-[#1])-[#8]-[#1])	$([#6](-[#1])(-[#1])-[#6](=[#8])-[#6])	$([#6](-[#1])(-[#1])-[#6](=[#8])-[#7](-[#1])-[#6]:[#6])	$([#6](-[#1])(-[#1])-[#6](-[#1])(-[#1])-[#1])] S(/C(/N1CCSCC1)=C\c2[n+](c3c(cc2)cccc3)C)C
[#7+]:1(:[#6]:[#6]:[!#1]:c:2:c:1:c(:c(-[$([#1])	$([#7])]):c:c:2)-[#1])-[$([#6](-[#1])(-[#1])-[#1])	$([#8;X1])	$([#6](-[#1])(-[#1])-[#6](-[#1])=[#6](-[#1])-[#1])	$([#6](-[#1])(-[#1])-[#6](-[#1])(-[#1])-[#8]-[#1])	$([#6](-[#1])(-[#1])-[#6](=[#8])-[#6])	$([#6](-[#1])(-[#1])-[#6](=[#8])-[#7](-[#1])-[#6]:[#6])	$([#6](-[#1])(-[#1])-[#6](-[#1])(-[#1])-[#1])] S(C(N1CCOCC1)=Cc2[n+](c3c(cc(cc3)C)cc2)C)C
[#7+]:1(:[#6]:[#6]:[!#1]:c:2:c:1:c(:c(-[$([#1])	$([#7])]):c:c:2)-[#1])-[$([#6](-[#1])(-[#1])-[#1])	$([#8;X1])	$([#6](-[#1])(-[#1])-[#6](-[#1])=[#6](-[#1])-[#1])	$([#6](-[#1])(-[#1])-[#6](-[#1])(-[#1])-[#8]-[#1])	$([#6](-[#1])(-[#1])-[#6](=[#8])-[#6])	$([#6](-[#1])(-[#1])-[#6](=[#8])-[#7](-[#1])-[#6]:[#6])	$([#6](-[#1])(-[#1])-[#6](-[#1])(-[#1])-[#1])] S1C(C(=O)NNC(=O)c2[n+]([O-])c3c([n+]([O-])c2C)cccc3)=CC=C1
[#7+]:1(:[#6]:[#6]:[!#1]:c:2:c:1:c(:c(-[$([#1])	$([#7])]):c:c:2)-[#1])-[$([#6](-[#1])(-[#1])-[#1])	$([#8;X1])	$([#6](-[#1])(-[#1])-[#6](-[#1])=[#6](-[#1])-[#1])	$([#6](-[#1])(-[#1])-[#6](-[#1])(-[#1])-[#8]-[#1])	$([#6](-[#1])(-[#1])-[#6](=[#8])-[#6])	$([#6](-[#1])(-[#1])-[#6](=[#8])-[#7](-[#1])-[#6]:[#6])	$([#6](-[#1])(-[#1])-[#6](-[#1])(-[#1])-[#1])] S1C(C=NNC(=N)c2nc3c([n+]([O-])c(N)2)cccc3)=CC=C1
c:1:c:c:c:c(:c:1-[#7](-[#1])-[!$([#6]=[#8])])-[#6](-[#6]:[#6])=[#8] [O-][N+](=O)c1c(N)c(cc([N+]([O-])=O)c1)C(=O)c2ccccc2
c:1:c:c:c:c(:c:1-[#7](-[#1])-[!$([#6]=[#8])])-[#6](-[#6]:[#6])=[#8] [O-][N+](=O)c1c(N)c(ccc1)C(=O)c2ccccc2
c:1:c:c:c:c(:c:1-[#7](-[#1])-[!$([#6]=[#8])])-[#6](-[#6]:[#6])=[#8] [O-][N+](=O)c1c2c(ccc1)C(=O)c3c(N)ccc(N)c3C(=O)2
c:1:c:c:c:c(:c:1-[#7](-[#1])-[!$([#6]=[#8])])-[#6](-[#6]:[#6])=[#8] [O-][N+](=O)c1c2c(ccc1)C(=O)c3c(NC)cccc3C(=O)2
c:1:c:c:c:c(:c:1-[#7](-[#1])-[!$([#6]=[#8])])-[#6](-[#6]:[#6])=[#8] [O-][N+](=O)c1c2c3c(c(N)ccc3)C(=O)c2cc([N+]([O-])=O)c1
c:1:c:c:c:c(:c:1-[#7](-[#1])-[!$([#6]=[#8])])-[#6](-[#6]:[#6])=[#8] [O-][N+](=O)c1cc([N+]([O-])=O)cc(c1)C(=O)c2c(N)cccc2
c:1:c:c:c:c(:c:1-[#7](-[#1])-[!$([#6]=[#8])])-[#6](-[#6]:[#6])=[#8] [O-]C(=O)c1c(N)c2c(c(O)c1)C(=O)c3c(cccc3)C(=O)2
c:1:c:c:c:c(:c:1-[#7](-[#1])-[!$([#6]=[#8])])-[#6](-[#6]:[#6])=[#8] [O-]C(=O)c1c(N)c2c(cc1)C(=O)c3c(cccc3)C(=O)2
c:1:c:c:c:c(:c:1-[#7](-[#1])-[!$([#6]=[#8])])-[#6](-[#6]:[#6])=[#8] [O-]C(=O)c1c(NCCO)c2c(cc1)C(=O)c3c(cccc3)C(=O)2
c:1:c:c:c:c(:c:1-[#7](-[#1])-[!$([#6]=[#8])])-[#6](-[#6]:[#6])=[#8] [O-]C(=O)c1cc2c(cc1)C(=O)c3c(N)cccc3C(=O)2
c:1:c:c:c:c(:c:1-[#7](-[#1])-[!$([#6]=[#8])])-[#6](-[#6]:[#6])=[#8] [O-]C(=O)Cc1c(N)c(ccc1)C(=O)c2ccccc2
c:1:c:c:c:c(:c:1-[#7](-[#1])-[!$([#6]=[#8])])-[#6](-[#6]:[#6])=[#8] [S-]c1c(N)c2c(c(O)c1)C(=O)c3c(cccc3)C(=O)2
c:1:c:c:c:c(:c:1-[#7](-[#1])-[!$([#6]=[#8])])-[#6](-[#6]:[#6])=[#8] [S-]c1c(N)c2c(cc1)C(=O)c3c(cccc3)C(=O)2
c:1:c:c:c:c(:c:1-[#7](-[#1])-[!$([#6]=[#8])])-[#6](-[#6]:[#6])=[#8] Brc1c(cccc1)C(=O)c2c(N)cc3OCCOc3c2
c:1:c:c:c:c(:c:1-[#7](-[#1])-[!$([#6]=[#8])])-[#6](-[#6]:[#6])=[#8] Brc1cc(c(NCC([O-])=O)cc1)C(=O)c2ccccc2
c:1:c:c:c:c(:c:1-[#7](-[#1])-[!$([#6]=[#8])])-[#6](-[#6]:[#6])=[#8] Brc1ccc(cc1)C(=O)c2c(N)c(ccc2)CC([O-])=O
c:1:c:c:c:c(:c:1-[#7](-[#1])-[!$([#6]=[#8])])-[#6](-[#6]:[#6])=[#8] Brc1ccc(cc1)C(=O)c2c(N)cc3OCCOc3c2
c:1:c:c:c:c(:c:1-[#7](-[#1])-[!$([#6]=[#8])])-[#6](-[#6]:[#6])=[#8] Clc1c(cccc1)C(=O)c2c(N)cc3OCCOc3c2
c:1:c:c:c:c(:c:1-[#7](-[#1])-[!$([#6]=[#8])])-[#6](-[#6]:[#6])=[#8] Clc1c(cccc1)C(=O)c2c(N)ccc([N+]([O-])=O)c2
c:1:c:c:c:c(:c:1-[#7](-[#1])-[!$([#6]=[#8])])-[#6](-[#6]:[#6])=[#8] Clc1c(N)c2c(cc1)C(=O)c3c(N)cccc3C(=O)2
c:1:c:c:c:c(:c:1-[#7](-[#1])-[!$([#6]=[#8])])-[#6](-[#6]:[#6])=[#8] Clc1c2c(ccc1)C(=O)c3c(c(NCCO)ccc3)C(=O)2
c:1:c:c:c:c(:c:1-[#7](-[#1])-[!$([#6]=[#8])])-[#6](-[#6]:[#6])=[#8] Clc1cc(c(N)cc1)C(=O)c2cc(O)ccc2
c:1:c:c:c:c(:c:1-[#7](-[#1])-[!$([#6]=[#8])])-[#6](-[#6]:[#6])=[#8] Clc1cc(c(N)cc1)C(=O)c2cc(OC)c(O)cc2
c:1:c:c:c:c(:c:1-[#7](-[#1])-[!$([#6]=[#8])])-[#6](-[#6]:[#6])=[#8] Clc1cc(c(NC(=N)NC(=[NH2+])N)cc1)C(=O)c2ccccc2
c:1:c:c:c:c(:c:1-[#7](-[#1])-[!$([#6]=[#8])])-[#6](-[#6]:[#6])=[#8] Clc1cc(ccc1)C(=O)c2c(N)cc3OCCOc3c2
c:1:c:c:c:c(:c:1-[#7](-[#1])-[!$([#6]=[#8])])-[#6](-[#6]:[#6])=[#8] Clc1ccc(cc1)C(=O)c2c(N)cc(OC)c(OC)c2
c:1:c:c:c:c(:c:1-[#7](-[#1])-[!$([#6]=[#8])])-[#6](-[#6]:[#6])=[#8] Clc1ccc(cc1)C(=O)c2c(N)ccc([N+]([O-])=O)c2
c:1:c:c:c:c(:c:1-[#7](-[#1])-[!$([#6]=[#8])])-[#6](-[#6]:[#6])=[#8] Fc1c(cccc1)C(=O)c2c(N)cc3OCCOc3c2
c:1:c:c:c:c(:c:1-[#7](-[#1])-[!$([#6]=[#8])])-[#6](-[#6]:[#6])=[#8] Fc1ccc(cc1)C(=O)c2c(N)cc3OCCOc3c2
c:1:c:c:c:c(:c:1-[#7](-[#1])-[!$([#6]=[#8])])-[#6](-[#6]:[#6])=[#8] Fc1ccc(cc1)C(=O)c2c(N)cccc2
c:1:c:c:c:c(:c:1-[#7](-[#1])-[!$([#6]=[#8])])-[#6](-[#6]:[#6])=[#8] O=C(c1c(N)c(ccc1)CC(=O)N)c2ccccc2
c:1:c:c:c:c(:c:1-[#7](-[#1])-[!$([#6]=[#8])])-[#6](-[#6]:[#6])=[#8] O=C(c1c(N)cc(cc1)C)c2ccccc2
c:1:c:c:c:c(:c:1-[#7](-[#1])-[!$([#6]=[#8])])-[#6](-[#6]:[#6])=[#8] O=C(c1c(N)cc(OC)c(OC)c1)c2ccc(cc2)C
c:1:c:c:c:c(:c:1-[#7](-[#1])-[!$([#6]=[#8])])-[#6](-[#6]:[#6])=[#8] O=C(c1c(N)cc(OC)c(OC)c1)c2ccccc2
c:1:c:c:c:c(:c:1-[#7](-[#1])-[!$([#6]=[#8])])-[#6](-[#6]:[#6])=[#8] O=C(c1c(N)cc2OCCOc2c1)c3ccc(cc3)C
c:1:c:c:c:c(:c:1-[#7](-[#1])-[!$([#6]=[#8])])-[#6](-[#6]:[#6])=[#8] O=C(c1c(N)cc2OCCOc2c1)c3ccccc3
c:1:c:c:c:c(:c:1-[#7](-[#1])-[!$([#6]=[#8])])-[#6](-[#6]:[#6])=[#8] O=C(c1c(N)cccc1)c2ccc(OC)cc2
c:1:c:c:c:c(:c:1-[#7](-[#1])-[!$([#6]=[#8])])-[#6](-[#6]:[#6])=[#8] O=C(c1c(OC)cc(OC)cc(OC)1)c2c(N)cccc2
c:1:c:c:c:c(:c:1-[#7](-[#1])-[!$([#6]=[#8])])-[#6](-[#6]:[#6])=[#8] O=C(c1c(OC)cc(OC)cc(OC)1)c2c(NC)cccc2
c:1:c:c:c:c(:c:1-[#7](-[#1])-[!$([#6]=[#8])])-[#6](-[#6]:[#6])=[#8] O=C(c1c2N=CN(c2ccc(N)1)CCO)c3ccccc3
c:1:c:c:c:c(:c:1-[#7](-[#1])-[!$([#6]=[#8])])-[#6](-[#6]:[#6])=[#8] O=C(N(CC)CC)c1c(N)c2c(cc1)C(=O)c3c(cccc3)C(=O)2
c:1:c:c:c:c(:c:1-[#7](-[#1])-[!$([#6]=[#8])])-[#6](-[#6]:[#6])=[#8] O=C(N)c1c(N)c2c(c(N)c1)C(=O)c3c(cccc3)C(=O)2
c:1:c:c:c:c(:c:1-[#7](-[#1])-[!$([#6]=[#8])])-[#6](-[#6]:[#6])=[#8] O=C(NN=Cc1c(N)c2c(cc1)C(=O)c3c(cccc3)C(=O)2)N
c:1:c:c:c:c(:c:1-[#7](-[#1])-[!$([#6]=[#8])])-[#6](-[#6]:[#6])=[#8] O=C1c2c([n+]3ccccc3)ccc(N)c2C(=O)c4c(cccc4)1
c:1:c:c:c:c(:c:1-[#7](-[#1])-[!$([#6]=[#8])])-[#6](-[#6]:[#6])=[#8] O=C1c2c(c(N)ccc2)C(=O)C3=C(N4C(=C(C(=O)C)3)C=CC=C4)1
c:1:c:c:c:c(:c:1-[#7](-[#1])-[!$([#6]=[#8])])-[#6](-[#6]:[#6])=[#8] O=C1c2c(N(C(=O)C)C)ccc(N)c2C(=O)c3c(cccc3)1
c:1:c:c:c:c(:c:1-[#7](-[#1])-[!$([#6]=[#8])])-[#6](-[#6]:[#6])=[#8] O=C1c2c(N)c(C#N)c(C#N)c(N)c2C(=O)c3c(cccc3)1
c:1:c:c:c:c(:c:1-[#7](-[#1])-[!$([#6]=[#8])])-[#6](-[#6]:[#6])=[#8] O=C1c2c(N)c(ccc2C(=O)c3c(cccc3)1)C=NO
c:1:c:c:c:c(:c:1-[#7](-[#1])-[!$([#6]=[#8])])-[#6](-[#6]:[#6])=[#8] O=C1c2c(N)c(N)ccc2C(=O)c3c(cccc3)1
c:1:c:c:c:c(:c:1-[#7](-[#1])-[!$([#6]=[#8])])-[#6](-[#6]:[#6])=[#8] O=C1c2c(N)c(OC)cc(N)c2C(=O)c3c(cccc3)1
c:1:c:c:c:c(:c:1-[#7](-[#1])-[!$([#6]=[#8])])-[#6](-[#6]:[#6])=[#8] O=C1c2c(N)c3OCOc3c(N)c2C(=O)c4c(cccc4)1
c:1:c:c:c:c(:c:1-[#7](-[#1])-[!$([#6]=[#8])])-[#6](-[#6]:[#6])=[#8] O=C1c2c(N)ccc(N)c2C(=O)c3c(cccc3)1
c:1:c:c:c:c(:c:1-[#7](-[#1])-[!$([#6]=[#8])])-[#6](-[#6]:[#6])=[#8] O=C1c2c(N)ccc(N)c2C(=O)c3c(N)ccc(N)c31
c:1:c:c:c:c(:c:1-[#7](-[#1])-[!$([#6]=[#8])])-[#6](-[#6]:[#6])=[#8] O=C1c2c(N)ccc3N(C(=O)C=C(c32)c4c(cccc4)1)C
c:1:c:c:c:c(:c:1-[#7](-[#1])-[!$([#6]=[#8])])-[#6](-[#6]:[#6])=[#8] O=C1c2c(N)cccc2C=3c4c(N(C(=O)C3)C)cccc41
c:1:c:c:c:c(:c:1-[#7](-[#1])-[!$([#6]=[#8])])-[#6](-[#6]:[#6])=[#8] O=C1c2c(N[N+]#N)c(ccc2C(=O)c3c(cccc3)1)C
c:1:c:c:c:c(:c:1-[#7](-[#1])-[!$([#6]=[#8])])-[#6](-[#6]:[#6])=[#8] O=C1c2c(NC(C)C)cc(NCCO)c(N)c2C(=O)c3c(cccc3)1
c:1:c:c:c:c(:c:1-[#7](-[#1])-[!$([#6]=[#8])])-[#6](-[#6]:[#6])=[#8] O=C1c2c(NC)ccc(NC)c2C(=O)c3c(cccc3)1
c:1:c:c:c:c(:c:1-[#7](-[#1])-[!$([#6]=[#8])])-[#6](-[#6]:[#6])=[#8] O=C1c2c(NC)cccc2C(=O)c3c(cccc3)1
c:1:c:c:c:c(:c:1-[#7](-[#1])-[!$([#6]=[#8])])-[#6](-[#6]:[#6])=[#8] O=C1c2c(NC[C@@H]3OC3)cccc2C(=O)c4c(cccc4)1
c:1:c:c:c:c(:c:1-[#7](-[#1])-[!$([#6]=[#8])])-[#6](-[#6]:[#6])=[#8] O=C1c2c(NC=[N+](C)C)cccc2C(=O)c3c(cccc3)1
c:1:c:c:c:c(:c:1-[#7](-[#1])-[!$([#6]=[#8])])-[#6](-[#6]:[#6])=[#8] O=C1c2c(NCC[NH+](C)C)ccc3ncnc(c32)c4c(cccc4)1
c:1:c:c:c:c(:c:1-[#7](-[#1])-[!$([#6]=[#8])])-[#6](-[#6]:[#6])=[#8] O=C1c2c(NCC[NH2+]CCO)ccc(c2C(=O)c3c(cccc3)1)C
c:1:c:c:c:c(:c:1-[#7](-[#1])-[!$([#6]=[#8])])-[#6](-[#6]:[#6])=[#8] O=C1c2c(NCC[NH2+]CCO)ccc(O)c2C(=N)c3c(cccc3)1
c:1:c:c:c:c(:c:1-[#7](-[#1])-[!$([#6]=[#8])])-[#6](-[#6]:[#6])=[#8] O=C1c2c(NCC[NH3+])ccc(NCC[NH3+])c2C(=O)c3c(cccc3)1
c:1:c:c:c:c(:c:1-[#7](-[#1])-[!$([#6]=[#8])])-[#6](-[#6]:[#6])=[#8] O=C1c2c(NCCO)cc(N(C)C)c(N)c2C(=O)c3c(cccc3)1
c:1:c:c:c:c(:c:1-[#7](-[#1])-[!$([#6]=[#8])])-[#6](-[#6]:[#6])=[#8] O=C1c2c(NCCO)cc(NCCO)c(N)c2C(=O)c3c(cccc3)1
c:1:c:c:c:c(:c:1-[#7](-[#1])-[!$([#6]=[#8])])-[#6](-[#6]:[#6])=[#8] O=C1c2c(NCCO)ccc(NC)c2C(=O)c3c(cccc3)1
c:1:c:c:c:c(:c:1-[#7](-[#1])-[!$([#6]=[#8])])-[#6](-[#6]:[#6])=[#8] O=C1c2c(NCCOC)cc(N(C)C)c(N)c2C(=O)c3c(cccc3)1
c:1:c:c:c:c(:c:1-[#7](-[#1])-[!$([#6]=[#8])])-[#6](-[#6]:[#6])=[#8] O=C1c2c(NCCOC)cccc2C(=O)c3c(cccc3)1
c:1:c:c:c:c(:c:1-[#7](-[#1])-[!$([#6]=[#8])])-[#6](-[#6]:[#6])=[#8] O=C1c2c(NCCOCCO)cccc2C(=O)c3c(cccc3)1
c:1:c:c:c:c(:c:1-[#7](-[#1])-[!$([#6]=[#8])])-[#6](-[#6]:[#6])=[#8] O=C1c2c(O)c(C#N)c(C#N)c(N)c2C(=O)c3c(cccc3)1
c:1:c:c:c:c(:c:1-[#7](-[#1])-[!$([#6]=[#8])])-[#6](-[#6]:[#6])=[#8] O=C1c2c(O)c(cc(N)c2C(=O)c3c(cccc3)1)C
c:1:c:c:c:c(:c:1-[#7](-[#1])-[!$([#6]=[#8])])-[#6](-[#6]:[#6])=[#8] O=C1c2c(O)c(O)cc(N)c2C(=O)c3c(O)c(O)cc(N)c31
c:1:c:c:c:c(:c:1-[#7](-[#1])-[!$([#6]=[#8])])-[#6](-[#6]:[#6])=[#8] O=C1c2c(O)cc(O)c(N)c2C(=O)c3c(cccc3)1
c:1:c:c:c:c(:c:1-[#7](-[#1])-[!$([#6]=[#8])])-[#6](-[#6]:[#6])=[#8] O=C1c2c(O)cc(OCC[C@@H](OC)C)c(N)c2C(=O)c3c(cccc3)1
c:1:c:c:c:c(:c:1-[#7](-[#1])-[!$([#6]=[#8])])-[#6](-[#6]:[#6])=[#8] O=C1c2c(O)cc(OCC[C@H](OC)C)c(N)c2C(=O)c3c(cccc3)1
c:1:c:c:c:c(:c:1-[#7](-[#1])-[!$([#6]=[#8])])-[#6](-[#6]:[#6])=[#8] O=C1c2c(O)cc3N(CCNc3c2C(=O)c4c(cccc4)1)C
c:1:c:c:c:c(:c:1-[#7](-[#1])-[!$([#6]=[#8])])-[#6](-[#6]:[#6])=[#8] O=C1c2c(O)ccc(N)c2C(=O)c3c(cccc3)1
c:1:c:c:c:c(:c:1-[#7](-[#1])-[!$([#6]=[#8])])-[#6](-[#6]:[#6])=[#8] O=C1c2c(O)ccc(N)c2C(=O)c3c(N)ccc(O)c31
c:1:c:c:c:c(:c:1-[#7](-[#1])-[!$([#6]=[#8])])-[#6](-[#6]:[#6])=[#8] O=C1c2c(O)ccc(NC)c2C(=O)c3c(cccc3)1
c:1:c:c:c:c(:c:1-[#7](-[#1])-[!$([#6]=[#8])])-[#6](-[#6]:[#6])=[#8] O=C1c2c(O)ccc(NCC[NH+](C)C)c2C(=O)c3c(cccc3)1
c:1:c:c:c:c(:c:1-[#7](-[#1])-[!$([#6]=[#8])])-[#6](-[#6]:[#6])=[#8] O=C1c2c(O)ccc(NCC[NH2+]CCO)c2C(=O)c3c(cccc3)1
c:1:c:c:c:c(:c:1-[#7](-[#1])-[!$([#6]=[#8])])-[#6](-[#6]:[#6])=[#8] O=C1c2c(O)ccc(O)c2C(=O)c3c(N)ccc(N)c31
c:1:c:c:c:c(:c:1-[#7](-[#1])-[!$([#6]=[#8])])-[#6](-[#6]:[#6])=[#8] O=C1c2c3c(ncnc3c4c(cccc4)1)c(NC)cc(NC)2
c:1:c:c:c:c(:c:1-[#7](-[#1])-[!$([#6]=[#8])])-[#6](-[#6]:[#6])=[#8] O=C1N(c2c3c(c(NCCO)cc2)C(=O)c4c(cccc4)C3=C1)C
c:1:c:c:c:c(:c:1-[#7](-[#1])-[!$([#6]=[#8])])-[#6](-[#6]:[#6])=[#8] O=C1NC(=O)C(C(=O)N1)=CNc2c(cccc2)C(=O)c3ccccc3
c:1:c:c:c:c(:c:1-[#7](-[#1])-[!$([#6]=[#8])])-[#6](-[#6]:[#6])=[#8] S([C@@H](c1c(N)c(ccc1)C(=O)c2ccccc2)C(=O)N)C
c:1:c:c:c:c(:c:1-[#7](-[#1])-[!$([#6]=[#8])])-[#6](-[#6]:[#6])=[#8] S([O-])(=O)(=O)c1c(N)c2c(cc1)C(=O)c3c(cccc3)C(=O)2
c:1:c:c:c:c(:c:1-[#7](-[#1])-[!$([#6]=[#8])])-[#6](-[#6]:[#6])=[#8] S([O-])(=O)(=O)c1c(O)c2c(c(N)c1)C(=O)c3c(O)ccc(N)c3C(=O)2
c:1:c:c:c:c(:c:1-[#7](-[#1])-[!$([#6]=[#8])])-[#6](-[#6]:[#6])=[#8] S(c1c(N)c2c(cc1)C(=O)c3c(cccc3)C(=O)2)C
c:1:c:c:c:c(:c:1-[#7](-[#1])-[!$([#6]=[#8])])-[#6](-[#6]:[#6])=[#8] S(c1c(N)c2c(cc1)C(=O)c3c(cccc3)C(=O)2)CC([O-])=O
c:1:c:c:c:c(:c:1-[#7](-[#1])-[!$([#6]=[#8])])-[#6](-[#6]:[#6])=[#8] S(c1c(N)c2c(cc1)C(=O)c3c(cccc3)C(=O)2)CCC([O-])=O
c:1:c:c:c:c(:c:1-[#7](-[#1])-[!$([#6]=[#8])])-[#6](-[#6]:[#6])=[#8] S=C(Nc1c(cc(cc1)C)C(=O)c2ccccc2)NC
c:1:c:c:c:c(:c:1-[#7](-[#1])-[!$([#6]=[#8])])-[#6](-[#6]:[#6])=[#8] S=C(Nc1c(cccc1)C(=O)c2ccccc2)NC[C@@H]3OCCC3
c:1:c:c:c:c(:c:1-[#7](-[#1])-[!$([#6]=[#8])])-[#6](-[#6]:[#6])=[#8] S=C(Nc1c(cccc1)C(=O)c2ccccc2)NC[C@H]3OCCC3
c:1:c:c:c:c(:c:1-[#7](-[#1])-[!$([#6]=[#8])])-[#6](-[#6]:[#6])=[#8] S=C(Nc1c(cccc1)C(=O)c2ccccc2)NCC([O-])=O
c:1:c:c:c:c(:c:1-[#7](-[#1])-[!$([#6]=[#8])])-[#6](-[#6]:[#6])=[#8] S=C(Nc1c(cccc1)C(=O)c2ccccc2)NCC=C
c:1:c:c:c:c(:c:1-[#7](-[#1])-[!$([#6]=[#8])])-[#6](-[#6]:[#6])=[#8] S1c2c(c(N)ccc2)C(=O)C=3SC=CC3C1
c:1:c:c:c:c(:c:1-[#7](-[#1])-[!$([#6]=[#8])])-[#6](-[#6]:[#6])=[#8] S1N=C2C(=N1)C=CC(N)=C(C(=O)c3ccccc3)2
c:1(:c(:c(:c(:c(:c:1-[#1])-[#1])-[$([#8])	$([#7])	$([#6](-[#1])-[#1])])-[#1])-[#1])-[#7](-[#1])-[#1] [NH+]1([C@@H](CCCC1)CC)Cc2ccc(N)cc2
c:1(:c(:c(:c(:c(:c:1-[#1])-[#1])-[$([#8])	$([#7])	$([#6](-[#1])-[#1])])-[#1])-[#1])-[#7](-[#1])-[#1] [NH+]1(C2CCCCC2)CCN(c3ccc(N)cc3)CC1
c:1(:c(:c(:c(:c(:c:1-[#1])-[#1])-[$([#8])	$([#7])	$([#6](-[#1])-[#1])])-[#1])-[#1])-[#7](-[#1])-[#1] [NH+]1(Cc2ccccc2)CCN(c3ccc(N)cc3)CC1
c:1(:c(:c(:c(:c(:c:1-[#1])-[#1])-[$([#8])	$([#7])	$([#6](-[#1])-[#1])])-[#1])-[#1])-[#7](-[#1])-[#1] [nH+]1c(N2CCN(Cc3ccc(N)cc3)CC2)ccc4c1cccc4
c:1(:c(:c(:c(:c(:c:1-[#1])-[#1])-[$([#8])	$([#7])	$([#6](-[#1])-[#1])])-[#1])-[#1])-[#7](-[#1])-[#1] [O-][N+](=O)c1c(Oc2ccc(N)cc2)ccc([N+]([O-])=O)c1
c:1(:c(:c(:c(:c(:c:1-[#1])-[#1])-[$([#8])	$([#7])	$([#6](-[#1])-[#1])])-[#1])-[#1])-[#7](-[#1])-[#1] [O-]C(=O)[C@H](NC(=O)OC(C)(C)C)Cc1ccc(N)cc1
c:1(:c(:c(:c(:c(:c:1-[#1])-[#1])-[$([#8])	$([#7])	$([#6](-[#1])-[#1])])-[#1])-[#1])-[#7](-[#1])-[#1] [O-]C(=O)c1ccc(N=Nc2ccc(N)cc2)cc1
c:1(:c(:c(:c(:c(:c:1-[#1])-[#1])-[$([#8])	$([#7])	$([#6](-[#1])-[#1])])-[#1])-[#1])-[#7](-[#1])-[#1] [O-]C1=C(C(=O)CC(C1)(C)C)C=Nc2ccc(N)cc2
c:1(:c(:c(:c(:c(:c:1-[#1])-[#1])-[$([#8])	$([#7])	$([#6](-[#1])-[#1])])-[#1])-[#1])-[#7](-[#1])-[#1] Brc1cc2c(N=C(N(c3ccc(N)cc3)C(=O)2)C)cc1
c:1(:c(:c(:c(:c(:c:1-[#1])-[#1])-[$([#8])	$([#7])	$([#6](-[#1])-[#1])])-[#1])-[#1])-[#7](-[#1])-[#1] Brc1ccc(cc1)C(=O)Nc2ccc(N)cc2
c:1(:c(:c(:c(:c(:c:1-[#1])-[#1])-[$([#8])	$([#7])	$([#6](-[#1])-[#1])])-[#1])-[#1])-[#7](-[#1])-[#1] Brc1ccc(NC(=O)COc2ccc(N)cc2)cc1
c:1(:c(:c(:c(:c(:c:1-[#1])-[#1])-[$([#8])	$([#7])	$([#6](-[#1])-[#1])])-[#1])-[#1])-[#7](-[#1])-[#1] Brc1ccc(OCc2ccc(N)cc2)cc1
c:1(:c(:c(:c(:c(:c:1-[#1])-[#1])-[$([#8])	$([#7])	$([#6](-[#1])-[#1])])-[#1])-[#1])-[#7](-[#1])-[#1] Clc1c(cc(F)c(F)c1)C(=O)Nc2ccc(N)cc2
c:1(:c(:c(:c(:c(:c:1-[#1])-[#1])-[$([#8])	$([#7])	$([#6](-[#1])-[#1])])-[#1])-[#1])-[#7](-[#1])-[#1] Clc1c(ccc(NC(=O)COc2ccc(N)cc2)c1)C
c:1(:c(:c(:c(:c(:c:1-[#1])-[#1])-[$([#8])	$([#7])	$([#6](-[#1])-[#1])])-[#1])-[#1])-[#7](-[#1])-[#1] Clc1c(Oc2ccc(N)cc2)ncc(Cl)c1
c:1(:c(:c(:c(:c(:c:1-[#1])-[#1])-[$([#8])	$([#7])	$([#6](-[#1])-[#1])])-[#1])-[#1])-[#7](-[#1])-[#1] Clc1c(OCC(=O)Nc2ccc(N)cc2)cccc1
c:1(:c(:c(:c(:c(:c:1-[#1])-[#1])-[$([#8])	$([#7])	$([#6](-[#1])-[#1])])-[#1])-[#1])-[#7](-[#1])-[#1] Clc1c(OCCOc2ccc(N)cc2)cccc1
c:1(:c(:c(:c(:c(:c:1-[#1])-[#1])-[$([#8])	$([#7])	$([#6](-[#1])-[#1])])-[#1])-[#1])-[#7](-[#1])-[#1] Clc1cc(Cl)cc(NC(=O)COc2ccc(N)cc2)c1
c:1(:c(:c(:c(:c(:c:1-[#1])-[#1])-[$([#8])	$([#7])	$([#6](-[#1])-[#1])])-[#1])-[#1])-[#7](-[#1])-[#1] Clc1cc(N2CCN(c3ccc(N)cc3)CC2)ccc1
c:1(:c(:c(:c(:c(:c:1-[#1])-[#1])-[$([#8])	$([#7])	$([#6](-[#1])-[#1])])-[#1])-[#1])-[#7](-[#1])-[#1] Clc1ccc(c2c(nc(nc2CCc3ccc(N)cc3)N)N)cc1
c:1(:c(:c(:c(:c(:c:1-[#1])-[#1])-[$([#8])	$([#7])	$([#6](-[#1])-[#1])])-[#1])-[#1])-[#7](-[#1])-[#1] Clc1ccc(N2CCN(c3ccc(N)cc3)CC2)cc1
c:1(:c(:c(:c(:c(:c:1-[#1])-[#1])-[$([#8])	$([#7])	$([#6](-[#1])-[#1])])-[#1])-[#1])-[#7](-[#1])-[#1] Clc1ccc(OCC(=O)Nc2ccc(N)cc2)cc1
c:1(:c(:c(:c(:c(:c:1-[#1])-[#1])-[$([#8])	$([#7])	$([#6](-[#1])-[#1])])-[#1])-[#1])-[#7](-[#1])-[#1] FC(F)(F)c1cc(ccc1)C(=O)Nc2ccc(N)cc2
c:1(:c(:c(:c(:c(:c:1-[#1])-[#1])-[$([#8])	$([#7])	$([#6](-[#1])-[#1])])-[#1])-[#1])-[#7](-[#1])-[#1] FC(F)(F)c1cc(NC(=O)COc2ccc(N)cc2)ccc1
c:1(:c(:c(:c(:c(:c:1-[#1])-[#1])-[$([#8])	$([#7])	$([#6](-[#1])-[#1])])-[#1])-[#1])-[#7](-[#1])-[#1] FC(F)(F)c1cnc2N(N=Nc2c1)c3ccc(N)cc3
c:1(:c(:c(:c(:c(:c:1-[#1])-[#1])-[$([#8])	$([#7])	$([#6](-[#1])-[#1])])-[#1])-[#1])-[#7](-[#1])-[#1] Fc1c(F)c(F)c(Oc2ccc(N)cc2)c(F)c(F)1
c:1(:c(:c(:c(:c(:c:1-[#1])-[#1])-[$([#8])	$([#7])	$([#6](-[#1])-[#1])])-[#1])-[#1])-[#7](-[#1])-[#1] Fc1c(F)ccc(Oc2ccc(N)cc2)c1
c:1(:c(:c(:c(:c(:c:1-[#1])-[#1])-[$([#8])	$([#7])	$([#6](-[#1])-[#1])])-[#1])-[#1])-[#7](-[#1])-[#1] Fc1cc(ccc1)C[NH+]2CCN(c3ccc(N)cc3)CC2
c:1(:c(:c(:c(:c(:c:1-[#1])-[#1])-[$([#8])	$([#7])	$([#6](-[#1])-[#1])])-[#1])-[#1])-[#7](-[#1])-[#1] N(c1ccc(cc1)Cc2ccc(N)cc2)(C)C
c:1(:c(:c(:c(:c(:c:1-[#1])-[#1])-[$([#8])	$([#7])	$([#6](-[#1])-[#1])])-[#1])-[#1])-[#7](-[#1])-[#1] N(c1ccc(N)cc1)(Cc2ccccc2)C
c:1(:c(:c(:c(:c(:c:1-[#1])-[#1])-[$([#8])	$([#7])	$([#6](-[#1])-[#1])])-[#1])-[#1])-[#7](-[#1])-[#1] N=1c2c(NC1CCc3ccc(N)cc3)ccc(c2)C
c:1(:c(:c(:c(:c(:c:1-[#1])-[#1])-[$([#8])	$([#7])	$([#6](-[#1])-[#1])])-[#1])-[#1])-[#7](-[#1])-[#1] N=1N(c2ccc(N)cc2)C=CC1C3=C(N(N=C3)C)C
c:1(:c(:c(:c(:c(:c:1-[#1])-[#1])-[$([#8])	$([#7])	$([#6](-[#1])-[#1])])-[#1])-[#1])-[#7](-[#1])-[#1] N1(c2c(cccc2)CC1)c3ccc(N)cc3
c:1(:c(:c(:c(:c(:c:1-[#1])-[#1])-[$([#8])	$([#7])	$([#6](-[#1])-[#1])])-[#1])-[#1])-[#7](-[#1])-[#1] N1(c2ccc(N)cc2)C[C@@H](C[C@H](C1)C)C
c:1(:c(:c(:c(:c(:c:1-[#1])-[#1])-[$([#8])	$([#7])	$([#6](-[#1])-[#1])])-[#1])-[#1])-[#7](-[#1])-[#1] N1(c2ccc(N)cc2)CCN(c3ccccc3)CC1
c:1(:c(:c(:c(:c(:c:1-[#1])-[#1])-[$([#8])	$([#7])	$([#6](-[#1])-[#1])])-[#1])-[#1])-[#7](-[#1])-[#1] n1c(nc(c(c1N)CCCCc2ccc(N)cc2)C)N
c:1(:c(:c(:c(:c(:c:1-[#1])-[#1])-[$([#8])	$([#7])	$([#6](-[#1])-[#1])])-[#1])-[#1])-[#7](-[#1])-[#1] n1c(nc(cc1C)C)N=C(Nc2ccc(N)cc2)N
c:1(:c(:c(:c(:c(:c:1-[#1])-[#1])-[$([#8])	$([#7])	$([#6](-[#1])-[#1])])-[#1])-[#1])-[#7](-[#1])-[#1] n1c(Nc2ccc(N)cc2)cc(nc1)c3ccccc3
c:1(:c(:c(:c(:c(:c:1-[#1])-[#1])-[$([#8])	$([#7])	$([#6](-[#1])-[#1])])-[#1])-[#1])-[#7](-[#1])-[#1] N1c2c(cccc2)C(=C1)Cc3ccc(N)cc3
c:1(:c(:c(:c(:c(:c:1-[#1])-[#1])-[$([#8])	$([#7])	$([#6](-[#1])-[#1])])-[#1])-[#1])-[#7](-[#1])-[#1] O(c1c(OC)cc2c(c1)[C@@H]([NH+](CC2)C)Cc3ccc(N)cc3)C
c:1(:c(:c(:c(:c(:c:1-[#1])-[#1])-[$([#8])	$([#7])	$([#6](-[#1])-[#1])])-[#1])-[#1])-[#7](-[#1])-[#1] O(c1c(OC)cccc1)c2ccc(N)cc2
c:1(:c(:c(:c(:c(:c:1-[#1])-[#1])-[$([#8])	$([#7])	$([#6](-[#1])-[#1])])-[#1])-[#1])-[#7](-[#1])-[#1] O(c1c(OCC)cccc1)c2ccc(N)cc2
c:1(:c(:c(:c(:c(:c:1-[#1])-[#1])-[$([#8])	$([#7])	$([#6](-[#1])-[#1])])-[#1])-[#1])-[#7](-[#1])-[#1] O(c1cc(ccc1)C)c2ccc(N)cc2
c:1(:c(:c(:c(:c(:c:1-[#1])-[#1])-[$([#8])	$([#7])	$([#6](-[#1])-[#1])])-[#1])-[#1])-[#7](-[#1])-[#1] O(c1cc(OCC)ccc1)c2ccc(N)cc2
c:1(:c(:c(:c(:c(:c:1-[#1])-[#1])-[$([#8])	$([#7])	$([#6](-[#1])-[#1])])-[#1])-[#1])-[#7](-[#1])-[#1] O(c1ccc(N)cc1)[C@]2(O[C@]([C@@](O)([C@@](O)([C@@](O)2C)C)C)(CO)C)C
c:1(:c(:c(:c(:c(:c:1-[#1])-[#1])-[$([#8])	$([#7])	$([#6](-[#1])-[#1])])-[#1])-[#1])-[#7](-[#1])-[#1] O(c1ccc(N)cc1)[C@@H]2c3c(cccc3)CC2
c:1(:c(:c(:c(:c(:c:1-[#1])-[#1])-[$([#8])	$([#7])	$([#6](-[#1])-[#1])])-[#1])-[#1])-[#7](-[#1])-[#1] O(c1ccc(N)cc1)[C@@H]2O[C@@H]([C@H](O)[C@@H](O)[C@@H](O)2)CO
c:1(:c(:c(:c(:c(:c:1-[#1])-[#1])-[$([#8])	$([#7])	$([#6](-[#1])-[#1])])-[#1])-[#1])-[#7](-[#1])-[#1] O(c1ccc(N)cc1)[C@@H]2O[C@@H]([C@H](O)[C@H](O)[C@@H](O)2)CO
c:1(:c(:c(:c(:c(:c:1-[#1])-[#1])-[$([#8])	$([#7])	$([#6](-[#1])-[#1])])-[#1])-[#1])-[#7](-[#1])-[#1] O(c1ccc(N)cc1)C[C@@H](CCC)C
c:1(:c(:c(:c(:c(:c:1-[#1])-[#1])-[$([#8])	$([#7])	$([#6](-[#1])-[#1])])-[#1])-[#1])-[#7](-[#1])-[#1] O(c1ccc(N)cc1)C[C@H](O)CN2c3c(N=C2CO)cccc3
c:1(:c(:c(:c(:c(:c:1-[#1])-[#1])-[$([#8])	$([#7])	$([#6](-[#1])-[#1])])-[#1])-[#1])-[#7](-[#1])-[#1] O(c1ccc(N)cc1)CC[NH+](CC)CC
c:1(:c(:c(:c(:c(:c:1-[#1])-[#1])-[$([#8])	$([#7])	$([#6](-[#1])-[#1])])-[#1])-[#1])-[#7](-[#1])-[#1] O(c1ccc(N)cc1)CC[NH+](CCc2ccc(N)cc2)C
c:1(:c(:c(:c(:c(:c:1-[#1])-[#1])-[$([#8])	$([#7])	$([#6](-[#1])-[#1])])-[#1])-[#1])-[#7](-[#1])-[#1] O(c1ccc(N)cc1)CCCN2C(=[NH2+])NC(=[NH2+])NC2(C)C
c:1(:c(:c(:c(:c(:c:1-[#1])-[#1])-[$([#8])	$([#7])	$([#6](-[#1])-[#1])])-[#1])-[#1])-[#7](-[#1])-[#1] O(c1ccc(N)cc1)CCCOc2ccccc2
c:1(:c(:c(:c(:c(:c:1-[#1])-[#1])-[$([#8])	$([#7])	$([#6](-[#1])-[#1])])-[#1])-[#1])-[#7](-[#1])-[#1] O(c1ccc(N)cc1)CCOc2ccc(cc2)C(=[NH2+])N
c:1(:c(:c(:c(:c(:c:1-[#1])-[#1])-[$([#8])	$([#7])	$([#6](-[#1])-[#1])])-[#1])-[#1])-[#7](-[#1])-[#1] O[C@H](c1ccc(cc1)C)CCc2ccc(N)cc2
c:1(:c(:c(:c(:c(:c:1-[#1])-[#1])-[$([#8])	$([#7])	$([#6](-[#1])-[#1])])-[#1])-[#1])-[#7](-[#1])-[#1] O=C(N(c1ccc(N)cc1)C)CN2CC[NH+](CC2)C
c:1(:c(:c(:c(:c(:c:1-[#1])-[#1])-[$([#8])	$([#7])	$([#6](-[#1])-[#1])])-[#1])-[#1])-[#7](-[#1])-[#1] O=C(N(N(C(=O)Cc1ccc(N)cc1)C)C)Cc2ccc(N)cc2
c:1(:c(:c(:c(:c(:c:1-[#1])-[#1])-[$([#8])	$([#7])	$([#6](-[#1])-[#1])])-[#1])-[#1])-[#7](-[#1])-[#1] O=C(N[C@@H]1[C@@H](Oc2ccc(N)cc2)O[C@@H]([C@H](O)[C@H](O)1)CO)C
c:1(:c(:c(:c(:c(:c:1-[#1])-[#1])-[$([#8])	$([#7])	$([#6](-[#1])-[#1])])-[#1])-[#1])-[#7](-[#1])-[#1] O=C(N[C@H]1[C@@H](O)[C@H](O)[C@@H](O[C@@H](Oc2ccc(N)cc2)1)CO)C
c:1(:c(:c(:c(:c(:c:1-[#1])-[#1])-[$([#8])	$([#7])	$([#6](-[#1])-[#1])])-[#1])-[#1])-[#7](-[#1])-[#1] O=C(N1c2c(cccc2)CCC1)Cc3ccc(N)cc3
c:1(:c(:c(:c(:c(:c:1-[#1])-[#1])-[$([#8])	$([#7])	$([#6](-[#1])-[#1])])-[#1])-[#1])-[#7](-[#1])-[#1] O=C(Nc1c(cccc1)CC)COc2ccc(N)cc2
c:1(:c(:c(:c(:c(:c:1-[#1])-[#1])-[$([#8])	$([#7])	$([#6](-[#1])-[#1])])-[#1])-[#1])-[#7](-[#1])-[#1] O=C(Nc1cc(ccc1)C)COc2ccc(N)cc2
c:1(:c(:c(:c(:c(:c:1-[#1])-[#1])-[$([#8])	$([#7])	$([#6](-[#1])-[#1])])-[#1])-[#1])-[#7](-[#1])-[#1] O=C(Nc1ccc(N)cc1)c2cc(OCCCC)ccc2
c:1(:c(:c(:c(:c(:c:1-[#1])-[#1])-[$([#8])	$([#7])	$([#6](-[#1])-[#1])])-[#1])-[#1])-[#7](-[#1])-[#1] O=C(Nc1ccc(N)cc1)c2ccc(OCC(C)C)cc2
c:1(:c(:c(:c(:c(:c:1-[#1])-[#1])-[$([#8])	$([#7])	$([#6](-[#1])-[#1])])-[#1])-[#1])-[#7](-[#1])-[#1] O=C(Nc1ccc(N)cc1)CC(=O)c2ccccc2
c:1(:c(:c(:c(:c(:c:1-[#1])-[#1])-[$([#8])	$([#7])	$([#6](-[#1])-[#1])])-[#1])-[#1])-[#7](-[#1])-[#1] O=C(Nc1ccc(N)cc1)CCN2[C@@H](CN(c3[nH+]cccc3)CC2)C
c:1(:c(:c(:c(:c(:c:1-[#1])-[#1])-[$([#8])	$([#7])	$([#6](-[#1])-[#1])])-[#1])-[#1])-[#7](-[#1])-[#1] O=C(Nc1ccc(N)cc1)COc2c(cc(cc2)C)C
c:1(:c(:c(:c(:c(:c:1-[#1])-[#1])-[$([#8])	$([#7])	$([#6](-[#1])-[#1])])-[#1])-[#1])-[#7](-[#1])-[#1] O=C(NC1CCCCC1)CCc2ccc(N)cc2
c:1(:c(:c(:c(:c(:c:1-[#1])-[#1])-[$([#8])	$([#7])	$([#6](-[#1])-[#1])])-[#1])-[#1])-[#7](-[#1])-[#1] O=C(OC(C)(C)C)N1C[C@H](Oc2ccc(N)cc2)CC1
c:1(:c(:c(:c(:c(:c:1-[#1])-[#1])-[$([#8])	$([#7])	$([#6](-[#1])-[#1])])-[#1])-[#1])-[#7](-[#1])-[#1] O=C(OC(C)(C)C)N1CCN(CC1)CCc2ccc(N)cc2
c:1(:c(:c(:c(:c(:c:1-[#1])-[#1])-[$([#8])	$([#7])	$([#6](-[#1])-[#1])])-[#1])-[#1])-[#7](-[#1])-[#1] O=C(OC(C)C)c1cc2c(cc1)C(=O)N(c3ccc(N)cc3)C(=O)2
c:1(:c(:c(:c(:c(:c:1-[#1])-[#1])-[$([#8])	$([#7])	$([#6](-[#1])-[#1])])-[#1])-[#1])-[#7](-[#1])-[#1] O=C(OC)[C@@H](c1ccccc1)Cc2ccc(N)cc2
c:1(:c(:c(:c(:c(:c:1-[#1])-[#1])-[$([#8])	$([#7])	$([#6](-[#1])-[#1])])-[#1])-[#1])-[#7](-[#1])-[#1] O=C(Oc1ccc(N)cc1)C=2NC(C(=O)OCC)=CC2
c:1(:c(:c(:c(:c(:c:1-[#1])-[#1])-[$([#8])	$([#7])	$([#6](-[#1])-[#1])])-[#1])-[#1])-[#7](-[#1])-[#1] O=C(Oc1ccc(N)cc1)c2ccccc2
c:1(:c(:c(:c(:c(:c:1-[#1])-[#1])-[$([#8])	$([#7])	$([#6](-[#1])-[#1])])-[#1])-[#1])-[#7](-[#1])-[#1] O=C(OCC)C=1c2nc3c(nc(N(c4ccc(N)cc4)C(N)1)2)cccc3
c:1(:c(:c(:c(:c(:c:1-[#1])-[#1])-[$([#8])	$([#7])	$([#6](-[#1])-[#1])])-[#1])-[#1])-[#7](-[#1])-[#1] O=C1[C@@H](C(=O)CCCC)C(=[NH+]c2ccc(N)cc2)CC(C1)(C)C
c:1(:c(:c(:c(:c(:c:1-[#1])-[#1])-[$([#8])	$([#7])	$([#6](-[#1])-[#1])])-[#1])-[#1])-[#7](-[#1])-[#1] O=C1C=C(Nc2ccc(N)cc2)C[C@@H](c3ccccc3)C1
c:1(:c(:c(:c(:c(:c:1-[#1])-[#1])-[$([#8])	$([#7])	$([#6](-[#1])-[#1])])-[#1])-[#1])-[#7](-[#1])-[#1] O=C1C2=C(N(c3ccc(N)cc3)C(=C2)C)CC(C1)(C)C
c:1(:c(:c(:c(:c(:c:1-[#1])-[#1])-[$([#8])	$([#7])	$([#6](-[#1])-[#1])])-[#1])-[#1])-[#7](-[#1])-[#1] O=C1N(C(=NN=C1C(C)(C)C)Nc2ccc(N)cc2)C
c:1(:c(:c(:c(:c(:c:1-[#1])-[#1])-[$([#8])	$([#7])	$([#6](-[#1])-[#1])])-[#1])-[#1])-[#7](-[#1])-[#1] O=C1N(C(=O)CN1)CCC(=O)Nc2ccc(N)cc2
c:1(:c(:c(:c(:c(:c:1-[#1])-[#1])-[$([#8])	$([#7])	$([#6](-[#1])-[#1])])-[#1])-[#1])-[#7](-[#1])-[#1] O=C1N(c2ccc(N)cc2)C(=O)c3c(N1)cccc3
c:1(:c(:c(:c(:c(:c:1-[#1])-[#1])-[$([#8])	$([#7])	$([#6](-[#1])-[#1])])-[#1])-[#1])-[#7](-[#1])-[#1] O=C1N2C(=CC=C1)[C@H]3CN(c4ccc(N)cc4)C[C@@H](C2)C3
c:1(:c(:c(:c(:c(:c:1-[#1])-[#1])-[$([#8])	$([#7])	$([#6](-[#1])-[#1])])-[#1])-[#1])-[#7](-[#1])-[#1] O=C1NC(=NC(=C1Cc2ccc(N)cc2)C(OC)OC)NC(=O)C
c:1(:c(:c(:c(:c(:c:1-[#1])-[#1])-[$([#8])	$([#7])	$([#6](-[#1])-[#1])])-[#1])-[#1])-[#7](-[#1])-[#1] O=C1NC(=NC(c2ccccc2)=C1CCCOc3ccc(N)cc3)N
c:1(:c(:c(:c(:c(:c:1-[#1])-[#1])-[$([#8])	$([#7])	$([#6](-[#1])-[#1])])-[#1])-[#1])-[#7](-[#1])-[#1] O=C1NC(=O)c2c(cc(Oc3ccc(N)cc3)cc2)1
c:1(:c(:c(:c(:c(:c:1-[#1])-[#1])-[$([#8])	$([#7])	$([#6](-[#1])-[#1])])-[#1])-[#1])-[#7](-[#1])-[#1] O1c2c(OCC1)ccc(c2)C=Nc3ccc(N)cc3
c:1(:c(:c(:c(:c(:c:1-[#1])-[#1])-[$([#8])	$([#7])	$([#6](-[#1])-[#1])])-[#1])-[#1])-[#7](-[#1])-[#1] O1CCN(CC1)CC[NH+]2CCN(c3ccc(N)cc3)CC2
c:1(:c(:c(:c(:c(:c:1-[#1])-[#1])-[$([#8])	$([#7])	$([#6](-[#1])-[#1])])-[#1])-[#1])-[#7](-[#1])-[#1] O1CCN(CC2=NN=NN(c3ccc(N)cc3)2)CC1
c:1(:c(:c(:c(:c(:c:1-[#1])-[#1])-[$([#8])	$([#7])	$([#6](-[#1])-[#1])])-[#1])-[#1])-[#7](-[#1])-[#1] P([O-])([O-])(=O)C1([NH2+]c2ccc(OC)cc2)CCC(CC1)CC
c:1(:c(:c(:c(:c(:c:1-[#1])-[#1])-[$([#8])	$([#7])	$([#6](-[#1])-[#1])])-[#1])-[#1])-[#7](-[#1])-[#1] S(=O)(=O)(c1ccc(cc1)C)Cc2ccc(N)cc2
c:1(:c(:c(:c(:c(:c:1-[#1])-[#1])-[$([#8])	$([#7])	$([#6](-[#1])-[#1])])-[#1])-[#1])-[#7](-[#1])-[#1] S(=O)(=O)(N(c1ccc(N)cc1)C)c2ccc(cc2)C
c:1(:c(:c(:c(:c(:c:1-[#1])-[#1])-[$([#8])	$([#7])	$([#6](-[#1])-[#1])])-[#1])-[#1])-[#7](-[#1])-[#1] S(=O)(=O)(Oc1ccc(N)cc1)C2=CCS(=O)(=O)C2
c:1(:c(:c(:c(:c(:c:1-[#1])-[#1])-[$([#8])	$([#7])	$([#6](-[#1])-[#1])])-[#1])-[#1])-[#7](-[#1])-[#1] S(c1c(nccc1)C(=O)NCc2ccc(N)cc2)C
c:1(:c(:c(:c(:c(:c:1-[#1])-[#1])-[$([#8])	$([#7])	$([#6](-[#1])-[#1])])-[#1])-[#1])-[#7](-[#1])-[#1] S=C(NN=CC1=NC=CN(c2ccc(N)cc2)1)N
c:1(:c(:c(:c(:c(:c:1-[#1])-[#1])-[$([#8])	$([#7])	$([#6](-[#1])-[#1])])-[#1])-[#1])-[#7](-[#1])-[#1] S=C(NN=CC1=NC=CN(c2ccc(N)cc2)1)N
c:1(:c(:c(:c(:c(:c:1-[#1])-[#1])-[$([#8])	$([#7])	$([#6](-[#1])-[#1])])-[#1])-[#1])-[#7](-[#1])-[#1] S1C(=CC=C1)C[NH+]2CCN(c3ccc(N)cc3)CC2
c:1(:c(:c(:c(:c(:c:1-[#1])-[#1])-[$([#8])	$([#7])	$([#6](-[#1])-[#1])])-[#1])-[#1])-[#7](-[#1])-[#1] S1C(=CC=C1)CCOc2ccc(N)cc2
c:1(:c(:c(:c(:c(:c:1-[#1])-[#1])-[$([#8])	$([#7])	$([#6](-[#1])-[#1])])-[#1])-[#1])-[#7](-[#1])-[#1] S1C(=NC(c2ncccc2)=C1)Nc3ccc(N)cc3
c:1(:c(:c(:c(:c(:c:1-[#1])-[#1])-[$([#8])	$([#7])	$([#6](-[#1])-[#1])])-[#1])-[#1])-[#7](-[#1])-[#1] S1C(C(=O)N2CCN(c3ccc(N)cc3)CC2)=CC=C1
n:1(c(c(c:2:c:1:c:c:c:c:2-[#1])-[#6;X4]-[#1])-[$([#6](-[#1])-[#1])	$([#6]=	:[!#6&!#1])	$([#6](-[#1])-[#7])	$([#6](-[#1])(-[#6](-[#1])-[#1])-[#6](-[#1])(-[#1])-[#7](-[#1])-[#6](-[#1])-[#1])])-[$([#1])	$([#6](-[#1])-[#1])] [O-]C(=O)[C@@H]([NH2+]CCCOC)C=1c2c(NC1C)cccc2
n:1(c(c(c:2:c:1:c:c:c:c:2-[#1])-[#6;X4]-[#1])-[$([#6](-[#1])-[#1])	$([#6]=	:[!#6&!#1])	$([#6](-[#1])-[#7])	$([#6](-[#1])(-[#6](-[#1])-[#1])-[#6](-[#1])(-[#1])-[#7](-[#1])-[#6](-[#1])-[#1])])-[$([#1])	$([#6](-[#1])-[#1])] [O-]C(=O)[C@@H](NC(=O)N1CC=2Nc3c(cccc3)C2CC1)[C@@H](CC)C
n:1(c(c(c:2:c:1:c:c:c:c:2-[#1])-[#6;X4]-[#1])-[$([#6](-[#1])-[#1])	$([#6]=	:[!#6&!#1])	$([#6](-[#1])-[#7])	$([#6](-[#1])(-[#6](-[#1])-[#1])-[#6](-[#1])(-[#1])-[#7](-[#1])-[#6](-[#1])-[#1])])-[$([#1])	$([#6](-[#1])-[#1])] [O-]C(=O)[C@H]1[C@H](C=2c3c(NC2CC1)cccc3)C
n:1(c(c(c:2:c:1:c:c:c:c:2-[#1])-[#6;X4]-[#1])-[$([#6](-[#1])-[#1])	$([#6]=	:[!#6&!#1])	$([#6](-[#1])-[#7])	$([#6](-[#1])(-[#6](-[#1])-[#1])-[#6](-[#1])(-[#1])-[#7](-[#1])-[#6](-[#1])-[#1])])-[$([#1])	$([#6](-[#1])-[#1])] [O-]C(=O)[C@H]1[NH2+][C@@H](c2c(O)cc(O)cc2)C=3Nc4c(cccc4)C3C1
n:1(c(c(c:2:c:1:c:c:c:c:2-[#1])-[#6;X4]-[#1])-[$([#6](-[#1])-[#1])	$([#6]=	:[!#6&!#1])	$([#6](-[#1])-[#7])	$([#6](-[#1])(-[#6](-[#1])-[#1])-[#6](-[#1])(-[#1])-[#7](-[#1])-[#6](-[#1])-[#1])])-[$([#1])	$([#6](-[#1])-[#1])] [O-]C(=O)[C@H]1[NH2+][C@H](c2cc(O)c(O)cc2)C=3Nc4c(cccc4)C3C1
n:1(c(c(c:2:c:1:c:c:c:c:2-[#1])-[#6;X4]-[#1])-[$([#6](-[#1])-[#1])	$([#6]=	:[!#6&!#1])	$([#6](-[#1])-[#7])	$([#6](-[#1])(-[#6](-[#1])-[#1])-[#6](-[#1])(-[#1])-[#7](-[#1])-[#6](-[#1])-[#1])])-[$([#1])	$([#6](-[#1])-[#1])] [O-]C(=O)[C@H]1N(C(=O)CC)[C@H](C=2Nc3c(cccc3)C2C1)CCCC
n:1(c(c(c:2:c:1:c:c:c:c:2-[#1])-[#6;X4]-[#1])-[$([#6](-[#1])-[#1])	$([#6]=	:[!#6&!#1])	$([#6](-[#1])-[#7])	$([#6](-[#1])(-[#6](-[#1])-[#1])-[#6](-[#1])(-[#1])-[#7](-[#1])-[#6](-[#1])-[#1])])-[$([#1])	$([#6](-[#1])-[#1])] [O-]C(=O)C=1N(c2c(cccc2)C1CC(=O)N3CC[NH+](CC3)C)CC
n:1(c(c(c:2:c:1:c:c:c:c:2-[#1])-[#6;X4]-[#1])-[$([#6](-[#1])-[#1])	$([#6]=	:[!#6&!#1])	$([#6](-[#1])-[#7])	$([#6](-[#1])(-[#6](-[#1])-[#1])-[#6](-[#1])(-[#1])-[#7](-[#1])-[#6](-[#1])-[#1])])-[$([#1])	$([#6](-[#1])-[#1])] Clc1c2N(C(=C(c2ccc1)C)C)C[C@H](O)CN3C(=NC=C3)C
n:1(c(c(c:2:c:1:c:c:c:c:2-[#1])-[#6;X4]-[#1])-[$([#6](-[#1])-[#1])	$([#6]=	:[!#6&!#1])	$([#6](-[#1])-[#7])	$([#6](-[#1])(-[#6](-[#1])-[#1])-[#6](-[#1])(-[#1])-[#7](-[#1])-[#6](-[#1])-[#1])])-[$([#1])	$([#6](-[#1])-[#1])] Clc1c2N(C3=C(c2ccc1)CCCC3)C[C@@H](O)C[NH2+]CCO
n:1(c(c(c:2:c:1:c:c:c:c:2-[#1])-[#6;X4]-[#1])-[$([#6](-[#1])-[#1])	$([#6]=	:[!#6&!#1])	$([#6](-[#1])-[#7])	$([#6](-[#1])(-[#6](-[#1])-[#1])-[#6](-[#1])(-[#1])-[#7](-[#1])-[#6](-[#1])-[#1])])-[$([#1])	$([#6](-[#1])-[#1])] Clc1c2NC(C(=O)NCCN3N=C(N=C3C)C)=C(c2ccc1)C
n:1(c(c(c:2:c:1:c:c:c:c:2-[#1])-[#6;X4]-[#1])-[$([#6](-[#1])-[#1])	$([#6]=	:[!#6&!#1])	$([#6](-[#1])-[#7])	$([#6](-[#1])(-[#6](-[#1])-[#1])-[#6](-[#1])(-[#1])-[#7](-[#1])-[#6](-[#1])-[#1])])-[$([#1])	$([#6](-[#1])-[#1])] Clc1cc(ccc1)[C@H]2[NH2+][C@H](C([O-])=O)CC=3c4c(NC32)cccc4
n:1(c(c(c:2:c:1:c:c:c:c:2-[#1])-[#6;X4]-[#1])-[$([#6](-[#1])-[#1])	$([#6]=	:[!#6&!#1])	$([#6](-[#1])-[#7])	$([#6](-[#1])(-[#6](-[#1])-[#1])-[#6](-[#1])(-[#1])-[#7](-[#1])-[#6](-[#1])-[#1])])-[$([#1])	$([#6](-[#1])-[#1])] Clc1cc2c(NC(=C2CC(=O)N(CC[NH+](C)C)C)C)cc1
n:1(c(c(c:2:c:1:c:c:c:c:2-[#1])-[#6;X4]-[#1])-[$([#6](-[#1])-[#1])	$([#6]=	:[!#6&!#1])	$([#6](-[#1])-[#7])	$([#6](-[#1])(-[#6](-[#1])-[#1])-[#6](-[#1])(-[#1])-[#7](-[#1])-[#6](-[#1])-[#1])])-[$([#1])	$([#6](-[#1])-[#1])] Clc1cc2c(NC(=C2CCNCc3ccncc3)C)cc1
n:1(c(c(c:2:c:1:c:c:c:c:2-[#1])-[#6;X4]-[#1])-[$([#6](-[#1])-[#1])	$([#6]=	:[!#6&!#1])	$([#6](-[#1])-[#7])	$([#6](-[#1])(-[#6](-[#1])-[#1])-[#6](-[#1])(-[#1])-[#7](-[#1])-[#6](-[#1])-[#1])])-[$([#1])	$([#6](-[#1])-[#1])] Clc1cc2c(NC3=C2CC[NH2+][C@H]3C4=C([O-])NC(=O)N(C(=O)4)C)cc1
n:1(c(c(c:2:c:1:c:c:c:c:2-[#1])-[#6;X4]-[#1])-[$([#6](-[#1])-[#1])	$([#6]=	:[!#6&!#1])	$([#6](-[#1])-[#7])	$([#6](-[#1])(-[#6](-[#1])-[#1])-[#6](-[#1])(-[#1])-[#7](-[#1])-[#6](-[#1])-[#1])])-[$([#1])	$([#6](-[#1])-[#1])] Clc1cc2c(NC3=C2CCN[C@@H]3C4C(=O)CCCC(=O)4)cc1
n:1(c(c(c:2:c:1:c:c:c:c:2-[#1])-[#6;X4]-[#1])-[$([#6](-[#1])-[#1])	$([#6]=	:[!#6&!#1])	$([#6](-[#1])-[#7])	$([#6](-[#1])(-[#6](-[#1])-[#1])-[#6](-[#1])(-[#1])-[#7](-[#1])-[#6](-[#1])-[#1])])-[$([#1])	$([#6](-[#1])-[#1])] Clc1cc2c(NC3=C2CN(C(=O)[C@@H](N4N=CN=C4)C)CC3)cc1
n:1(c(c(c:2:c:1:c:c:c:c:2-[#1])-[#6;X4]-[#1])-[$([#6](-[#1])-[#1])	$([#6]=	:[!#6&!#1])	$([#6](-[#1])-[#7])	$([#6](-[#1])(-[#6](-[#1])-[#1])-[#6](-[#1])(-[#1])-[#7](-[#1])-[#6](-[#1])-[#1])])-[$([#1])	$([#6](-[#1])-[#1])] Clc1cc2c(NC3=C2CN(C(=O)COC(=O)COC)CC3)cc1
n:1(c(c(c:2:c:1:c:c:c:c:2-[#1])-[#6;X4]-[#1])-[$([#6](-[#1])-[#1])	$([#6]=	:[!#6&!#1])	$([#6](-[#1])-[#7])	$([#6](-[#1])(-[#6](-[#1])-[#1])-[#6](-[#1])(-[#1])-[#7](-[#1])-[#6](-[#1])-[#1])])-[$([#1])	$([#6](-[#1])-[#1])] Clc1cc2c(NC3=C2CN(C(=S)NCC)CC3)cc1
n:1(c(c(c:2:c:1:c:c:c:c:2-[#1])-[#6;X4]-[#1])-[$([#6](-[#1])-[#1])	$([#6]=	:[!#6&!#1])	$([#6](-[#1])-[#7])	$([#6](-[#1])(-[#6](-[#1])-[#1])-[#6](-[#1])(-[#1])-[#7](-[#1])-[#6](-[#1])-[#1])])-[$([#1])	$([#6](-[#1])-[#1])] Fc1c2NC(=C(c2cc(F)c1)CCNC(=O)c3cc(C#N)ccc3)C
n:1(c(c(c:2:c:1:c:c:c:c:2-[#1])-[#6;X4]-[#1])-[$([#6](-[#1])-[#1])	$([#6]=	:[!#6&!#1])	$([#6](-[#1])-[#7])	$([#6](-[#1])(-[#6](-[#1])-[#1])-[#6](-[#1])(-[#1])-[#7](-[#1])-[#6](-[#1])-[#1])])-[$([#1])	$([#6](-[#1])-[#1])] Fc1c2NC3=C(c2cc(F)c1)C[C@H]([NH+](C)C)CC3
n:1(c(c(c:2:c:1:c:c:c:c:2-[#1])-[#6;X4]-[#1])-[$([#6](-[#1])-[#1])	$([#6]=	:[!#6&!#1])	$([#6](-[#1])-[#7])	$([#6](-[#1])(-[#6](-[#1])-[#1])-[#6](-[#1])(-[#1])-[#7](-[#1])-[#6](-[#1])-[#1])])-[$([#1])	$([#6](-[#1])-[#1])] Fc1cc2c(NC(=C2CC(=O)N(CCCC)CC)C)cc1
n:1(c(c(c:2:c:1:c:c:c:c:2-[#1])-[#6;X4]-[#1])-[$([#6](-[#1])-[#1])	$([#6]=	:[!#6&!#1])	$([#6](-[#1])-[#7])	$([#6](-[#1])(-[#6](-[#1])-[#1])-[#6](-[#1])(-[#1])-[#7](-[#1])-[#6](-[#1])-[#1])])-[$([#1])	$([#6](-[#1])-[#1])] Fc1cc2c(NC(=C2CC(=O)N[C@@H](CCC)C)C)cc1
n:1(c(c(c:2:c:1:c:c:c:c:2-[#1])-[#6;X4]-[#1])-[$([#6](-[#1])-[#1])	$([#6]=	:[!#6&!#1])	$([#6](-[#1])-[#7])	$([#6](-[#1])(-[#6](-[#1])-[#1])-[#6](-[#1])(-[#1])-[#7](-[#1])-[#6](-[#1])-[#1])])-[$([#1])	$([#6](-[#1])-[#1])] Fc1cc2c(NC(C(=O)NCCC[C@H]3COCC3)=C2CC)cc1
n:1(c(c(c:2:c:1:c:c:c:c:2-[#1])-[#6;X4]-[#1])-[$([#6](-[#1])-[#1])	$([#6]=	:[!#6&!#1])	$([#6](-[#1])-[#7])	$([#6](-[#1])(-[#6](-[#1])-[#1])-[#6](-[#1])(-[#1])-[#7](-[#1])-[#6](-[#1])-[#1])])-[$([#1])	$([#6](-[#1])-[#1])] Fc1cc2c(NC3=C2CN(C(=O)[C@H](CC)C)CC3)cc1
n:1(c(c(c:2:c:1:c:c:c:c:2-[#1])-[#6;X4]-[#1])-[$([#6](-[#1])-[#1])	$([#6]=	:[!#6&!#1])	$([#6](-[#1])-[#7])	$([#6](-[#1])(-[#6](-[#1])-[#1])-[#6](-[#1])(-[#1])-[#7](-[#1])-[#6](-[#1])-[#1])])-[$([#1])	$([#6](-[#1])-[#1])] Fc1cc2c(NC3=C2CN(C(=O)c4cnccc4)CC3)cc1
n:1(c(c(c:2:c:1:c:c:c:c:2-[#1])-[#6;X4]-[#1])-[$([#6](-[#1])-[#1])	$([#6]=	:[!#6&!#1])	$([#6](-[#1])-[#7])	$([#6](-[#1])(-[#6](-[#1])-[#1])-[#6](-[#1])(-[#1])-[#7](-[#1])-[#6](-[#1])-[#1])])-[$([#1])	$([#6](-[#1])-[#1])] Fc1cc2c(NC3=C2CN(C(=O)OCC)CC3)cc1
n:1(c(c(c:2:c:1:c:c:c:c:2-[#1])-[#6;X4]-[#1])-[$([#6](-[#1])-[#1])	$([#6]=	:[!#6&!#1])	$([#6](-[#1])-[#7])	$([#6](-[#1])(-[#6](-[#1])-[#1])-[#6](-[#1])(-[#1])-[#7](-[#1])-[#6](-[#1])-[#1])])-[$([#1])	$([#6](-[#1])-[#1])] Fc1cc2c(NC3=C2CN(CC3)CCCc4ccncc4)cc1
n:1(c(c(c:2:c:1:c:c:c:c:2-[#1])-[#6;X4]-[#1])-[$([#6](-[#1])-[#1])	$([#6]=	:[!#6&!#1])	$([#6](-[#1])-[#7])	$([#6](-[#1])(-[#6](-[#1])-[#1])-[#6](-[#1])(-[#1])-[#7](-[#1])-[#6](-[#1])-[#1])])-[$([#1])	$([#6](-[#1])-[#1])] Fc1cc2c(NC3=C2CN(CC3)CCCc4cnccc4)cc1
n:1(c(c(c:2:c:1:c:c:c:c:2-[#1])-[#6;X4]-[#1])-[$([#6](-[#1])-[#1])	$([#6]=	:[!#6&!#1])	$([#6](-[#1])-[#7])	$([#6](-[#1])(-[#6](-[#1])-[#1])-[#6](-[#1])(-[#1])-[#7](-[#1])-[#6](-[#1])-[#1])])-[$([#1])	$([#6](-[#1])-[#1])] Fc1cc2c(NC3=C2CN(CCc4ncccc4)CC3)cc1
n:1(c(c(c:2:c:1:c:c:c:c:2-[#1])-[#6;X4]-[#1])-[$([#6](-[#1])-[#1])	$([#6]=	:[!#6&!#1])	$([#6](-[#1])-[#7])	$([#6](-[#1])(-[#6](-[#1])-[#1])-[#6](-[#1])(-[#1])-[#7](-[#1])-[#6](-[#1])-[#1])])-[$([#1])	$([#6](-[#1])-[#1])] n1c(nccc1)N2C[C@H]([NH2+]CC=3c4c(N(C3C)C)cccc4)CCC2
n:1(c(c(c:2:c:1:c:c:c:c:2-[#1])-[#6;X4]-[#1])-[$([#6](-[#1])-[#1])	$([#6]=	:[!#6&!#1])	$([#6](-[#1])-[#7])	$([#6](-[#1])(-[#6](-[#1])-[#1])-[#6](-[#1])(-[#1])-[#7](-[#1])-[#6](-[#1])-[#1])])-[$([#1])	$([#6](-[#1])-[#1])] O(c1c(OC)cc(cc(OC)1)[C@@H]2[NH2+]CCC=3c4c(NC32)cccc4)C
n:1(c(c(c:2:c:1:c:c:c:c:2-[#1])-[#6;X4]-[#1])-[$([#6](-[#1])-[#1])	$([#6]=	:[!#6&!#1])	$([#6](-[#1])-[#7])	$([#6](-[#1])(-[#6](-[#1])-[#1])-[#6](-[#1])(-[#1])-[#7](-[#1])-[#6](-[#1])-[#1])])-[$([#1])	$([#6](-[#1])-[#1])] O(c1c(OC)ccc(c1)[C@H]2[NH2+]CCC=3c4c(NC32)cccc4)C
n:1(c(c(c:2:c:1:c:c:c:c:2-[#1])-[#6;X4]-[#1])-[$([#6](-[#1])-[#1])	$([#6]=	:[!#6&!#1])	$([#6](-[#1])-[#7])	$([#6](-[#1])(-[#6](-[#1])-[#1])-[#6](-[#1])(-[#1])-[#7](-[#1])-[#6](-[#1])-[#1])])-[$([#1])	$([#6](-[#1])-[#1])] O(c1c(OC)ccc(c1)[C@H]2NCCC=3c4c(NC32)ccc(OC)c4)C
n:1(c(c(c:2:c:1:c:c:c:c:2-[#1])-[#6;X4]-[#1])-[$([#6](-[#1])-[#1])	$([#6]=	:[!#6&!#1])	$([#6](-[#1])-[#7])	$([#6](-[#1])(-[#6](-[#1])-[#1])-[#6](-[#1])(-[#1])-[#7](-[#1])-[#6](-[#1])-[#1])])-[$([#1])	$([#6](-[#1])-[#1])] O[C@@H](C[NH2+][C@H](CO)CC)CN1c2c(cc(cc2)C)C3=C1CCCC3
n:1(c(c(c:2:c:1:c:c:c:c:2-[#1])-[#6;X4]-[#1])-[$([#6](-[#1])-[#1])	$([#6]=	:[!#6&!#1])	$([#6](-[#1])-[#7])	$([#6](-[#1])(-[#6](-[#1])-[#1])-[#6](-[#1])(-[#1])-[#7](-[#1])-[#6](-[#1])-[#1])])-[$([#1])	$([#6](-[#1])-[#1])] O[C@H](C[NH2+]C1CCCC1)CN2c3c(cccc3)C(=C2C)C
n:1(c(c(c:2:c:1:c:c:c:c:2-[#1])-[#6;X4]-[#1])-[$([#6](-[#1])-[#1])	$([#6]=	:[!#6&!#1])	$([#6](-[#1])-[#7])	$([#6](-[#1])(-[#6](-[#1])-[#1])-[#6](-[#1])(-[#1])-[#7](-[#1])-[#6](-[#1])-[#1])])-[$([#1])	$([#6](-[#1])-[#1])] O=C(N([C@@H]1C=2Nc3c(cc(cc3)C)C2CCC1)CC(OC)OC)C
n:1(c(c(c:2:c:1:c:c:c:c:2-[#1])-[#6;X4]-[#1])-[$([#6](-[#1])-[#1])	$([#6]=	:[!#6&!#1])	$([#6](-[#1])-[#7])	$([#6](-[#1])(-[#6](-[#1])-[#1])-[#6](-[#1])(-[#1])-[#7](-[#1])-[#6](-[#1])-[#1])])-[$([#1])	$([#6](-[#1])-[#1])] O=C(N(CC)CC)[C@@H]1C[NH+](CC=2c3c(NC2C)cccc3)CCC1
n:1(c(c(c:2:c:1:c:c:c:c:2-[#1])-[#6;X4]-[#1])-[$([#6](-[#1])-[#1])	$([#6]=	:[!#6&!#1])	$([#6](-[#1])-[#7])	$([#6](-[#1])(-[#6](-[#1])-[#1])-[#6](-[#1])(-[#1])-[#7](-[#1])-[#6](-[#1])-[#1])])-[$([#1])	$([#6](-[#1])-[#1])] O=C(N)CCN1c2c(cc(cc2)C)C3=C1C(=O)CCC3
n:1(c(c(c:2:c:1:c:c:c:c:2-[#1])-[#6;X4]-[#1])-[$([#6](-[#1])-[#1])	$([#6]=	:[!#6&!#1])	$([#6](-[#1])-[#7])	$([#6](-[#1])(-[#6](-[#1])-[#1])-[#6](-[#1])(-[#1])-[#7](-[#1])-[#6](-[#1])-[#1])])-[$([#1])	$([#6](-[#1])-[#1])] O=C(N[C@@H](CN1N=C(C=C1C)C)C)c2cc3c(N(C(=C3C)C)C)cc2
n:1(c(c(c:2:c:1:c:c:c:c:2-[#1])-[#6;X4]-[#1])-[$([#6](-[#1])-[#1])	$([#6]=	:[!#6&!#1])	$([#6](-[#1])-[#7])	$([#6](-[#1])(-[#6](-[#1])-[#1])-[#6](-[#1])(-[#1])-[#7](-[#1])-[#6](-[#1])-[#1])])-[$([#1])	$([#6](-[#1])-[#1])] O=C(N[C@H](CN1CCOCC1)CC)CC=2c3c(NC2C)ccc(c3)C
n:1(c(c(c:2:c:1:c:c:c:c:2-[#1])-[#6;X4]-[#1])-[$([#6](-[#1])-[#1])	$([#6]=	:[!#6&!#1])	$([#6](-[#1])-[#7])	$([#6](-[#1])(-[#6](-[#1])-[#1])-[#6](-[#1])(-[#1])-[#7](-[#1])-[#6](-[#1])-[#1])])-[$([#1])	$([#6](-[#1])-[#1])] O=C(N1[C@@H]2C=3Nc4c(cccc4)C3CC[C@@H]2CCC1)C
n:1(c(c(c:2:c:1:c:c:c:c:2-[#1])-[#6;X4]-[#1])-[$([#6](-[#1])-[#1])	$([#6]=	:[!#6&!#1])	$([#6](-[#1])-[#7])	$([#6](-[#1])(-[#6](-[#1])-[#1])-[#6](-[#1])(-[#1])-[#7](-[#1])-[#6](-[#1])-[#1])])-[$([#1])	$([#6](-[#1])-[#1])] O=C(N1[C@H](C=2Nc3c(cccc3)C2CC1)C)NC=4C=NNC4
n:1(c(c(c:2:c:1:c:c:c:c:2-[#1])-[#6;X4]-[#1])-[$([#6](-[#1])-[#1])	$([#6]=	:[!#6&!#1])	$([#6](-[#1])-[#7])	$([#6](-[#1])(-[#6](-[#1])-[#1])-[#6](-[#1])(-[#1])-[#7](-[#1])-[#6](-[#1])-[#1])])-[$([#1])	$([#6](-[#1])-[#1])] O=C(N1[C@H]2C=3N(c4c(cc(cc4)C)C3CCC2)CCC1)C
n:1(c(c(c:2:c:1:c:c:c:c:2-[#1])-[#6;X4]-[#1])-[$([#6](-[#1])-[#1])	$([#6]=	:[!#6&!#1])	$([#6](-[#1])-[#7])	$([#6](-[#1])(-[#6](-[#1])-[#1])-[#6](-[#1])(-[#1])-[#7](-[#1])-[#6](-[#1])-[#1])])-[$([#1])	$([#6](-[#1])-[#1])] O=C(N1CC=2c3c(NC2CC1)ccc(c3)C)C[NH+]4C[C@@H](CCC4)C
n:1(c(c(c:2:c:1:c:c:c:c:2-[#1])-[#6;X4]-[#1])-[$([#6](-[#1])-[#1])	$([#6]=	:[!#6&!#1])	$([#6](-[#1])-[#7])	$([#6](-[#1])(-[#6](-[#1])-[#1])-[#6](-[#1])(-[#1])-[#7](-[#1])-[#6](-[#1])-[#1])])-[$([#1])	$([#6](-[#1])-[#1])] O=C(N1CC=2c3c(NC2CC1)ccc(c3)C)c4nccnc4
n:1(c(c(c:2:c:1:c:c:c:c:2-[#1])-[#6;X4]-[#1])-[$([#6](-[#1])-[#1])	$([#6]=	:[!#6&!#1])	$([#6](-[#1])-[#7])	$([#6](-[#1])(-[#6](-[#1])-[#1])-[#6](-[#1])(-[#1])-[#7](-[#1])-[#6](-[#1])-[#1])])-[$([#1])	$([#6](-[#1])-[#1])] O=C(N1CC=2c3c(NC2CC1)cccc3)C=4NC=C(C(=O)C)C4
n:1(c(c(c:2:c:1:c:c:c:c:2-[#1])-[#6;X4]-[#1])-[$([#6](-[#1])-[#1])	$([#6]=	:[!#6&!#1])	$([#6](-[#1])-[#7])	$([#6](-[#1])(-[#6](-[#1])-[#1])-[#6](-[#1])(-[#1])-[#7](-[#1])-[#6](-[#1])-[#1])])-[$([#1])	$([#6](-[#1])-[#1])] O=C(N1CC=2c3c(NC2CC1)cccc3)CCC(=O)NC4CC4
n:1(c(c(c:2:c:1:c:c:c:c:2-[#1])-[#6;X4]-[#1])-[$([#6](-[#1])-[#1])	$([#6]=	:[!#6&!#1])	$([#6](-[#1])-[#7])	$([#6](-[#1])(-[#6](-[#1])-[#1])-[#6](-[#1])(-[#1])-[#7](-[#1])-[#6](-[#1])-[#1])])-[$([#1])	$([#6](-[#1])-[#1])] O=C(N1CCC(OC)CC1)c2cc3c(NC4=C3CCCC4)cc2
n:1(c(c(c:2:c:1:c:c:c:c:2-[#1])-[#6;X4]-[#1])-[$([#6](-[#1])-[#1])	$([#6]=	:[!#6&!#1])	$([#6](-[#1])-[#7])	$([#6](-[#1])(-[#6](-[#1])-[#1])-[#6](-[#1])(-[#1])-[#7](-[#1])-[#6](-[#1])-[#1])])-[$([#1])	$([#6](-[#1])-[#1])] O=C(N1CCN(c2cc[nH+]cc2)CC1)CC=3c4c(NC3C)ccc(c4)C
n:1(c(c(c:2:c:1:c:c:c:c:2-[#1])-[#6;X4]-[#1])-[$([#6](-[#1])-[#1])	$([#6]=	:[!#6&!#1])	$([#6](-[#1])-[#7])	$([#6](-[#1])(-[#6](-[#1])-[#1])-[#6](-[#1])(-[#1])-[#7](-[#1])-[#6](-[#1])-[#1])])-[$([#1])	$([#6](-[#1])-[#1])] O=C(NC(C)(C)C)C=1Nc2c(cccc2)C1C[NH+](C)C
n:1(c(c(c:2:c:1:c:c:c:c:2-[#1])-[#6;X4]-[#1])-[$([#6](-[#1])-[#1])	$([#6]=	:[!#6&!#1])	$([#6](-[#1])-[#7])	$([#6](-[#1])(-[#6](-[#1])-[#1])-[#6](-[#1])(-[#1])-[#7](-[#1])-[#6](-[#1])-[#1])])-[$([#1])	$([#6](-[#1])-[#1])] O=C(NC=1NN=C(C1)C)CC=2c3c(NC2C)ccc(c3)C
n:1(c(c(c:2:c:1:c:c:c:c:2-[#1])-[#6;X4]-[#1])-[$([#6](-[#1])-[#1])	$([#6]=	:[!#6&!#1])	$([#6](-[#1])-[#7])	$([#6](-[#1])(-[#6](-[#1])-[#1])-[#6](-[#1])(-[#1])-[#7](-[#1])-[#6](-[#1])-[#1])])-[$([#1])	$([#6](-[#1])-[#1])] O=C(NC1=NN=C(N1)CC)C=2Nc3c(cc(cc3C)C)C2C
n:1(c(c(c:2:c:1:c:c:c:c:2-[#1])-[#6;X4]-[#1])-[$([#6](-[#1])-[#1])	$([#6]=	:[!#6&!#1])	$([#6](-[#1])-[#7])	$([#6](-[#1])(-[#6](-[#1])-[#1])-[#6](-[#1])(-[#1])-[#7](-[#1])-[#6](-[#1])-[#1])])-[$([#1])	$([#6](-[#1])-[#1])] O=C(NC1CC[NH+](CC1)C)c2c3NC4=C(c3ccc2)C[C@@H](CC4)C
n:1(c(c(c:2:c:1:c:c:c:c:2-[#1])-[#6;X4]-[#1])-[$([#6](-[#1])-[#1])	$([#6]=	:[!#6&!#1])	$([#6](-[#1])-[#7])	$([#6](-[#1])(-[#6](-[#1])-[#1])-[#6](-[#1])(-[#1])-[#7](-[#1])-[#6](-[#1])-[#1])])-[$([#1])	$([#6](-[#1])-[#1])] O=C(Nc1ccc(cc1)C(=O)N)c2cc3c(N(C(=C3C)C)C)cc2
n:1(c(c(c:2:c:1:c:c:c:c:2-[#1])-[#6;X4]-[#1])-[$([#6](-[#1])-[#1])	$([#6]=	:[!#6&!#1])	$([#6](-[#1])-[#7])	$([#6](-[#1])(-[#6](-[#1])-[#1])-[#6](-[#1])(-[#1])-[#7](-[#1])-[#6](-[#1])-[#1])])-[$([#1])	$([#6](-[#1])-[#1])] O=C(Nc1nc(ccc1)C)c2cc3c(NC(=C3C)C)cc2
n:1(c(c(c:2:c:1:c:c:c:c:2-[#1])-[#6;X4]-[#1])-[$([#6](-[#1])-[#1])	$([#6]=	:[!#6&!#1])	$([#6](-[#1])-[#7])	$([#6](-[#1])(-[#6](-[#1])-[#1])-[#6](-[#1])(-[#1])-[#7](-[#1])-[#6](-[#1])-[#1])])-[$([#1])	$([#6](-[#1])-[#1])] O=C(NCC(=O)OC)c1c2NC3=C(c2ccc1)C[C@@H](CC3)C
n:1(c(c(c:2:c:1:c:c:c:c:2-[#1])-[#6;X4]-[#1])-[$([#6](-[#1])-[#1])	$([#6]=	:[!#6&!#1])	$([#6](-[#1])-[#7])	$([#6](-[#1])(-[#6](-[#1])-[#1])-[#6](-[#1])(-[#1])-[#7](-[#1])-[#6](-[#1])-[#1])])-[$([#1])	$([#6](-[#1])-[#1])] O=C(NCC=C)c1cc2c(NC(=C2C)C)cc1
n:1(c(c(c:2:c:1:c:c:c:c:2-[#1])-[#6;X4]-[#1])-[$([#6](-[#1])-[#1])	$([#6]=	:[!#6&!#1])	$([#6](-[#1])-[#7])	$([#6](-[#1])(-[#6](-[#1])-[#1])-[#6](-[#1])(-[#1])-[#7](-[#1])-[#6](-[#1])-[#1])])-[$([#1])	$([#6](-[#1])-[#1])] O=C(NCC1=NN=CN1CC)CC=2c3c(NC2C)ccc(c3)C
n:1(c(c(c:2:c:1:c:c:c:c:2-[#1])-[#6;X4]-[#1])-[$([#6](-[#1])-[#1])	$([#6]=	:[!#6&!#1])	$([#6](-[#1])-[#7])	$([#6](-[#1])(-[#6](-[#1])-[#1])-[#6](-[#1])(-[#1])-[#7](-[#1])-[#6](-[#1])-[#1])])-[$([#1])	$([#6](-[#1])-[#1])] O=C(NCCCCC(=O)N1[C@H](C=2Nc3c(cccc3)C2CC1)C)N
n:1(c(c(c:2:c:1:c:c:c:c:2-[#1])-[#6;X4]-[#1])-[$([#6](-[#1])-[#1])	$([#6]=	:[!#6&!#1])	$([#6](-[#1])-[#7])	$([#6](-[#1])(-[#6](-[#1])-[#1])-[#6](-[#1])(-[#1])-[#7](-[#1])-[#6](-[#1])-[#1])])-[$([#1])	$([#6](-[#1])-[#1])] O=C(NCCCN1CCOCC1)CC=2c3c(NC2C)ccc(c3)CC
n:1(c(c(c:2:c:1:c:c:c:c:2-[#1])-[#6;X4]-[#1])-[$([#6](-[#1])-[#1])	$([#6]=	:[!#6&!#1])	$([#6](-[#1])-[#7])	$([#6](-[#1])(-[#6](-[#1])-[#1])-[#6](-[#1])(-[#1])-[#7](-[#1])-[#6](-[#1])-[#1])])-[$([#1])	$([#6](-[#1])-[#1])] O=C(NCCOc1c(OC)cccc1)c2cc3c(NC(=C3C)C)cc2
n:1(c(c(c:2:c:1:c:c:c:c:2-[#1])-[#6;X4]-[#1])-[$([#6](-[#1])-[#1])	$([#6]=	:[!#6&!#1])	$([#6](-[#1])-[#7])	$([#6](-[#1])(-[#6](-[#1])-[#1])-[#6](-[#1])(-[#1])-[#7](-[#1])-[#6](-[#1])-[#1])])-[$([#1])	$([#6](-[#1])-[#1])] O=C(NNC(=O)[C@H]1OCCC1)c2cc3c(NC(=C3C)C)cc2
n:1(c(c(c:2:c:1:c:c:c:c:2-[#1])-[#6;X4]-[#1])-[$([#6](-[#1])-[#1])	$([#6]=	:[!#6&!#1])	$([#6](-[#1])-[#7])	$([#6](-[#1])(-[#6](-[#1])-[#1])-[#6](-[#1])(-[#1])-[#7](-[#1])-[#6](-[#1])-[#1])])-[$([#1])	$([#6](-[#1])-[#1])] O=C(NNC(=O)C1CC1)c2c3NC4=C(c3ccc2)C[C@@H](CC4)C
n:1(c(c(c:2:c:1:c:c:c:c:2-[#1])-[#6;X4]-[#1])-[$([#6](-[#1])-[#1])	$([#6]=	:[!#6&!#1])	$([#6](-[#1])-[#7])	$([#6](-[#1])(-[#6](-[#1])-[#1])-[#6](-[#1])(-[#1])-[#7](-[#1])-[#6](-[#1])-[#1])])-[$([#1])	$([#6](-[#1])-[#1])] O=C(O[C@@H](C(=O)N(CC)CC)C)c1cc2c(NC(=C2C)C)cc1
n:1(c(c(c:2:c:1:c:c:c:c:2-[#1])-[#6;X4]-[#1])-[$([#6](-[#1])-[#1])	$([#6]=	:[!#6&!#1])	$([#6](-[#1])-[#7])	$([#6](-[#1])(-[#6](-[#1])-[#1])-[#6](-[#1])(-[#1])-[#7](-[#1])-[#6](-[#1])-[#1])])-[$([#1])	$([#6](-[#1])-[#1])] O=C(O[C@H](C(=O)N1CCCC1)C)CC=2c3c(NC2C)ccc(c3)C
n:1(c(c(c:2:c:1:c:c:c:c:2-[#1])-[#6;X4]-[#1])-[$([#6](-[#1])-[#1])	$([#6]=	:[!#6&!#1])	$([#6](-[#1])-[#7])	$([#6](-[#1])(-[#6](-[#1])-[#1])-[#6](-[#1])(-[#1])-[#7](-[#1])-[#6](-[#1])-[#1])])-[$([#1])	$([#6](-[#1])-[#1])] O=C(O[C@H](C=1ON=C(N1)C2CC2)C)CC=3c4c(NC3C)ccc(c4)C
n:1(c(c(c:2:c:1:c:c:c:c:2-[#1])-[#6;X4]-[#1])-[$([#6](-[#1])-[#1])	$([#6]=	:[!#6&!#1])	$([#6](-[#1])-[#7])	$([#6](-[#1])(-[#6](-[#1])-[#1])-[#6](-[#1])(-[#1])-[#7](-[#1])-[#6](-[#1])-[#1])])-[$([#1])	$([#6](-[#1])-[#1])] O=C(OC)c1cc2c(NC3=C2CN(C(=O)CN4C=NC=C4)CC3)cc1
n:1(c(c(c:2:c:1:c:c:c:c:2-[#1])-[#6;X4]-[#1])-[$([#6](-[#1])-[#1])	$([#6]=	:[!#6&!#1])	$([#6](-[#1])-[#7])	$([#6](-[#1])(-[#6](-[#1])-[#1])-[#6](-[#1])(-[#1])-[#7](-[#1])-[#6](-[#1])-[#1])])-[$([#1])	$([#6](-[#1])-[#1])] O=C(OCC(=O)N[C@](C#N)(C(C)C)C)c1cc2c(NC(=C2C)C)cc1
n:1(c(c(c:2:c:1:c:c:c:c:2-[#1])-[#6;X4]-[#1])-[$([#6](-[#1])-[#1])	$([#6]=	:[!#6&!#1])	$([#6](-[#1])-[#7])	$([#6](-[#1])(-[#6](-[#1])-[#1])-[#6](-[#1])(-[#1])-[#7](-[#1])-[#6](-[#1])-[#1])])-[$([#1])	$([#6](-[#1])-[#1])] O=C(OCC(=O)N[C@@](C#N)(C1CC1)C)c2cc3c(NC(=C3C)C)cc2
n:1(c(c(c:2:c:1:c:c:c:c:2-[#1])-[#6;X4]-[#1])-[$([#6](-[#1])-[#1])	$([#6]=	:[!#6&!#1])	$([#6](-[#1])-[#7])	$([#6](-[#1])(-[#6](-[#1])-[#1])-[#6](-[#1])(-[#1])-[#7](-[#1])-[#6](-[#1])-[#1])])-[$([#1])	$([#6](-[#1])-[#1])] O=C(OCC(=O)NC(C)C)c1cc2c(NC3=C2C[C@H](CC3)C)cc1
n:1(c(c(c:2:c:1:c:c:c:c:2-[#1])-[#6;X4]-[#1])-[$([#6](-[#1])-[#1])	$([#6]=	:[!#6&!#1])	$([#6](-[#1])-[#7])	$([#6](-[#1])(-[#6](-[#1])-[#1])-[#6](-[#1])(-[#1])-[#7](-[#1])-[#6](-[#1])-[#1])])-[$([#1])	$([#6](-[#1])-[#1])] O=C(OCC(=O)NC1CC1)c2cc3c(NC4=C3C[C@H](CC4)C)cc2
n:1(c(c(c:2:c:1:c:c:c:c:2-[#1])-[#6;X4]-[#1])-[$([#6](-[#1])-[#1])	$([#6]=	:[!#6&!#1])	$([#6](-[#1])-[#7])	$([#6](-[#1])(-[#6](-[#1])-[#1])-[#6](-[#1])(-[#1])-[#7](-[#1])-[#6](-[#1])-[#1])])-[$([#1])	$([#6](-[#1])-[#1])] O=C(OCC(=O)NCC=C)CC=1c2c(NC1C)ccc(c2)C
n:1(c(c(c:2:c:1:c:c:c:c:2-[#1])-[#6;X4]-[#1])-[$([#6](-[#1])-[#1])	$([#6]=	:[!#6&!#1])	$([#6](-[#1])-[#7])	$([#6](-[#1])(-[#6](-[#1])-[#1])-[#6](-[#1])(-[#1])-[#7](-[#1])-[#6](-[#1])-[#1])])-[$([#1])	$([#6](-[#1])-[#1])] O=C(OCC(=O)NCCC)c1c2NC3=C(c2ccc1)C[C@@H](CC3)C
n:1(c(c(c:2:c:1:c:c:c:c:2-[#1])-[#6;X4]-[#1])-[$([#6](-[#1])-[#1])	$([#6]=	:[!#6&!#1])	$([#6](-[#1])-[#7])	$([#6](-[#1])(-[#6](-[#1])-[#1])-[#6](-[#1])(-[#1])-[#7](-[#1])-[#6](-[#1])-[#1])])-[$([#1])	$([#6](-[#1])-[#1])] O=C(OCC)c1c(O)c2c(nc1)c3NC(=C(c3cc2)C)C
n:1(c(c(c:2:c:1:c:c:c:c:2-[#1])-[#6;X4]-[#1])-[$([#6](-[#1])-[#1])	$([#6]=	:[!#6&!#1])	$([#6](-[#1])-[#7])	$([#6](-[#1])(-[#6](-[#1])-[#1])-[#6](-[#1])(-[#1])-[#7](-[#1])-[#6](-[#1])-[#1])])-[$([#1])	$([#6](-[#1])-[#1])] O=C(OCC)NNC(=O)CCN1c2c(cccc2)C3=C1CCCC3
n:1(c(c(c:2:c:1:c:c:c:c:2-[#1])-[#6;X4]-[#1])-[$([#6](-[#1])-[#1])	$([#6]=	:[!#6&!#1])	$([#6](-[#1])-[#7])	$([#6](-[#1])(-[#6](-[#1])-[#1])-[#6](-[#1])(-[#1])-[#7](-[#1])-[#6](-[#1])-[#1])])-[$([#1])	$([#6](-[#1])-[#1])] O=C(OCC=1ON=C(N1)C)c2c3NC4=C(c3ccc2)C[C@@H](CC4)C
n:1(c(c(c:2:c:1:c:c:c:c:2-[#1])-[#6;X4]-[#1])-[$([#6](-[#1])-[#1])	$([#6]=	:[!#6&!#1])	$([#6](-[#1])-[#7])	$([#6](-[#1])(-[#6](-[#1])-[#1])-[#6](-[#1])(-[#1])-[#7](-[#1])-[#6](-[#1])-[#1])])-[$([#1])	$([#6](-[#1])-[#1])] O=C(OCC=1ON=C(N1)C)c2cc3c(NC4=C3CCCC4)cc2
n:1(c(c(c:2:c:1:c:c:c:c:2-[#1])-[#6;X4]-[#1])-[$([#6](-[#1])-[#1])	$([#6]=	:[!#6&!#1])	$([#6](-[#1])-[#7])	$([#6](-[#1])(-[#6](-[#1])-[#1])-[#6](-[#1])(-[#1])-[#7](-[#1])-[#6](-[#1])-[#1])])-[$([#1])	$([#6](-[#1])-[#1])] O=C(OCC1=C(ON=C1C)C)c2cc3c(NC(=C3C)C)cc2
n:1(c(c(c:2:c:1:c:c:c:c:2-[#1])-[#6;X4]-[#1])-[$([#6](-[#1])-[#1])	$([#6]=	:[!#6&!#1])	$([#6](-[#1])-[#7])	$([#6](-[#1])(-[#6](-[#1])-[#1])-[#6](-[#1])(-[#1])-[#7](-[#1])-[#6](-[#1])-[#1])])-[$([#1])	$([#6](-[#1])-[#1])] O=C1N([C@H](c2c(cccc2)1)C=3c4c(NC3C)cccc4)CCO
n:1(c(c(c:2:c:1:c:c:c:c:2-[#1])-[#6;X4]-[#1])-[$([#6](-[#1])-[#1])	$([#6]=	:[!#6&!#1])	$([#6](-[#1])-[#7])	$([#6](-[#1])(-[#6](-[#1])-[#1])-[#6](-[#1])(-[#1])-[#7](-[#1])-[#6](-[#1])-[#1])])-[$([#1])	$([#6](-[#1])-[#1])] O=C1N(C(=O)[C@H]2N1CC=3Nc4c(cccc4)C3C2)Cc5ccccc5
n:1(c(c(c:2:c:1:c:c:c:c:2-[#1])-[#6;X4]-[#1])-[$([#6](-[#1])-[#1])	$([#6]=	:[!#6&!#1])	$([#6](-[#1])-[#7])	$([#6](-[#1])(-[#6](-[#1])-[#1])-[#6](-[#1])(-[#1])-[#7](-[#1])-[#6](-[#1])-[#1])])-[$([#1])	$([#6](-[#1])-[#1])] O=C1N[C@H]2[C@@](CC=3c4c(NC3C2)c(OC)ccc4)(CC1)CC
n:1(c(c(c:2:c:1:c:c:c:c:2-[#1])-[#6;X4]-[#1])-[$([#6](-[#1])-[#1])	$([#6]=	:[!#6&!#1])	$([#6](-[#1])-[#7])	$([#6](-[#1])(-[#6](-[#1])-[#1])-[#6](-[#1])(-[#1])-[#7](-[#1])-[#6](-[#1])-[#1])])-[$([#1])	$([#6](-[#1])-[#1])] O=C1N2[C@@H](c3ccccc3)C=4Nc5c(cccc5)C4C[C@H]2C(=O)NC1
n:1(c(c(c:2:c:1:c:c:c:c:2-[#1])-[#6;X4]-[#1])-[$([#6](-[#1])-[#1])	$([#6]=	:[!#6&!#1])	$([#6](-[#1])-[#7])	$([#6](-[#1])(-[#6](-[#1])-[#1])-[#6](-[#1])(-[#1])-[#7](-[#1])-[#6](-[#1])-[#1])])-[$([#1])	$([#6](-[#1])-[#1])] O=C1N2[C@H](C=3Nc4c(cccc4)C3CC2)[C@H]5[C@@H]1CC=CC5
n:1(c(c(c:2:c:1:c:c:c:c:2-[#1])-[#6;X4]-[#1])-[$([#6](-[#1])-[#1])	$([#6]=	:[!#6&!#1])	$([#6](-[#1])-[#7])	$([#6](-[#1])(-[#6](-[#1])-[#1])-[#6](-[#1])(-[#1])-[#7](-[#1])-[#6](-[#1])-[#1])])-[$([#1])	$([#6](-[#1])-[#1])] O=C1N2[C@H](C=3Nc4c(cccc4)C3CC2)C[C@@H](CO)C1
n:1(c(c(c:2:c:1:c:c:c:c:2-[#1])-[#6;X4]-[#1])-[$([#6](-[#1])-[#1])	$([#6]=	:[!#6&!#1])	$([#6](-[#1])-[#7])	$([#6](-[#1])(-[#6](-[#1])-[#1])-[#6](-[#1])(-[#1])-[#7](-[#1])-[#6](-[#1])-[#1])])-[$([#1])	$([#6](-[#1])-[#1])] O=C1Nc2c(cccc2)[C@@H]1[C@@H]3[NH2+]CCC=4c5c(NC43)cccc5
n:1(c(c(c:2:c:1:c:c:c:c:2-[#1])-[#6;X4]-[#1])-[$([#6](-[#1])-[#1])	$([#6]=	:[!#6&!#1])	$([#6](-[#1])-[#7])	$([#6](-[#1])(-[#6](-[#1])-[#1])-[#6](-[#1])(-[#1])-[#7](-[#1])-[#6](-[#1])-[#1])])-[$([#1])	$([#6](-[#1])-[#1])] O=NN1[C@@H]2C=3N(c4c(cc(cc4)C)C3CCC2)CC1
n:1(c(c(c:2:c:1:c:c:c:c:2-[#1])-[#6;X4]-[#1])-[$([#6](-[#1])-[#1])	$([#6]=	:[!#6&!#1])	$([#6](-[#1])-[#7])	$([#6](-[#1])(-[#6](-[#1])-[#1])-[#6](-[#1])(-[#1])-[#7](-[#1])-[#6](-[#1])-[#1])])-[$([#1])	$([#6](-[#1])-[#1])] O1c2c(OC1)ccc(c2)CN3CC=4Nc5c(cccc5)C4CC3
n:1(c(c(c:2:c:1:c:c:c:c:2-[#1])-[#6;X4]-[#1])-[$([#6](-[#1])-[#1])	$([#6]=	:[!#6&!#1])	$([#6](-[#1])-[#7])	$([#6](-[#1])(-[#6](-[#1])-[#1])-[#6](-[#1])(-[#1])-[#7](-[#1])-[#6](-[#1])-[#1])])-[$([#1])	$([#6](-[#1])-[#1])] O1CC[NH+](CC=2c3c(N(C2C[NH3+])C)cccc3)CC1
n:1(c(c(c:2:c:1:c:c:c:c:2-[#1])-[#6;X4]-[#1])-[$([#6](-[#1])-[#1])	$([#6]=	:[!#6&!#1])	$([#6](-[#1])-[#7])	$([#6](-[#1])(-[#6](-[#1])-[#1])-[#6](-[#1])(-[#1])-[#7](-[#1])-[#6](-[#1])-[#1])])-[$([#1])	$([#6](-[#1])-[#1])] OC[C@H]1[C@@H]2\C(=C\C)\C[N+]3([C@H](C=4Nc5c(cccc5)C4C[C@H]31)C2)C
n:1(c(c(c:2:c:1:c:c:c:c:2-[#1])-[#6;X4]-[#1])-[$([#6](-[#1])-[#1])	$([#6]=	:[!#6&!#1])	$([#6](-[#1])-[#7])	$([#6](-[#1])(-[#6](-[#1])-[#1])-[#6](-[#1])(-[#1])-[#7](-[#1])-[#6](-[#1])-[#1])])-[$([#1])	$([#6](-[#1])-[#1])] Oc1cc2c(NC3=C2C[C@@H]4[N+]5([C@H]3C[C@@H](\C(=C/C)\C5)[C@@H]4CO)C)cc1
n:1(c(c(c:2:c:1:c:c:c:c:2-[#1])-[#6;X4]-[#1])-[$([#6](-[#1])-[#1])	$([#6]=	:[!#6&!#1])	$([#6](-[#1])-[#7])	$([#6](-[#1])(-[#6](-[#1])-[#1])-[#6](-[#1])(-[#1])-[#7](-[#1])-[#6](-[#1])-[#1])])-[$([#1])	$([#6](-[#1])-[#1])] OCC[NH2+][C@H]1C=2Nc3c(cc(cc3)C)C2CCC1
n:1(c(c(c:2:c:1:c:c:c:c:2-[#1])-[#6;X4]-[#1])-[$([#6](-[#1])-[#1])	$([#6]=	:[!#6&!#1])	$([#6](-[#1])-[#7])	$([#6](-[#1])(-[#6](-[#1])-[#1])-[#6](-[#1])(-[#1])-[#7](-[#1])-[#6](-[#1])-[#1])])-[$([#1])	$([#6](-[#1])-[#1])] S(=O)(=O)(CCNC(=O)c1cc2c(NC3=C2CCCC3)cc1)C
n:1(c(c(c:2:c:1:c:c:c:c:2-[#1])-[#6;X4]-[#1])-[$([#6](-[#1])-[#1])	$([#6]=	:[!#6&!#1])	$([#6](-[#1])-[#7])	$([#6](-[#1])(-[#6](-[#1])-[#1])-[#6](-[#1])(-[#1])-[#7](-[#1])-[#6](-[#1])-[#1])])-[$([#1])	$([#6](-[#1])-[#1])] S(=O)(=O)(N1CC=2c3c(NC2CC1)ccc(F)c3)C=4C=NNC4
n:1(c(c(c:2:c:1:c:c:c:c:2-[#1])-[#6;X4]-[#1])-[$([#6](-[#1])-[#1])	$([#6]=	:[!#6&!#1])	$([#6](-[#1])-[#7])	$([#6](-[#1])(-[#6](-[#1])-[#1])-[#6](-[#1])(-[#1])-[#7](-[#1])-[#6](-[#1])-[#1])])-[$([#1])	$([#6](-[#1])-[#1])] S=C(N1[C@H](C=2Nc3c(cccc3)C2CC1)C)NCC[NH+](C)C
n:1(c(c(c:2:c:1:c:c:c:c:2-[#1])-[#6;X4]-[#1])-[$([#6](-[#1])-[#1])	$([#6]=	:[!#6&!#1])	$([#6](-[#1])-[#7])	$([#6](-[#1])(-[#6](-[#1])-[#1])-[#6](-[#1])(-[#1])-[#7](-[#1])-[#6](-[#1])-[#1])])-[$([#1])	$([#6](-[#1])-[#1])] S=C(Nc1ccc(cc1)C)NCCC=2c3c(NC2C)ccc(F)c3
n:1(c(c(c:2:c:1:c:c:c:c:2-[#1])-[#6;X4]-[#1])-[$([#6](-[#1])-[#1])	$([#6]=	:[!#6&!#1])	$([#6](-[#1])-[#7])	$([#6](-[#1])(-[#6](-[#1])-[#1])-[#6](-[#1])(-[#1])-[#7](-[#1])-[#6](-[#1])-[#1])])-[$([#1])	$([#6](-[#1])-[#1])] S=C1N(C(=O)C(=C([O-])N1)[C@@H]2[NH2+]CCC=3c4c(NC32)cccc4)C
n:1(c(c(c:2:c:1:c:c:c:c:2-[#1])-[#6;X4]-[#1])-[$([#6](-[#1])-[#1])	$([#6]=	:[!#6&!#1])	$([#6](-[#1])-[#7])	$([#6](-[#1])(-[#6](-[#1])-[#1])-[#6](-[#1])(-[#1])-[#7](-[#1])-[#6](-[#1])-[#1])])-[$([#1])	$([#6](-[#1])-[#1])] S1(=O)(=O)C[C@H](NC(=O)c2cc3c(NC4=C3CCCCC4)cc2)CC1
n:1(c(c(c:2:c:1:c:c:c:c:2-[#1])-[#6;X4]-[#1])-[$([#6](-[#1])-[#1])	$([#6]=	:[!#6&!#1])	$([#6](-[#1])-[#7])	$([#6](-[#1])(-[#6](-[#1])-[#1])-[#6](-[#1])(-[#1])-[#7](-[#1])-[#6](-[#1])-[#1])])-[$([#1])	$([#6](-[#1])-[#1])] S1C(=CC=C1)CNC(=O)CN2c3c(cccc3)C4=C2CCC4
n:1(c(c(c:2:c:1:c:c:c:c:2-[#1])-[#6;X4]-[#1])-[$([#6](-[#1])-[#1])	$([#6]=	:[!#6&!#1])	$([#6](-[#1])-[#7])	$([#6](-[#1])(-[#6](-[#1])-[#1])-[#6](-[#1])(-[#1])-[#7](-[#1])-[#6](-[#1])-[#1])])-[$([#1])	$([#6](-[#1])-[#1])] S1C(=NCC1)NC(=O)CC=2c3c(NC2C)ccc(F)c3
n:1(c(c(c:2:c:1:c:c:c:c:2-[#1])-[#6;X4]-[#1])-[$([#6](-[#1])-[#1])	$([#6]=	:[!#6&!#1])	$([#6](-[#1])-[#7])	$([#6](-[#1])(-[#6](-[#1])-[#1])-[#6](-[#1])(-[#1])-[#7](-[#1])-[#6](-[#1])-[#1])])-[$([#1])	$([#6](-[#1])-[#1])] S1C(=NN=C1)NC(=O)CC=2c3c(NC2C)cccc3
[$([#1])	$([#6](-[#1])-[#1])	$([#6]:[#6])]-c:1:c(:c(:c(:s:1)-[#7](-[#1])-[#6](=[#8])-[#6])-[#6](=[#8])-[#8])-[$([#6]:1:[#6]:[#6]:[#6]:[#6]:[#6]:1)	$([#6]:1:[#16]:[#6]:[#6]:[#6]:1)] Clc1c(cccc1)C=2C(=C(SC2)NC(=O)C)C(=O)OC
[$([#1])	$([#6](-[#1])-[#1])	$([#6]:[#6])]-c:1:c(:c(:c(:s:1)-[#7](-[#1])-[#6](=[#8])-[#6])-[#6](=[#8])-[#8])-[$([#6]:1:[#6]:[#6]:[#6]:[#6]:[#6]:1)	$([#6]:1:[#16]:[#6]:[#6]:[#6]:1)] Clc1c(cccc1)C=2C(=C(SC2)NC(=O)C)C(=O)OCC
[$([#1])	$([#6](-[#1])-[#1])	$([#6]:[#6])]-c:1:c(:c(:c(:s:1)-[#7](-[#1])-[#6](=[#8])-[#6])-[#6](=[#8])-[#8])-[$([#6]:1:[#6]:[#6]:[#6]:[#6]:[#6]:1)	$([#6]:1:[#16]:[#6]:[#6]:[#6]:1)] Clc1ccc(cc1)C=2C(=C(SC2)NC(=O)C)C(=O)OC
[$([#1])	$([#6](-[#1])-[#1])	$([#6]:[#6])]-c:1:c(:c(:c(:s:1)-[#7](-[#1])-[#6](=[#8])-[#6])-[#6](=[#8])-[#8])-[$([#6]:1:[#6]:[#6]:[#6]:[#6]:[#6]:1)	$([#6]:1:[#16]:[#6]:[#6]:[#6]:1)] Clc1ccc(cc1)C=2C(=C(SC2)NC(=O)C)C(=O)OCC
[$([#1])	$([#6](-[#1])-[#1])	$([#6]:[#6])]-c:1:c(:c(:c(:s:1)-[#7](-[#1])-[#6](=[#8])-[#6])-[#6](=[#8])-[#8])-[$([#6]:1:[#6]:[#6]:[#6]:[#6]:[#6]:1)	$([#6]:1:[#16]:[#6]:[#6]:[#6]:1)] ClCC(=O)NC=1SC(=C(c2ccccc2)C1C(=O)OC)C
[$([#1])	$([#6](-[#1])-[#1])	$([#6]:[#6])]-c:1:c(:c(:c(:s:1)-[#7](-[#1])-[#6](=[#8])-[#6])-[#6](=[#8])-[#8])-[$([#6]:1:[#6]:[#6]:[#6]:[#6]:[#6]:1)	$([#6]:1:[#16]:[#6]:[#6]:[#6]:1)] ClCC(=O)NC=1SC=C(C=2SC=CC2)C1C(=O)OCC
[$([#1])	$([#6](-[#1])-[#1])	$([#6]:[#6])]-c:1:c(:c(:c(:s:1)-[#7](-[#1])-[#6](=[#8])-[#6])-[#6](=[#8])-[#8])-[$([#6]:1:[#6]:[#6]:[#6]:[#6]:[#6]:1)	$([#6]:1:[#16]:[#6]:[#6]:[#6]:1)] ClCC(=O)NC=1SC=C(c2ccc(cc2)C)C1C(=O)OC
[$([#1])	$([#6](-[#1])-[#1])	$([#6]:[#6])]-c:1:c(:c(:c(:s:1)-[#7](-[#1])-[#6](=[#8])-[#6])-[#6](=[#8])-[#8])-[$([#6]:1:[#6]:[#6]:[#6]:[#6]:[#6]:1)	$([#6]:1:[#16]:[#6]:[#6]:[#6]:1)] ClCC(=O)NC=1SC=C(c2ccc(F)cc2)C1C(=O)OC
[$([#1])	$([#6](-[#1])-[#1])	$([#6]:[#6])]-c:1:c(:c(:c(:s:1)-[#7](-[#1])-[#6](=[#8])-[#6])-[#6](=[#8])-[#8])-[$([#6]:1:[#6]:[#6]:[#6]:[#6]:[#6]:1)	$([#6]:1:[#16]:[#6]:[#6]:[#6]:1)] ClCC(=O)NC=1SC=C(c2ccc(OC)cc2)C1C(=O)OC
[$([#1])	$([#6](-[#1])-[#1])	$([#6]:[#6])]-c:1:c(:c(:c(:s:1)-[#7](-[#1])-[#6](=[#8])-[#6])-[#6](=[#8])-[#8])-[$([#6]:1:[#6]:[#6]:[#6]:[#6]:[#6]:1)	$([#6]:1:[#16]:[#6]:[#6]:[#6]:1)] ClCC(=O)NC=1SC=C(c2ccccc2)C1C(=O)OC
[$([#1])	$([#6](-[#1])-[#1])	$([#6]:[#6])]-c:1:c(:c(:c(:s:1)-[#7](-[#1])-[#6](=[#8])-[#6])-[#6](=[#8])-[#8])-[$([#6]:1:[#6]:[#6]:[#6]:[#6]:[#6]:1)	$([#6]:1:[#16]:[#6]:[#6]:[#6]:1)] ClCC(=O)NC=1SC=C(c2ccccc2)C1C(=O)OCC
[$([#1])	$([#6](-[#1])-[#1])	$([#6]:[#6])]-c:1:c(:c(:c(:s:1)-[#7](-[#1])-[#6](=[#8])-[#6])-[#6](=[#8])-[#8])-[$([#6]:1:[#6]:[#6]:[#6]:[#6]:[#6]:1)	$([#6]:1:[#16]:[#6]:[#6]:[#6]:1)] ClCCC(=O)NC=1SC=C(C=2SC=CC2)C1C(=O)OCC
[$([#1])	$([#6](-[#1])-[#1])	$([#6]:[#6])]-c:1:c(:c(:c(:s:1)-[#7](-[#1])-[#6](=[#8])-[#6])-[#6](=[#8])-[#8])-[$([#6]:1:[#6]:[#6]:[#6]:[#6]:[#6]:1)	$([#6]:1:[#16]:[#6]:[#6]:[#6]:1)] ClCCC(=O)NC=1SC=C(c2ccccc2)C1C(=O)OC
[$([#1])	$([#6](-[#1])-[#1])	$([#6]:[#6])]-c:1:c(:c(:c(:s:1)-[#7](-[#1])-[#6](=[#8])-[#6])-[#6](=[#8])-[#8])-[$([#6]:1:[#6]:[#6]:[#6]:[#6]:[#6]:1)	$([#6]:1:[#16]:[#6]:[#6]:[#6]:1)] ClCCCC(=O)NC=1SC=C(C=2SC=CC2)C1C(=O)OC
[$([#1])	$([#6](-[#1])-[#1])	$([#6]:[#6])]-c:1:c(:c(:c(:s:1)-[#7](-[#1])-[#6](=[#8])-[#6])-[#6](=[#8])-[#8])-[$([#6]:1:[#6]:[#6]:[#6]:[#6]:[#6]:1)	$([#6]:1:[#16]:[#6]:[#6]:[#6]:1)] S1C(NC(=O)[C@@H]2OCCC2)=C(C(=O)OC)C(c3cc(ccc3)C)=C1
[$([#1])	$([#6](-[#1])-[#1])	$([#6]:[#6])]-c:1:c(:c(:c(:s:1)-[#7](-[#1])-[#6](=[#8])-[#6])-[#6](=[#8])-[#8])-[$([#6]:1:[#6]:[#6]:[#6]:[#6]:[#6]:1)	$([#6]:1:[#16]:[#6]:[#6]:[#6]:1)] S1C(NC(=O)[C@@H]2OCCC2)=C(C(=O)OC)C(c3ccc(cc3)C)=C1
[$([#1])	$([#6](-[#1])-[#1])	$([#6]:[#6])]-c:1:c(:c(:c(:s:1)-[#7](-[#1])-[#6](=[#8])-[#6])-[#6](=[#8])-[#8])-[$([#6]:1:[#6]:[#6]:[#6]:[#6]:[#6]:1)	$([#6]:1:[#16]:[#6]:[#6]:[#6]:1)] S1C(NC(=O)[C@@H]2OCCC2)=C(C(=O)OC)C(c3ccccc3)=C1C
[$([#1])	$([#6](-[#1])-[#1])	$([#6]:[#6])]-c:1:c(:c(:c(:s:1)-[#7](-[#1])-[#6](=[#8])-[#6])-[#6](=[#8])-[#8])-[$([#6]:1:[#6]:[#6]:[#6]:[#6]:[#6]:1)	$([#6]:1:[#16]:[#6]:[#6]:[#6]:1)] S1C(NC(=O)[C@@H]2OCCC2)=C(C(=O)OCC)C(c3ccccc3)=C1
[$([#1])	$([#6](-[#1])-[#1])	$([#6]:[#6])]-c:1:c(:c(:c(:s:1)-[#7](-[#1])-[#6](=[#8])-[#6])-[#6](=[#8])-[#8])-[$([#6]:1:[#6]:[#6]:[#6]:[#6]:[#6]:1)	$([#6]:1:[#16]:[#6]:[#6]:[#6]:1)] S1C(NC(=O)[C@H]2OCCC2)=C(C(=O)OC)C(c3cc(ccc3)C)=C1
[$([#1])	$([#6](-[#1])-[#1])	$([#6]:[#6])]-c:1:c(:c(:c(:s:1)-[#7](-[#1])-[#6](=[#8])-[#6])-[#6](=[#8])-[#8])-[$([#6]:1:[#6]:[#6]:[#6]:[#6]:[#6]:1)	$([#6]:1:[#16]:[#6]:[#6]:[#6]:1)] S1C(NC(=O)[C@H]2OCCC2)=C(C(=O)OC)C(c3ccc(cc3)C)=C1
[$([#1])	$([#6](-[#1])-[#1])	$([#6]:[#6])]-c:1:c(:c(:c(:s:1)-[#7](-[#1])-[#6](=[#8])-[#6])-[#6](=[#8])-[#8])-[$([#6]:1:[#6]:[#6]:[#6]:[#6]:[#6]:1)	$([#6]:1:[#16]:[#6]:[#6]:[#6]:1)] S1C(NC(=O)[C@H]2OCCC2)=C(C(=O)OC)C(c3ccc(F)cc3)=C1
[$([#1])	$([#6](-[#1])-[#1])	$([#6]:[#6])]-c:1:c(:c(:c(:s:1)-[#7](-[#1])-[#6](=[#8])-[#6])-[#6](=[#8])-[#8])-[$([#6]:1:[#6]:[#6]:[#6]:[#6]:[#6]:1)	$([#6]:1:[#16]:[#6]:[#6]:[#6]:1)] S1C(NC(=O)[C@H]2OCCC2)=C(C(=O)OCC)C(c3ccccc3)=C1
[$([#1])	$([#6](-[#1])-[#1])	$([#6]:[#6])]-c:1:c(:c(:c(:s:1)-[#7](-[#1])-[#6](=[#8])-[#6])-[#6](=[#8])-[#8])-[$([#6]:1:[#6]:[#6]:[#6]:[#6]:[#6]:1)	$([#6]:1:[#16]:[#6]:[#6]:[#6]:1)] S1C(NC(=O)/C=C/C([O-])=O)=C(C(=O)OC)C(c2ccc(F)cc2)=C1
[$([#1])	$([#6](-[#1])-[#1])	$([#6]:[#6])]-c:1:c(:c(:c(:s:1)-[#7](-[#1])-[#6](=[#8])-[#6])-[#6](=[#8])-[#8])-[$([#6]:1:[#6]:[#6]:[#6]:[#6]:[#6]:1)	$([#6]:1:[#16]:[#6]:[#6]:[#6]:1)] S1C(NC(=O)/C=C/C([O-])=O)=C(C(=O)OC)C(c2ccccc2)=C1C
[$([#1])	$([#6](-[#1])-[#1])	$([#6]:[#6])]-c:1:c(:c(:c(:s:1)-[#7](-[#1])-[#6](=[#8])-[#6])-[#6](=[#8])-[#8])-[$([#6]:1:[#6]:[#6]:[#6]:[#6]:[#6]:1)	$([#6]:1:[#16]:[#6]:[#6]:[#6]:1)] S1C(NC(=O)C(=O)NC)=C(C(=O)OCC)C(C=2SC=CC2)=C1
[$([#1])	$([#6](-[#1])-[#1])	$([#6]:[#6])]-c:1:c(:c(:c(:s:1)-[#7](-[#1])-[#6](=[#8])-[#6])-[#6](=[#8])-[#8])-[$([#6]:1:[#6]:[#6]:[#6]:[#6]:[#6]:1)	$([#6]:1:[#16]:[#6]:[#6]:[#6]:1)] S1C(NC(=O)C(C)C)=C(C([O-])=O)C(c2ccc(OC)cc2)=C1
[$([#1])	$([#6](-[#1])-[#1])	$([#6]:[#6])]-c:1:c(:c(:c(:s:1)-[#7](-[#1])-[#6](=[#8])-[#6])-[#6](=[#8])-[#8])-[$([#6]:1:[#6]:[#6]:[#6]:[#6]:[#6]:1)	$([#6]:1:[#16]:[#6]:[#6]:[#6]:1)] S1C(NC(=O)C(C)C)=C(C([O-])=O)C(c2ccccc2)=C1
[$([#1])	$([#6](-[#1])-[#1])	$([#6]:[#6])]-c:1:c(:c(:c(:s:1)-[#7](-[#1])-[#6](=[#8])-[#6])-[#6](=[#8])-[#8])-[$([#6]:1:[#6]:[#6]:[#6]:[#6]:[#6]:1)	$([#6]:1:[#16]:[#6]:[#6]:[#6]:1)] S1C(NC(=O)C(C)C)=C(C(=O)OC)C(C=2SC=CC2)=C1
[$([#1])	$([#6](-[#1])-[#1])	$([#6]:[#6])]-c:1:c(:c(:c(:s:1)-[#7](-[#1])-[#6](=[#8])-[#6])-[#6](=[#8])-[#8])-[$([#6]:1:[#6]:[#6]:[#6]:[#6]:[#6]:1)	$([#6]:1:[#16]:[#6]:[#6]:[#6]:1)] S1C(NC(=O)C(F)(F)F)=C(C(=O)OCC)C(C=2SC=CC2)=C1
[$([#1])	$([#6](-[#1])-[#1])	$([#6]:[#6])]-c:1:c(:c(:c(:s:1)-[#7](-[#1])-[#6](=[#8])-[#6])-[#6](=[#8])-[#8])-[$([#6]:1:[#6]:[#6]:[#6]:[#6]:[#6]:1)	$([#6]:1:[#16]:[#6]:[#6]:[#6]:1)] S1C(NC(=O)C)=C(C([O-])=O)C(C=2SC=CC2)=C1
[$([#1])	$([#6](-[#1])-[#1])	$([#6]:[#6])]-c:1:c(:c(:c(:s:1)-[#7](-[#1])-[#6](=[#8])-[#6])-[#6](=[#8])-[#8])-[$([#6]:1:[#6]:[#6]:[#6]:[#6]:[#6]:1)	$([#6]:1:[#16]:[#6]:[#6]:[#6]:1)] S1C(NC(=O)C)=C(C([O-])=O)C(c2ccc(OC)cc2)=C1
[$([#1])	$([#6](-[#1])-[#1])	$([#6]:[#6])]-c:1:c(:c(:c(:s:1)-[#7](-[#1])-[#6](=[#8])-[#6])-[#6](=[#8])-[#8])-[$([#6]:1:[#6]:[#6]:[#6]:[#6]:[#6]:1)	$([#6]:1:[#16]:[#6]:[#6]:[#6]:1)] S1C(NC(=O)C)=C(C([O-])=O)C(c2ccccc2)=C1
[$([#1])	$([#6](-[#1])-[#1])	$([#6]:[#6])]-c:1:c(:c(:c(:s:1)-[#7](-[#1])-[#6](=[#8])-[#6])-[#6](=[#8])-[#8])-[$([#6]:1:[#6]:[#6]:[#6]:[#6]:[#6]:1)	$([#6]:1:[#16]:[#6]:[#6]:[#6]:1)] S1C(NC(=O)C)=C(C(=O)O[C@@H](C(=O)N)C)C(C=2SC=CC2)=C1
[$([#1])	$([#6](-[#1])-[#1])	$([#6]:[#6])]-c:1:c(:c(:c(:s:1)-[#7](-[#1])-[#6](=[#8])-[#6])-[#6](=[#8])-[#8])-[$([#6]:1:[#6]:[#6]:[#6]:[#6]:[#6]:1)	$([#6]:1:[#16]:[#6]:[#6]:[#6]:1)] S1C(NC(=O)C)=C(C(=O)O[C@H](C(=O)N)C)C(C=2SC=CC2)=C1
[$([#1])	$([#6](-[#1])-[#1])	$([#6]:[#6])]-c:1:c(:c(:c(:s:1)-[#7](-[#1])-[#6](=[#8])-[#6])-[#6](=[#8])-[#8])-[$([#6]:1:[#6]:[#6]:[#6]:[#6]:[#6]:1)	$([#6]:1:[#16]:[#6]:[#6]:[#6]:1)] S1C(NC(=O)C)=C(C(=O)OC)C(C=2SC=CC2)=C1
[$([#1])	$([#6](-[#1])-[#1])	$([#6]:[#6])]-c:1:c(:c(:c(:s:1)-[#7](-[#1])-[#6](=[#8])-[#6])-[#6](=[#8])-[#8])-[$([#6]:1:[#6]:[#6]:[#6]:[#6]:[#6]:1)	$([#6]:1:[#16]:[#6]:[#6]:[#6]:1)] S1C(NC(=O)C)=C(C(=O)OC)C(c2c(OC)cc(OC)cc2)=C1
[$([#1])	$([#6](-[#1])-[#1])	$([#6]:[#6])]-c:1:c(:c(:c(:s:1)-[#7](-[#1])-[#6](=[#8])-[#6])-[#6](=[#8])-[#8])-[$([#6]:1:[#6]:[#6]:[#6]:[#6]:[#6]:1)	$([#6]:1:[#16]:[#6]:[#6]:[#6]:1)] S1C(NC(=O)C)=C(C(=O)OC)C(c2cc(c(cc2)C)C)=C1
[$([#1])	$([#6](-[#1])-[#1])	$([#6]:[#6])]-c:1:c(:c(:c(:s:1)-[#7](-[#1])-[#6](=[#8])-[#6])-[#6](=[#8])-[#8])-[$([#6]:1:[#6]:[#6]:[#6]:[#6]:[#6]:1)	$([#6]:1:[#16]:[#6]:[#6]:[#6]:1)] S1C(NC(=O)C)=C(C(=O)OC)C(c2ccc(cc2)C)=C1
[$([#1])	$([#6](-[#1])-[#1])	$([#6]:[#6])]-c:1:c(:c(:c(:s:1)-[#7](-[#1])-[#6](=[#8])-[#6])-[#6](=[#8])-[#8])-[$([#6]:1:[#6]:[#6]:[#6]:[#6]:[#6]:1)	$([#6]:1:[#16]:[#6]:[#6]:[#6]:1)] S1C(NC(=O)C)=C(C(=O)OC)C(c2ccc(F)cc2)=C1
[$([#1])	$([#6](-[#1])-[#1])	$([#6]:[#6])]-c:1:c(:c(:c(:s:1)-[#7](-[#1])-[#6](=[#8])-[#6])-[#6](=[#8])-[#8])-[$([#6]:1:[#6]:[#6]:[#6]:[#6]:[#6]:1)	$([#6]:1:[#16]:[#6]:[#6]:[#6]:1)] S1C(NC(=O)C)=C(C(=O)OC)C(c2ccc(F)cc2)=C1C
[$([#1])	$([#6](-[#1])-[#1])	$([#6]:[#6])]-c:1:c(:c(:c(:s:1)-[#7](-[#1])-[#6](=[#8])-[#6])-[#6](=[#8])-[#8])-[$([#6]:1:[#6]:[#6]:[#6]:[#6]:[#6]:1)	$([#6]:1:[#16]:[#6]:[#6]:[#6]:1)] S1C(NC(=O)C)=C(C(=O)OC)C(c2ccc(OCCC)cc2)=C1
[$([#1])	$([#6](-[#1])-[#1])	$([#6]:[#6])]-c:1:c(:c(:c(:s:1)-[#7](-[#1])-[#6](=[#8])-[#6])-[#6](=[#8])-[#8])-[$([#6]:1:[#6]:[#6]:[#6]:[#6]:[#6]:1)	$([#6]:1:[#16]:[#6]:[#6]:[#6]:1)] S1C(NC(=O)C)=C(C(=O)OC)C(c2ccccc2)=C1
[$([#1])	$([#6](-[#1])-[#1])	$([#6]:[#6])]-c:1:c(:c(:c(:s:1)-[#7](-[#1])-[#6](=[#8])-[#6])-[#6](=[#8])-[#8])-[$([#6]:1:[#6]:[#6]:[#6]:[#6]:[#6]:1)	$([#6]:1:[#16]:[#6]:[#6]:[#6]:1)] S1C(NC(=O)C)=C(C(=O)OC)C(c2ccccc2)=C1C
[$([#1])	$([#6](-[#1])-[#1])	$([#6]:[#6])]-c:1:c(:c(:c(:s:1)-[#7](-[#1])-[#6](=[#8])-[#6])-[#6](=[#8])-[#8])-[$([#6]:1:[#6]:[#6]:[#6]:[#6]:[#6]:1)	$([#6]:1:[#16]:[#6]:[#6]:[#6]:1)] S1C(NC(=O)C)=C(C(=O)OCC(=O)N)C(C=2SC=CC2)=C1
[$([#1])	$([#6](-[#1])-[#1])	$([#6]:[#6])]-c:1:c(:c(:c(:s:1)-[#7](-[#1])-[#6](=[#8])-[#6])-[#6](=[#8])-[#8])-[$([#6]:1:[#6]:[#6]:[#6]:[#6]:[#6]:1)	$([#6]:1:[#16]:[#6]:[#6]:[#6]:1)] S1C(NC(=O)C)=C(C(=O)OCC)C(C=2SC=CC2)=C1
[$([#1])	$([#6](-[#1])-[#1])	$([#6]:[#6])]-c:1:c(:c(:c(:s:1)-[#7](-[#1])-[#6](=[#8])-[#6])-[#6](=[#8])-[#8])-[$([#6]:1:[#6]:[#6]:[#6]:[#6]:[#6]:1)	$([#6]:1:[#16]:[#6]:[#6]:[#6]:1)] S1C(NC(=O)C)=C(C(=O)OCC)C(c2c(OC)ccc(c2)C)=C1
[$([#1])	$([#6](-[#1])-[#1])	$([#6]:[#6])]-c:1:c(:c(:c(:s:1)-[#7](-[#1])-[#6](=[#8])-[#6])-[#6](=[#8])-[#8])-[$([#6]:1:[#6]:[#6]:[#6]:[#6]:[#6]:1)	$([#6]:1:[#16]:[#6]:[#6]:[#6]:1)] S1C(NC(=O)C)=C(C(=O)OCC)C(c2cc(OC)c(OC)cc2)=C1
[$([#1])	$([#6](-[#1])-[#1])	$([#6]:[#6])]-c:1:c(:c(:c(:s:1)-[#7](-[#1])-[#6](=[#8])-[#6])-[#6](=[#8])-[#8])-[$([#6]:1:[#6]:[#6]:[#6]:[#6]:[#6]:1)	$([#6]:1:[#16]:[#6]:[#6]:[#6]:1)] S1C(NC(=O)C)=C(C(=O)OCC)C(c2ccc([N+]([O-])=O)cc2)=C1
[$([#1])	$([#6](-[#1])-[#1])	$([#6]:[#6])]-c:1:c(:c(:c(:s:1)-[#7](-[#1])-[#6](=[#8])-[#6])-[#6](=[#8])-[#8])-[$([#6]:1:[#6]:[#6]:[#6]:[#6]:[#6]:1)	$([#6]:1:[#16]:[#6]:[#6]:[#6]:1)] S1C(NC(=O)C)=C(C(=O)OCC)C(c2ccc(cc2)C)=C1
[$([#1])	$([#6](-[#1])-[#1])	$([#6]:[#6])]-c:1:c(:c(:c(:s:1)-[#7](-[#1])-[#6](=[#8])-[#6])-[#6](=[#8])-[#8])-[$([#6]:1:[#6]:[#6]:[#6]:[#6]:[#6]:1)	$([#6]:1:[#16]:[#6]:[#6]:[#6]:1)] S1C(NC(=O)C)=C(C(=O)OCC)C(c2ccc(F)cc2)=C1
[$([#1])	$([#6](-[#1])-[#1])	$([#6]:[#6])]-c:1:c(:c(:c(:s:1)-[#7](-[#1])-[#6](=[#8])-[#6])-[#6](=[#8])-[#8])-[$([#6]:1:[#6]:[#6]:[#6]:[#6]:[#6]:1)	$([#6]:1:[#16]:[#6]:[#6]:[#6]:1)] S1C(NC(=O)C)=C(C(=O)OCC)C(c2ccc(OC)cc2)=C1
[$([#1])	$([#6](-[#1])-[#1])	$([#6]:[#6])]-c:1:c(:c(:c(:s:1)-[#7](-[#1])-[#6](=[#8])-[#6])-[#6](=[#8])-[#8])-[$([#6]:1:[#6]:[#6]:[#6]:[#6]:[#6]:1)	$([#6]:1:[#16]:[#6]:[#6]:[#6]:1)] S1C(NC(=O)C)=C(C(=O)OCC)C(c2ccc(OCC)cc2)=C1
[$([#1])	$([#6](-[#1])-[#1])	$([#6]:[#6])]-c:1:c(:c(:c(:s:1)-[#7](-[#1])-[#6](=[#8])-[#6])-[#6](=[#8])-[#8])-[$([#6]:1:[#6]:[#6]:[#6]:[#6]:[#6]:1)	$([#6]:1:[#16]:[#6]:[#6]:[#6]:1)] S1C(NC(=O)C)=C(C(=O)OCC)C(c2ccccc2)=C1
[$([#1])	$([#6](-[#1])-[#1])	$([#6]:[#6])]-c:1:c(:c(:c(:s:1)-[#7](-[#1])-[#6](=[#8])-[#6])-[#6](=[#8])-[#8])-[$([#6]:1:[#6]:[#6]:[#6]:[#6]:[#6]:1)	$([#6]:1:[#16]:[#6]:[#6]:[#6]:1)] S1C(NC(=O)C)=C(C(=O)OCC)C(c2ccccc2)=C1C
[$([#1])	$([#6](-[#1])-[#1])	$([#6]:[#6])]-c:1:c(:c(:c(:s:1)-[#7](-[#1])-[#6](=[#8])-[#6])-[#6](=[#8])-[#8])-[$([#6]:1:[#6]:[#6]:[#6]:[#6]:[#6]:1)	$([#6]:1:[#16]:[#6]:[#6]:[#6]:1)] S1C(NC(=O)C[NH+](C)C)=C(C(=O)OC)C(c2ccc(F)cc2)=C1
[$([#1])	$([#6](-[#1])-[#1])	$([#6]:[#6])]-c:1:c(:c(:c(:s:1)-[#7](-[#1])-[#6](=[#8])-[#6])-[#6](=[#8])-[#8])-[$([#6]:1:[#6]:[#6]:[#6]:[#6]:[#6]:1)	$([#6]:1:[#16]:[#6]:[#6]:[#6]:1)] S1C(NC(=O)C[NH+](C)C)=C(C(=O)OC)C(c2ccc(OC)cc2)=C1
[$([#1])	$([#6](-[#1])-[#1])	$([#6]:[#6])]-c:1:c(:c(:c(:s:1)-[#7](-[#1])-[#6](=[#8])-[#6])-[#6](=[#8])-[#8])-[$([#6]:1:[#6]:[#6]:[#6]:[#6]:[#6]:1)	$([#6]:1:[#16]:[#6]:[#6]:[#6]:1)] S1C(NC(=O)C[NH+](C)C)=C(C(=O)OC)C(c2ccccc2)=C1
[$([#1])	$([#6](-[#1])-[#1])	$([#6]:[#6])]-c:1:c(:c(:c(:s:1)-[#7](-[#1])-[#6](=[#8])-[#6])-[#6](=[#8])-[#8])-[$([#6]:1:[#6]:[#6]:[#6]:[#6]:[#6]:1)	$([#6]:1:[#16]:[#6]:[#6]:[#6]:1)] S1C(NC(=O)C[NH+](C)C)=C(C(=O)OC)C(c2ccccc2)=C1C
[$([#1])	$([#6](-[#1])-[#1])	$([#6]:[#6])]-c:1:c(:c(:c(:s:1)-[#7](-[#1])-[#6](=[#8])-[#6])-[#6](=[#8])-[#8])-[$([#6]:1:[#6]:[#6]:[#6]:[#6]:[#6]:1)	$([#6]:1:[#16]:[#6]:[#6]:[#6]:1)] S1C(NC(=O)C[NH2+]C)=C(C(=O)OCC)C(c2ccc(cc2)C)=C1
[$([#1])	$([#6](-[#1])-[#1])	$([#6]:[#6])]-c:1:c(:c(:c(:s:1)-[#7](-[#1])-[#6](=[#8])-[#6])-[#6](=[#8])-[#8])-[$([#6]:1:[#6]:[#6]:[#6]:[#6]:[#6]:1)	$([#6]:1:[#16]:[#6]:[#6]:[#6]:1)] S1C(NC(=O)C=2N(N=CC2)C)=C(C(=O)OC)C(c3ccccc3)=C1
[$([#1])	$([#6](-[#1])-[#1])	$([#6]:[#6])]-c:1:c(:c(:c(:s:1)-[#7](-[#1])-[#6](=[#8])-[#6])-[#6](=[#8])-[#8])-[$([#6]:1:[#6]:[#6]:[#6]:[#6]:[#6]:1)	$([#6]:1:[#16]:[#6]:[#6]:[#6]:1)] S1C(NC(=O)C=2OC=CC2)=C(C([O-])=O)C(c3ccc(F)cc3)=C1
[$([#1])	$([#6](-[#1])-[#1])	$([#6]:[#6])]-c:1:c(:c(:c(:s:1)-[#7](-[#1])-[#6](=[#8])-[#6])-[#6](=[#8])-[#8])-[$([#6]:1:[#6]:[#6]:[#6]:[#6]:[#6]:1)	$([#6]:1:[#16]:[#6]:[#6]:[#6]:1)] S1C(NC(=O)C=2OC=CC2)=C(C([O-])=O)C(c3ccccc3)=C1
[$([#1])	$([#6](-[#1])-[#1])	$([#6]:[#6])]-c:1:c(:c(:c(:s:1)-[#7](-[#1])-[#6](=[#8])-[#6])-[#6](=[#8])-[#8])-[$([#6]:1:[#6]:[#6]:[#6]:[#6]:[#6]:1)	$([#6]:1:[#16]:[#6]:[#6]:[#6]:1)] S1C(NC(=O)C=2OC=CC2)=C(C(=O)OC)C(c3ccccc3)=C1
[$([#1])	$([#6](-[#1])-[#1])	$([#6]:[#6])]-c:1:c(:c(:c(:s:1)-[#7](-[#1])-[#6](=[#8])-[#6])-[#6](=[#8])-[#8])-[$([#6]:1:[#6]:[#6]:[#6]:[#6]:[#6]:1)	$([#6]:1:[#16]:[#6]:[#6]:[#6]:1)] S1C(NC(=O)C=2ON=C(C2)C)=C(C(=O)OC)C(c3ccccc3)=C1
[$([#1])	$([#6](-[#1])-[#1])	$([#6]:[#6])]-c:1:c(:c(:c(:s:1)-[#7](-[#1])-[#6](=[#8])-[#6])-[#6](=[#8])-[#8])-[$([#6]:1:[#6]:[#6]:[#6]:[#6]:[#6]:1)	$([#6]:1:[#16]:[#6]:[#6]:[#6]:1)] S1C(NC(=O)C=C(C)C)=C(C(=O)OCCO)C(c2ccccc2)=C1
[$([#1])	$([#6](-[#1])-[#1])	$([#6]:[#6])]-c:1:c(:c(:c(:s:1)-[#7](-[#1])-[#6](=[#8])-[#6])-[#6](=[#8])-[#8])-[$([#6]:1:[#6]:[#6]:[#6]:[#6]:[#6]:1)	$([#6]:1:[#16]:[#6]:[#6]:[#6]:1)] S1C(NC(=O)C2=C(OC=C2)C)=C(C(=O)OC)C(c3ccccc3)=C1
[$([#1])	$([#6](-[#1])-[#1])	$([#6]:[#6])]-c:1:c(:c(:c(:s:1)-[#7](-[#1])-[#6](=[#8])-[#6])-[#6](=[#8])-[#8])-[$([#6]:1:[#6]:[#6]:[#6]:[#6]:[#6]:1)	$([#6]:1:[#16]:[#6]:[#6]:[#6]:1)] S1C(NC(=O)C2=COC=C2)=C(C(=O)OCC)C(c3ccccc3)=C1
[$([#1])	$([#6](-[#1])-[#1])	$([#6]:[#6])]-c:1:c(:c(:c(:s:1)-[#7](-[#1])-[#6](=[#8])-[#6])-[#6](=[#8])-[#8])-[$([#6]:1:[#6]:[#6]:[#6]:[#6]:[#6]:1)	$([#6]:1:[#16]:[#6]:[#6]:[#6]:1)] S1C(NC(=O)C2=NN(C=C2)C)=C(C(=O)OC)C(c3ccccc3)=C1
[$([#1])	$([#6](-[#1])-[#1])	$([#6]:[#6])]-c:1:c(:c(:c(:s:1)-[#7](-[#1])-[#6](=[#8])-[#6])-[#6](=[#8])-[#8])-[$([#6]:1:[#6]:[#6]:[#6]:[#6]:[#6]:1)	$([#6]:1:[#16]:[#6]:[#6]:[#6]:1)] S1C(NC(=O)C2=NOC(=C2)C)=C(C(=O)OC)C(c3ccccc3)=C1
[$([#1])	$([#6](-[#1])-[#1])	$([#6]:[#6])]-c:1:c(:c(:c(:s:1)-[#7](-[#1])-[#6](=[#8])-[#6])-[#6](=[#8])-[#8])-[$([#6]:1:[#6]:[#6]:[#6]:[#6]:[#6]:1)	$([#6]:1:[#16]:[#6]:[#6]:[#6]:1)] S1C(NC(=O)C2CC2)=C(C([O-])=O)C(c3ccc(OC)cc3)=C1
[$([#1])	$([#6](-[#1])-[#1])	$([#6]:[#6])]-c:1:c(:c(:c(:s:1)-[#7](-[#1])-[#6](=[#8])-[#6])-[#6](=[#8])-[#8])-[$([#6]:1:[#6]:[#6]:[#6]:[#6]:[#6]:1)	$([#6]:1:[#16]:[#6]:[#6]:[#6]:1)] S1C(NC(=O)C2CC2)=C(C([O-])=O)C(c3ccccc3)=C1
[$([#1])	$([#6](-[#1])-[#1])	$([#6]:[#6])]-c:1:c(:c(:c(:s:1)-[#7](-[#1])-[#6](=[#8])-[#6])-[#6](=[#8])-[#8])-[$([#6]:1:[#6]:[#6]:[#6]:[#6]:[#6]:1)	$([#6]:1:[#16]:[#6]:[#6]:[#6]:1)] S1C(NC(=O)C2CC2)=C(C(=O)O[C@@H](C#N)C)C(c3ccccc3)=C1
[$([#1])	$([#6](-[#1])-[#1])	$([#6]:[#6])]-c:1:c(:c(:c(:s:1)-[#7](-[#1])-[#6](=[#8])-[#6])-[#6](=[#8])-[#8])-[$([#6]:1:[#6]:[#6]:[#6]:[#6]:[#6]:1)	$([#6]:1:[#16]:[#6]:[#6]:[#6]:1)] S1C(NC(=O)C2CC2)=C(C(=O)O[C@H](C#N)C)C(c3ccccc3)=C1
[$([#1])	$([#6](-[#1])-[#1])	$([#6]:[#6])]-c:1:c(:c(:c(:s:1)-[#7](-[#1])-[#6](=[#8])-[#6])-[#6](=[#8])-[#8])-[$([#6]:1:[#6]:[#6]:[#6]:[#6]:[#6]:1)	$([#6]:1:[#16]:[#6]:[#6]:[#6]:1)] S1C(NC(=O)C2CC2)=C(C(=O)OC)C(C=3SC=CC3)=C1
[$([#1])	$([#6](-[#1])-[#1])	$([#6]:[#6])]-c:1:c(:c(:c(:s:1)-[#7](-[#1])-[#6](=[#8])-[#6])-[#6](=[#8])-[#8])-[$([#6]:1:[#6]:[#6]:[#6]:[#6]:[#6]:1)	$([#6]:1:[#16]:[#6]:[#6]:[#6]:1)] S1C(NC(=O)C2CC2)=C(C(=O)OC)C(c3ccc(F)cc3)=C1
[$([#1])	$([#6](-[#1])-[#1])	$([#6]:[#6])]-c:1:c(:c(:c(:s:1)-[#7](-[#1])-[#6](=[#8])-[#6])-[#6](=[#8])-[#8])-[$([#6]:1:[#6]:[#6]:[#6]:[#6]:[#6]:1)	$([#6]:1:[#16]:[#6]:[#6]:[#6]:1)] S1C(NC(=O)C2CC2)=C(C(=O)OC)C(c3ccccc3)=C1
[$([#1])	$([#6](-[#1])-[#1])	$([#6]:[#6])]-c:1:c(:c(:c(:s:1)-[#7](-[#1])-[#6](=[#8])-[#6])-[#6](=[#8])-[#8])-[$([#6]:1:[#6]:[#6]:[#6]:[#6]:[#6]:1)	$([#6]:1:[#16]:[#6]:[#6]:[#6]:1)] S1C(NC(=O)C2CC2)=C(C(=O)OCC(=O)N)C(c3ccccc3)=C1
[$([#1])	$([#6](-[#1])-[#1])	$([#6]:[#6])]-c:1:c(:c(:c(:s:1)-[#7](-[#1])-[#6](=[#8])-[#6])-[#6](=[#8])-[#8])-[$([#6]:1:[#6]:[#6]:[#6]:[#6]:[#6]:1)	$([#6]:1:[#16]:[#6]:[#6]:[#6]:1)] S1C(NC(=O)C2CC2)=C(C(=O)OCC)C(C=3SC=CC3)=C1
[$([#1])	$([#6](-[#1])-[#1])	$([#6]:[#6])]-c:1:c(:c(:c(:s:1)-[#7](-[#1])-[#6](=[#8])-[#6])-[#6](=[#8])-[#8])-[$([#6]:1:[#6]:[#6]:[#6]:[#6]:[#6]:1)	$([#6]:1:[#16]:[#6]:[#6]:[#6]:1)] S1C(NC(=O)C2CCC2)=C(C(=O)OC)C(c3ccccc3)=C1
[$([#1])	$([#6](-[#1])-[#1])	$([#6]:[#6])]-c:1:c(:c(:c(:s:1)-[#7](-[#1])-[#6](=[#8])-[#6])-[#6](=[#8])-[#8])-[$([#6]:1:[#6]:[#6]:[#6]:[#6]:[#6]:1)	$([#6]:1:[#16]:[#6]:[#6]:[#6]:1)] S1C(NC(=O)c2ccncc2)=C(C(=O)OC)C(C=3SC=CC3)=C1
[$([#1])	$([#6](-[#1])-[#1])	$([#6]:[#6])]-c:1:c(:c(:c(:s:1)-[#7](-[#1])-[#6](=[#8])-[#6])-[#6](=[#8])-[#8])-[$([#6]:1:[#6]:[#6]:[#6]:[#6]:[#6]:1)	$([#6]:1:[#16]:[#6]:[#6]:[#6]:1)] S1C(NC(=O)c2cnccc2)=C(C(=O)OC)C(C=3SC=CC3)=C1
[$([#1])	$([#6](-[#1])-[#1])	$([#6]:[#6])]-c:1:c(:c(:c(:s:1)-[#7](-[#1])-[#6](=[#8])-[#6])-[#6](=[#8])-[#8])-[$([#6]:1:[#6]:[#6]:[#6]:[#6]:[#6]:1)	$([#6]:1:[#16]:[#6]:[#6]:[#6]:1)] S1C(NC(=O)c2cnccc2)=C(C(=O)OC)C(c3ccccc3)=C1
[$([#1])	$([#6](-[#1])-[#1])	$([#6]:[#6])]-c:1:c(:c(:c(:s:1)-[#7](-[#1])-[#6](=[#8])-[#6])-[#6](=[#8])-[#8])-[$([#6]:1:[#6]:[#6]:[#6]:[#6]:[#6]:1)	$([#6]:1:[#16]:[#6]:[#6]:[#6]:1)] S1C(NC(=O)c2nccnc2)=C(C(=O)OC)C(c3ccccc3)=C1
[$([#1])	$([#6](-[#1])-[#1])	$([#6]:[#6])]-c:1:c(:c(:c(:s:1)-[#7](-[#1])-[#6](=[#8])-[#6])-[#6](=[#8])-[#8])-[$([#6]:1:[#6]:[#6]:[#6]:[#6]:[#6]:1)	$([#6]:1:[#16]:[#6]:[#6]:[#6]:1)] S1C(NC(=O)CC(=O)C)=C(C(=O)OCC)C(c2ccccc2)=C1
[$([#1])	$([#6](-[#1])-[#1])	$([#6]:[#6])]-c:1:c(:c(:c(:s:1)-[#7](-[#1])-[#6](=[#8])-[#6])-[#6](=[#8])-[#8])-[$([#6]:1:[#6]:[#6]:[#6]:[#6]:[#6]:1)	$([#6]:1:[#16]:[#6]:[#6]:[#6]:1)] S1C(NC(=O)CC)=C(C(=O)OC)C(c2ccc(F)cc2)=C1
[$([#1])	$([#6](-[#1])-[#1])	$([#6]:[#6])]-c:1:c(:c(:c(:s:1)-[#7](-[#1])-[#6](=[#8])-[#6])-[#6](=[#8])-[#8])-[$([#6]:1:[#6]:[#6]:[#6]:[#6]:[#6]:1)	$([#6]:1:[#16]:[#6]:[#6]:[#6]:1)] S1C(NC(=O)CC)=C(C(=O)OCC)C(C=2SC=CC2)=C1
[$([#1])	$([#6](-[#1])-[#1])	$([#6]:[#6])]-c:1:c(:c(:c(:s:1)-[#7](-[#1])-[#6](=[#8])-[#6])-[#6](=[#8])-[#8])-[$([#6]:1:[#6]:[#6]:[#6]:[#6]:[#6]:1)	$([#6]:1:[#16]:[#6]:[#6]:[#6]:1)] S1C(NC(=O)CC#N)=C(C(=O)OC)C(c2ccc(cc2)C)=C1
[$([#1])	$([#6](-[#1])-[#1])	$([#6]:[#6])]-c:1:c(:c(:c(:s:1)-[#7](-[#1])-[#6](=[#8])-[#6])-[#6](=[#8])-[#8])-[$([#6]:1:[#6]:[#6]:[#6]:[#6]:[#6]:1)	$([#6]:1:[#16]:[#6]:[#6]:[#6]:1)] S1C(NC(=O)CC#N)=C(C(=O)OC)C(c2ccc(F)cc2)=C1
[$([#1])	$([#6](-[#1])-[#1])	$([#6]:[#6])]-c:1:c(:c(:c(:s:1)-[#7](-[#1])-[#6](=[#8])-[#6])-[#6](=[#8])-[#8])-[$([#6]:1:[#6]:[#6]:[#6]:[#6]:[#6]:1)	$([#6]:1:[#16]:[#6]:[#6]:[#6]:1)] S1C(NC(=O)CC#N)=C(C(=O)OC)C(c2ccccc2)=C1
[$([#1])	$([#6](-[#1])-[#1])	$([#6]:[#6])]-c:1:c(:c(:c(:s:1)-[#7](-[#1])-[#6](=[#8])-[#6])-[#6](=[#8])-[#8])-[$([#6]:1:[#6]:[#6]:[#6]:[#6]:[#6]:1)	$([#6]:1:[#16]:[#6]:[#6]:[#6]:1)] S1C(NC(=O)CC#N)=C(C(=O)OCC)C(c2ccc(cc2)C)=C1
[$([#1])	$([#6](-[#1])-[#1])	$([#6]:[#6])]-c:1:c(:c(:c(:s:1)-[#7](-[#1])-[#6](=[#8])-[#6])-[#6](=[#8])-[#8])-[$([#6]:1:[#6]:[#6]:[#6]:[#6]:[#6]:1)	$([#6]:1:[#16]:[#6]:[#6]:[#6]:1)] S1C(NC(=O)CCC([O-])=O)=C(C(=O)OC)C(c2cc(ccc2)C)=C1
[$([#1])	$([#6](-[#1])-[#1])	$([#6]:[#6])]-c:1:c(:c(:c(:s:1)-[#7](-[#1])-[#6](=[#8])-[#6])-[#6](=[#8])-[#8])-[$([#6]:1:[#6]:[#6]:[#6]:[#6]:[#6]:1)	$([#6]:1:[#16]:[#6]:[#6]:[#6]:1)] S1C(NC(=O)CCC([O-])=O)=C(C(=O)OC)C(c2ccccc2)=C1
[$([#1])	$([#6](-[#1])-[#1])	$([#6]:[#6])]-c:1:c(:c(:c(:s:1)-[#7](-[#1])-[#6](=[#8])-[#6])-[#6](=[#8])-[#8])-[$([#6]:1:[#6]:[#6]:[#6]:[#6]:[#6]:1)	$([#6]:1:[#16]:[#6]:[#6]:[#6]:1)] S1C(NC(=O)CCC([O-])=O)=C(C(=O)OC)C(c2ccccc2)=C1C
[$([#1])	$([#6](-[#1])-[#1])	$([#6]:[#6])]-c:1:c(:c(:c(:s:1)-[#7](-[#1])-[#6](=[#8])-[#6])-[#6](=[#8])-[#8])-[$([#6]:1:[#6]:[#6]:[#6]:[#6]:[#6]:1)	$([#6]:1:[#16]:[#6]:[#6]:[#6]:1)] S1C(NC(=O)COC)=C(C(=O)OC)C(c2ccc(F)cc2)=C1
[$([#1])	$([#6](-[#1])-[#1])	$([#6]:[#6])]-c:1:c(:c(:c(:s:1)-[#7](-[#1])-[#6](=[#8])-[#6])-[#6](=[#8])-[#8])-[$([#6]:1:[#6]:[#6]:[#6]:[#6]:[#6]:1)	$([#6]:1:[#16]:[#6]:[#6]:[#6]:1)] S1C(NC(=O)COC)=C(C(=O)OCC)C(c2ccc(cc2)C)=C1
[$([#1])	$([#6](-[#1])-[#1])	$([#6]:[#6])]-c:1:c(:c(:c(:s:1)-[#7](-[#1])-[#6](=[#8])-[#6])-[#6](=[#8])-[#8])-[$([#6]:1:[#6]:[#6]:[#6]:[#6]:[#6]:1)	$([#6]:1:[#16]:[#6]:[#6]:[#6]:1)] S1C(NC(=O)COC)=C(C(=O)OCC)C(c2ccc(F)cc2)=C1
[$([#1])	$([#6](-[#1])-[#1])	$([#6]:[#6])]-c:1:c(:c(:c(:s:1)-[#7](-[#1])-[#6](=[#8])-[#6])-[#6](=[#8])-[#8])-[$([#6]:1:[#6]:[#6]:[#6]:[#6]:[#6]:1)	$([#6]:1:[#16]:[#6]:[#6]:[#6]:1)] S1C(NC(=O)COC)=C(C(=O)OCC)C(c2ccccc2)=C1
[$([#1])	$([#6](-[#1])-[#1])	$([#6]:[#6])]-c:1:c(:c(:c(:s:1)-[#7](-[#1])-[#6](=[#8])-[#6])-[#6](=[#8])-[#8])-[$([#6]:1:[#6]:[#6]:[#6]:[#6]:[#6]:1)	$([#6]:1:[#16]:[#6]:[#6]:[#6]:1)] S1C(NC(=O)COC)=C(C(=O)OCC)C(c2ccccc2)=C1C
[$([#1])	$([#6](-[#1])-[#1])	$([#6]:[#6])]-c:1:c(:c(:c(:s:1)-[#7](-[#1])-[#6](=[#8])-[#6])-[#6](=[#8])-[#8])-[$([#6]:1:[#6]:[#6]:[#6]:[#6]:[#6]:1)	$([#6]:1:[#16]:[#6]:[#6]:[#6]:1)] S1C(NC(=O)CSC)=C(C(=O)OCC)C(c2ccccc2)=C1
[$([#1])	$([#6](-[#1])-[#1])	$([#6]:[#6])]-c:1:c(:c(:c(:s:1)-[#7](-[#1])-[#6](=[#8])-[#6])-[#6](=[#8])-[#8])-[$([#6]:1:[#6]:[#6]:[#6]:[#6]:[#6]:1)	$([#6]:1:[#16]:[#6]:[#6]:[#6]:1)] S1N=NC(C(=O)NC=2SC=C(c3ccccc3)C(C(=O)OC)2)=C1
[#6](-[#1])(-[#1])-[#7](-[#6](-[#1])-[#1])-c:1:c:c(:c(:c(:c:1)-[$([#1])	$([#6](-[#1])-[#1])	$([#8]-[#6](-[#1])(-[#1])-[#6](-[#1])-[#1])])-[#7])-[#1] [O-][N+](=O)c1c(N(C)C)c(cc([N+]([O-])=O)c1)C(=O)N
[#6](-[#1])(-[#1])-[#7](-[#6](-[#1])-[#1])-c:1:c:c(:c(:c(:c:1)-[$([#1])	$([#6](-[#1])-[#1])	$([#8]-[#6](-[#1])(-[#1])-[#6](-[#1])-[#1])])-[#7])-[#1] [O-][N+](=O)c1cc(c(N(C)C)cc1)C(=O)Nc2cc3N=C(Oc3cc2)C
[#6](-[#1])(-[#1])-[#7](-[#6](-[#1])-[#1])-c:1:c:c(:c(:c(:c:1)-[$([#1])	$([#6](-[#1])-[#1])	$([#8]-[#6](-[#1])(-[#1])-[#6](-[#1])-[#1])])-[#7])-[#1] [O-][N+](=O)c1cc(c(N2CCCC2)cc1)C
[#6](-[#1])(-[#1])-[#7](-[#6](-[#1])-[#1])-c:1:c:c(:c(:c(:c:1)-[$([#1])	$([#6](-[#1])-[#1])	$([#8]-[#6](-[#1])(-[#1])-[#6](-[#1])-[#1])])-[#7])-[#1] [O-][N+](=O)c1cc(c(N2CCCCC2)cc1)C([O-])=O
[#6](-[#1])(-[#1])-[#7](-[#6](-[#1])-[#1])-c:1:c:c(:c(:c(:c:1)-[$([#1])	$([#6](-[#1])-[#1])	$([#8]-[#6](-[#1])(-[#1])-[#6](-[#1])-[#1])])-[#7])-[#1] [O-][N+](=O)c1cc(c(N2CCOCC2)cc1)C(=O)N3CCN(CC3)C
[#6](-[#1])(-[#1])-[#7](-[#6](-[#1])-[#1])-c:1:c:c(:c(:c(:c:1)-[$([#1])	$([#6](-[#1])-[#1])	$([#8]-[#6](-[#1])(-[#1])-[#6](-[#1])-[#1])])-[#7])-[#1] [O-][N+](=O)c1cc(C#N)c(N2CCN(C(=O)C3CCCC3)CCC2)cc1
[#6](-[#1])(-[#1])-[#7](-[#6](-[#1])-[#1])-c:1:c:c(:c(:c(:c:1)-[$([#1])	$([#6](-[#1])-[#1])	$([#8]-[#6](-[#1])(-[#1])-[#6](-[#1])-[#1])])-[#7])-[#1] [O-][N+](=O)c1ccc(cc1)C(=O)N(OC(=O)C)c2ccc(N(C)C)cc2
[#6](-[#1])(-[#1])-[#7](-[#6](-[#1])-[#1])-c:1:c:c(:c(:c(:c:1)-[$([#1])	$([#6](-[#1])-[#1])	$([#8]-[#6](-[#1])(-[#1])-[#6](-[#1])-[#1])])-[#7])-[#1] [O-][N+](=O)c1ccc(N2CCC(C#N)(CC=C)CC2)cc1
[#6](-[#1])(-[#1])-[#7](-[#6](-[#1])-[#1])-c:1:c:c(:c(:c(:c:1)-[$([#1])	$([#6](-[#1])-[#1])	$([#8]-[#6](-[#1])(-[#1])-[#6](-[#1])-[#1])])-[#7])-[#1] [O-][N+](=O)c1ccc(N2CCN(C(=O)[C@H](N3C=NC=C3)C)CC2)cc1
[#6](-[#1])(-[#1])-[#7](-[#6](-[#1])-[#1])-c:1:c:c(:c(:c(:c:1)-[$([#1])	$([#6](-[#1])-[#1])	$([#8]-[#6](-[#1])(-[#1])-[#6](-[#1])-[#1])])-[#7])-[#1] [O-][N+](=O)c1ccc(N2CCN(C(=O)C(NC(=O)NC)(C)C)CC2)cc1
[#6](-[#1])(-[#1])-[#7](-[#6](-[#1])-[#1])-c:1:c:c(:c(:c(:c:1)-[$([#1])	$([#6](-[#1])-[#1])	$([#8]-[#6](-[#1])(-[#1])-[#6](-[#1])-[#1])])-[#7])-[#1] [O-][N+](=O)c1ccc(N2CCN(Cc3cc(O)c(OC)cc3)CC2)cc1
[#6](-[#1])(-[#1])-[#7](-[#6](-[#1])-[#1])-c:1:c:c(:c(:c(:c:1)-[$([#1])	$([#6](-[#1])-[#1])	$([#8]-[#6](-[#1])(-[#1])-[#6](-[#1])-[#1])])-[#7])-[#1] [O-]C(=O)[C@H]1[C@@H](C(=O)Nc2ccc(N(CC)CC)cc2)CC=CC1
[#6](-[#1])(-[#1])-[#7](-[#6](-[#1])-[#1])-c:1:c:c(:c(:c(:c:1)-[$([#1])	$([#6](-[#1])-[#1])	$([#8]-[#6](-[#1])(-[#1])-[#6](-[#1])-[#1])])-[#7])-[#1] [O-]C(=O)c1c(N2CCOCC2)ccc(NC(=O)C)c1
[#6](-[#1])(-[#1])-[#7](-[#6](-[#1])-[#1])-c:1:c:c(:c(:c(:c:1)-[$([#1])	$([#6](-[#1])-[#1])	$([#8]-[#6](-[#1])(-[#1])-[#6](-[#1])-[#1])])-[#7])-[#1] [O-]C(=O)c1cc2N=CN(c2cc1)c3ccc(N(C)C)cc3
[#6](-[#1])(-[#1])-[#7](-[#6](-[#1])-[#1])-c:1:c:c(:c(:c(:c:1)-[$([#1])	$([#6](-[#1])-[#1])	$([#8]-[#6](-[#1])(-[#1])-[#6](-[#1])-[#1])])-[#7])-[#1] Clc1c(N(C)C)ccc(NC(=O)c2c(cccc2)COC)c1
[#6](-[#1])(-[#1])-[#7](-[#6](-[#1])-[#1])-c:1:c:c(:c(:c(:c:1)-[$([#1])	$([#6](-[#1])-[#1])	$([#8]-[#6](-[#1])(-[#1])-[#6](-[#1])-[#1])])-[#7])-[#1] Clc1c(N2CC(=O)NCC2)ccc(NC(=O)N(CCOC)C)c1
[#6](-[#1])(-[#1])-[#7](-[#6](-[#1])-[#1])-c:1:c:c(:c(:c(:c:1)-[$([#1])	$([#6](-[#1])-[#1])	$([#8]-[#6](-[#1])(-[#1])-[#6](-[#1])-[#1])])-[#7])-[#1] Clc1c(N2CC[NH+](CC=3C=NN(C3)C)CC2)ccc(N)c1
[#6](-[#1])(-[#1])-[#7](-[#6](-[#1])-[#1])-c:1:c:c(:c(:c(:c:1)-[$([#1])	$([#6](-[#1])-[#1])	$([#8]-[#6](-[#1])(-[#1])-[#6](-[#1])-[#1])])-[#7])-[#1] Clc1c(N2CC[NH+](CC=3OC=CC3)CC2)ccc([N+]([O-])=O)c1
[#6](-[#1])(-[#1])-[#7](-[#6](-[#1])-[#1])-c:1:c:c(:c(:c(:c:1)-[$([#1])	$([#6](-[#1])-[#1])	$([#8]-[#6](-[#1])(-[#1])-[#6](-[#1])-[#1])])-[#7])-[#1] Clc1c(N2Cc3c(c(NC(=O)C)ccc3)CC2)ccc([N+]([O-])=O)c1
[#6](-[#1])(-[#1])-[#7](-[#6](-[#1])-[#1])-c:1:c:c(:c(:c(:c:1)-[$([#1])	$([#6](-[#1])-[#1])	$([#8]-[#6](-[#1])(-[#1])-[#6](-[#1])-[#1])])-[#7])-[#1] Clc1c(N2CCCCCC2)ccc(N)c1
[#6](-[#1])(-[#1])-[#7](-[#6](-[#1])-[#1])-c:1:c:c(:c(:c(:c:1)-[$([#1])	$([#6](-[#1])-[#1])	$([#8]-[#6](-[#1])(-[#1])-[#6](-[#1])-[#1])])-[#7])-[#1] Clc1c(N2CCOCC2)ccc(NC(=O)/C=C/C=3OC=CC3)c1
[#6](-[#1])(-[#1])-[#7](-[#6](-[#1])-[#1])-c:1:c:c(:c(:c(:c:1)-[$([#1])	$([#6](-[#1])-[#1])	$([#8]-[#6](-[#1])(-[#1])-[#6](-[#1])-[#1])])-[#7])-[#1] FC(F)(F)[C@H](O)CNC(=O)Nc1cc(c(N(C)C)cc1)C
[#6](-[#1])(-[#1])-[#7](-[#6](-[#1])-[#1])-c:1:c:c(:c(:c(:c:1)-[$([#1])	$([#6](-[#1])-[#1])	$([#8]-[#6](-[#1])(-[#1])-[#6](-[#1])-[#1])])-[#7])-[#1] FC(F)(F)C(=O)Nc1ccc(N2CCN(C(=O)C(C)C)CC2)cc1
[#6](-[#1])(-[#1])-[#7](-[#6](-[#1])-[#1])-c:1:c:c(:c(:c(:c:1)-[$([#1])	$([#6](-[#1])-[#1])	$([#8]-[#6](-[#1])(-[#1])-[#6](-[#1])-[#1])])-[#7])-[#1] Fc1c(F)ccc(OCC(=O)Nc2ccc(N3CCOCC3)cc2)c1
[#6](-[#1])(-[#1])-[#7](-[#6](-[#1])-[#1])-c:1:c:c(:c(:c(:c:1)-[$([#1])	$([#6](-[#1])-[#1])	$([#8]-[#6](-[#1])(-[#1])-[#6](-[#1])-[#1])])-[#7])-[#1] Fc1c(N(C)C)c(F)cc(NC(=O)N(Cc2ccccc2)C)c1
[#6](-[#1])(-[#1])-[#7](-[#6](-[#1])-[#1])-c:1:c:c(:c(:c(:c:1)-[$([#1])	$([#6](-[#1])-[#1])	$([#8]-[#6](-[#1])(-[#1])-[#6](-[#1])-[#1])])-[#7])-[#1] Fc1c(N(C)C)c(F)cc(NC(=O)NCCC(=O)N[C@H](CC)C)c1
[#6](-[#1])(-[#1])-[#7](-[#6](-[#1])-[#1])-c:1:c:c(:c(:c(:c:1)-[$([#1])	$([#6](-[#1])-[#1])	$([#8]-[#6](-[#1])(-[#1])-[#6](-[#1])-[#1])])-[#7])-[#1] Fc1c(N(Cc2cc3OCOc3cc2)C)ccc([N+]([O-])=O)c1
[#6](-[#1])(-[#1])-[#7](-[#6](-[#1])-[#1])-c:1:c:c(:c(:c(:c:1)-[$([#1])	$([#6](-[#1])-[#1])	$([#8]-[#6](-[#1])(-[#1])-[#6](-[#1])-[#1])])-[#7])-[#1] Fc1c(N2CCCC2)c(F)cc(NC(=O)NC=3C=NN(C3)CC)c1
[#6](-[#1])(-[#1])-[#7](-[#6](-[#1])-[#1])-c:1:c:c(:c(:c(:c:1)-[$([#1])	$([#6](-[#1])-[#1])	$([#8]-[#6](-[#1])(-[#1])-[#6](-[#1])-[#1])])-[#7])-[#1] Fc1c(N2CCCC2)c(F)cc(NC(=O)NNC(=O)OC)c1
[#6](-[#1])(-[#1])-[#7](-[#6](-[#1])-[#1])-c:1:c:c(:c(:c(:c:1)-[$([#1])	$([#6](-[#1])-[#1])	$([#8]-[#6](-[#1])(-[#1])-[#6](-[#1])-[#1])])-[#7])-[#1] Fc1c(N2CCCC2)ccc(NC(=O)CN3C(=O)CCC3)c1
[#6](-[#1])(-[#1])-[#7](-[#6](-[#1])-[#1])-c:1:c:c(:c(:c(:c:1)-[$([#1])	$([#6](-[#1])-[#1])	$([#8]-[#6](-[#1])(-[#1])-[#6](-[#1])-[#1])])-[#7])-[#1] Fc1c(N2CCCC2)ccc(NC(=O)N3CCC(CO)CC3)c1
[#6](-[#1])(-[#1])-[#7](-[#6](-[#1])-[#1])-c:1:c:c(:c(:c(:c:1)-[$([#1])	$([#6](-[#1])-[#1])	$([#8]-[#6](-[#1])(-[#1])-[#6](-[#1])-[#1])])-[#7])-[#1] Fc1c(N2CCCC2)ccc(NC(=O)NCCCOC)c1
[#6](-[#1])(-[#1])-[#7](-[#6](-[#1])-[#1])-c:1:c:c(:c(:c(:c:1)-[$([#1])	$([#6](-[#1])-[#1])	$([#8]-[#6](-[#1])(-[#1])-[#6](-[#1])-[#1])])-[#7])-[#1] Fc1cc(c(N)c(c1)C)C(=O)OCC(=O)Nc2ccc(N(C)C)cc2
[#6](-[#1])(-[#1])-[#7](-[#6](-[#1])-[#1])-c:1:c:c(:c(:c(:c:1)-[$([#1])	$([#6](-[#1])-[#1])	$([#8]-[#6](-[#1])(-[#1])-[#6](-[#1])-[#1])])-[#7])-[#1] N#Cc1c(N2CCC(Cc3ccccc3)CC2)ccc(N)c1
[#6](-[#1])(-[#1])-[#7](-[#6](-[#1])-[#1])-c:1:c:c(:c(:c(:c:1)-[$([#1])	$([#6](-[#1])-[#1])	$([#8]-[#6](-[#1])(-[#1])-[#6](-[#1])-[#1])])-[#7])-[#1] O=C(N1c2c(cc(N3CCOCC3)cc2)CC1)CCNC(=O)C
[#6](-[#1])(-[#1])-[#7](-[#6](-[#1])-[#1])-c:1:c:c(:c(:c(:c:1)-[$([#1])	$([#6](-[#1])-[#1])	$([#8]-[#6](-[#1])(-[#1])-[#6](-[#1])-[#1])])-[#7])-[#1] O=C(N1CCC(OC)CC1)Nc2ccc(N3C[C@H](O[C@@H](C3)C)C)cc2
[#6](-[#1])(-[#1])-[#7](-[#6](-[#1])-[#1])-c:1:c:c(:c(:c(:c:1)-[$([#1])	$([#6](-[#1])-[#1])	$([#8]-[#6](-[#1])(-[#1])-[#6](-[#1])-[#1])])-[#7])-[#1] O=C(N1CCN(c2ccc(NC(=O)CCCC)cc2)CC1)CC
[#6](-[#1])(-[#1])-[#7](-[#6](-[#1])-[#1])-c:1:c:c(:c(:c(:c:1)-[$([#1])	$([#6](-[#1])-[#1])	$([#8]-[#6](-[#1])(-[#1])-[#6](-[#1])-[#1])])-[#7])-[#1] O=C(Nc1c(cc(N(C)C)cc1)C)C(=O)N[C@H](CO)CC
[#6](-[#1])(-[#1])-[#7](-[#6](-[#1])-[#1])-c:1:c:c(:c(:c(:c:1)-[$([#1])	$([#6](-[#1])-[#1])	$([#8]-[#6](-[#1])(-[#1])-[#6](-[#1])-[#1])])-[#7])-[#1] O=C(Nc1c(cc(N(C)C)cc1)C)NC[C@@H]2Oc3c(OC2)cccc3
[#6](-[#1])(-[#1])-[#7](-[#6](-[#1])-[#1])-c:1:c:c(:c(:c(:c:1)-[$([#1])	$([#6](-[#1])-[#1])	$([#8]-[#6](-[#1])(-[#1])-[#6](-[#1])-[#1])])-[#7])-[#1] O=C(Nc1c(cc(N(C)C)cc1)C)Nc2cnc(N3N=CN=C3)cc2
[#6](-[#1])(-[#1])-[#7](-[#6](-[#1])-[#1])-c:1:c:c(:c(:c(:c:1)-[$([#1])	$([#6](-[#1])-[#1])	$([#8]-[#6](-[#1])(-[#1])-[#6](-[#1])-[#1])])-[#7])-[#1] O=C(Nc1c(cc(N2CCCC2)cc1)C)C[NH+]3CCNC(=O)CC3
[#6](-[#1])(-[#1])-[#7](-[#6](-[#1])-[#1])-c:1:c:c(:c(:c(:c:1)-[$([#1])	$([#6](-[#1])-[#1])	$([#8]-[#6](-[#1])(-[#1])-[#6](-[#1])-[#1])])-[#7])-[#1] O=C(Nc1c(cc(N2CCCC2)cc1)C)c3c(O)nccc3
[#6](-[#1])(-[#1])-[#7](-[#6](-[#1])-[#1])-c:1:c:c(:c(:c(:c:1)-[$([#1])	$([#6](-[#1])-[#1])	$([#8]-[#6](-[#1])(-[#1])-[#6](-[#1])-[#1])])-[#7])-[#1] O=C(Nc1c(cc(N2CCOCC2)cc1)C)C(=O)NC[C@@H]3OCCC3
[#6](-[#1])(-[#1])-[#7](-[#6](-[#1])-[#1])-c:1:c:c(:c(:c(:c:1)-[$([#1])	$([#6](-[#1])-[#1])	$([#8]-[#6](-[#1])(-[#1])-[#6](-[#1])-[#1])])-[#7])-[#1] O=C(Nc1c(cc(N2CCOCC2)cc1)C)C(=O)NCCNC(=O)C
[#6](-[#1])(-[#1])-[#7](-[#6](-[#1])-[#1])-c:1:c:c(:c(:c(:c:1)-[$([#1])	$([#6](-[#1])-[#1])	$([#8]-[#6](-[#1])(-[#1])-[#6](-[#1])-[#1])])-[#7])-[#1] O=C(Nc1c(cc(N2CCOCC2)cc1)C)NC=3C=NN(C3)CC
[#6](-[#1])(-[#1])-[#7](-[#6](-[#1])-[#1])-c:1:c:c(:c(:c(:c:1)-[$([#1])	$([#6](-[#1])-[#1])	$([#8]-[#6](-[#1])(-[#1])-[#6](-[#1])-[#1])])-[#7])-[#1] O=C(Nc1c(cc(N2CCOCC2)cc1)C)NCC=3C=NN(C3)C
[#6](-[#1])(-[#1])-[#7](-[#6](-[#1])-[#1])-c:1:c:c(:c(:c(:c:1)-[$([#1])	$([#6](-[#1])-[#1])	$([#8]-[#6](-[#1])(-[#1])-[#6](-[#1])-[#1])])-[#7])-[#1] O=C(Nc1c(N2CCCC2)ccc(N3CCOCC3)c1)C4CCCC4
[#6](-[#1])(-[#1])-[#7](-[#6](-[#1])-[#1])-c:1:c:c(:c(:c(:c:1)-[$([#1])	$([#6](-[#1])-[#1])	$([#8]-[#6](-[#1])(-[#1])-[#6](-[#1])-[#1])])-[#7])-[#1] O=C(Nc1cc(c(N(C)C)cc1)C)[C@@H](NC(=O)C2CCCCC2)C
[#6](-[#1])(-[#1])-[#7](-[#6](-[#1])-[#1])-c:1:c:c(:c(:c(:c:1)-[$([#1])	$([#6](-[#1])-[#1])	$([#8]-[#6](-[#1])(-[#1])-[#6](-[#1])-[#1])])-[#7])-[#1] O=C(Nc1cc(c(N(C)C)cc1)C)COCCc2ccccc2
[#6](-[#1])(-[#1])-[#7](-[#6](-[#1])-[#1])-c:1:c:c(:c(:c(:c:1)-[$([#1])	$([#6](-[#1])-[#1])	$([#8]-[#6](-[#1])(-[#1])-[#6](-[#1])-[#1])])-[#7])-[#1] O=C(Nc1cc(c(N(C)C)cc1)C)NC[C@H]([NH+]2C[C@@H](CCC2)C)C
[#6](-[#1])(-[#1])-[#7](-[#6](-[#1])-[#1])-c:1:c:c(:c(:c(:c:1)-[$([#1])	$([#6](-[#1])-[#1])	$([#8]-[#6](-[#1])(-[#1])-[#6](-[#1])-[#1])])-[#7])-[#1] O=C(Nc1cc(c(N(C)C)cc1)C)NCCN2C=[NH+]C=C2
[#6](-[#1])(-[#1])-[#7](-[#6](-[#1])-[#1])-c:1:c:c(:c(:c(:c:1)-[$([#1])	$([#6](-[#1])-[#1])	$([#8]-[#6](-[#1])(-[#1])-[#6](-[#1])-[#1])])-[#7])-[#1] O=C(Nc1cc2c(N(CCC2)C)cc1)NCCCCCOC
[#6](-[#1])(-[#1])-[#7](-[#6](-[#1])-[#1])-c:1:c:c(:c(:c(:c:1)-[$([#1])	$([#6](-[#1])-[#1])	$([#8]-[#6](-[#1])(-[#1])-[#6](-[#1])-[#1])])-[#7])-[#1] O=C(Nc1ccc([NH+](CC)CC)cc1)C2=NOC(c3cnccc3)=C2
[#6](-[#1])(-[#1])-[#7](-[#6](-[#1])-[#1])-c:1:c:c(:c(:c(:c:1)-[$([#1])	$([#6](-[#1])-[#1])	$([#8]-[#6](-[#1])(-[#1])-[#6](-[#1])-[#1])])-[#7])-[#1] O=C(Nc1ccc(N(C)C)cc1)[C@H](Nc2cc3OCCOc3cc2)C
[#6](-[#1])(-[#1])-[#7](-[#6](-[#1])-[#1])-c:1:c:c(:c(:c(:c:1)-[$([#1])	$([#6](-[#1])-[#1])	$([#8]-[#6](-[#1])(-[#1])-[#6](-[#1])-[#1])])-[#7])-[#1] O=C(Nc1ccc(N(C)C)cc1)C(=O)NCC2(CO)CC2
[#6](-[#1])(-[#1])-[#7](-[#6](-[#1])-[#1])-c:1:c:c(:c(:c(:c:1)-[$([#1])	$([#6](-[#1])-[#1])	$([#8]-[#6](-[#1])(-[#1])-[#6](-[#1])-[#1])])-[#7])-[#1] O=C(Nc1ccc(N(C)C)cc1)C[NH2+]C(CC)CC
[#6](-[#1])(-[#1])-[#7](-[#6](-[#1])-[#1])-c:1:c:c(:c(:c(:c:1)-[$([#1])	$([#6](-[#1])-[#1])	$([#8]-[#6](-[#1])(-[#1])-[#6](-[#1])-[#1])])-[#7])-[#1] O=C(Nc1ccc(N(C)C)cc1)C2(c3ccccc3)CC2
[#6](-[#1])(-[#1])-[#7](-[#6](-[#1])-[#1])-c:1:c:c(:c(:c(:c:1)-[$([#1])	$([#6](-[#1])-[#1])	$([#8]-[#6](-[#1])(-[#1])-[#6](-[#1])-[#1])])-[#7])-[#1] O=C(Nc1ccc(N(C)C)cc1)CCC=2OC(=NN2)c3cnccc3
[#6](-[#1])(-[#1])-[#7](-[#6](-[#1])-[#1])-c:1:c:c(:c(:c(:c:1)-[$([#1])	$([#6](-[#1])-[#1])	$([#8]-[#6](-[#1])(-[#1])-[#6](-[#1])-[#1])])-[#7])-[#1] O=C(Nc1ccc(N(C)C)cc1)CN2CCC([NH+]3CCCCC3)CC2
[#6](-[#1])(-[#1])-[#7](-[#6](-[#1])-[#1])-c:1:c:c(:c(:c(:c:1)-[$([#1])	$([#6](-[#1])-[#1])	$([#8]-[#6](-[#1])(-[#1])-[#6](-[#1])-[#1])])-[#7])-[#1] O=C(Nc1ccc(N(C)C)cc1)NC[C@@H]2COCC2
[#6](-[#1])(-[#1])-[#7](-[#6](-[#1])-[#1])-c:1:c:c(:c(:c(:c:1)-[$([#1])	$([#6](-[#1])-[#1])	$([#8]-[#6](-[#1])(-[#1])-[#6](-[#1])-[#1])])-[#7])-[#1] O=C(Nc1ccc(N(C)C)cc1)NCc2ccccc2
[#6](-[#1])(-[#1])-[#7](-[#6](-[#1])-[#1])-c:1:c:c(:c(:c(:c:1)-[$([#1])	$([#6](-[#1])-[#1])	$([#8]-[#6](-[#1])(-[#1])-[#6](-[#1])-[#1])])-[#7])-[#1] O=C(Nc1ccc(N(CC)CC)cc1)C[NH+]2CCC(C(=O)N)CC2
[#6](-[#1])(-[#1])-[#7](-[#6](-[#1])-[#1])-c:1:c:c(:c(:c(:c:1)-[$([#1])	$([#6](-[#1])-[#1])	$([#8]-[#6](-[#1])(-[#1])-[#6](-[#1])-[#1])])-[#7])-[#1] O=C(Nc1ccc(N(CC)CC)cc1)c2ncc(nc2)C
[#6](-[#1])(-[#1])-[#7](-[#6](-[#1])-[#1])-c:1:c:c(:c(:c(:c:1)-[$([#1])	$([#6](-[#1])-[#1])	$([#8]-[#6](-[#1])(-[#1])-[#6](-[#1])-[#1])])-[#7])-[#1] O=C(Nc1ccc(N2C[C@@H](O[C@H](C2)C)C)cc1)C(=O)NC3CCCC3
[#6](-[#1])(-[#1])-[#7](-[#6](-[#1])-[#1])-c:1:c:c(:c(:c(:c:1)-[$([#1])	$([#6](-[#1])-[#1])	$([#8]-[#6](-[#1])(-[#1])-[#6](-[#1])-[#1])])-[#7])-[#1] O=C(Nc1ccc(N2C[C@H](O[C@@H](C2)C)C)cc1)NCc3ncccc3
[#6](-[#1])(-[#1])-[#7](-[#6](-[#1])-[#1])-c:1:c:c(:c(:c(:c:1)-[$([#1])	$([#6](-[#1])-[#1])	$([#8]-[#6](-[#1])(-[#1])-[#6](-[#1])-[#1])])-[#7])-[#1] O=C(Nc1ccc(N2C[C@H](O[C@H](C2)C)C)cc1)NC=3C=NN(C3)C
[#6](-[#1])(-[#1])-[#7](-[#6](-[#1])-[#1])-c:1:c:c(:c(:c(:c:1)-[$([#1])	$([#6](-[#1])-[#1])	$([#8]-[#6](-[#1])(-[#1])-[#6](-[#1])-[#1])])-[#7])-[#1] O=C(Nc1ccc(N2C[C@H](O[C@H](C2)C)C)cc1)NCc3ncccc3
[#6](-[#1])(-[#1])-[#7](-[#6](-[#1])-[#1])-c:1:c:c(:c(:c(:c:1)-[$([#1])	$([#6](-[#1])-[#1])	$([#8]-[#6](-[#1])(-[#1])-[#6](-[#1])-[#1])])-[#7])-[#1] O=C(Nc1ccc(N2CCC(CC2)C)cc1)C(=O)N[C@H](CO)C
[#6](-[#1])(-[#1])-[#7](-[#6](-[#1])-[#1])-c:1:c:c(:c(:c(:c:1)-[$([#1])	$([#6](-[#1])-[#1])	$([#8]-[#6](-[#1])(-[#1])-[#6](-[#1])-[#1])])-[#7])-[#1] O=C(Nc1ccc(N2CCCC2)cc1)Cc3c(OC)cccc3
[#6](-[#1])(-[#1])-[#7](-[#6](-[#1])-[#1])-c:1:c:c(:c(:c(:c:1)-[$([#1])	$([#6](-[#1])-[#1])	$([#8]-[#6](-[#1])(-[#1])-[#6](-[#1])-[#1])])-[#7])-[#1] O=C(Nc1ccc(N2CCCC2)cc1)NCc3cc4OCOc4cc3
[#6](-[#1])(-[#1])-[#7](-[#6](-[#1])-[#1])-c:1:c:c(:c(:c(:c:1)-[$([#1])	$([#6](-[#1])-[#1])	$([#8]-[#6](-[#1])(-[#1])-[#6](-[#1])-[#1])])-[#7])-[#1] O=C(Nc1ccc(N2CCOCC2)cc1)[C@@H]([NH+]3C[C@@H](O)CCC3)C
[#6](-[#1])(-[#1])-[#7](-[#6](-[#1])-[#1])-c:1:c:c(:c(:c(:c:1)-[$([#1])	$([#6](-[#1])-[#1])	$([#8]-[#6](-[#1])(-[#1])-[#6](-[#1])-[#1])])-[#7])-[#1] O=C(Nc1ccc(N2CCOCC2)cc1)C3=C(OC(=C3)C)C
[#6](-[#1])(-[#1])-[#7](-[#6](-[#1])-[#1])-c:1:c:c(:c(:c(:c:1)-[$([#1])	$([#6](-[#1])-[#1])	$([#8]-[#6](-[#1])(-[#1])-[#6](-[#1])-[#1])])-[#7])-[#1] O=C(Nc1ccc(N2CCOCC2)cc1)c3c(OC)cccc3
[#6](-[#1])(-[#1])-[#7](-[#6](-[#1])-[#1])-c:1:c:c(:c(:c(:c:1)-[$([#1])	$([#6](-[#1])-[#1])	$([#8]-[#6](-[#1])(-[#1])-[#6](-[#1])-[#1])])-[#7])-[#1] O=C(Nc1ccc(N2CCOCC2)cc1)CN3C[C@H](O[C@H](C3)C)C
[#6](-[#1])(-[#1])-[#7](-[#6](-[#1])-[#1])-c:1:c:c(:c(:c(:c:1)-[$([#1])	$([#6](-[#1])-[#1])	$([#8]-[#6](-[#1])(-[#1])-[#6](-[#1])-[#1])])-[#7])-[#1] O=C(Nc1cnccc1)Nc2cc3c(N(CC3)C)cc2
[#6](-[#1])(-[#1])-[#7](-[#6](-[#1])-[#1])-c:1:c:c(:c(:c(:c:1)-[$([#1])	$([#6](-[#1])-[#1])	$([#8]-[#6](-[#1])(-[#1])-[#6](-[#1])-[#1])])-[#7])-[#1] O=C(NCC(=O)Nc1c(cc(N(C)C)cc1)C)[C@@H]2[C@H](C2)C
[#6](-[#1])(-[#1])-[#7](-[#6](-[#1])-[#1])-c:1:c:c(:c(:c(:c:1)-[$([#1])	$([#6](-[#1])-[#1])	$([#8]-[#6](-[#1])(-[#1])-[#6](-[#1])-[#1])])-[#7])-[#1] O=C(OC)[C@@H](Nc1c(cc(N2CC[NH+](CC2)CC)cc1)C)C
[#6](-[#1])(-[#1])-[#7](-[#6](-[#1])-[#1])-c:1:c:c(:c(:c(:c:1)-[$([#1])	$([#6](-[#1])-[#1])	$([#8]-[#6](-[#1])(-[#1])-[#6](-[#1])-[#1])])-[#7])-[#1] O=C(Oc1ccc(cc1)C(=O)Nc2ccc(N(C)C)cc2)CC
[#6](-[#1])(-[#1])-[#7](-[#6](-[#1])-[#1])-c:1:c:c(:c(:c(:c:1)-[$([#1])	$([#6](-[#1])-[#1])	$([#8]-[#6](-[#1])(-[#1])-[#6](-[#1])-[#1])])-[#7])-[#1] O=C(OCC(=O)Nc1ccc(N(C)C)cc1)C=2N(C=C(C(=O)C)C2)C
[#6](-[#1])(-[#1])-[#7](-[#6](-[#1])-[#1])-c:1:c:c(:c(:c(:c:1)-[$([#1])	$([#6](-[#1])-[#1])	$([#8]-[#6](-[#1])(-[#1])-[#6](-[#1])-[#1])])-[#7])-[#1] O=C(OCC)c1c(N2CCOCC2)ccc(NC(=O)C(C)(C)C)c1
[#6](-[#1])(-[#1])-[#7](-[#6](-[#1])-[#1])-c:1:c:c(:c(:c(:c:1)-[$([#1])	$([#6](-[#1])-[#1])	$([#8]-[#6](-[#1])(-[#1])-[#6](-[#1])-[#1])])-[#7])-[#1] O=C1N(NC(=O)C=C1)CCC(=O)Nc2ccc(N3CCCCC3)cc2
[#6](-[#1])(-[#1])-[#7](-[#6](-[#1])-[#1])-c:1:c:c(:c(:c(:c:1)-[$([#1])	$([#6](-[#1])-[#1])	$([#8]-[#6](-[#1])(-[#1])-[#6](-[#1])-[#1])])-[#7])-[#1] O1c2c(N=C1/C(/C#N)=C/Nc3ccc(N(C)C)cc3)cccc2
[#6](-[#1])(-[#1])-[#7](-[#6](-[#1])-[#1])-c:1:c:c(:c(:c(:c:1)-[$([#1])	$([#6](-[#1])-[#1])	$([#8]-[#6](-[#1])(-[#1])-[#6](-[#1])-[#1])])-[#7])-[#1] ON=CC1=C(N(c2ccc(N(C)C)cc2)C(=C1)C)C
[#6](-[#1])(-[#1])-[#7](-[#6](-[#1])-[#1])-c:1:c:c(:c(:c(:c:1)-[$([#1])	$([#6](-[#1])-[#1])	$([#8]-[#6](-[#1])(-[#1])-[#6](-[#1])-[#1])])-[#7])-[#1] S(=O)(=O)(N)c1ccc(NC(=O)Nc2c(cc(N(C)C)cc2)C)cc1
[#6](-[#1])(-[#1])-[#7](-[#6](-[#1])-[#1])-c:1:c:c(:c(:c(:c:1)-[$([#1])	$([#6](-[#1])-[#1])	$([#8]-[#6](-[#1])(-[#1])-[#6](-[#1])-[#1])])-[#7])-[#1] S(=O)(=O)(Nc1cc(c(N(C)C)cc1)C([O-])=O)c2ccc(cc2)C
[#6](-[#1])(-[#1])-[#7](-[#6](-[#1])-[#1])-c:1:c:c(:c(:c(:c:1)-[$([#1])	$([#6](-[#1])-[#1])	$([#8]-[#6](-[#1])(-[#1])-[#6](-[#1])-[#1])])-[#7])-[#1] S(C1=NNC(=N1)N)[C@H](C(=O)Nc2ccc(N(C)C)cc2)C
[#6](-[#1])(-[#1])-[#7](-[#6](-[#1])-[#1])-c:1:c:c(:c(:c(:c:1)-[$([#1])	$([#6](-[#1])-[#1])	$([#8]-[#6](-[#1])(-[#1])-[#6](-[#1])-[#1])])-[#7])-[#1] S(c1ncccc1)[C@H](C(=O)Nc2ccc(N3CCCC3)cc2)C
[#6](-[#1])(-[#1])-[#7](-[#6](-[#1])-[#1])-c:1:c:c(:c(:c(:c:1)-[$([#1])	$([#6](-[#1])-[#1])	$([#8]-[#6](-[#1])(-[#1])-[#6](-[#1])-[#1])])-[#7])-[#1] S(Cc1ccncc1)CC(=O)Nc2cc(c(N(C)C)cc2)C
[#6](-[#1])(-[#1])-[#7](-[#6](-[#1])-[#1])-c:1:c:c(:c(:c(:c:1)-[$([#1])	$([#6](-[#1])-[#1])	$([#8]-[#6](-[#1])(-[#1])-[#6](-[#1])-[#1])])-[#7])-[#1] S=C(Nc1ccc(N(C)C)cc1)NC(=O)CC
[#6](-[#1])(-[#1])-[#7](-[#6](-[#1])-[#1])-c:1:c:c(:c(:c(:c:1)-[$([#1])	$([#6](-[#1])-[#1])	$([#8]-[#6](-[#1])(-[#1])-[#6](-[#1])-[#1])])-[#7])-[#1] S=C(Nc1ccc(N2CC[NH+](CC2)C)cc1)NC(=O)CC
[#6](-[#1])(-[#1])-[#7](-[#6](-[#1])-[#1])-c:1:c:c(:c(:c(:c:1)-[$([#1])	$([#6](-[#1])-[#1])	$([#8]-[#6](-[#1])(-[#1])-[#6](-[#1])-[#1])])-[#7])-[#1] S=C(Nc1ccc(N2CC[NH+](CC2)CC)cc1)NC(=O)CC
[#6](-[#1])(-[#1])-[#7](-[#6](-[#1])-[#1])-c:1:c:c(:c(:c(:c:1)-[$([#1])	$([#6](-[#1])-[#1])	$([#8]-[#6](-[#1])(-[#1])-[#6](-[#1])-[#1])])-[#7])-[#1] S=C1N(C(=O)C2(C(=O)N1C)CN(c3c(cc([N+]([O-])=O)cc3)C2)C)C
[#6](-[#1])(-[#1])-[#7](-[#6](-[#1])-[#1])-c:1:c:c(:c(:c(:c:1)-[$([#1])	$([#6](-[#1])-[#1])	$([#8]-[#6](-[#1])(-[#1])-[#6](-[#1])-[#1])])-[#7])-[#1] S1C(=NC(=C1C(=O)Nc2ccc(N(CC)CC)cc2)C)NC
[#6](-[#1])(-[#1])-[#7](-[#6](-[#1])-[#1])-c:1:c:c(:c(:c(:c:1)-[$([#1])	$([#6](-[#1])-[#1])	$([#8]-[#6](-[#1])(-[#1])-[#6](-[#1])-[#1])])-[#7])-[#1] S1C(SCC(=O)Nc2ccc(N3CCCCC3)cc2)=NN=C1N
[#6](-[#1])(-[#1])-[#7](-[#6](-[#1])-[#1])-c:1:c:c(:c(:c(:c:1)-[$([#1])	$([#6](-[#1])-[#1])	$([#8]-[#6](-[#1])(-[#1])-[#6](-[#1])-[#1])])-[#7])-[#1] S1C=C(C=C1)C[NH+]2CCN(c3ccc([N+]([O-])=O)cc3)CC2
[#6](-[#1])(-[#1])-[#7](-[#6](-[#1])-[#1])-c:1:c:c(:c(:c(:c:1)-[$([#1])	$([#6](-[#1])-[#1])	$([#8]-[#6](-[#1])(-[#1])-[#6](-[#1])-[#1])])-[#7])-[#1] S1C=NC(/C=C/C(=O)Nc2ccc(N3C[C@H](O[C@H](C3)C)C)cc2)=C1
[#6](-[#1])(-[#1])-[#7](-[#6](-[#1])-[#1])-c:1:c:c(:c(:c(:c:1)-[$([#1])	$([#6](-[#1])-[#1])	$([#8]-[#6](-[#1])(-[#1])-[#6](-[#1])-[#1])])-[#7])-[#1] S1C2=NN=CN(N=C1CCC(=O)Nc3ccc([NH+](CC)CC)cc3)2
[#6](-[#1])(-[#1])-[#7](-[#6](-[#1])-[#1])-c:1:c:c(:c(:c(:c:1)-[$([#1])	$([#6](-[#1])-[#1])	$([#8]-[#6](-[#1])(-[#1])-[#6](-[#1])-[#1])])-[#7])-[#1] S1c2ncnc(Nc3ccc(N4CCC(O)CC4)cc3)c2C=C1
[#6](-[#1])(-[#1])-[#7](-[#6](-[#1])-[#1])-c:1:c:c(:c(:c(:c:1)-[$([#1])	$([#6](-[#1])-[#1])	$([#8]-[#6](-[#1])(-[#1])-[#6](-[#1])-[#1])])-[#7])-[#1] S1CCN(C(=O)Nc2cc(F)c(N3CCCC3)cc2)CC1
[#6](-[#1])(-[#1])-[#7](-[#6](-[#1])-[#1])-c:1:c:c(:c(:c(:c:1)-[$([#1])	$([#6](-[#1])-[#1])	$([#8]-[#6](-[#1])(-[#1])-[#6](-[#1])-[#1])])-[#7])-[#1] S1N=NC(C(=O)N2CCN(c3ccc([N+]([O-])=O)cc3)CC2)=C1
[#6](-[#1])-[#7](-[#6](-[#1])-[#1])-c:1:c(:c(:c(:c(:c:1-[#1])-[$([#1])	$([#6](-[#1])-[#1])])-[#6](-[#1])-[$([#1])	$([#6]-[#1])])-[#1])-[#1] [nH+]1c(N2CC[NH+](Cc3ccc(N(C)C)cc3)CC2)cccc1
[#6](-[#1])-[#7](-[#6](-[#1])-[#1])-c:1:c(:c(:c(:c(:c:1-[#1])-[$([#1])	$([#6](-[#1])-[#1])])-[#6](-[#1])-[$([#1])	$([#6]-[#1])])-[#1])-[#1] [O-][N+](=O)C=1C=NN(C1)CC(=O)NCc2ccc(N3CCCC3)cc2
[#6](-[#1])-[#7](-[#6](-[#1])-[#1])-c:1:c(:c(:c(:c(:c:1-[#1])-[$([#1])	$([#6](-[#1])-[#1])])-[#6](-[#1])-[$([#1])	$([#6]-[#1])])-[#1])-[#1] [O-]C(=O)[C@@H]1[C@@H]2O[C@@]3(C=C2)[C@@H](C(=O)N(Cc4ccc(N(C)C)cc4)C3)1
[#6](-[#1])-[#7](-[#6](-[#1])-[#1])-c:1:c(:c(:c(:c(:c:1-[#1])-[$([#1])	$([#6](-[#1])-[#1])])-[#6](-[#1])-[$([#1])	$([#6]-[#1])])-[#1])-[#1] [O-]C(=O)[C@@H]1[C@H](C(=O)N2C[C@@H](N(c3ccc(cc3)C)CC2)C)CCCC1
[#6](-[#1])-[#7](-[#6](-[#1])-[#1])-c:1:c(:c(:c(:c(:c:1-[#1])-[$([#1])	$([#6](-[#1])-[#1])])-[#6](-[#1])-[$([#1])	$([#6]-[#1])])-[#1])-[#1] [O-]C(=O)[C@@H]1[C@H](C(=O)N2C[C@H](N(c3ccc(cc3)C)CC2)C)CCCC1
[#6](-[#1])-[#7](-[#6](-[#1])-[#1])-c:1:c(:c(:c(:c(:c:1-[#1])-[$([#1])	$([#6](-[#1])-[#1])])-[#6](-[#1])-[$([#1])	$([#6]-[#1])])-[#1])-[#1] [O-]C(=O)C=1NC2=NC(=NN2[C@H](c3ccc(N(C)C)cc3)C1)C
[#6](-[#1])-[#7](-[#6](-[#1])-[#1])-c:1:c(:c(:c(:c(:c:1-[#1])-[$([#1])	$([#6](-[#1])-[#1])])-[#6](-[#1])-[$([#1])	$([#6]-[#1])])-[#1])-[#1] [O-]C=1N2N=CC(C(=O)N)=C(N=C(C1)Cc3ccc(N(C)C)cc3)2
[#6](-[#1])-[#7](-[#6](-[#1])-[#1])-c:1:c(:c(:c(:c(:c:1-[#1])-[$([#1])	$([#6](-[#1])-[#1])])-[#6](-[#1])-[$([#1])	$([#6]-[#1])])-[#1])-[#1] [O-]C1=NC(=O)N(C=C(C#N)1)CCc2ccc(N3CCCCC3)cc2
[#6](-[#1])-[#7](-[#6](-[#1])-[#1])-c:1:c(:c(:c(:c(:c:1-[#1])-[$([#1])	$([#6](-[#1])-[#1])])-[#6](-[#1])-[$([#1])	$([#6]-[#1])])-[#1])-[#1] [S-]C=1SC(=C(N1)C)CC(=O)N(Cc2ccc(N(C)C)cc2)C
[#6](-[#1])-[#7](-[#6](-[#1])-[#1])-c:1:c(:c(:c(:c(:c:1-[#1])-[$([#1])	$([#6](-[#1])-[#1])])-[#6](-[#1])-[$([#1])	$([#6]-[#1])])-[#1])-[#1] ClC=1C(=O)N(N=CC(NCc2ccc(N(C)C)cc2)1)CC(=O)N
[#6](-[#1])-[#7](-[#6](-[#1])-[#1])-c:1:c(:c(:c(:c(:c:1-[#1])-[$([#1])	$([#6](-[#1])-[#1])])-[#6](-[#1])-[$([#1])	$([#6]-[#1])])-[#1])-[#1] Clc1c(cccc1)C(=O)N2C[C@H](OCC2)c3ccc(N(C)C)cc3
[#6](-[#1])-[#7](-[#6](-[#1])-[#1])-c:1:c(:c(:c(:c(:c:1-[#1])-[$([#1])	$([#6](-[#1])-[#1])])-[#6](-[#1])-[$([#1])	$([#6]-[#1])])-[#1])-[#1] Clc1cc(c(O)cc1)C=[NH+]Cc2ccc(N3CC(=O)NCC3)cc2
[#6](-[#1])-[#7](-[#6](-[#1])-[#1])-c:1:c(:c(:c(:c(:c:1-[#1])-[$([#1])	$([#6](-[#1])-[#1])])-[#6](-[#1])-[$([#1])	$([#6]-[#1])])-[#1])-[#1] Fc1c(NC(=O)C)cc(NC(=O)NCc2ccc(N(C)C)cc2)cc1
[#6](-[#1])-[#7](-[#6](-[#1])-[#1])-c:1:c(:c(:c(:c(:c:1-[#1])-[$([#1])	$([#6](-[#1])-[#1])])-[#6](-[#1])-[$([#1])	$([#6]-[#1])])-[#1])-[#1] N#Cc1cc2NC(=Nc2cc1)[C@@H]3C[NH+](Cc4ccc(N(C)C)cc4)CC3
[#6](-[#1])-[#7](-[#6](-[#1])-[#1])-c:1:c(:c(:c(:c(:c:1-[#1])-[$([#1])	$([#6](-[#1])-[#1])])-[#6](-[#1])-[$([#1])	$([#6]-[#1])])-[#1])-[#1] N=1N2C(=NC1)N[C@@H](c3ccc(N(C)C)cc3)[C@H]([NH3+])[C@@H]2c4ccccc4
[#6](-[#1])-[#7](-[#6](-[#1])-[#1])-c:1:c(:c(:c(:c(:c:1-[#1])-[$([#1])	$([#6](-[#1])-[#1])])-[#6](-[#1])-[$([#1])	$([#6]-[#1])])-[#1])-[#1] N=1N2C(=NC1)N[C@H](c3ccccc3)C[C@H]2c4ccc(N(C)C)cc4
[#6](-[#1])-[#7](-[#6](-[#1])-[#1])-c:1:c(:c(:c(:c(:c:1-[#1])-[$([#1])	$([#6](-[#1])-[#1])])-[#6](-[#1])-[$([#1])	$([#6]-[#1])])-[#1])-[#1] N1=Nc2c(N1Cc3ccc(N(C)C)cc3)cccc2
[#6](-[#1])-[#7](-[#6](-[#1])-[#1])-c:1:c(:c(:c(:c(:c:1-[#1])-[$([#1])	$([#6](-[#1])-[#1])])-[#6](-[#1])-[$([#1])	$([#6]-[#1])])-[#1])-[#1] N1=NN2C(=N1)NC(c3ccc(cc3)C)=C[C@H]2c4ccc(N(C)C)cc4
[#6](-[#1])-[#7](-[#6](-[#1])-[#1])-c:1:c(:c(:c(:c(:c:1-[#1])-[$([#1])	$([#6](-[#1])-[#1])])-[#6](-[#1])-[$([#1])	$([#6]-[#1])])-[#1])-[#1] n1c2N(N=Cc2c(nc1)NCCCc3ccc(N(C)C)cc3)C
[#6](-[#1])-[#7](-[#6](-[#1])-[#1])-c:1:c(:c(:c(:c(:c:1-[#1])-[$([#1])	$([#6](-[#1])-[#1])])-[#6](-[#1])-[$([#1])	$([#6]-[#1])])-[#1])-[#1] O(C=1N(N=C(C1C[NH2+]Cc2ccc(N3CCCC3)cc2)C(C)C)C)C
[#6](-[#1])-[#7](-[#6](-[#1])-[#1])-c:1:c(:c(:c(:c(:c:1-[#1])-[$([#1])	$([#6](-[#1])-[#1])])-[#6](-[#1])-[$([#1])	$([#6]-[#1])])-[#1])-[#1] O[C@@]12[C@H]([C@H]([NH2+]CC1)c3ccc(N(C)C)cc3)CCCC2
[#6](-[#1])-[#7](-[#6](-[#1])-[#1])-c:1:c(:c(:c(:c(:c:1-[#1])-[$([#1])	$([#6](-[#1])-[#1])])-[#6](-[#1])-[$([#1])	$([#6]-[#1])])-[#1])-[#1] O[C@@H](c1ccc(N(C)C)cc1)[C@@H](N2N=C3C(=N2)C=CC=C3)C=C
[#6](-[#1])-[#7](-[#6](-[#1])-[#1])-c:1:c(:c(:c(:c(:c:1-[#1])-[$([#1])	$([#6](-[#1])-[#1])])-[#6](-[#1])-[$([#1])	$([#6]-[#1])])-[#1])-[#1] O[C@@H](c1ccc(N(C)C)cc1)[C@H](N2N=C3C(=N2)C=CC=C3)C=C
[#6](-[#1])-[#7](-[#6](-[#1])-[#1])-c:1:c(:c(:c(:c(:c:1-[#1])-[$([#1])	$([#6](-[#1])-[#1])])-[#6](-[#1])-[$([#1])	$([#6]-[#1])])-[#1])-[#1] O=C(N(C)C)NCc1ccc(N2CCCCC2)cc1
[#6](-[#1])-[#7](-[#6](-[#1])-[#1])-c:1:c(:c(:c(:c(:c:1-[#1])-[$([#1])	$([#6](-[#1])-[#1])])-[#6](-[#1])-[$([#1])	$([#6]-[#1])])-[#1])-[#1] O=C(N(Cc1cc(O)ccc1)C)NCc2ccc(N(C)C)cc2
[#6](-[#1])-[#7](-[#6](-[#1])-[#1])-c:1:c(:c(:c(:c(:c:1-[#1])-[$([#1])	$([#6](-[#1])-[#1])])-[#6](-[#1])-[$([#1])	$([#6]-[#1])])-[#1])-[#1] O=C(N(Cc1ccc(N(C)C)cc1)C)c2cc3N=NN(c3cc2)CC
[#6](-[#1])-[#7](-[#6](-[#1])-[#1])-c:1:c(:c(:c(:c(:c:1-[#1])-[$([#1])	$([#6](-[#1])-[#1])])-[#6](-[#1])-[$([#1])	$([#6]-[#1])])-[#1])-[#1] O=C(N(Cc1ccc(N(C)C)cc1)C)c2ccc(cc2)CNC(=O)C
[#6](-[#1])-[#7](-[#6](-[#1])-[#1])-c:1:c(:c(:c(:c(:c:1-[#1])-[$([#1])	$([#6](-[#1])-[#1])])-[#6](-[#1])-[$([#1])	$([#6]-[#1])])-[#1])-[#1] O=C(N(Cc1ccc(N(C)C)cc1)CC)NCC
[#6](-[#1])-[#7](-[#6](-[#1])-[#1])-c:1:c(:c(:c(:c(:c:1-[#1])-[$([#1])	$([#6](-[#1])-[#1])])-[#6](-[#1])-[$([#1])	$([#6]-[#1])])-[#1])-[#1] O=C(N(Cc1ccc(N2CCCCC2)cc1)C)c3ccc(OC)cc3
[#6](-[#1])-[#7](-[#6](-[#1])-[#1])-c:1:c(:c(:c(:c(:c:1-[#1])-[$([#1])	$([#6](-[#1])-[#1])])-[#6](-[#1])-[$([#1])	$([#6]-[#1])])-[#1])-[#1] O=C(N(Cc1ccc(N2CCOCC2)cc1)C)C3CCC3
[#6](-[#1])-[#7](-[#6](-[#1])-[#1])-c:1:c(:c(:c(:c(:c:1-[#1])-[$([#1])	$([#6](-[#1])-[#1])])-[#6](-[#1])-[$([#1])	$([#6]-[#1])])-[#1])-[#1] O=C(N(CCC)C)NCc1ccc(N2CCOCC2)cc1
[#6](-[#1])-[#7](-[#6](-[#1])-[#1])-c:1:c(:c(:c(:c(:c:1-[#1])-[$([#1])	$([#6](-[#1])-[#1])])-[#6](-[#1])-[$([#1])	$([#6]-[#1])])-[#1])-[#1] O=C(N[C@@H](C1=NC=CN1C)C(C)C)NCc2ccc(N(C)C)cc2
[#6](-[#1])-[#7](-[#6](-[#1])-[#1])-c:1:c(:c(:c(:c(:c:1-[#1])-[$([#1])	$([#6](-[#1])-[#1])])-[#6](-[#1])-[$([#1])	$([#6]-[#1])])-[#1])-[#1] O=C(N[C@@H](c1ccc(N2CCOCC2)cc1)C)NC
[#6](-[#1])-[#7](-[#6](-[#1])-[#1])-c:1:c(:c(:c(:c(:c:1-[#1])-[$([#1])	$([#6](-[#1])-[#1])])-[#6](-[#1])-[$([#1])	$([#6]-[#1])])-[#1])-[#1] O=C(N[C@@H](CO)CC)NCc1ccc(N2CC(=O)NCC2)cc1
[#6](-[#1])-[#7](-[#6](-[#1])-[#1])-c:1:c(:c(:c(:c(:c:1-[#1])-[$([#1])	$([#6](-[#1])-[#1])])-[#6](-[#1])-[$([#1])	$([#6]-[#1])])-[#1])-[#1] O=C(N[C@H](c1ccc(N2CC[NH+](CC2)C)cc1)C)NCC(C)C
[#6](-[#1])-[#7](-[#6](-[#1])-[#1])-c:1:c(:c(:c(:c(:c:1-[#1])-[$([#1])	$([#6](-[#1])-[#1])])-[#6](-[#1])-[$([#1])	$([#6]-[#1])])-[#1])-[#1] O=C(N1[C@H](CCCC1)CC)NCc2ccc(N3CC(=O)NCC3)cc2
[#6](-[#1])-[#7](-[#6](-[#1])-[#1])-c:1:c(:c(:c(:c(:c:1-[#1])-[$([#1])	$([#6](-[#1])-[#1])])-[#6](-[#1])-[$([#1])	$([#6]-[#1])])-[#1])-[#1] O=C(N1CC([NH+]2CCN(c3ccc(cc3)C)CC2)C1)C
[#6](-[#1])-[#7](-[#6](-[#1])-[#1])-c:1:c(:c(:c(:c(:c:1-[#1])-[$([#1])	$([#6](-[#1])-[#1])])-[#6](-[#1])-[$([#1])	$([#6]-[#1])])-[#1])-[#1] O=C(N1CCCC1)NCc2ccc(N3CC(=O)NCC3)cc2
[#6](-[#1])-[#7](-[#6](-[#1])-[#1])-c:1:c(:c(:c(:c(:c:1-[#1])-[$([#1])	$([#6](-[#1])-[#1])])-[#6](-[#1])-[$([#1])	$([#6]-[#1])])-[#1])-[#1] O=C(N1CCN(Cc2ccc(N(C)C)cc2)CC1)NC3CC3
[#6](-[#1])-[#7](-[#6](-[#1])-[#1])-c:1:c(:c(:c(:c(:c:1-[#1])-[$([#1])	$([#6](-[#1])-[#1])])-[#6](-[#1])-[$([#1])	$([#6]-[#1])])-[#1])-[#1] O=C(NC(C)C)C1CC[NH+](Cc2ccc(N(CC)CC)cc2)CC1
[#6](-[#1])-[#7](-[#6](-[#1])-[#1])-c:1:c(:c(:c(:c(:c:1-[#1])-[$([#1])	$([#6](-[#1])-[#1])])-[#6](-[#1])-[$([#1])	$([#6]-[#1])])-[#1])-[#1] O=C(NC[C@H]([NH+](C)C)c1ccc(N(C)C)cc1)c2c(cccc2)C
[#6](-[#1])-[#7](-[#6](-[#1])-[#1])-c:1:c(:c(:c(:c(:c:1-[#1])-[$([#1])	$([#6](-[#1])-[#1])])-[#6](-[#1])-[$([#1])	$([#6]-[#1])])-[#1])-[#1] O=C(NC[C@H](c1ccc(N(C)C)cc1)C=2c3c(NC2)cccc3)C
[#6](-[#1])-[#7](-[#6](-[#1])-[#1])-c:1:c(:c(:c(:c(:c:1-[#1])-[$([#1])	$([#6](-[#1])-[#1])])-[#6](-[#1])-[$([#1])	$([#6]-[#1])])-[#1])-[#1] O=C(NC[C@H](N1CCOCC1)c2ccc(N(C)C)cc2)CC(C)C
[#6](-[#1])-[#7](-[#6](-[#1])-[#1])-c:1:c(:c(:c(:c(:c:1-[#1])-[$([#1])	$([#6](-[#1])-[#1])])-[#6](-[#1])-[$([#1])	$([#6]-[#1])])-[#1])-[#1] O=C(NC1=NOC(=C1)C)C(=O)NCc2ccc(N(C)C)cc2
[#6](-[#1])-[#7](-[#6](-[#1])-[#1])-c:1:c(:c(:c(:c(:c:1-[#1])-[$([#1])	$([#6](-[#1])-[#1])])-[#6](-[#1])-[$([#1])	$([#6]-[#1])])-[#1])-[#1] O=C(NC1=NOC(=C1)C)C(=O)NCCc2ccc(N3CCCC3)cc2
[#6](-[#1])-[#7](-[#6](-[#1])-[#1])-c:1:c(:c(:c(:c(:c:1-[#1])-[$([#1])	$([#6](-[#1])-[#1])])-[#6](-[#1])-[$([#1])	$([#6]-[#1])])-[#1])-[#1] O=C(Nc1c(c(ccc1)C)C)C(=O)NCc2ccc(N(C)C)cc2
[#6](-[#1])-[#7](-[#6](-[#1])-[#1])-c:1:c(:c(:c(:c(:c:1-[#1])-[$([#1])	$([#6](-[#1])-[#1])])-[#6](-[#1])-[$([#1])	$([#6]-[#1])])-[#1])-[#1] O=C(Nc1c(ccc(C#N)c1)C)NCc2ccc(N3CCCC3)cc2
[#6](-[#1])-[#7](-[#6](-[#1])-[#1])-c:1:c(:c(:c(:c(:c:1-[#1])-[$([#1])	$([#6](-[#1])-[#1])])-[#6](-[#1])-[$([#1])	$([#6]-[#1])])-[#1])-[#1] O=C(Nc1cc(OCC)ccc1)C(=O)NCc2ccc(N(C)C)cc2
[#6](-[#1])-[#7](-[#6](-[#1])-[#1])-c:1:c(:c(:c(:c(:c:1-[#1])-[$([#1])	$([#6](-[#1])-[#1])])-[#6](-[#1])-[$([#1])	$([#6]-[#1])])-[#1])-[#1] O=C(Nc1ccc(cc1)C(=O)C)NCc2ccc(N(C)C)cc2
[#6](-[#1])-[#7](-[#6](-[#1])-[#1])-c:1:c(:c(:c(:c(:c:1-[#1])-[$([#1])	$([#6](-[#1])-[#1])])-[#6](-[#1])-[$([#1])	$([#6]-[#1])])-[#1])-[#1] O=C(NC1CCCCCC1)C(=O)NCCCc2ccc(N(C)C)cc2
[#6](-[#1])-[#7](-[#6](-[#1])-[#1])-c:1:c(:c(:c(:c(:c:1-[#1])-[$([#1])	$([#6](-[#1])-[#1])])-[#6](-[#1])-[$([#1])	$([#6]-[#1])])-[#1])-[#1] O=C(NCc1ccc([NH+](CC)CC)cc1)C2CCN(CC#C)CC2
[#6](-[#1])-[#7](-[#6](-[#1])-[#1])-c:1:c(:c(:c(:c(:c:1-[#1])-[$([#1])	$([#6](-[#1])-[#1])])-[#6](-[#1])-[$([#1])	$([#6]-[#1])])-[#1])-[#1] O=C(NCc1ccc(N(C)C)cc1)/C=C/c2cc(OC)cc(OC)c2
[#6](-[#1])-[#7](-[#6](-[#1])-[#1])-c:1:c(:c(:c(:c(:c:1-[#1])-[$([#1])	$([#6](-[#1])-[#1])])-[#6](-[#1])-[$([#1])	$([#6]-[#1])])-[#1])-[#1] O=C(NCc1ccc(N(C)C)cc1)C[C@H]2[C@H]3C[C@@H](C2)CC3
[#6](-[#1])-[#7](-[#6](-[#1])-[#1])-c:1:c(:c(:c(:c(:c:1-[#1])-[$([#1])	$([#6](-[#1])-[#1])])-[#6](-[#1])-[$([#1])	$([#6]-[#1])])-[#1])-[#1] O=C(NCc1ccc(N(C)C)cc1)C[NH+](CC2CC2)C
[#6](-[#1])-[#7](-[#6](-[#1])-[#1])-c:1:c(:c(:c(:c(:c:1-[#1])-[$([#1])	$([#6](-[#1])-[#1])])-[#6](-[#1])-[$([#1])	$([#6]-[#1])])-[#1])-[#1] O=C(NCc1ccc(N(C)C)cc1)c2cnc3N(N=Cc3c2)C(C)C
[#6](-[#1])-[#7](-[#6](-[#1])-[#1])-c:1:c(:c(:c(:c(:c:1-[#1])-[$([#1])	$([#6](-[#1])-[#1])])-[#6](-[#1])-[$([#1])	$([#6]-[#1])])-[#1])-[#1] O=C(NCc1ccc(N(C)C)cc1)CC=2c3c(NC2)cccc3
[#6](-[#1])-[#7](-[#6](-[#1])-[#1])-c:1:c(:c(:c(:c(:c:1-[#1])-[$([#1])	$([#6](-[#1])-[#1])])-[#6](-[#1])-[$([#1])	$([#6]-[#1])])-[#1])-[#1] O=C(NCc1ccc(N(C)C)cc1)CCCN2N=CN=C2
[#6](-[#1])-[#7](-[#6](-[#1])-[#1])-c:1:c(:c(:c(:c(:c:1-[#1])-[$([#1])	$([#6](-[#1])-[#1])])-[#6](-[#1])-[$([#1])	$([#6]-[#1])])-[#1])-[#1] O=C(NCc1ccc(N(C)C)cc1)CCN2N=CN=C2
[#6](-[#1])-[#7](-[#6](-[#1])-[#1])-c:1:c(:c(:c(:c(:c:1-[#1])-[$([#1])	$([#6](-[#1])-[#1])])-[#6](-[#1])-[$([#1])	$([#6]-[#1])])-[#1])-[#1] O=C(NCc1ccc(N(C)C)cc1)NCCCC(C)C
[#6](-[#1])-[#7](-[#6](-[#1])-[#1])-c:1:c(:c(:c(:c(:c:1-[#1])-[$([#1])	$([#6](-[#1])-[#1])])-[#6](-[#1])-[$([#1])	$([#6]-[#1])])-[#1])-[#1] O=C(NCc1ccc(N(C)C)cc1)NCCNc2nccnc2
[#6](-[#1])-[#7](-[#6](-[#1])-[#1])-c:1:c(:c(:c(:c(:c:1-[#1])-[$([#1])	$([#6](-[#1])-[#1])])-[#6](-[#1])-[$([#1])	$([#6]-[#1])])-[#1])-[#1] O=C(NCc1ccc(N(C2CCCCC2)C)cc1)[C@H]3CNC(=O)CC3
[#6](-[#1])-[#7](-[#6](-[#1])-[#1])-c:1:c(:c(:c(:c(:c:1-[#1])-[$([#1])	$([#6](-[#1])-[#1])])-[#6](-[#1])-[$([#1])	$([#6]-[#1])])-[#1])-[#1] O=C(NCc1ccc(N2CC(=O)NCC2)cc1)c3c4c(NN=C4)ccc3
[#6](-[#1])-[#7](-[#6](-[#1])-[#1])-c:1:c(:c(:c(:c(:c:1-[#1])-[$([#1])	$([#6](-[#1])-[#1])])-[#6](-[#1])-[$([#1])	$([#6]-[#1])])-[#1])-[#1] O=C(NCc1ccc(N2CC(=O)NCC2)cc1)CN3C=NC=C3
[#6](-[#1])-[#7](-[#6](-[#1])-[#1])-c:1:c(:c(:c(:c(:c:1-[#1])-[$([#1])	$([#6](-[#1])-[#1])])-[#6](-[#1])-[$([#1])	$([#6]-[#1])])-[#1])-[#1] O=C(NCc1ccc(N2CC(=O)NCC2)cc1)NCC(O)(CC)CC
[#6](-[#1])-[#7](-[#6](-[#1])-[#1])-c:1:c(:c(:c(:c(:c:1-[#1])-[$([#1])	$([#6](-[#1])-[#1])])-[#6](-[#1])-[$([#1])	$([#6]-[#1])])-[#1])-[#1] O=C(NCc1ccc(N2CCCC2)cc1)C[C@H]3OCCC3
[#6](-[#1])-[#7](-[#6](-[#1])-[#1])-c:1:c(:c(:c(:c(:c:1-[#1])-[$([#1])	$([#6](-[#1])-[#1])])-[#6](-[#1])-[$([#1])	$([#6]-[#1])])-[#1])-[#1] O=C(NCc1ccc(N2CCCC2)cc1)NC[C@H](CN3N=CC=C3)C
[#6](-[#1])-[#7](-[#6](-[#1])-[#1])-c:1:c(:c(:c(:c(:c:1-[#1])-[$([#1])	$([#6](-[#1])-[#1])])-[#6](-[#1])-[$([#1])	$([#6]-[#1])])-[#1])-[#1] O=C(NCc1ccc(N2CCOCC2)cc1)C=3N=C4N(C3)C=CC=C4
[#6](-[#1])-[#7](-[#6](-[#1])-[#1])-c:1:c(:c(:c(:c(:c:1-[#1])-[$([#1])	$([#6](-[#1])-[#1])])-[#6](-[#1])-[$([#1])	$([#6]-[#1])])-[#1])-[#1] O=C(NCc1ccc(N2CCOCC2)cc1)C3=C(ON=C3CC)C
[#6](-[#1])-[#7](-[#6](-[#1])-[#1])-c:1:c(:c(:c(:c(:c:1-[#1])-[$([#1])	$([#6](-[#1])-[#1])])-[#6](-[#1])-[$([#1])	$([#6]-[#1])])-[#1])-[#1] O=C(NCc1ccc(N2CCOCC2)cc1)COc3ccc(cc3)C
[#6](-[#1])-[#7](-[#6](-[#1])-[#1])-c:1:c(:c(:c(:c(:c:1-[#1])-[$([#1])	$([#6](-[#1])-[#1])])-[#6](-[#1])-[$([#1])	$([#6]-[#1])])-[#1])-[#1] O=C(NCc1ccc(N2CCOCC2)cc1)NCC(C)C
[#6](-[#1])-[#7](-[#6](-[#1])-[#1])-c:1:c(:c(:c(:c(:c:1-[#1])-[$([#1])	$([#6](-[#1])-[#1])])-[#6](-[#1])-[$([#1])	$([#6]-[#1])])-[#1])-[#1] O=C(NCc1ccc(N2CCOCC2)cc1)NCCC(C)(C)C
[#6](-[#1])-[#7](-[#6](-[#1])-[#1])-c:1:c(:c(:c(:c(:c:1-[#1])-[$([#1])	$([#6](-[#1])-[#1])])-[#6](-[#1])-[$([#1])	$([#6]-[#1])])-[#1])-[#1] O=C(NCCCc1ccc(N(C)C)cc1)C(C)C
[#6](-[#1])-[#7](-[#6](-[#1])-[#1])-c:1:c(:c(:c(:c(:c:1-[#1])-[$([#1])	$([#6](-[#1])-[#1])])-[#6](-[#1])-[$([#1])	$([#6]-[#1])])-[#1])-[#1] O=C(NNC(=O)C(=O)NC1CC1)NCc2ccc(N3CCCC3)cc2
[#6](-[#1])-[#7](-[#6](-[#1])-[#1])-c:1:c(:c(:c(:c(:c:1-[#1])-[$([#1])	$([#6](-[#1])-[#1])])-[#6](-[#1])-[$([#1])	$([#6]-[#1])])-[#1])-[#1] O=C(OC)CC1CC[NH+](Cc2ccc(N(C)C)cc2)CC1
[#6](-[#1])-[#7](-[#6](-[#1])-[#1])-c:1:c(:c(:c(:c(:c:1-[#1])-[$([#1])	$([#6](-[#1])-[#1])])-[#6](-[#1])-[$([#1])	$([#6]-[#1])])-[#1])-[#1] O=C(OCC)/C(/C#N)=C/NCc1ccc(N2CC(=O)NCC2)cc1
[#6](-[#1])-[#7](-[#6](-[#1])-[#1])-c:1:c(:c(:c(:c(:c:1-[#1])-[$([#1])	$([#6](-[#1])-[#1])])-[#6](-[#1])-[$([#1])	$([#6]-[#1])])-[#1])-[#1] O=C(OCC)N1CCN(Cc2ccc(N(C)C)cc2)CC1
[#6](-[#1])-[#7](-[#6](-[#1])-[#1])-c:1:c(:c(:c(:c(:c:1-[#1])-[$([#1])	$([#6](-[#1])-[#1])])-[#6](-[#1])-[$([#1])	$([#6]-[#1])])-[#1])-[#1] O=C(OCc1ccccc1)NCc2ccc(N3CCOCC3)cc2
[#6](-[#1])-[#7](-[#6](-[#1])-[#1])-c:1:c(:c(:c(:c(:c:1-[#1])-[$([#1])	$([#6](-[#1])-[#1])])-[#6](-[#1])-[$([#1])	$([#6]-[#1])])-[#1])-[#1] O=C1N(C(=O)C(C(=O)N1C)=CNCc2ccc(N(C)C)cc2)C
[#6](-[#1])-[#7](-[#6](-[#1])-[#1])-c:1:c(:c(:c(:c(:c:1-[#1])-[$([#1])	$([#6](-[#1])-[#1])])-[#6](-[#1])-[$([#1])	$([#6]-[#1])])-[#1])-[#1] O=C1N(C[C@@H](C(=O)NCc2ccc(N3CCCC3)cc2)C1)CC
[#6](-[#1])-[#7](-[#6](-[#1])-[#1])-c:1:c(:c(:c(:c(:c:1-[#1])-[$([#1])	$([#6](-[#1])-[#1])])-[#6](-[#1])-[$([#1])	$([#6]-[#1])])-[#1])-[#1] O=C1NN=C(c2c(cccc2)1)C(=O)N(Cc3ccc(N(C)C)cc3)C
[#6](-[#1])-[#7](-[#6](-[#1])-[#1])-c:1:c(:c(:c(:c(:c:1-[#1])-[$([#1])	$([#6](-[#1])-[#1])])-[#6](-[#1])-[$([#1])	$([#6]-[#1])])-[#1])-[#1] O=C1OC2=C(C(=O)CC(C2)(C)C)[C@H](c3ccc(N(C)C)cc3)C1
[#6](-[#1])-[#7](-[#6](-[#1])-[#1])-c:1:c(:c(:c(:c(:c:1-[#1])-[$([#1])	$([#6](-[#1])-[#1])])-[#6](-[#1])-[$([#1])	$([#6]-[#1])])-[#1])-[#1] O1[C@@H](C[NH+]=C(NCc2ccc(N(C)C)cc2)N)CCC1
[#6](-[#1])-[#7](-[#6](-[#1])-[#1])-c:1:c(:c(:c(:c(:c:1-[#1])-[$([#1])	$([#6](-[#1])-[#1])])-[#6](-[#1])-[$([#1])	$([#6]-[#1])])-[#1])-[#1] O1[C@H](C[NH+]=C(NCc2ccc(N(C)C)cc2)N)CCC1
[#6](-[#1])-[#7](-[#6](-[#1])-[#1])-c:1:c(:c(:c(:c(:c:1-[#1])-[$([#1])	$([#6](-[#1])-[#1])])-[#6](-[#1])-[$([#1])	$([#6]-[#1])])-[#1])-[#1] O1c2c(cc3OCOc3c2)[C@@H](c4ccc(N(C)C)cc4)C[C@]1(O)C
[#6](-[#1])-[#7](-[#6](-[#1])-[#1])-c:1:c(:c(:c(:c(:c:1-[#1])-[$([#1])	$([#6](-[#1])-[#1])])-[#6](-[#1])-[$([#1])	$([#6]-[#1])])-[#1])-[#1] O1c2c(N=C1NCc3ccc(N4CCOCC4)cc3)cccc2
[#6](-[#1])-[#7](-[#6](-[#1])-[#1])-c:1:c(:c(:c(:c(:c:1-[#1])-[$([#1])	$([#6](-[#1])-[#1])])-[#6](-[#1])-[$([#1])	$([#6]-[#1])])-[#1])-[#1] O1N=C(N=C1C[NH+]2CCN(c3ccc(cc3)C)CC2)c4ccncc4
[#6](-[#1])-[#7](-[#6](-[#1])-[#1])-c:1:c(:c(:c(:c(:c:1-[#1])-[$([#1])	$([#6](-[#1])-[#1])])-[#6](-[#1])-[$([#1])	$([#6]-[#1])])-[#1])-[#1] S(=O)(=O)([C@@H](C(=O)N(Cc1ccc(N2CCOCC2)cc1)C)C)C
[#6](-[#1])-[#7](-[#6](-[#1])-[#1])-c:1:c(:c(:c(:c(:c:1-[#1])-[$([#1])	$([#6](-[#1])-[#1])])-[#6](-[#1])-[$([#1])	$([#6]-[#1])])-[#1])-[#1] S(=O)(=O)(CC(=O)NCc1ccc(N2CCOCC2)cc1)CC
[#6](-[#1])-[#7](-[#6](-[#1])-[#1])-c:1:c(:c(:c(:c(:c:1-[#1])-[$([#1])	$([#6](-[#1])-[#1])])-[#6](-[#1])-[$([#1])	$([#6]-[#1])])-[#1])-[#1] S(=O)(=O)(N(C)C)NCc1ccc(N(C)C)cc1
[#6](-[#1])-[#7](-[#6](-[#1])-[#1])-c:1:c(:c(:c(:c(:c:1-[#1])-[$([#1])	$([#6](-[#1])-[#1])])-[#6](-[#1])-[$([#1])	$([#6]-[#1])])-[#1])-[#1] S(=O)(=O)(N(Cc1ccc(N(C)C)cc1)CC)c2cc(F)ccc2
[#6](-[#1])-[#7](-[#6](-[#1])-[#1])-c:1:c(:c(:c(:c(:c:1-[#1])-[$([#1])	$([#6](-[#1])-[#1])])-[#6](-[#1])-[$([#1])	$([#6]-[#1])])-[#1])-[#1] S(=O)(=O)(NCc1ccc(N2CCCC2)cc1)c3cc(C#N)ccc3
[#6](-[#1])-[#7](-[#6](-[#1])-[#1])-c:1:c(:c(:c(:c(:c:1-[#1])-[$([#1])	$([#6](-[#1])-[#1])])-[#6](-[#1])-[$([#1])	$([#6]-[#1])])-[#1])-[#1] S(=O)(=O)(NCc1ccc(N2CCCC2)cc1)Cc3ccccc3
[#6](-[#1])-[#7](-[#6](-[#1])-[#1])-c:1:c(:c(:c(:c(:c:1-[#1])-[$([#1])	$([#6](-[#1])-[#1])])-[#6](-[#1])-[$([#1])	$([#6]-[#1])])-[#1])-[#1] S(=O)(=O)(NCc1ccc(N2CCOCC2)cc1)c3ccccc3
[#6](-[#1])-[#7](-[#6](-[#1])-[#1])-c:1:c(:c(:c(:c(:c:1-[#1])-[$([#1])	$([#6](-[#1])-[#1])])-[#6](-[#1])-[$([#1])	$([#6]-[#1])])-[#1])-[#1] S(C1=NN=C(N1C2CC2)C)CC(=O)NCc3ccc(N(C)C)cc3
[#6](-[#1])-[#7](-[#6](-[#1])-[#1])-c:1:c(:c(:c(:c(:c:1-[#1])-[$([#1])	$([#6](-[#1])-[#1])])-[#6](-[#1])-[$([#1])	$([#6]-[#1])])-[#1])-[#1] S(Cc1ccc(N(C)C)cc1)CC(=O)c2cc(O)c(O)cc2
[#6](-[#1])-[#7](-[#6](-[#1])-[#1])-c:1:c(:c(:c(:c(:c:1-[#1])-[$([#1])	$([#6](-[#1])-[#1])])-[#6](-[#1])-[$([#1])	$([#6]-[#1])])-[#1])-[#1] S=C(NCc1ccc(N2CCSCC2)cc1)NCC
[#6](-[#1])-[#7](-[#6](-[#1])-[#1])-c:1:c(:c(:c(:c(:c:1-[#1])-[$([#1])	$([#6](-[#1])-[#1])])-[#6](-[#1])-[$([#1])	$([#6]-[#1])])-[#1])-[#1] S1C(=CC=C1)CCC(=O)NCCc2ccc(N(C)C)cc2
[#6](-[#1])-[#7](-[#6](-[#1])-[#1])-c:1:c(:c(:c(:c(:c:1-[#1])-[$([#1])	$([#6](-[#1])-[#1])])-[#6](-[#1])-[$([#1])	$([#6]-[#1])])-[#1])-[#1] S1C(=NC(C(=O)NCc2ccc(N(C)C)cc2)=C1)NC(=O)C
[#6](-[#1])-[#7](-[#6](-[#1])-[#1])-c:1:c(:c(:c(:c(:c:1-[#1])-[$([#1])	$([#6](-[#1])-[#1])])-[#6](-[#1])-[$([#1])	$([#6]-[#1])])-[#1])-[#1] S1C(C(=O)NCc2ccc(N(C)C)cc2)=CC=C1C(=O)C
[#6](-[#1])-[#7](-[#6](-[#1])-[#1])-c:1:c(:c(:c(:c(:c:1-[#1])-[$([#1])	$([#6](-[#1])-[#1])])-[#6](-[#1])-[$([#1])	$([#6]-[#1])])-[#1])-[#1] S1N=NC(=C1C(=O)N(Cc2ccc(N(C)C)cc2)C)CC
[#7](-c:1:c:c:c:c:c:1)-[#16](=[#8])(=[#8])-[#6]:2:[#6]:[#6]:[#6]:[#6]:3:[#7]:[$([#8])	$([#16])]:[#7]:[#6]:2:3 Clc1c([N-]S(=O)(=O)C=2C3=NSN=C3C=CC2)cccc1
[#7](-c:1:c:c:c:c:c:1)-[#16](=[#8])(=[#8])-[#6]:2:[#6]:[#6]:[#6]:[#6]:3:[#7]:[$([#8])	$([#16])]:[#7]:[#6]:2:3 Clc1c(F)ccc(NS(=O)(=O)C=2C3=NON=C3C=CC2)c1
[#7](-c:1:c:c:c:c:c:1)-[#16](=[#8])(=[#8])-[#6]:2:[#6]:[#6]:[#6]:[#6]:3:[#7]:[$([#8])	$([#16])]:[#7]:[#6]:2:3 Clc1c(NS(=O)(=O)C=2C3=NON=C3C=CC2)cccc1
[#7](-c:1:c:c:c:c:c:1)-[#16](=[#8])(=[#8])-[#6]:2:[#6]:[#6]:[#6]:[#6]:3:[#7]:[$([#8])	$([#16])]:[#7]:[#6]:2:3 Clc1c(OC)ccc(NS(=O)(=O)C=2C3=NON=C3C=CC2)c1
[#7](-c:1:c:c:c:c:c:1)-[#16](=[#8])(=[#8])-[#6]:2:[#6]:[#6]:[#6]:[#6]:3:[#7]:[$([#8])	$([#16])]:[#7]:[#6]:2:3 Clc1cc([N-]S(=O)(=O)C=2C3=NON=C(C(OC)=CC2)3)ccc1
[#7](-c:1:c:c:c:c:c:1)-[#16](=[#8])(=[#8])-[#6]:2:[#6]:[#6]:[#6]:[#6]:3:[#7]:[$([#8])	$([#16])]:[#7]:[#6]:2:3 Clc1cc(F)c(NS(=O)(=O)C=2C3=NON=C3C=CC2)cc1
[#7](-c:1:c:c:c:c:c:1)-[#16](=[#8])(=[#8])-[#6]:2:[#6]:[#6]:[#6]:[#6]:3:[#7]:[$([#8])	$([#16])]:[#7]:[#6]:2:3 Clc1cc(NS(=O)(=O)C=2C3=NON=C3C=CC2)c(OC)cc1
[#7](-c:1:c:c:c:c:c:1)-[#16](=[#8])(=[#8])-[#6]:2:[#6]:[#6]:[#6]:[#6]:3:[#7]:[$([#8])	$([#16])]:[#7]:[#6]:2:3 Clc1cc(NS(=O)(=O)C=2C3=NON=C3C=CC2)ccc1
[#7](-c:1:c:c:c:c:c:1)-[#16](=[#8])(=[#8])-[#6]:2:[#6]:[#6]:[#6]:[#6]:3:[#7]:[$([#8])	$([#16])]:[#7]:[#6]:2:3 Clc1ccc([N-]S(=O)(=O)C=2C3=NSN=C3C=CC2)cc1
[#7](-c:1:c:c:c:c:c:1)-[#16](=[#8])(=[#8])-[#6]:2:[#6]:[#6]:[#6]:[#6]:3:[#7]:[$([#8])	$([#16])]:[#7]:[#6]:2:3 Clc1ccc(NS(=O)(=O)C=2C3=NON=C3C=CC2)cc1
[#7](-c:1:c:c:c:c:c:1)-[#16](=[#8])(=[#8])-[#6]:2:[#6]:[#6]:[#6]:[#6]:3:[#7]:[$([#8])	$([#16])]:[#7]:[#6]:2:3 S(=O)(=O)([N-]c1c(cc(F)cc1)C)C=2C3=NSN=C3C=CC2
[#7](-c:1:c:c:c:c:c:1)-[#16](=[#8])(=[#8])-[#6]:2:[#6]:[#6]:[#6]:[#6]:3:[#7]:[$([#8])	$([#16])]:[#7]:[#6]:2:3 S(=O)(=O)([N-]c1c(cccc1)C([O-])=O)C=2C3=NSN=C3C=CC2
[#7](-c:1:c:c:c:c:c:1)-[#16](=[#8])(=[#8])-[#6]:2:[#6]:[#6]:[#6]:[#6]:3:[#7]:[$([#8])	$([#16])]:[#7]:[#6]:2:3 S(=O)(=O)([N-]c1c(cccc1)C(=O)C)C=2C3=NON=C3C=CC2
[#7](-c:1:c:c:c:c:c:1)-[#16](=[#8])(=[#8])-[#6]:2:[#6]:[#6]:[#6]:[#6]:3:[#7]:[$([#8])	$([#16])]:[#7]:[#6]:2:3 S(=O)(=O)([N-]c1c(cccc1)C(=O)C)C=2C3=NSN=C3C=CC2
[#7](-c:1:c:c:c:c:c:1)-[#16](=[#8])(=[#8])-[#6]:2:[#6]:[#6]:[#6]:[#6]:3:[#7]:[$([#8])	$([#16])]:[#7]:[#6]:2:3 S(=O)(=O)([N-]c1c(cccc1)C)C=2C3=NON=C(C(OC)=CC2)3
[#7](-c:1:c:c:c:c:c:1)-[#16](=[#8])(=[#8])-[#6]:2:[#6]:[#6]:[#6]:[#6]:3:[#7]:[$([#8])	$([#16])]:[#7]:[#6]:2:3 S(=O)(=O)([N-]c1c(cccc1)C)C=2C3=NON=C3C=CC2
[#7](-c:1:c:c:c:c:c:1)-[#16](=[#8])(=[#8])-[#6]:2:[#6]:[#6]:[#6]:[#6]:3:[#7]:[$([#8])	$([#16])]:[#7]:[#6]:2:3 S(=O)(=O)([N-]c1c(cccc1)C)C=2C3=NON=C3C=CC2C
[#7](-c:1:c:c:c:c:c:1)-[#16](=[#8])(=[#8])-[#6]:2:[#6]:[#6]:[#6]:[#6]:3:[#7]:[$([#8])	$([#16])]:[#7]:[#6]:2:3 S(=O)(=O)([N-]c1c(cccc1)C)C=2C3=NSN=C3C=CC2
[#7](-c:1:c:c:c:c:c:1)-[#16](=[#8])(=[#8])-[#6]:2:[#6]:[#6]:[#6]:[#6]:3:[#7]:[$([#8])	$([#16])]:[#7]:[#6]:2:3 S(=O)(=O)([N-]c1c(cccc1C)C([O-])=O)C=2C3=NSN=C3C=CC2
[#7](-c:1:c:c:c:c:c:1)-[#16](=[#8])(=[#8])-[#6]:2:[#6]:[#6]:[#6]:[#6]:3:[#7]:[$([#8])	$([#16])]:[#7]:[#6]:2:3 S(=O)(=O)([N-]c1c(F)ccc(F)c1)C=2C3=NON=C3C=CC2C
[#7](-c:1:c:c:c:c:c:1)-[#16](=[#8])(=[#8])-[#6]:2:[#6]:[#6]:[#6]:[#6]:3:[#7]:[$([#8])	$([#16])]:[#7]:[#6]:2:3 S(=O)(=O)([N-]c1c(F)cccc1)C=2C3=NSN=C3C=CC2
[#7](-c:1:c:c:c:c:c:1)-[#16](=[#8])(=[#8])-[#6]:2:[#6]:[#6]:[#6]:[#6]:3:[#7]:[$([#8])	$([#16])]:[#7]:[#6]:2:3 S(=O)(=O)([N-]c1c(O)ccc(c1)C)C=2C3=NSN=C3C=CC2
[#7](-c:1:c:c:c:c:c:1)-[#16](=[#8])(=[#8])-[#6]:2:[#6]:[#6]:[#6]:[#6]:3:[#7]:[$([#8])	$([#16])]:[#7]:[#6]:2:3 S(=O)(=O)([N-]c1c(OC)cc(cc1)C)C=2C3=NSN=C3C=CC2
[#7](-c:1:c:c:c:c:c:1)-[#16](=[#8])(=[#8])-[#6]:2:[#6]:[#6]:[#6]:[#6]:3:[#7]:[$([#8])	$([#16])]:[#7]:[#6]:2:3 S(=O)(=O)([N-]c1c(OC)cc(OC)cc1)C=2C3=NON=C3C=CC2
[#7](-c:1:c:c:c:c:c:1)-[#16](=[#8])(=[#8])-[#6]:2:[#6]:[#6]:[#6]:[#6]:3:[#7]:[$([#8])	$([#16])]:[#7]:[#6]:2:3 S(=O)(=O)([N-]c1c(OC)ccc(c1)C)C=2C3=NON=C3C=CC2
[#7](-c:1:c:c:c:c:c:1)-[#16](=[#8])(=[#8])-[#6]:2:[#6]:[#6]:[#6]:[#6]:3:[#7]:[$([#8])	$([#16])]:[#7]:[#6]:2:3 S(=O)(=O)([N-]c1c(OC)cccc1)C=2C3=NSN=C3C=CC2
[#7](-c:1:c:c:c:c:c:1)-[#16](=[#8])(=[#8])-[#6]:2:[#6]:[#6]:[#6]:[#6]:3:[#7]:[$([#8])	$([#16])]:[#7]:[#6]:2:3 S(=O)(=O)([N-]c1c(OCC)cccc1)C=2C3=NSN=C3C=CC2
[#7](-c:1:c:c:c:c:c:1)-[#16](=[#8])(=[#8])-[#6]:2:[#6]:[#6]:[#6]:[#6]:3:[#7]:[$([#8])	$([#16])]:[#7]:[#6]:2:3 S(=O)(=O)([N-]c1c(SC)cccc1)C=2C3=NON=C3C=CC2
[#7](-c:1:c:c:c:c:c:1)-[#16](=[#8])(=[#8])-[#6]:2:[#6]:[#6]:[#6]:[#6]:3:[#7]:[$([#8])	$([#16])]:[#7]:[#6]:2:3 S(=O)(=O)([N-]c1cc([N+]([O-])=O)c(cc1)C)C=2C3=NSN=C3C=CC2
[#7](-c:1:c:c:c:c:c:1)-[#16](=[#8])(=[#8])-[#6]:2:[#6]:[#6]:[#6]:[#6]:3:[#7]:[$([#8])	$([#16])]:[#7]:[#6]:2:3 S(=O)(=O)([N-]c1cc(c(OC)cc1)C)C=2C3=NSN=C3C=CC2
[#7](-c:1:c:c:c:c:c:1)-[#16](=[#8])(=[#8])-[#6]:2:[#6]:[#6]:[#6]:[#6]:3:[#7]:[$([#8])	$([#16])]:[#7]:[#6]:2:3 S(=O)(=O)([N-]c1cc(ccc1)C([O-])=O)C=2C3=NSN=C3C=CC2
[#7](-c:1:c:c:c:c:c:1)-[#16](=[#8])(=[#8])-[#6]:2:[#6]:[#6]:[#6]:[#6]:3:[#7]:[$([#8])	$([#16])]:[#7]:[#6]:2:3 S(=O)(=O)([N-]c1cc(ccc1)C)C=2C3=NON=C3C=CC2
[#7](-c:1:c:c:c:c:c:1)-[#16](=[#8])(=[#8])-[#6]:2:[#6]:[#6]:[#6]:[#6]:3:[#7]:[$([#8])	$([#16])]:[#7]:[#6]:2:3 S(=O)(=O)([N-]c1cc(ccc1)C)C=2C3=NSN=C3C=CC2
[#7](-c:1:c:c:c:c:c:1)-[#16](=[#8])(=[#8])-[#6]:2:[#6]:[#6]:[#6]:[#6]:3:[#7]:[$([#8])	$([#16])]:[#7]:[#6]:2:3 S(=O)(=O)([N-]c1cc(F)ccc1)C=2C3=NSN=C3C=CC2
[#7](-c:1:c:c:c:c:c:1)-[#16](=[#8])(=[#8])-[#6]:2:[#6]:[#6]:[#6]:[#6]:3:[#7]:[$([#8])	$([#16])]:[#7]:[#6]:2:3 S(=O)(=O)([N-]c1cc(NC(=O)C)ccc1)C=2C3=NSN=C3C=CC2
[#7](-c:1:c:c:c:c:c:1)-[#16](=[#8])(=[#8])-[#6]:2:[#6]:[#6]:[#6]:[#6]:3:[#7]:[$([#8])	$([#16])]:[#7]:[#6]:2:3 S(=O)(=O)([N-]c1cc(OCC#N)ccc1)C=2C3=NSN=C3C=CC2
[#7](-c:1:c:c:c:c:c:1)-[#16](=[#8])(=[#8])-[#6]:2:[#6]:[#6]:[#6]:[#6]:3:[#7]:[$([#8])	$([#16])]:[#7]:[#6]:2:3 S(=O)(=O)([N-]c1cc2c(NC(=C2)C)cc1)C=3C4=NSN=C4C=CC3
[#7](-c:1:c:c:c:c:c:1)-[#16](=[#8])(=[#8])-[#6]:2:[#6]:[#6]:[#6]:[#6]:3:[#7]:[$([#8])	$([#16])]:[#7]:[#6]:2:3 S(=O)(=O)([N-]c1cc2NC(=Nc2cc1)C)C=3C4=NON=C4C=CC3
[#7](-c:1:c:c:c:c:c:1)-[#16](=[#8])(=[#8])-[#6]:2:[#6]:[#6]:[#6]:[#6]:3:[#7]:[$([#8])	$([#16])]:[#7]:[#6]:2:3 S(=O)(=O)([N-]c1cc2NC=Nc2cc1)C=3C4=NSN=C4C=CC3
[#7](-c:1:c:c:c:c:c:1)-[#16](=[#8])(=[#8])-[#6]:2:[#6]:[#6]:[#6]:[#6]:3:[#7]:[$([#8])	$([#16])]:[#7]:[#6]:2:3 S(=O)(=O)([N-]c1cc2OCCOc2cc1)C=3C4=NSN=C4C=CC3
[#7](-c:1:c:c:c:c:c:1)-[#16](=[#8])(=[#8])-[#6]:2:[#6]:[#6]:[#6]:[#6]:3:[#7]:[$([#8])	$([#16])]:[#7]:[#6]:2:3 S(=O)(=O)([N-]c1ccc(cc1)C([O-])=O)C=2C3=NSN=C3C=CC2C
[#7](-c:1:c:c:c:c:c:1)-[#16](=[#8])(=[#8])-[#6]:2:[#6]:[#6]:[#6]:[#6]:3:[#7]:[$([#8])	$([#16])]:[#7]:[#6]:2:3 S(=O)(=O)([N-]c1ccc(cc1)C)C=2C3=NSN=C3C=CC2
[#7](-c:1:c:c:c:c:c:1)-[#16](=[#8])(=[#8])-[#6]:2:[#6]:[#6]:[#6]:[#6]:3:[#7]:[$([#8])	$([#16])]:[#7]:[#6]:2:3 S(=O)(=O)([N-]c1ccc(cc1)CC([O-])=O)C=2C3=NON=C3C=CC2
[#7](-c:1:c:c:c:c:c:1)-[#16](=[#8])(=[#8])-[#6]:2:[#6]:[#6]:[#6]:[#6]:3:[#7]:[$([#8])	$([#16])]:[#7]:[#6]:2:3 S(=O)(=O)([N-]c1ccc(F)cc1)C=2C3=NON=C(C(OC)=CC2)3
[#7](-c:1:c:c:c:c:c:1)-[#16](=[#8])(=[#8])-[#6]:2:[#6]:[#6]:[#6]:[#6]:3:[#7]:[$([#8])	$([#16])]:[#7]:[#6]:2:3 S(=O)(=O)([N-]c1ccc(F)cc1)C=2C3=NSN=C3C=CC2
[#7](-c:1:c:c:c:c:c:1)-[#16](=[#8])(=[#8])-[#6]:2:[#6]:[#6]:[#6]:[#6]:3:[#7]:[$([#8])	$([#16])]:[#7]:[#6]:2:3 S(=O)(=O)([N-]c1ccc(NC(=O)C)cc1)C=2C3=NON=C3C=CC2
[#7](-c:1:c:c:c:c:c:1)-[#16](=[#8])(=[#8])-[#6]:2:[#6]:[#6]:[#6]:[#6]:3:[#7]:[$([#8])	$([#16])]:[#7]:[#6]:2:3 S(=O)(=O)([N-]c1ccccc1)C=2C3=NON=C3C=CC2
[#7](-c:1:c:c:c:c:c:1)-[#16](=[#8])(=[#8])-[#6]:2:[#6]:[#6]:[#6]:[#6]:3:[#7]:[$([#8])	$([#16])]:[#7]:[#6]:2:3 S(=O)(=O)(N(c1c(ccc(O)c1)C)CC)C=2C3=NSN=C3C=CC2
[#7](-c:1:c:c:c:c:c:1)-[#16](=[#8])(=[#8])-[#6]:2:[#6]:[#6]:[#6]:[#6]:3:[#7]:[$([#8])	$([#16])]:[#7]:[#6]:2:3 S(=O)(=O)(N(c1c(cccc1)C(=O)N)C)C=2C3=NSN=C3C=CC2
[#7](-c:1:c:c:c:c:c:1)-[#16](=[#8])(=[#8])-[#6]:2:[#6]:[#6]:[#6]:[#6]:3:[#7]:[$([#8])	$([#16])]:[#7]:[#6]:2:3 S(=O)(=O)(N(c1c(OC)ccc(c1)C)C)C=2C3=NSN=C3C=CC2
[#7](-c:1:c:c:c:c:c:1)-[#16](=[#8])(=[#8])-[#6]:2:[#6]:[#6]:[#6]:[#6]:3:[#7]:[$([#8])	$([#16])]:[#7]:[#6]:2:3 S(=O)(=O)(N(c1cc(ccc1)C)C)C=2C3=NSN=C3C=CC2
[#7](-c:1:c:c:c:c:c:1)-[#16](=[#8])(=[#8])-[#6]:2:[#6]:[#6]:[#6]:[#6]:3:[#7]:[$([#8])	$([#16])]:[#7]:[#6]:2:3 S(=O)(=O)(N(c1ccc(cc1)C)CC([O-])=O)C=2C3=NON=C3C=CC2
[#7](-c:1:c:c:c:c:c:1)-[#16](=[#8])(=[#8])-[#6]:2:[#6]:[#6]:[#6]:[#6]:3:[#7]:[$([#8])	$([#16])]:[#7]:[#6]:2:3 S(=O)(=O)(N(c1ccc(OC)cc1)C)C=2C3=NON=C3C=CC2
[#7](-c:1:c:c:c:c:c:1)-[#16](=[#8])(=[#8])-[#6]:2:[#6]:[#6]:[#6]:[#6]:3:[#7]:[$([#8])	$([#16])]:[#7]:[#6]:2:3 S(=O)(=O)(N(c1ccccc1)CC)C=2C3=NON=C3C=CC2
[#7](-c:1:c:c:c:c:c:1)-[#16](=[#8])(=[#8])-[#6]:2:[#6]:[#6]:[#6]:[#6]:3:[#7]:[$([#8])	$([#16])]:[#7]:[#6]:2:3 S(=O)(=O)(N1c2c(cccc2)C[C@@H]1C)C=3C4=NON=C4C=CC3
[#7](-c:1:c:c:c:c:c:1)-[#16](=[#8])(=[#8])-[#6]:2:[#6]:[#6]:[#6]:[#6]:3:[#7]:[$([#8])	$([#16])]:[#7]:[#6]:2:3 S(=O)(=O)(N1c2c(cccc2)C[C@@H]1C)C=3C4=NSN=C4C=CC3
[#7](-c:1:c:c:c:c:c:1)-[#16](=[#8])(=[#8])-[#6]:2:[#6]:[#6]:[#6]:[#6]:3:[#7]:[$([#8])	$([#16])]:[#7]:[#6]:2:3 S(=O)(=O)(N1c2c(cccc2)CC1)C=3C4=NON=C(C(OC)=CC3)4
[#7](-c:1:c:c:c:c:c:1)-[#16](=[#8])(=[#8])-[#6]:2:[#6]:[#6]:[#6]:[#6]:3:[#7]:[$([#8])	$([#16])]:[#7]:[#6]:2:3 S(=O)(=O)(N1c2c(cccc2)CC1)C=3C4=NON=C4C=CC3
[#7](-c:1:c:c:c:c:c:1)-[#16](=[#8])(=[#8])-[#6]:2:[#6]:[#6]:[#6]:[#6]:3:[#7]:[$([#8])	$([#16])]:[#7]:[#6]:2:3 S(=O)(=O)(N1c2c(cccc2)CC1)C=3C4=NSN=C4C=CC3
[#7](-c:1:c:c:c:c:c:1)-[#16](=[#8])(=[#8])-[#6]:2:[#6]:[#6]:[#6]:[#6]:3:[#7]:[$([#8])	$([#16])]:[#7]:[#6]:2:3 S(=O)(=O)(N1c2c(N(CC1)C)cccc2)C=3C4=NSN=C4C=CC3
[#7](-c:1:c:c:c:c:c:1)-[#16](=[#8])(=[#8])-[#6]:2:[#6]:[#6]:[#6]:[#6]:3:[#7]:[$([#8])	$([#16])]:[#7]:[#6]:2:3 S(=O)(=O)(Nc1c(c(ccc1)C)C)C=2C3=NON=C3C=CC2
[#7](-c:1:c:c:c:c:c:1)-[#16](=[#8])(=[#8])-[#6]:2:[#6]:[#6]:[#6]:[#6]:3:[#7]:[$([#8])	$([#16])]:[#7]:[#6]:2:3 S(=O)(=O)(Nc1c(cc(cc1)C)C)C=2C3=NON=C3C=CC2
[#7](-c:1:c:c:c:c:c:1)-[#16](=[#8])(=[#8])-[#6]:2:[#6]:[#6]:[#6]:[#6]:3:[#7]:[$([#8])	$([#16])]:[#7]:[#6]:2:3 S(=O)(=O)(Nc1c(cc(F)cc1)C)C=2C3=NON=C3C=CC2
[#7](-c:1:c:c:c:c:c:1)-[#16](=[#8])(=[#8])-[#6]:2:[#6]:[#6]:[#6]:[#6]:3:[#7]:[$([#8])	$([#16])]:[#7]:[#6]:2:3 S(=O)(=O)(Nc1c(cc(OC)cc1)C)C=2C3=NON=C3C=CC2
[#7](-c:1:c:c:c:c:c:1)-[#16](=[#8])(=[#8])-[#6]:2:[#6]:[#6]:[#6]:[#6]:3:[#7]:[$([#8])	$([#16])]:[#7]:[#6]:2:3 S(=O)(=O)(Nc1c(ccc(c1)C)C)C=2C3=NON=C3C=CC2
[#7](-c:1:c:c:c:c:c:1)-[#16](=[#8])(=[#8])-[#6]:2:[#6]:[#6]:[#6]:[#6]:3:[#7]:[$([#8])	$([#16])]:[#7]:[#6]:2:3 S(=O)(=O)(Nc1c(ccc(F)c1)C)C=2C3=NON=C3C=CC2
[#7](-c:1:c:c:c:c:c:1)-[#16](=[#8])(=[#8])-[#6]:2:[#6]:[#6]:[#6]:[#6]:3:[#7]:[$([#8])	$([#16])]:[#7]:[#6]:2:3 S(=O)(=O)(Nc1c(cccc1)C([O-])=O)C=2C3=NSN=C3C=CC2
[#7](-c:1:c:c:c:c:c:1)-[#16](=[#8])(=[#8])-[#6]:2:[#6]:[#6]:[#6]:[#6]:3:[#7]:[$([#8])	$([#16])]:[#7]:[#6]:2:3 S(=O)(=O)(Nc1c(cccc1)C([O-])=O)C=2C3=NSN=C3C=CC2C
[#7](-c:1:c:c:c:c:c:1)-[#16](=[#8])(=[#8])-[#6]:2:[#6]:[#6]:[#6]:[#6]:3:[#7]:[$([#8])	$([#16])]:[#7]:[#6]:2:3 S(=O)(=O)(Nc1c(cccc1)CC)C=2C3=NON=C3C=CC2
[#7](-c:1:c:c:c:c:c:1)-[#16](=[#8])(=[#8])-[#6]:2:[#6]:[#6]:[#6]:[#6]:3:[#7]:[$([#8])	$([#16])]:[#7]:[#6]:2:3 S(=O)(=O)(Nc1c(cccc1C)C)C=2C3=NON=C3C=CC2
[#7](-c:1:c:c:c:c:c:1)-[#16](=[#8])(=[#8])-[#6]:2:[#6]:[#6]:[#6]:[#6]:3:[#7]:[$([#8])	$([#16])]:[#7]:[#6]:2:3 S(=O)(=O)(Nc1c(F)cc(F)cc1)C=2C3=NSN=C3C=CC2
[#7](-c:1:c:c:c:c:c:1)-[#16](=[#8])(=[#8])-[#6]:2:[#6]:[#6]:[#6]:[#6]:3:[#7]:[$([#8])	$([#16])]:[#7]:[#6]:2:3 S(=O)(=O)(Nc1c(F)ccc(c1)C)C=2C3=NON=C3C=CC2
[#7](-c:1:c:c:c:c:c:1)-[#16](=[#8])(=[#8])-[#6]:2:[#6]:[#6]:[#6]:[#6]:3:[#7]:[$([#8])	$([#16])]:[#7]:[#6]:2:3 S(=O)(=O)(Nc1c(F)cccc(F)1)C=2C3=NSN=C3C=CC2
[#7](-c:1:c:c:c:c:c:1)-[#16](=[#8])(=[#8])-[#6]:2:[#6]:[#6]:[#6]:[#6]:3:[#7]:[$([#8])	$([#16])]:[#7]:[#6]:2:3 S(=O)(=O)(Nc1c(F)cccc1)C=2C3=NON=C3C=CC2
[#7](-c:1:c:c:c:c:c:1)-[#16](=[#8])(=[#8])-[#6]:2:[#6]:[#6]:[#6]:[#6]:3:[#7]:[$([#8])	$([#16])]:[#7]:[#6]:2:3 S(=O)(=O)(Nc1c(OC)ccc(c1)C)C=2C3=NSN=C3C=CC2
[#7](-c:1:c:c:c:c:c:1)-[#16](=[#8])(=[#8])-[#6]:2:[#6]:[#6]:[#6]:[#6]:3:[#7]:[$([#8])	$([#16])]:[#7]:[#6]:2:3 S(=O)(=O)(Nc1c(OC)cccc1)C=2C3=NON=C3C=CC2
[#7](-c:1:c:c:c:c:c:1)-[#16](=[#8])(=[#8])-[#6]:2:[#6]:[#6]:[#6]:[#6]:3:[#7]:[$([#8])	$([#16])]:[#7]:[#6]:2:3 S(=O)(=O)(Nc1c(OC)cccc1)C=2C3=NSN=C3C=CC2C
[#7](-c:1:c:c:c:c:c:1)-[#16](=[#8])(=[#8])-[#6]:2:[#6]:[#6]:[#6]:[#6]:3:[#7]:[$([#8])	$([#16])]:[#7]:[#6]:2:3 S(=O)(=O)(Nc1c(OCC)cccc1)C=2C3=NON=C3C=CC2
[#7](-c:1:c:c:c:c:c:1)-[#16](=[#8])(=[#8])-[#6]:2:[#6]:[#6]:[#6]:[#6]:3:[#7]:[$([#8])	$([#16])]:[#7]:[#6]:2:3 S(=O)(=O)(Nc1cc(c(cc1)C)C)C=2C3=NON=C3C=CC2
[#7](-c:1:c:c:c:c:c:1)-[#16](=[#8])(=[#8])-[#6]:2:[#6]:[#6]:[#6]:[#6]:3:[#7]:[$([#8])	$([#16])]:[#7]:[#6]:2:3 S(=O)(=O)(Nc1cc(cc(c1)C)C)C=2C3=NON=C3C=CC2
[#7](-c:1:c:c:c:c:c:1)-[#16](=[#8])(=[#8])-[#6]:2:[#6]:[#6]:[#6]:[#6]:3:[#7]:[$([#8])	$([#16])]:[#7]:[#6]:2:3 S(=O)(=O)(Nc1cc(ccc1)C([O-])=O)C=2C3=NSN=C3C=CC2C
[#7](-c:1:c:c:c:c:c:1)-[#16](=[#8])(=[#8])-[#6]:2:[#6]:[#6]:[#6]:[#6]:3:[#7]:[$([#8])	$([#16])]:[#7]:[#6]:2:3 S(=O)(=O)(Nc1cc(ccc1)C(=O)C)C=2C3=NON=C3C=CC2
[#7](-c:1:c:c:c:c:c:1)-[#16](=[#8])(=[#8])-[#6]:2:[#6]:[#6]:[#6]:[#6]:3:[#7]:[$([#8])	$([#16])]:[#7]:[#6]:2:3 S(=O)(=O)(Nc1cc(ccc1)C(F)(F)F)C=2C3=NON=C3C=CC2
[#7](-c:1:c:c:c:c:c:1)-[#16](=[#8])(=[#8])-[#6]:2:[#6]:[#6]:[#6]:[#6]:3:[#7]:[$([#8])	$([#16])]:[#7]:[#6]:2:3 S(=O)(=O)(Nc1cc(F)cc(F)c1)C=2C3=NSN=C3C=CC2
[#7](-c:1:c:c:c:c:c:1)-[#16](=[#8])(=[#8])-[#6]:2:[#6]:[#6]:[#6]:[#6]:3:[#7]:[$([#8])	$([#16])]:[#7]:[#6]:2:3 S(=O)(=O)(Nc1cc(OC)c(OC)cc1)C=2C3=NON=C3C=CC2
[#7](-c:1:c:c:c:c:c:1)-[#16](=[#8])(=[#8])-[#6]:2:[#6]:[#6]:[#6]:[#6]:3:[#7]:[$([#8])	$([#16])]:[#7]:[#6]:2:3 S(=O)(=O)(Nc1cc(OC)ccc1)C=2C3=NSN=C3C=CC2
[#7](-c:1:c:c:c:c:c:1)-[#16](=[#8])(=[#8])-[#6]:2:[#6]:[#6]:[#6]:[#6]:3:[#7]:[$([#8])	$([#16])]:[#7]:[#6]:2:3 S(=O)(=O)(Nc1cc2c(NN=C2)cc1)C=3C4=NSN=C4C=CC3
[#7](-c:1:c:c:c:c:c:1)-[#16](=[#8])(=[#8])-[#6]:2:[#6]:[#6]:[#6]:[#6]:3:[#7]:[$([#8])	$([#16])]:[#7]:[#6]:2:3 S(=O)(=O)(Nc1ccc(cc1)C([O-])=O)C=2C3=NSN=C3C=CC2C
[#7](-c:1:c:c:c:c:c:1)-[#16](=[#8])(=[#8])-[#6]:2:[#6]:[#6]:[#6]:[#6]:3:[#7]:[$([#8])	$([#16])]:[#7]:[#6]:2:3 S(=O)(=O)(Nc1ccc(cc1)C(=O)C)C=2C3=NON=C3C=CC2
[#7](-c:1:c:c:c:c:c:1)-[#16](=[#8])(=[#8])-[#6]:2:[#6]:[#6]:[#6]:[#6]:3:[#7]:[$([#8])	$([#16])]:[#7]:[#6]:2:3 S(=O)(=O)(Nc1ccc(cc1)C(=O)N)C=2C3=NSN=C3C=CC2
[#7](-c:1:c:c:c:c:c:1)-[#16](=[#8])(=[#8])-[#6]:2:[#6]:[#6]:[#6]:[#6]:3:[#7]:[$([#8])	$([#16])]:[#7]:[#6]:2:3 S(=O)(=O)(Nc1ccc(cc1)C(=O)NC)C=2C3=NSN=C3C=CC2
[#7](-c:1:c:c:c:c:c:1)-[#16](=[#8])(=[#8])-[#6]:2:[#6]:[#6]:[#6]:[#6]:3:[#7]:[$([#8])	$([#16])]:[#7]:[#6]:2:3 S(=O)(=O)(Nc1ccc(cc1)C(=O)OC)C=2C3=NON=C3C=CC2
[#7](-c:1:c:c:c:c:c:1)-[#16](=[#8])(=[#8])-[#6]:2:[#6]:[#6]:[#6]:[#6]:3:[#7]:[$([#8])	$([#16])]:[#7]:[#6]:2:3 S(=O)(=O)(Nc1ccc(cc1)C(=O)OC)C=2C3=NSN=C3C=CC2
[#7](-c:1:c:c:c:c:c:1)-[#16](=[#8])(=[#8])-[#6]:2:[#6]:[#6]:[#6]:[#6]:3:[#7]:[$([#8])	$([#16])]:[#7]:[#6]:2:3 S(=O)(=O)(Nc1ccc(cc1)C)C=2C3=NON=C3C=CC2
[#7](-c:1:c:c:c:c:c:1)-[#16](=[#8])(=[#8])-[#6]:2:[#6]:[#6]:[#6]:[#6]:3:[#7]:[$([#8])	$([#16])]:[#7]:[#6]:2:3 S(=O)(=O)(Nc1ccc(F)cc1)C=2C3=NON=C3C=CC2
[#7](-c:1:c:c:c:c:c:1)-[#16](=[#8])(=[#8])-[#6]:2:[#6]:[#6]:[#6]:[#6]:3:[#7]:[$([#8])	$([#16])]:[#7]:[#6]:2:3 S(=O)(=O)(Nc1ccc(N(CC)CC)cc1)C=2C3=NON=C3C=CC2
[#7](-c:1:c:c:c:c:c:1)-[#16](=[#8])(=[#8])-[#6]:2:[#6]:[#6]:[#6]:[#6]:3:[#7]:[$([#8])	$([#16])]:[#7]:[#6]:2:3 S(=O)(=O)(Nc1ccc(OC(F)F)cc1)C=2C3=NON=C3C=CC2
[#7](-c:1:c:c:c:c:c:1)-[#16](=[#8])(=[#8])-[#6]:2:[#6]:[#6]:[#6]:[#6]:3:[#7]:[$([#8])	$([#16])]:[#7]:[#6]:2:3 S(=O)(=O)(Nc1ccc(OC)cc1)C=2C3=NON=C3C=CC2
[#7](-c:1:c:c:c:c:c:1)-[#16](=[#8])(=[#8])-[#6]:2:[#6]:[#6]:[#6]:[#6]:3:[#7]:[$([#8])	$([#16])]:[#7]:[#6]:2:3 S(=O)(=O)(Nc1ccc(OC)cc1)C=2C3=NSN=C3C=C(C2)C
[#7](-c:1:c:c:c:c:c:1)-[#16](=[#8])(=[#8])-[#6]:2:[#6]:[#6]:[#6]:[#6]:3:[#7]:[$([#8])	$([#16])]:[#7]:[#6]:2:3 S(=O)(=O)(Nc1ccc(OC)cc1)C=2C3=NSN=C3C=CC2C
[#6](-[#1])(-[#1])-[#7](-[#6](-[#1])-[#1])-c:1:c(:c(:c(:c(:c:1-[#1])-[#1])-[#6](-[#1])=[#7]-[#7]-[$([#6](=[#8])-[#6](-[#1])(-[#1])-[#16]-[#6]:[#7])	$([#6](=[#8])-[#6](-[#1])(-[#1])-[!#1]:[!#1]:[#7])	$([#6](=[#8])-[#6]:[#6]-[#8]-[#1])	$([#6]:[#7])	$([#6](-[#1])(-[#1])-[#6](-[#1])-[#8]-[#1])])-[#1])-[#1] [O-][N+](=O)C1=C(N(N=C1C)C)NN=Cc2ccc(N(C)C)cc2
[#6](-[#1])(-[#1])-[#7](-[#6](-[#1])-[#1])-c:1:c(:c(:c(:c(:c:1-[#1])-[#1])-[#6](-[#1])=[#7]-[#7]-[$([#6](=[#8])-[#6](-[#1])(-[#1])-[#16]-[#6]:[#7])	$([#6](=[#8])-[#6](-[#1])(-[#1])-[!#1]:[!#1]:[#7])	$([#6](=[#8])-[#6]:[#6]-[#8]-[#1])	$([#6]:[#7])	$([#6](-[#1])(-[#1])-[#6](-[#1])-[#8]-[#1])])-[#1])-[#1] [O-][N+](=O)c1c(ncnc(N)1)NN=Cc2ccc(N(C)C)cc2
[#6](-[#1])(-[#1])-[#7](-[#6](-[#1])-[#1])-c:1:c(:c(:c(:c(:c:1-[#1])-[#1])-[#6](-[#1])=[#7]-[#7]-[$([#6](=[#8])-[#6](-[#1])(-[#1])-[#16]-[#6]:[#7])	$([#6](=[#8])-[#6](-[#1])(-[#1])-[!#1]:[!#1]:[#7])	$([#6](=[#8])-[#6]:[#6]-[#8]-[#1])	$([#6]:[#7])	$([#6](-[#1])(-[#1])-[#6](-[#1])-[#8]-[#1])])-[#1])-[#1] [O-][N+](=O)c1c(ncnc(N)1)NN=Cc2ccc(N(CC)CC)cc2
[#6](-[#1])(-[#1])-[#7](-[#6](-[#1])-[#1])-c:1:c(:c(:c(:c(:c:1-[#1])-[#1])-[#6](-[#1])=[#7]-[#7]-[$([#6](=[#8])-[#6](-[#1])(-[#1])-[#16]-[#6]:[#7])	$([#6](=[#8])-[#6](-[#1])(-[#1])-[!#1]:[!#1]:[#7])	$([#6](=[#8])-[#6]:[#6]-[#8]-[#1])	$([#6]:[#7])	$([#6](-[#1])(-[#1])-[#6](-[#1])-[#8]-[#1])])-[#1])-[#1] [O-][N+](=O)c1cnc(NN=Cc2ccc(N(C)C)cc2)cc1
[#6](-[#1])(-[#1])-[#7](-[#6](-[#1])-[#1])-c:1:c(:c(:c(:c(:c:1-[#1])-[#1])-[#6](-[#1])=[#7]-[#7]-[$([#6](=[#8])-[#6](-[#1])(-[#1])-[#16]-[#6]:[#7])	$([#6](=[#8])-[#6](-[#1])(-[#1])-[!#1]:[!#1]:[#7])	$([#6](=[#8])-[#6]:[#6]-[#8]-[#1])	$([#6]:[#7])	$([#6](-[#1])(-[#1])-[#6](-[#1])-[#8]-[#1])])-[#1])-[#1] [O-][N+](=O)c1cnc(NN=Cc2ccc(N(C)C)cc2)cc1
[#6](-[#1])(-[#1])-[#7](-[#6](-[#1])-[#1])-c:1:c(:c(:c(:c(:c:1-[#1])-[#1])-[#6](-[#1])=[#7]-[#7]-[$([#6](=[#8])-[#6](-[#1])(-[#1])-[#16]-[#6]:[#7])	$([#6](=[#8])-[#6](-[#1])(-[#1])-[!#1]:[!#1]:[#7])	$([#6](=[#8])-[#6]:[#6]-[#8]-[#1])	$([#6]:[#7])	$([#6](-[#1])(-[#1])-[#6](-[#1])-[#8]-[#1])])-[#1])-[#1] [O-][N+](=O)c1cnc(NN=Cc2ccc(N(CC)CC)cc2)cc1
[#6](-[#1])(-[#1])-[#7](-[#6](-[#1])-[#1])-c:1:c(:c(:c(:c(:c:1-[#1])-[#1])-[#6](-[#1])=[#7]-[#7]-[$([#6](=[#8])-[#6](-[#1])(-[#1])-[#16]-[#6]:[#7])	$([#6](=[#8])-[#6](-[#1])(-[#1])-[!#1]:[!#1]:[#7])	$([#6](=[#8])-[#6]:[#6]-[#8]-[#1])	$([#6]:[#7])	$([#6](-[#1])(-[#1])-[#6](-[#1])-[#8]-[#1])])-[#1])-[#1] [O-][N+](=O)c1cnc(NN=Cc2ccc(N(CC)CC)cc2)cc1
[#6](-[#1])(-[#1])-[#7](-[#6](-[#1])-[#1])-c:1:c(:c(:c(:c(:c:1-[#1])-[#1])-[#6](-[#1])=[#7]-[#7]-[$([#6](=[#8])-[#6](-[#1])(-[#1])-[#16]-[#6]:[#7])	$([#6](=[#8])-[#6](-[#1])(-[#1])-[!#1]:[!#1]:[#7])	$([#6](=[#8])-[#6]:[#6]-[#8]-[#1])	$([#6]:[#7])	$([#6](-[#1])(-[#1])-[#6](-[#1])-[#8]-[#1])])-[#1])-[#1] [O-][N+](=O)c1cnc(NN=Cc2ccc(N3CCCC3)cc2)cc1
[#6](-[#1])(-[#1])-[#7](-[#6](-[#1])-[#1])-c:1:c(:c(:c(:c(:c:1-[#1])-[#1])-[#6](-[#1])=[#7]-[#7]-[$([#6](=[#8])-[#6](-[#1])(-[#1])-[#16]-[#6]:[#7])	$([#6](=[#8])-[#6](-[#1])(-[#1])-[!#1]:[!#1]:[#7])	$([#6](=[#8])-[#6]:[#6]-[#8]-[#1])	$([#6]:[#7])	$([#6](-[#1])(-[#1])-[#6](-[#1])-[#8]-[#1])])-[#1])-[#1] [O-]C1=NN=C(C(=O)N1)CC(=O)NN=Cc2ccc(N(CC)CC)cc2
[#6](-[#1])(-[#1])-[#7](-[#6](-[#1])-[#1])-c:1:c(:c(:c(:c(:c:1-[#1])-[#1])-[#6](-[#1])=[#7]-[#7]-[$([#6](=[#8])-[#6](-[#1])(-[#1])-[#16]-[#6]:[#7])	$([#6](=[#8])-[#6](-[#1])(-[#1])-[!#1]:[!#1]:[#7])	$([#6](=[#8])-[#6]:[#6]-[#8]-[#1])	$([#6]:[#7])	$([#6](-[#1])(-[#1])-[#6](-[#1])-[#8]-[#1])])-[#1])-[#1] [S-]C1=NN=C(NN=Cc2ccc(N(C)C)cc2)N1
[#6](-[#1])(-[#1])-[#7](-[#6](-[#1])-[#1])-c:1:c(:c(:c(:c(:c:1-[#1])-[#1])-[#6](-[#1])=[#7]-[#7]-[$([#6](=[#8])-[#6](-[#1])(-[#1])-[#16]-[#6]:[#7])	$([#6](=[#8])-[#6](-[#1])(-[#1])-[!#1]:[!#1]:[#7])	$([#6](=[#8])-[#6]:[#6]-[#8]-[#1])	$([#6]:[#7])	$([#6](-[#1])(-[#1])-[#6](-[#1])-[#8]-[#1])])-[#1])-[#1] [S-]C1=NN=C(NN=Cc2ccc(N(CC)CC)cc2)N1
[#6](-[#1])(-[#1])-[#7](-[#6](-[#1])-[#1])-c:1:c(:c(:c(:c(:c:1-[#1])-[#1])-[#6](-[#1])=[#7]-[#7]-[$([#6](=[#8])-[#6](-[#1])(-[#1])-[#16]-[#6]:[#7])	$([#6](=[#8])-[#6](-[#1])(-[#1])-[!#1]:[!#1]:[#7])	$([#6](=[#8])-[#6]:[#6]-[#8]-[#1])	$([#6]:[#7])	$([#6](-[#1])(-[#1])-[#6](-[#1])-[#8]-[#1])])-[#1])-[#1] Clc1c(ncc(Cl)c1)NN=Cc2ccc(N(CCO)C)cc2
[#6](-[#1])(-[#1])-[#7](-[#6](-[#1])-[#1])-c:1:c(:c(:c(:c(:c:1-[#1])-[#1])-[#6](-[#1])=[#7]-[#7]-[$([#6](=[#8])-[#6](-[#1])(-[#1])-[#16]-[#6]:[#7])	$([#6](=[#8])-[#6](-[#1])(-[#1])-[!#1]:[!#1]:[#7])	$([#6](=[#8])-[#6]:[#6]-[#8]-[#1])	$([#6]:[#7])	$([#6](-[#1])(-[#1])-[#6](-[#1])-[#8]-[#1])])-[#1])-[#1] Clc1c(nccc1)NN=Cc2ccc(N(CCC#N)C)cc2
[#6](-[#1])(-[#1])-[#7](-[#6](-[#1])-[#1])-c:1:c(:c(:c(:c(:c:1-[#1])-[#1])-[#6](-[#1])=[#7]-[#7]-[$([#6](=[#8])-[#6](-[#1])(-[#1])-[#16]-[#6]:[#7])	$([#6](=[#8])-[#6](-[#1])(-[#1])-[!#1]:[!#1]:[#7])	$([#6](=[#8])-[#6]:[#6]-[#8]-[#1])	$([#6]:[#7])	$([#6](-[#1])(-[#1])-[#6](-[#1])-[#8]-[#1])])-[#1])-[#1] Clc1nc(nc(NN=Cc2ccc(N(C)C)cc2)c1)C
[#6](-[#1])(-[#1])-[#7](-[#6](-[#1])-[#1])-c:1:c(:c(:c(:c(:c:1-[#1])-[#1])-[#6](-[#1])=[#7]-[#7]-[$([#6](=[#8])-[#6](-[#1])(-[#1])-[#16]-[#6]:[#7])	$([#6](=[#8])-[#6](-[#1])(-[#1])-[!#1]:[!#1]:[#7])	$([#6](=[#8])-[#6]:[#6]-[#8]-[#1])	$([#6]:[#7])	$([#6](-[#1])(-[#1])-[#6](-[#1])-[#8]-[#1])])-[#1])-[#1] Clc1nccnc(NN=Cc2ccc(N(C)C)cc2)1
[#6](-[#1])(-[#1])-[#7](-[#6](-[#1])-[#1])-c:1:c(:c(:c(:c(:c:1-[#1])-[#1])-[#6](-[#1])=[#7]-[#7]-[$([#6](=[#8])-[#6](-[#1])(-[#1])-[#16]-[#6]:[#7])	$([#6](=[#8])-[#6](-[#1])(-[#1])-[!#1]:[!#1]:[#7])	$([#6](=[#8])-[#6]:[#6]-[#8]-[#1])	$([#6]:[#7])	$([#6](-[#1])(-[#1])-[#6](-[#1])-[#8]-[#1])])-[#1])-[#1] Clc1ncnc(NN=Cc2ccc(N(C)C)cc2)c(N)1
[#6](-[#1])(-[#1])-[#7](-[#6](-[#1])-[#1])-c:1:c(:c(:c(:c(:c:1-[#1])-[#1])-[#6](-[#1])=[#7]-[#7]-[$([#6](=[#8])-[#6](-[#1])(-[#1])-[#16]-[#6]:[#7])	$([#6](=[#8])-[#6](-[#1])(-[#1])-[!#1]:[!#1]:[#7])	$([#6](=[#8])-[#6]:[#6]-[#8]-[#1])	$([#6]:[#7])	$([#6](-[#1])(-[#1])-[#6](-[#1])-[#8]-[#1])])-[#1])-[#1] Clc1nnc(NN=Cc2ccc(N3CCOCC3)cc2)cc1
[#6](-[#1])(-[#1])-[#7](-[#6](-[#1])-[#1])-c:1:c(:c(:c(:c(:c:1-[#1])-[#1])-[#6](-[#1])=[#7]-[#7]-[$([#6](=[#8])-[#6](-[#1])(-[#1])-[#16]-[#6]:[#7])	$([#6](=[#8])-[#6](-[#1])(-[#1])-[!#1]:[!#1]:[#7])	$([#6](=[#8])-[#6]:[#6]-[#8]-[#1])	$([#6]:[#7])	$([#6](-[#1])(-[#1])-[#6](-[#1])-[#8]-[#1])])-[#1])-[#1] FC(F)(F)C1=NN=C2N(N=C(NN=Cc3ccc(N(C)C)cc3)C=C2)1
[#6](-[#1])(-[#1])-[#7](-[#6](-[#1])-[#1])-c:1:c(:c(:c(:c(:c:1-[#1])-[#1])-[#6](-[#1])=[#7]-[#7]-[$([#6](=[#8])-[#6](-[#1])(-[#1])-[#16]-[#6]:[#7])	$([#6](=[#8])-[#6](-[#1])(-[#1])-[!#1]:[!#1]:[#7])	$([#6](=[#8])-[#6]:[#6]-[#8]-[#1])	$([#6]:[#7])	$([#6](-[#1])(-[#1])-[#6](-[#1])-[#8]-[#1])])-[#1])-[#1] Fc1nc(nc(F)c1)NN=Cc2ccc(N(C)C)cc2
[#6](-[#1])(-[#1])-[#7](-[#6](-[#1])-[#1])-c:1:c(:c(:c(:c(:c:1-[#1])-[#1])-[#6](-[#1])=[#7]-[#7]-[$([#6](=[#8])-[#6](-[#1])(-[#1])-[#16]-[#6]:[#7])	$([#6](=[#8])-[#6](-[#1])(-[#1])-[!#1]:[!#1]:[#7])	$([#6](=[#8])-[#6]:[#6]-[#8]-[#1])	$([#6]:[#7])	$([#6](-[#1])(-[#1])-[#6](-[#1])-[#8]-[#1])])-[#1])-[#1] N#CCCN(c1ccc(cc1)C=NNC2=Nc3c(N2)cccc3)C
[#6](-[#1])(-[#1])-[#7](-[#6](-[#1])-[#1])-c:1:c(:c(:c(:c(:c:1-[#1])-[#1])-[#6](-[#1])=[#7]-[#7]-[$([#6](=[#8])-[#6](-[#1])(-[#1])-[#16]-[#6]:[#7])	$([#6](=[#8])-[#6](-[#1])(-[#1])-[!#1]:[!#1]:[#7])	$([#6](=[#8])-[#6]:[#6]-[#8]-[#1])	$([#6]:[#7])	$([#6](-[#1])(-[#1])-[#6](-[#1])-[#8]-[#1])])-[#1])-[#1] N#CCCN(c1ccc(cc1)C=NNc2ncccc2)C
[#6](-[#1])(-[#1])-[#7](-[#6](-[#1])-[#1])-c:1:c(:c(:c(:c(:c:1-[#1])-[#1])-[#6](-[#1])=[#7]-[#7]-[$([#6](=[#8])-[#6](-[#1])(-[#1])-[#16]-[#6]:[#7])	$([#6](=[#8])-[#6](-[#1])(-[#1])-[!#1]:[!#1]:[#7])	$([#6](=[#8])-[#6]:[#6]-[#8]-[#1])	$([#6]:[#7])	$([#6](-[#1])(-[#1])-[#6](-[#1])-[#8]-[#1])])-[#1])-[#1] N#CCCN(c1ccc(cc1)C=NNc2nccnc2)C
[#6](-[#1])(-[#1])-[#7](-[#6](-[#1])-[#1])-c:1:c(:c(:c(:c(:c:1-[#1])-[#1])-[#6](-[#1])=[#7]-[#7]-[$([#6](=[#8])-[#6](-[#1])(-[#1])-[#16]-[#6]:[#7])	$([#6](=[#8])-[#6](-[#1])(-[#1])-[!#1]:[!#1]:[#7])	$([#6](=[#8])-[#6]:[#6]-[#8]-[#1])	$([#6]:[#7])	$([#6](-[#1])(-[#1])-[#6](-[#1])-[#8]-[#1])])-[#1])-[#1] N#CCCN(c1ccc(cc1)C=NNc2nncc3c2cccc3)C
[#6](-[#1])(-[#1])-[#7](-[#6](-[#1])-[#1])-c:1:c(:c(:c(:c(:c:1-[#1])-[#1])-[#6](-[#1])=[#7]-[#7]-[$([#6](=[#8])-[#6](-[#1])(-[#1])-[#16]-[#6]:[#7])	$([#6](=[#8])-[#6](-[#1])(-[#1])-[!#1]:[!#1]:[#7])	$([#6](=[#8])-[#6]:[#6]-[#8]-[#1])	$([#6]:[#7])	$([#6](-[#1])(-[#1])-[#6](-[#1])-[#8]-[#1])])-[#1])-[#1] N=1N=C(N(C1NN=Cc2ccc(N(C)C)cc2)C)c3ccccc3
[#6](-[#1])(-[#1])-[#7](-[#6](-[#1])-[#1])-c:1:c(:c(:c(:c(:c:1-[#1])-[#1])-[#6](-[#1])=[#7]-[#7]-[$([#6](=[#8])-[#6](-[#1])(-[#1])-[#16]-[#6]:[#7])	$([#6](=[#8])-[#6](-[#1])(-[#1])-[!#1]:[!#1]:[#7])	$([#6](=[#8])-[#6]:[#6]-[#8]-[#1])	$([#6]:[#7])	$([#6](-[#1])(-[#1])-[#6](-[#1])-[#8]-[#1])])-[#1])-[#1] N1=NN(c2ccccc2)C(=N1)NN=Cc3ccc(N(C)C)cc3
[#6](-[#1])(-[#1])-[#7](-[#6](-[#1])-[#1])-c:1:c(:c(:c(:c(:c:1-[#1])-[#1])-[#6](-[#1])=[#7]-[#7]-[$([#6](=[#8])-[#6](-[#1])(-[#1])-[#16]-[#6]:[#7])	$([#6](=[#8])-[#6](-[#1])(-[#1])-[!#1]:[!#1]:[#7])	$([#6](=[#8])-[#6]:[#6]-[#8]-[#1])	$([#6]:[#7])	$([#6](-[#1])(-[#1])-[#6](-[#1])-[#8]-[#1])])-[#1])-[#1] N1=NN2N=C(NN=Cc3ccc(N(C)C)cc3)C=CC(=N1)2
[#6](-[#1])(-[#1])-[#7](-[#6](-[#1])-[#1])-c:1:c(:c(:c(:c(:c:1-[#1])-[#1])-[#6](-[#1])=[#7]-[#7]-[$([#6](=[#8])-[#6](-[#1])(-[#1])-[#16]-[#6]:[#7])	$([#6](=[#8])-[#6](-[#1])(-[#1])-[!#1]:[!#1]:[#7])	$([#6](=[#8])-[#6]:[#6]-[#8]-[#1])	$([#6]:[#7])	$([#6](-[#1])(-[#1])-[#6](-[#1])-[#8]-[#1])])-[#1])-[#1] n1c(nc(cc1C)C)NN=Cc2ccc(N(C)C)cc2
[#6](-[#1])(-[#1])-[#7](-[#6](-[#1])-[#1])-c:1:c(:c(:c(:c(:c:1-[#1])-[#1])-[#6](-[#1])=[#7]-[#7]-[$([#6](=[#8])-[#6](-[#1])(-[#1])-[#16]-[#6]:[#7])	$([#6](=[#8])-[#6](-[#1])(-[#1])-[!#1]:[!#1]:[#7])	$([#6](=[#8])-[#6]:[#6]-[#8]-[#1])	$([#6]:[#7])	$([#6](-[#1])(-[#1])-[#6](-[#1])-[#8]-[#1])])-[#1])-[#1] n1c(nc(cc1C)C)NN=Cc2ccc(N(C)C)cc2
[#6](-[#1])(-[#1])-[#7](-[#6](-[#1])-[#1])-c:1:c(:c(:c(:c(:c:1-[#1])-[#1])-[#6](-[#1])=[#7]-[#7]-[$([#6](=[#8])-[#6](-[#1])(-[#1])-[#16]-[#6]:[#7])	$([#6](=[#8])-[#6](-[#1])(-[#1])-[!#1]:[!#1]:[#7])	$([#6](=[#8])-[#6]:[#6]-[#8]-[#1])	$([#6]:[#7])	$([#6](-[#1])(-[#1])-[#6](-[#1])-[#8]-[#1])])-[#1])-[#1] n1c(nc(cc1C)C)NN=Cc2ccc(N3CCCCC3)cc2
[#6](-[#1])(-[#1])-[#7](-[#6](-[#1])-[#1])-c:1:c(:c(:c(:c(:c:1-[#1])-[#1])-[#6](-[#1])=[#7]-[#7]-[$([#6](=[#8])-[#6](-[#1])(-[#1])-[#16]-[#6]:[#7])	$([#6](=[#8])-[#6](-[#1])(-[#1])-[!#1]:[!#1]:[#7])	$([#6](=[#8])-[#6]:[#6]-[#8]-[#1])	$([#6]:[#7])	$([#6](-[#1])(-[#1])-[#6](-[#1])-[#8]-[#1])])-[#1])-[#1] n1c(nc(NN=Cc2ccc(N(C)C)cc2)cc1N3CCCCC3)C
[#6](-[#1])(-[#1])-[#7](-[#6](-[#1])-[#1])-c:1:c(:c(:c(:c(:c:1-[#1])-[#1])-[#6](-[#1])=[#7]-[#7]-[$([#6](=[#8])-[#6](-[#1])(-[#1])-[#16]-[#6]:[#7])	$([#6](=[#8])-[#6](-[#1])(-[#1])-[!#1]:[!#1]:[#7])	$([#6](=[#8])-[#6]:[#6]-[#8]-[#1])	$([#6]:[#7])	$([#6](-[#1])(-[#1])-[#6](-[#1])-[#8]-[#1])])-[#1])-[#1] n1c(nc(NN=Cc2ccc(N(C)C)cc2)cc1N3N=C(C=C3C)C)C
[#6](-[#1])(-[#1])-[#7](-[#6](-[#1])-[#1])-c:1:c(:c(:c(:c(:c:1-[#1])-[#1])-[#6](-[#1])=[#7]-[#7]-[$([#6](=[#8])-[#6](-[#1])(-[#1])-[#16]-[#6]:[#7])	$([#6](=[#8])-[#6](-[#1])(-[#1])-[!#1]:[!#1]:[#7])	$([#6](=[#8])-[#6]:[#6]-[#8]-[#1])	$([#6]:[#7])	$([#6](-[#1])(-[#1])-[#6](-[#1])-[#8]-[#1])])-[#1])-[#1] n1c(nc(NN=Cc2ccc(N(C)C)cc2)cc1N3N=C(C=C3C)C)C
[#6](-[#1])(-[#1])-[#7](-[#6](-[#1])-[#1])-c:1:c(:c(:c(:c(:c:1-[#1])-[#1])-[#6](-[#1])=[#7]-[#7]-[$([#6](=[#8])-[#6](-[#1])(-[#1])-[#16]-[#6]:[#7])	$([#6](=[#8])-[#6](-[#1])(-[#1])-[!#1]:[!#1]:[#7])	$([#6](=[#8])-[#6]:[#6]-[#8]-[#1])	$([#6]:[#7])	$([#6](-[#1])(-[#1])-[#6](-[#1])-[#8]-[#1])])-[#1])-[#1] n1c(NN=Cc2ccc(N(C)C)cc2)c3c(nc1)cccc3
[#6](-[#1])(-[#1])-[#7](-[#6](-[#1])-[#1])-c:1:c(:c(:c(:c(:c:1-[#1])-[#1])-[#6](-[#1])=[#7]-[#7]-[$([#6](=[#8])-[#6](-[#1])(-[#1])-[#16]-[#6]:[#7])	$([#6](=[#8])-[#6](-[#1])(-[#1])-[!#1]:[!#1]:[#7])	$([#6](=[#8])-[#6]:[#6]-[#8]-[#1])	$([#6]:[#7])	$([#6](-[#1])(-[#1])-[#6](-[#1])-[#8]-[#1])])-[#1])-[#1] n1c(NN=Cc2ccc(N(C)C)cc2)c3N=CNc(nc1)3
[#6](-[#1])(-[#1])-[#7](-[#6](-[#1])-[#1])-c:1:c(:c(:c(:c(:c:1-[#1])-[#1])-[#6](-[#1])=[#7]-[#7]-[$([#6](=[#8])-[#6](-[#1])(-[#1])-[#16]-[#6]:[#7])	$([#6](=[#8])-[#6](-[#1])(-[#1])-[!#1]:[!#1]:[#7])	$([#6](=[#8])-[#6]:[#6]-[#8]-[#1])	$([#6]:[#7])	$([#6](-[#1])(-[#1])-[#6](-[#1])-[#8]-[#1])])-[#1])-[#1] n1c(NN=Cc2ccc(N(CC)CC)cc2)cncc1
[#6](-[#1])(-[#1])-[#7](-[#6](-[#1])-[#1])-c:1:c(:c(:c(:c(:c:1-[#1])-[#1])-[#6](-[#1])=[#7]-[#7]-[$([#6](=[#8])-[#6](-[#1])(-[#1])-[#16]-[#6]:[#7])	$([#6](=[#8])-[#6](-[#1])(-[#1])-[!#1]:[!#1]:[#7])	$([#6](=[#8])-[#6]:[#6]-[#8]-[#1])	$([#6]:[#7])	$([#6](-[#1])(-[#1])-[#6](-[#1])-[#8]-[#1])])-[#1])-[#1] n1nc(NN=Cc2ccc(N(C)C)cc2)ccc1N3C=NC=C3
[#6](-[#1])(-[#1])-[#7](-[#6](-[#1])-[#1])-c:1:c(:c(:c(:c(:c:1-[#1])-[#1])-[#6](-[#1])=[#7]-[#7]-[$([#6](=[#8])-[#6](-[#1])(-[#1])-[#16]-[#6]:[#7])	$([#6](=[#8])-[#6](-[#1])(-[#1])-[!#1]:[!#1]:[#7])	$([#6](=[#8])-[#6]:[#6]-[#8]-[#1])	$([#6]:[#7])	$([#6](-[#1])(-[#1])-[#6](-[#1])-[#8]-[#1])])-[#1])-[#1] n1nc(NN=Cc2ccc(N(C)C)cc2)ccc1N3N=CC=C3
[#6](-[#1])(-[#1])-[#7](-[#6](-[#1])-[#1])-c:1:c(:c(:c(:c(:c:1-[#1])-[#1])-[#6](-[#1])=[#7]-[#7]-[$([#6](=[#8])-[#6](-[#1])(-[#1])-[#16]-[#6]:[#7])	$([#6](=[#8])-[#6](-[#1])(-[#1])-[!#1]:[!#1]:[#7])	$([#6](=[#8])-[#6]:[#6]-[#8]-[#1])	$([#6]:[#7])	$([#6](-[#1])(-[#1])-[#6](-[#1])-[#8]-[#1])])-[#1])-[#1] n1nc2c(nc1NN=Cc3ccc(N(C)C)cc3)N(c4c2cccc4)C
[#6](-[#1])(-[#1])-[#7](-[#6](-[#1])-[#1])-c:1:c(:c(:c(:c(:c:1-[#1])-[#1])-[#6](-[#1])=[#7]-[#7]-[$([#6](=[#8])-[#6](-[#1])(-[#1])-[#16]-[#6]:[#7])	$([#6](=[#8])-[#6](-[#1])(-[#1])-[!#1]:[!#1]:[#7])	$([#6](=[#8])-[#6]:[#6]-[#8]-[#1])	$([#6]:[#7])	$([#6](-[#1])(-[#1])-[#6](-[#1])-[#8]-[#1])])-[#1])-[#1] n1ncc(nc1NN=Cc2ccc(N(CC)CC)cc2)c3ccccc3
[#6](-[#1])(-[#1])-[#7](-[#6](-[#1])-[#1])-c:1:c(:c(:c(:c(:c:1-[#1])-[#1])-[#6](-[#1])=[#7]-[#7]-[$([#6](=[#8])-[#6](-[#1])(-[#1])-[#16]-[#6]:[#7])	$([#6](=[#8])-[#6](-[#1])(-[#1])-[!#1]:[!#1]:[#7])	$([#6](=[#8])-[#6]:[#6]-[#8]-[#1])	$([#6]:[#7])	$([#6](-[#1])(-[#1])-[#6](-[#1])-[#8]-[#1])])-[#1])-[#1] n1ncc2c(c1NN=Cc3ccc(N(C)C)cc3)cccc2
[#6](-[#1])(-[#1])-[#7](-[#6](-[#1])-[#1])-c:1:c(:c(:c(:c(:c:1-[#1])-[#1])-[#6](-[#1])=[#7]-[#7]-[$([#6](=[#8])-[#6](-[#1])(-[#1])-[#16]-[#6]:[#7])	$([#6](=[#8])-[#6](-[#1])(-[#1])-[!#1]:[!#1]:[#7])	$([#6](=[#8])-[#6]:[#6]-[#8]-[#1])	$([#6]:[#7])	$([#6](-[#1])(-[#1])-[#6](-[#1])-[#8]-[#1])])-[#1])-[#1] O(c1nc(ncc1)NN=Cc2ccc(N(C)C)cc2)C
[#6](-[#1])(-[#1])-[#7](-[#6](-[#1])-[#1])-c:1:c(:c(:c(:c(:c:1-[#1])-[#1])-[#6](-[#1])=[#7]-[#7]-[$([#6](=[#8])-[#6](-[#1])(-[#1])-[#16]-[#6]:[#7])	$([#6](=[#8])-[#6](-[#1])(-[#1])-[!#1]:[!#1]:[#7])	$([#6](=[#8])-[#6]:[#6]-[#8]-[#1])	$([#6]:[#7])	$([#6](-[#1])(-[#1])-[#6](-[#1])-[#8]-[#1])])-[#1])-[#1] O(c1nc(ncc1)NN=Cc2ccc(N(CCO)C)cc2)C
[#6](-[#1])(-[#1])-[#7](-[#6](-[#1])-[#1])-c:1:c(:c(:c(:c(:c:1-[#1])-[#1])-[#6](-[#1])=[#7]-[#7]-[$([#6](=[#8])-[#6](-[#1])(-[#1])-[#16]-[#6]:[#7])	$([#6](=[#8])-[#6](-[#1])(-[#1])-[!#1]:[!#1]:[#7])	$([#6](=[#8])-[#6]:[#6]-[#8]-[#1])	$([#6]:[#7])	$([#6](-[#1])(-[#1])-[#6](-[#1])-[#8]-[#1])])-[#1])-[#1] O(c1ncnc(NN=Cc2ccc(N(C)C)cc2)c1)C
[#6](-[#1])(-[#1])-[#7](-[#6](-[#1])-[#1])-c:1:c(:c(:c(:c(:c:1-[#1])-[#1])-[#6](-[#1])=[#7]-[#7]-[$([#6](=[#8])-[#6](-[#1])(-[#1])-[#16]-[#6]:[#7])	$([#6](=[#8])-[#6](-[#1])(-[#1])-[!#1]:[!#1]:[#7])	$([#6](=[#8])-[#6]:[#6]-[#8]-[#1])	$([#6]:[#7])	$([#6](-[#1])(-[#1])-[#6](-[#1])-[#8]-[#1])])-[#1])-[#1] O(Cc1c(C#N)c(nc(c1)C)NN=Cc2ccc(N(C)C)cc2)C
[#6](-[#1])(-[#1])-[#7](-[#6](-[#1])-[#1])-c:1:c(:c(:c(:c(:c:1-[#1])-[#1])-[#6](-[#1])=[#7]-[#7]-[$([#6](=[#8])-[#6](-[#1])(-[#1])-[#16]-[#6]:[#7])	$([#6](=[#8])-[#6](-[#1])(-[#1])-[!#1]:[!#1]:[#7])	$([#6](=[#8])-[#6]:[#6]-[#8]-[#1])	$([#6]:[#7])	$([#6](-[#1])(-[#1])-[#6](-[#1])-[#8]-[#1])])-[#1])-[#1] O(Cc1c(C#N)c(nc(c1)C)NN=Cc2ccc(N(C)C)cc2)C
[#6](-[#1])(-[#1])-[#7](-[#6](-[#1])-[#1])-c:1:c(:c(:c(:c(:c:1-[#1])-[#1])-[#6](-[#1])=[#7]-[#7]-[$([#6](=[#8])-[#6](-[#1])(-[#1])-[#16]-[#6]:[#7])	$([#6](=[#8])-[#6](-[#1])(-[#1])-[!#1]:[!#1]:[#7])	$([#6](=[#8])-[#6]:[#6]-[#8]-[#1])	$([#6]:[#7])	$([#6](-[#1])(-[#1])-[#6](-[#1])-[#8]-[#1])])-[#1])-[#1] O=C(NN=Cc1ccc(N(C)C)cc1)CC=2NN=C(C2)C
[#6](-[#1])(-[#1])-[#7](-[#6](-[#1])-[#1])-c:1:c(:c(:c(:c(:c:1-[#1])-[#1])-[#6](-[#1])=[#7]-[#7]-[$([#6](=[#8])-[#6](-[#1])(-[#1])-[#16]-[#6]:[#7])	$([#6](=[#8])-[#6](-[#1])(-[#1])-[!#1]:[!#1]:[#7])	$([#6](=[#8])-[#6]:[#6]-[#8]-[#1])	$([#6]:[#7])	$([#6](-[#1])(-[#1])-[#6](-[#1])-[#8]-[#1])])-[#1])-[#1] O=C(NN=Cc1ccc(N(C)C)cc1)CC=2NN=C(O)C2
[#6](-[#1])(-[#1])-[#7](-[#6](-[#1])-[#1])-c:1:c(:c(:c(:c(:c:1-[#1])-[#1])-[#6](-[#1])=[#7]-[#7]-[$([#6](=[#8])-[#6](-[#1])(-[#1])-[#16]-[#6]:[#7])	$([#6](=[#8])-[#6](-[#1])(-[#1])-[!#1]:[!#1]:[#7])	$([#6](=[#8])-[#6]:[#6]-[#8]-[#1])	$([#6]:[#7])	$([#6](-[#1])(-[#1])-[#6](-[#1])-[#8]-[#1])])-[#1])-[#1] O=C(NN=Cc1ccc(N(C)C)cc1)CN2C(=NC=C2)C
[#6](-[#1])(-[#1])-[#7](-[#6](-[#1])-[#1])-c:1:c(:c(:c(:c(:c:1-[#1])-[#1])-[#6](-[#1])=[#7]-[#7]-[$([#6](=[#8])-[#6](-[#1])(-[#1])-[#16]-[#6]:[#7])	$([#6](=[#8])-[#6](-[#1])(-[#1])-[!#1]:[!#1]:[#7])	$([#6](=[#8])-[#6]:[#6]-[#8]-[#1])	$([#6]:[#7])	$([#6](-[#1])(-[#1])-[#6](-[#1])-[#8]-[#1])])-[#1])-[#1] O=C(NN=Cc1ccc(N(C)C)cc1)CN2c3c(N=C2)cccc3
[#6](-[#1])(-[#1])-[#7](-[#6](-[#1])-[#1])-c:1:c(:c(:c(:c(:c:1-[#1])-[#1])-[#6](-[#1])=[#7]-[#7]-[$([#6](=[#8])-[#6](-[#1])(-[#1])-[#16]-[#6]:[#7])	$([#6](=[#8])-[#6](-[#1])(-[#1])-[!#1]:[!#1]:[#7])	$([#6](=[#8])-[#6]:[#6]-[#8]-[#1])	$([#6]:[#7])	$([#6](-[#1])(-[#1])-[#6](-[#1])-[#8]-[#1])])-[#1])-[#1] O=C(NN=Cc1ccc(N(CC)CC)cc1)CC=2C(O)=NNC2C
[#6](-[#1])(-[#1])-[#7](-[#6](-[#1])-[#1])-c:1:c(:c(:c(:c(:c:1-[#1])-[#1])-[#6](-[#1])=[#7]-[#7]-[$([#6](=[#8])-[#6](-[#1])(-[#1])-[#16]-[#6]:[#7])	$([#6](=[#8])-[#6](-[#1])(-[#1])-[!#1]:[!#1]:[#7])	$([#6](=[#8])-[#6]:[#6]-[#8]-[#1])	$([#6]:[#7])	$([#6](-[#1])(-[#1])-[#6](-[#1])-[#8]-[#1])])-[#1])-[#1] O=C(NN=Cc1ccc(N(CC)CC)cc1)CN2N=CN=C2
[#6](-[#1])(-[#1])-[#7](-[#6](-[#1])-[#1])-c:1:c(:c(:c(:c(:c:1-[#1])-[#1])-[#6](-[#1])=[#7]-[#7]-[$([#6](=[#8])-[#6](-[#1])(-[#1])-[#16]-[#6]:[#7])	$([#6](=[#8])-[#6](-[#1])(-[#1])-[!#1]:[!#1]:[#7])	$([#6](=[#8])-[#6]:[#6]-[#8]-[#1])	$([#6]:[#7])	$([#6](-[#1])(-[#1])-[#6](-[#1])-[#8]-[#1])])-[#1])-[#1] O=C(NN=Cc1ccc(N(CC)CC)cc1)CN2N=NC(=N2)N
[#6](-[#1])(-[#1])-[#7](-[#6](-[#1])-[#1])-c:1:c(:c(:c(:c(:c:1-[#1])-[#1])-[#6](-[#1])=[#7]-[#7]-[$([#6](=[#8])-[#6](-[#1])(-[#1])-[#16]-[#6]:[#7])	$([#6](=[#8])-[#6](-[#1])(-[#1])-[!#1]:[!#1]:[#7])	$([#6](=[#8])-[#6]:[#6]-[#8]-[#1])	$([#6]:[#7])	$([#6](-[#1])(-[#1])-[#6](-[#1])-[#8]-[#1])])-[#1])-[#1] O=C(NN=Cc1ccc(N(CCO)C)cc1)CC=2NN=C(C2)C
[#6](-[#1])(-[#1])-[#7](-[#6](-[#1])-[#1])-c:1:c(:c(:c(:c(:c:1-[#1])-[#1])-[#6](-[#1])=[#7]-[#7]-[$([#6](=[#8])-[#6](-[#1])(-[#1])-[#16]-[#6]:[#7])	$([#6](=[#8])-[#6](-[#1])(-[#1])-[!#1]:[!#1]:[#7])	$([#6](=[#8])-[#6]:[#6]-[#8]-[#1])	$([#6]:[#7])	$([#6](-[#1])(-[#1])-[#6](-[#1])-[#8]-[#1])])-[#1])-[#1] O=C(OCC)C=1C(=NNC1C)NN=Cc2ccc(N(C)C)cc2
[#6](-[#1])(-[#1])-[#7](-[#6](-[#1])-[#1])-c:1:c(:c(:c(:c(:c:1-[#1])-[#1])-[#6](-[#1])=[#7]-[#7]-[$([#6](=[#8])-[#6](-[#1])(-[#1])-[#16]-[#6]:[#7])	$([#6](=[#8])-[#6](-[#1])(-[#1])-[!#1]:[!#1]:[#7])	$([#6](=[#8])-[#6]:[#6]-[#8]-[#1])	$([#6]:[#7])	$([#6](-[#1])(-[#1])-[#6](-[#1])-[#8]-[#1])])-[#1])-[#1] O=C1N(C=Nc2c(cccc2)1)CC(=O)NN=Cc3ccc(N(C)C)cc3
[#6](-[#1])(-[#1])-[#7](-[#6](-[#1])-[#1])-c:1:c(:c(:c(:c(:c:1-[#1])-[#1])-[#6](-[#1])=[#7]-[#7]-[$([#6](=[#8])-[#6](-[#1])(-[#1])-[#16]-[#6]:[#7])	$([#6](=[#8])-[#6](-[#1])(-[#1])-[!#1]:[!#1]:[#7])	$([#6](=[#8])-[#6]:[#6]-[#8]-[#1])	$([#6]:[#7])	$([#6](-[#1])(-[#1])-[#6](-[#1])-[#8]-[#1])])-[#1])-[#1] O=C1N(C=Nc2c(cccc2)1)CC(=O)NN=Cc3ccc(N(C)C)cc3
[#6](-[#1])(-[#1])-[#7](-[#6](-[#1])-[#1])-c:1:c(:c(:c(:c(:c:1-[#1])-[#1])-[#6](-[#1])=[#7]-[#7]-[$([#6](=[#8])-[#6](-[#1])(-[#1])-[#16]-[#6]:[#7])	$([#6](=[#8])-[#6](-[#1])(-[#1])-[!#1]:[!#1]:[#7])	$([#6](=[#8])-[#6]:[#6]-[#8]-[#1])	$([#6]:[#7])	$([#6](-[#1])(-[#1])-[#6](-[#1])-[#8]-[#1])])-[#1])-[#1] O=C1N=C(NN=C1C)NN=Cc2ccc(N(CC)CC)cc2
[#6](-[#1])(-[#1])-[#7](-[#6](-[#1])-[#1])-c:1:c(:c(:c(:c(:c:1-[#1])-[#1])-[#6](-[#1])=[#7]-[#7]-[$([#6](=[#8])-[#6](-[#1])(-[#1])-[#16]-[#6]:[#7])	$([#6](=[#8])-[#6](-[#1])(-[#1])-[!#1]:[!#1]:[#7])	$([#6](=[#8])-[#6]:[#6]-[#8]-[#1])	$([#6]:[#7])	$([#6](-[#1])(-[#1])-[#6](-[#1])-[#8]-[#1])])-[#1])-[#1] O=C1N=C(NN=C1C)NN=Cc2ccc(N(CCC#N)C)cc2
[#6](-[#1])(-[#1])-[#7](-[#6](-[#1])-[#1])-c:1:c(:c(:c(:c(:c:1-[#1])-[#1])-[#6](-[#1])=[#7]-[#7]-[$([#6](=[#8])-[#6](-[#1])(-[#1])-[#16]-[#6]:[#7])	$([#6](=[#8])-[#6](-[#1])(-[#1])-[!#1]:[!#1]:[#7])	$([#6](=[#8])-[#6]:[#6]-[#8]-[#1])	$([#6]:[#7])	$([#6](-[#1])(-[#1])-[#6](-[#1])-[#8]-[#1])])-[#1])-[#1] O=C1N=C(NN=C1C)NN=Cc2ccc(N3CCCCCC3)cc2
[#6](-[#1])(-[#1])-[#7](-[#6](-[#1])-[#1])-c:1:c(:c(:c(:c(:c:1-[#1])-[#1])-[#6](-[#1])=[#7]-[#7]-[$([#6](=[#8])-[#6](-[#1])(-[#1])-[#16]-[#6]:[#7])	$([#6](=[#8])-[#6](-[#1])(-[#1])-[!#1]:[!#1]:[#7])	$([#6](=[#8])-[#6]:[#6]-[#8]-[#1])	$([#6]:[#7])	$([#6](-[#1])(-[#1])-[#6](-[#1])-[#8]-[#1])])-[#1])-[#1] O=C1N=C(NN=Cc2ccc(N(C)C)cc2)C(=NN1)C
[#6](-[#1])(-[#1])-[#7](-[#6](-[#1])-[#1])-c:1:c(:c(:c(:c(:c:1-[#1])-[#1])-[#6](-[#1])=[#7]-[#7]-[$([#6](=[#8])-[#6](-[#1])(-[#1])-[#16]-[#6]:[#7])	$([#6](=[#8])-[#6](-[#1])(-[#1])-[!#1]:[!#1]:[#7])	$([#6](=[#8])-[#6]:[#6]-[#8]-[#1])	$([#6]:[#7])	$([#6](-[#1])(-[#1])-[#6](-[#1])-[#8]-[#1])])-[#1])-[#1] O=C1N=C(NN=Cc2ccc(N(C)C)cc2)NC(=C1)C
[#6](-[#1])(-[#1])-[#7](-[#6](-[#1])-[#1])-c:1:c(:c(:c(:c(:c:1-[#1])-[#1])-[#6](-[#1])=[#7]-[#7]-[$([#6](=[#8])-[#6](-[#1])(-[#1])-[#16]-[#6]:[#7])	$([#6](=[#8])-[#6](-[#1])(-[#1])-[!#1]:[!#1]:[#7])	$([#6](=[#8])-[#6]:[#6]-[#8]-[#1])	$([#6]:[#7])	$([#6](-[#1])(-[#1])-[#6](-[#1])-[#8]-[#1])])-[#1])-[#1] O=C1N=C(NN=Cc2ccc(N(CC)CC)cc2)C=NN1
[#6](-[#1])(-[#1])-[#7](-[#6](-[#1])-[#1])-c:1:c(:c(:c(:c(:c:1-[#1])-[#1])-[#6](-[#1])=[#7]-[#7]-[$([#6](=[#8])-[#6](-[#1])(-[#1])-[#16]-[#6]:[#7])	$([#6](=[#8])-[#6](-[#1])(-[#1])-[!#1]:[!#1]:[#7])	$([#6](=[#8])-[#6]:[#6]-[#8]-[#1])	$([#6]:[#7])	$([#6](-[#1])(-[#1])-[#6](-[#1])-[#8]-[#1])])-[#1])-[#1] O=C1N=NC(=C(NN=Cc2ccc(N(C)C)cc2)N1)C
[#6](-[#1])(-[#1])-[#7](-[#6](-[#1])-[#1])-c:1:c(:c(:c(:c(:c:1-[#1])-[#1])-[#6](-[#1])=[#7]-[#7]-[$([#6](=[#8])-[#6](-[#1])(-[#1])-[#16]-[#6]:[#7])	$([#6](=[#8])-[#6](-[#1])(-[#1])-[!#1]:[!#1]:[#7])	$([#6](=[#8])-[#6]:[#6]-[#8]-[#1])	$([#6]:[#7])	$([#6](-[#1])(-[#1])-[#6](-[#1])-[#8]-[#1])])-[#1])-[#1] O=C1NC(=NC(=C1)C)NN=Cc2ccc(N(CCO)C)cc2
[#6](-[#1])(-[#1])-[#7](-[#6](-[#1])-[#1])-c:1:c(:c(:c(:c(:c:1-[#1])-[#1])-[#6](-[#1])=[#7]-[#7]-[$([#6](=[#8])-[#6](-[#1])(-[#1])-[#16]-[#6]:[#7])	$([#6](=[#8])-[#6](-[#1])(-[#1])-[!#1]:[!#1]:[#7])	$([#6](=[#8])-[#6]:[#6]-[#8]-[#1])	$([#6]:[#7])	$([#6](-[#1])(-[#1])-[#6](-[#1])-[#8]-[#1])])-[#1])-[#1] O=C1NC(=NC(c2ccccc2)=C1)NN=Cc3ccc(N(C)C)cc3
[#6](-[#1])(-[#1])-[#7](-[#6](-[#1])-[#1])-c:1:c(:c(:c(:c(:c:1-[#1])-[#1])-[#6](-[#1])=[#7]-[#7]-[$([#6](=[#8])-[#6](-[#1])(-[#1])-[#16]-[#6]:[#7])	$([#6](=[#8])-[#6](-[#1])(-[#1])-[!#1]:[!#1]:[#7])	$([#6](=[#8])-[#6]:[#6]-[#8]-[#1])	$([#6]:[#7])	$([#6](-[#1])(-[#1])-[#6](-[#1])-[#8]-[#1])])-[#1])-[#1] O=C1NC(=O)C=C(NN=Cc2ccc(N(C)C)cc2)N1
[#6](-[#1])(-[#1])-[#7](-[#6](-[#1])-[#1])-c:1:c(:c(:c(:c(:c:1-[#1])-[#1])-[#6](-[#1])=[#7]-[#7]-[$([#6](=[#8])-[#6](-[#1])(-[#1])-[#16]-[#6]:[#7])	$([#6](=[#8])-[#6](-[#1])(-[#1])-[!#1]:[!#1]:[#7])	$([#6](=[#8])-[#6]:[#6]-[#8]-[#1])	$([#6]:[#7])	$([#6](-[#1])(-[#1])-[#6](-[#1])-[#8]-[#1])])-[#1])-[#1] O=C1NC=NC=2NC(=NC12)NN=Cc3ccc(N(C)C)cc3
[#6](-[#1])(-[#1])-[#7](-[#6](-[#1])-[#1])-c:1:c(:c(:c(:c(:c:1-[#1])-[#1])-[#6](-[#1])=[#7]-[#7]-[$([#6](=[#8])-[#6](-[#1])(-[#1])-[#16]-[#6]:[#7])	$([#6](=[#8])-[#6](-[#1])(-[#1])-[!#1]:[!#1]:[#7])	$([#6](=[#8])-[#6]:[#6]-[#8]-[#1])	$([#6]:[#7])	$([#6](-[#1])(-[#1])-[#6](-[#1])-[#8]-[#1])])-[#1])-[#1] O1c2c(N=C1NN=Cc3ccc(N(C)C)cc3)cccc2
[#6](-[#1])(-[#1])-[#7](-[#6](-[#1])-[#1])-c:1:c(:c(:c(:c(:c:1-[#1])-[#1])-[#6](-[#1])=[#7]-[#7]-[$([#6](=[#8])-[#6](-[#1])(-[#1])-[#16]-[#6]:[#7])	$([#6](=[#8])-[#6](-[#1])(-[#1])-[!#1]:[!#1]:[#7])	$([#6](=[#8])-[#6]:[#6]-[#8]-[#1])	$([#6]:[#7])	$([#6](-[#1])(-[#1])-[#6](-[#1])-[#8]-[#1])])-[#1])-[#1] O1c2c(N=C1NN=Cc3ccc(N(C)C)cc3)cccc2
[#6](-[#1])(-[#1])-[#7](-[#6](-[#1])-[#1])-c:1:c(:c(:c(:c(:c:1-[#1])-[#1])-[#6](-[#1])=[#7]-[#7]-[$([#6](=[#8])-[#6](-[#1])(-[#1])-[#16]-[#6]:[#7])	$([#6](=[#8])-[#6](-[#1])(-[#1])-[!#1]:[!#1]:[#7])	$([#6](=[#8])-[#6]:[#6]-[#8]-[#1])	$([#6]:[#7])	$([#6](-[#1])(-[#1])-[#6](-[#1])-[#8]-[#1])])-[#1])-[#1] O1c2c(N=C1NN=Cc3ccc(N4CCOCC4)cc3)cccc2
[#6](-[#1])(-[#1])-[#7](-[#6](-[#1])-[#1])-c:1:c(:c(:c(:c(:c:1-[#1])-[#1])-[#6](-[#1])=[#7]-[#7]-[$([#6](=[#8])-[#6](-[#1])(-[#1])-[#16]-[#6]:[#7])	$([#6](=[#8])-[#6](-[#1])(-[#1])-[!#1]:[!#1]:[#7])	$([#6](=[#8])-[#6]:[#6]-[#8]-[#1])	$([#6]:[#7])	$([#6](-[#1])(-[#1])-[#6](-[#1])-[#8]-[#1])])-[#1])-[#1] O1CCN(c2ccc(cc2)C=NNC=3[N-]N=NN3)CC1
[#6](-[#1])(-[#1])-[#7](-[#6](-[#1])-[#1])-c:1:c(:c(:c(:c(:c:1-[#1])-[#1])-[#6](-[#1])=[#7]-[#7]-[$([#6](=[#8])-[#6](-[#1])(-[#1])-[#16]-[#6]:[#7])	$([#6](=[#8])-[#6](-[#1])(-[#1])-[!#1]:[!#1]:[#7])	$([#6](=[#8])-[#6]:[#6]-[#8]-[#1])	$([#6]:[#7])	$([#6](-[#1])(-[#1])-[#6](-[#1])-[#8]-[#1])])-[#1])-[#1] O1CCN(c2ccc(cc2)C=NNC=3[N-]N=NN3)CC1
[#6](-[#1])(-[#1])-[#7](-[#6](-[#1])-[#1])-c:1:c(:c(:c(:c(:c:1-[#1])-[#1])-[#6](-[#1])=[#7]-[#7]-[$([#6](=[#8])-[#6](-[#1])(-[#1])-[#16]-[#6]:[#7])	$([#6](=[#8])-[#6](-[#1])(-[#1])-[!#1]:[!#1]:[#7])	$([#6](=[#8])-[#6]:[#6]-[#8]-[#1])	$([#6]:[#7])	$([#6](-[#1])(-[#1])-[#6](-[#1])-[#8]-[#1])])-[#1])-[#1] O1CCN(c2ccc(cc2)C=NNC3=Nc4c(N3)cccc4)CC1
[#6](-[#1])(-[#1])-[#7](-[#6](-[#1])-[#1])-c:1:c(:c(:c(:c(:c:1-[#1])-[#1])-[#6](-[#1])=[#7]-[#7]-[$([#6](=[#8])-[#6](-[#1])(-[#1])-[#16]-[#6]:[#7])	$([#6](=[#8])-[#6](-[#1])(-[#1])-[!#1]:[!#1]:[#7])	$([#6](=[#8])-[#6]:[#6]-[#8]-[#1])	$([#6]:[#7])	$([#6](-[#1])(-[#1])-[#6](-[#1])-[#8]-[#1])])-[#1])-[#1] O1CCN(c2ccc(cc2)C=NNc3nc(cc(n3)C)C)CC1
[#6](-[#1])(-[#1])-[#7](-[#6](-[#1])-[#1])-c:1:c(:c(:c(:c(:c:1-[#1])-[#1])-[#6](-[#1])=[#7]-[#7]-[$([#6](=[#8])-[#6](-[#1])(-[#1])-[#16]-[#6]:[#7])	$([#6](=[#8])-[#6](-[#1])(-[#1])-[!#1]:[!#1]:[#7])	$([#6](=[#8])-[#6]:[#6]-[#8]-[#1])	$([#6]:[#7])	$([#6](-[#1])(-[#1])-[#6](-[#1])-[#8]-[#1])])-[#1])-[#1] O1CCN(c2ccc(cc2)C=NNc3nc(cc(n3)C)C)CC1
[#6](-[#1])(-[#1])-[#7](-[#6](-[#1])-[#1])-c:1:c(:c(:c(:c(:c:1-[#1])-[#1])-[#6](-[#1])=[#7]-[#7]-[$([#6](=[#8])-[#6](-[#1])(-[#1])-[#16]-[#6]:[#7])	$([#6](=[#8])-[#6](-[#1])(-[#1])-[!#1]:[!#1]:[#7])	$([#6](=[#8])-[#6]:[#6]-[#8]-[#1])	$([#6]:[#7])	$([#6](-[#1])(-[#1])-[#6](-[#1])-[#8]-[#1])])-[#1])-[#1] OCCN(c1ccc(cc1)C=NNc2nc3c(cc2)cccc3)C
[#6](-[#1])(-[#1])-[#7](-[#6](-[#1])-[#1])-c:1:c(:c(:c(:c(:c:1-[#1])-[#1])-[#6](-[#1])=[#7]-[#7]-[$([#6](=[#8])-[#6](-[#1])(-[#1])-[#16]-[#6]:[#7])	$([#6](=[#8])-[#6](-[#1])(-[#1])-[!#1]:[!#1]:[#7])	$([#6](=[#8])-[#6]:[#6]-[#8]-[#1])	$([#6]:[#7])	$([#6](-[#1])(-[#1])-[#6](-[#1])-[#8]-[#1])])-[#1])-[#1] OCCN(c1ccc(cc1)C=NNc2ncccn2)C
[#6](-[#1])(-[#1])-[#7](-[#6](-[#1])-[#1])-c:1:c(:c(:c(:c(:c:1-[#1])-[#1])-[#6](-[#1])=[#7]-[#7]-[$([#6](=[#8])-[#6](-[#1])(-[#1])-[#16]-[#6]:[#7])	$([#6](=[#8])-[#6](-[#1])(-[#1])-[!#1]:[!#1]:[#7])	$([#6](=[#8])-[#6]:[#6]-[#8]-[#1])	$([#6]:[#7])	$([#6](-[#1])(-[#1])-[#6](-[#1])-[#8]-[#1])])-[#1])-[#1] OCCN(c1ccc(cc1)C=NNc2nncc3c2cccc3)C
[#6](-[#1])(-[#1])-[#7](-[#6](-[#1])-[#1])-c:1:c(:c(:c(:c(:c:1-[#1])-[#1])-[#6](-[#1])=[#7]-[#7]-[$([#6](=[#8])-[#6](-[#1])(-[#1])-[#16]-[#6]:[#7])	$([#6](=[#8])-[#6](-[#1])(-[#1])-[!#1]:[!#1]:[#7])	$([#6](=[#8])-[#6]:[#6]-[#8]-[#1])	$([#6]:[#7])	$([#6](-[#1])(-[#1])-[#6](-[#1])-[#8]-[#1])])-[#1])-[#1] S(=O)(=O)(N)c1cnc(NN=Cc2ccc(N(CC)CC)cc2)cc1
[#6](-[#1])(-[#1])-[#7](-[#6](-[#1])-[#1])-c:1:c(:c(:c(:c(:c:1-[#1])-[#1])-[#6](-[#1])=[#7]-[#7]-[$([#6](=[#8])-[#6](-[#1])(-[#1])-[#16]-[#6]:[#7])	$([#6](=[#8])-[#6](-[#1])(-[#1])-[!#1]:[!#1]:[#7])	$([#6](=[#8])-[#6]:[#6]-[#8]-[#1])	$([#6]:[#7])	$([#6](-[#1])(-[#1])-[#6](-[#1])-[#8]-[#1])])-[#1])-[#1] S(C1=NC(=NN1)NN=Cc2ccc(N(C)C)cc2)C3CCCC3
[#6](-[#1])(-[#1])-[#7](-[#6](-[#1])-[#1])-c:1:c(:c(:c(:c(:c:1-[#1])-[#1])-[#6](-[#1])=[#7]-[#7]-[$([#6](=[#8])-[#6](-[#1])(-[#1])-[#16]-[#6]:[#7])	$([#6](=[#8])-[#6](-[#1])(-[#1])-[!#1]:[!#1]:[#7])	$([#6](=[#8])-[#6]:[#6]-[#8]-[#1])	$([#6]:[#7])	$([#6](-[#1])(-[#1])-[#6](-[#1])-[#8]-[#1])])-[#1])-[#1] S(C1=NNC(=O)NC(=O)1)CC(=O)NN=Cc2ccc(N(C)C)cc2
[#6](-[#1])(-[#1])-[#7](-[#6](-[#1])-[#1])-c:1:c(:c(:c(:c(:c:1-[#1])-[#1])-[#6](-[#1])=[#7]-[#7]-[$([#6](=[#8])-[#6](-[#1])(-[#1])-[#16]-[#6]:[#7])	$([#6](=[#8])-[#6](-[#1])(-[#1])-[!#1]:[!#1]:[#7])	$([#6](=[#8])-[#6]:[#6]-[#8]-[#1])	$([#6]:[#7])	$([#6](-[#1])(-[#1])-[#6](-[#1])-[#8]-[#1])])-[#1])-[#1] S(c1nc(cc(n1)C)C)CC(=O)NN=Cc2ccc(N(C)C)cc2
[#6](-[#1])(-[#1])-[#7](-[#6](-[#1])-[#1])-c:1:c(:c(:c(:c(:c:1-[#1])-[#1])-[#6](-[#1])=[#7]-[#7]-[$([#6](=[#8])-[#6](-[#1])(-[#1])-[#16]-[#6]:[#7])	$([#6](=[#8])-[#6](-[#1])(-[#1])-[!#1]:[!#1]:[#7])	$([#6](=[#8])-[#6]:[#6]-[#8]-[#1])	$([#6]:[#7])	$([#6](-[#1])(-[#1])-[#6](-[#1])-[#8]-[#1])])-[#1])-[#1] S(c1nc(cc(n1)C)C)CC(=O)NN=Cc2ccc(N(C)C)cc2
[#6](-[#1])(-[#1])-[#7](-[#6](-[#1])-[#1])-c:1:c(:c(:c(:c(:c:1-[#1])-[#1])-[#6](-[#1])=[#7]-[#7]-[$([#6](=[#8])-[#6](-[#1])(-[#1])-[#16]-[#6]:[#7])	$([#6](=[#8])-[#6](-[#1])(-[#1])-[!#1]:[!#1]:[#7])	$([#6](=[#8])-[#6]:[#6]-[#8]-[#1])	$([#6]:[#7])	$([#6](-[#1])(-[#1])-[#6](-[#1])-[#8]-[#1])])-[#1])-[#1] S(c1ncccc1)CC(=O)NN=Cc2ccc(N(C)C)cc2
[#6](-[#1])(-[#1])-[#7](-[#6](-[#1])-[#1])-c:1:c(:c(:c(:c(:c:1-[#1])-[#1])-[#6](-[#1])=[#7]-[#7]-[$([#6](=[#8])-[#6](-[#1])(-[#1])-[#16]-[#6]:[#7])	$([#6](=[#8])-[#6](-[#1])(-[#1])-[!#1]:[!#1]:[#7])	$([#6](=[#8])-[#6]:[#6]-[#8]-[#1])	$([#6]:[#7])	$([#6](-[#1])(-[#1])-[#6](-[#1])-[#8]-[#1])])-[#1])-[#1] S1(=O)(=O)N=C(N(N=Cc2ccc(N(C)C)cc2)C)c3c1cccc3
[#6](-[#1])(-[#1])-[#7](-[#6](-[#1])-[#1])-c:1:c(:c(:c(:c(:c:1-[#1])-[#1])-[#6](-[#1])=[#7]-[#7]-[$([#6](=[#8])-[#6](-[#1])(-[#1])-[#16]-[#6]:[#7])	$([#6](=[#8])-[#6](-[#1])(-[#1])-[!#1]:[!#1]:[#7])	$([#6](=[#8])-[#6]:[#6]-[#8]-[#1])	$([#6]:[#7])	$([#6](-[#1])(-[#1])-[#6](-[#1])-[#8]-[#1])])-[#1])-[#1] S1(=O)(=O)N=C(NN=Cc2ccc(N(C)C)cc2)c3c1cccc3
[#6](-[#1])(-[#1])-[#7](-[#6](-[#1])-[#1])-c:1:c(:c(:c(:c(:c:1-[#1])-[#1])-[#6](-[#1])=[#7]-[#7]-[$([#6](=[#8])-[#6](-[#1])(-[#1])-[#16]-[#6]:[#7])	$([#6](=[#8])-[#6](-[#1])(-[#1])-[!#1]:[!#1]:[#7])	$([#6](=[#8])-[#6]:[#6]-[#8]-[#1])	$([#6]:[#7])	$([#6](-[#1])(-[#1])-[#6](-[#1])-[#8]-[#1])])-[#1])-[#1] S1C(=NC(=C1)C)NN=Cc2ccc(N(C)C)cc2
[#6](-[#1])(-[#1])-[#7](-[#6](-[#1])-[#1])-c:1:c(:c(:c(:c(:c:1-[#1])-[#1])-[#6](-[#1])=[#7]-[#7]-[$([#6](=[#8])-[#6](-[#1])(-[#1])-[#16]-[#6]:[#7])	$([#6](=[#8])-[#6](-[#1])(-[#1])-[!#1]:[!#1]:[#7])	$([#6](=[#8])-[#6]:[#6]-[#8]-[#1])	$([#6]:[#7])	$([#6](-[#1])(-[#1])-[#6](-[#1])-[#8]-[#1])])-[#1])-[#1] S1C(=NC(=C1)C)NN=Cc2ccc(N(CC)CC)cc2
[#6](-[#1])(-[#1])-[#7](-[#6](-[#1])-[#1])-c:1:c(:c(:c(:c(:c:1-[#1])-[#1])-[#6](-[#1])=[#7]-[#7]-[$([#6](=[#8])-[#6](-[#1])(-[#1])-[#16]-[#6]:[#7])	$([#6](=[#8])-[#6](-[#1])(-[#1])-[!#1]:[!#1]:[#7])	$([#6](=[#8])-[#6]:[#6]-[#8]-[#1])	$([#6]:[#7])	$([#6](-[#1])(-[#1])-[#6](-[#1])-[#8]-[#1])])-[#1])-[#1] S1C(=NC(=C1)C)NN=Cc2ccc(N(CC)CC)cc2
[#6](-[#1])(-[#1])-[#7](-[#6](-[#1])-[#1])-c:1:c(:c(:c(:c(:c:1-[#1])-[#1])-[#6](-[#1])=[#7]-[#7]-[$([#6](=[#8])-[#6](-[#1])(-[#1])-[#16]-[#6]:[#7])	$([#6](=[#8])-[#6](-[#1])(-[#1])-[!#1]:[!#1]:[#7])	$([#6](=[#8])-[#6]:[#6]-[#8]-[#1])	$([#6]:[#7])	$([#6](-[#1])(-[#1])-[#6](-[#1])-[#8]-[#1])])-[#1])-[#1] S1C(=NC(=C1C(=O)C)C)NN=Cc2ccc(N(C)C)cc2
[#6](-[#1])(-[#1])-[#7](-[#6](-[#1])-[#1])-c:1:c(:c(:c(:c(:c:1-[#1])-[#1])-[#6](-[#1])=[#7]-[#7]-[$([#6](=[#8])-[#6](-[#1])(-[#1])-[#16]-[#6]:[#7])	$([#6](=[#8])-[#6](-[#1])(-[#1])-[!#1]:[!#1]:[#7])	$([#6](=[#8])-[#6]:[#6]-[#8]-[#1])	$([#6]:[#7])	$([#6](-[#1])(-[#1])-[#6](-[#1])-[#8]-[#1])])-[#1])-[#1] S1C(=NC(=C1C(=O)OC)C)NN=Cc2ccc(N(C)C)cc2
[#6](-[#1])(-[#1])-[#7](-[#6](-[#1])-[#1])-c:1:c(:c(:c(:c(:c:1-[#1])-[#1])-[#6](-[#1])=[#7]-[#7]-[$([#6](=[#8])-[#6](-[#1])(-[#1])-[#16]-[#6]:[#7])	$([#6](=[#8])-[#6](-[#1])(-[#1])-[!#1]:[!#1]:[#7])	$([#6](=[#8])-[#6]:[#6]-[#8]-[#1])	$([#6]:[#7])	$([#6](-[#1])(-[#1])-[#6](-[#1])-[#8]-[#1])])-[#1])-[#1] S1C(=NC(=C1C(=O)OCC)C)NN=Cc2ccc(N(C)C)cc2
[#6](-[#1])(-[#1])-[#7](-[#6](-[#1])-[#1])-c:1:c(:c(:c(:c(:c:1-[#1])-[#1])-[#6](-[#1])=[#7]-[#7]-[$([#6](=[#8])-[#6](-[#1])(-[#1])-[#16]-[#6]:[#7])	$([#6](=[#8])-[#6](-[#1])(-[#1])-[!#1]:[!#1]:[#7])	$([#6](=[#8])-[#6]:[#6]-[#8]-[#1])	$([#6]:[#7])	$([#6](-[#1])(-[#1])-[#6](-[#1])-[#8]-[#1])])-[#1])-[#1] S1C(=NC=C1)NN=Cc2ccc(N(CC)CC)cc2
[#6](-[#1])(-[#1])-[#7](-[#6](-[#1])-[#1])-c:1:c(:c(:c(:c(:c:1-[#1])-[#1])-[#6](-[#1])=[#7]-[#7]-[$([#6](=[#8])-[#6](-[#1])(-[#1])-[#16]-[#6]:[#7])	$([#6](=[#8])-[#6](-[#1])(-[#1])-[!#1]:[!#1]:[#7])	$([#6](=[#8])-[#6]:[#6]-[#8]-[#1])	$([#6]:[#7])	$([#6](-[#1])(-[#1])-[#6](-[#1])-[#8]-[#1])])-[#1])-[#1] S1C(=NN=C1CC(=O)NN=Cc2ccc(N(C)C)cc2)N
[#6](-[#1])(-[#1])-[#7](-[#6](-[#1])-[#1])-c:1:c(:c(:c(:c(:c:1-[#1])-[#1])-[#6](-[#1])=[#7]-[#7]-[$([#6](=[#8])-[#6](-[#1])(-[#1])-[#16]-[#6]:[#7])	$([#6](=[#8])-[#6](-[#1])(-[#1])-[!#1]:[!#1]:[#7])	$([#6](=[#8])-[#6]:[#6]-[#8]-[#1])	$([#6]:[#7])	$([#6](-[#1])(-[#1])-[#6](-[#1])-[#8]-[#1])])-[#1])-[#1] S1C(=NN=C1CC(=O)NN=Cc2ccc(N(C)C)cc2)N
[#6](-[#1])(-[#1])-[#7](-[#6](-[#1])-[#1])-c:1:c(:c(:c(:c(:c:1-[#1])-[#1])-[#6](-[#1])=[#7]-[#7]-[$([#6](=[#8])-[#6](-[#1])(-[#1])-[#16]-[#6]:[#7])	$([#6](=[#8])-[#6](-[#1])(-[#1])-[!#1]:[!#1]:[#7])	$([#6](=[#8])-[#6]:[#6]-[#8]-[#1])	$([#6]:[#7])	$([#6](-[#1])(-[#1])-[#6](-[#1])-[#8]-[#1])])-[#1])-[#1] S1C(=NN=C1CC(=O)NN=Cc2ccc(N(CC)CC)cc2)N
[#6](-[#1])(-[#1])-[#7](-[#6](-[#1])-[#1])-c:1:c(:c(:c(:c(:c:1-[#1])-[#1])-[#6](-[#1])=[#7]-[#7]-[$([#6](=[#8])-[#6](-[#1])(-[#1])-[#16]-[#6]:[#7])	$([#6](=[#8])-[#6](-[#1])(-[#1])-[!#1]:[!#1]:[#7])	$([#6](=[#8])-[#6]:[#6]-[#8]-[#1])	$([#6]:[#7])	$([#6](-[#1])(-[#1])-[#6](-[#1])-[#8]-[#1])])-[#1])-[#1] S1C(=NN=C1CC(=O)NN=Cc2ccc(N(CC)CC)cc2)N
[#6](-[#1])(-[#1])-[#7](-[#6](-[#1])-[#1])-c:1:c(:c(:c(:c(:c:1-[#1])-[#1])-[#6](-[#1])=[#7]-[#7]-[$([#6](=[#8])-[#6](-[#1])(-[#1])-[#16]-[#6]:[#7])	$([#6](=[#8])-[#6](-[#1])(-[#1])-[!#1]:[!#1]:[#7])	$([#6](=[#8])-[#6]:[#6]-[#8]-[#1])	$([#6]:[#7])	$([#6](-[#1])(-[#1])-[#6](-[#1])-[#8]-[#1])])-[#1])-[#1] S1c2ncnc(NN=Cc3ccc(N(C)C)cc3)c2C(=C1C)C
[#6](-[#1])(-[#1])-[#7](-[#6](-[#1])-[#1])-c:1:c(:c(:c(:c(:c:1-[#1])-[#1])-[#6](-[#1])=[#7]-[#7]-[$([#6](=[#8])-[#6](-[#1])(-[#1])-[#16]-[#6]:[#7])	$([#6](=[#8])-[#6](-[#1])(-[#1])-[!#1]:[!#1]:[#7])	$([#6](=[#8])-[#6]:[#6]-[#8]-[#1])	$([#6]:[#7])	$([#6](-[#1])(-[#1])-[#6](-[#1])-[#8]-[#1])])-[#1])-[#1] S1c2ncnc(NN=Cc3ccc(N(C)C)cc3)c2C4=C1CCC4
[#6](-[#1])(-[#1])-[#7](-[#6](-[#1])-[#1])-c:1:c(:c(:c(:c(:c:1-[#1])-[#1])-[#6](-[#1])=[#7]-[#7]-[$([#6](=[#8])-[#6](-[#1])(-[#1])-[#16]-[#6]:[#7])	$([#6](=[#8])-[#6](-[#1])(-[#1])-[!#1]:[!#1]:[#7])	$([#6](=[#8])-[#6]:[#6]-[#8]-[#1])	$([#6]:[#7])	$([#6](-[#1])(-[#1])-[#6](-[#1])-[#8]-[#1])])-[#1])-[#1] S1c2ncnc(NN=Cc3ccc(N(CCO)C)cc3)c2C=C1
