# Supplementary material for: Systematic benchmark of substructure search in molecular graphs - From Ullmann to VF2
Source: J Cheminform. 2012 Jul 31;4:13. doi: 10.1186/1758-2946-4-13 (PMC3586954; doi:10.1186/1758-2946-4-13)
Supplement: Additional file 3 — Supplementary Information (Additional file3). Figure S1. Depiction of SMARTS pattern with no explicit hydrogens and no recursion (top-left), explicit hydrogens and no recursion (top-right), no explicit hydrogens and recursion (bottom-left), and with explicit hydrogens and recursive atom environments (bottom-right). Depictions are created by SMARTSViewer [42]. Figure S2. Visual dipiction of PAINS patterns 1-4 created with SMARTSViewer [42]. Figure S3. Visual dipiction of PAINS patterns 5-8 created with SMARTSViewer [42]. Figure S4. Visual dipiction of PAINS patterns 9-12 created with SMARTSViewer [42]. Figure S5. Visual dipiction of PAINS patterns 13-16 created with SMARTSViewer [42]. [file 1758-2946-4-13-S3.zip › additional_data/datasets/substructure_search_set/literature_noHs_noRec.smarts.everything.benchmarkset]

[-	--	---] [O-][N+](=O)c1c(c(ccc1)C(=O)N(C)C)C
[-	--	---] [O-][N+](=O)c1c(c(ccc1)CNc2ncnc3N(C=Nc32)[C@@H]4O[C@@H]([C@@H](O)[C@@H](O)4)CO)C
[-	--	---] [O-][N+](=O)c1c(c(NC(=O)N2CCC(C(=O)c3ccc(cc3)CC(C)C)CC2)ccc1)C
[-	--	---] [O-][N+](=O)c1c(ccc(NC(=O)N[C@H](Cc2ccc(O)cc2)C)c1)C
[-	--	---] [O-][N+](=O)c1c(cccc1)[C@H]2Nc3c(cc(NC(=O)c4ccccc4)cc3)[C@H]5C=CC[C@H]25
[-	--	---] [O-][N+](=O)c1c(cccc1)C=NNc2nnc3c(n2)Nc4c3cccc4
[-	--	---] [O-][N+](=O)c1c(cccc1)CNC(=O)C(=O)N2c3c(c(ccc3)C(=O)OC)CCC2
[-	--	---] [O-][N+](=O)c1c(N2CCCC2)ccc(c1)C(=O)O[C@H](C(=O)NC(=O)NCCCC)C
[-	--	---] [O-][N+](=O)c1c(Nc2c(OC(C)C)cccc2)ccc([N+]([O-])=O)c1
[-	--	---] [O-][N+](=O)c1c(NC2CCN(C(=O)C3CCCCC3)CC2)ccc(c1)/C=C/C(=O)OC
[-	--	---] [O-][N+](=O)c1c(OCCC(=O)O[C@H]2C(=O)OCC2)cccc1
[-	--	---] [O-][N+](=O)c1cc(c([O-])cc1)C=[NH+]C2CCN(C(=O)c3c(OC)cc(OC)cc3)CC2
[-	--	---] [O-][N+](=O)c1cc(ccc1)[C@@H](Nc2[nH+]ccc(c2)C)C=3c4c(NC3C)cccc4
[-	--	---] [O-][N+](=O)c1cc(NC(=O)[C@@H]2[C@@H](C([O-])=O)[C@@H]3O[C@@H](C=C3)2)ccc1
[-	--	---] [O-][N+](=O)c1cc(NC(=O)NC2CCC(O)CC2)ccc1
[-	--	---] [O-][N+](=O)c1cc2c(N(C[C@]3(C(=O)N(C(=O)NC(=O)3)C(C)C)C2)CC(OC)OC)cc1
[-	--	---] [O-][N+](=O)c1ccc(cc1)CCNC(=O)NC[C@H](N2CCOCC2)[C@@H]3COCC3
[-	--	---] [O-][N+](=O)c1ccc(cc1)CN2C(=O)[C@H]3[C@H]4C=C[C@@H]([C@H](C(=O)2)3)C4
[-	--	---] [O-][N+](=O)c1ccc(N2N=CC(C(=O)N(CCCC)CC)=C2)cc1
[-	--	---] [O-][N+](=O)c1ccc(Oc2c(ccc(c2)C)C(C)C)cc1
[-	--	---] [O-]/C(/Nc1cc(OC)c(OC)cc1)=C(/C#N)\C(=O)CCCNC(=O)C=2OC=CC2
[-	--	---] [O-]C(=O)[C@@H]([NH+]1CCN(c2nc3c(cc(C#N)2)CCCC3)CC1)C=4c5c(NC4)ccc(OC)c5
[-	--	---] [O-]C(=O)[C@@H]([NH3+])/C=C/c1ccccc1
[-	--	---] [O-]C(=O)[C@@H](NC(=O)[C@H](NC(=O)[C@H]([NH3+])CO)CC=1c2c(NC1)cccc2)[C@@H](CC)C
[-	--	---] [O-]C(=O)[C@@H](NC(=O)[C@H](OC(=O)c1cc2c(cc1)cccc2)C)CCC([O-])=O
[-	--	---] [O-]C(=O)[C@@H](NC(=O)[C@H]1N(C(=O)[C@H]([NH3+])CC([O-])=O)CCC1)CC(=O)N
[-	--	---] [O-]C(=O)[C@@H]1[NH2+][C@H](c2ccc(NC(=O)C)cc2)[C@@H](CC1)C
[-	--	---] [O-]C(=O)[C@H](NC(=O)[C@H](NC(=O)[C@H]([NH3+])CCCC[NH3+])C(C)C)[C@@H](CC)C
[-	--	---] [O-]C(=O)[C@H](NC(=O)[C@H](NC(=O)[C@H](NC(=O)[C@H](NC(=O)[C@@H]([NH3+])C)C)Cc1ccc(O)cc1)C)C
[-	--	---] [O-]C(=O)[C@H](O[C@H]1[C@H]2OC(OC[C@H](O[C@@H](Oc3ccc(OC)cc3)[C@@H](NC(=O)C)1)2)(C)C)C
[-	--	---] [O-]C(=O)[C@H]1N(C(=O)CC1)Cc2c(cccc2)C
[-	--	---] [O-]C(=O)[C@H]1O[C@@H](OC(=O)[C@H](c2cc3c(cc(OC)cc3)cc2)C)[C@H](O)[C@H](O)[C@@H](O)1
[-	--	---] [O-]C(=O)/C=C/c1c(O[C@@H]2O[C@@H]([C@@H](O)[C@H](O)[C@@H](O)2)CO)cc3OC=Cc3c1
[-	--	---] [O-]C(=O)c1c(cccc1)C(=O)N[C@H](c2cc(OC)c(OCc3ccccc3)cc2)C(=O)OC
[-	--	---] [O-]C(=O)c1c(cccc1)C2=NN3N(NC([NH3+])=C3N2)c4ccccc4
[-	--	---] [O-]C(=O)c1ccc(cc1)COc2c(c3OC(=O)C4=C(c3cc2)CCC4)C
[-	--	---] [O-]C=1C(=O)N([C@@H](c2cc(OC)c(OC)cc2)C1C(=O)c3c(OC)cccc3)CC[NH+](CC)CC
[-	--	---] [O-]C1=NC(=O)/C(/C(=O)N(c2ccc(OC)cc2)1)=C\NN3CCCCC3
[-	--	---] [S-]C1=NN=C(N1CC(=O)NCc2cc(ccc2)C(F)(F)F)c3cc(ccc3)C
[-	--	---] [S-]C1=NN=C(N1CCC(=O)Nc2c(OC)cccc2)C=3SC=CC3
[-	--	---] Brc1c(cccc1)/C=C\2/c3[nH+]c4c(c(c3C[C@H](C(C)(C)C)C2)C([O-])=O)cccc4
[-	--	---] Brc1c(OCC(=O)Nc2ccc([N+]([O-])=O)cc2)ccc(c1)C
[-	--	---] Brc1ccc(cc1)[C@H](NC(=O)c2ccc([N+]([O-])=O)cc2)C
[-	--	---] ClC=1C([N-]S(=O)(=O)C=2SC=CC2)=NN(C1)Cc3ccc(F)cc3
[-	--	---] ClC=1N=C(NCCCO)C(=O)N(C(c2cc(N)cc(c2)C([O-])=O)1)CC(=O)NCc3ccc(cc3)C(=[NH2+])N
[-	--	---] ClC1=NO[C@@H]([C@@H](O)1)[C@@H]([NH3+])C([O-])=O
[-	--	---] Clc1c([N+]([O-])=O)cc(cc1)C(=O)NC(=S)Nc2c(cccc2)C(=O)N[C@H](c3ccccc3)C
[-	--	---] Clc1c([O-])c(Cl)cc(c1)/C=C\2/C([O-])=NC(=O)N(c3cc(Cl)c(cc3)C)C(=O)2
[-	--	---] Clc1c(cc([N+]([O-])=O)cc1)C(=O)NC=2C(=O)Oc3c(c4c(cc3)cccc4)C2
[-	--	---] Clc1c(cc([N+]([O-])=O)cc1)C(=O)Nc2cc3c(N(C(=O)C)CCC3)cc2
[-	--	---] Clc1c(cc(cc1)C([O-])=O)C=2OC(/C=C\3/C(=O)N(c4cc(Cl)ccc4)C(=S)NC(=O)3)=CC2
[-	--	---] Clc1c(cccc1)C(=O)\C(\[n+]2ccc(cc2)CCC)=C(\[S-])/Nc3ccc(cc3)CC
[-	--	---] Clc1c(cccc1)C2=NCC(=O)N(c3c(cc(Cl)cc3)2)Cc4cc([N+]([O-])=O)ccc4
[-	--	---] Clc1c(NC(=O)COC(=O)[C@H](NC(=O)c2ccccc2)Cc3ccccc3)cc([N+]([O-])=O)cc1
[-	--	---] Clc1c(S(=O)(=O)[N-]c2cc(OCC#N)ccc2)cc(Cl)cc1
[-	--	---] Clc1c2N[C@@H](c3cc(Cl)ccc3)[C@@H]4[C@H](c2c(cc1)C([O-])=O)C=CC4
[-	--	---] Clc1c2SC(=Nc2c(cc1)C)N(C(=O)c3cc([N+]([O-])=O)ccc3)CCN4CCOCC4
[-	--	---] Clc1cc([N+]([O-])=O)c(Oc2c(cccc2)C(=O)NCCOc3ccc(OC)cc3)cc1
[-	--	---] Clc1cc(c(cc1)C[NH3+])CNC(=O)CNC(=O)[C@H]([NH2+]CC([O-])=O)CCc2[n+]([O-])cccc2
[-	--	---] Clc1cc(ccc1)C(=NNc2c([N+]([O-])=O)cc(S(=O)(=O)N(CC)CC)cc2)C
[-	--	---] Clc1cc(ccc1)C(=O)OCc2c3OCOCc3cc([N+]([O-])=O)c2
[-	--	---] Clc1cc(ccc1)CN2C(=O)C([N+]([O-])=O)=CC=C2
[-	--	---] Clc1cc(OCCOc2c([N+]([O-])=O)ccc(c2)C)ccc1
[-	--	---] Clc1ccc(cc1)C=2OC(SCC(=O)c3cc([N+]([O-])=O)ccc3)=NN2
[-	--	---] Clc1ccc(N2N=C(C(=O)NN)C([O-])=C2)cc1
[-	--	---] Fc1c(ccc(c1)C(=O)N=C([N-]CC=2C(=NN(C2)CCC)C)Nc3cc4OCCOc4cc3)C
[-	--	---] Fc1c(NC(=O)COC(=O)/C(/C#N)=C/C2=C(N(C(=C2)C)CCOC)C)cc([N+]([O-])=O)cc1
[-	--	---] Fc1ccc(OC[C@H](O)CN2N=C(N=C2)c3ccc([N+]([O-])=O)cc3)cc1
[-	--	---] O=C(OCC)C[C@H](C=1[N-]N=NN1)C=2c3c(NC2)ccc(OC)c3
[-	--	---] P([O-])([O-])(=O)O[C@@H]1CC2=CC[C@H]3[C@H]([C@]2(CC1)C)CC[C@@]4([C@@](OC(=O)C)(C(=O)COC(=O)C)CC[C@@H]43)C
[-	--	---] P([O-])([O-])(=O)OC[C@@H]1O[C@@H]([n+]2cc(ccc2)C([O-])=O)[C@H](O)[C@H](O)1
[-	--	---] S([O-])(=O)(=O)c1c(ccc(N2N=C(C=C([O-])2)C)c1)/C=C\c3c(S([O-])(=O)=O)cc(NC(=O)CC(=O)C)cc3
[-	--	---] S(=O)(=O)([N-]c1c(ccc(c1)C(=O)N(C)C)C)c2cc(ccc2)C(=O)OC
[-	--	---] S(=O)(=O)([N-]c1cc(ccc1)[C@H](NC(=O)N[C@H](C=2SC(=CC2)C)C)C)C
[-	--	---] S(=O)(=O)([NH2+][C@H](C([O-])=O)CC=1NC=NC1)N2[C@@H](CCCC2)C
[-	--	---] S(=O)(=O)(c1cc2c(NC(=O)C2=C(C)C)cc1)CCC([O-])=O
[-	--	---] S(=O)(=O)(N(CC(=O)Nc1c(F)cccc(F)1)CC)c2c(cc([N+]([O-])=O)cc2)C
[-	--	---] S(=O)(=O)(N=C([O-])c1cc(ccc1)CS(=O)(=O)C)CCc2ccncc2
[-	--	---] S(=O)(=O)(N1[C@H](C(=O)Nc2cc([N+]([O-])=O)c(F)cc2)Cc3c(cccc3)C1)C=4SC=CC4
[-	--	---] S(=O)(=O)(Nc1ccc(cc1)[C@@H](C([O-])=O)C)C(C)C
[-	--	---] S(C(=[NH2+])NC(=N)N)Cc1cc([N+]([O-])=O)ccc1
[-	--	---] S(C1=NC=NN1)CC(=O)Nc2c([N+]([O-])=O)cc(c(c2)C)C
[-	--	---] S(c1c([N+]([O-])=O)cc(cc1)C(=O)N)CC(=O)/C(/C#N)=C(\[O-])/C=2OC=CC2
[-	--	---] S(c1ccc([N+]([O-])=O)cc1)[C@H](C(=O)OCC2=NOC(=C2)C)C
[-	--	---] S(c1ccc([N+]([O-])=O)cc1)CC(=O)N2[C@@H](c3ccc(OC)cc3)CCC2
[-	--	---] S(CC[C@H](NC(=O)COc1c2c(OC(=O)C3=C2CCC3)cc(c1)C)C([O-])=O)C
[-	--	---] S=C(Nc1c(OC)ccc([N+]([O-])=O)c1)NC(=O)CCC
[-	--	---] S=C(NN1C(SCc2ccccc2)=NN=C1CC)NC(=O)c3c([N+]([O-])=O)cccc3
[-	--	---] S=C1N(N=Cc2c([N+]([O-])=O)cccc2)C(=NN1)C(C)C
[-	--	---] S=C1NC([O-])=C(\C(\N[C@@H](C2=Nc3c(N2)cccc3)CCSC)=C(\F)/C(=O)OC)C(=O)N1
[-	--	---] S=C1S/C(/C(=O)N1CCC([O-])=O)=C\C=2c3c(NC2)cc(OC)cc3
[-	--	---] S1(=O)(=O)[C@H]/2N(C(=O)\C(=C/c3ncccc3)2)C(C([O-])=O)=C(/C=C\C(=O)NCCO)C1
[-	--	---] S1/C(/C(=O)N(c2ccccc2)C1=Nc3ccccc3)=C\c4cc([N+]([O-])=O)c(N(C)C)cc4
[-	--	---] S1C(=CC=C1)CN2C([O-])=C(C(=O)N3C(=NC=4N(C(=O)N(C(=O)C34)C)C)2)CCC
[-	--	---] S1C(=NC(=C1)CC(=O)OCCN2C([N+]([O-])=O)=CN=C2C)NC(=O)C(C)C
[-	--	---] S1C(=O)N[C@H](C(=O)N[C@H](CO[N+]([O-])=O)CCCC)C1
[-	--	---] S1C(NC(=O)CN2N=C(C([N+]([O-])=O)=C2C)C)=C(C(=O)OCC)C(=C1C)C
[-	--	---] S1c2c(N(C1=NC(=O)C=3Oc4c(OC)cccc4C3)CC)cc([N+]([O-])=O)cc2
[-	--	---] S1c2c(N=C1C)ccc(N3N=NC([O-])=C3C#N)c2
[-	--	---] S1c2ncnc(N[C@@H](C([O-])=O)CC(=O)N)c2C=C1c3ccccc3
[!#1&!#6&!#7&!#8&!#9&!#16&!#17] Br[C@H]1C(=O)CC[C@]2([C@H]3[C@H]([C@@H]4[C@@]([C@](O)(C(=O)COC(=O)C)CC4)(CC3)C)CC[C@@H]21)C
[!#1&!#6&!#7&!#8&!#9&!#16&!#17] BrC(=C)CN1[C@@H](Cc2c(OC)cccc2)CCC1
[!#1&!#6&!#7&!#8&!#9&!#16&!#17] BrC(=C)CNC(=O)NC1CCN(S(=O)(=O)C)CC1
[!#1&!#6&!#7&!#8&!#9&!#16&!#17] BrC=1C(=NN(C1)Cc2ccc(F)cc2)NC(=O)c3cc(OCC4=C(ON=C4C)C)ccc3
[!#1&!#6&!#7&!#8&!#9&!#16&!#17] BrC=1C(=NN(C1C)CN2N=C(C(=O)NC=3SC(=CN3)C)C=C2)C
[!#1&!#6&!#7&!#8&!#9&!#16&!#17] BrC=1C(=NNC1C)C(=O)N[C@@H](C[NH+]2C[C@H](C[C@@H](C2)C)C)C
[!#1&!#6&!#7&!#8&!#9&!#16&!#17] BrC=1C=NN(c2cc(ccc2)C(=O)N[C@H](c3ccccc3)C(=O)N)C1
[!#1&!#6&!#7&!#8&!#9&!#16&!#17] BrC=1C=NN(c2ccc(NC(=O)Nc3c(cccc3)C(F)(F)F)cc2)C1
[!#1&!#6&!#7&!#8&!#9&!#16&!#17] BrC=1OC(/C=C/C(=O)OCC(=O)Nc2cc([N+]([O-])=O)ccc2)=CC1
[!#1&!#6&!#7&!#8&!#9&!#16&!#17] BrC=1OC(C(=O)N([C@@]2(CS(=O)(=O)CC2)C)C)=CC1
[!#1&!#6&!#7&!#8&!#9&!#16&!#17] BrC=1OC(C(=O)NCC(=O)OCC(=O)Nc2ccc(OC(F)F)cc2)=CC1
[!#1&!#6&!#7&!#8&!#9&!#16&!#17] BrC=1OC(C=CC(=O)OCC(=O)N2[C@@H](CCC[C@@H]2C)C)=CC1
[!#1&!#6&!#7&!#8&!#9&!#16&!#17] BrC=1SC(=CC1)CNC(=O)c2c([N+]([O-])=O)cc(OC)c(OC)c2
[!#1&!#6&!#7&!#8&!#9&!#16&!#17] BrC=1SC=C(C1)CN(c2c([N+]([O-])=O)cc(cc2)C(=O)N)C
[!#1&!#6&!#7&!#8&!#9&!#16&!#17] BrC=1SC=C(C2=NC=3N(C(=O)NC(=O)C(N2CCOC)3)CCC)C1
[!#1&!#6&!#7&!#8&!#9&!#16&!#17] BrC1(Br)[C@](C(=O)NN=CC=2N(c3cc([N+]([O-])=O)ccc3)C=CC2)(C1)C
[!#1&!#6&!#7&!#8&!#9&!#16&!#17] BrC1=C(N(N=C1)CCCC)C([O-])=O
[!#1&!#6&!#7&!#8&!#9&!#16&!#17] BrC1=CN2C(=O)C=C(N=C2C=C1)COC(=O)[C@H]3[C@H](C3)C
[!#1&!#6&!#7&!#8&!#9&!#16&!#17] BrC1=CN2C(=O)C=C(N=C2C=C1)COC(=O)Cc3ccc(OCC4=C(ON=C4C)C)cc3
[!#1&!#6&!#7&!#8&!#9&!#16&!#17] BrC1=CSC(=C1)CNC(=O)COC(=O)C2=C(OC(=C2C)C)C
[!#1&!#6&!#7&!#8&!#9&!#16&!#17] BrC1=CSC(C=2SC=C(N2)CC(=O)N3[C@@H](COCC3)C)=C1
[!#1&!#6&!#7&!#8&!#9&!#16&!#17] BrC12CC3(C(=O)NCC4=COC=C4)C[C@H](C1)C[C@H](C2)C3
[!#1&!#6&!#7&!#8&!#9&!#16&!#17] Brc1c(cc(NC(=O)N[C@@H](C2=NN=CN2C)C)cc1)C
[!#1&!#6&!#7&!#8&!#9&!#16&!#17] Brc1c(cc(OC)c(OC)c1)C=NNC(=S)N[C@@H](COC)C
[!#1&!#6&!#7&!#8&!#9&!#16&!#17] Brc1c(cc(S(=O)(=O)N)cc1)C(=O)NCCCOCc2ccccc2
[!#1&!#6&!#7&!#8&!#9&!#16&!#17] Brc1c(ccc(c1)C(=O)Nc2ccc(S(=O)(=O)NC(=O)C)cc2)C
[!#1&!#6&!#7&!#8&!#9&!#16&!#17] Brc1c(cccc1)/C=C/C(=O)OCC(=O)N(c2ccccc2)CCC#N
[!#1&!#6&!#7&!#8&!#9&!#16&!#17] Brc1c(cccc1)C=2OC(=O)\C(\N2)=C\c3cc(OC)c(OC(C)C)cc3
[!#1&!#6&!#7&!#8&!#9&!#16&!#17] Brc1c(F)ccc(c1)COC(=O)[C@@H](NC(=O)C)C2CCCC2
[!#1&!#6&!#7&!#8&!#9&!#16&!#17] Brc1c(N(C)C)ccc(c1)/C=C/2\SC3=NC(c4ccccc4)=C(C(=O)OCC)[C@@H](N3C(=O)2)c5c(OC)c(OC)ccc5
[!#1&!#6&!#7&!#8&!#9&!#16&!#17] Brc1c(N2C(=O)[C@@H](C(=O)Nc3c(F)cc(F)cc3)CC2)cccc1
[!#1&!#6&!#7&!#8&!#9&!#16&!#17] Brc1c(NC(=O)C(=O)NC[C@@H]([NH+]2[C@H](CCCC2)C)C)ccc(F)c1
[!#1&!#6&!#7&!#8&!#9&!#16&!#17] Brc1c(NC(=O)c2c(Cl)cc(F)cc2)cc3OCCOc3c1
[!#1&!#6&!#7&!#8&!#9&!#16&!#17] Brc1c(ncc([N+]([O-])=O)c1C)C(=O)OC
[!#1&!#6&!#7&!#8&!#9&!#16&!#17] Brc1c(O[C@@H](C(=O)Nc2ccc(cc2)C(=O)C)C)ccc(Br)c1
[!#1&!#6&!#7&!#8&!#9&!#16&!#17] Brc1c(OC(=O)C(c2ccccc2)c3ccccc3)ccc4c1cccc4
[!#1&!#6&!#7&!#8&!#9&!#16&!#17] Brc1c(OC)ccc(c1)C(=O)N(CCOc2cc(Cl)ccc2)C
[!#1&!#6&!#7&!#8&!#9&!#16&!#17] Brc1c(OCC(=O)NC(=S)NNC(=O)c2c(O)cccc2)ccc(c1)C
[!#1&!#6&!#7&!#8&!#9&!#16&!#17] Brc1c(OCC2=C(SC(c3c(C#N)c(nc4c3CCCCC4)N)=C2)C)cccc1
[!#1&!#6&!#7&!#8&!#9&!#16&!#17] Brc1c(OCc2c(Cl)cccc(Cl)2)c(OCC)cc(c1)C[NH2+]C[C@@H](O)C
[!#1&!#6&!#7&!#8&!#9&!#16&!#17] Brc1c(OCCC(C)C)ccc(c1)C(=O)NNC(=O)OC
[!#1&!#6&!#7&!#8&!#9&!#16&!#17] Brc1c(S(=O)(=O)NCC[NH+]2CCN(c3ccccc3)CC2)cccc1
[!#1&!#6&!#7&!#8&!#9&!#16&!#17] Brc1c2c(c(ccc2)C(=O)NC(=S)Nc3ccc(NC(=O)C(C)C)cc3)ccc1
[!#1&!#6&!#7&!#8&!#9&!#16&!#17] Brc1cc(c(NC(=O)Nc2ccc(cc2)CC)cc1)C
[!#1&!#6&!#7&!#8&!#9&!#16&!#17] Brc1cc(c(O)cc1)C=NNC2=NC=3N(C(=O)NC(=O)C(N2CC)3)C
[!#1&!#6&!#7&!#8&!#9&!#16&!#17] Brc1cc(c(OC(=O)[C@@H](Oc2c(Cl)cc(Cl)cc2)C)c(c1)C)C
[!#1&!#6&!#7&!#8&!#9&!#16&!#17] Brc1cc(c(OCC(=O)NNC(=O)c2c(Cl)cccc2)cc1)C(C)(C)C
[!#1&!#6&!#7&!#8&!#9&!#16&!#17] Brc1cc(c(OCC)cc1)C(=O)NC(=S)Nc2cc(NC(=O)CCC)ccc2
[!#1&!#6&!#7&!#8&!#9&!#16&!#17] Brc1cc(c(OCCc2ccccc2)cc1)C(=O)NNC(=O)COc3cc(ccc3)C
[!#1&!#6&!#7&!#8&!#9&!#16&!#17] Brc1cc(c(OCCCC)cc1)C(=O)Nc2ccc(Cl)cc2
[!#1&!#6&!#7&!#8&!#9&!#16&!#17] Brc1cc(ccc1)C(=O)OCC(=O)NC(=O)Nc2c(cc(cc2)C)C
[!#1&!#6&!#7&!#8&!#9&!#16&!#17] Brc1cc(ccc1)C=2OC(=NN2)COC(=O)/C=C/c3ccc(Cl)cc3
[!#1&!#6&!#7&!#8&!#9&!#16&!#17] Brc1cc(F)c(N2C(S[C@@H]3[C@@H]2CS(=O)(=O)C3)=NC(=O)Cc4cc(ccc4)C)cc1
[!#1&!#6&!#7&!#8&!#9&!#16&!#17] Brc1cc(N[C@H](C(=O)N[C@](C#N)(C(C)C)C)C)c(OC)cc1
[!#1&!#6&!#7&!#8&!#9&!#16&!#17] Brc1cc(NC(=O)C)c(cc1)C(=O)OCc2cc(OC)ccc2
[!#1&!#6&!#7&!#8&!#9&!#16&!#17] Brc1cc(NC(=O)CSCc2nc(nc(n2)N)Nc3ccccc3)ccc1
[!#1&!#6&!#7&!#8&!#9&!#16&!#17] Brc1cc(OCCCC(=O)NCc2c(OC)cccc2)ccc1
[!#1&!#6&!#7&!#8&!#9&!#16&!#17] Brc1cc2c(N(CC(=O)C=3C(=O)N(C(=O)N(C(N)3)C)C)CCC2)cc1
[!#1&!#6&!#7&!#8&!#9&!#16&!#17] Brc1cc2c(nc(OC)nc2cc1)c3c(Cl)cccc3
[!#1&!#6&!#7&!#8&!#9&!#16&!#17] Brc1cc2c(OC(C(=O)Nc3c(O)ccc(S(=O)(=O)CC)c3)=C2C)cc1
[!#1&!#6&!#7&!#8&!#9&!#16&!#17] Brc1cc2SC(=C(Cl)c2cc1)C(=O)NCC=3N=C(SC3)c4ccc(cc4)C
[!#1&!#6&!#7&!#8&!#9&!#16&!#17] Brc1cc2SC(=Nc2cc1)N3CCN(C=4Sc5c(N4)ccc(S(=O)(=O)C)c5)CC3
[!#1&!#6&!#7&!#8&!#9&!#16&!#17] Brc1ccc(c2nc3c(c(c2)C(=O)Oc4cc(ccc4)C)cccc3C)cc1
[!#1&!#6&!#7&!#8&!#9&!#16&!#17] Brc1ccc(cc1)[C@@](O)(CNC(=O)c2cc(OC)c(OC)cc2)C
[!#1&!#6&!#7&!#8&!#9&!#16&!#17] Brc1ccc(cc1)[C@@H](O)[C@@H](NC(=O)C(=O)Nc2ccc(cc2)C)C
[!#1&!#6&!#7&!#8&!#9&!#16&!#17] Brc1ccc(cc1)[C@@H]2NC3=NN=NN3[C@H](c4c(cccc4)C)C2
[!#1&!#6&!#7&!#8&!#9&!#16&!#17] Brc1ccc(cc1)[C@H]2N(C(=O)C(O)=C(C(=O)C=3SC=CC3)2)CCc4ccccc4
[!#1&!#6&!#7&!#8&!#9&!#16&!#17] Brc1ccc(cc1)[C@H]2N3N=CN=C3NC4=C(C(=O)CCC4)2
[!#1&!#6&!#7&!#8&!#9&!#16&!#17] Brc1ccc(cc1)C(=O)Cc2ccccc2
[!#1&!#6&!#7&!#8&!#9&!#16&!#17] Brc1ccc(cc1)C(=O)CSC2=NC(c3ccc(Cl)cc3)=CN(c4c(cccc4)C)2
[!#1&!#6&!#7&!#8&!#9&!#16&!#17] Brc1ccc(cc1)C2=[N+](c3c(N2CC(=O)O[C@@H]4[C@H](C(C)C)CC[C@H](C4)C)cccc3)C
[!#1&!#6&!#7&!#8&!#9&!#16&!#17] Brc1ccc(cc1)CC(=O)N(C(C)(C)C)[C@@H](C(=O)NC2CCCCC2)CCCCC
[!#1&!#6&!#7&!#8&!#9&!#16&!#17] Brc1ccc(cc1)CC(=O)N[C@H](c2ccccc2)C=3SC=CC3
[!#1&!#6&!#7&!#8&!#9&!#16&!#17] Brc1ccc(cc1)CC(=O)NN=Cc2cc(O)c(OC)cc2
[!#1&!#6&!#7&!#8&!#9&!#16&!#17] Brc1ccc(N2C(=O)[C@H]3C4(c5c(cccc5)C(c6c(cccc6)4)[C@@H](C(=O)2)3)CC)cc1
[!#1&!#6&!#7&!#8&!#9&!#16&!#17] Brc1ccc(N2N=C(c3c(ncnc(N4C=NC=C4)3)2)C)cc1
[!#1&!#6&!#7&!#8&!#9&!#16&!#17] Brc1ccc(N2N=CC(C(=O)OCC3=NOC(=N3)C(C)(C)C)=C2)cc1
[!#1&!#6&!#7&!#8&!#9&!#16&!#17] Brc1ccc(NC(=O)[C@@H]2c3c([O-])nc(SCCC)nc(NC(=O)C2)3)cc1
[!#1&!#6&!#7&!#8&!#9&!#16&!#17] Brc1ccc(NC(=O)C(=O)N[C@@H]2c3c(cccc3)CC2)cc1
[!#1&!#6&!#7&!#8&!#9&!#16&!#17] Brc1ccc(NS(=O)(=O)c2cc(NS(=O)(=O)C=3SC=CC3)ccc2)cc1
[!#1&!#6&!#7&!#8&!#9&!#16&!#17] Brc1ccc(O[C@@H](C(=O)NCCc2ccc(S(=O)(=O)N)cc2)C)cc1
[!#1&!#6&!#7&!#8&!#9&!#16&!#17] Brc1ccc(OC[C@@H](O)C[NH+]2CCC(CC(=O)N)CC2)cc1
[!#1&!#6&!#7&!#8&!#9&!#16&!#17] Brc1ccc(S(=O)(=O)N(c2cc3c(SC(C(=O)N4CCOCC4)=C3)cc2)C)cc1
[!#1&!#6&!#7&!#8&!#9&!#16&!#17] Brc1ccc(S[C@@H](C(=O)N[C@H](C(=O)N2CCCCC2)C)C)cc1
[!#1&!#6&!#7&!#8&!#9&!#16&!#17] Brc1ccc(SCCC(=O)Nc2cnc3N(N=C(c3c2)C)C)cc1
[!#1&!#6&!#7&!#8&!#9&!#16&!#17] BrCCN1C(=O)C([O-])=C(C(=O)c2ccccc2)[C@H]1c3ccccc3
[!#1&!#6&!#7&!#8&!#9&!#16&!#17] BrCCOc1ccc(cc1)C(OC)=C
[!#1&!#6&!#7&!#8&!#9&!#16&!#17] ClC=1SC(=CN1)CP(=O)(OCC)OCC
[!#1&!#6&!#7&!#8&!#9&!#16&!#17] IC=1C(=NN(C1)CCSC)C(=O)NCC[NH+](C[C@H]2OCCC2)CC
[!#1&!#6&!#7&!#8&!#9&!#16&!#17] Ic1c(cc(I)cc1)C(=O)Nc2cc(O)c(cc2)C([O-])=O
[!#1&!#6&!#7&!#8&!#9&!#16&!#17] Ic1c(cc(NC(=O)COc2ccc(cc2)C3CCCCC3)cc1C)C
[!#1&!#6&!#7&!#8&!#9&!#16&!#17] Ic1cc(ccc1)C(=O)NC[C@@H](N2CCOCC2)C
[!#1&!#6&!#7&!#8&!#9&!#16&!#17] Ic1cc(ccc1)C=2Oc3c(N2)cc(NC(=O)c4c5c(c(cc4)C)cccc5)cc3
[!#1&!#6&!#7&!#8&!#9&!#16&!#17] Ic1ccc(cc1)C(=O)N(Cc2ccncc2)CC
[!#1&!#6&!#7&!#8&!#9&!#16&!#17] Ic1ccc(NC(=O)CSC2=NN=C(N2CC=C)COC)cc1
[!#1&!#6&!#7&!#8&!#9&!#16&!#17] Ic1ccc(NC=2C(=O)N(c3cc(Cl)ccc3)C(=O)C(Cl)2)cc1
[!#1&!#6&!#7&!#8&!#9&!#16&!#17] P([O-])(=O)(C[C@H](C([O-])=O)CCC([O-])=O)CC[C@H]([NH3+])C([O-])=O
[!#1&!#6&!#7&!#8&!#9&!#16&!#17] P(=O)(Oc1ccccc1)(Oc2ccccc2)NN(c3ccccc3)C
[!#1&!#6&!#7&!#8&!#9&!#16&!#17] P(=O)(OCC)(OCC)COCCN1c2ncnc(N)c(N=C1)2
[!#1&!#6&!#7&!#8&!#9&!#16&!#17] S(=O)(=O)([N-][C@](P(=O)(OCC(C)C)OCC(C)C)(C(=O)OCC)C(F)(F)F)c1ccccc1
[!H0;#7	#8	#9] [O-][N+](=O)c1c(OCC(=O)N2CC=3c4c(NC3CC2)cccc4)cccc1
[!H0;#7	#8	#9] [O-][N+](=O)c1cc(c(cc1)C)C=2OC(C=NNC(=O)[C@H](NC(=O)c3cc4OCOc4cc3)C(C)C)=CC2
[!H0;#7	#8	#9] [O-][N+](=O)c1cc(c(N(CC)CC)cc1)C(=O)OCC(=O)NC(=O)Nc2cc3OCCOc3cc2
[!H0;#7	#8	#9] [O-]C(=O)c1ccc(cc1)C=2OC(=CC2)[C@@H]3Nc4c(c5c(cc4)cccc5)C6=C(C(=O)CC(C6)(C)C)3
[!H0;#7	#8	#9] BrC1=CNC(C(=O)Nc2c3c(ccc2)cccc3)=C1
[!H0;#7	#8	#9] Brc1c(Cl)cc(NC(=S)NC(=O)/C=C/c2ccc(F)cc2)cc1
[!H0;#7	#8	#9] Brc1c(OC)c(OC)cc(c1)COC(=O)CC2=NNc3c(cccc3)2
[!H0;#7	#8	#9] Brc1c(S(=O)(=O)N(C)C)cc(cc1)C(=O)NCc2ccc(cc2)CN3CCOCC3
[!H0;#7	#8	#9] Brc1c(S(=O)(=O)NC[C@@H](O)C)cc(Br)cc1
[!H0;#7	#8	#9] ClC=1C(=NN(c2ccc(cc2)C(=O)OCC(=O)Nc3c(C#N)cccc3)C1C)C
[!H0;#7	#8	#9] ClC12CC3(CNC(=O)CSC4=NC(=NN4)CCC)C[C@H](C1)C[C@H](C2)C3
[!H0;#7	#8	#9] Clc1c([N+]([O-])=O)cc([N+]([O-])=O)cc1C(=O)NC(C)(C)C
[!H0;#7	#8	#9] Clc1c(ccc(F)c1)CS(=O)(=O)[C@H](C(=O)Nc2c(cccc2)CC)C
[!H0;#7	#8	#9] Clc1c(ccc(NC(=O)N[C@@H](COc2cc(F)ccc2)C)c1)C(=O)NCCC
[!H0;#7	#8	#9] Clc1c(ccc(S(=O)(=O)N2CCC(C(=O)NCC)CC2)c1)C
[!H0;#7	#8	#9] Clc1c(ccc(S(=O)(=O)Nc2ccc(cc2)CC(=O)NC3CC3)c1)C
[!H0;#7	#8	#9] Clc1c(cccc1)C=2SC=C(N2)CC(=O)NNC(=S)NCCC
[!H0;#7	#8	#9] Clc1c(NC(=O)[C@H](OC(=O)/C=C/c2c(OC)cccc2)C)cc([N+]([O-])=O)cc1
[!H0;#7	#8	#9] Clc1c(NC(=O)COC(=O)CCCNC(=O)C2CC2)cc3OCCCOc3c1
[!H0;#7	#8	#9] Clc1c(NN=C(C=2N=C(SC2)N)C)cccc1
[!H0;#7	#8	#9] Clc1c(S(=O)(=O)Nc2nc3c(nc(N4CCCC4)2)cccc3)cccc1
[!H0;#7	#8	#9] Clc1cc(c(NC(=O)NCCNC(=O)c2ccc(OC)cc2)cc1)C
[!H0;#7	#8	#9] Clc1cc(Cl)cc(c1)C(=O)N2[C@@H](C(=O)OCC(=O)NCC(C)C)CCC2
[!H0;#7	#8	#9] Clc1cc(N(S(=O)(=O)C)CC(=O)Nc2c(OCC)cc3c(O[C@H](C3)C)c2)ccc1
[!H0;#7	#8	#9] Clc1cc(NC(=O)C2CCN(C(=O)Nc3c(OC)cccc3)CC2)c(O)cc1
[!H0;#7	#8	#9] Clc1ccc(cc1)C(=O)N2c3c(cc(OC)cc3)C(=C2C)CC(=O)Nc4cc(OC)c(OC)c(OC)c4
[!H0;#7	#8	#9] Clc1ccc(cc1)C=2OC(SCC(=O)OCC(=O)Nc3c(F)ccc(F)c3)=NN2
[!H0;#7	#8	#9] Clc1ccc(cc1)CC(=O)Nc2cc(c(O)cc2)C=3Oc4c(N3)cncc4
[!H0;#7	#8	#9] Clc1ccc(N/C=C(\C#N)/C=2SC=C(N2)c3ccc(OCC)cc3)cc1
[!H0;#7	#8	#9] FC(F)(F)C(=O)Nc1cc(c2nnc(OC)cc2)ccc1
[!H0;#7	#8	#9] FC(F)(F)c1cc(N2C(=O)C[C@H](C(=O)N[C@@H](C(=O)NCC)C)C2)ccc1
[!H0;#7	#8	#9] FC(F)(F)COc1ncccc1CNC(=O)Nc2c(cccc2)CN3N=CC=C3
[!H0;#7	#8	#9] Fc1c(N(C)C)ccc(c1)CNC(=O)N(CCOC)C
[!H0;#7	#8	#9] Fc1c(OC)ccc(c1)[C@@H](NC(=O)c2c(OC(F)F)c(OC)ccc2)C
[!H0;#7	#8	#9] Fc1cc(OCC)c(NC(=O)N2CCC(C(=O)c3ccc(cc3)C)CC2)cc1
[!H0;#7	#8	#9] Fc1ccc(cc1)C[NH+]([C@@H](C2=NN=NN2C[C@@H]3OCCC3)CC)CC=4C(=O)Nc5c(ccc(OC)c5)C4
[!H0;#7	#8	#9] Fc1ccc(cc1)C2=NOC(=N2)CN(C=3C(=O)NC(=O)N(C(N)3)Cc4ccccc4)Cc5ccccc5
[!H0;#7	#8	#9] Fc1ccc(OC[C@H](NC(=O)N2CCN(C(=O)[C@@H]3OCCC3)CC2)C)cc1
[!H0;#7	#8	#9] Ic1c(ccc(c1)C(=O)Nc2c(Br)cccc2)C
[!H0;#7	#8	#9] N#CC1=C(N2C(=NN=C2)C3=C1CCN(C3)C)NCc4ncccc4
[!H0;#7	#8	#9] O(c1ccc(cc1)CNC(=[NH+]CCCOCC)NCCCOC)C
[!H0;#7	#8	#9] O(c1ccccc1)CC[NH+](Cc2ccccc2)CCOC
[!H0;#7	#8	#9] O[C@@H]1[C@H]2CC[C@H]([N+]3(CCCC3)C)[C@@H]1CCC2
[!H0;#7	#8	#9] O=C(N(C)C)N[C@H]1CN(c2ccc(cc2)C)C(=O)C1
[!H0;#7	#8	#9] O=C(N(CC(=O)Nc1cc(C#C)ccc1)C)C[NH+]2CCN(c3[nH+]cccc3)CC2
[!H0;#7	#8	#9] O=C(N[C@@H](C(C)C)CN1N=Nc2c1cccc2)C(C)(C)C
[!H0;#7	#8	#9] O=C(N=C1Nc2c(N1)cccc2)c3c(nccc3)NC(=O)NC4CC[NH2+]CC4
[!H0;#7	#8	#9] O=C(N1[C@H]2[C@@H]3N(C(=O)[C@@H]1CCC2)CCc4c(c(OC)cc(OC)c4)3)C(=O)c5c(O)cccc5
[!H0;#7	#8	#9] O=C(NC=1ON=C(N1)C)CC(c2ccccc2)c3ccccc3
[!H0;#7	#8	#9] O=C(Nc1c(cc(cc1)C)C)CCCC(=O)c2ccccc2
[!H0;#7	#8	#9] O=C(Nc1c(ccc(c1)C)C)NC[C@@H]([NH+](CC)CC)CC(C)C
[!H0;#7	#8	#9] O=C(Nc1c2ncccc2cc(OC)c1)C=3N(N=C(c4ccccc4)C3)C
[!H0;#7	#8	#9] O=C(Nc1cc(c(cc1)C)C)NCCO
[!H0;#7	#8	#9] O=C(Nc1cc(OC[C@@H]2OCCC2)ccc1)[C@H](NC(=O)C)CC=3c4c(NC3)cccc4
[!H0;#7	#8	#9] O=C(NC1CC[NH+](CC1)C)c2cc(OC)c(OCc3ccccc3)cc2
[!H0;#7	#8	#9] O=C(Nc1ccccc1)C(=O)NCCCC[NH+]2C[C@@H](C[C@@H](C2)C)C
[!H0;#7	#8	#9] O=C(NCC=C)CNc1c2c(ccc1)CCCC2
[!H0;#7	#8	#9] O=C(NCc1ccc(cc1)C[NH+]2CCCC2)c3c(OCC)nccc3
[!H0;#7	#8	#9] O=C(NCCC1=CCCCC1)C[C@H](NC(=O)C)c2ccccc2
[!H0;#7	#8	#9] O=C(O[C@H](C(=O)NCc1c(OC)cccc1)C(C)C)c2ccc(cc2)C=O
[!H0;#7	#8	#9] O=C(OC(C)C)C=1C=2Nc3c(cccc3)C2C(CN(C(=O)c4ccc(cc4)CN5CCOCC5)C1)(C)C
[!H0;#7	#8	#9] O=C(OCC(=O)c1ccc(OCC23N4[C@](OC2)(CC[C@@](OC3)4C)C)cc1)C[C@H]5NCCNC(=O)5
[!H0;#7	#8	#9] O=C(OCC(=O)N1C(=O)CCC1)CCNC(=O)c2ccccc2
[!H0;#7	#8	#9] O=C(OCC(=O)N1C[C@H](OCC1)C)[C@H](NC(=O)c2ccccc2)Cc3ccccc3
[!H0;#7	#8	#9] O=C(OCC(=O)NCc1cc(OC)c(OC)cc1)[C@H]2N(C(=O)C3CC3)CCC2
[!H0;#7	#8	#9] O=C(OCC(=O)NCCCOCc1ccccc1)COc2c(OCC)cccc2
[!H0;#7	#8	#9] O=C(OCc1ccccc1)N[C@H](C(=O)N[C@H]2[C@H](O)COCC2)CC(C)C
[!H0;#7	#8	#9] O=C1N([C@H](Nc2ccc(cc2)CC)c3c(cccc3)1)Cc4cc5OCOc5cc4
[!H0;#7	#8	#9] O=C1N(C(=O)C2(N1)CCCCC2)CC(=O)OCC(=O)Nc3c(OC)ccc(OC)c3
[!H0;#7	#8	#9] O=C1N(C(=O)c2c(cc(cc2)C(=O)Nc3cc(c(NC(=O)COc4ccccc4)cc3)C)1)C[C@@H]5OCCC5
[!H0;#7	#8	#9] O=C1NN=C(N1)C(=O)NCc2cc(C#N)ccc2
[!H0;#7	#8	#9] P(=O)(Oc1c2c(ccc1)cccc2)(OC[C@@H]3O[C@@H](N4C=5N=C(NC(=O)C(N=C4)5)N)[C@](O)([C@@H](O)3)C)N[C@@H](C(=O)OC)C
[!H0;#7	#8	#9] S(=O)(=O)(C=1C2=NON=C2C=CC1)CCC(=O)NC(C)C
[!H0;#7	#8	#9] S(=O)(=O)(N(CCO)C)c1ccc(cc1)C(=O)OCc2cc(OC)c(OC(F)F)cc2
[!H0;#7	#8	#9] S(=O)(=O)(N)c1ccc(cc1)[C@H](N(C(=O)NCC2CCCC2)C)C
[!H0;#7	#8	#9] S(=O)(=O)(N=C([O-])C1=C(SC(=C1C)C)N2C=CC=C2)C=3SC(=CC3)CNC(=O)C
[!H0;#7	#8	#9] S(=O)(=O)(N1CCC(C(=O)Nc2cc(OCC)ccc2)CC1)c3ccc(cc3)C
[!H0;#7	#8	#9] S(C1=NC(=NN1)c2ccccc2)Cc3ccccc3
[!H0;#7	#8	#9] S(C1=NN=C(N1CC)c2ccncc2)CC(=O)NNC(=O)c3ccccc3
[!H0;#7	#8	#9] S(C1=NNC(=N1)N)CC(=O)OC
[!H0;#7	#8	#9] S(c1c(NC(=O)Nc2ccc(cc2)CC3=NCCc4c(cc(OC)c(OC)c4)3)cccc1)C
[!H0;#7	#8	#9] S=C(N[C@@H](CCCC(C)C)C)NC[C@@H]1OCCC1
[!H0;#7	#8	#9] S=C(NC=1SC2=C(C(C#N)1)CCC2)NC(=O)c3cc([N+]([O-])=O)cc([N+]([O-])=O)c3
[!H0;#7	#8	#9] S=C(NNC(=O)CCN1C(=O)[C@H]2[C@H](C(=O)1)CCCC2)NC
[!H0;#7	#8	#9] S=C1N(c2cc(OC)c(OC)cc2)C(=C(C(=O)OC(C)C)[C@H](N1)C=3SC(=CC3)C)C
[!H0;#7	#8	#9] S=C1NC(=O)C(=C(N1)C)CCC(=O)OCC
[!H0;#7	#8	#9] S1(=O)(=O)C[C@@](NC(=O)c2ccccc2)(CC1)C
[!H0;#7	#8	#9] S1C(=CC=C1)CCN2C(=O)CC[C@@H]2CC[NH2+]Cc3cc(ccc3)C(F)(F)F
[!H0;#7	#8	#9] S1C(=NC(=C1)CC(=O)Nc2c(cccc2)C(=O)Nc3ccc(OC)cc3)C4=CSC=C4
[!H0;#7	#8	#9] S1C(=NC=C1)CCNC(=O)Nc2cc(ccc2)COCCOc3ccccc3
[!H0;#7	#8	#9] S1C(=O)N(C(=C1)C)CCC(=O)N[C@@H](C=2SC=CC2)C
[!H0;#7	#8	#9] S1C(C(=O)COC(=O)C2(O)CCCC2)=CC(C(=O)N(C)C)=C1
[!H0;#7	#8	#9] S1C(C=2N3N=C(C(=O)NC4CC4)C=C(N=CC2)3)=CC=C1
[!H0;#7	#8	#9] S1C(NC(=O)C2CCC(CC2)CCCC)=C(C(=O)N)C3=C1CCCC3
[!H0;#7	#8	#9] S1C=C(C=C1)[C@@H]2[NH+](CC(=O)NCc3ccc(cc3)COC(C)C)CCC2
[!H0;#7	#8	#9] S1C2=C(C=C1)[C@H](N(C(=O)N[C@@H](c3cc(OC(F)F)ccc3)C)CC2)C
[!H0;#7	#8	#9] S1c2c(cc(NC(=O)C(=O)NCC(=O)NCC#C)cc2)C=C1C(=O)OCC
[!H0;#7	#8	#9] S1c2c(cccc2)C(=C1NC(=O)c3cc([N+]([O-])=O)ccc3)C(=O)OCC
[!H0;#7	#8	#9] S1c2c(N=C1[C@H](C#N)C(=O)CNC(=O)NC3CCCCC3)cccc2
[!H0;#7	#8	#9] S1c2c(N=C1SCC(=O)NCC3=NOC(c4cc5OCOc5cc4)=C3)cccc2
[!R] [O-][N+](=O)c1c(NC(=O)COC(=O)CN(c2ncc(C#N)cc2)C)cccc1
[!R] [O-][N+](=O)c1c(OC)ccc(c1)COC(=O)c2cc(NC(=O)C)ccc2
[!R] [O-]C(=O)[C@@H](NC(=O)[C@@H](N(C(=O)[C@@H]([NH3+])CC(C)C)C)[C@H](O)C)CC(C)C
[!R] [O-]C(=O)[C@H]1[C@@H](C(=O)Nc2cc(NC(=O)c3ccc(cc3)C(C)(C)C)ccc2)CCCC1
[!R] Br/C(=C/CC/C(=C/CC(/C=C/C(=O)OC)(C)C)/C)/C
[!R] Brc1c(O)c(cc(Br)c1)C=Nc2c(ccc(c2)C3=Nc4c(N3)cccc4)C
[!R] Brc1c(OC)ccc(S(=O)(=O)Oc2cc(ccc2)C(=O)OCC)c1
[!R] Brc1ccc(cc1)C[NH+]2C[C@@H](C(=O)NC34CC5CC(C3)CC(C4)C5)CCC2
[!R] Brc1ccc(cc1)C[NH2+]Cc2ccc(cc2)CN3N=CC=C3
[!R] ClC=1SC(=CC1)CNC(=O)CSC2=Nc3c(N2)cc(OC)cc3
[!R] Clc1c([N+]([O-])=O)cc(NC(=O)COC(=O)C[C@H]2OCCC2)cc1
[!R] Clc1c(cccc1)/C=C/C(=O)NC=2SC3=C(C2C(=O)NC)CCC3
[!R] Clc1c(cccc1)C(=O)Nc2cc3N(C(=O)C4CC4)CCc3cc2
[!R] Clc1c(cccc1)COc2c(OC)cc(cc2)C(=O)OCC(=O)C=3C(=O)N(C(=O)N(C(N)3)C)C
[!R] Clc1c(N2CCCCC2)c(NC(=S)NC(=O)c3ccc(cc3)C)ccc1
[!R] Clc1c(OC)cc(NC(=O)N2CCN(CC(F)(F)F)CC2)c(OC)c1
[!R] Clc1c(OCC(C)C)c(OC)cc(c1)/C=C/C(=O)N(CC2=Nc3c(cccc3)C(=O)N2)CC
[!R] Clc1cc(c(OC)cc1)/C=C/C=C(\C#N)/C(=O)N
[!R] Clc1cc(c(OC)cc1)C(=O)NC(=S)Nc2ccc(cc2)C=3Oc4c(nccc4)N3
[!R] Clc1cc(ccc1)CN(C(=S)Nc2c(cccc2)C)C(C)C
[!R] Clc1cc(N2C3=NC=4N(C(=O)N(C(=O)C(N3C=C2C)4)CC(=O)OCc5ccccc5)C)ccc1
[!R] Clc1ccc(cc1)[C@]2(NC(=O)N(C(=O)2)C[C@H](O)c3ccc(Cl)cc3)CC
[!R] Clc1ccc(cc1)CN2c3c(cccc3)[C@@]4(C(=O)2)C(C#N)=C(OC5=NN=C([C@@H]54)C)N
[!R] Clc1ncnc2N(C=Nc12)C[C@H]3[C@H](CO)CCC3
[!R] FC(F)(F)CN1CCN(C(=O)NCc2ccc(OCC[NH+](C)C)cc2)CC1
[!R] Fc1c(cccc1)C(=O)N[C@H](C(=O)OCC2=Nc3c(N2)cccc3)C(C)C
[!R] Fc1cc(ccc1)COc2cc(NC(=O)NC[C@H](N3CCOCC3)C)ccc2
[!R] Fc1cc(NC(=O)COc2nc(nc3c2cccc3)C)c(cc1)C
[!R] Fc1ccc(cc1)CN2[C@@H](C[NH+](Cc3c(OC)ccc(OC)c3)CC2)CCO
[!R] Fc1ccc(NC(=O)C=2Oc3c(cccc3)C(NC(=O)C=4c5c(OC4C)ccc(OC)c5)2)cc1
[!R] Ic1ccc(cc1)/C=C\2/SC(=O)N(C(=O)2)CC(=O)OC(C)C
[!R] Ic1nc(Br)c(OCc2ccccc2)cc1
[!R] n1c(N2N=CC=C2)cncc1NCc3c(cccc3)C[NH+]4CCCC4
[!R] O=C(N([C@@H](c1cc(O)ccc1)C(=O)NC2CCCCC2)C)C[C@H](c3ccccc3)C
[!R] O=C(N(C(C)C)C/C=C(/CCC=C(C)C)\C)NC(C)C
[!R] O=C(N[C@H](c1cc(OC)cc(OC)c1)C2=NC=CN2C)Cc3ccc(OCC)cc3
[!R] O=C(N1C[C@@H](C=2ON=C(N2)C)CCC1)NC[C@@H]3Oc4c(OC3)cccc4
[!R] O=C(N1CCN(c2[nH+]cc(cc2)C3=NOC(=N3)C4CCCC4)CC1)c5c(OC)cccc5
[!R] O=C(N1N=C(N=C1NCc2ccc(OCc3ccccc3)cc2)C=4OC=CC4)COC
[!R] O=C(Nc1c(c(N2C(=O)CCC2)ccc1)C)c3ccc(cc3)CNC(=O)C=C
[!R] O=C(Nc1cc(OC)ccc1)c2cc(OC(=O)CC)ccc2
[!R] O=C(Nc1cc2OCOc2cc1)C=3C(=NN(c4ccccc4)C3)c5c(cccc5)C
[!R] O=C(NCC(=O)NCCC(=O)Nc1nc(ccc1)C)NCCC(=O)NC23C[NH+]4CN(CN(C4)C3)C2
[!R] O=C(NCC(=O)OCC(=O)NCCOCCCC)c1c(OCC)cccc1
[!R] O=C(NCC1([NH+](C)C)CCCC1)c2cc3c(cc2)cccc3
[!R] O=C(NCC1=Nc2c(N1)cc(cc2)C)c3c4c(ccc3)cccc4
[!R] O=C(NCc1ccc(OC)cc1)c2c(NC(=O)[C@H]3[C@@H](C3)C)cc(OC)c(OC)c2
[!R] O=C(O[C@@H](C(=O)N1[C@@H](CCCC1)CC)C)c2ccc(N3N=NN=C3)cc2
[!R] O=C(O[C@H](C(=O)N1C[C@H](C(=O)N)CCC1)C)CCOc2c(OC)cccc2
[!R] O=C(O[C@H](C(=O)Nc1c(OC)cccc1)C)c2c3c(nc(c2)C(C)C)N(N=C3C)C
[!R] O=C(O[C@H](C(=O)NCC1(N2CCOCC2)CCCCC1)C)CCCNC(=O)C3CC3
[!R] O=C(OC(C)C)[C@H]1[C@@H]2[C@H]([C@@]3(C(=CC(=O)[C@H]4[C@@H]3C4)C1)C)CC[C@]5([C@]6(OC(=O)CC6)[C@@H]7[C@H]([C@H]52)C7)C
[!R] O=C(Oc1ccc(cc1)C(C)(C)C)c2cc(N)ccc2
[!R] O=C(OCCCOC(=O)CCCC=1ON=C(N1)C(C)C)CCCC=2ON=C(N2)C(C)C
[!R] O=C(OCCOc1c(C#N)cccc1)C=2NC(=C(C(=O)OC)C2C)C
[!R] O=C1N(C2=NN=C(N(c3c(cccc3)1)2)CCC(=O)Nc4ccc(OC)cc4)Cc5ccc(cc5)C
[!R] O=C1N(c2ccc(cc2)C)C[C@H](C3=Nc4c(N3CC)cccc4)C1
[!R] O=C1NC(=Nc2c(cccc2)1)[C@@H]([NH2+][C@H]3c4c(cccc4)CCC3)C
[!R] O=C1NC(=O)[C@](N1)(c2ccccc2)CC(C)C
[!R] O=C1NC(C(=O)Nc2cc3OC4(Oc3cc2)CCCC4)=Cc5c(cccc5)1
[!R] O=C1NN=C(c2cc3N(C(=Nc3cc2)C4CC4)Cc5ccc(c6c(cccc6)C7=N[N-]N=N7)cc5)[C@@H](C1)C
[!R] O=C1Oc2c(cc(O)c(c3ccccc3)c2)C(=C1)CNc4c(cccc4)C
[!R] O1N=C(N=C1c2ccc(C#N)cc2)Cc3cc(OC)c(OC)cc3
[!R] Oc1c(cccc1)C=NC=2N(N=C(c3ccccc3)C(c4ccccc4)2)c5ccccc5
[!R] ON=Cc1c(O)c(cc(c1)C(C)(C)C)C(C)(C)C
[!R] S(=O)(=O)(c1ccccc1)CC2=C(OC=C2)C(=O)N(Cc3c(cccc3)C)CC
[!R] S(=O)(=O)(Cc1cc(NC(=O)N(Cc2ccc(OC)cc2)CC=C)ccc1)C
[!R] S(=O)(=O)(N(CC(=O)O[C@H](C=1Sc2c(N1)cccc2)C)C)c3ccccc3
[!R] S(=O)(=O)(N)c1cc(NC(=O)Nc2ccc(OC(F)(F)F)cc2)ccc1
[!R] S(=O)(=O)(N)c1ccc(cc1)C(=O)OCC=2ON=C(N2)C=3SC=CC3
[!R] S(=O)(=O)(N=C([O-])CCCNc1ncccn1)CCCC
[!R] S(=O)(=O)(N1[C@H](CCCC1)C)c2ccc(cc2)C(=O)N(C=3Sc4c(N3)cccc4)Cc5ccccc5
[!R] S(=O)(=O)(N1CCN([C@H]2C(=O)OCC2)CCC1)c3ccc(F)cc3
[!R] S(=O)(=O)(N1CCOCC1)c2ccc(cc2)CNC(=O)[C@@H]3OCCC3
[!R] S(=O)(=O)(NC1CC1)c2ccc(cc2)C3=Nc4c(cc(F)cc4)C(=O)N3
[!R] S(=O)(=O)(NCC(N1CCOCC1)(C)C)c2c(OC)ccc(c2)C([O-])=O
[!R] S(C(=O)Nc1ccccc1)CCC(C)C
[!R] S(C1=NN=C(N1C2CCCCC2)c3ccccc3)[C@@H]4C(=O)N(c5ccc(OC)cc5)C(=O)C4
[!R] S(C1=NN=NN1C(=O)c2cc(F)ccc2)CC(=O)NCCC[NH+](C[C@@H]3OC3)CCCSC
[!R] S(c1nc([O-])cc(n1)CC(=O)NCc2ccccc2)CC(=O)Nc3c(OC)cc(OC)cc3
[!R] S(CCC[NH2+]C[C@@H]1[NH+]2C[C@@H]([C@@H](C1)CC2)CNC(=O)C=3Oc4c(cccc4)C3)C
[!R] S=C1N(c2ccc(Oc3ccccc3)cc2)C(=O)CN1Cc4cc(OC)c(OC)c(OC)c4
[!R] S=C1Oc2c(N1CN3[C@@H](C(=O)NCC3)C=4C(=NN(c5ccccc5)C4C)C)cccc2
[!R] S=C1S/C(/C(=O)N1C[C@H](CCCC)CC)=C\C=2OC(c3ccc([N+]([O-])=O)cc3)=CC2
[!R] S1(=O)(=O)C[C@H](N(C(=O)[C@@H](SC2=Nc3c(N2)cccc3)C)CCCC)CC1
[!R] S1[C@H]2N(C(=O)[C@H](NC(=O)Cc3ccccc3)2)C(C([O-])=O)=CC1
[!R] S1C(=NC(=C1C)C)NC(=O)CSC2=NN=C(N2CC=C)COc3cc4c(cc3)CCCC4
[!R] S1C(=NC(c2ccc(cc2)CC[C@@H](NC(=O)C)C)=C1)c3ccccc3
[!R] S1C(=NCCC1)N(C(=O)COC(=O)CCNC(=O)c2cc3N=C4N(c3cc2)CCOC4)CC5=NOC=C5
[!R] S1C(=NN=C1CC)NC(=O)[C@@H](SC2=NN=NN(c3ccc(cc3)C)2)C
[!R] S1C(C2=NN=C(SCC(=O)Nc3c4c(ccc3)cccc4)N2CC)=CC=C1
[!R] S1C(NC(=O)C=2N(N=CC2)C)=C(C(=O)OCC)C(=C1C(=O)N)C
[!R] S1C(S[C@H](C(=O)Nc2cc(OC)c(OC)cc2)C)=NN=C1Nc3cc(F)ccc3
[!R] S1C(SCC(=O)Nc2c(cccc2)C(F)(F)F)=NN3C1=NC(=O)CCC3
[!R] S1C=2N(C(=O)C[C@H](c3c(F)cccc3)C(C#N)2)[C@@](O)(c4cc(OC)c(OC)cc4)C1
[!R] S1C=2N=C(SCC=C)N(c3ccc(cc3)C)C(=O)C2C4=C1CCC4
[!R] S1C=C(C(=O)N2CCN([C@@H](C(=O)Nc3c(OC)ccc([N+]([O-])=O)c3)C)CC2)C=C1
[!R] S1c2c(cc(cc2)C(=[NH2+])N)C(=C1)[C@H](C(=O)NN[C@H]3[C@@H](C(=O)OC)CCCC3)Cc4ccccc4
[!R] S1c2c(N=C1SCC(=O)OCC(=O)NC=3SC(C(=O)OCC)=C(C3)C)cccc2
[!R] S1c2nc(cc(c2C=3N=C(O[C@@H](c4ccccc4)C13)c5ccccc5)COC)C
[#16!H0] Brc1cc(ccc1)C(=O)\C(\[n+]2cc([O-])ccc2)=C(/S)\NCCCC
[#16!H0] Brc1cc(ccc1)C(=O)\C(\[n+]2ccccc2)=C(/S)\NCC
[#16!H0] Brc1cc2c(cc(OCC3=NN=C(S)N3CCC[NH+](C)C)cc2)cc1
[#16!H0] Brc1ccc(cc1)C(=O)\C(\[n+]2ccccc2)=C(/S)\NC3CC3
[#16!H0] ClC=1C=NN(C1)CC=2OC(/C=C/3\SC(S)=NC(=O)3)=CC2
[#16!H0] Clc1c(c(Cl)ccc1)[C@H](N(C(=O)CCS)CC=2OC(=CC2)C)C(=O)NC(C)(C)C
[#16!H0] Clc1c(cc(N2C(S)=NN=C2c3ccc(cc3)C(C)(C)C)cc1)C([O-])=O
[#16!H0] Clc1c(cc(N2C(S)=NN=C2c3ccc(F)cc3)cc1)C([O-])=O
[#16!H0] Clc1c(ccc(Cl)c1)C(=O)\C(\[n+]2ccc(cc2)CC)=C(/S)\NCCCC
[#16!H0] Clc1c(O)ccc(c1)/C=C\2/C(=O)N=C(S)N(c3c(F)cccc3)C(=O)2
[#16!H0] Clc1cc(NCC2=NN=C(S)N2CCc3ccccc3)ccc1
[#16!H0] Clc1ccc(cc1)[C@H](N(C(=O)CCS)CCCCCC)C(=O)NC(CC(C)(C)C)(C)C
[#16!H0] Clc1ccc(cc1)C2=NN=C(S)N(N=Cc3c(O)ccc4c3cccc4)2
[#16!H0] S([O-])(=O)(=O)CCNC(=O)[C@@H](CS)Cc1ccc(OC)cc1
[#16!H0] S(=O)(=O)(c1ccc(cc1)C)CNC(=O)[C@@H](N(C(=O)CCS)C(C)(C)C)c2ccccc2
[#16!H0] S(=O)(C[C@@H](N1C(=O)[C@@H](NC(=O)CCC[C@H]([NH3+])C([O-])=O)[C@@H](S)1)C([O-])=O)C
[#16!H0] S(c1cc2c(cc1)[C@@H]([C@H](C(=O)N[C@@H](C([O-])=O)CC=3c4c(NC3)cccc4)CS)CC2)C
[#16!H0] S(CC[C@@H](NC(=O)[C@H](NC(=O)[C@H]([NH3+])CC=1N=CNC1)CS)C([O-])=O)C
[#16!H0] S(CC[C@H]([NH3+])C(=O)N[C@@H](C(=O)N[C@H](C([O-])=O)CCC(=O)N)CS)C
[#16!H0] S(CC[C@H]([NH3+])C(=O)N[C@H](C(=O)N[C@H](C([O-])=O)[C@@H](CC)C)CS)C
[#16!H0] S(Cc1ccc(N(C)C)cc1)CC[C@H](NC(=O)[C@@H](CS)C)C([O-])=O
[#16!H0] S(S)(=O)(=O)c1ccccc1
[#16!H0] S[C@@H]1[C@@]2(C(=CC(=O)C1)[C@@H]3[C@H]([C@@H]4[C@H]5[C@@]([C@@]6(OC(=O)CC6)[C@@H]7[C@H]5C7)(CC[C@H]24)C)C3)C
[#16!H0] S[C@H](C(=O)N[C@@H](C(=O)N[C@H](C([O-])=O)C)Cc1ccccc1)Cc2ccccc2
[#16!H0] S[C@H](C(=O)NC1(C(=O)N[C@H](C([O-])=O)Cc2ccc(c3ccccc3)cc2)CCCC1)Cc4ccccc4
[#16!H0] S[C@H](C(=O)NCC(=O)N1[C@@H](c2ccccc2)CC[C@H]1C([O-])=O)Cc3ccc(O)cc3
[#16!H0] S[C@H](CO[C@@H]1CC(C[C@@H](C1)C)(C)C)C[NH+]2CCN(CC2)CC
[#16!H0] S/C(/N[C@H]1[C@H]2C[C@@H](C1)CC2)=C(/[n+]3cc([O-])ccc3)\C(=O)c4ccc([N+]([O-])=O)cc4
[#16!H0] S/C(/N[C@H]1[C@H]2C[C@@H](C1)CC2)=C(\[n+]3ccccc3)/C(=O)c4c(F)ccc(F)c4
[#16!H0] S/C(/NC)=C(/[n+]1ccc(cc1)CCC)\C(=O)c2ccc(Oc3ccccc3)cc2
[#16!H0] S/C(/NC[C@@H]1OCCC1)=C(/[n+]2ccc(cc2)CCC)\C(=O)c3cc(F)c(F)cc3
[#16!H0] S/C(/NCC(=C)C)=C(/[n+]1c(cccc1)CC)\C(=O)c2c(OC)ccc(OC)c2
[#16!H0] S/C(/NCC(=C)C)=C(\[n+]1ccc(cc1)C(C)(C)C)/C(=O)c2ccc(OC)cc2
[#16!H0] S/C(/NCC)=C(/[n+]1ccccc1)\C(=O)c2ccc(NC(=O)C(C)(C)C)cc2
[#16!H0] S/C(/NCC=C)=C(\[n+]1cc([O-])ccc1)/C(=O)C2=C(NC(C(=O)OCC)=C2C)C
[#16!H0] S/C(/NCCC)=C(/[n+]1cc2c(cc1)CCCC2)\C(=O)c3ccc(cc3)C(C)(C)C
[#16!H0] S/C(/NCCCC)=C(/[n+]1ccc(N(C)C)cc1)\C(=O)c2c(OC)cc(OC)cc2
[#16!H0] S/C(/NCCN1CCOCC1)=C(\[n+]2cc([O-])ccc2)/C(=O)c3ccc(cc3)CC
[#16!H0] S=C(S)N1c2c(N=C1C)cc(OC)c(OC)c2
[#16!H0] S1C(SC(C)C)=NN=C1S
[#16!H0] S1C=2N=C3N(C(=O)C2C(=C1C)C)C=C(C(=O)c4c(O)ccc(F)c4)C=C(S)3
[#16!H0] S1CC(N(C(=O)[C@@H](NC(=O)[C@@H](S)Cc2ccccc2)C1)CC([O-])=O)(C)C
[#16!H0] SC(=NCC[NH+]1CCOCC1)[C@@H]([n+]2ccccc2)C(=O)c3ccc(OC(F)F)cc3
[#16!H0] SC(=NN=Cc1cc(OC)c(OCc2c(F)cccc2)cc1)NCC=C
[#16!H0] SC[C@]1(C(=O)N2N(C(=O)1)CCC[C@@H]2C([O-])=O)C
[#16!H0] SC[C@]12C(=CC(=O)CC2)CC[C@@H]3[C@@H]1CC[C@@]4(C(=O)CC[C@H]43)C
[#16!H0] SC[C@@H]([NH3+])C(=O)N[C@@H](C(=O)N[C@H](C([O-])=O)[C@H](O)C)C
[#16!H0] SC[C@@H]([NH3+])C(=O)N[C@H](C(=O)N[C@@H](C([O-])=O)C)CC=1c2c(NC1)cccc2
[#16!H0] SC[C@@H]([NH3+])CNc1cc(c2c3c(ccc2)cccc3)c(cc1)C(=O)N[C@H](C(=O)OC)CC(C)C
[#16!H0] SC[C@@H](C([O-])=O)C1CCN(C(=[NH2+])C)CC1
[#16!H0] SC[C@@H](NC(=O)[C@H](NC(=O)[C@H]1[NH2+]CCC1)CC(C)C)C([O-])=O
[#16!H0] SC[C@H]([NH3+])C(=O)N[C@H](C(=O)N[C@H](C([O-])=O)CC=1NC=[NH+]C1)CC([O-])=O
[#16!H0] SC[C@H]([NH3+])C(=O)N[C@H](C(=O)N[C@H](C([O-])=O)CCCNC(=[NH2+])N)CC([O-])=O
[#16!H0] SC[C@H]([NH3+])C(=O)N[C@H](C(=O)N1[C@@H](C([O-])=O)CCC1)C
[#16!H0] SC[C@H]([NH3+])C(=O)Nc1cc(c(NC(=O)CCCC([O-])=O)cc1)C(=O)c2ccccc2
[#16!H0] SC[C@H](C(=O)N1[C@H](C([O-])=O)C=C(OC)C1)C
[#16!H0] SC[C@H](NC(=O)[C@@H]([NH3+])CCCC[NH3+])C(=O)N[C@H](C([O-])=O)[C@H](CC)C
[#16!H0] SC[C@H](NC(=O)[C@@H](NC(=O)[C@@H]([NH3+])C)CC(C)C)C([O-])=O
[#16!H0] SC[C@H](NC(=O)[C@@H](NC(=O)[C@@H]([NH3+])Cc1ccccc1)[C@H](CC)C)C([O-])=O
[#16!H0] SC[C@H](NC(=O)[C@@H](NC(=O)[C@@H]([NH3+])CCC(=O)N)CS)C([O-])=O
[#16!H0] SC[C@H](NC(=O)[C@@H](NC(=O)[C@@H](N)Cc1ccc(O)cc1)Cc2ccccc2)C([O-])=O
[#16!H0] SC[C@H](NC(=O)[C@@H](NC(=O)[C@H]([NH3+])[C@@H](CC)C)CS)C([O-])=O
[#16!H0] SC[C@H](NC(=O)[C@@H](NC(=O)[C@H]([NH3+])CC=1N=CNC1)CC(C)C)C([O-])=O
[#16!H0] SC[C@H](NC(=O)[C@@H](NC(=O)[C@H]([NH3+])CCC(=O)N)[C@H](CC)C)C([O-])=O
[#16!H0] SC[C@H](NC(=O)[C@@H](NC(=O)[C@H]([NH3+])CCCNC(=[NH2+])N)[C@@H](CC)C)C([O-])=O
[#16!H0] SC[C@H](NC(=O)[C@@H](NC(=O)C[NH3+])CC([O-])=O)C([O-])=O
[#16!H0] SC[C@H](NC(=O)[C@H]([NH3+])[C@H](O)C)C(=O)N[C@H](C([O-])=O)CCCC[NH3+]
[#16!H0] SC[C@H](NC(=O)[C@H]([NH3+])CCCC[NH3+])C(=O)N[C@H](C([O-])=O)C(C)C
[#16!H0] SC[C@H](NC(=O)[C@H]([NH3+])CCCNC(=[NH2+])N)C(=O)N[C@H](C([O-])=O)CO
[#16!H0] SC[C@H](NC(=O)[C@H]([NH3+])CO)C(=O)N[C@H](C([O-])=O)CO
[#16!H0] SC[C@H](NC(=O)[C@H](NC(=O)[C@H]([NH3+])Cc1ccc(O)cc1)CC=2c3c(NC2)cccc3)C([O-])=O
[#16!H0] SC[C@H](NC(=O)[C@H](NC(=O)[C@H]([NH3+])CO)CC=1N=CNC1)C([O-])=O
[#16!H0] SC[C@H](NC(=O)[C@H](NC(=O)C[NH3+])C)C([O-])=O
[#16!H0] SC[C@H](NC(=O)C[NH3+])C(=O)N[C@@H](C([O-])=O)CO
[#16!H0] SC[C@H](NC(=O)CCC(=O)O[C@@H]1[C@@]2([C@H]([C@H]3[C@H]([C@]4(C(=CC(=O)CC4)CC3)C)CC2)CC1)C)C([O-])=O
[#16!H0] SC[C@H](NC(=O)CNC(=O)[C@H]([NH3+])CC=1c2c(NC1)cccc2)C([O-])=O
[#16!H0] SC1=NC(=O)/C(/C(=O)N(c2c(OC)cccc2)1)=C\NN3CC[NH+](CC3)C
[#16!H0] SC1=NC(=O)C(C(=O)N1C)C=NC[C@H]2[NH+](CCc3c(c(OC)c4OCOc4c3)2)C
[#16!H0] SC1=NC(=O)C(C(=O)N1C2CC2)C=N[C@H](c3ccccc3)C
[#16!H0] SC1=NC=C(N1CC(=O)NCCOC)CO
[#16!H0] SC1=NN=C(N(c2ccc(F)cc2)1)C[NH+]3CCCC3
[#16!H0] SC1=NN=C(N(N=C[C@@H](c2ccccc2)C)1)C
[#16!H0] SC1=NN=C(N(N=Cc2cc(O)ccc2)1)c3ccc(OC)cc3
[#16!H0] SC1=NN=C(N(N=Cc2ccc(cc2)C([O-])=O)1)c3cc(OCC)ccc3
[#16!H0] SC1=NN=C(N1C=2C=NN(C2)Cc3ccccc3)CCC=4C(=NN(c5ccccc5)C4C)C
[#16!H0] SC1=NN=C(N1Cc2ccccc2)COc3ccc([N+]([O-])=O)cc3
[#16!H0] Sc1nc(N2CCC(CC2)C)ccn1
[#16!H0] Sc1nnc(OCCC)cc1
[#16!H0] SCC(=O)[C@]1(O)[C@]2([C@@H]([C@H]3[C@@H]([C@]4(C(=CC(=O)CC4)CC3)C)[C@H](O)C2)CC1)C
[#16!H0] SCC(=O)C[C@H](C(=O)N[C@H](C(=O)NC)C(C)(C)C)CCCCCCC
[#16!H0] SCC(=O)NCCCCCC(=O)Nc1c2ncccc2ccc1
[#16!H0] SCC=1C(=O)NC(=O)N(C(=O)C)C1
[#16!H0] SCCC(=O)N([C@@H](c1cc(OC)c(OC)cc1)C(=O)NC2CCCCC2)CC=3OC=CC3
[#16!H0] SCCC(=O)N([C@H](C(=O)NC1CCCCC1)[C@@H](c2ccccc2)C)CC=3OC(=CC3)C
[#16!H0] SCCC(=O)N([C@H](c1c(cc(cc1)C)C)C(=O)NC(CC(C)(C)C)(C)C)CCCCCC
[#16!H0] SCCC(=O)N([C@H](c1cc(OC)c(O)cc1)C(=O)NC(C)(C)C)CC=2OC=CC2
[#16!H0] SCCC(=O)N([C@H](c1ccc(O)cc1)C(=O)NC2CCCCC2)C
[#16!H0] SCCC(=O)N(C(C)(C)C)[C@@H](c1ccccc1)C(=O)NCCCC
[#16!H0] SCCCOC(=O)CCCCCCN(C12CN3CN(CN(C3)C2)C1)C45CN6CN(CN(C6)C5)C4
[#16!H0] SCOC(=O)C(C)(C)C
[#16X2H] [S-]c1nc(S)nc2NC(=O)Nc12
[#16X2H] Brc1cc(ccc1)C=NN2C(S)=NN=C2C(C)C
[#16X2H] Brc1ccc(cc1)C(=O)\C(\[n+]2cc(ccc2)CO)=C(\S)/NCC=3OC=CC3
[#16X2H] Clc1c(c(Cl)ccc1)[C@@H](N(C(=O)CCS)C(C)(C)C)C(=O)NCCCC
[#16X2H] Clc1c(cc(O[C@H](C2=NN=C(S)N2C)C)cc1)C
[#16X2H] Clc1c(ccc(Cl)c1)COc2c(OCC)cc(cc2)C=NN=C(S)NCC=C
[#16X2H] Clc1c(ccc(F)c1)CSCC2=NN=C(S)N(c3cc(F)ccc3)2
[#16X2H] Clc1c(N(C(=O)CCS)[C@@H](C(=O)NC(C)(C)C)C(c2ccccc2)c3ccccc3)cccc1
[#16X2H] Clc1c(N(C(=O)CCS)[C@@H](c2ccccc2)C(=O)NC(C)(C)C)cccc1
[#16X2H] Clc1c(N2C(S)=NN=C2CCC)cccc1
[#16X2H] Clc1cc(Cl)cc(N2C(S)=NN=C2COC)c1
[#16X2H] Clc1ccc(cc1)C(=O)\C(\[n+]2ccc(cc2)Cc3ccccc3)=C(/S)\NCC
[#16X2H] S(=O)(=O)(c1ccc(OC)cc1)[C@H](c2ccccc2)CCS
[#16X2H] S(=O)(=O)(N)c1cc2N=C(S)N(c2cc1)CCCC
[#16X2H] S(=O)(=O)(N[C@@H](C(=O)N[C@H](C(=O)NC=1SC(S)=NN1)C)Cc2ccccc2)c3ccc(cc3)C
[#16X2H] S(CC[C@@H]([NH3+])C(=O)N[C@@H](C(=O)N[C@H](C([O-])=O)CS)CC(C)C)C
[#16X2H] S[C@](c1ccccc1)(C(=O)OCC[NH+](CC)CC)C2CCCCC2
[#16X2H] S[C@@H](C(=O)N[C@@H]1C(=O)N([C@@H](C([O-])=O)CC(C)C)CCO[C@@H](c2ccccc2)1)Cc3ccccc3
[#16X2H] S[C@H]([C@H](C(=O)N[C@H](C([O-])=O)C)Cc1ccccc1)CCc2ccccc2
[#16X2H] S[C@H](C(F)(F)F)CC(=O)N[C@H](C(=O)N[C@@H](C([O-])=O)Cc1ccc(O)cc1)Cc2ccccc2
[#16X2H] S/C(/N[C@H]1[C@H]2C[C@@H](C1)CC2)=C(\[n+]3cc(ccc3)CO)/C(=O)c4cc(OC)ccc4
[#16X2H] S/C(/Nc1c(F)cccc1)=C(/[n+]2cc(ccc2)CO)\C(=O)c3ccccc3
[#16X2H] S/C(/NC1CCCCC1)=C(/[n+]2ccc(cc2)C(C)(C)C)\C(=O)c3ccc(F)cc3
[#16X2H] S/C(/NC1CCCCC1)=C(/[n+]2ccc(cc2)CCC)\C(=O)c3cc(OC)ccc3
[#16X2H] S/C(/NCC(=C)C)=C(/[n+]1ccc(cc1)CC)\C(=O)c2c(OC)ccc(OC)c2
[#16X2H] S/C(/NCC=C)=C(/[n+]1ccc(cc1)CC)\C(=O)c2cc(OC)ccc2
[#16X2H] S/C(/NCC=C)=C(/[n+]1ccc(N(C)C)cc1)\C(=O)c2ccc([N+]([O-])=O)cc2
[#16X2H] S/C(/NCc1ccc(OC)cc1)=C(/[n+]2ccc(cc2)CC)\C(=O)c3ccc(cc3)C
[#16X2H] S/C(/NCCCC)=C(/[n+]1c(cccc1)CC)\C(=O)c2ccc(cc2)C(C)C
[#16X2H] S=C(N[C@H](C([O-])=O)CCSC)[C@@H](NC(=O)[C@@H](NC(=O)[C@@H]([NH3+])CS)C(C)C)Cc1ccccc1
[#16X2H] S=C1S/C(/C(=O)N1C)=C/c2ccc(cc2)C(=O)N[C@@H](C([O-])=O)CS
[#16X2H] S1[C@H](N(C(=O)[C@@H](NC(=O)[C@@H](S)Cc2ccccc2)CC1)CC([O-])=O)C
[#16X2H] S1C(c2ccc(OC)cc2)=C[C@@H](c3ccccc3)[C@@H]4[C@@]1(S)CCCC4
[#16X2H] S1C(S[C@H](C([O-])=O)CC([O-])=O)=NN=C1S
[#16X2H] S1c2c(cccc2)C(=C1C(=O)\C(\[n+]3cc(ccc3)CO)=C(/S)\NCCCC)C
[#16X2H] SC(=N[C@H]1C2CC[NH+](C1)CC2)NN=Cc3cc(OC)c(OC)cc3
[#16X2H] SC(=NCC=1OC=CC1)N(Cc2c(O)nc3c(c2)cc(cc3)C)CC[NH+](CC)CC
[#16X2H] SC(=NCCCOCC)NCCNc1[nH+]c2c(cc(C#N)1)cc(cc2)C
[#16X2H] SC(=NN=C(c1cc(OC)ccc1)C)Nc2ccccc2
[#16X2H] SC[C@@H]([NH2+]CC([O-])=O)C([O-])=O
[#16X2H] SC[C@@H]([NH3+])C(=O)N[C@@H](C(=O)N[C@H](C([O-])=O)CC(=O)N)C
[#16X2H] SC[C@@H]([NH3+])C(=O)N[C@H](C(=O)N[C@H](C([O-])=O)CCCNC(=[NH2+])N)Cc1ccccc1
[#16X2H] SC[C@@H](NC(=O)[C@@H]([NH3+])[C@H](O)C)C([O-])=O
[#16X2H] SC[C@@H](NC(=O)[C@@H]([NH3+])CC([O-])=O)C(=O)N[C@H](C([O-])=O)CC([O-])=O
[#16X2H] SC[C@@H](NC(=O)[C@H](NC(=O)[C@H]([NH3+])CO)CCC(=O)N)C([O-])=O
[#16X2H] SC[C@@H](NC(=O)CNC(=O)[C@H]([NH3+])CC=1c2c(NC1)cccc2)C([O-])=O
[#16X2H] SC[C@H]([NH2+][C@H]1C(=O)N(C(=O)C1)Cc2ccccc2)C([O-])=O
[#16X2H] SC[C@H]([NH3+])C(=O)N[C@H](C([O-])=O)CC=1c2c(NC1)cccc2
[#16X2H] SC[C@H]([NH3+])C(=O)N[C@H](C(=O)N[C@H](C([O-])=O)[C@H](O)C)C(C)C
[#16X2H] SC[C@H]([NH3+])C(=O)N[C@H](C(=O)N[C@H](C([O-])=O)Cc1ccccc1)CC(C)C
[#16X2H] SC[C@H]([NH3+])C(=O)N[C@H](C(=O)N[C@H](C([O-])=O)CCC([O-])=O)C(C)C
[#16X2H] SC[C@H]([NH3+])C(=O)N[C@H](C(=O)N[C@H](C([O-])=O)CCC([O-])=O)Cc1ccccc1
[#16X2H] SC[C@H](CCCC([O-])=O)CCCCC([O-])=O
[#16X2H] SC[C@H](NC(=O)[C@@H]([NH3+])Cc1ccccc1)C(=O)N[C@H](C([O-])=O)CC(=O)N
[#16X2H] SC[C@H](NC(=O)[C@@H]([NH3+])CCC([O-])=O)C(=O)N[C@H](C([O-])=O)Cc1ccccc1
[#16X2H] SC[C@H](NC(=O)[C@@H](NC(=O)[C@@H]([NH3+])CC([O-])=O)CC([O-])=O)C([O-])=O
[#16X2H] SC[C@H](NC(=O)[C@@H](NC(=O)[C@@H]([NH3+])CC=1N=CNC1)C(C)C)C([O-])=O
[#16X2H] SC[C@H](NC(=O)[C@@H](NC(=O)[C@H]([NH3+])CCC(=O)N)Cc1ccc(O)cc1)C([O-])=O
[#16X2H] SC[C@H](NC(=O)[C@@H](NC(=O)[C@H]([NH3+])CCCNC(=[NH2+])N)[C@H](CC)C)C([O-])=O
[#16X2H] SC[C@H](NC(=O)[C@@H](NC(=O)[C@H]([NH3+])CCCNC(=[NH2+])N)CC(=O)N)C([O-])=O
[#16X2H] SC[C@H](NC(=O)[C@@H]1[NH2+]CCC1)C(=O)N2[C@@H](C([O-])=O)CCC2
[#16X2H] SC[C@H](NC(=O)[C@@H]1N(C(=O)[C@@H]([NH3+])C(C)C)CCC1)C([O-])=O
[#16X2H] SC[C@H](NC(=O)[C@@H]1N(C(=O)[C@@H]([NH3+])CC([O-])=O)CCC1)C([O-])=O
[#16X2H] SC[C@H](NC(=O)[C@H]([NH3+])CC=1N=CNC1)C(=O)N[C@@H](C([O-])=O)Cc2ccccc2
[#16X2H] SC[C@H](NC(=O)[C@H]([NH3+])CCC([O-])=O)C(=O)N[C@H](C([O-])=O)CCC([O-])=O
[#16X2H] SC[C@H](NC(=O)[C@H]([NH3+])CS)C(=O)N[C@@H](C([O-])=O)CCCC[NH3+]
[#16X2H] SC[C@H](NC(=O)[C@H](NC(=O)[C@H]1[NH2+]CCC1)Cc2ccccc2)C([O-])=O
[#16X2H] SC1=NC(=O)/C(/C(=O)N1C)=C/C=2OC(N3CCCC3)=CC2
[#16X2H] SC1=NC(=O)C(N2N1C(=O)C[C@H]2C(=O)Nc3c(cccc3)C)(C)C
[#16X2H] SC1=NC(CC([NH2+]CCO)=C1)(C)C
[#16X2H] SC1=Nc2c(nccc2)N1CCCC
[#16X2H] SC1=NN=C(N(c2ccc(cc2)C([O-])=O)1)CN3N=Cc4c(cccc4)C(=O)3
[#16X2H] SC1=NN=C(N(N=Cc2cc(OCC)c(O)cc2)1)c3ccc(cc3)C(C)(C)C
[#16X2H] SC1=NN=C(N(N=Cc2cc(OCC)c(OCC(C)C)cc2)1)C
[#16X2H] SC1=NN=C(N(N=Cc2ccc(cc2)C(C)(C)C)1)CC
[#16X2H] SC1=NN=C(N(N=Cc2ccc(N(CCC#N)C)cc2)1)CC
[#16X2H] SC1=NN=C(N1C)[C@H]2[C@@H](c3ccccc3)C2
[#16X2H] Sc1c(OC)ccc(c1)C
[#16X2H] Sc1nc2c(cn1)C[C@@]3(C4=C([C@]5([C@]([C@H]([C@@H](CCCC(C)C)C)CC5)(CC4)C)C)CC[C@H]3C2(C)C)C
[#16X2H] SCC(=O)[C@H](C(=O)N[C@H](C(=O)NCCc1ccccc1)CC(C)C)CCCCCCC
[#16X2H] SCC(=O)NC1(C(=O)N[C@H](C([O-])=O)Cc2ccc(O)cc2)CCCC1
[#16X2H] SCCC(=O)N([C@@H](C(=O)NCCCC)C(c1ccccc1)c2ccccc2)C
[#16X2H] SCCC(=O)N([C@@H](c1c(O)cc(O)cc(O)1)C(=O)NC(C)(C)C)CC=2OC=CC2
[#16X2H] SCCC(=O)N([C@@H](c1ccc(N(C)C)cc1)C(=O)NC(CC(C)(C)C)(C)C)CCCCCC
[#16X2H] SCCC(=O)N([C@@H](c1ccc(OC)cc1)C(=O)NC(C)(C)C)CC=2OC(=CC2)C
[#16X2H] SCCC(=O)N([C@@H](c1ccccc1)C(=O)NC(CC(C)(C)C)(C)C)CC=2OC=CC2
[#16X2H] SCCC(=O)N([C@H](C(=O)NC1CCCCC1)/C=C/CCC)CCCCCC
[#16X2H] SCCC(=O)N([C@H](c1cc(O)ccc1)C(=O)NC(C)(C)C)CCCCCC
[#16X2H] SCCC(=O)N(C(C)(C)C)[C@H](c1cc(O)ccc1)C(=O)NCCCC
[#16X2H] SCCC(=O)N[C@@H](c1ccccc1)C([O-])=O
[#16X2H] SCCCCCCCCN1C=[NH+]C=C1
[#16X2H] SCCCCCCCCO
[#16X2H] SCCCCCCCCS
[#16X2H] SCCCOC(=O)[C@H](NC(=O)[C@@H]1Oc2c(OC1)cccc2)CC3CCCCC3
[#16X2H] SCCCOC(=O)[C@H](NC(=O)C1Cc2c(cccc2)C1)c3c4c(ccc3)cccc4
[#16X2H] SCCNC(=O)[C@@H]1[C@H](C([O-])=O)CCC1
[#16X2H] SCCNC(=O)C1=NOC(=C1)C
[#16X2H] SCCNC=1C(=O)CC2=NC(=O)C(=CC=C[C@H](OC)[C@@H](OC(=O)N)C(=C[C@@H]([C@@H](O)[C@@H](OC)C[C@@H](CC(C(=O)2)1)C)C)C)C
[#16X2H] SCCO[C@H]1O[C@H]([C@@H](O)[C@H](O)[C@H](O)1)CO
[#16X2H] SCCOP([O-])(=O)OC[C@@H]1O[C@@H](N2C(=O)NC(=O)C(=C2)C)C[C@H](N=[N+]=[N-])1
[#16X2H0] BrC=1SC(C(=O)Nc2c3c(nccc3)c(cc2)C)=CC1
[#16X2H0] Brc1cc(NC=2SC(SCC=3ON=C(N3)C4=CSC=C4)=NN2)ccc1
[#16X2H0] Brc1ccc(cc1)C(=O)N2CCC(C(=O)NC=3SC=C(N3)c4cc(c(cc4)C)C)CC2
[#16X2H0] ClC=1C(=NN(c2ccc(cc2)C(=O)OCC(=O)NCC=3SC=CC3)C1C)C
[#16X2H0] ClC=1SC(C=2OC(=NN2)NC(=O)C)=CC1
[#16X2H0] Clc1c(cc(Cl)cc1)C2=NN=C(SCC(=O)NCCOCCCC)N(N)2
[#16X2H0] Clc1c(cccc1)C(=O)N[C@@H](C(=O)N(C[C@H]2Oc3c(OC2)cccc3)C)CCSC
[#16X2H0] Clc1c(cccc1)C=2SC3=NC(=CC(=O)N(N2)3)CN4CCN(C(=O)c5ccccc5)CC4
[#16X2H0] Clc1c(OC)c(OC)cc(c1)/C=C(/C(=O)OCC)\C2=NC=3SC(=C(C3C(=O)N2)C)C
[#16X2H0] Clc1cc(ccc1)CNC(=O)C[C@H]2SC(=N)NC(=O)2
[#16X2H0] Clc1cc(N(S(=O)(=O)c2cc(ccc2)C(=O)N3CCN(CC4=CSC=C4)CC3)C)ccc1
[#16X2H0] Clc1cc2c(OC=3C(=O)N(C=4SC=CN4)[C@@H](c5cc([N+]([O-])=O)ccc5)C(C(=O)2)3)cc1
[#16X2H0] Clc1ccc([N-]S(=O)(=O)c2cc(NC(=O)C=3SC=CC3C)ccc2)cc1
[#16X2H0] Clc1ccc(cc1)CC(=O)OCC(=O)c2cc(SC)c(NC(=O)C)cc2
[#16X2H0] Clc1nc(S[C@@H](C([O-])=O)CCCC)nc(Nc2c(c(ccc2)C)C)c1
[#16X2H0] S(=O)(=O)(c1cc(c(cc1)C)C(=O)OCC(=O)NC=2SC3=C(C2C(=O)N)CCC3)C
[#16X2H0] S(=O)(=O)(CC(=O)N(C1CCC(CC1)C)C)CC=2N=C(SC2)c3ccc(OC)cc3
[#16X2H0] S(=O)(=O)(N([C@@H](C=1SC=CC1)C)C)c2ccc(OC)cc2
[#16X2H0] S(=O)(=O)(N(CCC)CCC)c1ccc(cc1)C(=O)N(C=2Sc3c(N2)c(ccc3C)C)C[C@H]4OCCC4
[#16X2H0] S(=O)(=O)(N1CCCCC1)c2cc(c(cc2)C)C(=O)NC=3SC4=C(N3)CCC4
[#16X2H0] S(=O)(=O)(N1CCN(C(=O)CSC=2SC(=NN2)NC[C@H]3OCCC3)CC1)c4ccc(cc4)C
[#16X2H0] S(=O)(=O)(Nc1c(SCc2ccccc2)cccc1)c3cc4c(NC(=O)CC4)cc3
[#16X2H0] S(=O)(=O)(NCC1(C=2SC=CC2)CCCCC1)c3cc(ccc3)C(=O)C
[#16X2H0] S(=O)(=O)(NCc1ccccc1)CCNC(=O)C=2SC=CC(NC(=O)c3ccncc3)2
[#16X2H0] S(=O)(=O)(NCCCNC(=S)NCC=1SC=CC1)C
[#16X2H0] S(C1=NC(C(=O)N(C[C@@H]2Oc3c(OC2)cccc3)C)=C4N1C=CC=C4)C
[#16X2H0] S(C1=NC=C(N(c2ccc(F)cc2)1)C(=O)OCC(=O)c3c(F)ccc(F)c3)C
[#16X2H0] S(C1=NC=CN1CC)CC(=O)NC(=O)N[C@@H]2[C@@H](CCCC2)C
[#16X2H0] S(C1=NN(c2nc(OC)nc(n2)N(C)C)C=N1)CCOc3ccccc3
[#16X2H0] S(C1=NN=C(N1CC)c2cc(ccc2)C)CC(=O)NCCCCN3CCOCC3
[#16X2H0] S(C1=NN=C(N1CC)CCC=2C(=NN(C2)CC)C)CC(=O)NCCOC
[#16X2H0] S(C1=NN=C(N1CC=C)C)[C@H](C(=O)Nc2ccc(NC(=O)C)cc2)C
[#16X2H0] S(C1=NN=C(N1Cc2ccccc2)C)CC(=O)C=3C(=O)N(C(=O)N(C(N)3)Cc4ccccc4)CC
[#16X2H0] S(C1=NN=C2N(c3c(N2)cccc3)1)CC(=O)N[C@@H](c4ccc(cc4)C)C5CC5
[#16X2H0] S(C1=NN=CN(c2cc(NC(=O)C)ccc2)1)CC(=O)N[C@@H]3C(=O)NCCCC3
[#16X2H0] S(C1=NN=CN1C2CC2)CC(=O)NCc3ccc(cc3)CN4C[C@H](O[C@@H](C4)C)C
[#16X2H0] S(C1=NN=NN(c2ccc(cc2)C)1)[C@@H](C(=O)Nc3c(F)c(F)c(F)cc3)C
[#16X2H0] S(C1=NN=NN1C[C@@H]2OCCC2)CC(=O)c3ccc(OC(C)C)cc3
[#16X2H0] S(C1=NN=NN1CC=C)[C@H](C(=O)Nc2cc(NC(=O)C)ccc2)C
[#16X2H0] S(C1=NN=NN1CC=C)CC(=O)N[C@@H](c2cc(OC)c(OC3CCCC3)cc2)C
[#16X2H0] S(C1=NNC(=O)N1C[C@H]2OCCC2)CC(=O)N3CCC(C(=O)OCC)CC3
[#16X2H0] S(c1c([N+]([O-])=O)cc(cc1)C(=O)NCc2ccc(cc2)C)C
[#16X2H0] S(c1c(cccc1)C(=O)N(C=2C(=O)NC(=O)N(C(N)2)Cc3ccccc3)C[C@@H]4OCCC4)C
[#16X2H0] S(c1c(cccc1)C(=O)Nc2c(cccc2)C(=O)N3CCOCC3)CC
[#16X2H0] S(c1cc(OC)ccc1)CC(=O)OCC(=O)NC=2C=NN(C2)CC(=O)NC
[#16X2H0] S(c1ccc(cc1)C[C@H]2SC(=NN=Cc3c(O)cc(O)cc3)NC(=O)2)C(F)F
[#16X2H0] S(c1nc(ccn1)[C@@H]2C[NH+](Cc3c(OC)c(OC)ccc3)CCC2)CC[NH+]4CCCC4
[#16X2H0] S(c1ncc(cn1)CN2C[C@@H](OCC2)CCCc3ccccc3)C
[#16X2H0] S(c1ncccc1C(=O)NCC(=O)NCC#C)CC2=C(ON=C2C)C
[#16X2H0] S(c1nnc(NC(=O)C2CC2)cc1)Cc3ccccc3
[#16X2H0] S(CC[C@@H]([NH3+])C(=O)N[C@@H](C(=O)N[C@H](C([O-])=O)CC(C)C)CCSC)C
[#16X2H0] S(CC[C@H]([NH3+])C(=O)N[C@@H](C(=O)N[C@H](C([O-])=O)CC(=O)N)CC([O-])=O)C
[#16X2H0] S(CC1=Nc2c(N1)cccc2)CCCCCCSCC3=Nc4c(N3)cccc4
[#16X2H0] S=C(N1C[C@H](C2=Nc3c(N2)cccc3)CCC1)NCCCSC
[#16X2H0] S=C(NC=1SC2=C(C(C#N)1)CC[C@@H](C2)C)NC(=O)c3c(OC)cccc(OC)3
[#16X2H0] S=C1S/C(/C(=O)N1)=C\c2ccc(cc2)C=C(C#N)C#N
[#16X2H0] S1(=O)(=O)C[C@H](N2N=C(C(=C2C)CC(=O)NC=3SC=C(N3)c4ccc(cc4)C)C)CC1
[#16X2H0] S1[C@H](N=CC1)C
[#16X2H0] S1C(=CC=C1)[C@@H](N2CC[NH+](Cc3ccccc3)CC2)[C@H](NC(=O)c4ccc(OC)cc4)C
[#16X2H0] S1C(=CC=C1)[C@H]2Nc3c(cc(OCC)cc3)[C@H]4C=CC[C@@H]24
[#16X2H0] S1C(=CC=C1)CCN2C(=O)N(C(=O)C(=O)2)CC(=O)c3cc(c(cc3)C)C
[#16X2H0] S1C(=CC=C1C)[C@H]2N(C(=O)N(C(=C(C(=O)Nc3ccc(F)cc3)2)C)C)C
[#16X2H0] S1C(=CC=C1C)CNC(=O)COC(=O)CCOc2c(cccc2C)C
[#16X2H0] S1C(=NC(=C1)CC(=O)Nc2c(OC)ccc(c2)C(=O)N)N3C(=CC=C3C)C
[#16X2H0] S1C(=NC(=C1C(=O)N2CCN(C(=O)[C@H]3OCCC3)CC2)C)c4ccc(OCC)cc4
[#16X2H0] S1C(=NC(=C1C(=O)NN=Cc2cc(OCC)c(OCC(C)C)cc2)C)N
[#16X2H0] S1C(=NC(=C1C(=O)OCC(=O)N2CCCCC2)C)C
[#16X2H0] S1C(=NC(C([O-])=O)=C1)C(=O)COC(=O)CCNC(=O)[C@H](SC2=Nc3c(N2)cccc3)CC
[#16X2H0] S1C(=NC(c2ccc(OC)cc2)=C1)N(C(=O)C)CCC[NH+](CC)CC
[#16X2H0] S1C(=NC=C1)Nc2c([N+]([O-])=O)cc([N+]([O-])=O)cc2
[#16X2H0] S1C(=NC=C1Cc2cc(F)c(F)cc2)NC(=O)CCN3C(SCC3)=O
[#16X2H0] S1C(=NC=C1Cc2ccc(cc2)C)NC(=O)c3ccc(cc3)C
[#16X2H0] S1C(=NN=C1)N2C(=O)C=3Oc4c(cc(cc4)C)C(=O)C3[C@H]2c5c(OC)c(OC)ccc5
[#16X2H0] S1C(=NN=C1)NC(=O)N2CCC(CC(=O)N)CC2
[#16X2H0] S1C(=NN2C1=NC3=C(C(=O)2)CCCC3)N4CCC(C(=O)NCc5ccc(SC)cc5)CC4
[#16X2H0] S1C(C([O-])=O)=CC(=C1)CN2N=NN=C(SCC(=O)NCCC[NH+](CC=3SC=CN3)CC)2
[#16X2H0] S1C(C(=O)C[C@@](O)(c2ccccc2)C(F)(F)F)=CC=C1
[#16X2H0] S1C(C(=O)N[C@@H](C2=Nc3c(N2)cccc3)Cc4ccccc4)=CC=C1C
[#16X2H0] S1C(C(=O)OCC(=O)NC=2OC(=NN2)C)=CC3=C1CC[C@H](C(C)(C)C)C3
[#16X2H0] S1C(C=2OC(=NN2)[C@H](OC(=O)c3cc(NC(=O)C4CCCCC4)ccc3)C)=CC=C1
[#16X2H0] S1C(C2=NNC(SCC(=O)NNC(=O)c3ccc([N+]([O-])=O)cc3)=N2)=CC=C1
[#16X2H0] S1C(S[C@H](c2ccccc2)C)=NN3C1=NC(=O)CCC3
[#16X2H0] S1C=2N=C(SCC=3OC(=NN3)C=4SC=CC4)N(C(=O)C2C(C=5OC=CC5)=C1)CC=C
[#16X2H0] S1C=NC(=C1)COc2cc(ccc2)C(=O)N3C(=NC4CCCCC4)C=CC=C3
[#16X2H0] S1C2=C(C(=O)N(/C=C(\[O-])/Nc3c(OC)ccc(c3)C)C=C2)C=C1C
[#16X2H0] S1C2=C(C=C1)CN(C(=O)[C@H](OC(=O)c3c(F)cccc3)C)CC2
[#16X2H0] S1C2=NC(=CN2C(=C1)C)CNC(=O)C3CCCCC3
[#16X2H0] S1C2=NN=C(N(N=C1c3cc4OCCOc4cc3)2)C=5NN=C(C5)C(C)C
[#16X2H0] S1c2c(N(C1=NC(=O)C=3OC=CC3)CCC)c(F)cc(F)c2
[#16X2H0] S1c2c(N=C1CCC(=O)OCC=3N=C4N(C(=O)C3)C=C(C=C4)C)cccc2
[#16X2H0] S1c2c(N=C1N(C(=O)C=3Sc4c(N3)cccc4)CCCN5CCOCC5)cc(OC)cc2
[#16X2H0] S1c2c(N=C1N(C(=O)C3CCCCC3)CCN4CCOCC4)cc(c(c2)C)C
[#16X2H0] S1c2c(N=C1N3N=C(C=C3NC(=O)Cc4cc(c(cc4)C)C)C)c(OCC)ccc2
[#16X2H0] S1c2c(N=C1NC(=O)C3(c4ccccc4)CC3)ccc(OC)c2
[#16X2H0] S1c2c(N3C1=NN=C(SCC(=O)N(C4CCCCC4)C(C)C)3)cccc2
[#16X2H0] S1c2c(N3C1=NN=C(SCC(=O)NC=4SC5=C(C(C(=O)OC)4)CC[C@H](C5)C)3)cccc2
[#16X2H0] S1c2ncnc(NC[C@@H]3OCCC3)c2C(=C1C(=O)N4CCN(CCOC)CC4)C
[#16X2H0] S1c2ncnc(SCC(=O)Nc3c(ccc(c3)C)C)c2C(c4ccccc4)=C1
[#16X2H0] S1CCN([C@H](c2ccccc2)C(=O)N(CC(=O)Nc3c(c(ccc3)C)C)C)CC1
[#16X2H0] S1N=NC(=C1C(=O)NC=2SC=C(N2)c3c(OC)cccc3)CC
[#6X3v3-1	#6X3v4+0	#6X3v3+1] [O-][N+](=O)c1c(c(NC(=O)COC(=O)/C=C/c2cc(OCC)c(OCC)cc2)ccc1)C
[#6X3v3-1	#6X3v4+0	#6X3v3+1] [O-][N+](=O)c1c(N2CCCC2)ccc(c1)C(=O)NNC(=O)c3cc(OC)c(OCCC)cc3
[#6X3v3-1	#6X3v4+0	#6X3v3+1] [O-][N+](=O)c1ccc(c2nc(NCc3c([nH+]ccc3)N4CCOCC4)cc(n2)C)cc1
[#6X3v3-1	#6X3v4+0	#6X3v3+1] [O-]C(=O)[C@@H](NC(=O)[C@@H](NC(=O)[C@@H]([NH3+])CC=1c2c(NC1)cccc2)[C@@H](CC)C)CC=3c4c(NC3)cccc4
[#6X3v3-1	#6X3v4+0	#6X3v3+1] [O-]C(=O)C1=NN(C=C1)CCC(=O)NCc2ccccc2
[#6X3v3-1	#6X3v4+0	#6X3v3+1] [O-]C(=O)c1ccc(cc1)[C@H]2Nc3c(OC)ccc(c3[C@H]4C=CC[C@@H]24)C
[#6X3v3-1	#6X3v4+0	#6X3v3+1] [O-]C=1N2c3c(cccc3CC2)C(=O)C1C(=O)NC[C@@H]4OCCC4
[#6X3v3-1	#6X3v4+0	#6X3v3+1] [O-]c1nc(nc(c1)C)N2N=C(C=C2NC(=O)C3CCC3)C
[#6X3v3-1	#6X3v4+0	#6X3v3+1] [S-]C(=[NH+][C@H](c1c2c(ccc1)cccc2)C)Nc3nc(ccc3)C
[#6X3v3-1	#6X3v4+0	#6X3v3+1] BrC=1SC(S(=O)(=O)NCC[NH+]2CCN(c3c(OC)cccc3)CC2)=CC1
[#6X3v3-1	#6X3v4+0	#6X3v3+1] Brc1c(NC(=O)COC(=O)CSc2ccc(F)cc2)ccc(c1)C
[#6X3v3-1	#6X3v4+0	#6X3v3+1] Brc1c(OC)ccc(c1)[C@H]2C=3C(=O)CC(CC(N=C(C(C(=O)OCCCC)2)C)3)(C)C
[#6X3v3-1	#6X3v4+0	#6X3v3+1] Brc1cc(S(=O)(=O)NNC(=O)NC2CC2)c(OC)cc1
[#6X3v3-1	#6X3v4+0	#6X3v3+1] Brc1cc2SC(=Nc2cc1)N(C(=O)C=3SC(Br)=CC3)CCC[NH+](C)C
[#6X3v3-1	#6X3v4+0	#6X3v3+1] Brc1ccc(NC(=O)NC(=O)COC(=O)CC)cc1
[#6X3v3-1	#6X3v4+0	#6X3v3+1] Brc1ccc(NCC(=O)Nc2c([N+]([O-])=O)cc(cc2)C)cc1
[#6X3v3-1	#6X3v4+0	#6X3v3+1] Cl/C(=C\c1ccccc1)/C=NNc2c(F)cc(F)cc2
[#6X3v3-1	#6X3v4+0	#6X3v3+1] Clc1c(c(NC(=S)Nc2c(N3CCCC3)ccc(S(=O)(=O)N(CC)CC)c2)ccc1)C
[#6X3v3-1	#6X3v4+0	#6X3v3+1] Clc1c(cccc1)CNC(=O)CSC2=NN3C(=NN=C3C=C2)c4ccncc4
[#6X3v3-1	#6X3v4+0	#6X3v3+1] Clc1c(OC)c(NC(=O)NCCCCN2C=[NH+]C=C2)ccc1
[#6X3v3-1	#6X3v4+0	#6X3v3+1] Clc1c(Oc2c3c(SC=C3)c4N=C(Sc4c2)C)ncc(Cl)c1
[#6X3v3-1	#6X3v4+0	#6X3v3+1] Clc1cc(ccc1)CN2N=NC=3C(=O)N(C=NC23)CC=4ON=C(N4)c5ccccc5
[#6X3v3-1	#6X3v4+0	#6X3v3+1] Clc1ccc(OCC(=O)N2C[C@@H](O[C@H](C2)C)c3ccc(cc3)C)cc1
[#6X3v3-1	#6X3v4+0	#6X3v3+1] Clc1ccc(S(=O)(=O)N2CC[NH+]([C@@H]3[C@H]4C[C@@H](C3)CC4)CC2)cc1
[#6X3v3-1	#6X3v4+0	#6X3v3+1] Clc1ccc(S(=O)(=O)Nc2cc(ccc2)C=3NN=CC3)cc1
[#6X3v3-1	#6X3v4+0	#6X3v3+1] FC(F)(F)c1c(cccc1)[C@H](NC(=O)Nc2cc(N3N=NN=C3)c(cc2)C)C
[#6X3v3-1	#6X3v4+0	#6X3v3+1] FC(F)(F)c1cc(N2C(=O)O[C@H](C2)CNC(=O)CC(C)C)ccc1
[#6X3v3-1	#6X3v4+0	#6X3v3+1] FC(F)(F)c1cc(NC(=O)NCCC(=O)NC2CCCCC2)ccc1
[#6X3v3-1	#6X3v4+0	#6X3v3+1] FC(F)(F)c1ccc(NC(=O)C(=O)NCc2ccccc2)cc1
[#6X3v3-1	#6X3v4+0	#6X3v3+1] Fc1c(ccc(OC)c1)C(=O)N(C2CCCC2)CC(=O)N
[#6X3v3-1	#6X3v4+0	#6X3v3+1] Fc1c(N2CC[NH+](C[C@H](CCC=C(C)C)C)CC2)cccc1
[#6X3v3-1	#6X3v4+0	#6X3v3+1] Fc1cc(ccc1)C(=O)N2CCN(c3[nH+]c4c(c(c3)C)cccc4)CC2
[#6X3v3-1	#6X3v4+0	#6X3v3+1] Fc1cc(NC(=O)C=NOCC(=O)Nc2cc(cc(c2)C)C)c(cc1)C
[#6X3v3-1	#6X3v4+0	#6X3v3+1] Fc1cc(NC(=O)N[C@@H](C2=Nc3c(N2)cccc3)C)c(cc1)C
[#6X3v3-1	#6X3v4+0	#6X3v3+1] Fc1cc(OCC)c(NCC(=O)N[C@](C#N)(C2CC2)C)cc1
[#6X3v3-1	#6X3v4+0	#6X3v3+1] Fc1ccc(N2C(=O)C[C@@H](C(=O)NCCN3N=Cc4c(ncnc(NCCc5ccccc5)4)3)C2)cc1
[#6X3v3-1	#6X3v4+0	#6X3v3+1] Fc1ccc(NC(=O)CN2c3c(O[C@@H](C(=O)2)C)ccc(c3)C)cc1
[#6X3v3-1	#6X3v4+0	#6X3v3+1] Ic1c(cccc1)C(=O)N2CCN(Cc3nc(N)c4c(n3)cccc4)CC2
[#6X3v3-1	#6X3v4+0	#6X3v3+1] N#CC1=C(N)C(C#N)(C#N)C2=CC[C@@H](C[C@H]2[C@H](c3ccc(cc3)CC)1)C
[#6X3v3-1	#6X3v4+0	#6X3v3+1] O(c1c(cccc1)CN2[C@H](C[NH+](CC=3N(c4ncccc4)C=CC3)CC2)CCO)CC
[#6X3v3-1	#6X3v4+0	#6X3v3+1] O(c1cc(ccc1)[C@H]([C@H]2[NH2+]CCCC2)CC(C)C)C
[#6X3v3-1	#6X3v4+0	#6X3v3+1] O(c1ccc(cc1)C2=Nc3c(NC(=N2)c4ccncc4)ccc(c3)C)CCC
[#6X3v3-1	#6X3v4+0	#6X3v3+1] O[C@H]1C[NH+](Cc2ccccc2)CCC1
[#6X3v3-1	#6X3v4+0	#6X3v3+1] O=C(N)c1ccc(NC(=O)CCN2CC[NH+](Cc3ccc(cc3)C)CCC2)cc1
[#6X3v3-1	#6X3v4+0	#6X3v3+1] O=C(N1[C@H](C[C@H](OCc2cc3c(cc2)cccc3)C1)CCCNC(=[NH2+])N)[C@H](NC(=O)[C@@H]4NCc5c(cccc5)C4)Cc6ccccc6
[#6X3v3-1	#6X3v4+0	#6X3v3+1] O=C(NC[C@@H]([NH+]1CCCCC1)C)C[C@@H](c2ccc(OC)cc2)C
[#6X3v3-1	#6X3v4+0	#6X3v3+1] O=C(Nc1c(N)cccc1)c2ccc(N3CCOCC3)cc2
[#6X3v3-1	#6X3v4+0	#6X3v3+1] O=C(Nc1cc(NC(=O)C(C)(C)C)ccc1)NCc2c(N3C=NC=C3)cccc2
[#6X3v3-1	#6X3v4+0	#6X3v3+1] O=C(Nc1cc(OC)ccc1)NC[C@@](O)(CC)C
[#6X3v3-1	#6X3v4+0	#6X3v3+1] O=C(Nc1ccc(N[C@@H](C(=O)N(Cc2ccccc2)C)C)cc1)NCC=C
[#6X3v3-1	#6X3v4+0	#6X3v3+1] O=C(Nc1ccc(N2C[C@@H](O[C@H](C2)C)C)cc1)NCCC(=O)NCCOC
[#6X3v3-1	#6X3v4+0	#6X3v3+1] O=C(NCc1cc(OCC(=O)N(C)C)ccc1)c2cc(ncc2)N3C=NC=C3
[#6X3v3-1	#6X3v4+0	#6X3v3+1] O=C(NCc1cc2OCOc2cc1)[C@@H](N3C[C@H](OCC3)C(=O)N)c4ccccc4
[#6X3v3-1	#6X3v4+0	#6X3v3+1] O=C(NCCCCC)C1CC[NH+](CC(=O)NCC2=NN=CN(c3ccccc3)2)CC1
[#6X3v3-1	#6X3v4+0	#6X3v3+1] O=C(O[C@@H](C(=O)c1ccccc1)C)c2c(N3C(=O)[C@H]4[C@@H](C(=O)3)[C@H]5C=C[C@@H]4[C@@H]6[C@H]5C6)cccc2
[#6X3v3-1	#6X3v4+0	#6X3v3+1] O=C(O[C@@H](C(=O)N[C@@H](c1c(cccc1)C)C)C)c2cc(N3C(=O)NCC3)ccc2
[#6X3v3-1	#6X3v4+0	#6X3v3+1] O=C(O[C@@H](C(=O)Nc1ccc(N(C)C)cc1)C)c2cc(cc(c2)C)C
[#6X3v3-1	#6X3v4+0	#6X3v3+1] O=C(OCC(=O)Nc1cc(ccc1)C(C)C)CCC=2C(=NC3=NC=NN3C2C)C
[#6X3v3-1	#6X3v4+0	#6X3v3+1] O=C(OCC(=O)NCC12CC3CC(C1)CC(C2)C3)[C@@H]4CN(c5c(cccc5)[C@@H](CC)C)C(=O)C4
[#6X3v3-1	#6X3v4+0	#6X3v3+1] O=C(OCC)N[C@H](C(=O)NNC(=O)NC1CC1)C(C)C
[#6X3v3-1	#6X3v4+0	#6X3v3+1] O=C1N([C@@]2(N(c3c(cccc3)1)C(=O)CC2)C)CCC(=O)NC4=NN(C=N4)Cc5ccccc5
[#6X3v3-1	#6X3v4+0	#6X3v3+1] O=C1N(c2c(N1)cccc2)CCCOC(=O)/C=C\c3ccc(OCC)cc3
[#6X3v3-1	#6X3v4+0	#6X3v3+1] O=C1NC(=O)C2=C(Nc3c(c4c(cc3)cccc4)[C@H](c5c(OC)cccc5)2)N1
[#6X3v3-1	#6X3v4+0	#6X3v3+1] O=C1O[C@H]2[C@H]3[NH+](CC2)CC[C@H]3COC(=O)[C@@](O)([C@H](CC1=CC)C)C
[#6X3v3-1	#6X3v4+0	#6X3v3+1] O=C1Oc2c(N1CC[NH+](C)C)cc(NC(=O)NCc3cc(OCC)ncc3)cc2
[#6X3v3-1	#6X3v4+0	#6X3v3+1] O=Cc1c2O[C@]3([C@@H]4C([C@@H](C4)CC3)(C)C)C[C@@H](c2c(O)c(c(O)1)C=O)CC(C)C
[#6X3v3-1	#6X3v4+0	#6X3v3+1] O1[C@@H]([C@@H](O)[C@@H](O)[C@H]1N2c3nc(nc(N)c(N=C2)3)NN=CCC)CO
[#6X3v3-1	#6X3v4+0	#6X3v3+1] S(=O)(=O)([NH-])C=1SC(=[N+]([NH+]1)C)NC(=O)C(CCC)CCC
[#6X3v3-1	#6X3v4+0	#6X3v3+1] S(=O)(=O)(c1c(NC(=O)NCc2cc3c(cc(OC)cc3)cc2)cccc1)C(F)F
[#6X3v3-1	#6X3v4+0	#6X3v3+1] S(=O)(=O)(Cc1cc(NC(=O)C=2SC=CC2C(C)C)ccc1)C
[#6X3v3-1	#6X3v4+0	#6X3v3+1] S(=O)(=O)(N(c1ccc(F)cc1)C)c2cc3c(NC=C(C(=O)N(CCOC)CCOC)C(=O)3)cc2
[#6X3v3-1	#6X3v4+0	#6X3v3+1] S(=O)(=O)(N=C1NCCCCC1)c2cc(NC(=O)COC(=O)c3c(O)c4c(cc3)cccc4)ccc2
[#6X3v3-1	#6X3v4+0	#6X3v3+1] S(=O)(=O)(N1[C@@H](CCCC1)C)c2ccc(cc2)C(=O)NC=3Sc4c(N3)cc(cc4C)C
[#6X3v3-1	#6X3v4+0	#6X3v3+1] S(=O)(=O)(N1CCC(C(=O)OCC(=O)N(CC)CC)CC1)c2c(cc(cc2C)C)C
[#6X3v3-1	#6X3v4+0	#6X3v3+1] S(=O)(=O)(N1CCCCC1)c2cc(ccc2)C(=O)N(Cc3c(cccc3)C)C
[#6X3v3-1	#6X3v4+0	#6X3v3+1] S(=O)(=O)(N1CCN(Cc2c(OCC)cccc2)CC1)CCCC
[#6X3v3-1	#6X3v4+0	#6X3v3+1] S(=O)(=O)(NC(C)(C)C)Cc1cc(ccc1)C(=O)N(CC2=[NH+]C=CN2C)C
[#6X3v3-1	#6X3v4+0	#6X3v3+1] S(=O)(=O)(Nc1c(OCC(F)(F)F)cccc1)c2c(ccc(c2)C([O-])=O)C
[#6X3v3-1	#6X3v4+0	#6X3v3+1] S(=O)(=O)(Nc1ccc(cc1)C(=O)Nc2c(cccc2)C(=O)N[C@H](CC)C)C
[#6X3v3-1	#6X3v4+0	#6X3v3+1] S(C1=NC=CN1Cc2ccccc2)CC(=O)N3c4c(NC(=O)C[C@H]3C)cccc4
[#6X3v3-1	#6X3v4+0	#6X3v3+1] S(C1=NN=C(N1CC)C2=NON=C(NC(=O)C)2)CC(=O)NC3CCCC3
[#6X3v3-1	#6X3v4+0	#6X3v3+1] S(C1=NN=C2N(c3c(ccc(OC)c3)C(=C2)C)1)CC=4c5c(OC(=O)C4)c(c(O)cc5)C
[#6X3v3-1	#6X3v4+0	#6X3v3+1] S(c1ccncc1)CC(=O)NCc2ccc(N3CCOCC3)cc2
[#6X3v3-1	#6X3v4+0	#6X3v3+1] S(c1nc([O-])cc(n1)CC(=O)Nc2cc(OC)ccc2)Cc3ccccc3
[#6X3v3-1	#6X3v4+0	#6X3v3+1] S(Cc1c(F)cccc1)CCNC(=O)[C@@H]2CN(c3ncccn3)CCC2
[#6X3v3-1	#6X3v4+0	#6X3v3+1] S=C(Nc1cc(ccc1)C=2Oc3c(N2)cc(cc3)C)NC(=O)c4c(c([N+]([O-])=O)ccc4)C
[#6X3v3-1	#6X3v4+0	#6X3v3+1] S1(=O)(=O)C[C@H](N2N=C(C(=O)NCc3c(OC)cccc3)C=C2C=4OC=CC4)CC1
[#6X3v3-1	#6X3v4+0	#6X3v3+1] S1(=O)(=O)N([C@H]([C@H](O)c2c1cccc2)Cc3cnccc3)Cc4ccncc4
[#6X3v3-1	#6X3v4+0	#6X3v3+1] S1C(=C(N=C1)C)CCC(=O)N2C[C@H](C(=O)c3c(cc(OC)cc3)C)CCC2
[#6X3v3-1	#6X3v4+0	#6X3v3+1] S1C(=CC=C1)[C@@H](NC(=O)CSC=2OC(=NN2)C3CC3)c4ccc(F)cc4
[#6X3v3-1	#6X3v4+0	#6X3v3+1] S1C(=CC=C1)[C@H](NC(=O)CC=2N=C(OC2C)C=3OC=CC3)C
[#6X3v3-1	#6X3v4+0	#6X3v3+1] S1C(=NC(=C1)CC([O-])=O)C=2OC(SCC(=O)N[C@H](Cc3ccccc3)CC)=NN2
[#6X3v3-1	#6X3v4+0	#6X3v3+1] S1C(=NC(C(=O)OCc2c3ncccc(c(F)cc2)3)=C1)CC(C)C
[#6X3v3-1	#6X3v4+0	#6X3v3+1] S1C(=NC(c2ccc(cc2)CC(=O)NCCC(=O)N3CCCCC3)=C1)C
[#6X3v3-1	#6X3v4+0	#6X3v3+1] S1C(=Nc2ccc(OC)cc2)N(C(=O)[C@H]1CC(=O)Nc3c(OC)cccc3)C[C@@H]4OCCC4
[#6X3v3-1	#6X3v4+0	#6X3v3+1] S1C(=NN=C1CC)NC(=O)NCc2cc(OC[C@H]3OCCC3)ccc2
[#6X3v3-1	#6X3v4+0	#6X3v3+1] S1C(C2=NN=C(SCCC(=O)N[C@H]3c4c(cccc4)CCC3)N2CC)=CC=C1
[#6X3v3-1	#6X3v4+0	#6X3v3+1] S1C=2N=CN(C(=O)C2C3=C1CCCC3)CCC(=O)Nc4cc(F)ccc4
[#6X3v3-1	#6X3v4+0	#6X3v3+1] S1c2c(N=C1N(C(=O)C3=NN(C(=C3)C)C)Cc4ccccc4)ccc(F)c2
[#6X3v3-1	#6X3v4+0	#6X3v3+1] S1c2ncnc(SCC(=O)Nc3cc(ccc3)C(=O)C)c2C(c4ccc(cc4)C)=C1
[#7] [O-][N+](=O)c1c(c(ccc1)C(=O)N2CCC(C[NH+](C(C)C)C)CC2)C
[#7] [O-][N+](=O)c1cc(c(N2CCCC2)cc1)C(=O)NCCCCOC
[#7] [O-][N+](=O)c1cc(ccc1)C(=O)NNC(=O)CCOc2cc(cc(c2)C)C
[#7] [O-][N+](=O)c1ccc(cc1)C(=O)C2=C([O-])C(=O)N([C@@H](c3ccc([N+]([O-])=O)cc3)2)CCCO
[#7] [O-][n+]1c2c(c(c3c1cccc3)CCOC(=O)Nc4ccccc4)cccc2
[#7] [O-]C(=O)C[NH+]1[C@@H](c2c(cc(OCC)cc2)[C@H]1c3c(OCC=4[N-]N=NN4)cc(OC)cc3)c5cc6OCOc6cc5
[#7] Brc1c(cc(OC)cc1)C=NNS(=O)(=O)c2ccc(cc2)C
[#7] Brc1cc(ccc1)C(=O)NC[C@@H](N2CCOCC2)c3cc4c(N(CC4)C)cc3
[#7] Brc1ccc(NC(=O)[C@@H](Nc2c(OCC)cccc2)C)cc1
[#7] Brc1ccc(NC(=O)COc2c([N+]([O-])=O)cccc2)cc1
[#7] Clc1c([N+]([O-])=O)cc(cc1)C(=O)N2C[C@@H](C(=O)NC3CC3)CCC2
[#7] Clc1c([N+]([O-])=O)cc(cc1)C(=O)Nc2cc(F)c(N3N=CN=C3)cc2
[#7] Clc1c(c(NC(=O)COC(=O)c2c(c([N+]([O-])=O)cc([N+]([O-])=O)c2)C)ccc1)C
[#7] Clc1c(N2C(=O)CCC2)cc(cc1)C(=O)NC=3SC(=C(N3)c4ccc(OC)cc4)C
[#7] Clc1c(OC(=O)[C@H](NC(=O)Cc2ccccc2)C(C)C)cccc1
[#7] Clc1c(S(=O)(=O)N[C@H](CCc2ccccc2)C)cc(cc1)C(=O)OC
[#7] Clc1c2c(SCC(=O)N3CCOCC3)cccc2ccc1
[#7] Clc1c2OC(=O)C(C(=O)N[C@@](C#N)(CC)C)=Cc2cc(Cl)c1
[#7] Clc1cc(ccc1)CNC(=O)COc2nc(nc3OC(=C(c32)C)C)C
[#7] Clc1cc(Cl)cc(c1)C(=O)Nc2ccc(S(=O)(=O)NCC=3OC=CC3)cc2
[#7] Clc1cc(NC(=O)[C@@H](Nc2ccc(NC(=O)NC3CC3)cc2)C)ccc1
[#7] Clc1cc(NC(=O)COc2c(cc(Cl)cc2)C)c(N3CCCCCC3)cc1
[#7] Clc1cc2N=C(NC(=O)c2cc1)CN(C(=O)C=3C=NN(C3)C)CC
[#7] Clc1ccc(cc1)[C@H]2N(C(=O)C([O-])=C(S(=O)(=O)c3ccc(cc3)C)2)CC=4SC=CC4
[#7] Clc1ccc(cc1)CNC(=O)/C(/C#N)=C\c2c3c(ccc2)cccc3
[#7] Clc1ccc(N2C(=O)C[C@@H](C3=Nc4c(N3C(C)C)cccc4)C2)cc1
[#7] Clc1ccc(S(=O)(=O)N2CCC(C=3OC(=NN3)C=4OC=CC4)CC2)cc1
[#7] Clc1cnc(NCC2=NC=CN2)c(c1)C(=O)NC3CC[NH+](Cc4cc5OCOc5cc4)CC3
[#7] FC(F)(F)C[NH+](CCCNC(=O)NNC(=O)[C@H](Oc1c(c(ccc1)C)C)C)C
[#7] FC(F)(F)C=1Oc2c(ccc(OC(=O)N(C)C)c2)C(=O)C(c3ccc(OC)cc3)1
[#7] FC(F)Oc1c(OC)cc(cc1)CNC(=O)NCc2c(N3C=NC=C3)cccc2
[#7] FC(F)Oc1c(OCC)cc(cc1)/C=C/C(=O)OCC(=O)NC(=O)NCC(C)C
[#7] FC(F)Oc1ccc(N2C(=C(C(=O)CN3C(=O)N[C@](c4cc(OC)ccc4)(C(=O)3)C)C=C2C)C)cc1
[#7] Fc1c(cc(F)cc1)[C@H](N(C(=O)c2cnc3N(C(=O)NC(=O)c3c2)C4CC4)C)C
[#7] Fc1c(ccc(c1)C(=O)N2CCN(C(=O)CNc3c4OCCOc4ccc3)CC2)C
[#7] Fc1cc(ccc1)C(=O)Nc2cc3O[C@@H](C(=O)N(c3cc2)CCC)C
[#7] Fc1ccc(cc1)CCN2C(=O)N=C([O-])\C(\C(=O)2)=C\NN3CCOCC3
[#7] Ic1c(Cl)ccc(c1)C(=O)N2C[C@@H](C[C@H](C2)C)C
[#7] Ic1c(OC)c(I)cc(c1)/C=C(/[N+]([O-])=O)\C
[#7] Ic1ccc(NC(=O)[C@H]2CN(C(=O)C2)C(C)(C)C)cc1
[#7] n1c(nc(nc1N)C[NH+]2CCN(Cc3ccccc3)CC2)N
[#7] O=C(N(C[C@@H]1Oc2c(OC1)cccc2)C)CCc3cc4OCOc4cc3
[#7] O=C(N(CC(C)C)CC(C)C)Nc1ccc(cc1)C(=O)N
[#7] O=C(N1[C@@H](Cc2ccccc2)CCC1)CCCC3=Nc4c(N3)cccc4
[#7] O=C(N1CCN(c2ccc(OC)cc2)CC1)NCCC(C)C
[#7] O=C(N1CCN(CC(=O)N2CCOCC2)CC1)C[NH+]3CCN(C(C)(C)C)CCC3
[#7] O=C(Nc1c(cccc1)C=2N=NN(N2)CC(=O)Nc3ccccc3)C4CCCCC4
[#7] O=C(Nc1c(Oc2ccccc2)cccc1)C(=O)NCc3cc4OCOc4cc3
[#7] O=C(Nc1c(OCC)cccc1)[C@H]([NH+]2C[C@@H](C(=O)NC3CC3)CCC2)C
[#7] O=C(Nc1c2c(ccc1)cccc2)NCCC[NH+]3CCN(c4ccc(OC)cc4)CC3
[#7] O=C(Nc1cc(C#N)ccc1)C(=O)NCc2cc(OC)c(OCCC)cc2
[#7] O=C(Nc1cc(OCC)c(OCC)cc1)NCCC(=O)N(CC)CC
[#7] O=C(NNC(=O)C)NCCCOC1CCCCC1
[#7] O=C(OCC(=O)NCc1cc(ccc1)COCc2ccccc2)C=3OC=CC3C
[#7] O=C(OCC(=O)NCCCN1N=CC=C1)CNC(=O)c2ccc(OCCCC)cc2
[#7] O=C(OCC)CN1C(=O)[C@@H]2[C@@H]3c4c5c(ccc4[C@@H](c6c7c(ccc63)cccc7)[C@H](C(=O)1)2)cccc5
[#7] O=C1N(c2nc(nnc2C(=O)N1C)N[C@H](CCC[NH+](CC)CC)C)C
[#7] O=C1Oc2c3c(OCN(c4cc5c(N(c6c5cccc6)CC)cc4)C3)ccc2C(c7ccccc7)=C1
[#7] O1C(=NC(C#N)=C1NC(C)C)c2c3c(ccc2)cccc3
[#7] P([O-])(=O)([C@@H](NC(=O)/C=C/c1cc2OCOc2cc1)C)CC([O-])=O
[#7] P([O-])(=O)(O)CO[C@@H](C(=O)N1C[C@@H](C2=Nc3c(N2)cccc3)CCC1)C
[#7] S(=O)(=O)([N-]c1ccc(cc1)C(=O)NCc2ccc(SC)cc2)C
[#7] S(=O)(=O)(CC(=O)Nc1ccc(cc1)C(F)(F)F)CC2=NOC(=N2)C
[#7] S(=O)(=O)(N(CC(=O)O[C@H](C=1ON=C(N1)C)C)C)c2cc(c(cc2)C)C
[#7] S(=O)(=O)(N(CC)CC)c1cc2N(C(=O)COc2cc1)CC(=O)NCc3ccc(OC)cc3
[#7] S(=O)(=O)(N)c1c(c(NC(=O)[C@@H](Oc2c(ccc(c2)C(C)C)C)C)ccc1)C
[#7] S(=O)(=O)(N)c1cc(NC(=O)COC(=O)CCCC)c(c(c1)C)C
[#7] S(=O)(=O)(N[C@H](c1ccc(NC(=O)NC2CC2)cc1)C)c3c([N+]([O-])=O)cccc3
[#7] S(=O)(=O)(N1C[C@@H](C(=O)N(C=2Sc3c(N2)cc(cc3C)C)C[C@@H]4OCCC4)CCC1)C
[#7] S(=O)(=O)(N1CCN(C(=O)C=2C(=O)NC=CC2)CC1)C3CC3
[#7] S(=O)(=O)(N1CCN(c2ccc(OC)cc2)CC1)CCNC(=O)c3ccc(cc3)C(C)(C)C
[#7] S(=O)(=O)(Nc1c(cc(OC)c(OCCOC)c1)C([O-])=O)c2ccc(cc2)CCC
[#7] S(=O)(=O)(NCC1CCN(C(=O)CC=2SC=CC2)CC1)c3c(OCC)cccc3
[#7] S(=O)(=O)(NCCCCCOC)c1ccc(C#N)cc1
[#7] S(=O)(=O)(NCCCOCc1ccccc1)c2cc3OCCOc3cc2
[#7] S(C=1c2c(N(C1)CC(=O)N3CCOCC3)cccc2)CC(=O)Nc4c(cccc4)C(F)(F)F
[#7] S(C1=Nc2c(N1C)cccc2)CC(=O)c3ccccc3
[#7] S(C1=NN=C(N(N)1)c2cc(OC)c(OC)cc2)CC(=O)N(CC)CC
[#7] S(c1c(cccc1)C(=O)Nc2ccc(N3N=CC=N3)cc2)CC4=CSC=C4
[#7] S(c1ncccc1)CC(=O)N[C@H](c2ccc(OCC(=O)NC3CC3)cc2)C
[#7] S=C(N(CC=1SC=CC1)CC=2C(=O)Nc3c(cc(OCC)cc3)C2)NCCC[NH+](C)C
[#7] S=C1S/C(/C(=O)N(N)1)=C/C=2OC=3N(C(C(=O)OC)=CC3C2)C
[#7] S1C([N+]([O-])=O)=CC(C(=O)O[C@@H](C(=O)Nc2c([N+]([O-])=O)cc(OC)cc2)C)=C1
[#7] S1C(=CC=C1)[C@@H]2CC(=O)C3=C(N=C(C(C(=O)OCCOC)[C@H](c4ccc(O)cc4)3)C)C2
[#7] S1C(=NC(=C1)CC(=O)N[C@@H]2C[NH+](Cc3c(F)cccc3)CCC2)c4ccccc4
[#7] S1C(=NC=C1Cc2cc(F)c(cc2)C)NC(=O)CN3C(=O)NC(=O)C=C3
[#7] S1C(=NC2=C1C(=O)CC(C2)(C)C)NC(=O)[C@@H]3CN(c4c(OC)ccc(c4)C)C(=O)C3
[#7] S1C(=NC2=C1CCCC2)N(C(=O)CSC3=NN=C(N3C)Cc4ccccc4)Cc5ccccc5
[#7] S1C(C(=O)OCC(=O)N[C@@](C#N)(C2CC2)C)=CC(=C1C)CC
[#7] S1C(C=2OC(=O)N(N2)CC3(O)CC[NH+](Cc4c(OC(F)F)cccc4)CC3)=CC=C1
[#7] S1C(NC(=O)COC(=O)CN2C(=O)N[C@]3(C(=O)2)[C@@H](CCCC3)C)=C(C(=O)N)C4=C1CCCC4
[#7] S1C(NC(=O)CSC2=NN=C(N2C[C@H]3OCCC3)c4ccncc4)=C(C#N)C5=C1CCCC5
[#7] S1C=C(C(=O)NC=2NN=C(C2)CCCC)C=C1
[#7] S1C=C(C=C1)CN(C(=O)Nc2cc(ccc2)C[NH+]3CCC(C(=O)N)CC3)C
[#7] S1C2=NC(=O)/C(/C(=N)N(N=C1CCCC)2)=C\C3=C(N(c4cc5c(cc4)cccc5)C(=C3)C)C
[#7] S1c2c(cccc2)C=C1C(=O)OCC(=O)N(C3CC3)CC
[#7] S1c2c(N=C1[C@H]3[C@@H](C(=O)N4CCN(c5cc(ccc5)C(F)(F)F)CC4)CC=CC3)cccc2
[#7] S1c2c(N=C1/C=C\c3ccc(OC)cc3)cccc2
[#7] S1c2c(NC(=O)[C@@H]1CC(=O)OCC(=O)N3N=C(c4ccc(cc4)C)C[C@@H]3C=5OC=CC5)cccc2
[#7] S1c2c(OC)ccc(OC)c(N=C1N(C(=O)c3cc(OC)cc(OC)c3)CC[NH+](C)C)2
[#8	#16] [O-][N+](=O)c1c(c([N+]([O-])=O)cc(c1)C(=O)N2C[C@H](OCC2)C(=O)N)C
[#8	#16] [O-][N+](=O)c1c(NNC(=O)/C(/C#N)=C\c2ccc(cc2)C)cccc1
[#8	#16] [O-][N+](=O)c1cc(NC(=O)CN2C(=O)N[C@](c3c4c(ccc3)cccc4)(C(=O)2)C)c(cc1)C
[#8	#16] [O-]C(=O)[C@@H](NC(=O)[C@H](NC(=O)[C@H]([NH3+])CCC([O-])=O)CC=1c2c(NC1)cccc2)CC=3NC=[NH+]C3
[#8	#16] [O-]C(=O)c1c(N(c2c3c(c(cc2)C[C@H](NC(=O)C)C(=O)NCCCCC)cccc3)C(=O)C([O-])=O)cccc1
[#8	#16] [O-]C(=O)c1c(N2C(=O)C=CC(=O)2)cccc1
[#8	#16] [O-]c1nc(nc(c1CCCCC)C)NC(=O)COC(=O)CCOC(=O)CCOC[C@H]2OCC[NH2+]C2
[#8	#16] Br[C@@H](Cc1c(O)c(ccc1)C([O-])=O)C
[#8	#16] BrC1=C(SC=C1)CNC(=O)Nc2c(c(NC(=O)CCC)ccc2)C
[#8	#16] Brc1c(OC)c(cc(Br)c1)C(=O)NC(=S)Nc2c(cccc2)C(C)C
[#8	#16] Brc1c(OCC(=O)NNC(=O)[C@@H](Oc2ccc(OC)cc2)C)ccc(Br)c1
[#8	#16] Brc1c(OCC)c(OCC)cc(c1)/C=C/2\SC(=NC(=O)2)c3ccccc3
[#8	#16] Brc1cc(ccc1)[C@@H](NS(=O)(=O)Cc2ccccc2)C
[#8	#16] Brc1ccc(cc1)[C@H](NC(=O)COC(=O)c2ccc(S(=O)(=O)NC(C)C)cc2)C
[#8	#16] Brc1ccc(cc1)C=2N=C(SC2C)NC(=O)[C@H]3[C@H](C3)C
[#8	#16] ClC=1C(=NN(C1C(=O)NC(=S)Nc2c(ccc([N+]([O-])=O)c2)C)C)C
[#8	#16] ClC1(Cl)[C@@](C(=O)Nc2cc3NC(=O)Nc3cc2)(C1)C
[#8	#16] Clc1c([N+]([O-])=O)cc(NC(=O)/C(/C#N)=C/C=2OC(c3cc(Cl)ccc3)=CC2)cc1
[#8	#16] Clc1c(cc(OCC(=O)NNC(=O)c2c(cccc2)C([O-])=O)cc1C)C
[#8	#16] Clc1c(cccc1)[C@@H](NC(=O)NCCOc2cc(F)ccc2)CC(=O)OC
[#8	#16] Clc1c(Cl)ccc(c1)C=2N=C(SC2)/C(/C#N)=C/Nc3cc([N+]([O-])=O)c(F)cc3
[#8	#16] Clc1c(OCC(=O)NC[C@@H]([NH+]2CCC(CC2)C)C=3OC(=CC3)C)cccc1
[#8	#16] Clc1cc(N2N=CC(C(=O)Nc3cc4N(C(=O)Oc4cc3)CC[NH+](C)C)=C2C)ccc1
[#8	#16] Clc1cc(N2N=CC=3C(=NN(C(=O)C23)CC(=O)NC4=NOC(=C4)C)C5CC5)ccc1
[#8	#16] Clc1cc(NCC[NH+]2CCCC2)c(Sc3ccccc3)cc1
[#8	#16] Clc1cc2c(OC(=C2)[C@H](NC(=O)C=3OC(=CC3)CC4=C(ON=C4C)C)C)cc1
[#8	#16] Clc1ccc(cc1)[C@]2(c3c(N(S(=O)(=O)c4ccc(cc4)C)C(C2)(C)C)ccc(c3)C)C
[#8	#16] Clc1ccc(cc1)CNC(=O)Nc2ccc(cc2)C=3OC(=NC3)C
[#8	#16] Clc1ccc(N2c3nc(nc(c(NC(=O)2)3)C(=O)N)c4c(cccc4)C)cc1
[#8	#16] Clc1ccc(N2N=C3C(=N2)C=C(C(NC(=S)NC(=O)c4cc5OCOc5cc4)=C3)C)cc1
[#8	#16] Clc1ccc(S(=O)(=O)N[C@@H](C([O-])=O)CCC([O-])=O)cc1
[#8	#16] Clc1ccc(SCCNC(=O)CSC2=NN=C(N2CCC([O-])=O)C=3OC=CC3)cc1
[#8	#16] Clc1nc(S[C@H](C([O-])=O)CCCCCC)nc(Nc2cc(OCC(F)(F)F)cc(OCC(F)(F)F)c2)c1
[#8	#16] FC(F)(F)c1c(cccc1)C(=O)CN2c3c(cccc3)C4(OCCO4)C(=O)2
[#8	#16] Fc1c(N(C)C)ccc(c1)CNC(=O)NCCC2CCCCC2
[#8	#16] Fc1c(NC(=O)N2CCN(C3=NC=4N(C(=O)N(C(=O)C(N3C)4)C)C)CC2)ccc(F)c1
[#8	#16] Fc1c(O[C@@H](C(=O)Nc2c(OC)cccc2)C(C)C)ccc(F)c1
[#8	#16] Fc1c(OCC(=O)NCc2cc(ccc2)CN3C=NC=C3)cccc1
[#8	#16] Fc1ccc(cc1)[C@H](N(C(=O)COc2ccc(cc2)C=O)C)C
[#8	#16] Fc1ccc(cc1)CCC[C@H](c2cc3OC(C4=C(c3c(O)c2)C[NH+](CC(=O)NCC(=O)N)CC4)(C)C)C
[#8	#16] Ic1cc(NC(=O)CN2C[C@H](OCC2)C(=O)N)ccc1
[#8	#16] O=C(N(C1CC1)CC)c2cc3c(OCC3(C)C)c(c2)C(C)(C)C
[#8	#16] O=C(N1CCC(CC(=O)NCCC=2C(=NN(C2C)CC)C)CC1)C=3Nc4c(ccc(OC)c4)C3
[#8	#16] O=C(NC=1C=NN(C1)Cc2cc(ccc2)C)Cc3ccc(OC)cc3
[#8	#16] O=C(Nc1c(ccc(C#N)c1)C)NCc2c(cccc2)CN3CC[NH+](CC3)CC
[#8	#16] O=C(Nc1c(cccc1C)C)C2(C3=NOC(c4cc5OCOc5cc4)=C3)CC2
[#8	#16] O=C(Nc1c(OCCOC)cc(cc1)C)NCc2cc(C#N)ccc2
[#8	#16] O=C(Nc1cc(OCC)ccc1)N[C@@H](c2ccc(cc2)C)CC(=O)OC
[#8	#16] O=C(Nc1cc2c(N(C(=O)C)CC2)cc1)C3=NN(C(=C3)C(C)C)C(C)(C)C
[#8	#16] O=C(NCc1cc(OCC)c(OCC)c(OCC)c1)C=2NN=C(C2)C3CC3
[#8	#16] O=C(NCc1ccc(cc1)COC(C)C)c2cc3NC(=O)[C@@H]4N(c3cc2)CCC4
[#8	#16] O=C(NCCCc1ncccc1)c2cnc(N3CC(=O)N(CC3)C)cc2
[#8	#16] O=C(NN=C(c1c(cc(c(c1)C)C)C)C)CC=2NN=C(C2)C
[#8	#16] O=C(NN=Cc1ccccc1)c2c(OCC(=O)NN=Cc3ccccc3)cccc2
[#8	#16] O=C(O[C@H](C(=O)NCCCOC)C)c1ccc(OC[C@@H]2OCCC2)cc1
[#8	#16] O=C(OC)C1(C(=O)OC)[C@@H](c2ccc(OC)cc2)CC(=O)C[C@@H](c3ccc(OC)cc3)1
[#8	#16] O=C(OC)CC[C@H]([C@@H]1[C@]2(C(=O)C[C@H]3[C@@]4([C@H](C[C@@H](OC(=O)C)[C@@H]3[C@@H]2CC1)C[C@H](OC(=O)C)CC4)C)C)C
[#8	#16] O=C(OCC)CC[NH+]1C[C@@H](O[C@H](C1)C)C
[#8	#16] O=C(OCC)N[C@H](C(=O)N1CCCC1)C(C)C
[#8	#16] O=C(OCCOC)C1=C(OC=2NN=C(C2[C@]3(c4c(NC(=O)3)cccc4)1)C)N
[#8	#16] O=C/1N=C2N(OC(=C2)C)C(=[NH2+])\C1=C\C=3N(C=CC3)CCOc4cc(OC)ccc4
[#8	#16] O=C1[C@H]2C(=NC=3N(N=C(C3[C@H](c4cc(OC)c(O)cc4)2)C)c5cc(ccc5)C)CC(C1)(C)C
[#8	#16] O=C1/C(=C\c2nnc3c(n2)cccc3)/[C@@H]4C([C@]1(CC4)C)(C)C
[#8	#16] O=C1N(C(=O)C2(N1)CCCC2)CCCNC(=O)COc3cc4c(Oc5c4cccc5)cc3
[#8	#16] O=C1N(C(=O)C2(N1)CCCCCC2)CC(=O)C=3NC=CC3
[#8	#16] O=C1N(C(=O)c2c(cccc2)1)CC(=O)N3[C@H](C4=Nc5c(N4)cccc5)CCC3
[#8	#16] O=C1N(c2ncccc(N=C(N3C[C@@H](C(=O)NC4CCCCCC4)CCC3)1)2)Cc5ccccc5
[#8	#16] O=C1N(CC(=O)NCc2cc3c(N(CCC3)C)cc2)CCC1
[#8	#16] O=C1Oc2c(cccc2)[C@@H]1[C@@H](C(=NNc3ccccc3)c4ccc(O)cc4)C
[#8	#16] O1C(O[C@@H](C(O)(c2ccccc2)c3ccccc3)[C@@H]1C(O)(c4ccccc4)c5ccccc5)C(C)(C)C
[#8	#16] O1c2c(cccc2)C(=NNc3nc(nc(n3)NCC)NCC)CC1
[#8	#16] S(=O)(=O)([C@@H](C(=O)OCC(=O)N1[C@@H](CCC[C@@H]1C)C)C)C(C)C
[#8	#16] S(=O)(=O)(CC(=O)N1c2c(cccc2)CC1)CC=3N=C(SC3)C4CCCC4
[#8	#16] S(=O)(=O)(N(c1ccccc1)C)c2cc(ccc2)C(=O)NC=3SC=C(N3)c4ccc(OC)cc4
[#8	#16] S(=O)(=O)(N=C([O-])C(c1ccccc1)c2ccccc2)C=3SC(=CC(c4ccc(cc4)CN5c6nc(cc(c(N=C5CC)6)C)C)3)CC(C)C
[#8	#16] S(=O)(=O)(N=C(Nc1ccc(OCC)cc1)NCc2cc(OC)ccc2)C
[#8	#16] S(=O)(=O)(N1Cc2c(cccc2)CC1)c3ccc(NC(=O)c4ccccc4)cc3
[#8	#16] S(C1=NC(c2ccccc2)=C(N1)c3ccccc3)CC(=O)N(CC(=O)Nc4ccc(F)cc4)C
[#8	#16] S(C1=NN=C(N1C2CC2)N3CCCCC3)CC(=O)N[C@@H](C(=O)OC)[C@H](CC)C
[#8	#16] S(c1ccc(cc1)C2C(C(=O)Nc3cc([N+]([O-])=O)ccc3)=C(NC(=C(C(=O)Nc4cc([N+]([O-])=O)ccc4)2)C)C)C
[#8	#16] S(c1ncccc1C(=O)Nc2ccc(N3CC(=O)NCC3)cc2)C(F)(F)F
[#8	#16] S(CC[C@@H](NC(=O)NC[C@@H]([NH+]1Cc2c(cccc2)CC1)C)C3=Nc4c(N3)cccc4)C
[#8	#16] S/1/C(/N(C(=O)\C1=C/c2c(O)cccc2)C)=C/[N+]([O-])=O
[#8	#16] S=C(N1CCN(c2nc(nc3SC4=C(c32)CC[C@@H](C(C)(C)C)C4)C5CC5)CC1)Nc6ccccc6
[#8	#16] S=C(NNC(=O)CCc1ccccc1)Nc2cc(F)ccc2
[#8	#16] S=C1N(c2c(F)cc(F)cc2)C(=O)[C@@H](N1)CCSC
[#8	#16] S1C(=CC=C1)C(\C(\C([O-])=O)=C/C=2N(C(=[NH+]C2)CCCC)Cc3ccc(cc3)C([O-])=O)(C)C
[#8	#16] S1C(=NC=C1)/C=C\C(=O)NC[C@H](N2CCOCC2)C(CC)CC
[#8	#16] S1C(=NN=C1C23CC4CC(C2)CC(C3)C4)NC(=O)C=5C(=O)NC=CC5
[#8	#16] S1C(=NN=C1C2CCCCC2)NC(=O)CCCCCC
[#8	#16] S1C(C(=O)NC[C@H]2O[C@H]([C@@H](O)[C@@H](N3CC[NH+](CC3)C)2)CO)=CC=C1
[#8	#16] S1C(NC(=O)CCC2CCCCC2)=C(C(=O)OCC)C(=C1C(=O)C)C
[#8	#16] S1C(SCN2C(=O)c3c(cccc3)C(=O)2)=NN=C1NC4CCCCC4
[#8	#16] S1C=2C(=O)N(C3=NN=C(N3C2C=C1)CCCC(=O)NC4CCCCCC4)CC
[#8	#16] S1C=C(C2=NOC(=N2)CCC(=O)NCCC=3c4c(NC3)cccc4)C=C1
[#8	#16] S1c2c(N=C1N(C(=O)CCCSc3ccc(cc3)C)C[C@H]4OCCC4)ccc(OCC)c2
[#8	#16] S1c2c(N=C1N3C(=O)C([O-])=C(C(=O)c4ccc(cc4)C)[C@H]3c5cc([N+]([O-])=O)ccc5)cccc2
[#8	#16] S1c2c(N=C1NC(=O)c3ccc(SC)cc3)ccc(c2)C(C)C
[#8	#16] S1c2c(N=C1SCC3=NN=C(SCC(=O)NCCCC(=O)OCC)N3CC)cccc2
[#8	#16] S1N=NC(=C1C(=O)N2CCN(C(=O)OC(C)(C)C)CC2)CC
[#9	#17	#35	#53] BrC=1C(=O)c2c(NC1C)ccc(OC)c2
[#9	#17	#35	#53] Brc1c(cc(NC(=O)C[NH+]2CCN(c3ncc(cc3)C(F)(F)F)CCC2)cc1)C
[#9	#17	#35	#53] Brc1c(ccc(c1)C(=O)NNC(=S)NC(=O)c2ccc(OCCc3ccccc3)cc2)C
[#9	#17	#35	#53] Brc1c(cccc1)C(=O)ON=C2c3c(N(C(=O)2)C)cccc3
[#9	#17	#35	#53] Brc1c(NC(=O)[C@@H]2CN(C(=O)C2)CCc3ccccc3)cccc1
[#9	#17	#35	#53] Brc1c(NC(=O)CN(S(=O)(=O)c2cc(OC)c(OC)cc2)c3ccc(cc3)C)cccc1
[#9	#17	#35	#53] Brc1c(OCc2ccc(Cl)cc2)ccc(c1)CNC[C@@H](O)c3ccccc3
[#9	#17	#35	#53] Brc1c(OCCCC)ccc(c1)C(=O)Nc2cc(ccc2)C(=O)NCc3ccccc3
[#9	#17	#35	#53] Brc1cc(c(Cl)cc1)C(=O)NCCC2=Nc3c(N2)cccc3
[#9	#17	#35	#53] Brc1cc(c(F)cc1)CNc2c(ccc(c2)C(=O)NCC)C
[#9	#17	#35	#53] Brc1cc(c(SCC(=O)NC[C@@H]([NH+](C)C)C=2OC=CC2)cc1)C
[#9	#17	#35	#53] Brc1cc(Cl)c(NC(=O)c2ccc(cc2)CN3N=CC(Br)=C3)cc1
[#9	#17	#35	#53] Brc1cc2c(ncnc2cc1)N(CCO)CCO
[#9	#17	#35	#53] Brc1ccc(OCC(=O)c2ccc(cc2)CCNC(=O)C)cc1
[#9	#17	#35	#53] Brc1ccc(S(=O)(=O)N(C2CCCCC2)CC(=O)N3CCC(C(=O)N)CC3)cc1
[#9	#17	#35	#53] ClC=1SC(=NC(S(=O)(=O)c2ccc(cc2)C)1)NC(=O)C
[#9	#17	#35	#53] ClC=1SC(S(=O)(=O)N2CCN(C(=S)Nc3c(c(ccc3)C)C)CC2)=CC1
[#9	#17	#35	#53] Clc1c(c(Cl)ccc1)CC(=O)Nc2c(OC)cc(OC)cc2
[#9	#17	#35	#53] Clc1c(c(NC(=O)CSC2=NN=C3N(N=C(c4ccc(OC)cc4)C=C3)2)ccc1)C
[#9	#17	#35	#53] Clc1c(c2N[C@@H](c3ccc(N(C)C)cc3)[C@H]4[C@@H](c2cc1)C=CC4)C
[#9	#17	#35	#53] Clc1c(cc(S(=O)(=O)N(CC)CC)cc1)C(=O)NNC(=O)[C@@H](Oc2ccc(F)cc2)C
[#9	#17	#35	#53] Clc1c(cc2OC(=O)C=C(c2c1)CN3CCN(S(=O)(=O)c4cc(c(cc4)C)C)CC3)C
[#9	#17	#35	#53] Clc1c(ccc(Cl)c1)CN2N=CC=C2NC(=O)CCNC(=O)[C@@H]3[C@H](C3)C
[#9	#17	#35	#53] Clc1c(ccc(Cl)c1)CN2S(=O)(=O)c3c4c2cccc4ccc3
[#9	#17	#35	#53] Clc1c(ccc(NC(=O)CN(S(=O)(=O)c2ccc(cc2)C)c3ccccc3)c1)C
[#9	#17	#35	#53] Clc1c(ccc(NC(=O)NCCO[C@H]2[C@H](CCCC2)C)c1)C(=O)NCCC
[#9	#17	#35	#53] Clc1c(cccc1)C=2N=NN(N2)CC(=O)N(Cc3ccccc3)C
[#9	#17	#35	#53] Clc1c(cccc1)C=2NN=C(C(=O)N[C@@H](C3=Nc4c(N3)cccc4)CCSC)C2
[#9	#17	#35	#53] Clc1c(cccc1)C=NNS(=O)(=O)c2ccc(N)cc2
[#9	#17	#35	#53] Clc1c(cccc1)CN(C(=O)c2cc(OC)c(OC)cc2)[C@@H](C(=O)NC3CCCC3)C
[#9	#17	#35	#53] Clc1c(cccc1)CN2c3c(cccc3)C(SCC(=O)Nc4cc5OCOc5cc4)=C2
[#9	#17	#35	#53] Clc1c(Cl)ccc(NC(=O)C(=O)NCc2ccc(cc2)CN3N=CC=C3)c1
[#9	#17	#35	#53] Clc1c(F)ccc(NC(=O)[C@H](OC(=O)CNC(=O)c2cc(F)c(F)cc2)C)c1
[#9	#17	#35	#53] Clc1c(NC(=O)[C@@H](OC(=O)C[C@@H]2c3c(NC(=O)2)cccc3)C)ccc([N+]([O-])=O)c1
[#9	#17	#35	#53] Clc1c(NC(=O)[C@@H](OC(=O)C=2N=NN(c3ccccc3)C2C)C)ccc(c1)C
[#9	#17	#35	#53] Clc1c(NC(=O)C[C@H](NC(=O)C)c2ccccc2)cc(S(=O)(=O)N3CCCC3)cc1
[#9	#17	#35	#53] Clc1c(NC(=O)C[NH+](CC(=O)NCc2ccc(F)cc2)CC)cc(Cl)cc1
[#9	#17	#35	#53] Clc1c(NC(=O)C2=NNC(c3c(O)c(ccc3)C)=C2)cc(Cl)cc1
[#9	#17	#35	#53] Clc1c(O[C@H](C(=O)Nc2cc(ccc2)C=3[N-]N=NN3)C)ccc(F)c1
[#9	#17	#35	#53] Clc1c(OCC(=O)N)c(OC)cc(c1)C(=O)Nc2cc(OC)ccc2
[#9	#17	#35	#53] Clc1c(OCCCC(=O)NC=2SC(=NN2)[C@@H]3CN(c4ccc(cc4)CC)C(=O)C3)ccc(Cl)c1
[#9	#17	#35	#53] Clc1c(S(=O)(=O)N[C@@H](C(=O)N)C)cc(S(=O)(=O)C)cc1
[#9	#17	#35	#53] Clc1cc(c([N+]([O-])=O)cc1)C(=O)N=C2Sc3c(N2CC=C)ccc([N+]([O-])=O)c3
[#9	#17	#35	#53] Clc1cc(ccc1)[C@@H]2Nc3c(cc(cc3)C)[C@H]4OCC[C@@H]24
[#9	#17	#35	#53] Clc1cc(OCCC(=O)Nc2c(OCCCOC)cccc2)ccc1
[#9	#17	#35	#53] Clc1cc2c(NC(=C(Cl)2)C(=O)Nc3c(c(F)cc(c3)C(=O)N)C)cc1
[#9	#17	#35	#53] Clc1cc2N[C@H](N(C(=O)c2cc1)C)c3cc(C#N)ccc3
[#9	#17	#35	#53] Clc1ccc(cc1)C(=O)NC(NC=2SC3=C(C(C#N)2)CCCC3)(C(F)(F)F)C(F)(F)F
[#9	#17	#35	#53] Clc1ccc(cc1)C=2N=C(SC2)N3N=C(C=4SC=CC4)C[C@@H]3c5ncccc5
[#9	#17	#35	#53] Clc1ccc(cc1)C2=NNC(S[C@H](C(=O)N3[C@@H](CCCC3)CC)C)=N2
[#9	#17	#35	#53] Clc1ccc(cc1)CN=C2C=C([O-])[C@H](C(=O)OC)[C@H](C2)C
[#9	#17	#35	#53] Clc1ccc(N2SC(=NC(=O)c3cc(OC)c(OC)c(OC)c3)C(=N2)C(=O)N4CCCC4)cc1
[#9	#17	#35	#53] Clc1nc(Cl)ccc1C(=O)O[C@H](C(=O)NCc2c(Cl)cccc2)C
[#9	#17	#35	#53] Clc1nc(NCc2c[nH+]c(N(C)C)cc2)cnc1
[#9	#17	#35	#53] Clc1ncnc2N(C=Nc12)CCOC(=O)C
[#9	#17	#35	#53] ClCC(=O)OC[C@H]1[C@H]2C=C[C@H](C2)C1
[#9	#17	#35	#53] FC(F)(F)[C@H]1C[C@H](NC(=O)COC(=O)C=2Nc3c(cccc3)C2)CCC1
[#9	#17	#35	#53] FC(F)(F)C(=O)C=1OC(=NC1)C(=O)CCc2ccc(c3ccccc3)cc2
[#9	#17	#35	#53] FC(F)(F)c1cc(NC(=O)Nc2cc(ccc2)C=3OC(=NN3)c4ccccc4)ccc1
[#9	#17	#35	#53] FC(F)(F)c1ccc(cc1)C(=O)N2CCN(C(=O)Cc3ccc(OC)cc3)CC2
[#9	#17	#35	#53] FC(F)(F)c1ccc(cc1)CN(C(=O)NCc2c(OCC)cccc2)C
[#9	#17	#35	#53] FC(F)(F)c1cnc(N2CC[NH+]([C@@H](C(=O)N(CC(=O)NC3CC3)C)C)CC2)cc1
[#9	#17	#35	#53] FC(F)(F)CNC(=O)NN=Cc1ccc(OC)cc1
[#9	#17	#35	#53] FC(F)(F)COC(=O)N1CCC(C(=O)N2c3nc4c(nc(N(CC2)C)3)cccc4)CC1
[#9	#17	#35	#53] FC(F)Oc1c(NC(=O)COC(=O)[C@H](OC)C)cccc1
[#9	#17	#35	#53] FC(F)Oc1c(OC)cccc1C(=O)O[C@@H](c2ccccc2)C(=O)NC(=O)N
[#9	#17	#35	#53] Fc1c(ccc(c1)C2=NOC(=N2)CCC(=O)N[C@@H]3c4c(cc(OC(F)F)cc4)CCC3)C
[#9	#17	#35	#53] Fc1c(ccc(F)c1)[C@@H](NC(=O)C(=O)Nc2c3c(ccc2)cccc3)C
[#9	#17	#35	#53] Fc1c(cccc1)[C@@H]2C3(C(=O)c4c(cccc4)C(=O)3)[C@H]5N(c6c(cccc6)C=C5)[C@@H](C(=O)C)2
[#9	#17	#35	#53] Fc1c(F)ccc(c1)C=2ON=C(C(=O)NCc3ccc(F)cc3)C2
[#9	#17	#35	#53] Fc1c(F)ccc(N2C(=O)[C@H](C(=O)N(CC#N)Cc3ccccc3)CC2)c1
[#9	#17	#35	#53] Fc1c(N2CCN(C(=O)COC(=O)COc3c(C#N)cccc3)CC2)ccc(c1)C(=O)C
[#9	#17	#35	#53] Fc1c(NC(=O)COC(=O)[C@H](NC(=O)c2ccc(F)cc2)CC=3c4c(NC3)cccc4)ccc(F)c1
[#9	#17	#35	#53] Fc1c(OC[C@H](NC(=O)CNC(=O)c2cc(OCC)c(OCC)cc2)C)cccc1
[#9	#17	#35	#53] Fc1cc(ccc1)CN2CCN(c3nc([nH+]c4c3CCC4)c5ccccc5)CC2
[#9	#17	#35	#53] Fc1ccc(cc1)[C@@H](NC(=O)C(=O)Nc2c(cc(OC)c(OC)c2)C)CC(C)(C)C
[#9	#17	#35	#53] Fc1ccc(cc1)C(O)(c2ccc(F)cc2)C3CC[NH+](CC3)CCCOc4cc(OC)ccc4
[#9	#17	#35	#53] Fc1ccc(cc1)C(Oc2cc3O/C(/C(=O)c3cc2)=C\c4cc(ccc4)C([O-])=O)c5ccc(F)cc5
[#9	#17	#35	#53] Fc1ccc(cc1)C2=NN(C(=O)C=C2)CCC(=O)N3CC3
[#9	#17	#35	#53] Fc1ccc(cc1)C2=NOC(=N2)C(=O)NCCNC(=O)COc3cc4c(cc3)cccc4
[#9	#17	#35	#53] Fc1ccc(cc1)CC(=O)N2C[C@H](C(=O)O[C@@H](C(=O)NC(=O)N)C(C)C)CCC2
[#9	#17	#35	#53] Fc1ccc(cc1)COc2ncnc(c2)C3=C(O)C(=O)NC3
[#9	#17	#35	#53] Fc1ccc(N=C(NC(=O)c2ccc(cc2)CNC(=O)C)NC[C@@H]3OCCC3)cc1
[#9	#17	#35	#53] Fc1ccc(N2C(=O)[C@H]3[C@]([NH2+][C@@H](c4c(cccc4)C)[C@@H](C(=O)2)3)(C(=O)OC)C)cc1
[#9	#17	#35	#53] Ic1ccc(cc1)C(=O)COC(=O)[C@H](OCC)C
[#9	#17	#35	#53] S(=O)(=O)(N)c1c(F)ccc(c1)C(=O)NC=2SC(=CN2)Cc3cc(F)c(cc3)C
[#9	#17	#35	#53] S(=O)(=O)(N)c1ccc(NC(=O)[C@@H](OC(=O)c2c(ccc(F)c2)C)C)cc1
[#9	#17	#35	#53] S(=O)(=O)(N1[C@H](CC[C@H](C(=O)NCCOC)C1)C)c2c(F)cc(F)cc(F)2
[#9	#17	#35	#53] S(=O)(=O)(N1C[C@H](C(F)(F)F)CCC1)c2ccc(OC)cc2
[#9	#17	#35	#53] S(=O)(=O)(NCCC(=O)Nc1cc2c(cc1)CCC2)c3c(F)cccc3
[#9	#17	#35	#53] S(C1=NN=C(N1C)N2CCOCC2)[C@H](C(=O)Nc3c(ccc(F)c3)C)C
[#9	#17	#35	#53] S(c1c(F)cccc1)CC(=O)N([C@H](c2ccc(N3N=CN=C3)cc2)C)C
[#9	#17	#35	#53] S(c1c(N)ccc(c1)C(=O)OCc2c3ncccc(c(F)cc2)3)C
[#9	#17	#35	#53] S(Cc1ccc(F)cc1)CCNC(=O)C2CC[NH+](CC=3ON=C(N3)c4cc(OC)c(OC)cc4)CC2
[#9	#17	#35	#53] S=C(Nc1c(F)cc(F)cc1)Nc2ccc(OCC#N)cc2
[#9	#17	#35	#53] S=C(Nc1cc(F)c(F)cc1)NCC[NH+](C)C
[#9	#17	#35	#53] S=C(NNC(=O)[C@@H](NC(=O)c1cc(ccc1)C)C(C)C)Nc2c(F)cc(F)cc2
[#9	#17	#35	#53] S=C1OC(=NN1C[NH+](Cc2ccc(F)cc2)C)c3cc(OC)c(OC)cc3
[#9	#17	#35	#53] S1(=O)(=O)C[C@@H](N2N=C(c3c(nc(c4c(F)cccc4)cc3C(=O)Nc5cc(ccc5)C)2)C)CC1
[#9	#17	#35	#53] S1C(=NC(=C1)CSCC(=O)Nc2c(F)cccc2)c3ccc(cc3)CC
[+	++	+++] [NH+]1=C(N(C(=[NH2+])[C@H]1c2c(c(ccc2)C)C)CC#C)C(C)(C)C
[+	++	+++] [O-][N+](=O)c1c(ccc(NCc2ccc(C#N)cc2)c1)CC
[+	++	+++] [O-][N+](=O)c1c(cccc1)C(=O)Nc2c(cccc2)C(=O)NC3CCCC3
[+	++	+++] [O-][N+](=O)c1c(N[C@H](c2ccccc2)C([O-])=O)c([N+]([O-])=O)cc(c1)C
[+	++	+++] [O-][N+](=O)c1c(NC(=O)[C@@H](OC(=O)CCCC)C)ccc(OC)c1
[+	++	+++] [O-][N+](=O)c1c(Oc2cc(ccc2)C(=O)N(C)C)ccc(c1)/C=C/C(=O)OC
[+	++	+++] [O-][N+](=O)c1c(OCCC(=O)OCC(=O)NCc2cc(OCC)ccc2)cc(cc1)C
[+	++	+++] [O-][N+](=O)c1cc(c2cc(NC(=O)[C@H]3NC(=O)CC3)ccc2)ccc1
[+	++	+++] [O-][N+](=O)c1cc(cc(c1)C(=O)OC)C(=O)O[C@H](C(=O)NCc2cc3OCOc3cc2)C
[+	++	+++] [O-][N+](=O)c1cc(NC(=O)[C@H](OC(=O)C[C@@H]2OCCC2)C)c(cc1)C
[+	++	+++] [O-][N+](=O)c1cc2c(NC(C(=O)OCC(=O)Nc3c(cccc3)C(=O)C)=C2)cc1
[+	++	+++] [O-][N+](=O)c1ccc(cc1)COc2ccc(c3ccc(cc3)C)cc2
[+	++	+++] [O-][N+](=O)c1ccc(N2N=C(c3ccccc3)C[C@@H]2C=4C(=NN(C4)CC)C)cc1
[+	++	+++] [O-]C(=O)[C@@H](NC(=O)[C@H]1N(C(=O)[C@H]([NH3+])CC([O-])=O)CCC1)CC([O-])=O
[+	++	+++] [O-]C(=O)c1c(c2ccc(cc2)CN3c4c(N=C3CCC)c(cc(c4)C=5[NH+]=C6N(C5)CCCC6)C)cccc1
[+	++	+++] [O-]C(=O)CCNC(=O)[C@H]1C[NH+](CCC#N)CCC1
[+	++	+++] Brc1c(NC2=C([N+]([O-])=O)C=CC3=NON=C32)ccc(c1)C
[+	++	+++] Brc1c(OC)cc(OC)c(c1)C[NH+]2C[C@H](C(=O)OCC)CCC2
[+	++	+++] Brc1c2OC(=[NH2+])C(C=3SC=C(N3)C=4SC=CC4)=Cc2cc(Br)c1
[+	++	+++] Brc1cc(c(OCc2c(F)cccc2)cc1)C[NH2+]Cc3ccc(F)cc3
[+	++	+++] Brc1cc(ccc1)CNC(=O)c2c([N+]([O-])=O)cc(OC)c(OC)c2
[+	++	+++] Brc1ccc(cc1)CN(C(=O)C[NH+]2CCS(=O)(=O)CC2)C
[+	++	+++] ClC=1SC(=CC1)C[NH+](CC(=O)N[C@@H]2C(=O)NCCCC2)C
[+	++	+++] ClC1=C2N=C(N3CC[NH+](CCC3)C)c4c(N(N=C1C)2)cccc4
[+	++	+++] ClC1=CN2C(=NC(=C2)COC(=O)c3c([N+]([O-])=O)cc4OCOc4c3)C=C1
[+	++	+++] Clc1c(cc(F)c(F)c1)C(=O)N[C@H](CNc2c([N+]([O-])=O)cc(Cl)cc2)C
[+	++	+++] Clc1c(cccc1)[C@@H]2Nc3c(OC)cc([N+]([O-])=O)cc3[C@H]4[C@H](Cl)[C@H](Sc5c([N+]([O-])=O)cccc5)C[C@H]24
[+	++	+++] Clc1c(Cl)ccc(N(C(=O)CC)[C@@H]2[C@@H]([NH2+]CC)CCC2)c1
[+	++	+++] Clc1c(NC(=O)[C@H](Nc2cc(OC[C@@H]3OCCC3)ccc2)C)ccc([N+]([O-])=O)c1
[+	++	+++] Clc1c(NC(=O)[C@H]2[NH+](CC(=O)NCc3c(F)cccc3)CCC2)ccc(Cl)c1
[+	++	+++] Clc1c(NC(=O)C(=O)NCC[NH+]2CCCCC2)cccc1
[+	++	+++] Clc1cc([N+]([O-])=O)c(N2CCN(C(=S)NC(=O)c3ccc(OCc4ccccc4)cc3)CC2)cc1
[+	++	+++] Clc1cc(OCCC[NH+]([C@H](C(=O)N2C[C@@H](C(=O)N)CCC2)C)C)ccc1
[+	++	+++] Clc1cc(OCCC2CC[NH2+]CC2)c(OC(=O)C=3N=C(SC3)C4=NN=C5N4CCC5)cc1
[+	++	+++] Clc1cc2c(S(=O)c3c(cccc3)C[C@H](N4CC[NH+](CC4)C)2)cc1
[+	++	+++] Clc1ccc(cc1)/C=C(/C(=O)NCC2(N3CCOCC3)CC[NH+](CC2)C)\C
[+	++	+++] Clc1ccc(cc1)/C=C/C(=O)NCCCC[NH+](CC)CC
[+	++	+++] Fc1c([N+]([O-])=O)cc(NC(=O)COc2c(OCC)cccc2)c(F)c1
[+	++	+++] Fc1c(NC(=O)COc2c3c([nH+]c(c4ccc(OC)cc4)c2)cccc3)ccc(F)c1
[+	++	+++] Fc1cc([N+]([O-])=O)c(N)c(c1)C(=O)OCc2cc(ccc2)C(=O)N(C)C
[+	++	+++] Fc1ccc(cc1)[C@H](NC(=O)COC[C@@H](CNC(=O)COCC2=[NH+]CCN2)CC=3OC=CC3)C
[+	++	+++] Fc1ccc(N2CC[NH+](CC2)CCNC(=O)N(CCCC)C)cc1
[+	++	+++] Fc1ccc(NC(=O)c2cc(NC(=O)c3cc([N+]([O-])=O)ccc3)ccc2)cc1
[+	++	+++] Ic1c(cccc1)C(=O)NC[C@@H]([NH+]2CCN(c3ccc(F)cc3)CC2)C=4OC=CC4
[+	++	+++] Ic1c(Cl)ccc(c1)C(=O)NC[C@H]([NH+](C)C)c2cc(OC)ccc2
[+	++	+++] O(c1c(c(OC)ccc1CN2CCN(c3[nH+]cccc3)CC2)C)C
[+	++	+++] O(c1cc(c(O)cc1)C[NH+](C[C@H](O)C)C[C@@H](O)C)Cc2ccccc2
[+	++	+++] O(c1cc(ccc1)C=2OC(=C(N2)CN3CCN(c4[nH+]cccc4)CC3)C)c5ccccc5
[+	++	+++] O=C(N(CC(=O)NCC=1OC=CC1)C)C[NH+](CCc2cc(OC)c(OC)cc2)C
[+	++	+++] O=C(N(CC1=C(ON=C1C)C)C)NC[C@@H]([NH+](C)C)C=2OC=CC2
[+	++	+++] O=C(N[C@H](c1ccccc1)C)[C@H]([NH+]2CCC(C(=O)Nc3c(O)cccc3)CC2)C
[+	++	+++] O=C(N1[C@@H](c2ccc(OC)cc2)CCC1)Nc3c(cccc3)C[NH+](C4CCCCC4)C
[+	++	+++] O=C(NC[C@H]([NH+](C)C)c1ccc(OC)cc1)C2(c3c(OC)cccc3)CC2
[+	++	+++] O=C(Nc1c(c2ccccc2)cccc1)[C@@H]([NH+]3C[C@H](C[C@@H](C3)C)C)C
[+	++	+++] O=C(Nc1c(cccc1)C(=O)C)[C@@H]([NH+]2Cc3c(cccc3)CC2)C
[+	++	+++] O=C(Nc1c(O[C@H]2C[NH2+]CC2)ccc(c1)[C@H](CC)C)CCCCCNC(=O)CCCCCN3C=[NH+]C=C3
[+	++	+++] O=C(Nc1cc(c(cc1)C)C)[C@H]([n+]2cc(ccc2)C)C
[+	++	+++] O=C(Nc1cc(cc(c1)C)C)[C@@H]([NH+]2CCN(CCOC)CC2)c3ccccc3
[+	++	+++] O=C(Nc1ccc(cc1)[C@H](NC(=O)C[NH+](C(C2CC2)C3CC3)C)C)CC
[+	++	+++] O=C(NCC=1OC=CC1)[C@@H]2[C@H]3C[C@@H]([NH+](C2)CC3)CN4N=NC(=C4)C[NH3+]
[+	++	+++] O=C(NCc1c(OCC(C)C)cccc1)NC[C@H]([NH+](C)C)C=2OC=CC2
[+	++	+++] O=C(NCc1ccc(cc1)C2=NOC(=N2)CCC3CCCC3)[C@H]4[NH2+]CC[C@H](O)4
[+	++	+++] O=C(NCCc1ccc(cc1)C(C)C)C[NH+]2CCC(N3C=CC=C3)CC2
[+	++	+++] O=C(NCCOCCC(C)C)C[NH+]1CC=C(C=2c3c(NC2)ccc(OC)c3)CC1
[+	++	+++] O=C(O[C@@H](c1c2c(ncc1)cccc2)[C@@H]3[NH+]4C[C@@H](C=C)[C@H](C3)CC4)C=5OC=CC5
[+	++	+++] O=C(OC[C@H]1[NH2+]CCC1)CCCCN(C(=O)CCCC[n+]2ccccc2)[C@@H]3C4CC[NH+](C3)CC4
[+	++	+++] O=C(OCC(=O)NC1CC[NH+](Cc2c(cccc2)C)CC1)C=3c4c(NC3C)cccc4
[+	++	+++] O=C1N([C@H](c2ccc(O)cc2)C(C(=O)c3cc(c(OCC(C)C)cc3)C)=C(O)1)CC[NH+]4CCOCC4
[+	++	+++] O=C1N(C=CC=C1C)CC(=O)Nc2ccc(N3CC[NH+](CC3)C)cc2
[+	++	+++] O=C1N(c2c(cccc2)C(=NNC(=O)C=3OC(=CC3)C[NH+](C)C)1)Cc4ccccc4
[+	++	+++] O=C1N(c2c(N1)cccc2)C3CC[NH+](CC(=O)N(C4CCCCC4)C)CC3
[+	++	+++] O1[C@@H](OCc2c3c(N(c4c3cccc4)C)c(c5c2c[n+](cc5)C)C)[C@@H](O)[C@H](O)[C@H]1CO
[+	++	+++] P([O-])(=O)(O)CO[C@@H](C(=O)NCC=1N2C(=[NH+]C1C)C=CC=C2)C
[+	++	+++] S(=O)(=O)(N)c1c(c2ccc(cc2)C(=O)Nc3c(Oc4cc(ccc4)C(=[NH2+])N)cccc3)cccc1
[+	++	+++] S(=O)(=O)(N)c1cc([N+]([O-])=O)c(NCCC(=O)NCc2cc(ccc2)C)cc1
[+	++	+++] S(=O)(=O)(N1CC[NH+](CC(=O)Nc2cc(ccc2)C(F)(F)F)CC1)c3ccccc3
[+	++	+++] S(=O)(=O)(N1CC[NH+](Cc2c(F)cccc2)CC1)c3ccccc3
[+	++	+++] S(=O)(=O)(N1CCCC1)C2=CN(C(C(=O)OCCN3C([N+]([O-])=O)=CN=C3C)=C2)C
[+	++	+++] S(=O)(Nc1cc([N+]([O-])=O)ccc1)C23CC4CC(C2)CC(C3)C4
[+	++	+++] S(c1c(cccc1)C(=O)[C@H]2C[NH+](Cc3c(OC)cc(OC)c(OC)c3)CCC2)C
[+	++	+++] S(c1c(NC(=O)C)cc(cc1)C(=O)NCCC[NH+](CCCC)CC)c2ccc(cc2)C
[+	++	+++] S(c1ccc(cc1)C[NH+]2CC[NH+](Cc3ccc([N+]([O-])=O)cc3)CC2)C
[+	++	+++] S(SC[C@@H]([NH3+])C([O-])=O)(=O)(=O)c1ccccc1
[+	++	+++] S=C1N(N=C2N1CCCCC2)C[NH+]3CCN(Cc4ccccc4)CC3
[+	++	+++] S=C1N(N=CN1C(C)C)C[NH+]2C[C@@H](C(=O)NCCCC)CCC2
[+	++	+++] S1C(=[N+](C(=C1)CC(=O)N(c2ccccc2)C)C)Nc3ccc(C#N)cc3
[+	++	+++] S1C(=NC(=C1)C[NH+]2CCCCC2)NC(=O)[C@H]3CN(c4cc5c(cc4)CCC5)C(=O)C3
[+	++	+++] S1C(=NC(=C1)C[NH+]2CCCCC2)NC(=O)c3ccc(F)cc3
[+	++	+++] S1C(=NC(C(=O)OCC(=O)Nc2c(OC)cc([N+]([O-])=O)cc2)=C1)CC(C)C
[+	++	+++] S1C(C(=O)N(Cc2nccnc2)C)=CC=C1[C@@H]3[NH+](CCCSC)CCC3
[+	++	+++] S1C=2N=C(N(C(=O)C2C(=C1C)C)CC(=O)O[C@H](COC)C)C[NH+](C)C
[+	++	+++] S1C=C(C(=O)N2CC[NH+](CC2)CCCOC)C=C1
[+	++	+++] S1C2=NC(=CC(=O)N(N=C1C)2)COC(=O)C3=CSC([N+]([O-])=O)=C3
[+	++	+++] S1C2=NC(=NN2C([O-])=C1[C@@H]([NH+]3C[C@H](CCC3)C)c4ccc(cc4)C(C)C)C
[+	++	+++] S1c2c(N(C(=O)C1)CC(=O)NCCN3CC[NH+](CC3)C)cc(cc2)C(=O)N(CC)CC
[+	++	+++] S1c2c(N=C1N(C(=O)C3=NN(C=C3)CC)CC[NH+](C)C)ccc(c2)C
[+	++	+++] S1c2c(N=C1N(C(=O)CCCSc3ccc(cc3)C)CCC[NH+]4CCOCC4)ccc(F)c2
[+	++	+++] S1c2c(N=C1Nc3ccc([N+]([O-])=O)cc3)cc(OC)cc2
[+	++	+++] S1c2ncc(C#N)c(Nc3c(c4c(NC=C4)cc3)C)c2C=C1c5ccc(cc5)C[NH+](C)C
[+	++	+++] S1N=C2C(=N1)C=CC=C(NC(=O)COC(=O)c3c(c([N+]([O-])=O)cc([N+]([O-])=O)c3)C)2
[+] [NH+]1=C(N(C=C1)C)CN[C@@H](c2ccc(cc2)C(C)(C)C)C(C)C
[+] [O-][N+](=O)c1c(ccc(c1)C=NN2C(=O)c3c(cccc3)C(=O)2)C
[+] [O-][N+](=O)c1c(NCCN2c3c(N=C2C)cccc3)c([N+]([O-])=O)cc(c1C)CO
[+] [O-][N+](=O)c1cc(c([O-])cc1)C(=O)N([C@H](c2ccc([N+]([O-])=O)cc2)C(=O)NC3CCCCC3)CCC
[+] [O-][N+](=O)c1cc(NC(=O)/C=C\C(=O)OCC)ccc1
[+] [O-][N+](=O)c1ccc(cc1)C=2N=NN(N2)CC(=O)Nc3ccc(OCC)cc3
[+] [O-][N+](=O)c1ccc(cc1)C2=NN(C=C(C(=O)NCC([NH+]3C[C@@H](C[C@@H](C3)C)C)(C)C)2)C
[+] [O-][N+](=O)c1ccc(OCC2=Nc3c(cc(OC)c(OC)c3)C(=O)N2)cc1
[+] [O-]C(=O)[C@@H](NC(=O)[C@@H](NC(=O)[C@@H]([NH3+])C(C)C)[C@H](CC)C)CCCC[NH3+]
[+] [O-]C(=O)[C@H]1[C@@H]([NH3+])CC[C@@H]1C
[+] [O-]C(=O)/C=C/CCCCCN1C=[NH+]C=C1
[+] [S-]C(=[N+]1C[C@@H](O[C@H](C1)C)C)Nc2ccccc2
[+] Brc1c([N+]([O-])=O)cc(cc1)C(=O)OCC2=NOC(=N2)C=3SC=CC3
[+] Brc1c(OS(=O)(=O)c2c(OC)ccc([N+]([O-])=O)c2)ccc(c1)C
[+] Brc1cc(NC(=S)NCc2c[nH+]c(N(C)C)cc2)ccc1
[+] Brc1ccc(cc1)[C@@](O)([C@H](c2ccccc2)C[NH+]3CCCC3)Cc4ccccc4
[+] Brc1ccc(NCC2=NNC(SCC(=O)Nc3ccc([N+]([O-])=O)cc3)=N2)cc1
[+] Clc1c([N+]([O-])=O)cc(cc1)[C@H]2Nc3c(OCCCc4ccccc4)cccc3[C@@H]5C=CC[C@H]52
[+] Clc1c([N+]([O-])=O)cc(cc1)C(=O)N[C@H](C(=O)NCc2cc(OC)ccc2)CCSC
[+] Clc1c([N+]([O-])=O)cc(cc1)C(=O)Nc2cc3SC(=Nc3cc2)NC(=O)CC
[+] Clc1c([N+]([O-])=O)cc(cc1)C(=O)NN=Cc2c(OC)ccc3c2cccc3
[+] Clc1c(c(F)ccc1)[C@H]([NH+]2CCCC2)CNC(=O)/C=C\C=3SC=CN3
[+] Clc1c(C#N)ccc(NC(=O)c2c(c([N+]([O-])=O)cc([N+]([O-])=O)c2)C)c1
[+] Clc1c(cccc1)[C@@H]([NH+](C)C)CNC(=O)NCc2cc(OC)ncc2
[+] Clc1c2c(nc3c1CCC3)cc(cc2)C(=O)N4CCN(c5ccc([N+]([O-])=O)cc5)CC4
[+] Clc1cc([N+]([O-])=O)c(cc1)C(=O)NC=2SC=C(N2)c3c(cc(cc3)C)C
[+] Clc1cc(c(OC(F)F)cc1)C[NH2+]Cc2cc(NC(=O)COC)ccc2
[+] Clc1ccc(cc1)[C@@H](OC(=O)C2=C(N(C(=C2)C)[C@H]3C4CC[NH+](C3)CC4)C)C(=O)c5ccccc5
[+] Clc1ccc(S(=O)(=O)[C@@]23c4c(F)ccc(F)c(OC[C@H]2C[C@H]([NH3+])CC3)4)cc1
[+] Clc1ccc(S(=O)(=O)N2CCC(C([O-])=NC=3OC(=NN3)c4cc([N+]([O-])=O)ccc4)CC2)cc1
[+] FC(F)(F)c1c(cccc1)[C@@H]2[NH2+]CCC2
[+] FC(F)(F)c1cc(ccc1)C[NH2+]CC[C@@H]2N(C(=O)CC2)CCc3ccc(OC)cc3
[+] FC(F)Oc1c(OC)cc(cc1)C[NH+]([C@@H](C(=O)N[C@H](c2ccccc2)C)C)C
[+] Fc1c(ccc(F)c1)[C@](O)(CN2N=CN=C2)CN(C(C)C)Cc3ccc([N+]([O-])=O)cc3
[+] Fc1c(cccc1)C[NH+]2CCC(NC(=O)[C@H]3ON=C(c4cc(F)ccc4)C3)CC2
[+] Fc1c(cccc1)CC2=NOC(=N2)CNC(=O)CCCNC(=O)CCCNC(=O)NC34C[NH+]5CN(CN(C5)C4)C3
[+] Fc1c(N2C=NC=C2)ccc(c1)C[NH2+]Cc3c(OC)cc4c(O[C@@H](C4)C)c3
[+] Fc1c(N2CCCCCC2)cc(N3CC[NH+](CC3)C)c([N+]([O-])=O)c1
[+] Fc1c(NC(=O)C[NH+](CC(=O)Nc2ccc(OC)cc2)CC)cc(F)cc1
[+] Fc1c(NC(=O)N(C[C@@H]2[NH+](CCC2)CC)CC[NH+](C)C)cccc1
[+] Fc1c(OC)cc(cc1)C[NH+]2CCC(N3N=CC=C3NC(=O)CCCc4ccccc4)CC2
[+] Fc1ccc(cc1)[C@@H]([NH+](Cc2c(N3CCCCC3)cccc2)C)C(=O)N
[+] Fc1ccc(cc1)[C@@H]2OCCN(C(=O)NCc3c(cccc3)C[NH+](C(C)C)C)C2
[+] Fc1ccc(cc1)\C(\C#N)=C(\c2ccc(OCC[NH+](CC)CC)cc2)/CC
[+] Fc1ccc(N2CC[NH+](CC2)CCNC(=O)C=3Oc4c(cccc4)C(=O)C3)cc1
[+] N1=NC(c2ccccc2)=CN1C3CC[NH+](Cc4ccccc4)CC3
[+] n1cc(cc(c1)CCC)CC[NH+](CC)C
[+] O(c1c(OC)ccc(c1)C[NH2+]CCc2ccc(cc2)C)C[C@H](O)C[NH+](Cc3ccccc3)C
[+] O(c1ccc(cc1)C[NH2+]CC(C)C)Cc2cc(ccc2)C
[+] O(c1ccc(cc1)C[NH2+]CCC=2c3c(NC2)cccc3)Cc4cc(ccc4)C
[+] O=C(c1ccc(OC[C@H](O)C[NH+](C2CC2)CC=3OC=CC3)cc1)CC
[+] O=C(N(Cc1c(OCCC)c(OC)ccc1)C)/C=C/c2cnc3NC(=O)C4(Cc3c2)CC[NH+](CC4)C
[+] O=C(N[C@H](c1cc(OC)c(OCCC)cc1)C)C[NH+]2CC(=O)NCC2
[+] O=C(N1[C@H](c2ccc(OCC)cc2)CCC1)NC3CC[NH+](CC(=O)NCCC)CC3
[+] O=C(N1CC[NH+](CC1)C)Cc2ccc(N[C@@H](C(=O)Nc3cc(ccc3)C)C)cc2
[+] O=C(N1CC[NH+](CC1)CCc2ccccc2)NCc3ccc(cc3)CN4N=CC=C4
[+] O=C(N1CCN(C=O)CC1)C2CC[NH+](CC=3OC(=NN3)c4ccncc4)CC2
[+] O=C(N1CCN(c2[nH+]cc(cc2)C3=NOC(=N3)CC)CC1)C=4Oc5c(OC)cccc5C4
[+] O=C(NC)c1ccc(cc1)C[NH+]([C@H](C(=O)Nc2ccc(cc2)C(=O)C)C)C
[+] O=C(Nc1c(OC)c(OC)ccc1)NC[C@H]([NH+]2CCCC2)c3cc4c(N(CCC4)C)cc3
[+] O=C(Nc1ccc(cc1)CC[NH2+]C[C@@H](O)COc2ccccc2)c3ccccc3
[+] O=C(Nc1ccc(OC)cc1)NC[C@@H]([NH+]2CCCC2)c3c(OC)cccc3
[+] O=C(NCC([NH+](C)C)(CC)CC)COCCc1ccccc1
[+] O=C(NCCC[NH+](CC)CC)C1CC[NH+](CC=2ON=C(N2)c3ccccc3)CC1
[+] O=C(NCCC[NH+](CCOC)C)c1c2OC(c3ccccc3)=C(C(=O)c2ccc1)C
[+] O=C(NCCCC[NH+]1C[C@@H](CCC1)C)/C=C/c2cc(OC)c(OC)c(OC)c2
[+] O=C(NCCCC[NH+]1CCN(CC1)CC)c2ccc(cc2)C
[+] O=C(O[C@@H](C(=O)N1CCN(c2[nH+]cccc2)CC1)C)c3c(cc(cc3)C)C
[+] O=C(O[C@H](C(=O)NCC=1[NH+]=C(NC1)CCCC)C)CCCNC(=O)COC
[+] O=C(O[C@H]1[C@@H](O[C@@H]([C@@H](OC(=O)C)1)COC(=O)C)[N+]=2C=3N=C(NC(=O)C(N(C2)CCO)3)N)C
[+] O=C(OC[C@@H]1C[NH2+]CCC1)CCCCCN(C(=O)CCCC[n+]2ccccc2)C3(c4ccccc4)CC3
[+] O=C(OC[C@H]1[NH2+]CCC1)CCCCCN(c2ccc(cc2)C(=O)CO)C(=O)CCCCN3C=[NH+]C=C3
[+] O=C(OCC(=O)N(C[C@H](C#N)C)CC)CCC=1OC(c2ccccc2)=C[NH+]1
[+] O=C(OCC)[C@H]1[NH+](Cc2[nH+]c3c(c(n2)NCCCOC)cc(cc3)C)CCCC1
[+] O=C1C(=Nc2ncnc3c2cc(OC)c(OCCC[NH+]4CCCC4)c3)CC(=O)C(OC)=C1
[+] O=C1N([C@@H](c2cc(OCC)c(O)cc2)C(C(=O)c3ccc(cc3)C)=C(O)1)CC[NH+]4CCOCC4
[+] O=C1N(C(=O)C[C@@H]([NH+]2CCOCC2)1)CC=C
[+] O=C1N(CC(C)(C)C)CCC[C@](O)1C[NH2+]CC=2N3C(=NC2)C=CC=C3
[+] O=C1NC(=NC(=C1)C2CC[NH2+]CC2)[C@@H]3OCCN(Cc4ccccc4)C3
[+] O=C1Oc2c(ccc(c2C)C)C(=C1)C[NH+](CC(=O)Nc3cc(C#C)ccc3)C
[+] S(=O)(=O)(N(c1ccccc1)CC)c2c([N+]([O-])=O)cccc2
[+] S(=O)(=O)(N1CC[NH+](CC1)C)c2ccc(NC(=S)NC(=O)c3ccc(OCCOCC)cc3)cc2
[+] S(=O)(=O)(N1CCCC1)C2=C(OC(C(=O)Oc3c([N+]([O-])=O)cccc3)=C2)C
[+] S(=O)(=O)(NC[C@@H]([NH+]1CCCCC1)c2ccccc2)c3ccc(F)cc3
[+] S(=O)(=O)(Oc1c(cccc1)C=NNC(=O)c2cc([N+]([O-])=O)ccc2)c3ccc(cc3)C
[+] S(C1=NN=C(N(c2ccc(OC)cc2)1)[C@@H]([NH+]3CCCCC3)C)CC(=O)NCCCN4C(=O)CCC4
[+] S(c1c(NC(=O)C(=O)NCC[NH+]2C[C@@H](C[C@@H](C2)C)C)cccc1)CC
[+] S(c1ccc([N+]([O-])=O)cc1)CCOc2c(cccc2)C
[+] S(c1ncc([N+]([O-])=O)cc1)c2ccc(F)cc2
[+] S(CC[C@H](NC(=O)[C@H](NC(=O)[C@H]([NH3+])[C@H](O)C)[C@H](CC)C)C([O-])=O)C
[+] S1(=O)(=O)N(C(=O)c2c1cc(cc2)C(=O)NCCCC[NH+]3[C@@H](CCCC3)C)CC
[+] S1(=O)(=O)N=C([N-]c2c1cccc2)C3=C([O-])N([NH2+]CC(C)C)c4c(cccc4)C(=O)3
[+] S1C(=CC=C1)[C@@H]([NH+](C)C)CNC(=O)COc2ccc(cc2)C(C)C
[+] S1C(=NC=C1)NC(=O)CN2N=C(c3ccc([N+]([O-])=O)cc3)C=CC(=O)2
[+] S1C(C2=NN3C(=O)C=C(NC3=C2C)CCN4C=[NH+]C=C4)=CC=C1
[+] S1C(c2c([N+]([O-])=O)cccc2)=CC=C1C=NNC(=O)CN3c4c(N=C3)cccc4
[+] S1C(NC(=O)[C@H]([NH2+]CCC)c2ccccc2)=C(C(=O)OCC)C(c3ccccc3)=C1
[+] S1C=C(C=C1)[C@H]([NH+](C)C)CNC(=O)NNC(=O)OC(C)(C)C
[+] S1C=C(C=C1)C[NH+](CC(=O)NCc2cc(OCC)c(OC(F)F)cc2)C
[+] S1C2=NC=NN2C([O-])=C1[C@H]([NH+]3CCC(Cc4ccccc4)CC3)c5cc(F)ccc5
[C+	Cl+	I+	P+	S+] [P+](C[C@@H](P([O-])([O-])=O)P([O-])(=O)O)(CC)(CC)CC
[C+	Cl+	I+	P+	S+] [P+](C=1OC=CC1)(C=2OC=CC2)(C=3OC=CC3)Cc4ccc(cc4)C(=O)c5ccc(cc5)C[P+](C=6OC=CC6)(C=7OC=CC7)C=8OC=CC8
[C+	Cl+	I+	P+	S+] [P+](C12CC3CC(C1)CC(C2)C3)(CO)(CO)CO
[C+	Cl+	I+	P+	S+] [P+](c1ccccc1)(c2ccccc2)(c3ccccc3)/C=C/C
[C+	Cl+	I+	P+	S+] [P+](c1ccccc1)(c2ccccc2)(c3ccccc3)C=C(NC(=O)c4ccccc4)C([O-])=O
[C+	Cl+	I+	P+	S+] [P+](c1ccccc1)(c2ccccc2)(c3ccccc3)CC4=CC(N(O)C4(C)C)(C)C
[C+	Cl+	I+	P+	S+] [P+](c1ccccc1)(c2ccccc2)(c3ccccc3)Cc4ccc(cc4)C(=O)c5ccc(cc5)C[P+](c6ccccc6)(c7ccccc7)c8ccccc8
[C+	Cl+	I+	P+	S+] [P+](c1ccccc1)(c2ccccc2)(c3ccccc3)CCCCCCCCCCCCCCCC=4C(=O)C(OC)=C(OC)C(=O)C4C
[C+	Cl+	I+	P+	S+] [P+](c1ccccc1)(Cc2ccc(cc2)C(=O)c3ccc(cc3)C[P+](c4ccccc4)(CC)CC)(CC)CC
[C+	Cl+	I+	P+	S+] [P+](Cc1ccc(cc1)C(=O)c2ccc(cc2)C[P+](CC)(CC)CC)(CC)(CC)CC
[C+	Cl+	I+	P+	S+] [P+](Cc1ccc(cc1)C(=O)c2ccc(cc2)C[P+](CCCC)(CCCC)CCCC)(CCCC)(CCCC)CCCC
[C+	Cl+	I+	P+	S+] [P+](Cc1ccc(NC(=O)[C@@H](NC(=[NH+]C2CCCCC2)NC3CCCCC3)CC=4c5c(NC4)cccc5)cc1)(CCCC)(CCCC)CCCC
[C+	Cl+	I+	P+	S+] [P+](Cc1ccc(NC(=O)CNC(=[NH+]C(C)C)NC(C)C)cc1)(CCCC)(CCCC)CCCC
[C+	Cl+	I+	P+	S+] [P+](CNc1ccc(cc1)C)(CNc2ccc(cc2)C)(CNc3ccc(cc3)C)CNc4ccc(cc4)C
[C+	Cl+	I+	P+	S+] [P+](COC)(CCCC)(CCCC)CCCC
[C+	Cl+	I+	P+	S+] [P+](N(C)C)(N(C)C)(c1ccccc1)CC
[C+	Cl+	I+	P+	S+] [P+](N(CC)CC)(N(CC)CC)(N(CC)CC)Cc1ccccc1
[C+	Cl+	I+	P+	S+] [P+](N(CCC)CCC)(N(CCC)CCC)(N(CCC)CCC)C
[C+	Cl+	I+	P+	S+] [P+](N(CCC)CCC)(N(CCC)CCC)(N(CCC)CCC)N(CCC)CCC
[C+	Cl+	I+	P+	S+] [P+](N1CCOCC1)(N2CCOCC2)(c3ccc(N(CC)CC)cc3)C
[C+	Cl+	I+	P+	S+] [P+](O)(c1ccccc1)(Cc2ccccc2)C
[C+	Cl+	I+	P+	S+] [P+]1(C=C(OC)CC1)(Cc2ccccc2)C
[C+	Cl+	I+	P+	S+] [P+]1(c2ccccc2)(CN(c3ccc(cc3)C)CN(c4ccc(cc4)C)C1)C
[C+	Cl+	I+	P+	S+] [P+]12(OC(=O)[C@@H](N2)CCC(=O)N)OCCO1
[C+	Cl+	I+	P+	S+] [P+]12(Oc3c(N1C)cccc3)OC(=O)[C@H](N2)C
[C+	Cl+	I+	P+	S+] [PH+](C12CC3CC(C1)CC(C2)C3)(C45CC6CC(C4)CC(C5)C6)CCCC
[C+	Cl+	I+	P+	S+] [PH+](c1c(c2ccccc2)cccc1)(C(C)(C)C)C(C)(C)C
[C+	Cl+	I+	P+	S+] [PH+](C1CCCCC1)(C2CCCCC2)C3CCCCC3
[C+	Cl+	I+	P+	S+] [PH+](c1ccccc1)(CCP([O-])=O)CCP([O-])=O
[C+	Cl+	I+	P+	S+] [PH+](CCCC)(CCCC)CCCC
[C+	Cl+	I+	P+	S+] [S+]([C@@H]([O-])[C@H]1O[C@@H](N2c3ncnc(N)c(N=C2)3)C[C@H](O)1)(CC[C@@H]([NH3+])C([O-])=O)C
[C+	Cl+	I+	P+	S+] [S+]([C@@H](CC[NH3+])CCCCC[NH3+])(C[C@H]1O[C@H](N2c3ncnc(N)c(N=C2)3)[C@H](O)[C@H](O)1)C
[C+	Cl+	I+	P+	S+] [S+]([C@@H](CCCCC)CC)(C[C@H]1O[C@H](N2c3ncnc(N)c(N=C2)3)[C@H](O)[C@H](O)1)C
[C+	Cl+	I+	P+	S+] [S+]([C@H](CC[NH3+])CCCCC[NH3+])(C[C@H]1O[C@H](N2c3ncnc(N)c(N=C2)3)[C@H](O)[C@H](O)1)C
[C+	Cl+	I+	P+	S+] [S+](=C(N)N)CC1=N[C@](Cc2c(cccc2)1)(CC)C
[C+	Cl+	I+	P+	S+] [S+](=C1C=C(SC(=C1)C)C)C
[C+	Cl+	I+	P+	S+] [S+](=C1SC(c2c(cccc2)1)(c3ccccc3)c4ccccc4)CC
[C+	Cl+	I+	P+	S+] [S+](=C1SSC2=C(c3c(NC2(C)C)ccc(c3)C)1)CC(=O)c4ccccc4
[C+	Cl+	I+	P+	S+] [S+](C(C)C)(CC[C@H]([C@@H]1[C@@]2([C@](C3=C([C@@]4([C@H](C([C@@H](O)CC4)(C)C)CC3)C)CC2)(CC1)C)C)C)C
[C+	Cl+	I+	P+	S+] [S+](C[C@@](P([O-])([O-])=O)(P([O-])(=O)O)O)(CCC)C
[C+	Cl+	I+	P+	S+] [S+](C[C@@H](O)c1cc(O)c(O)cc1)(C)C
[C+	Cl+	I+	P+	S+] [S+](C[C@@H](P([O-])([O-])=O)P([O-])(=O)O)(CCCCC)C
[C+	Cl+	I+	P+	S+] [S+](C[C@@H]1O[C@@H](N2c3ncnc(N)c(N=C2)3)[C@@H](O)[C@H](O)1)(CC[C@@H]([NH3+])C([O-])=O)C
[C+	Cl+	I+	P+	S+] [S+](C[C@H]1O[C@@H](N2c3ncnc(N)c(N=C2)3)[C@@H](O)[C@@H](O)1)(CC[C@@H]([NH3+])C([O-])=O)C
[C+	Cl+	I+	P+	S+] [S+](C[C@H]1O[C@@H](N2c3ncnc(N)c(N=C2)3)[C@H](O)[C@H](O)1)(CC[C@@]([NH3+])(C([O-])=O)C)C
[C+	Cl+	I+	P+	S+] [S+](C[C@H]1O[C@@H](N2c3ncnc(N)c(N=C2)3)[C@H](O)[C@H](O)1)(CC[C@@]([NH3+])(C([O-])=O)C)C
[C+	Cl+	I+	P+	S+] [S+](C[C@H]1O[C@@H](N2c3ncnc(N)c(N=C2)3)[C@H](O)[C@H](O)1)(CC[C@@H]([NH3+])C([O-])=O)C
[C+	Cl+	I+	P+	S+] [S+](C[C@H]1O[C@@H](N2c3ncnc(N)c(N=C2)3)[C@H](O)[C@H](O)1)(CCC[NH3+])C
[C+	Cl+	I+	P+	S+] [S+](C[C@H]1O[C@@H](N2N=Nc3c(ncnc(N)3)2)[C@@H](O)[C@H](O)1)(C)C
[C+	Cl+	I+	P+	S+] [S+](C1=C([O-])c2c(cccc2)C(=O)C(=O)1)(C)C
[C+	Cl+	I+	P+	S+] [S+](C1=C([O-])N(C(=O)NC(=O)1)CCc2ccc(F)cc2)(C)C
[C+	Cl+	I+	P+	S+] [S+](C1=C(SC([N+]([O-])=O)=C(c2ccccc2)1)c3ccccc3)(C)C
[C+	Cl+	I+	P+	S+] [S+](C1=C2N(C(C(=O)c3ccccc3)=C1C)C=CC=C2)(C)C
[C+	Cl+	I+	P+	S+] [S+](c1c(cccc1)C(=O)Nc2c(OC)cccc2)(C)C
[C+	Cl+	I+	P+	S+] [S+](c1ccc([N+]([O-])=O)cc1)=C2SSC(c3ccccc3)=C2
[C+	Cl+	I+	P+	S+] [S+](c1ccc(cc1)C)(c2ccc(cc2)C)c3ccc(cc3)C
[C+	Cl+	I+	P+	S+] [S+](c1ccccc1)(C[n+]2ccccc2)C
[C+	Cl+	I+	P+	S+] [S+](c1ccccc1)(Cc2cc3c(NC(=O)[C@@H](NC(=O)CNC(=O)3)CCCC[NH3+])cc2)C
[C+	Cl+	I+	P+	S+] [S+](c1ccccc1)(Cc2cc3c(NC(=O)[C@H](NC(=O)CNC(=O)3)CCCC[NH3+])cc2)C
[C+	Cl+	I+	P+	S+] [S+](CC(=O)c1ccc(c2ccccc2)cc1)(CC)CC
[C+	Cl+	I+	P+	S+] [S+](CC(=O)c1ccc(c2ccccc2)cc1)(CCCC)CC
[C+	Cl+	I+	P+	S+] [S+](CC[C@@](P([O-])([O-])=O)(P([O-])(=O)O)O)(CCCOc1ccccc1)C
[C+	Cl+	I+	P+	S+] [S+](CC[C@H](N1C(=O)c2c(cccc2)C(=O)1)C(=O)OC)(C)C
[C+	Cl+	I+	P+	S+] [S+](Cc1ccccc1)(CC)CC
[C+	Cl+	I+	P+	S+] [S+](Cc1ccccc1)(CCC)C
[C+	Cl+	I+	P+	S+] [S+](CCC(=O)Nc1cc(OC[C@H](OC(=O)C)COCC)ccc1)(C)C
[C+	Cl+	I+	P+	S+] [S+](CCC(=O)Nc1ccc(OC[C@H](O)CO)cc1)(C)C
[C+	Cl+	I+	P+	S+] [S+](CCC(=O)Nc1ccc(OC[C@H](O)COCCC)cc1)(C)C
[C+	Cl+	I+	P+	S+] [S+](CCC(=O)Nc1ccc(OCCCO)cc1)(C)C
[C+	Cl+	I+	P+	S+] [S+](CCCNC(=O)C=1N=C(SC1)C=2N=C(SC2)N)(C)C
[C+	Cl+	I+	P+	S+] [S+](CCOC(=O)C)(C)C
[C+	Cl+	I+	P+	S+] [S+](O[C@H](C(O)(c1ccccc1)c2ccccc2)C)(O)C(C)(C)C
[C+	Cl+	I+	P+	S+] [S+]=1c2c(cccc2)[C@@H]3Nc4c(cccc4)[C@H](C1C)3
[C+	Cl+	I+	P+	S+] [S+]1([C@@H](C=C)CCCC1)CC(=O)OCC
[C+	Cl+	I+	P+	S+] [S+]1([C@H](C=C)CCCC1)CC=C
[C+	Cl+	I+	P+	S+] [S+]1(C[C@@](P([O-])([O-])=O)(P([O-])(=O)O)O)CCCC1
[C+	Cl+	I+	P+	S+] [S+]1(C[C@H](c2ccccc2)CC1)CC[C@](P([O-])([O-])=O)(P([O-])(=O)O)O
[C+	Cl+	I+	P+	S+] [S+]1(C[C@H]2[C@H]3[C@H](C#N)C[C@@H]([C@@H]2C1)C3)C
[C+	Cl+	I+	P+	S+] [S+]1(c2c(NC3=C1C(=O)CCC3)cccc2)CC
[C+	Cl+	I+	P+	S+] [S+]1(c2c(O)ccc(O)c2)C[C@@H](CCC1)CCCC
[C+	Cl+	I+	P+	S+] [S+]1(c2c(O)ccc(O)c2)C[C@@H]3[C@@H](C1)CCCC3
[C+	Cl+	I+	P+	S+] [S+]1(c2c(O)ccc(O)c2)C[C@H](C3CCCCC3)CCC1
[C+	Cl+	I+	P+	S+] [S+]1(c2c3c(c(c4c(c(Sc5ccccc5)ccc4)c3C1)c6ccccc6)ccc2)c7ccccc7
[C+	Cl+	I+	P+	S+] [S+]1(c2nc(N3CCOCC3)cc(n2)C)CCCC1
[C+	Cl+	I+	P+	S+] [S+]1(CCC(OC(c2ccccc2)c3ccccc3)CC1)C
[C+	Cl+	I+	P+	S+] [S+]1(N(Cc2ccc(OC)cc2)CCC1)C
[C+	Cl+	I+	P+	S+] [S+]1(O)C(N(C=O)[C@@H](C(=O)NCc2ccccc2)C1)(C)C
[C+	Cl+	I+	P+	S+] [S+]1(OCc2c1cccc2)c3c4c(ccc3)cccc4C(=O)NC
[C+	Cl+	I+	P+	S+] [SH+]=C1N=C([O-])C(=C([O-])N1)C=NC=2Sc3c(N2)ccc(OCC)c3
[C+	Cl+	I+	P+	S+] ClC(Cl)(Cl)C(=O)C[S+]1[C@@H](C=C)CCC1
[C+	Cl+	I+	P+	S+] Clc1c(N=C(SC)[P+](CCC)(CCC)CCC)cc(Cl)cc1
[C+	Cl+	I+	P+	S+] Clc1ccc([S+](N(S(=O)(=O)c2ccc(cc2)C)CC)C)cc1
[C+	Cl+	I+	P+	S+] Clc1ccc(cc1)[C@@H]2[S+](C=Cc3c(cccc3)2)C
[C+	Cl+	I+	P+	S+] ClCCC[S+](c1ccccc1)c2ccccc2
[C+	Cl+	I+	P+	S+] ICC(C[S+](C)C)(C)C
[C+	Cl+	I+	P+	S+] N1c2c(c3c1cccc3)cc([CH+]c4cc5c(Nc6c5cccc6)cc4)cc2
[C+	Cl+	I+	P+	S+] O=C(N)[C+]1N=C[N+](=C1)[C@@H]([C@H](O)C)CCOc2cc3c(cc2)cccc3
[C+	Cl+	I+	P+	S+] S1C(=NC=C1[C+](c2ccc(N(C)C)cc2)C=3SC(N4CCOCC4)=CC3)N5CCOCC5
[C+	Cl+	I+	P+	S+] S1C(=NC=C1[C+](SC)C=2SC(=NC2)N3CCOCC3)N4CCOCC4
[C+	Cl+	I+	P+	S+] S1c2c(cccc2)C=C1C[C@H](NC(=[NH+]C3CCCCC3)NC4CCCCC4)C(=O)Nc5ccc(cc5)C[P+](CCCC)(CCCC)CCCC
[CH3X4] [O-][N+](=O)C1=NN(C(=C1)C)CC2=NOC(=N2)C(=O)NCc3ccncc3
[CH3X4] [O-][N+](=O)c1c(cc(OC)c(OC)c1)CCNC(=O)C=2NC(=C(C(=O)OC)C2C)C
[CH3X4] [O-][N+](=O)c1c2c(ccc1)C(=O)N(C(=O)2)[C@H](C(=O)NNC(=O)c3ncccc3)CC(C)C
[CH3X4] [O-][n+]1c(cccc1)C(=O)Nc2cc(O[C@@H](CC)C)ccc2
[CH3X4] Brc1c(ccc(c1)C(=O)Nc2ccc(cc2)C(=O)N[C@@H](c3ccccc3)C)C
[CH3X4] Brc1c(OCC(=O)N(c2cc(c(Cl)cc2)C)CCC#N)cccc1
[CH3X4] Brc1c(OCCC(=O)NC=2SC=C(N2)CC(=O)OCC)cccc1
[CH3X4] Brc1ccc(cc1)[C@@H]2N=C(c3ccc(OC)cc3)C[C@@H](N2)c4c(O)cccc4
[CH3X4] Clc1c(cc(NC(=O)C(=O)N[C@H]([C@H](O)c2ccc([N+]([O-])=O)cc2)CO)c(OC)c1)C
[CH3X4] Clc1c(ccc(Cl)c1)/C=C/2\C(=O)C3=C(N(N=C3)C)CC2
[CH3X4] Clc1c(Cl)cccc1C=NNC(=O)c2ccc(S(=O)(=O)C)cc2
[CH3X4] Clc1c(ncc(c1)C(F)(F)F)NN=Cc2c(OC)ccc3c2cccc3
[CH3X4] Clc1c(O[C@@H](C(=O)OCC(=O)N(C(C)C)CCC#N)C)cccc1
[CH3X4] Clc1c(OC)cc(OC)c(NC(=O)CN2N=CC=3c4c(NC(C(=O)2)3)cccc4)c1
[CH3X4] Clc1c(OC)ccc(N2C(=O)c3c(cccc3)C(=O)2)c1
[CH3X4] Clc1cc(OCC[NH+]([C@H](C(=O)NC2CCCC2)C)C)ccc1
[CH3X4] Clc1cc(S(=O)(=O)N2CCN(C(=O)C=3C(=O)Oc4c(cccc4)C3)CC2)c(OC)cc1
[CH3X4] Clc1ccc(NC(=O)COC(=O)[C@@H](NC(=O)OC(C)(C)C)CCSC)cc1
[CH3X4] Clc1nc2c(cc1COC(=O)c3c(S(=O)(=O)C(C)C)cccc3)cccc2
[CH3X4] ClCC(=O)NNC1=C(SC=C1C)C(=O)OC
[CH3X4] FC(F)(F)c1cc(ccc1)C(=O)Nc2cc3N(C(=O)COC)CCCc3cc2
[CH3X4] FC(F)(F)c1cc(N(C(=O)C(=O)NCC=2OC=CC2)[C@H](C3CC3)C)ccc1
[CH3X4] FC(F)(F)CN1CCN(CC1)CCC(=O)Nc2c(OC)cccc2
[CH3X4] Fc1c(c(F)ccc1)[C@]2(NC(=O)N(C(=O)2)CC(=O)N([C@@H](C(C)C)C)C3CC3)C
[CH3X4] Fc1c(cccc1)C[NH+]([C@H](C(=O)Nc2cc([N+]([O-])=O)ccc2)C)C
[CH3X4] Fc1c(N2CCC(C(=O)N[C@@H](CC(C)C)C)CC2)ccc(c1)C3=NOC(=N3)c4cnccc4
[CH3X4] Fc1c(NC(=O)C(=O)NCC[NH+]2[C@@H](CCCC2)C)cc(N3C(=O)OCC3)cc1
[CH3X4] O(c1cc2c(N[C@@H](c3c(O)c(OC)ccc3)[C@H]4[C@H]2C=CC4)cc1)CCOCC
[CH3X4] O=C(N([C@@H](c1c(OC)c(OC)ccc1)C(=O)NC(CC)(C)C)C2CC2)CCC(=O)NC3=NOC(=C3)C
[CH3X4] O=C(N([C@H](C(C)C)C)CC)NC1=NOC(=C1)C
[CH3X4] O=C(N(C(C)(C)C)[C@@H](C(=O)NCCCC)/C=C\C)c1c(OC)cccc1
[CH3X4] O=C(N(CC=1OC=CC1)C)C[NH+](CCOc2c(OC)cccc2)C
[CH3X4] O=C(N[C@H](C(=O)OCC(=O)N[C@H]1c2c(cccc2)CCC1)C(C)C)c3ccc(OC)cc3
[CH3X4] O=C(N1CCN(c2ccc(cc2)C(=O)C)CC1)NCC=3OC=CC3
[CH3X4] O=C(NC(=O)[C@@H](OC(=O)CNC(=O)C1CCCC1)c2ccccc2)NC
[CH3X4] O=C(NC(=O)CN1CCN(CC(=O)N)CC1)NCC(C)C
[CH3X4] O=C(NC[C@@H]([NH+](C)C)c1ccc(cc1)C(C)(C)C)C=2Oc3c(cc(c(c3)C)C)C2C
[CH3X4] O=C(Nc1c(cccc1CC)CC)C[NH+]2CCC(C#N)CC2
[CH3X4] O=C(Nc1c(OC)ccc(c1)C(=O)N)NCC2([NH+]3CCCCC3)CCCCC2
[CH3X4] O=C(Nc1cc(N2N=CC=C2)ccc1)C(=O)N[C@@H](c3ccccc3)C(C)C
[CH3X4] O=C(Nc1cc2c(N(c3c2cccc3)CC)cc1)C4CCN(c5ncccn5)CC4
[CH3X4] O=C(Nc1ccc(cc1)CC(=O)NC2CC2)COc3c(cccc3)C
[CH3X4] O=C(Nc1ccc(cc1)CNC(=O)COC(=O)CCC=2OC=CC2)NC(C)C
[CH3X4] O=C(Nc1ccc(N(C)C)cc1)CN2c3c(N=C2Cc4ccccc4)cccc3
[CH3X4] O=C(O[C@H](C(=O)N1CCOCC1)C)C2=Cc3c(OC2)c(OCC)ccc3
[CH3X4] O=C(O[C@H](C(=O)NCC(=O)OC)C)COc1cc(ccc1)C(=O)N
[CH3X4] O=C(OC)c1cc(OCc2c(C#N)cccc2)ccc1
[CH3X4] O=C(Oc1ccc(cc1)C=NNC(=O)CCCCCC)c2ccccc2
[CH3X4] O=C(OCC(=O)NCCCOC)c1c(N)ccc(c1)C(C)C
[CH3X4] O=C(OCC)C=1C([NH+]=C(NNc2ccc(OC)cc2)C1C)=C
[CH3X4] O=C1c2c(Oc3c(cccc3)1)c(ccc(OC(=O)C)2)C(=O)C
[CH3X4] O=C1N([C@@H](c2cc(OCCC)ccc2)C=3C(=NNC13)c4c(O)cccc4)CCCO
[CH3X4] O=C1N(c2c(cccc2)[C@H](NC(=O)C(=O)NCc3cc4OCOc4cc3)1)C(C)C
[CH3X4] O=C1N(c2c(cccc2)C(=O)N1C[C@H]3OCCC3)CC(=O)Nc4c(cccc4)CC
[CH3X4] O=C1N(c2c(O[C@@H]1C)ccc(NC(=O)COc3ccc(cc3)C(C)(C)C)c2)CC=C
[CH3X4] O=C1N(c2c(OCC)cccc2)C(=O)C[C@H](N3CC[NH+](CC3)CC)1
[CH3X4] P([O-])(=O)(O)CO[C@H](C(=O)Nc1c(NC(=O)C2(CCCCC2)C)ccc(C#N)c1)C
[CH3X4] S(=O)(=O)([C@H](C(=O)N)C)Cc1c(OC)ccc(F)c1
[CH3X4] S(=O)(=O)(N(C)C)c1cc(NCC(=O)Nc2c3c(ccc2)cccc3)c(OC)cc1
[CH3X4] S(=O)(=O)(N(c1cc(c(cc1)C)C)CC(=O)N2CC[NH+](CC2)CC)C
[CH3X4] S(=O)(=O)(N(CC(=O)N[C@H]1C[C@@H]2[C@H](CC1)CCCC2)C)c3ccc(F)cc3
[CH3X4] S(=O)(=O)(N)C=1OC(C(=O)N(Cc2ccc(OCC)cc2)C)=CC1
[CH3X4] S(=O)(=O)(N1[C@H](C(=O)NC=2Sc3c(N2)ccc(F)c3)CCCC1)C
[CH3X4] S(=O)(=O)(N1[C@H](C(=O)NCCC(C)C)CCCC1)C
[CH3X4] S(=O)(=O)(N1C(=NC=C1)CC)c2c(OC)ccc(c2)CC
[CH3X4] S(=O)(=O)(N1CCC(C(=O)N2C[C@@H](C[C@@H](C2)C)C)CC1)c3c(F)cccc3
[CH3X4] S(=O)(=O)(N1CCCC1)c2ccc(cc2)C(=O)NC[C@H](Cc3ccccc3)C
[CH3X4] S(=O)(=O)(N1CCN(C(=O)C2CCCCC2)CC1)CC
[CH3X4] S(=O)(=O)(NC[C@H](S(=O)(=O)c1ccc(cc1)C)C=2SC=CC2)c3ccc(cc3)C
[CH3X4] S(=O)(=O)(Nc1cc(ccc1)C)c2c(ccc(c2)C(=O)Nc3ccc(NC(=O)C)cc3)C
[CH3X4] S(=O)(=O)(Nc1cc(ccc1)CNC(=O)NCc2cc(OC)ccc2)C
[CH3X4] S(=O)(=O)(Nc1cc2c(NC(=O)[C@@H]2C)cc1)c3cc4OC(=O)N(c4cc3)C
[CH3X4] S(=O)(=O)(NC1CCN(C(=O)C2=COC=C2)CC1)c3ccc(OCC)cc3
[CH3X4] S(C=1Oc2c(N1)cccc2)CC(=O)Nc3c(N4C[C@@H](O[C@H](C4)C)C)cccc3
[CH3X4] S(C1=NN=C(N1CC)c2ccc(N)cc2)CC(=O)Nc3ccc(cc3)C
[CH3X4] S(c1c([N+]([O-])=O)cc(cc1)C(=O)N)CC(=O)OCC(=O)c2ccc(OCC)cc2
[CH3X4] S(c1c(N)ccc(c1)C(=O)O[C@H](C(=O)N[C@](C#N)(C(C)C)C)C)C
[CH3X4] S(c1ccc(NC(=O)CC=2N=C(SC2)NC(=O)C(C)C)cc1)C3=NC=CN3C
[CH3X4] S(c1nc([O-])c2c(n1)N(N=C2)c3ccccc3)CC(=C)C
[CH3X4] S(SCCNC(=O)C12CC3CC(C1)CC(C2)C3)C[C@H](NC(=O)[C@H]4N(C(=O)C)CCC4)C([O-])=O
[CH3X4] S=C(Nc1cc(ccc1)C=2SC3=NN=C(N(N2)3)CC)NC(=O)/C=C/c4ccccc4
[CH3X4] S=C(NNC(=O)C1=NN(c2ccccc2)C3=C1CCC3)N[C@H]4[C@H](CCCC4)C
[CH3X4] S=C1N(N=CN1C2CC2)C[NH+]3[C@@H](c4c(OC)ccc(OC)c4)CCC3
[CH3X4] S1(=O)(=O)C[C@H]2N(c3ccc(OC)cc3)C(=O)N(c4ccc([N+]([O-])=O)cc4)[C@@H]2C1
[CH3X4] S1(=O)(=O)c2c(cccc2)C(=O)\C(=C\c3cc(OC)cc(OC)c3)\C1
[CH3X4] S1/C(/C(=O)N=C1N2CCCC2)=C\c3ccc(cc3)CC
[CH3X4] S1C(=C(N=C1C)C)[C@H](N[C@H](C(=O)NC(=O)NCC(C)C)C)C
[CH3X4] S1C(=CC=C1)[C@@H]([NH+]2CCCC2)CNC(=O)C(=O)Nc3c(ccc([N+]([O-])=O)c3)C
[CH3X4] S1C(=CC=C1)CN(C(=O)[C@H](OC(=O)[C@@H]2CNC(=O)CC2)C)CC=C
[CH3X4] S1C(=CC=C1C)[C@@H](NC2=NN=NN(c3ccc(cc3)C)2)C
[CH3X4] S1C(=CC=C1C)[C@H](NC(=O)C(=O)Nc2c(OC)ccc(c2)C(=O)N(C)C)C
[CH3X4] S1C(=NC(/C=C/C(=O)N([C@@H]2c3c(cccc3)CCC2)C4CC4)=C1)C
[CH3X4] S1C(=NC(c2cnccc2)=C1)NC(=O)C(c3c(OC)cccc3)(C)C
[CH3X4] S1C(=NN(C(=O)C)[C@H]1c2cc(OC)c(OC(=O)C)cc2)NC(=O)C
[CH3X4] S1C2=NC(=O)/C(/C(=N)N(N=C1CC)2)=C\c3cc(OCCOc4c(ccc(c4)C)C(C)C)ccc3
[CH3X4] S1C2=NC=3N(N=CC(C(=O)N2[C@@H](C1)CC(=O)N4[C@@H](CCCC4)C)3)c5cc(ccc5)C
[CH3X4] S1c2c(c(c3cc(ccc3)C)ccc2)C=C1C(=O)N=C(N)N
[CH3X4] S1c2c(N(C1=NC(=O)c3ccc(F)cc3)C)c(OC)ccc2C
[CH3X4] S1c2c(N=C1N(C(=O)c3cc(c(cc3)C)C)C[C@H]4OCCC4)c(F)ccc2
[CH3X4] SC[C@H](C([O-])=O)Cc1c(cccc1)C
[CX4] [O-][N+](=O)c1c(N2N=CN=C2)ccc(c1)C(=O)N(CC(=C)C)CC
[CX4] [O-][N+](=O)c1c(NCCCC)ccc(c1)C=2ON=C(N2)c3c(cccc3)C
[CX4] [O-][N+](=O)c1cc(ccc1)[C@H](OC)[C@@H]([NH2+]C)C(=O)c2ccccc2
[CX4] [O-][N+](=O)c1cc2c(N(C(=O)COc3c(cccc3)C=O)CC2)cc1
[CX4] [O-][n+]1cc(ccc1)C=2Oc3c(c4c(OC(CC4)(C)C)c(c3C)C)C2
[CX4] [O-]C(=O)[C@H](c1ccccc1)CC(=O)Nc2cc(ccc2)C(=O)NC
[CX4] Brc1c(NC(=O)CCN2C(=O)C3=C(SC=C3)N=C2)cc4OCCOc4c1
[CX4] Brc1c(OC)ccc(c1)/C=C(\C#N)/C(=O)Nc2c(O)cccc2
[CX4] Brc1cc(c(OCC(=O)NNC(=O)COc2c(c(ccc2)C)C)cc1)C(C)C
[CX4] Brc1cc(c(OCc2c(cccc2)C)cc1)C[NH2+]CCC=3c4c(NC3)cccc4
[CX4] Brc1cc(ccc1)C(=O)OCC(=O)N[C@H](c2ccc(F)cc2)C
[CX4] Brc1ccc(cc1)C2=NNC(SCC(=O)Nc3ccc(cc3)CC)=N2
[CX4] Clc1c([N+]([O-])=O)cc([N+]([O-])=O)cc1C(=O)Nc2c3c4c(N(C(=O)c4ccc3)CC)cc2
[CX4] Clc1c(C#N)ccc(NC(=O)[C@H](Nc2ccc(NC(=O)C(C)C)cc2)C)c1
[CX4] Clc1c(ccc(Cl)c1)C=2OC(/C=C/C(=O)Nc3cc(c(N4CCOCC4)cc3)C(=O)OCC)=CC2
[CX4] Clc1c(cccc1)[C@H]([NH+](CC)CC)CNC(=O)Nc2c(cccc2)COC
[CX4] Clc1c(cccc1)C[C@@]2(NC(=O)NC(=O)2)C3CCN(C(=O)CCc4cc5OCOc5cc4)CC3
[CX4] Clc1c(NC(=O)c2cc3SC(=Nc3cc2)NC(=O)[C@H]4[C@H](C[NH+](C)C)C4)c(ccc1)C
[CX4] Clc1c(NC(=S)NC2CC[NH+](CC(=O)NCCC)CC2)c(cc(c1)C)C
[CX4] Clc1c(O)c(OCC)cc(c1)C=NNC(=O)COc2c(c(ccc2)C)C
[CX4] Clc1c(OC)ccc(NC(=O)N[C@@H](c2cc(OC)ccc2)C3=NC=CN3C)c1
[CX4] Clc1c2OCCOc2cc(c1)/C=C/C(=O)Nc3c(cccc3)CS(=O)(=O)C
[CX4] Clc1cc(N2C(SCC(=O)NC(=O)NC3CC3)=NN=C2N4CCCC4)ccc1
[CX4] Clc1cc(NC(=O)c2cc(O[C@@H](CC)C)ccc2)c(N3CCN(C(=O)C(C)C)CC3)cc1
[CX4] Clc1ccc(cc1)[C@H]2Oc3c(N(C(=O)2)CCCCC[NH+]4[C@@H](CCC[C@@H]4C)C)cccc3
[CX4] Clc1ccc(cc1)C2(CNC(=O)N(C)C)CCOCC2
[CX4] Fc1c(Oc2c(OC)cc(cc2)C)ccc(NC(=O)c3cc(ncc3)N4C=NC=C4)c1
[CX4] Fc1cc(ccc1)CN(c2ncccc2)C(=O)[C@H](Oc3ccc(F)cc3)C
[CX4] Fc1ccc(cc1)C(=O)Nc2ncc(NC(=O)c3cc(OC)c(OC)c(OC)c3)cc2
[CX4] Fc1ccc(NC(=O)[C@@H](OC(=O)CCNC(=O)[C@@H]2[C@@H](C2)C)c3ccccc3)cc1
[CX4] Ic1cc(NC(=O)[C@@H]([NH+]2C[C@@H](O)CCC2)C)ccc1
[CX4] O(c1c(c2c(cc1)cccc2)C[NH2+]CCN(CC)CC)Cc3ccccc3
[CX4] O(c1c(O)c(ccc1)C=NC2=NN=CN2)C
[CX4] O=C(c1ccccc1)C(=NN=Cc2cc3c(cc2)CCC3)c4ccccc4
[CX4] O=C(N(C(C)(C)C)[C@@H](c1c(O)cccc1)C(=O)NC(C)(C)C)c2c(O)cccc(O)2
[CX4] O=C(N(C)C)COc1cc(ccc1)C[NH2+]Cc2ccc(C#N)cc2
[CX4] O=C(N(c1c(OC)cccc1)C)C(=O)N(CC2CCCC2)C
[CX4] O=C(N(CC(=O)Nc1c(cccc1C)C)C)C[NH+](Cc2ccccc2)CCC
[CX4] O=C(N(CC=1C=NN(c2ccccc2)C1)C)N[C@@H]3C[NH+](CCC3)CC
[CX4] O=C(N(Cc1ccc(N2CCCCC2)cc1)C)Nc3c(cccc3)C4=NN=NN4C5CC5
[CX4] O=C(N)CN1N=CC(N)=C1
[CX4] O=C(N[C@@H](C(=O)N[C@H](CC[C@H]1OCCC1)C)C(C)C)c2ccc(cc2)C
[CX4] O=C(N[C@H](C(=O)N[C@H](C1=Nc2c(N1)cccc2)Cc3ccccc3)C)C=4OC=CC4
[CX4] O=C(N1Cc2c(cccc2)C1)[C@H]([NH3+])CC(=O)N3Cc4c(cc(OC)c(OC)c4)CC3
[CX4] O=C(N1CCN(c2nnc(Nc3ncccc3)cc2)CC1)COc4ncccn4
[CX4] O=C(Nc1c(OC)cc2c(Oc3c2cccc3)c1)Nc4ccc(cc4)C(=O)N
[CX4] O=C(Nc1cc(ccc1)COC)NCc2c(OCC)cccc2
[CX4] O=C(Nc1cc(OC)c(OC)c(OC)c1)c2c(OCC3=C(ON=C3C)C)cc4c(c2)cccc4
[CX4] O=C(Nc1cc(OCCc2ccccc2)ccc1)C=3ON=C(C3)C
[CX4] O=C(Nc1ccccc1)NC[C@H]2O[C@H]([C@H](O)[C@H](O)2)CC(=O)N3c4c(cccc4)CC3
[CX4] O=C(NCC=1C(=NN(C1)CC)C)CN2N=NC(=N2)c3ccccc3
[CX4] O=C(NCCc1ccccc1)CCCC
[CX4] O=C(NO)CCC[C@H](O)/C=C/C=C\C/C=C\C/C=C\CCCCC
[CX4] O=C(OC)Nc1cc(OC(=O)COc2ccc(N3C(=O)CCC3)cc2)ccc1
[CX4] O=C(OCC(=O)N(CCC#N)CCC#N)C1=NN(c2ccccc2)C=C1
[CX4] O=C(OCC(=O)Nc1cc(C#N)ccc1)c2cc(OC)c(cc2)C
[CX4] O=C(OCC)C1=NN(c2cc(NC(=O)[C@H](NC(=O)C3=COC=C3)C)ccc2)C=C1
[CX4] O=C(OCC=C)/C(/C#N)=C/C1=C(N(C2=NOC(=C2)C)C(=C1)C)C
[CX4] O=C1N(C(=O)[C@@](N1)(C=2OC=CC2)C)CC(=O)N(Cc3cc(OC)ccc3)C
[CX4] O=C1N(C=Nc2c(cccc2)1)CC(=O)Nc3ccc(C#N)cc3
[CX4] O=C1N(c2c(Oc3c(cc(NC(=O)COc4ccccc4)cc3)1)cccc2)CC
[CX4] O=C1Nc2c(N1)ccc(NC(=O)[C@H]([NH+]3CCN(CC(=O)NC(C)(C)C)CCC3)C)c2
[CX4] O=C1O[C@H]([C@@H]2[C@@](C=3C(=CC2)[C@]4([C@@]([C@@H]([C@H](CCCC(C)C)C)CC4)(CC3)C)C)(CC1)C)C
[CX4] O=C1Oc2c(ccc(OCC(=O)N3c4c(cccc4)CCC3)c2C)C(c5ccccc5)=C1
[CX4] O1[C@@]2([NH+]3CCOCC3)[C@H]4[C@H]5[C@]1([NH+]6CCOCC6)[C@H]7[C@@H]2[C@H]8[C@@H]4[C@@H]5[C@@H]7C8
[CX4] P([O-])([O-])(=O)[C@@H](C[NH3+])Cc1ccc(O)cc1
[CX4] S(=O)(=O)(C=1c2c(N(C1)CC(=O)N(Cc3ccccc3)C)cccc2)Cc4ccccc4
[CX4] S(=O)(=O)(c1ccccc1)CCC(=O)OCC2=NOC(C=3SC=CC3)=C2
[CX4] S(=O)(=O)(N(C)C)c1cc(NC(=O)CN2N=C(C=C2)C(F)(F)F)ccc1
[CX4] S(=O)(=O)(N)c1ccc(NNC(=S)NCC[NH+]2CCOCC2)cc1
[CX4] S(=O)(=O)(N=C([O-])CCc1cc(OC)cc(OC)c1)C
[CX4] S(=O)(=O)(N1C[C@@H](C(=O)N=C2Sc3c(N2CCOCC)cc(c(c3)C)C)CCC1)c4ccc(OC)cc4
[CX4] S(=O)(=O)(N1CCN(C(=O)/C=C/C=2SC=CC2)CC1)N(CC)CC
[CX4] S(=O)(=O)(Nc1cc(N2C(=O)c3c(N=C2C)cccc3)ccc1)c4cc(F)c(OC)cc4
[CX4] S(C=1OC(=NN1)C2CCCC2)C3CC3
[CX4] S(C=1OC(=NN1)C2CCCCC2)CCOc3c([N+]([O-])=O)cccc3
[CX4] S(C1=Nc2c(cccc2)C(=O)N1CC[NH+](CC)CC)CC(=O)NC
[CX4] S(C1=NN=C(N1C)C2CC[NH+](Cc3c(O)c(OC)ccc3)CC2)CCOC
[CX4] S(C1=NN=C(N1Cc2ccccc2)c3c(F)cccc3)[C@@H](C(=O)N4CCC(CC4)C)C
[CX4] S(c1ccc(F)cc1)CCCNC(=O)c2cc3OCOc3cc2
[CX4] S(c1ccccc1)CC(=O)Nc2ccc(cc2)C34CC5CC(C3)CC(C4)C5
[CX4] S(c1ncccn1)Cc2c3O[C@H](OCc3cc(F)c2)c4ccccc4
[CX4] S=C(N1C[C@H](C2=Nc3c(N2)cccc3)CCC1)NCCCSC
[CX4] S=C(Nc1ccc(NC(=O)NC[C@H]2OCCC2)cc1)NC(C)C
[CX4] S=C(NCc1ccccc1)NCCC2=Nc3c(N2)cccc3
[CX4] S1C(=C(C=C1)C)CNC(=O)C2=NNC(=O)N2
[CX4] S1C(=CC=C1)[C@H](NC(=O)CN2CCN(c3ccc(O)cc3)CC2)c4ccccc4
[CX4] S1C(=NC2=C1C[C@@H](CC2)C)NC(=O)c3cc(OC)c(OC)cc3
[CX4] S1C(=NN=C1C(F)(F)F)NC(=O)NCc2ncccc2
[CX4] S1C(N)=C(C(=O)Nc2c(OC)ccc(OC)c2)C3=C1C[C@H](CC3)CC
[CX4] S1C(NC(=O)[C@@H]([NH+]2CCC(C(=O)OCC)CC2)C)=C(C(=O)OCC)C(=C1C)C
[CX4] S1C(NC(=O)COC(=O)[C@@H](NC(=O)C2CCCC2)C)=CC(=C1C(=O)OCC)C
[CX4] S1C=2N=C(SCC(=O)NC(=O)N)N(c3c(ccc(c3)C)C)C(=O)C2C4=C1C[C@H](CC4)C
[CX4] S1C=2N=C(SCC(=O)Nc3c([N+]([O-])=O)cc(OC)cc3)N(C(=O)C2C4=C1CCCC4)C
[CX4] S1C=2N=CN3C(SCC(=O)Nc4c(N5CCOCC5)cccc4)=NN=C3C2C6=C1C[C@@H](CC6)C
[CX4] S1C=C(C(=O)NCC(=O)N[C@@H](C(=O)N2CCCCC2)C)C=C1
[CX4] S1c2c(N=C1[C@@H]3N(C(=O)CCN4N=CC(=O)c5c4cccc5)CCC3)cccc2
[CX4] S1c2nc(nc(c2C=3N=CN(C(=O)C13)C)C)c4ccccc4
[CX4] S1c2nc(nc(N3CCC3)c2C4=C1CCC4)C[NH+]5CCC(CC5)C
[CX4] S1c2ncnc(S[C@@H](C(=O)N)C)c2C=C1
[CX4v4] [O-][N+](=O)c1cc(cc(c1)C(=O)OCC)C(=O)O[C@@H](C(=O)Nc2ccc(cc2)CC)C
[CX4v4] [O-][N+](=O)c1cc(ccc1)C(=O)N2CCN(CC2)CCNC(=O)C(=O)NC(C)C
[CX4v4] [O-][N+](=O)c1cc(NC(=O)[C@@H](OC(=O)/C=C(\c2ccccc2)/C)C)c(OC)cc1
[CX4v4] [O-][N+](=O)c1cc(OCC(=O)Nc2cc(ccc2)C3=Nc4c(N3)cccc4)ccc1
[CX4v4] [O-]C(=O)[C@@H]1CN(C(=O)CC=2C(=O)Oc3c(cc4c(OC5(CC4)CCCCC5)c3)C2C)CCC1
[CX4v4] [S-]C1=NN=C(N1C)C=2SC=CC2
[CX4v4] BrC1=C(N(N=C1C(F)(F)F)C)C(=O)NN2C(=O)C3=C(SC4=C3CCC4)N=C2C
[CX4v4] Brc1c(cc2OCCOc2c1)CC([O-])=O
[CX4v4] Brc1c(OCC(C)C)ccc(c1)C(=O)Nc2c(OCC(=C)C)cccc2
[CX4v4] Brc1c(OCCC)c(cc(Br)c1)C[NH2+]CCNC[C@H](O)C
[CX4v4] Brc1c2c(cc(OC(=O)c3cc(OC)c(OC)cc3)cc2)ccc1
[CX4v4] Brc1cc2c(NC(=C2CCN=C(c3ccc(F)cc3)C4C(=O)N(C(=O)N(C(=O)4)C)C)C)cc1
[CX4v4] ClC=1SC(S(=O)(=O)N2C[C@H](O[C@@H](c3ccccc3)C2)C)=CC1
[CX4v4] Clc1c(ccc(NC(=O)C2=NN3C(=N2)N=C(c4ccc(cc4)C)C=C3C(F)(F)F)c1)C
[CX4v4] Clc1c(cccc1)C=NNC(=O)CSC2=NN=NN(c3ccccc3)2
[CX4v4] Clc1c(Cl)ccc(c1)[C@H](O)[C@H]([N+]([O-])=O)C
[CX4v4] Clc1c(Cl)ccc(c1)CCNC(=O)Nc2c3c(ccc(O)c3)ccc2
[CX4v4] Clc1c(OCC(=O)NN/C=C/2\C(=O)C([N+]([O-])=O)=CC=C2)cccc1
[CX4v4] Clc1c(OCCCN2C(/C=C/3\C(=O)N=C4SC(=NN4C(=N)3)N5CCOCC5)=CC=C2)cccc1
[CX4v4] Clc1cc(c(OC)cc1)CS(=O)(=O)[C@@H](C(=O)N2C[C@H](O[C@@H](C2)C)C)C
[CX4v4] Clc1cc(c(OCC(=O)NNC(=S)Nc2c(ccc(c2)C)C)cc1)C
[CX4v4] Clc1cc(ccc1)C(=O)NCC(=O)N[C@H](c2cc3NC=Nc3cc2)c4ccccc4
[CX4v4] Clc1cc(NC(=O)[C@H](OC(=O)C=2c3c(NC2)cccc3)C)c(F)cc1
[CX4v4] Clc1cc(NC(=O)C2=C(NC(=O)N[C@@H](c3cc(OC)c(OC)cc3)2)C)ccc1
[CX4v4] Clc1ccc(cc1)[C@H](NC(=O)[C@@H]2OCCC2)C3=NC=CN3C
[CX4v4] Clc1ccc(cc1)C=2N=C(SC2)N[C@@H](CC)C
[CX4v4] Clc1ccc(cc1)C2=NNC(C(=O)O[C@H](C(=O)NC(=O)NC3CC3)C)=C2
[CX4v4] Clc1ccc(OC[C@H](O)CN2C(=NC=3N(C(=O)N(C(=O)C23)C)C)NCCC)cc1
[CX4v4] Clc1ncc(cc1)COC(=O)/C(=C/C(=O)OCc2cnc(Cl)cc2)/C
[CX4v4] FC(F)(F)CNC(=O)c1cc(NC(=O)NC=2C=NN(C2)C)c(cc1)C
[CX4v4] FC(F)Oc1ccc(cc1)CCNC(=O)N2[C@@H](COCC2)C
[CX4v4] Fc1c(c(F)ccc1)C[C@@H](NC(=O)COC(=O)c2cnc(OCC)cc2)C
[CX4v4] Fc1c(cccc1)CNC(=O)c2cc3OCCOc3cc2
[CX4v4] Fc1c(F)c(F)c(NNC(=O)/C=C/c2cc(OC)c(OCCCC)cc2)c(F)c(F)1
[CX4v4] Fc1c(NC(=O)[C@H](OC(=O)CNC(=O)Cc2cc(F)ccc2)C)c(F)ccc1
[CX4v4] Fc1c(OC[C@H](NC(=O)N[C@H]2C(=O)NCCCC2)C)cccc1
[CX4v4] Fc1ccc(cc1)CNC(=O)N(Cc2cnccc2)C[C@H]3OCCC3
[CX4v4] O(c1c(cccc1)[C@H]2[NH2+]CC[C@]3(O)[C@H]2CCCC3)C
[CX4v4] O=C(N(C1CCCCC1)C[C@H]2[C@@H](C=C(C[C@H]2C)C)C)C
[CX4v4] O=C(N(CC(C)C)CC(C)C)CON=C(c1cc2c(OCC2)cc1)C
[CX4v4] O=C(N(Cc1cc2c(cc1)cccc2)CCCCC[NH3+])CC=3c4c(NC3)cccc4
[CX4v4] O=C(N(CCN1C=[NH+]C=C1)C)C[C@H]2[NH+](Cc3cc4c(cc3)cccc4)CCNC(=O)2
[CX4v4] O=C(N)[C@H]([NH+]1C[C@@H]2[C@H](CC1)CCCC2)C
[CX4v4] O=C(N[C@@H](C1=Nc2c(N1)cccc2)C)Cc3cc4c(cc3)CCC4
[CX4v4] O=C(N[C@H](C(=O)CC(=O)N[C@H](C(=O)NCCC(C)C)C)CC(C)C)[C@H](NC(=O)CC(C)C)C(C)C
[CX4v4] O=C(N1[C@H](CC(=O)N)CCCC1)C=2N=C3N(C2)C=CC=C3
[CX4v4] O=C(N1C[C@H](C(=O)N2[C@@H](c3cc(ccc3)C)CCC2)CCC1)Nc4cc(ccc4)C
[CX4v4] O=C(N1CC[NH+](C(C)(C)C)CCC1)NCc2cc(ccc2)C(=O)N3CCCC3
[CX4v4] O=C(N1CCCCCC1)[C@@H](N2c3c(N=C2COc4ccccc4)cccc3)C
[CX4v4] O=C(N1N=C(N=C1NCc2c(OC)cccc2)C=3OC=CC3)c4cc(OC)ccc4
[CX4v4] O=C(NC=1C(=NN(C1C)C)C)c2c3c(nc(c2)C(C)C)N(N=C3)C(C)C
[CX4v4] O=C(Nc1c(cccc1)C(C)C)[C@H](Oc2cc3c(cc2)cccc3)CC
[CX4v4] O=C(Nc1c(cccc1C)CC)C(=O)N[C@H](c2cc(OC)ccc2)C3=NC=CN3C
[CX4v4] O=C(Nc1c(cccc1C)CC)C[NH+](CC2CC2)CCC
[CX4v4] O=C(Nc1c(OC(C)C)ccc(C#N)c1)c2ccc(cc2)CN3N=CC=C3
[CX4v4] O=C(Nc1cc(ccc1)C=2OC(=CC2)CO)/C=C/c3ccc(OC)cc3
[CX4v4] O=C(Nc1ccc(cc1)CC(=O)N(C)C)NCc2ccc(OCCC)cc2
[CX4v4] O=C(Nc1ccc(N2CCN(C(=O)CC)CC2)cc1)c3cc(OCC)cc(OCC)c3
[CX4v4] O=C(Nc1ccc(N2CCOCC2)cc1)[C@H]([NH2+]CCCO)C
[CX4v4] O=C(Nc1ccc(OC)cc1)[C@@H](N2CCC(C#N)CC2)c3ccccc3
[CX4v4] O=C(Nc1ccc(OCC)cc1)NC(C#C)(CC)CC
[CX4v4] O=C(NCCCC)CC(=O)C
[CX4v4] O=C(NNC(=O)CCCN1N=CN=C1)CCc2ccc(OC)cc2
[CX4v4] O=C(OC)c1cc2c(O/C(/C(=O)2)=C\C=3C(=NN(c4ccccc4)C3)c5ccc(OCCCC)cc5)cc1
[CX4v4] O=C(OC)c1ccc(NC(=O)[C@H]2ON=C(c3ccccc3)C2)cc1
[CX4v4] O=C(OC)Cc1[nH+]c2c(c(NCC)c1)cccc2
[CX4v4] O=C(OC1CCC(C(C)(C)C)CC1)CCC(=O)NCc2ccccc2
[CX4v4] O=C(OCC=1ON=C(N1)C=2OC=CC2)C=3c4c(OC3C)ccc(OC)c4
[CX4v4] O=C(OCCCc1ccncc1)CCCCCCNC(=O)CCC(=O)c2ccc(cc2)CC
[CX4v4] O=C1N(C(=O)c2c(cccc2)1)CC(=O)NC(Cc3ccccc3)(C)C
[CX4v4] O=C1N(C=NC=2c3c(OC12)nc(c4c3CC(OC4)(C)C)C(C)C)CC(=O)N
[CX4v4] O=C1N(c2c(O)cccc2)C(=Nc3c(cccc3)1)CCCCC
[CX4v4] O=C1N(c2cc(ccc2)C(=O)/C=C/C=C/c3ccccc3)CCC1
[CX4v4] O=C1O[C@H](C[C@H](OC(=O)CCCCCN(C(=O)CCCCCN2C=[NH+]C=C2)C3(c4ccccc4)CC3)1)C
[CX4v4] O=C1Oc2c(c3c(cccc3)1)ccc4OCN(C(CO)(C)C)Cc24
[CX4v4] S(=O)(=O)(N(Cc1ccccc1)C)c2cc3c(N[C@H](c4ccc(cc4)C)[C@@H]5[C@@H]3C=CC5)cc2
[CX4v4] S(=O)(=O)(N[C@@H](CCC=1OC=CC1)C)c2ccc(cc2)C(=O)NCC(F)(F)F
[CX4v4] S(=O)(=O)(N1CCOCC1)c2cc(c(OC)cc2)C(=O)N(c3cnc(OC)cc3)C
[CX4v4] S(=O)(=O)(Nc1c(OCC=2N=C3SC=C(N3C(=O)C2)C)ccc(c1)C)c4ccccc4
[CX4v4] S(C=1OC(=NN1)C=2c3c(NC2)cccc3)CC(=O)N(CC)CC
[CX4v4] S(C1=NC=2c3c(OC(C(=O)N1C[C@H]4OCCC4)2)cccc3)CC(=O)Nc5cc(cc(c5)C)C
[CX4v4] S(C1=Nc2c(cccc2)C(=O)N1Cc3c(OC)cccc3)CC(=O)N4CCCCCC4
[CX4v4] S(C1=NNC(=N1)NN=Cc2cc(OC)c(OC)c(OC)c2)CCC(=O)Nc3ccc(cc3)[C@H](CC)C
[CX4v4] S(c1ccccc1)[C@@H](C(=O)O[C@H](C(=O)Nc2c(cccc2C)C)C)C
[CX4v4] S(c1nnc(c(n1)c2ccccc2)c3ccccc3)CC(=O)NCc4cc(OC)c(OC)cc4
[CX4v4] S=C(Nc1ccc(N2[C@H](CCCC2)C)cc1)NC(=O)CCC
[CX4v4] S=C(Nc1ccc(N2CC[NH+](CC2)CC)cc1)NC(=O)c3cc([N+]([O-])=O)c(N4CCCCC4)cc3
[CX4v4] S1(=O)(=O)C[C@@H](N2N=C(c3c(nc(c4cc(OC)c(OC)cc4)cc3C(=O)NCC=C)2)C)CC1
[CX4v4] S1(=O)(=O)c2c(N(c3cc(C#N)ccc3)C=C1C(=O)c4c(cc(cc4)C)C)cc(F)cc2
[CX4v4] S1C([N+]([O-])=O)=CC(C(=O)O[C@@H](C(=O)N[C@H](c2ccccc2)C)C)=C1
[CX4v4] S1C(=CC=C1)[C@@H]2C(C#N)=C(SCC(=O)OC)NC(=C(C(=O)Nc3ccccc3)2)C
[CX4v4] S1C(=NN=C1CN2CCC(C#N)CC2)C(=O)NCc3ccc(cc3)C
[CX4v4] S1C(C(=O)CSC2=NN=C(N2C3CC3)C(C)C)=CC(C(=O)N(C)C)=C1
[CX4v4] S1C(C(=O)N2[C@H](OCC2)CNC(=O)C(=O)NCc3ccc(cc3)C)=CC=C1
[CX4v4] S1C(C(=O)Nc2cc3NC(=O)C(=C(c3cc2)C)C)=CC(=C1)C
[CX4v4] S1C(C(=O)OCC=2NC(=O)N[C@H](C(C(=O)OCC)2)C)=CC(=C1CC)C
[CX4v4] S1C(NC(=O)c2ccc(cc2)C)=C(C(=O)OC)C(=C1C(=O)Nc3cc(ccc3)C)C
[CX4v4] S1C(NC(=O)CCOc2ccc(cc2)CCC(=O)C)=C(C(=O)NC3CC3)C=C1
[CX4v4] S1c2c(N(c3c1cccc3)C[C@@H](S)C)cccc2
[CX4v4] S1CN(C(=O)C1)CC(=O)Nc2ccc(N3N=CN=C3)cc2
[F	Cl	Br	I] BrC=1C(=NN2C(N[C@@H](C=3SC=CC3)C[C@H]2C(F)(F)F)1)C(=O)NCCN4CCOCC4
[F	Cl	Br	I] BrC=1SC=C(C1)CN(C(=O)C(NC(=O)NC)(C)C)C
[F	Cl	Br	I] Brc1c(cc(N2C(=O)CS[C@H]2c3cc(Br)ccc3)cc1)C
[F	Cl	Br	I] Brc1c(cc(OCC)c(O)c1)/C=C/2\SC(=Nc3ccc(S(=O)(=O)N)cc3)NC(=O)2
[F	Cl	Br	I] Brc1c(NC(=O)C=2SC=CC2)c(cc(Br)c1)C
[F	Cl	Br	I] Brc1c(NS(=O)(=O)c2c(O)c(cc(c2)C)C([O-])=O)ccc(c1)C
[F	Cl	Br	I] Brc1c(OCC(=O)OCC)c(OCC)cc(c1)/C=C(\C#N)/C2=NN(C(N)=C(C#N)2)CCO
[F	Cl	Br	I] Brc1c(S(=O)(=O)NC2=NNC=N2)cc(Br)cc1
[F	Cl	Br	I] Brc1cc(c(OC)cc1)/C=C/C(=O)N[C@H]2c3c(OC2)cccc3
[F	Cl	Br	I] Brc1cc(F)c(NC(=O)[C@@H](N2N=Nc3c(cccc3)C(=O)2)C)cc1
[F	Cl	Br	I] Brc1cc2c(OC(C(=O)OCC)=C2CSC(=[NH+]CC)NCC)cc1
[F	Cl	Br	I] Brc1ccc(cc1)C2=NN(C(=O)c3ccc(c4ccccc4)cc3)[C@@](O)(C(F)(F)F)C2
[F	Cl	Br	I] Brc1ccc(N2\C(\S[C@@H](C(=O)2)Cc3cc([N+]([O-])=O)ccc3)=C(/C#N)\C(=O)OCC)cc1
[F	Cl	Br	I] ClC(Cl)(Cl)C(=O)O[C@@H]1[C@]2(C([C@@](C(=O)OC)(C1)CC2)(C)C)C
[F	Cl	Br	I] ClC=1C([N-]S(=O)(=O)C=2SC=CC2)=NN(C1)Cc3ccc(F)cc3
[F	Cl	Br	I] ClC=1C(=O)N(N=CC(NCCc2ccc(S(=O)(=O)N)cc2)1)c3c(cccc3)C(=O)OC
[F	Cl	Br	I] ClC=1c2c(SC1C=3OC(SCC(=O)C4=C(N(C(=C4)C)CCOC)C)=NN3)cccc2
[F	Cl	Br	I] ClC=1N(N=C(C1CSC2=NN=NN2C3CC3)C)c4ccccc4
[F	Cl	Br	I] Clc1[nH+]c(c(Cl)c(N)c(Cl)1)C(=O)NN=Cc2cc(Cl)c(Cl)cc2
[F	Cl	Br	I] Clc1c(cc(S(=O)(=O)N2CCC(C(=O)N3C[C@H](O[C@@H](C3)C)C)CC2)cc1)C(F)(F)F
[F	Cl	Br	I] Clc1c(ccc(Cl)c1)[C@@H](NC(=O)CN2c3c(cccc3)C(=O)NC(=O)2)C
[F	Cl	Br	I] Clc1c(ccc(Cl)c1)CS(=O)(=O)c2c(cccc2)C(=O)OC
[F	Cl	Br	I] Clc1c(ccc(F)c1)CN2N=C(C(NS(=O)(=O)c3ccc(cc3)C)=C2C)C
[F	Cl	Br	I] Clc1c(ccc(NC(=O)NCc2cc(F)c(N(C)C)cc2)c1)C(=O)N(C)C
[F	Cl	Br	I] Clc1c(cccc1)[C@@H](NC(=O)N)CC(=O)NNC(=O)C=2SC=CC2
[F	Cl	Br	I] Clc1c(cccc1)[C@@H]2N(C(=O)c3c4c(nc(c3)C5CC5)N(N=C4C)C)CCC2
[F	Cl	Br	I] Clc1c(cccc1)CNC(=O)CCSCc2ccc(cc2)C(=O)N3CCCC3
[F	Cl	Br	I] Clc1c(cccc1)CNC(=O)Nc2ccc(OC)cc2
[F	Cl	Br	I] Clc1c(Cl)c(NC(=O)C)ccc(SCCOC(=O)CCC)1
[F	Cl	Br	I] Clc1c(Cl)ccc(c1)[C@@H]2[C@H](C(=O)OC)C[NH2+]C2
[F	Cl	Br	I] Clc1c(Cl)cccc(OCCC(=O)NCCC(=O)N2c3c(cccc3)CCC2)1
[F	Cl	Br	I] Clc1c(Cl)cccc(S(=O)(=O)N2CCN(C(=O)CCCC3=Nc4c(N3)cccc4)CC2)1
[F	Cl	Br	I] Clc1c(F)ccc(NC(=O)[C@@H](OC(=O)[C@H]2CN(c3ncccn3)CCC2)C)c1
[F	Cl	Br	I] Clc1c(F)ccc(NC(=O)CNC(=O)c2cc(c(cc2)C)C)c1
[F	Cl	Br	I] Clc1c(OC)ccc(NC(=O)CSc2c(F)cccc2)c1
[F	Cl	Br	I] Clc1c2O[C@@H](N3N=C(c4ccc(cc4)C)C[C@@H]3c2cc(Cl)c1)c5ccncc5
[F	Cl	Br	I] Clc1cc(c(N2N=C(Sc3c(F)cc(F)cc3)C=CC(=O)2)cc1)C
[F	Cl	Br	I] Clc1cc(ccc1)[C@H]2[C@H](C(=O)OCC(=O)Nc3ccc(NC(=O)C)cc3)C2
[F	Cl	Br	I] Clc1cc(ccc1)[C@H]2C=3C(=O)C[C@H](CC(NC(=C(C(=O)Nc4ncc(cc4)C)2)C)3)C
[F	Cl	Br	I] Clc1cc(ccc1)[C@H]2N(C(=O)C([O-])=C(C(=O)C=3SC(=NC3C)C)2)CC[NH+](CC)CC
[F	Cl	Br	I] Clc1cc(ccc1)C=2NN=C(C(=O)N(Cc3ccccc3)CC)C2
[F	Cl	Br	I] Clc1cc(ccc1)CN2N=C(N3C(=O)[C@H]4[C@@H]5O[C@H]([C@@H](C(=O)3)4)CC5)C=C2C
[F	Cl	Br	I] Clc1cc(NC(=O)CNc2ccc(OCC(F)(F)F)cc2)c(OC)cc1
[F	Cl	Br	I] Clc1cc(O[C@@H](C#Cc2nc(ccc2)C)C)ccc1
[F	Cl	Br	I] Clc1cc(OCCNC(=O)COC(=O)c2c3c(ON=C3C)nc(c2)C)ccc1
[F	Cl	Br	I] Clc1cc2c(NC(=O)[C@]3(N[C@@H]([C@H](O)C)[C@H]4C(=O)N(C(=O)[C@@H]34)CCCOC)2)cc1
[F	Cl	Br	I] Clc1cc2c(OC=C(C(=O)2)[C@H]3C=4C(=O)C[C@@H](C=5OC=CC5)CC(N=C(C(C(=O)OC)3)C)4)cc1
[F	Cl	Br	I] Clc1cc2NC(=O)[C@H](Sc2cc1)CC(=O)N[C@@H](CCC)C
[F	Cl	Br	I] Clc1ccc(cc1)[C@H]2C=3C(=O)NC(=NC(NC(=O)[C@H](C#N)2)3)Nc4ccc(OC)cc4
[F	Cl	Br	I] Clc1ccc(cc1)C(=O)CCC(=O)OCC=2N=C(SC2)c3cc(OC)c(OCC)cc3
[F	Cl	Br	I] Clc1ccc(cc1)C(=O)N2c3c(cc(OC)cc3)C(=C2C)CC(=O)NC4CC4
[F	Cl	Br	I] Clc1ccc(cc1)C=2N=CN(C(=O)C2)Cc3c(F)cccc3
[F	Cl	Br	I] Clc1ccc(cc1)C=2N=NN(N2)CC(=O)NC=3SC(=C(C(C(=O)OCC)3)C)C
[F	Cl	Br	I] Clc1ccc(cc1)C2=NN=C(SCC(=O)N[C@H]3[C@@H]([C@@H](CCC3)C)C)N2CCCOC
[F	Cl	Br	I] Clc1ccc(cc1)C2=NN=C(SCC(=O)NN=CC=3c4c(NC3)cccc4)N(c5ccccc5)2
[F	Cl	Br	I] Clc1ccc(cc1)CC(=O)N2C[C@@H](CCC2)C
[F	Cl	Br	I] Clc1ccc(cc1)CC=2SC=C(N2)CSc3nncc4c3cccc4
[F	Cl	Br	I] Clc1ccc(cc1)CNC(=O)C2=NON=C(N)2
[F	Cl	Br	I] Clc1ccc(SCC(=O)Nc2c(cccc2)C3=Nc4c(N3)cccc4)cc1
[F	Cl	Br	I] ClCc1c(OC)ccc(c1C)CCl
[F	Cl	Br	I] FC(F)(F)C1=NN=C2N(N=C(N[C@@H](C3=Nc4c(N3)cccc4)Cc5ccccc5)C=C2)1
[F	Cl	Br	I] FC(F)(F)c1cc(N(C(=O)C(=O)NCc2ccc(C#N)cc2)[C@@H](C3CC3)C)ccc1
[F	Cl	Br	I] FC(F)(F)CN(C(=O)C1=NN(N=C1)c2ccccc2)CC=3OC=CC3
[F	Cl	Br	I] FC(F)C1=NN(C(=O)c2c3c(nc(c4ccc(OCC)cc4)c2)ccc(c3)C)[C@@](O)(C(F)F)C1
[F	Cl	Br	I] FC(F)CN1CCN([C@H](c2ccccc2)C(=O)Nc3ccccc3)CC1
[F	Cl	Br	I] FC(F)Oc1ccc(cc1)[C@@H](NC(=O)Nc2c(OC)ccc(c2)C(=O)N(C)C)C
[F	Cl	Br	I] Fc1c(ccc(F)c1)C(=O)N2CCN(C3=NC=CN(c4cc(OC)ccc4)3)CC2
[F	Cl	Br	I] Fc1c(cccc1)[C@H]2N3N=CN=C(N=C(c4cc(OC)ccc4)C2)3
[F	Cl	Br	I] Fc1c(cccc1)COc2ccc(cc2)C3=NC(=C(N(O)3)C(=O)C)C
[F	Cl	Br	I] Fc1c(F)c(NC(=O)[C@@H]([n+]2ccc(cc2)Cc3ccccc3)C)ccc(F)1
[F	Cl	Br	I] Fc1c(F)ccc(NC(=O)/C=C/c2ccc(cc2)CC(C)C)c1
[F	Cl	Br	I] Fc1c(N2C[C@@H]([NH2+][C@H](C2)C)C)cc3N(C=C(C([O-])=O)C(=O)c3c1)CC
[F	Cl	Br	I] Fc1c(NC(=O)[C@H](OC(=O)CN(c2nccnc2)C)C)cc(F)cc1
[F	Cl	Br	I] Fc1c(OCCC(=O)N[C@H](C2=C(N(N=C2)c3ccc(F)cc3)C)C)ccc(F)c1
[F	Cl	Br	I] Fc1cc(ccc1)[C@H](NC(=O)N(CCCOc2c(cccc2)C)C)C3=NC=CN3C
[F	Cl	Br	I] Fc1cc(ccc1)C(=O)NC[C@H]2CN(c3ccccc3)CC2
[F	Cl	Br	I] Fc1cc(ccc1)COc2cc(NC(=O)C(=O)N(Cc3cc(C#N)ccc3)C)ccc2
[F	Cl	Br	I] Fc1cc(N)c(cc1)C(=O)O[C@@H](C(=O)NC(=O)NCCCC)C
[F	Cl	Br	I] Fc1ccc(cc1)[C@H](C(=O)N2CCN(CC2)C)C3CC3
[F	Cl	Br	I] Fc1ccc(cc1)C(=O)N[C@H](C(=O)OCC(=O)N[C@H](CC)C)CC=2c3c(NC2)cccc3
[F	Cl	Br	I] Fc1ccc(cc1)C(c2ccc(F)cc2)CCC[NH+]3C[C@@H]4N(CC3)CCC4
[F	Cl	Br	I] Fc1ccc(cc1)CCC(=O)NC[C@@H]([NH+]2CCCC2)c3c(OC)cccc3
[F	Cl	Br	I] Ic1ccc(cc1)C(=O)NNC(=O)CN2C(=O)CCCCC2
[F	Cl	Br	I] S(=O)(=O)(N(C)C)c1ccc(OCCOC(=O)[C@@H](Oc2ccc(F)cc2)C)cc1
[F	Cl	Br	I] S(=O)(=O)(N1CCC(C(=O)N[C@@H](C(=O)NCC)C)CC1)c2ccc(F)cc2
[F	Cl	Br	I] S(C1=NC=C(N1)c2ccc(F)cc2)[C@H](C(=O)Nc3cc(C#N)ccc3)C
[F	Cl	Br	I] S(C1=NC=CN(c2ccc(F)cc2)1)CC(=O)Nc3c(c(ccc3)C)C
[F	Cl	Br	I] S(C1=NN=C(N1C)CCNC(=O)c2c(F)cccc2)CC(=O)c3ccc(C#N)cc3
[F	Cl	Br	I] S(C1=NN=NN1Cc2ccccc2)C[C@H](O)COc3c(F)cccc3
[F	Cl	Br	I] S(c1ccc(cc1)CNc2nncc(n2)c3cc(F)ccc3)C
[F	Cl	Br	I] S(c1nc(c2ccccc2)cc(n1)C(F)(F)F)CC(=O)Nc3c(OC)cc(OC)cc3
[F	Cl	Br	I] S1C(=NC(=C1)C)N2CCN(C(=O)N[C@@H](COc3cc(F)ccc3)C)CCC2
[F	Cl	Br	I] S1C(=NC(=C1)COC(=O)c2cc3N=NN(c3cc2)CC)c4ccc(F)cc4
[F	Cl	Br	I] S1C(C(=O)NCC(=O)N(c2ccc(F)cc2)[C@H](c3ccccc3)C(=O)NC[C@@H]4OCCC4)=CC=C1
[F	Cl	Br	I] S1C=2C(=O)N(C(=O)N(C2C=C1)CC(=O)Nc3cc(F)c(OC)cc3)Cc4c(F)cccc4
[F	Cl	Br	I] S1C=2N=CN3N=C(N=C3C2C4=C1C[C@@H](CC4)CC)CN5N=C(C=C5C)C(F)F
[F	Cl	Br	I] S1C2=C(C=C1)CN(C(=O)c3c(c(NC(=O)c4c(F)cc(F)cc4)ccc3)C)CC2
[F	Cl	Br	I] S1C2=NOC=C(NN2C=C1N3N=C(C=C3c4cc5c(cc4)cccc5)C(F)(F)F)c6cc(O)ccc6
[F	Cl	Br	I] S1c2c(N=C1NC(=O)CCNC(=O)C=3SC=CC3)cc(F)c(F)c2
[F	Cl	Br	I] S1c2ncnc(NN=Cc3c(cccc3)C(F)(F)F)c2C4=C1CCC4
[N	n;+1] [O-][N+](=O)C[C@@H](OC)[C@@H]1[C@@]2([C@@](O)([C@@H]3[C@@H]([C@@]4([C@@H](C[C@@H](O[C@@H]5O[C@H]([C@H](O)[C@@H](O)[C@@H](O)5)C)CC4)CC3)C)CC2)CC1)C
[N	n;+1] [O-][N+](=O)c1c(c(NC(=O)[C@H](NC(=O)COc2ccccc2)C)ccc1)C
[N	n;+1] [O-][N+](=O)c1c(cccc1)/C=C/[C@H]2C(=O)C(c3c(cccc3)C2)(C)C
[N	n;+1] [O-][N+](=O)c1c(N2C[C@H](C(=O)NCCC)CCC2)c([N+]([O-])=O)cc(c1C)CO
[N	n;+1] [O-][N+](=O)c1c(NN=CC(Cc2ccc(OC)cc2)(C)C)ccc([N+]([O-])=O)c1
[N	n;+1] [O-][N+](=O)c1cc([N+]([O-])=O)cc(c1)C(=O)N(C(C)(C)C)[C@@H](C(=O)NC(CC(C)(C)C)(C)C)C(CC)CC
[N	n;+1] [O-][N+](=O)c1cc(ccc1)[C@@H](NC(=O)COC(=O)C=2C(=O)N(N=C(C2C)C)C)C
[N	n;+1] [O-][N+](=O)c1cc2c(N(C(=O)COC(=O)COc3ccccc3)CC2)cc1
[N	n;+1] [O-][N+](=O)c1ccc(cc1)[C@@H](O[C@H]2O[C@@H]3O[C@]4(OO[C@]53[C@H]([C@H]2C)CC[C@H]([C@@H]5CC4)C)C)CC(=O)OCC
[N	n;+1] [O-][N+](=O)c1ccc(cc1)[C@H]2Nc3c(NC4=C(C(=O)C[C@H](c5ccc(cc5)C(C)(C)C)C4)2)cccc3
[N	n;+1] [O-][N+](=O)c1ccc(cc1)/C=C/C(=O)OCC(=O)Nc2c(cccc2CC)CC
[N	n;+1] [O-][N+](=O)c1ccc(cc1)C(=O)Oc2ccc(cc2)CCC
[N	n;+1] [O-][N+](=O)c1ccc(cc1)C2=NN[C@@H](c3ccc(OC)cc3)C2
[N	n;+1] [O-][N+](=O)c1ccc(NC(=O)C(=O)NC[C@@H]([NH+](C)C)c2cc3c(N(CCC3)C)cc2)cc1
[N	n;+1] [O-]C(=O)[C@H]1C2c3c(cccc3)C(c4c(cccc4)2)[C@H](C(=O)NC5CC([NH2+]C(C5)(C)C)(C)C)1
[N	n;+1] [O-]C(=O)CC[NH+]1[C@H](C=2N(N=CC2)C)CCC1
[N	n;+1] [O-]C=1C(=O)N([C@H](c2ccc(cc2)C(C)(C)C)C(C(=O)c3ccc(cc3)C)1)CC[NH+](CC)CC
[N	n;+1] Brc1c([N+]([O-])=O)cc2c(c1)C(=O)N(c3ccccc3)C(=O)2
[N	n;+1] Brc1c(cc(F)cc1)C(=O)NC[C@H]([NH+](CC)CC)C2=CSC=C2
[N	n;+1] Brc1c(OCC[NH2+]C2CCCC2)ccc3c1cccc3
[N	n;+1] Brc1cc(OC)c(OCc2ccccc2)c(c1)C[NH2+]CC=C
[N	n;+1] Brc1ccc(cc1)C=2N=C3N(c4c(N3CC[NH+](CC)CC)cccc4)C2
[N	n;+1] ClC=1SC=C(C(NC2=[NH+]CCN2)1)C
[N	n;+1] Clc1c(cc([N+]([O-])=O)cc1)C=NNc2ncc(S(=O)(=O)N3CCCC3)cc2
[N	n;+1] Clc1c(ccc([N+]([O-])=O)c1)C(=O)OCC(=O)Nc2cc(OC)c(OC)c(OC)c2
[N	n;+1] Clc1c(ccc(Cl)c1)C[NH+]2C[C@@H](C(=O)Nc3c(cccc3)C(=O)NCCCOC)CCC2
[N	n;+1] Clc1c(ccc(NC(=O)[C@H]([NH+]2CCC(NC(=O)Nc3ccccc3)CC2)C)c1)C
[N	n;+1] Clc1c(cccc1)C=2OC(=NC2)CCC(=O)NC3CC[NH+](CC3)C
[N	n;+1] Clc1c(Cl)cccc1C[NH+]([C@@H](C(=O)N2C[C@H](C(=O)N)CCC2)C)C
[N	n;+1] Clc1c(N2C(=O)[C@@H]3[C@@H]([NH+]4C=Cc5c(cccc5)[C@@H]4[C@@H](C(=O)2)3)C(=O)C)cc(Cl)cc1
[N	n;+1] Clc1c(OC)cc2OC(=O)[C@H]([C@@H](c2c1)C)CC(=O)NCCC=3[NH+]=CNC3
[N	n;+1] Clc1c(OC)ccc(NC(=O)C(=O)NC[C@@H]([NH+](C)C)c2cc3c(N(CCC3)C)cc2)c1
[N	n;+1] Clc1cc([N+]([O-])=O)c(cc1)C(=O)OCC(=O)NCCC(C)(C)C
[N	n;+1] Clc1cc(ccc1)COc2c(cccc2)C[NH2+]C[C@@H](O)C
[N	n;+1] Clc1cc2c(O[C@@H](C(=O)OCC(=O)N3CCN(c4[nH+]cccc4)CC3)C2)cc1
[N	n;+1] Clc1cc2N=C(Nc2cc1)C3CC[NH+](CC(=O)Nc4c(OC)cc(OC)cc4)CC3
[N	n;+1] Clc1ccc(cc1)C(=O)NNC(=O)NC[C@@H]([NH+](C)C)c2ccc(F)cc2
[N	n;+1] FC(F)(F)C[NH+](CCCNC(=O)C(=O)Nc1ccc(cc1)C(=O)N)C
[N	n;+1] Fc1c(N2N=CN=C2)ccc(NC(=O)CN3c4c(OCC(=O)3)ccc([N+]([O-])=O)c4)c1
[N	n;+1] Fc1c(OCC)ccc(NC(=O)CN2C(=O)c3c([N+]([O-])=O)cccc3C(=O)2)c1
[N	n;+1] Fc1cc(ccc1)[C@@H]([NH+](C)C)CNC(=O)c2cc(OC[C@H]3OCCC3)ccc2
[N	n;+1] Fc1cc(ccc1)C2(O)C[C@@H]3[NH+]([C@H](C2)CC3)Cc4ccc(OCC#C)cc4
[N	n;+1] Fc1ccc(cc1)CN2c3c(N=C2NC4CC[NH+]([C@H](c5ccccc5)C)CC4)cccc3
[N	n;+1] Ic1ccc(NC(=O)[C@H](NC(=O)C(c2ccccc2)c3ccccc3)Cc4ccc([N+]([O-])=O)cc4)cc1
[N	n;+1] O(c1c(c2ccccc2)cccc1)C[C@@H](O)C[NH2+]C(CC)CC
[N	n;+1] O(c1c(cccc1)C(C)C)C[C@H](O)C[NH+]2[C@@H](c3cc4OCCOc4cc3)CCC2
[N	n;+1] O(c1c(OC)c(ccc(OC)1)C[NH2+]C[C@@H](N2CCN(CC2)C)C(C)C)C
[N	n;+1] O(c1c(OC)cc(cc1)C[NH2+][C@H](c2ccccc2)C3=NC=CN3C)CC=C
[N	n;+1] O(c1c(OC)cc2c(c1)[C@@](OCC2)(CCC[NH+]3CCN(c4c(OC)cccc4)CC3)C)C
[N	n;+1] O(c1c(OCC)cc(cc1)C[NH2+]CCC2=CCCCC2)CCC
[N	n;+1] O(c1cc(ccc1)C)C[C@@H](O)C[NH+](Cc2ccc(OC)cc2)C
[N	n;+1] O(c1cc2NC(=Nc2cc1)C3=NNC=C3/C=C/c4cncc(c4)C[NH2+]CC)C
[N	n;+1] O(c1ccc(cc1)C=2OC(=C(N2)C[NH+](Cc3ccccc3)CC4CC4)C)C
[N	n;+1] O=C(N(c1cc(cc(c1)C)C)CCC#N)C[NH+](CCO)CCC
[N	n;+1] O=C(N1C[C@@H](C(=O)NC[C@@H]2C[NH+](Cc3ccccc3)CCC2)CCC1)CC
[N	n;+1] O=C(N1CCN(c2ncnc(N3C[C@H](O[C@H](C3)C)C)c2)CC1)[C@H]4[NH2+]CCC4
[N	n;+1] O=C(NC[C@@H]([NH+]1CCN(c2ccc(OC)cc2)CC1)C=3OC=CC3)C(=O)NCCN4CCOCC4
[N	n;+1] O=C(NC[C@H]([NH+](C)C)Cc1ccccc1)Cc2c(OC)cc(OC)cc2
[N	n;+1] O=C(NC[C@H]([NH+]1CCC(CC1)C)C)C2CC2
[N	n;+1] O=C(Nc1c(C#N)cccc1)[C@H]([NH+]2CCC(C(=O)NCc3ccccc3)CC2)C
[N	n;+1] O=C(Nc1c(N2CC[NH+](CC2)C)cccc1)NC[C@@H](OC)c3ccccc3
[N	n;+1] O=C(Nc1c(OC)cc(OC)cc1)C[NH+]([C@H](C2CC2)C)Cc3ccccc3
[N	n;+1] O=C(NC1CC[NH2+]CC1)c2cc(OC)c(OC)c(OC)c2
[N	n;+1] O=C(NC1CC1)CC[C@@H]2CN(CC=3[NH+]=C(NC3)CCCC)CCC2
[N	n;+1] O=C(Nc1cc2OCOc2cc1)NC[C@H]([NH+](C)C)c3cc4c(N(CC4)C)cc3
[N	n;+1] O=C(Nc1ccc(cc1)[C@H]([NH+]=Cc2c(O)c(OCC)ccc2)C)CC
[N	n;+1] O=C(Nc1ccc(cc1)[C@H]([NH2+][C@H](C(=O)Nc2c(cccc2)C)C)C)NC3CC3
[N	n;+1] O=C(Nc1ccc(N2CCC([NH+]3CCCCC3)CC2)cc1)N[C@H]4[NH+]=C(c5c(N(C(=O)4)CCC)cccc5)C6CCCCC6
[N	n;+1] O=C(NCC[NH+]1CCN(c2ccccc2)CC1)CN3C[C@H](O[C@@H](C3)C)C
[N	n;+1] O=C(NCc1cc(ccc1)COCC=2OC=CC2)C[NH+]3CCC(CC3)C
[N	n;+1] O=C(NCc1cc(NC(=O)C)ccc1)C[NH+]2CCC(Cc3ccccc3)CC2
[N	n;+1] O=C(NCc1ccc(OCC[NH+](CC)CC)cc1)c2ncccc2
[N	n;+1] O=C(NCCC[NH+](C)C)C1CC[NH+](Cc2ccc(cc2)C)CC1
[N	n;+1] O=C(OC)c1ccc(cc1)C[NH+]2[C@H](C(=O)Nc3ccc(N4N=NN=C4)cc3)CCCC2
[N	n;+1] O=C(OC[C@@H]1OC2=[NH+]c3c(N2C1)cccc3)C
[N	n;+1] O=C(OCC(=O)N[C@@H](C1CC1)C)c2ccc(cc2)C=3OC=[NH+]C3
[N	n;+1] O=C1NC(=NC2=C1C[NH+](Cc3ccccc3)CC2)NCCC4=CCCCC4
[N	n;+1] O=C1Oc2c(cccc2)[C@@](c3ccccc3)1CCC[NH+](CCCC)CCCC
[N	n;+1] O1c2c(cccc2)C=C1c3ccc(OC4CC[NH+](C[C@@H](O)COc5ccccc5)CC4)cc3
[N	n;+1] OC[C@H](N[C@H]1C[NH+](Cc2ccccc2)CCC1)C
[N	n;+1] S(=O)(=O)([N-]N=Cc1ccc(OCCC)cc1)Cc2ccc([N+]([O-])=O)cc2
[N	n;+1] S(=O)(=O)(c1c(cccc1)C(=O)N(C=2Sc3c(N2)c(cc(c3)C)C)CCC[NH+](C)C)CC
[N	n;+1] S(=O)(=O)(CCCNC(=O)NCc1ccc(cc1)C[NH+]2C[C@H](C[C@@H](C2)C)C)C
[N	n;+1] S(C(=[NH+][C@H](CC)C)N)CC(=O)N1CCN(C(=O)C(c2ccccc2)(C)C)CC1
[N	n;+1] S(c1[n+]([O-])cccc1)CC(=O)c2cc3c(c4c(cccc4)C3)cc2
[N	n;+1] S(C1=NN=C(N(c2ccc(F)cc2)1)[C@H]([NH+]3CCCCC3)C)CC=4OC(c5ccccc5)=CN4
[N	n;+1] S(C1=NN=NN(c2ccccc2)1)CC[NH2+]CC=3OC(c4cc(ccc4)C(F)(F)F)=CC3
[N	n;+1] S(c1c(NC(=O)N2CCN(CC=3[NH+]=C4N(C3)C=CC=C4)CC2)cccc1)CC(=O)N
[N	n;+1] S=C(NC=1SC2=C(C(C#N)1)CCC2)NC(=O)c3cc([N+]([O-])=O)c(N4CCCCC4)cc3
[N	n;+1] S1(=O)(=O)C[C@H](OC(=O)CCOCCC(=O)O[C@@H]2C3CC[NH+](C2)CC3)CC1
[N	n;+1] S1C(/C=C/C(=O)Nc2c(cc([N+]([O-])=O)cc2)C)=CC=C1
[N	n;+1] S1C(=CC=C1)[C@@H](NC(=O)C(=O)Nc2c(N3CC[NH+](CC3)CC)cccc2)C
[N	n;+1] S1C(=CC=C1)C[NH+]2CCN(C(=O)Nc3ccc(OCC#N)cc3)CCC2
[N	n;+1] S1C(=NC(=C1)CN2CC[NH+](CC2)CCC)c3ccccc3
[N	n;+1] S1C(=NC=C1)NC(=O)C(=O)N[C@H](c2c([N+]([O-])=O)cccc2)CC(=O)OC(C)C
[N	n;+1] S1C(C=Nc2c(OC)ccc([N+]([O-])=O)c2)=CC=C1C
[N	n;+1] S1C(N=C(N)N)=NC(c2nc(ccc2)CNC(=[NH+]C)C[N+]([O-])=O)=C1
[N	n;+1] S1C(NC(=O)C[NH+](Cc2cc(OC)ccc2)C)=C(C#N)C3=C1CCC3
[N	n;+1] S1C=[N+](C=C1)CCCCCCOC[C@H]2CO[C@H](COCCCCCCCCCCCCCCCC)C2
[N	n;+1] S1C2=NC(=NN2C([O-])=C1[C@@H]([NH+]3CCC4(OCCO4)CC3)c5ccc([N+]([O-])=O)cc5)C
[N&X4&+	N&X3&+0] [O-][N+](=O)c1cc(ccc1)C(=O)N([C@@H](c2cc3OCOc3cc2)C(=O)NCCCC)CCCCCC
[N&X4&+	N&X3&+0] [O-][N+](=O)c1ccc(cc1)C=2N=C3N(C2CN4CC[NH2+]CCC4)C(=CC=C3)C
[N&X4&+	N&X3&+0] [O-][N+](=O)c1ccc(N2CCN(c3ncnc4N(c5ccccc5)C=Nc43)CC2)cc1
[N&X4&+	N&X3&+0] [O-]C(=O)c1c(ccc(c1)C(=O)NCCCCCC[NH+](CCN(c2[nH+]cccc2)Cc3ccc(OC)cc3)C)C=4c5c(OC=6C4C=CC(=O)C6)cc(O)cc5
[N&X4&+	N&X3&+0] Brc1c(cc(OC)cc1)C(=O)N(Cc2c(OC)cccc2)C
[N&X4&+	N&X3&+0] Brc1cc(c(OC)c(c1)C)C(=O)NC=2SC3=C(C(C#N)2)CCC3
[N&X4&+	N&X3&+0] Brc1ccc(OC(C(=O)Nc2c(OC)ccc(c2)C3=Nc4c(N3)cccc4)(C)C)cc1
[N&X4&+	N&X3&+0] ClC=1SC(=CC1)[C@@H](NC(=O)Nc2c(OCC)cccc2)C
[N&X4&+	N&X3&+0] ClC=1SC(=CC1)CNC(=O)[C@@H]2ON=C(Cc3cc(OC)ccc3)C2
[N&X4&+	N&X3&+0] ClC1=CNC(C(=O)OCC(=O)N(Cc2cc([N+]([O-])=O)ccc2)CC)=C1
[N&X4&+	N&X3&+0] Clc1c(ccc(Cl)c1)C=2N=C(SC2)NN=C(/C=C/c3c(F)cccc3)C
[N&X4&+	N&X3&+0] Clc1c(ccc(Cl)c1)C2=NN=C(SCC(=O)NCC(F)(F)F)N(N)2
[N&X4&+	N&X3&+0] Clc1c(Cl)ccc(c1)CS(=O)(=O)[C@@H](C(=O)Nc2c(F)cc(F)cc2)C
[N&X4&+	N&X3&+0] Clc1c(N(C(=O)CCl)[C@@H](c2c(O)cccc2)C(=O)NCS(=O)(=O)c3ccc(cc3)C)cccc1
[N&X4&+	N&X3&+0] Clc1c(ncc(c1)C(F)(F)F)N2CCN(C(=O)[C@@H]3[C@H]4C[C@@H](C3)CC4)CC2
[N&X4&+	N&X3&+0] Clc1c(S(=O)(=O)N2CCC(CC(=O)N)CC2)cc(Cl)cc1
[N&X4&+	N&X3&+0] Clc1cc(c(O)cc1)C(=O)NCCNC(=O)c2ccc(OC)cc2
[N&X4&+	N&X3&+0] Clc1cc(ccc1)C(=O)NC[C@@H]([NH+]2CCN(c3ccc(OC)cc3)CC2)C=4OC=CC4
[N&X4&+	N&X3&+0] Clc1cc2c(OC(C(=O)NC[C@H]3CS(=O)(=O)CC3)=C2)cc1
[N&X4&+	N&X3&+0] Clc1cc2N=CN(C(=O)c2cc1)CC(=O)N3[C@@H](CCC[C@H]3C)C
[N&X4&+	N&X3&+0] Clc1ccc(cc1)C=2N=NN(N2)CC(=O)N[C@@H](c3cc4c(NC(=O)C4)cc3)C
[N&X4&+	N&X3&+0] Clc1ccc(N2CCN(C(=O)[C@@H]3CN(C4=[NH+]c5c(N4)cc(cc5)C)CCC3)CC2)cc1
[N&X4&+	N&X3&+0] Clc1ncccc(NC(=O)CSc2ccc(Cl)cc2)1
[N&X4&+	N&X3&+0] FC(F)(F)C(=O)C=1c2c(N(C1)CC(=O)Nc3ccccc3)cccc2
[N&X4&+	N&X3&+0] Fc1c(cccc1)CN2c3c(cccc3)C=C2C(=O)Nc4ccncc4
[N&X4&+	N&X3&+0] Fc1c(NC(=O)[C@H](OC(=O)c2c(cccc2)C(=O)c3ccccc3)C)ccc(c1)C
[N&X4&+	N&X3&+0] Fc1cc(F)cc(N[C@@H](C(=O)C=2C(=O)N(C(=O)N(C(N)2)C)C)C)c1
[N&X4&+	N&X3&+0] O=C(N([C@@H](c1ccc(N(C)C)cc1)C(=O)NCCCC)CCCCCC)[C@H]2NC(=O)CC2
[N&X4&+	N&X3&+0] O=C(N(CC)CC)c1ccc(cc1)CNC(=O)CNC(=O)c2cc3OCOc3cc2
[N&X4&+	N&X3&+0] O=C(N(CC=1C=NN(C1)C)CC)C[C@@H]2[NH+](CCNC(=O)2)CCC(C)C
[N&X4&+	N&X3&+0] O=C(N(CCC)C)NCCCOC[C@H]1OCCC1
[N&X4&+	N&X3&+0] O=C(N)[C@@H]([NH2+]Cc1ccc(N(Cc2ccccc2)CC)cc1)c3ccccc3
[N&X4&+	N&X3&+0] O=C(N[C@H](c1cc2OCCOc2cc1)C(C)C)NC[C@H](O)COCC(C)C
[N&X4&+	N&X3&+0] O=C(N[C@H]1C(=O)NCCCC1)/C=C\C2=C(N(c3ccccc3)C(=C2)C)C
[N&X4&+	N&X3&+0] O=C(N1[C@@H](C(=O)Nc2ccc(cc2)C(C)C)CCC1)C34CC5CC(C3)CC(C4)C5
[N&X4&+	N&X3&+0] O=C(N1[C@@H](C(=O)Nc2ccccc2)CCC1)Nc3cc(ccc3)C(=O)N4CCOCC4
[N&X4&+	N&X3&+0] O=C(N1Cc2c(cccc2)CC1)Nc3c(cccc3)CN4c5c(cccc5)CC4
[N&X4&+	N&X3&+0] O=C(N1CCN(Cc2cnccc2)CC1)NCc3c(nccc3)N4C=NC=C4
[N&X4&+	N&X3&+0] O=C(NC12C[NH+]3CN(CN(C3)C2)C1)NCCCC(=O)N[C@@H](C(=O)NC45C[NH+]6CN(CN(C6)C5)C4)[C@H](CC)C
[N&X4&+	N&X3&+0] O=C(Nc1c(OCCOCC)cccc1)C2CCC(C(=O)Nc3c(OCCOCC)cccc3)CC2
[N&X4&+	N&X3&+0] O=C(Nc1cc(c(cc1)C)C)CON=C2CCC3(OCCO3)CC2
[N&X4&+	N&X3&+0] O=C(Nc1cc(ccc1)C)NCC(=O)NCc2cnc(Oc3ccc(OC)cc3)cc2
[N&X4&+	N&X3&+0] O=C(Nc1cc2OCOc2cc1)NCc3ccc(OCc4cnccc4)cc3
[N&X4&+	N&X3&+0] O=C(Nc1ccc(cc1)C)[C@H](Nc2ccc(N3CCCCC3)cc2)c4ccccc4
[N&X4&+	N&X3&+0] O=C(Nc1ccc(N2N=CN=C2)cc1)C(=O)NCc3c([nH+]ccc3)N4CCOCC4
[N&X4&+	N&X3&+0] O=C(NC1CCC(O)CC1)[C@H](N2N=C(C=C2C)C)C
[N&X4&+	N&X3&+0] O=C(Nc1ccc(OCCC(C)C)cc1)[C@H]2O[C@H]3OC(O[C@@H]3[C@H]4OC(O[C@@H]24)(C)C)(C)C
[N&X4&+	N&X3&+0] O=C(NCC(=O)OCc1c(OC)ccc(c1)C(=O)C)c2ccc(cc2)C
[N&X4&+	N&X3&+0] O=C(NCCC[NH+](Cc1ccccc1)C)CCC=2c3c(N(C2)Cc4c(cccc4)C)cccc3
[N&X4&+	N&X3&+0] O=C(NCCN1c2c(cccc2)CCC1)C3CCN(c4nnc(c5ccc(OC)cc5)cc4)CC3
[N&X4&+	N&X3&+0] O=C(NNC(=O)/C=C/C=1OC=CC1)c2ccc(NC(=O)c3ccc(cc3)C(C)(C)C)cc2
[N&X4&+	N&X3&+0] O=C(NNC(=O)COc1ccc(cc1)[C@H](CC)C)C=2OC=CC2
[N&X4&+	N&X3&+0] O=C(O[C@@H](C(=O)N[C@@H](C=1Oc2c(cccc2)C1)C)C)/C=C/c3ncccc3
[N&X4&+	N&X3&+0] O=C(OCC(=O)N1[C@H](c2ccc(OC)cc2)CCC1)c3ccc(O)cc3
[N&X4&+	N&X3&+0] O=C(OCC(=O)NCc1cc(NC(=O)C=2OC=CC2)ccc1)C3=C4N=CC=CN(N=C3)4
[N&X4&+	N&X3&+0] O=C(OCC(=O)NCCCOC(C)C)C=1N(c2c(cccc2)C1)CC
[N&X4&+	N&X3&+0] O=C(OCC)C1=N[C@@H](N(c2ccccc2)[C@H](c3ccccc3)1)c4ccccc4
[N&X4&+	N&X3&+0] O=C1N([C@@H](c2c(cccc2)1)C=3c4c(NC(c5cc(OC)ccc5)3)cccc4)CCC(=O)NCCC
[N&X4&+	N&X3&+0] O=C1N(C(=O)C2(N1)CCCCCCC2)CC(=O)NC(=O)NC
[N&X4&+	N&X3&+0] O=C1NC(=O)[C@H](N1)CC(=O)NC=2N(N=C(C2)C)C(CC)CC
[N&X4&+	N&X3&+0] O=C1Nc2c(N1)ccc(NC(=O)CCNC(=O)NC3CCCCC3)c2
[N&X4&+	N&X3&+0] S(=O)(=O)([N-]c1c(cccc1)C(=O)OCC(=O)N(C2CCCCC2)CC)CCC
[N&X4&+	N&X3&+0] S(=O)(=O)(c1ccc(c2nc(Nc3ccccc3)cc(n2)C(F)(F)F)cc1)C
[N&X4&+	N&X3&+0] S(=O)(=O)(N(c1ccc(OC)cc1)CC(=O)NCCc2ccc(F)cc2)c3ccccc3
[N&X4&+	N&X3&+0] S(=O)(=O)(N(CC)CC)c1c(ccc(NC(=O)CCSc2c(F)cccc2)c1)C
[N&X4&+	N&X3&+0] S(=O)(=O)(N1[C@@H](CCNC(=O)C(=O)NC2CCCCCC2)CCCC1)c3ccccc3
[N&X4&+	N&X3&+0] S(=O)(=O)(N1C[C@H](C(=O)NCCOc2ccccc2)CCC1)C
[N&X4&+	N&X3&+0] S(=O)(=O)(N1CCN(C=2C(=NN(C2C)[C@@H]3CS(=O)(=O)CC3)C)CC1)c4ccc(cc4)C(=O)OC
[N&X4&+	N&X3&+0] S(=O)(=O)(N1CCOCC1)C2=CNC(C(=O)NNC(=O)C)=C2
[N&X4&+	N&X3&+0] S(=O)(=O)(N1CCOCC1)N[C@H](C(=O)N[C@H](C(=O)N[C@H](C(=O)C(F)(F)C(=O)NCCN2CCOCC2)C3CCCCC3)CC=C)Cc4ccccc4
[N&X4&+	N&X3&+0] S(=O)(=O)(Nc1ccc(F)cc1)c2cc(ccc2)C(=O)Nc3ccc(O)cc3
[N&X4&+	N&X3&+0] S(=O)(=O)(NCC1CCC(C(=O)Nc2cc(ccc2)CC)CC1)C=3SC=CC3
[N&X4&+	N&X3&+0] S(=O)(=O)(NCc1ccc(S(=O)(=O)N)cc1)C2=C(SC(=C2)C)C
[N&X4&+	N&X3&+0] S(=O)(=O)(NCc1ccccc1)c2cc(ccc2)C(=O)OCC(=O)c3cc4c(cc3)CCC4
[N&X4&+	N&X3&+0] S(=O)(=O)(NCCC(=O)NNc1cc(ccc1)C(F)(F)F)c2ccccc2
[N&X4&+	N&X3&+0] S(=O)(=O)(NCCCN1C=NC=C1)c2cc(c(F)cc2)C
[N&X4&+	N&X3&+0] S(C1=NC(=NN1)c2ccc(OC)cc2)[C@@H](c3ccc(OC)cc3)CC(=O)NC[C@H](O)c4ccccc4
[N&X4&+	N&X3&+0] S(C1=Nc2c(N1Cc3ccc(F)cc3)cncc2)Cc4ccc(cc4)C(=O)NCCc5ccc(cc5)C
[N&X4&+	N&X3&+0] S(C1=NN=C(N(N)1)NN=Cc2c(O)ccc3c2cccc3)Cc4ccc([N+]([O-])=O)cc4
[N&X4&+	N&X3&+0] S(C1=NN=C(N1CC(C)C)c2cnccc2)CC(=O)Nc3cc(F)c(F)cc3
[N&X4&+	N&X3&+0] S(C1=NN=C(N1CC)C=2N(N=CC2)C)[C@H](C(=O)NC)C
[N&X4&+	N&X3&+0] S(C1=NN=CN(c2c(cccc2)C)1)[C@H](C(=O)Nc3c(OC)ccc(OC)c3)C
[N&X4&+	N&X3&+0] S(C1=NNC(=N1)N)[C@@H](C(=O)c2cc3NC(=O)Nc3cc2)C
[N&X4&+	N&X3&+0] S(c1ccc(cc1)C)CC(=O)N[C@@H]2[C@H]([C@H](CCC2)C)C
[N&X4&+	N&X3&+0] S(c1ncnc2c(Nc3c2cc(F)cc3)1)CC(=O)Nc4cc(F)c(cc4)C
[N&X4&+	N&X3&+0] S=C(NN1C(=O)c2c3c(ccc2)cccc3C(=O)1)Nc4c(ccc(c4)C)C
[N&X4&+	N&X3&+0] S1(=O)(=O)N/C(/c2c1c(ccc2)CN3S(=O)(=O)CCCC3)=C\4/C(=O)N([C@H](C(=O)4)C(C)(C)C)Cc5ccc(F)cc5
[N&X4&+	N&X3&+0] S1C(=CC=C1)[C@H](N(C(=O)CSC2=NN=C(N2CC=C)c3ccccc3)C)C
[N&X4&+	N&X3&+0] S1C(=CC=C1)C2(C(=O)N3CCN(C=4C(=NN(c5ccccc5)C4C)C)CC3)CCCC2
[N&X4&+	N&X3&+0] S1C(=CC=C1)CN(C(=O)C(=O)N(c2ccc(F)cc2)C)CC=C
[N&X4&+	N&X3&+0] S1C(=CC=C1)CN(C(=O)Nc2c3c(ccc2)cccc3)CCC[NH+](C)C
[N&X4&+	N&X3&+0] S1C(=NC(c2ccccc2)=C1)NC(=O)C[C@@H](c3ccccc3)CC([O-])=O
[N&X4&+	N&X3&+0] S1C(=O)N(C(=O)C1)Cc2cc(ccc2)C(=O)NC[C@@H](CN3N=C(C=C3C)C)C
[N&X4&+	N&X3&+0] S1C=2N(C(=O)C[C@@H](c3ccc(cc3)C)C(C#N)2)CN(c4ccc(cc4)C(=O)OC)C1
[N&X4&+	N&X3&+0] S1C=2N=C(N(C(=O)C2C3=C1C[C@@H](CC3)C)[C@@H](C(=O)OCC)CC)C[NH+](C)C
[N&X4&+	N&X3&+0] S1C=2N=C(SCC(=O)Nc3cc(ccc3)C)N(C(=O)C2C4=C1CCCC4)CC(=C)C
[N&X4&+	N&X3&+0] S1c2c(cc([N+]([O-])=O)cc2)C=C1C(=O)OCC(=O)N[C@@H](C(=O)C)C(C)C
[N&X4&+	N&X3&+0] S1c2c(N=C1OC3CCN(C(=O)Cc4ccc(cc4)C(C)C)CC3)cccc2
[N&X4&+	N&X3&+0] S1c2c(NC(=O)[C@H]1CC(=O)NCC=3OC=CC3)cccc2
[N&X4&+	N&X3&+0] S1c2nc(nc(Nc3cc(OC)c(OC)cc3)c2C4=C1CCCC4)C
[truncated: 38,000 more rows]
[truncated: 12 more columns]
