# Supplementary material for: Systematic benchmark of substructure search in molecular graphs - From Ullmann to VF2
Source: J Cheminform. 2012 Jul 31;4:13. doi: 10.1186/1758-2946-4-13 (PMC3586954; doi:10.1186/1758-2946-4-13)
Supplement: Additional file 3 — Supplementary Information (Additional file3). Figure S1. Depiction of SMARTS pattern with no explicit hydrogens and no recursion (top-left), explicit hydrogens and no recursion (top-right), no explicit hydrogens and recursion (bottom-left), and with explicit hydrogens and recursive atom environments (bottom-right). Depictions are created by SMARTSViewer [42]. Figure S2. Visual dipiction of PAINS patterns 1-4 created with SMARTSViewer [42]. Figure S3. Visual dipiction of PAINS patterns 5-8 created with SMARTSViewer [42]. Figure S4. Visual dipiction of PAINS patterns 9-12 created with SMARTSViewer [42]. Figure S5. Visual dipiction of PAINS patterns 13-16 created with SMARTSViewer [42]. [file 1758-2946-4-13-S3.zip › additional_data/datasets/substructure_search_set/literature_noHs_noRec.smarts.lead-like.benchmarkset]

[-	--	---] [O-][N+](=O)C=1C(=NN(C1C)CC(=O)N(C2(C#N)CCCCC2)C)C
[-	--	---] [O-][N+](=O)C=1N(C(=NC1)/C=C\c2ccc(cc2)C(=O)N[C@H](CC)C)C=C
[-	--	---] [O-][N+](=O)C=1N2C(=NC(N3CCC(OC)CC3)1)C=CC=C2
[-	--	---] [O-][N+](=O)C=1OC(C(=O)N[C@H](C=2OC=CC2)C)=CC1
[-	--	---] [O-][N+](=O)C1=CN(C(=O)C(C#N)=C1)CC(=O)N2[C@H](CCC[C@@H]2C)C
[-	--	---] [O-][N+](=O)c1c(c(NC(=O)NCCC[NH+]2C[C@H](CCC2)C)ccc1)C
[-	--	---] [O-][N+](=O)c1c(cc(cc1)C(=O)N(CC#N)Cc2ccccc2)C
[-	--	---] [O-][N+](=O)c1c(cccc1)/C=C/C(=O)NCCN2CCOCC2
[-	--	---] [O-][N+](=O)c1c(cccc1C)C(=O)Nc2cc(ccc2)C(=O)N(C)C
[-	--	---] [O-][N+](=O)c1c(Nc2ccc(NC(=O)CC)cc2)ccc(c1)C(=O)NC
[-	--	---] [O-][N+](=O)c1cc(c(N(C)C)cc1)C(=O)N[C@@H]2C(=O)NCCC2
[-	--	---] [O-][N+](=O)c1cc(c(N2C[C@@H](CCC2)C)cc1)C([O-])=O
[-	--	---] [O-][N+](=O)c1cc(c2OCOCc2c1)COC(=O)CN(C(=O)OC)C
[-	--	---] [O-][N+](=O)c1cc(c2OCOCc2c1)COC(=O)COC3CCCC3
[-	--	---] [O-][N+](=O)c1cc(ccc1)/C=C(\C#N)/C(=O)NCCCOC
[-	--	---] [O-][N+](=O)c1cc(ccc1)C(=O)C[N+]2=C3N(C(c4ccccc4)=C2)CCC3
[-	--	---] [O-][N+](=O)c1cc(ccc1)C(OCC)OCC
[-	--	---] [O-][N+](=O)c1cc(O)c(N[C@@H]2OC(=O)c3c(OC)c(OC)ccc32)cc1
[-	--	---] [O-][N+](=O)c1cc(OC[C@@H](O)C[NH+]2CCN(C(=O)C)CCC2)ccc1
[-	--	---] [O-][N+](=O)c1cc2N(C(=O)COC(=O)C=3OC=CC3)CCc2cc1
[-	--	---] [O-][N+](=O)c1ccc(cc1)[C@H](O)CNC2=NN=NN(c3ccccc3)2
[-	--	---] [O-][N+](=O)c1ccc(cc1)[C@H](O)CNc2ncnc3N(N=Cc32)C
[-	--	---] [O-][N+](=O)c1ccc(cc1)C(=O)N2CCN(CC=3C=NN(C3)C)CC2
[-	--	---] [O-][N+](=O)c1ccc(NC(=O)N2CCCCCC2)cc1
[-	--	---] [O-][N+](=O)c1ccc(OCC(=O)N2C(=O)NCC2)cc1
[-	--	---] [O-][N+](=O)c1ccc(OCc2nc(nc(n2)N)Nc3ccccc3)cc1
[-	--	---] [O-][N+](=O)c1cnc(N[C@@H]2[C@@H]([C@H](CCC2)C)C)cc1
[-	--	---] [O-]C(=NC1=NC=NN1)/C(/C#N)=C\C2=C(N(C(=C2)C)CCC(C)C)C
[-	--	---] [O-]C(=O)[C@H](Cc1ccccc1)CCC
[-	--	---] [O-]C(=O)[C@H]1[C@@H](C(=O)NNC(=O)c2ncccc2)CC=CC1
[-	--	---] [O-]C(=O)[C@H]1[C@H](C(=O)N2CCCCCC2)CC=CC1
[-	--	---] [O-]C(=O)/C(/C(=C\C([O-])=O)/C)=C\c1nc2c(cc1)cccc2
[-	--	---] [O-]C(=O)\C(\NC(=O)C)=C/c1cc(OC)c(OCc2ccccc2)cc1
[-	--	---] [O-]C(=O)C=1N(N=C(c2cc(c(cc2)C)C)C1)C
[-	--	---] [O-]C(=O)C=CC(=O)NNC(=O)[C@H]1[C@@H](c2ccccc2)C1
[-	--	---] [O-]C(=O)c1c(cccc1)C2OC(=O)c3c(cccc3)2
[-	--	---] [O-]C(=O)c1cc(NC(=O)C(=O)NCCN2N=C(C=C2)C)c(cc1)C
[-	--	---] [O-]C(=O)c1cc2c(N[C@@H](c3ccncc3)[C@H]4[C@@H]2C=CC4)cc1
[-	--	---] [O-]C(=O)c1cc2c(NC(=C2C)CC)cc1
[-	--	---] [O-]C(=O)CC1CCN(C(=O)C2CCCCC2)CC1
[-	--	---] [O-]C=1C(=O)N([C@H](c2ccccc2)C1C(=O)C)CC[NH+](C)C
[-	--	---] [O-]C1=C(C(=O)CC(C1)(C)C)C=NCc2cc3OCOc3cc2
[-	--	---] [O-]C1=C(C(=O)OC(=C1)C)[C@H](c2cnccc2)C=3C(=O)OC(=CC(O)3)C
[-	--	---] [O-]C1=NC=2c3c(NC(C(=O)N(N=Cc4ccc(OC)cc4)1)2)cccc3
[-	--	---] [O-]c1nc(nc2N(N=Cc12)c3ccccc3)C[NH+]4CCCCC4
[-	--	---] [S-]C=1SC(=C(N1)C)CC(=O)NC[C@@H]2Oc3c(cccc3)C2
[-	--	---] [S-]C1=NN=C(N1C)C=2SC(=NC2C)NC(=O)[C@H]3[C@@H](C3)C
[-	--	---] Br[C@@]1(C(=O)OCC)[C@@H](C([O-])=O)[C@H]2C=C[C@@H]1C2
[-	--	---] BrC[C@@H]1C([C@@](C([O-])=O)(CC1)C)(C)C
[-	--	---] BrC=1C=NN(C1)[C@@H](C(=O)Nc2cc([N+]([O-])=O)ccc2)C
[-	--	---] BrC12CC3(CC([O-])=O)C[C@H](C1)C[C@H](C2)C3
[-	--	---] ClC=1C(=O)NN=CC(NN=CC2=CSC([N+]([O-])=O)=C2)1
[-	--	---] ClC=1N(C=[NH+]C(S(=O)(=O)[N-]c2c(cccc2)COC)1)C
[-	--	---] Clc1c([O-])c(cc(Cl)c1)C(=NNC(=O)OC)CC
[-	--	---] Clc1c([O-])nncc(NN=Cc2c(O)cc(O)cc2)1
[-	--	---] Clc1c(cccc1)[C@@H](NS(=O)(=O)C)CC([O-])=O
[-	--	---] Clc1c(F)cc(NC(=O)[C@H]2[C@H](C([O-])=O)CC=CC2)cc1
[-	--	---] Clc1c(NC(=O)[C@@H](N2CC[NH+](CC2)CC)C)ccc([N+]([O-])=O)c1
[-	--	---] Clc1c(NC(=O)C[C@H]([NH2+]Cc2cnccc2)C([O-])=O)cccc1
[-	--	---] Clc1c2c(nccc2)c([O-])c(c1)C[NH+](CC)CC
[-	--	---] Clc1cc(ccc1)C(CNC(=O)CCC([O-])=O)(C)C
[-	--	---] Fc1c(ccc([N+]([O-])=O)c1)C(=O)NCCC(C)C
[-	--	---] O=C(NC=1[N-]C(C#N)=C(N1)C#N)c2cc(NC(=O)C)ccc2
[-	--	---] P([O-])([O-])(=O)c1c(OCC(=O)N2CCCCCC2)cccc1
[-	--	---] P1([O-])(=O)O[C@](OC)(C=C1C(C)(C)C)C(C)(C)C
[-	--	---] S([O-])(=O)(=O)OCCN(c1cc(c(N)cc1)C)CC
[-	--	---] S(=O)(=O)([N-]c1c(cc(F)cc1)C(=O)O[C@@H](C(=O)N(C)C)C)C
[-	--	---] S(=O)(=O)([N-]c1cc(OCCOC)ccc1)c2cc(F)cc(F)c2
[-	--	---] S(=O)(=O)([N-]c1cnc(OC)cc1)c2cc3OC([O-])=Nc3cc2
[-	--	---] S(=O)(=O)(c1[n+]([O-])cccc1)[C@@H](C(=O)N(C2CCCCC2)CC)C
[-	--	---] S(=O)(=O)(c1c(cc(c(c1)C)C)C)CC=2OC(C([O-])=O)=CC2
[-	--	---] S(=O)(=O)(N(CC)CC)c1c(NN)ccc([N+]([O-])=O)c1
[-	--	---] S(=O)(=O)(N(Cc1ccccc1)C)c2cc([N+]([O-])=O)ccc2
[-	--	---] S(=O)(=O)(N)c1ccc(cc1)C(=O)c2nc(ccc2)C([O-])=O
[-	--	---] S(=O)(=O)(N)c1ccc(NC(=O)[C@@H]2[C@H]3C=C[C@@H]([C@H](C([O-])=O)2)C3)cc1
[-	--	---] S(=O)(=O)(N[C@H](c1ccc(OC)cc1)CC([O-])=O)c2ccc(cc2)C
[-	--	---] S(=O)(=O)(N=C([O-])c1cc2OCOc2cc1)N(Cc3ccccc3)C
[-	--	---] S(=O)(=O)(N=C([O-])CN1c2c(SCC(=O)1)cccc2)C
[-	--	---] S(=O)(=O)(N=C([O-])COc1cc(cc(c1)C)C)CCCC
[-	--	---] S(=O)(=O)(NCCCCC)c1cc([N+]([O-])=O)ccc1
[-	--	---] S(=O)(=O)(Oc1c([N+]([O-])=O)nccc1)c2cc(F)ccc2
[-	--	---] S(=O)(Cc1cc(ccc1)C(=O)OCC2=CSC([N+]([O-])=O)=C2)C
[-	--	---] S(C(=O)C=1OC([N+]([O-])=O)=CC1)C(=[NH+]N=C(CC)C)N
[-	--	---] S(c1[n+]([O-])cccc1)CC(=O)Nc2cc(OCC(C)C)ccc2
[-	--	---] S(c1ncc([N+]([O-])=O)c(c1)C)C2=NC=CN2C
[-	--	---] S=C(Nc1cc(O)c(cc1)C([O-])=O)NC(=O)c2ccc(cc2)CC
[-	--	---] S=C(Nc1ccc([N+]([O-])=O)cc1)NC(=O)c2c(OCC)cccc2
[-	--	---] S=C(NN=C(c1cc([N+]([O-])=O)ccc1)C)NCC=2OC=CC2
[-	--	---] S=C1N=C([O-])\C(\C(=O)N1C)=C\NN2CCCCC2
[-	--	---] S1(=O)(=O)C[C@@H](N2N=C(C([O-])=O)C=C2c3ccc(OC)cc3)CC1
[-	--	---] S1C(=CC=C1)CNC(=O)COc2c([N+]([O-])=O)cc(OC)cc2
[-	--	---] S1C(=N)NC(c2cc(F)c(OC)cc2)=C1CC([O-])=O
[-	--	---] S1C(=NC(C(=O)OCC#N)=C1)c2ccc([N+]([O-])=O)cc2
[-	--	---] S1C(=NN=C1)N=C([O-])C(=O)N2[C@@H](C3CCCC3)CCC2
[-	--	---] S1C(=NN=C1C2CC2)N=C([O-])N(C[C@@H]3OCCC3)C
[-	--	---] S1C(Oc2c(OC)cc(cc2)C)=NC(=C1C([O-])=O)C
[-	--	---] S1C2=NC=3c4c(cccc4)C[C@@](C(C(=O)N2C[C@H]1C([O-])=O)3)(CC)C
[-	--	---] S1c2c(N=C1C)c3SC=Cc3c(OCC([O-])=O)c2
[-	--	---] S1c2c(N=C1CN(CN3N=C(C([N+]([O-])=O)=C3C)C)C)cccc2
[-	--	---] S1c2ncnc(N[C@H](C([O-])=O)Cc3ccccc3)c2C4=C1CCC4
[!#1&!#6&!#7&!#8&!#9&!#16&!#17] [S-]c1nc(c2cnccc2)ccc(P(=O)(OCC)OCC)1
[!#1&!#6&!#7&!#8&!#9&!#16&!#17] Br[C@H](C(=O)NCCCOC)CC
[!#1&!#6&!#7&!#8&!#9&!#16&!#17] BrC(=C)CNC(=O)Nc1cc(OC)c(OC)c(OC)c1
[!#1&!#6&!#7&!#8&!#9&!#16&!#17] BrC(=C)COC(=O)c1cc2NC=Cc2cc1
[!#1&!#6&!#7&!#8&!#9&!#16&!#17] BrC=1C(=NN(C1)C)C(=O)N[C@H](C(C)(C)C)C
[!#1&!#6&!#7&!#8&!#9&!#16&!#17] BrC=1C(=NN(C1)C)C(=O)NNC(=O)c2ccccc2
[!#1&!#6&!#7&!#8&!#9&!#16&!#17] BrC=1C(=NN(C1)CC)C(=O)N[C@H](c2ccccc2)C
[!#1&!#6&!#7&!#8&!#9&!#16&!#17] BrC=1C(=NN(C1C)CC(=O)NN)C(F)F
[!#1&!#6&!#7&!#8&!#9&!#16&!#17] BrC=1C(=NNC1C)C(=O)NC[C@@H](C[NH+]2CCCC2)C
[!#1&!#6&!#7&!#8&!#9&!#16&!#17] BrC=1C=NN(C1)[C@@H](C(=O)Nc2ccccc2)C
[!#1&!#6&!#7&!#8&!#9&!#16&!#17] BrC=1C=NN(C1)[C@H](C(=O)Nc2c(F)cccc2)C
[!#1&!#6&!#7&!#8&!#9&!#16&!#17] BrC=1C=NN(c2ccc(NC(=O)c3nccnc3)cc2)C1
[!#1&!#6&!#7&!#8&!#9&!#16&!#17] BrC=1OC(C(=O)NCC(=O)NC[C@@H]2CC=CCC2)=CC1
[!#1&!#6&!#7&!#8&!#9&!#16&!#17] BrC=1SC(/C=C/C(=O)O[C@@H](C(=O)NCC=C)C)=CC1
[!#1&!#6&!#7&!#8&!#9&!#16&!#17] BrC1(Br)[C@](C(=O)N2N=CN=C2N)(C1)C
[!#1&!#6&!#7&!#8&!#9&!#16&!#17] BrC1=C(N(N=C1)C)C(=O)NC[C@H]2OCCC2
[!#1&!#6&!#7&!#8&!#9&!#16&!#17] BrC1=C(SC=C1)C(=O)N2CC(=O)NCC2
[!#1&!#6&!#7&!#8&!#9&!#16&!#17] BrC1=CNC(C(=O)Nc2c(ccc(c2)C(=O)N)C)=C1
[!#1&!#6&!#7&!#8&!#9&!#16&!#17] BrC1=CNC(C(=O)NNC(=O)c2cc(C#N)ccc2)=C1
[!#1&!#6&!#7&!#8&!#9&!#16&!#17] BrC1=CNC(C(=O)NNC(=O)N2C[C@@H](OCC2)C)=C1
[!#1&!#6&!#7&!#8&!#9&!#16&!#17] BrC1=COC(C=2C(=O)NC(=O)NC2)=C1
[!#1&!#6&!#7&!#8&!#9&!#16&!#17] BrC1=CSC(=C1)C[NH2+]C(CO)(C)C
[!#1&!#6&!#7&!#8&!#9&!#16&!#17] BrC1=CSC(=C1)CNC(=O)NCC(O)(CC)CC
[!#1&!#6&!#7&!#8&!#9&!#16&!#17] Brc1c(cc(OC)c(S(=O)(=O)N)c1)C
[!#1&!#6&!#7&!#8&!#9&!#16&!#17] Brc1c(cc(S(=O)(=O)NCCCO)c(c1)C)C
[!#1&!#6&!#7&!#8&!#9&!#16&!#17] Brc1c(ccc(F)c1)C(=O)Nc2c3NN=Cc3ccc2
[!#1&!#6&!#7&!#8&!#9&!#16&!#17] Brc1c(cccc1)C(=O)N[C@H]2CNC(=O)CC2
[!#1&!#6&!#7&!#8&!#9&!#16&!#17] Brc1c(cccc1)CNC(=O)c2cnccc2
[!#1&!#6&!#7&!#8&!#9&!#16&!#17] Brc1c(cccc1)CSC(=NC)NC
[!#1&!#6&!#7&!#8&!#9&!#16&!#17] Brc1c(Cl)cc(NC(=O)C(F)(F)F)cc1
[!#1&!#6&!#7&!#8&!#9&!#16&!#17] Brc1c(F)ccc(c1)C[n+]2cc3c(cc2)cccc3
[!#1&!#6&!#7&!#8&!#9&!#16&!#17] Brc1c(F)ccc(c1)C=NNC(=O)OCC
[!#1&!#6&!#7&!#8&!#9&!#16&!#17] Brc1c(NC(=O)C(=O)N2[C@H](COCC2)C)ccc(c1)C
[!#1&!#6&!#7&!#8&!#9&!#16&!#17] Brc1c(NC(=O)COC(=O)[C@@H](OCC)C)ccc(c1)C
[!#1&!#6&!#7&!#8&!#9&!#16&!#17] Brc1c(O)c(OC)cc(c1)/C=C(/C#N)\C(=O)N
[!#1&!#6&!#7&!#8&!#9&!#16&!#17] Brc1c(O)c(OC)cc(c1)/C=C(\C#N)/C(=O)OC
[!#1&!#6&!#7&!#8&!#9&!#16&!#17] Brc1c(O[C@H](C([O-])=O)C)ccc(c1)C=O
[!#1&!#6&!#7&!#8&!#9&!#16&!#17] Brc1c(OC)ccc(c1)[C@H](NC(=O)NC)C
[!#1&!#6&!#7&!#8&!#9&!#16&!#17] Brc1c(OC)ccc(c1)C[NH+]2C[C@@H](CO)CCC2
[!#1&!#6&!#7&!#8&!#9&!#16&!#17] Brc1c(OC)ccc(c1)CSC[C@@H]([NH3+])C([O-])=O
[!#1&!#6&!#7&!#8&!#9&!#16&!#17] Brc1c(OCCC([O-])=O)ccc(Cl)c1
[!#1&!#6&!#7&!#8&!#9&!#16&!#17] Brc1c(OCCC)ccc(c1)C(=O)N(C)C
[!#1&!#6&!#7&!#8&!#9&!#16&!#17] Brc1c(OCCC[NH+]2CCOCC2)cccc1
[!#1&!#6&!#7&!#8&!#9&!#16&!#17] Brc1c(S(=O)(=O)N2[C@@H](CCCC2)C)cccc1
[!#1&!#6&!#7&!#8&!#9&!#16&!#17] Brc1c2NC(=O)/C(/c2cc(c1)C)=C/3\[NH+]=C([S-])NC(=O)3
[!#1&!#6&!#7&!#8&!#9&!#16&!#17] Brc1cc(c(NC(=O)C=2OC=CC2)cc1)C([O-])=O
[!#1&!#6&!#7&!#8&!#9&!#16&!#17] Brc1cc(c(NC(=O)CN(C(=O)CSC)C)cc1)C
[!#1&!#6&!#7&!#8&!#9&!#16&!#17] Brc1cc(c(O)cc1)C(=O)OCC(=O)[C@@H]2N=CC=C2
[!#1&!#6&!#7&!#8&!#9&!#16&!#17] Brc1cc(c(OCC)cc1)CN[C@H]2C3CC[NH+](C2)CC3
[!#1&!#6&!#7&!#8&!#9&!#16&!#17] Brc1cc(ccc1)C(=O)CNC(=O)c2c(N)cccc2
[!#1&!#6&!#7&!#8&!#9&!#16&!#17] Brc1cc(ccc1)C(=O)COC(=O)C2(O)CCCCC2
[!#1&!#6&!#7&!#8&!#9&!#16&!#17] Brc1cc(ccc1)C(=O)NN=Cc2ccc(O)cc2
[!#1&!#6&!#7&!#8&!#9&!#16&!#17] Brc1cc(ccc1)C=2OC(=NN2)COC(=O)C3=NNC=C3
[!#1&!#6&!#7&!#8&!#9&!#16&!#17] Brc1cc(Cl)c(NC(=O)CN2CCOCC2)cc1
[!#1&!#6&!#7&!#8&!#9&!#16&!#17] Brc1cc(Cl)c(OCCOCCN2C=NC=C2)cc1
[!#1&!#6&!#7&!#8&!#9&!#16&!#17] Brc1cc(F)c(OC[C@@H](O)C[NH+]2CCCC2)c(F)c1
[!#1&!#6&!#7&!#8&!#9&!#16&!#17] Brc1cc(F)c(OCC(=O)N[C@H](C(=O)NC)C)cc1
[!#1&!#6&!#7&!#8&!#9&!#16&!#17] Brc1cc(F)c(OCC=2OC(=NN2)C(C)(C)C)cc1
[!#1&!#6&!#7&!#8&!#9&!#16&!#17] Brc1cc(NC(=O)c2c(N)cccc2)ccc1
[!#1&!#6&!#7&!#8&!#9&!#16&!#17] Brc1cc(NC(=O)N[C@H](C(=O)NCCC)C)c(cc1)C
[!#1&!#6&!#7&!#8&!#9&!#16&!#17] Brc1cc(NC(=O)NCC2=CSC=C2)ccc1
[!#1&!#6&!#7&!#8&!#9&!#16&!#17] Brc1cc(Nc2nc(nc(N)c(N=O)2)N)ccc1
[!#1&!#6&!#7&!#8&!#9&!#16&!#17] Brc1cc2c(OC[C@@]([NH+]3CCCCC3)([C@H](O)2)C)cc1
[!#1&!#6&!#7&!#8&!#9&!#16&!#17] Brc1cc2c(SC[C@@H]([C@H]([NH3+])2)C)cc1
[!#1&!#6&!#7&!#8&!#9&!#16&!#17] Brc1cc2c3N(C=C(C(=O)NCCCC)C(=O)2)CCc3c1
[!#1&!#6&!#7&!#8&!#9&!#16&!#17] Brc1cc2N(C=Cc2cc1)CC(=O)Nc3cnccc3
[!#1&!#6&!#7&!#8&!#9&!#16&!#17] Brc1cc2NC(=O)C(=NNC(=S)NCC=C)c2cc1
[!#1&!#6&!#7&!#8&!#9&!#16&!#17] Brc1cc2OC(=O)C=C(c2cc1)CN3CCC(C#N)CC3
[!#1&!#6&!#7&!#8&!#9&!#16&!#17] Brc1ccc(cc1)[C@H]2N(O[C@H]3[C@@H]2CO[C@H](OC3)C)C
[!#1&!#6&!#7&!#8&!#9&!#16&!#17] Brc1ccc(cc1)C(=O)NC=2SN=C(N2)C
[!#1&!#6&!#7&!#8&!#9&!#16&!#17] Brc1ccc(cc1)C(=O)NCc2ccccc2
[!#1&!#6&!#7&!#8&!#9&!#16&!#17] Brc1ccc(cc1)C[NH2+][C@H]2C3CC[NH+](C2)CC3
[!#1&!#6&!#7&!#8&!#9&!#16&!#17] Brc1ccc(cc1)CC(=O)NC[C@@H]([NH+](C)C)C2CC2
[!#1&!#6&!#7&!#8&!#9&!#16&!#17] Brc1ccc(cc1)CN(C(=S)NCC[NH+](C)C)C
[!#1&!#6&!#7&!#8&!#9&!#16&!#17] Brc1ccc(cc1)COC(=O)C=2NC=C(C(=O)C)C2
[!#1&!#6&!#7&!#8&!#9&!#16&!#17] Brc1ccc(cc1)CS(=O)(=O)CC(=O)NCC(C)C
[!#1&!#6&!#7&!#8&!#9&!#16&!#17] Brc1ccc(NC(=O)/C=C/C)cc1
[!#1&!#6&!#7&!#8&!#9&!#16&!#17] Brc1ccc(NC(=O)C[C@H]2OCCN(C(=O)2)CC)cc1
[!#1&!#6&!#7&!#8&!#9&!#16&!#17] Brc1ccc(NCC(=O)Nc2c(C#N)cccc2)cc1
[!#1&!#6&!#7&!#8&!#9&!#16&!#17] Brc1ccc(OC(=O)CN2C(=O)NC(=O)C=C2)cc1
[!#1&!#6&!#7&!#8&!#9&!#16&!#17] Brc1ccc(OCC(F)F)cc1
[!#1&!#6&!#7&!#8&!#9&!#16&!#17] Brc1ccc(SCC(=O)NCC)cc1
[!#1&!#6&!#7&!#8&!#9&!#16&!#17] Brc1cnc(cc1)C(=O)[C@H]2C(=O)OCC2
[!#1&!#6&!#7&!#8&!#9&!#16&!#17] Brc1cnc2N(C(=Nc2c1)C(C)(C)C)CCCC[NH3+]
[!#1&!#6&!#7&!#8&!#9&!#16&!#17] Brc1cncc(c1)C(=O)N2CCC3(OCCO3)CC2
[!#1&!#6&!#7&!#8&!#9&!#16&!#17] Brc1cncc(c1)C(=O)NNC(=O)NCC(F)(F)F
[!#1&!#6&!#7&!#8&!#9&!#16&!#17] Brc1ncc(cc(NC(=O)C(C)(C)C)1)/C=C/C(=O)OC
[!#1&!#6&!#7&!#8&!#9&!#16&!#17] BrCC(=NN(C)C)c1ccccc1
[!#1&!#6&!#7&!#8&!#9&!#16&!#17] BrCC(=O)c1c(cccc1)C(F)(F)F
[!#1&!#6&!#7&!#8&!#9&!#16&!#17] BrCCN1C(S[C@H](Nc2c(cc(cc2)C)C)C(=O)1)=O
[!#1&!#6&!#7&!#8&!#9&!#16&!#17] I1(OC(=O)c2c1cccc2)C#N
[!#1&!#6&!#7&!#8&!#9&!#16&!#17] Ic1ccc(cc1)/C=C/C([O-])=O
[!#1&!#6&!#7&!#8&!#9&!#16&!#17] Ic1ccc(NC(=O)/C=C\C([O-])=O)cc1
[!#1&!#6&!#7&!#8&!#9&!#16&!#17] P([O-])([O-])(=O)C/C(=C/[C@@H]([NH3+])C(=O)OCC)/C
[!#1&!#6&!#7&!#8&!#9&!#16&!#17] P([O-])([O-])(=O)O[C@@H]1[C@H](O)[C@@H]([C@H]([C@H](O)[C@H](O)1)C)C
[!#1&!#6&!#7&!#8&!#9&!#16&!#17] P(=O)(N1CCCCC1)(c2ccccc2)[C@@H](c3ccccc3)C([O-])=O
[!#1&!#6&!#7&!#8&!#9&!#16&!#17] P(=O)(O)([C@H](c1cc(OC)ccc1)C(F)(F)F)C
[!#1&!#6&!#7&!#8&!#9&!#16&!#17] P(=O)(OCC)(OCC)[C@@H](N)c1cnccc1
[!#1&!#6&!#7&!#8&!#9&!#16&!#17] P(=O)(OCC)(OCC)[C@H]([NH+]1CCCCC1)c2cnccc2
[!#1&!#6&!#7&!#8&!#9&!#16&!#17] S1C(=CC=C1)[C@H](P([O-])([O-])=O)Nc2ccc(OC(F)F)cc2
[!H0;#7	#8	#9] [O-][N+](=O)C1=NN(C=N1)CC(=O)NC[C@@H](c2ccccc2)C(C)C
[!H0;#7	#8	#9] [O-][N+](=O)c1c(cc(cc1)C(=O)Nc2c(NC(=O)N(C)C)cccc2)C
[!H0;#7	#8	#9] [O-][N+](=O)c1cc(ccc1)C(=O)N[C@@H](C2=C(N(N=C2)C)C)C
[!H0;#7	#8	#9] [O-][N+](=O)c1cc(N[C@@H]2O[C@@H]([C@H](O)CO)[C@@H](O)[C@H](O)2)ccc1
[!H0;#7	#8	#9] [O-][N+](=O)c1cc2N(C(=O)COC(=O)C3(O)CCCCC3)CCc2cc1
[!H0;#7	#8	#9] [O-][N+](=O)c1ccc(cc1)[C@@H](N(C=O)CCC)C(=O)NC(C)(C)C
[!H0;#7	#8	#9] [O-]C(=O)[C@@H]1N(C(=O)[C@@H]([NH2+][C@H](C([O-])=O)CCC)C)[C@@H]2[C@H](C1)CCCC2
[!H0;#7	#8	#9] [O-]C(=O)[C@H]1[C@@H](C(=O)Nc2c(c(N3C(=O)CCC3)ccc2)C)CC=CC1
[!H0;#7	#8	#9] BrC=1SC(C(=O)NC=2N(N=C(C2)C)CC)=CC1
[!H0;#7	#8	#9] ClC=1c2c(N(C(C(=O)N(CC(=O)NC(C)C)CC)1)C)cccc2
[!H0;#7	#8	#9] ClC=1N(C=[NH+]C(S(=O)(=O)N=C([O-])/C=C/C2=CSC=C2)1)C
[!H0;#7	#8	#9] Clc1c(c(NC(=O)CCC=2OC(=NN2)c3cnccc3)ccc1)C
[!H0;#7	#8	#9] Clc1c(ccc(NC=C(C#N)C#N)c1)[C@H](C#N)c2ccccc2
[!H0;#7	#8	#9] Clc1c(cccc1)C(=O)NCCCOCC
[!H0;#7	#8	#9] Clc1c(F)ccc(c1)[C@@H](NC(=O)[C@@H](Sc2ncccn2)C)C
[!H0;#7	#8	#9] Clc1c(N)cc(cc1)C(=O)OCC(=O)N2CCCC2
[!H0;#7	#8	#9] Clc1cc(c(OCC(=O)NC=2N(N=CC2)[C@H](C3CC3)C)cc1)C=O
[!H0;#7	#8	#9] Clc1cc(ccc1)C2(CNC(=O)[C@@H](N3CCOCC3)C)CC2
[!H0;#7	#8	#9] Clc1cc(N2N=NC(C(=O)NCC3=NN=CN3CC)=C2C)ccc1
[!H0;#7	#8	#9] Clc1ccc(cc1)C2=C(C#N)C(=S)NC(=C(C(=O)OCC)2)C
[!H0;#7	#8	#9] Clc1ccc(OCCC(=O)O[C@@H](C(=O)N2C(=O)NCC2)C)cc1
[!H0;#7	#8	#9] Clc1ccc(Sc2ccc(NC(=O)C(=O)NC3CC3)cc2)cc1
[!H0;#7	#8	#9] FC(F)(F)c1cnc(cc1)[C@@H](C#N)C(=O)c2cc(NC(=O)C)ccc2
[!H0;#7	#8	#9] FC(F)(F)Oc1ccc(cc1)C(=O)NN2c3c(N=C2)cccc3
[!H0;#7	#8	#9] FC1(F)Oc2c(O1)ccc(NC(=O)C(=O)NC)c2
[!H0;#7	#8	#9] Fc1ccc(cc1)[C@H](NCc2c([N+]([O-])=O)cc(cc2)C(=O)N)C(C)C
[!H0;#7	#8	#9] n1c(nccc1C=2C(=NN(C2)C)C)N[C@@H]3C[NH+](CCC3)C
[!H0;#7	#8	#9] O=C(N(C)C)c1cc(NC(=O)C(=O)N(CCC)C)ccc1
[!H0;#7	#8	#9] O=C(N(C[C@@H]1COCC1)CC)NCc2ccc(C#N)cc2
[!H0;#7	#8	#9] O=C(N(C[C@@H]1Oc2c(OC1)cccc2)C)C=3Nc4c(cccc4)C3
[!H0;#7	#8	#9] O=C(N(CC(=C)C)CC)NCc1c[nH+]c(N(C)C)cc1
[!H0;#7	#8	#9] O=C(N(CC=1OC=CC1)C[C@H]2OCCC2)Nc3c(cccc3C)CC
[!H0;#7	#8	#9] O=C(N(Cc1ccc(C#N)cc1)C)Nc2c(cccc2)C
[!H0;#7	#8	#9] O=C(N[C@@H](c1ccccc1)C(=O)NC(C)C)C=2OC=CC2
[!H0;#7	#8	#9] O=C(N[C@H](COC)C)c1c2c(nc3c1CCC3)cccc2
[!H0;#7	#8	#9] O=C(N1C[C@@H](O)CCC1)CCOc2c(c(ccc2)C)C
[!H0;#7	#8	#9] O=C(N1C[C@H](C(=O)NC2=NNC=N2)CCC1)c3cc(cc(c3)C)C
[!H0;#7	#8	#9] O=C(N1C[C@H](C(=O)NCCCC)CCC1)NCCN2C=[NH+]C=C2
[!H0;#7	#8	#9] O=C(N1CC(=O)NCC1)COc2c(ccc(c2)C(C)C)C
[!H0;#7	#8	#9] O=C(N1CC=2c3c(NC2CC1)cccc3)C[NH+]4CCC(=O)CC4
[!H0;#7	#8	#9] O=C(NC(=O)[C@@H](OC(=O)/C=C/c1ncccc1)C)NCC
[!H0;#7	#8	#9] O=C(NC(=O)[C@@H](OC(=O)CNC(=O)C1=COC=C1)C)NC
[!H0;#7	#8	#9] O=C(Nc1c(c(ccc1)C)C)C[n+]2cc(O)ccc2
[!H0;#7	#8	#9] O=C(Nc1c(c(ccc1)C)C)CCCC=2ON=C(N2)C(C)C
[!H0;#7	#8	#9] O=C(Nc1c(OC)cccc1)NC=2C(=O)Oc3c(cccc3)C(O)2
[!H0;#7	#8	#9] O=C(Nc1cc(ccc1)C=2[N-]N=NN2)Nc3ccc(cc3)C
[!H0;#7	#8	#9] O=C(Nc1cc(O)c(cc1)C=2Oc3c(nccc3)N2)CC(C)C
[!H0;#7	#8	#9] O=C(NC1CC1)NCC(=O)Nc2cc(C#Cc3ncccc3)ccc2
[!H0;#7	#8	#9] O=C(Nc1cc2c(NC(=O)C2(C)C)cc1)c3cc(OC)c(OC)cc3
[!H0;#7	#8	#9] O=C(Nc1cc2N=C(N(c2cc1)C)CCN3C(=NC=C3)C)C=4OC=CC4
[!H0;#7	#8	#9] O=C(Nc1ccc(N(C)C)cc1)[C@H]2[C@@H](c3ccccc3)C2
[!H0;#7	#8	#9] O=C(Nc1ccccc1)[C@H]2C[NH+]([C@@H](C(=O)NCC=C)C)CCC2
[!H0;#7	#8	#9] O=C(NCC(=O)NCc1c(OC)cccc1)C=2N(N=C(C2)C)C
[!H0;#7	#8	#9] O=C(NCC)c1cc(c(NCC(=O)N(c2ccccc2)C)cc1)C
[!H0;#7	#8	#9] O=C(NCC[NH2+]Cc1cnc(nc1)c2ccccc2)C3CC3
[!H0;#7	#8	#9] O=C(NCc1c(cccc1)C[NH+]2CCCCC2)C3=CNC(=O)C=C3
[!H0;#7	#8	#9] O=C(NCc1ccc(N2CC(=O)NCC2)cc1)C(C)(C)C
[!H0;#7	#8	#9] O=C(NCc1ccncc1)C2=NN(N=C2CO)c3ccc(cc3)CC
[!H0;#7	#8	#9] O=C(NCCNC(=O)c1ccc(O)cc1)c2c(OC)ccc(OC)c2
[!H0;#7	#8	#9] O=C(NNC(=O)c1c(O)cccc1)c2c(O)ccc(NC(=O)CC)c2
[!H0;#7	#8	#9] O=C(O[C@H](C(=O)NC1=NOC(=C1)C)C)Cc2cc3c(OCC3)cc2
[!H0;#7	#8	#9] O=C(OC)/C(/C=1c2c(NC1)cccc2)=C/C(=O)OC
[!H0;#7	#8	#9] O=C(OCC(=O)N1CCOCC1)c2cc(N3C(=O)NCC3)ccc2
[!H0;#7	#8	#9] O=C1C(C2=Nc3c(N2)cccc3)=C(N(C1)C[C@@H](CCCC)CC)N
[!H0;#7	#8	#9] O=C1N(C(=O)C2(N1)CCCC2)CC(=O)N3CCCC3
[!H0;#7	#8	#9] O=C1N(c2ccc(NC(=O)[C@H](OC[C@H]3OCCCC3)C)cc2)C=CN1
[!H0;#7	#8	#9] O=C1NC(=O)[C@@H](N1)CC(=O)Nc2cc3c(c4c(cccc4)C3)cc2
[!H0;#7	#8	#9] O=C1NC(=O)CC([C@H]2OCO[C@@H]3[C@H](OCOC3)2)C1
[!H0;#7	#8	#9] O=C1NC2=C(C(=O)CC(C2)(C)C)[C@H](N1)c3c(cccc3)C
[!H0;#7	#8	#9] O=C1NCCCC[C@H]([NH2+][C@@H](Cc2cc(OC)c(OC)cc2)C)1
[!H0;#7	#8	#9] O=C1O[C@H](Nc2c(OC)cccc2)c3c(cccc3)1
[!H0;#7	#8	#9] O1C(=CC=C1C[NH+](Cc2ncccc2)CC(C)C)[C@@H]3OCCCC3
[!H0;#7	#8	#9] O1CCN(c2nc(nc(n2)NC(C)(C)C)NN)CC1
[!H0;#7	#8	#9] S(=O)(=O)(Cc1c(NC(=O)C2(c3ccccc3)CC2)cccc1)C
[!H0;#7	#8	#9] S(=O)(=O)(N(C)C)C=1OC(=CC1)C[NH+]2CCC(CNC(=O)C)CC2
[!H0;#7	#8	#9] S(=O)(=O)(N(C1CC1)Cc2ncccc2)c3cc(c(cc3)C)C(=O)N
[!H0;#7	#8	#9] S(=O)(=O)(N[C@@H](C([O-])=O)C(C)C)c1ccc(cc1)C(C)(C)C
[!H0;#7	#8	#9] S(=O)(=O)(N[C@@H](C=1SC=CC1)C)c2ccc(F)cc2
[!H0;#7	#8	#9] S(=O)(=O)(Nc1cc2c(NC(=O)CC2)cc1)CC(C)C
[!H0;#7	#8	#9] S(=O)(=O)(NNC(=O)CSC1=NC=NN1)c2ccccc2
[!H0;#7	#8	#9] S(C(=O)C=1OC([N+]([O-])=O)=CC1)C(=[NH+]N=C(C2CC2)C)N
[!H0;#7	#8	#9] S(C1=NC(=NN1)NN=C(c2ccc(N)cc2)C)[C@H](CC)C
[!H0;#7	#8	#9] S(C1=Nc2c(N1CC(=O)NC3=NOC(=C3)C)cccc2)CCC
[!H0;#7	#8	#9] S=C(N(Cc1ccc(O)cc1)C)N[C@@H]2[C@H]3C[C@@H](C2)CC3
[!H0;#7	#8	#9] S=C(N1CC[NH+](CCO)CC1)Nc2cc(OC)cc(OC)c2
[!H0;#7	#8	#9] S=C(Nc1c(Oc2ccccc2)cccc1)NC[C@H](O)C
[!H0;#7	#8	#9] S=C(NN=C(c1ncccc1)C)NC2CCCC2
[!H0;#7	#8	#9] S=C(NNC(=O)NC)Nc1c(cccc1)CC
[!H0;#7	#8	#9] S=C1N(N=Cc2ccc(OCC[NH+](C)C)cc2)C(=NN1)C
[!H0;#7	#8	#9] S1(=O)(=O)C[C@@](NN=Cc2c(OC(F)F)cccc2)(CC1)C
[!H0;#7	#8	#9] S1(=O)(=O)C[C@H](NC(=O)[C@H](Nc2c(OC)cccc2)C)CC1
[!H0;#7	#8	#9] S1C(=CC=C1)[C@H](NC(=O)NC[C@H](O)c2ccc([N+]([O-])=O)cc2)C
[!H0;#7	#8	#9] S1C(=NC(=C1)CC(=O)N)NC(=O)CC=2C=NN(c3ccccc3)C2
[!H0;#7	#8	#9] S1C(=NC(=C1)CC(=O)O[C@H]2C(=O)O[C@H](C2)C)N3C(=O)NCC3
[!H0;#7	#8	#9] S1C(=NC(C(=O)NCCN2C(=O)CCCCC2)=C1)C=3OC=CC3
[!H0;#7	#8	#9] S1C(=NC=C1)NC(=O)C=2OC=CC(c3ccccc3)2
[!H0;#7	#8	#9] S1C(C(=O)NC[C@H]2OCC(=O)N(c3ccc(cc3)CC)C2)=CC=C1
[!H0;#7	#8	#9] S1C2=C(C=C1)C[NH+](CC(=O)N([C@H]3c4c(cccc4)CC3)C)CC2
[!H0;#7	#8	#9] S1C2=NC(=C(NC(=O)C=3SC=CC3)C(=O)N2C(=C1)C)C
[!H0;#7	#8	#9] S1c2nc(nc(O)c2C3=C1C[NH+](Cc4ccccc4)CC3)NN
[!R] [O-][N+](=O)c1c(nc(nc1)N[C@@H](c2c(OC)ccc(c2)C)C)NC3CC3
[!R] [O-][N+](=O)c1c(O)c(cc(c1)C)CC=2OC(C([O-])=O)=CC2
[!R] [O-]C\1=NC(=O)N/C1=C/C=2C(=NNC2)c3ccc(OC)cc3
[!R] [O-]C=1N2N=C(N=C(N=C(c3ccccc3)C1)2)NC(=O)C
[!R] [O-]C=1OC(=CC(=O)C1C(N[NH+]2CCN(CC2)C)=C)C
[!R] [S-]C1=NN=C(N(N=Cc2cnc(nc2)c3ccccc3)1)C=4OC=CC4
[!R] Br[C@@H](C(=O)NNC(=O)c1ccc(cc1)C)CC
[!R] BrC=1OC(C(=O)Nc2cc3c(cc2)C(=O)NC(=O)3)=CC1
[!R] Brc1c(cccc1)C(=O)NCC(=O)NN=C(C(C)C)C
[!R] ClC(Cl)(Cl)[C@@H](OCCC([O-])=O)C[N+]([O-])=O
[!R] Clc1c([N+]([O-])=O)cc(cc1)C(=O)NCC(=O)OCC(Cl)=C
[!R] Clc1c(cccc1)CNC(=O)C=2C(=O)N3C(=NC(O)2)C=CC=C3
[!R] Clc1c(NC(=S)Nc2c(cccc2C)C)ccc(F)c1
[!R] Clc1c(S(=O)(=O)NCCCN2C(=[NH+]C=C2)C)ccc(c1)C
[!R] Clc1ccc(cc1)[C@@H]2OCCN(C2)CCCC#N
[!R] Clc1ccc(cc1)[C@H]2[C@H](C3=NN4C(=N3)C5=C(N=C4)N(N=C5)C)C2
[!R] Clc1ccc(O[C@H](C(=O)N2C[C@H](C=3ON=C(N3)C)CCC2)C)cc1
[!R] FC(F)(F)C1=NN(C(=C1)C)CC(=O)Nc2c3c(nc(c2)C)cccc3
[!R] FC(F)(F)c1nc(nc(n1)C(F)(F)F)c2ccc(OC)cc2
[!R] Fc1c(cccc1)C(=O)NC[C@H](N2CCOCC2)C(C)C
[!R] Fc1c(F)ccc(c1)C(=O)N2C[C@@H](C(=O)c3ccccc3)CCC2
[!R] Fc1c(F)ccc(c1)C(=O)NCCC(=O)N[C@H](CC)C
[!R] Fc1c(NC(=O)CCN2C(=O)NC(=O)C=C2)ccc(F)c1
[!R] Fc1cc(ccc1)[C@@H]2[C@H](C(=O)C[C@](O)([C@@H](C(=O)C)2)C)C(=O)C
[!R] Fc1cc(F)cc(NC(=O)C(=O)N[C@H]2[C@@H]([C@@H](CCC2)C)C)c1
[!R] Fc1cc2N(C(=O)[C@@H](Oc3ccc(C#N)cc3)C)CCc2cc1
[!R] Fc1ccc(cc1)C(=O)NN=CC=2OC(=CC2)C
[!R] Fc1ccc(N2N=NC(C(=O)NCc3c(OC)cccc3)=C2)cc1
[!R] Fc1ccc(O[C@H](C(=O)NC=2ON=C3C2CCCC3)C)cc1
[!R] N#C\C(\C1=Nc2c(N1)cccc2)=C/C3=C(N(c4ncccc4)C(=C3)C)C
[!R] O(c1cc(OC)ccc1)CCCCN2C[C@H](O[C@@H](C2)C)C
[!R] O(c1ncnc2OC(=C(c12)C)C)c3c4ncccc4ccc3
[!R] O=C(c1c(OCc2ccccc2)c(OC)c(OC)cc1)/C=C(\O)/C
[!R] O=C(N(C1CCCCC1)CC)CNc2c(c(NC(=O)C)c(cc2)C)C
[!R] O=C(N)c1cc(NC(=O)C(c2c(OC)cccc2)(C)C)c(cc1)C
[!R] O=C(N[C@H](C=1OC(=CC1)C)C)NCc2c[nH+]c(N3CCCC3)cc2
[!R] O=C(N1[C@H](CO[C@@H](C1)C)C)C(=O)C=2C(=NN(c3ccccc3)C2C)C
[!R] O=C(N1C[C@H](C(=O)Nc2ncccc(OC)2)CCC1)C(C)(C)C
[!R] O=C(N1c2c(ccc(NC(=O)CCC)c2)CC1)c3cnccc3
[!R] O=C(N1CCCCC1)CC[NH+]2CCN(CCOc3ccccc3)CC2
[!R] O=C(N1CCCCCC1)Nc2ccc(cc2)C(=O)NCC(=O)OC
[!R] O=C(N1CCN(CC(=O)N2CCC(CC2)C)CC1)C(C)C
[!R] O=C(NC(=O)C[NH+](CC(=O)NC)CCC)N[C@@H]1[C@H](CCCC1)C
[!R] O=C(NC(=O)CNc1c(cccc1C)C)N[C@H](COC)C
[!R] O=C(NC)c1cc(c(NC(=O)CCN2N=CC(=C2)C)cc1)C
[!R] O=C(NC[C@H](C[NH+]1CCCC1)C)C2=NN(C(=C2)C(C)C)C(C)(C)C
[!R] O=C(Nc1c(cccc1)C)C(=O)NCCc2c(OC)cccc2
[!R] O=C(Nc1c(cccc1)CN2N=CC=C2)C(=O)NCC=3OC=CC3
[!R] O=C(Nc1cc(C#N)ccc1)[C@@H]([NH+](CCCOC)C)C
[!R] O=C(Nc1cc(ccc1)C(=O)C)[C@@H]([NH2+]CC)c2ccccc2
[!R] O=C(Nc1cc(ccc1)C)NCC(=O)Nc2cc3OCCOc3cc2
[!R] O=C(Nc1cc(NC(=O)C)ccc1)C2=C(OC=C2)C
[!R] O=C(Nc1cc2OC3(Oc2cc1)CCCCC3)C(=O)NCCC
[!R] O=C(Nc1ccc(N[C@@H](C=2ON=C(N2)CCC)C)cc1)NC3CC3
[!R] O=C(NCc1c(cccc1)CN2N=CC=C2)C3CCCCC3
[!R] O=C(NCc1cc2OCOc2cc1)c3c(Oc4ccccc4)nccc3
[!R] O=C(NCCC(c1ccccc1)c2ccccc2)NC
[!R] O=C(NN=C1C2CCN(C1)CC2)c3ccc(O)cc3
[!R] O=C(NNC1=CCCC1)COc2ccc(C#N)cc2
[!R] O=C(OC(C)(C)C)NNC(=O)c1cc2N=NN(c2cc1)CC
[!R] O=C(OCC)C[N+](CC)(CC)CC
[!R] O=C(OCC=C)/C=C/c1ccc(OC)cc1
[!R] O=C1N([C@H](C(=O)NCCN2CCOCC2)C(C)C)Cc3c(cccc3)1
[!R] O=C1N(C(=O)[C@@H](OC(=O)[C@@H](NC(=O)C2CCCC2)C)C)CCN1
[!R] O=C1N(C(=O)c2c(cncc2)1)CC(=O)Nc3cc(O)ccc3
[!R] O=C1N(c2ccc(O)cc2)C(=O)C[C@H]1C=3c4c(N(C3)CC)cccc4
[!R] O=C1N(N=C([C@@H]1C(=NCCC=2NC=[NH+]C2)C)C)c3ccc(OC)cc3
[!R] O1C(C=NN2C(N)=C(C#N)C(C#N)(C#N)[C@@H]2C=3OC=CC3)=CC=C1
[!R] O1c2c(OC)cccc2C=C1CNC[C@H](O)c3ccccc3
[!R] S(=O)(=O)([N-]C1=C(SC=C1)C(=O)OC)c2ccc(OC)cc2
[!R] S(=O)(=O)(C1=NN=C(N1C)C2CC2)[C@H](C(=O)Nc3ccccc3)C
[!R] S(=O)(=O)(N(C)C)NCCNc1nc(N2CCCCC2)cc(n1)C
[!R] S(=O)(=O)(NC1CC1)c2ccc(cc2)C(=O)NCc3c(F)cccc3
[!R] S(=O)(=O)(NCC=1ON=C(N1)c2ccc(cc2)C)c3cc(ccc3)C
[!R] S(=O)(=O)(NCCC)c1ccc(NC(=O)[C@H](OC)C)cc1
[!R] S(C1=N/C(/C(=O)N(c2ccc(F)cc2)1)=C\c3ccccc3)CCO
[!R] S(C1=Nc2c(N1)ccc(OCC)c2)[C@H](C(=O)NCC=3OC=CC3)C
[!R] S(C1=NN=NN(c2c(ccc(c2)C)C)1)[C@H](C(=O)N3CCCC3)C
[!R] S(c1c(cccc1)C(=O)NCC=2SC=CC2C)CC#N
[!R] S=C(N(Cc1cc(O)ccc1)C)Nc2cc3c(cc2)CCC3
[!R] S=C(Nc1cc(OC)ccc1)NC[C@@H]2[NH+](CCC2)CC
[!R] S=C(Nc1cc2c(cc1)CCC2)NCc3cc(ccc3)C[NH+](C)C
[!R] S=C(Nc1ccccc1)NC2CC[NH+](C3CC3)CC2
[!R] S=C(NNC(=O)[C@H]1OCCC1)Nc2c(cccc2C(C)C)C(C)C
[!R] S=C(SCN1C(=O)c2c(cccc2)C(=O)1)N3CCCC3
[!R] S=C1N(C[NH+](CN1)CC=2OC=CC2)CCc3ccccc3
[!R] S1(=O)(=O)C[C@@H](C(=O)O[C@H](C(=O)NC(=O)NCC=C)C)CC1
[!R] S1(=O)(=O)C[C@H](NC(=O)[C@@H]([NH+]2C[C@H](CCC2)CC)C)CC1
[!R] S1C([N+]([O-])=O)=CC(=C1)C=NNC(=O)COc2c(C#N)cccc2
[!R] S1C(=CC=C1C)[C@H](N(C(=O)Nc2cc(c(F)cc2)C(=O)N)C)C
[!R] S1C(=NC(=C1)C)CCNC(=O)C(=O)Nc2c(OCC)cccc2
[!R] S1C(=NC(=O)C[C@@H]1C(=O)Nc2cc3c(cc2)cccc3)N
[!R] S1C(=NN=C1C)NC(=O)/C=C/C=2OC(=CC2)[C@H]3[C@H](C3)C
[!R] S1C(C(=O)c2ccccc2)=CC=C1C(=O)C
[!R] S1C(C=O)=CC=C1[C@H]2OCCCC2
[!R] S1C(C2=NN=C(S[C@@H](C(=O)C)C)N2C3CC3)=CC=C1
[!R] S1C=2N(C(=O)N(c3ccccc3)C(=O)C2C(=C1C([O-])=O)C)C
[!R] S1C2=NC(=CC(=O)N2[C@@H](C1)CC(=O)Nc3nc(ccc3)C)CCC
[!R] S1c2c(cc(F)cc2)[C@H](NC(=O)CNC(=O)CN3N=CN=C3)CC1
[!R] SCCC[C@@H](C([O-])=O)Cc1ccc(cc1)C([O-])=O
[#16!H0] [SH+]=C1N=C([O-])C(=C([O-])N1)C=NC=2Sc3c(N2)ccc(c3)C
[#16!H0] [SH+]=C1SN(C(=C1C([O-])=O)C)CCOc2ccccc2
[#16!H0] BrC[C@@H]1OC=2N(C(S)=NC(=O)C(c3ccccc3)2)C1
[#16!H0] BrC1=CSC(C=NN2C(S)=NN=C2)=C1
[#16!H0] ClC=1SC(C=2OC(S)=NN2)=CC1
[#16!H0] Clc1c(Cl)ccc(c1)C(=O)N2C(S)=NCC2
[#16!H0] Clc1c(Cl)ccc(c1)C=NN2C(S)=NN=C2
[#16!H0] Clc1cc(c(N=C(S)NCC[NH+]2CCOCC2)cc1)C
[#16!H0] Clc1cc(Cl)cc(NC(=O)CS)c1
[#16!H0] Clc1cc(N2C(S)=NN=C2CC)c(OC)cc1
[#16!H0] Clc1cc(NC(=O)OCCN2C(S)=NCC2)ccc1
[#16!H0] Clc1cc(NC(S)=NCC[NH+](C)C)ccc1
[#16!H0] Clc1ccc(cc1)[C@@H](S)CNC(=O)C(F)(F)F
[#16!H0] Clc1ccc(N2C(S)=NC(=O)C3=C2NC[NH+](C3)CCC)cc1
[#16!H0] S(=O)(=O)(N(c1ccc(F)cc1)CC2=NN=C(S)N2CC)C
[#16!H0] S(c1nc(S)nc(c1)C)C(=O)c2ccccc2
[#16!H0] S(CC[C@@H]([NH3+])C(=O)N[C@H](C([O-])=O)CS)C
[#16!H0] S[C@@H](c1ccc(OC)cc1)C
[#16!H0] S[C@@H](CO[C@H]1CC(C[C@@H](C1)C)(C)C)C[NH+]2CCN(CC2)CC
[#16!H0] S[C@@H]1[C@H](O[C@H](N2c3ncnc(N)c(N=C2)3)[C@@H](O)1)CO
[#16!H0] S[C@@H]1NC(=C(C(=O)C)[C@@H](c2cnccc2)[C@@H](C#N)1)C
[#16!H0] S[C@@H]1NC(=C(C(=O)C)[C@@H](c2cnccc2)[C@H](C#N)1)C
[#16!H0] S[C@@H]1NC(=C(C(=O)C)[C@H](c2cnccc2)[C@H](C#N)1)C
[#16!H0] S[C@H](CO[C@@H]1CC(C[C@H](C1)C)(C)C)CN2CC[NH+](CC2)CC
[#16!H0] S[C@H]1[C@@H](OC(=O)NC(=O)c2ccccc2)CCC1
[#16!H0] S/C(/NCC)=C(\[n+]1ccccc1)/C(=O)c2ccc(cc2)C(C)(C)C
[#16!H0] S=C1N(c2c(N=C(S)1)cccc2)C[NH+]3CCOCC3
[#16!H0] S1(=O)(=O)C[C@H](N(C(=S)S)CCCC)CC1
[#16!H0] S1/C(/C(=O)N=C1S)=C/C=2SC(S)=NC(O)2
[#16!H0] S1C(=C(C(C2=NN=C(S)N2C(C)C)=C1)C)C
[#16!H0] S1C=2N=C(S)N(c3c(cc(O)cc3)C)C(=O)C2C=C1C
[#16!H0] SC(=NCCC[NH+]1CCOCC1)Nc2cc(F)ccc2
[#16!H0] SC(=NN=C/C=C/c1ccccc1)NCC
[#16!H0] SC(=NN=Cc1cc(OC)c(OCc2ccccc2)cc1)N
[#16!H0] SC(=NN1CC[NH+](CC1)C)Nc2c(cc(cc2)C)C
[#16!H0] SC[C@@H](NC(=O)[C@@H]([NH3+])CC=1N=CNC1)C([O-])=O
[#16!H0] SC[C@@H](NC(=O)C[C@H]([NH3+])C([O-])=O)C([O-])=O
[#16!H0] SC[C@H](NC(=O)[C@@H]([NH3+])CCC([O-])=O)C([O-])=O
[#16!H0] SC[C@H](NC(=O)[C@H]([NH3+])CC=1c2c(NC1)cccc2)C([O-])=O
[#16!H0] SC[C@H](NCc1c2c([n+](c3c1cccc3)C)cccc2)C([O-])=O
[#16!H0] SC=1N(C(=NC([N+]([O-])=O)1)C)Cc2cc([N+]([O-])=O)c(OCC)cc2
[#16!H0] SC=1N[C@](O)([C@@H]([n+]2c(cccc2)C)[C@@H](c3cnccc3)C(C#N)1)C
[#16!H0] SC1=N[C@@H](C(=O)N1C)CCC[C@H]([NH3+])C(S)=NC
[#16!H0] SC1=N/C(/C(=O)N1C=2C(=NN(C2)C)C)=C/c3ccc(OC)cc3
[#16!H0] SC1=NC(=O)[C@@H](C(=O)N1CC)C=[NH+]CCCOC
[#16!H0] SC1=NC(=O)[C@@H](NC(=O)C)C(=O)N(c2ccccc2)1
[#16!H0] SC1=NC(=O)[C@H](C(=O)N(c2c(cccc2)C)1)C=NCC[NH+](C)C
[#16!H0] SC1=NC(=O)[C@H](C(=O)N(c2c(OC)cccc2)1)C=NC3CC3
[#16!H0] SC1=NC(=O)[C@H](C(=O)N1[C@@H](CC)C)C=[NH+][C@@H](c2ccccc2)C
[#16!H0] SC1=NC(=O)C(C(=O)N(c2cc(OC)ccc2)1)=CC=3NC=CC3
[#16!H0] SC1=NC(=O)C(C(O)=N1)C=NCC[NH+]2CCCCC2
[#16!H0] SC1=NC(=O)CC(=O)N1CN2C(S)=NC(=O)CC(=O)2
[#16!H0] SC1=NC(O)=C(C(=O)N1[C@H](CC)C)[C@H]2[NH2+]CCc3c(cccc3)2
[#16!H0] SC1=NC[NH+](CN1[C@H](c2ccccc2)C)CC
[#16!H0] SC1=NC=2N(C(=O)N(C(=O)C(N1CCCCCC)2)C)C
[#16!H0] SC1=Nc2c(cccc2)C(=[NH2+])N1Cc3cc4OCOc4cc3
[#16!H0] SC1=NN=C(c2cc(OC)c(OC)cc2)C(=O)N(N)1
[#16!H0] SC1=NN=C(N(c2c(cccc2)CC)1)CC
[#16!H0] SC1=NN=C(N(c2c(OC)ccc(c2)C)1)CCC
[#16!H0] SC1=NN=C(N(c2cc(OC)ccc2)1)c3ccc(O)cc3
[#16!H0] SC1=NN=C(N(c2ccc(cc2)C)1)CCN3N=C(C=C3C)C
[#16!H0] SC1=NN=C(N(c2ccc(F)cc2)1)C[NH+]3CCCCC3
[#16!H0] SC1=NN=C(N(N)1)Cc2ccc(cc2)C(C)(C)C
[#16!H0] SC1=NN=C(N(N=C[C@@H](c2ccccc2)C)1)CC
[#16!H0] SC1=NN=C(N(N=CC=2c3c(NC2)c(ccc3)CC)1)[C@@H]4OCCC4
[#16!H0] SC1=NN=C(N(N=CC=2OC=CC2)1)CCCC
[#16!H0] SC1=NN=C(N(N=Cc2c(F)cc(F)cc2)1)C
[#16!H0] SC1=NN=C(N(N=Cc2c(OCC)cccc2)1)[C@H]3OCCC3
[#16!H0] SC1=NN=C(N(N=Cc2c(OCC)cccc2)1)C
[#16!H0] SC1=NN=C(N(N=Cc2c(OCC)cccc2)1)CC
[#16!H0] SC1=NN=C(N(N=Cc2c(OCCC)cccc2)1)CC
[#16!H0] SC1=NN=C(N(N=Cc2cc(ccc2)C(F)(F)F)1)[C@@H]3OCCC3
[#16!H0] SC1=NN=C(N(N=Cc2cc(O)ccc2)1)c3ccc(OC)cc3
[#16!H0] SC1=NN=C(N(N=Cc2cc(OC)c(O)cc2)1)[C@H]3OCCC3
[#16!H0] SC1=NN=C(N(N=Cc2ccc(cc2)C)1)C(C)C
[#16!H0] SC1=NN=C(N(N=Cc2ccc(N(CCC#N)C)cc2)1)CC
[#16!H0] SC1=NN=C(N(N=Cc2ccc(OC)cc2)1)CCCC
[#16!H0] SC1=NN=C(N(N=Cc2ncccc2)1)c3ccccc3
[#16!H0] SC1=NN=C(N1C)[C@@H](Oc2c(cc(cc2)C)C)C
[#16!H0] SC1=NN=C(N1C)COc2cc(cc(c2)C)C
[#16!H0] SC1=NN=C(N1C[C@H](c2ccccc2)CC([O-])=O)c3ccncc3
[#16!H0] SC1=NN=C(N1C[C@H]2OCCC2)CN3N=C(C=C3)C
[#16!H0] SC1=NN=C(N1CC)[C@@H](Oc2ccc(OC)cc2)C
[#16!H0] SC1=NN=C(N1CC=2OC=CC2)C=3c4c(N(C3)C)cccc4
[#16!H0] SC1=NN=C(N1CC=2OC=CC2)CNc3ccc(F)cc3
[#16!H0] SC1=NN=C(N1CC=C)COc2c(F)cccc2
[#16!H0] SC1=NN=CN(N=Cc2c(OCCC)c(OC)ccc2)1
[#16!H0] SC1=NN=CN(N=Cc2c3c(ccc2)cccc3)1
[#16!H0] SC1=NN=NN1C[C@H](c2ccccc2)CC([O-])=O
[#16!H0] SC1=NNC(=N1)CN2C(=O)c3c(cccc3)C(=O)2
[#16!H0] Sc1c(OC)ccc(c1)C
[#16!H0] Sc1c2c(c(OC)cc1)cccc2
[#16!H0] Sc1nc(O)c(c(n1)C)C[C@@H](O)c2ccccc2
[#16!H0] Sc1nc(O)c2N(C=Nc(n1)2)[C@H]3O[C@H]([C@@H](O)[C@H](O)3)CO
[#16!H0] Sc1nnc2c(n1)[C@H]3C([C@@]2(CC3)C)(C)C
[#16!H0] SCC[NH+]1CN2c3c(N=C2N(C1)CC=4OC=CC4)cccc3
[#16!H0] SCc1c(cc(cc1C)C)C
[#16!H0] SCc1ccc(OC(F)F)cc1
[#16!H0] SCCC(=O)N([C@@H](c1cc(O)ccc1)C(=O)NC(C)(C)C)C
[#16!H0] SCCC(=O)N([C@@H](c1ccc(cc1)C)C(=O)NC(C)(C)C)C
[#16X2H] [SH+]=C1SN(C(=C1C([O-])=O)C)CCOc2ccccc2
[#16X2H] ClC(Cl)(Cl)[C@@H](SC=1SC(S)=NN1)NC(=O)C
[#16X2H] ClC=1C(=NN(C1C)C)C2=NN=C(S)N2C3CC3
[#16X2H] ClC=1C(=NN(C1C2=NN=C(S)N2CCCOCC)C)C
[#16X2H] Clc1c(c(F)ccc1)C=NN=C(S)NC
[#16X2H] Clc1c(ccc(NC(=O)CCC2=NN=C(S)N2CC=C)c1)C
[#16X2H] Clc1c(cccc1)[C@@H]2N(c3ccccc3)C(S)=C(C#N)C(=O)N2
[#16X2H] Clc1c(Cl)ccc(c1)C=NN=C(S)NC
[#16X2H] Clc1c(F)c(ccc1)CS
[#16X2H] Clc1c(F)ccc(N2C(S)=NN=C2CC)c1
[#16X2H] Clc1c(OC)c(OCC)cc(c1)C=NN2C(S)=NN=C2CC
[#16X2H] Clc1cc(c(OCC2=NN=C(S)N2CC)cc1)C
[#16X2H] Clc1cc(N2C(S)=NN=C2C)c(cc1)C
[#16X2H] Clc1ccc(cc1)C(=O)NN\C(\S)=C(\C#N)/C(=O)OCC
[#16X2H] S([O-])(=O)(=O)c1ccc(N=C(S)NN=C(c2ncccc2)C)cc1
[#16X2H] S(=O)(=O)(N1C[C@H](C2=NN=C(S)N2C3CC3)CCC1)CC
[#16X2H] S(C=C1C(=O)OC(OC(=O)1)(C)C)CCCCCCS
[#16X2H] S(C1=NC(=NN1)NC(=O)c2c(cccc2)CS)C
[#16X2H] S[C@@H](C1CCCCC1)C
[#16X2H] S[C@@H](CO[C@@H]1CC(C[C@@H](C1)C)(C)C)C[NH+]2CCN(CC2)CC
[#16X2H] S[C@@H]1[C@@H](Cc2nc(ccc2)C)CCCC1
[#16X2H] S[C@@H]1[C@@H](O[C@@H]([C@@H](O)1)CO)N2c3ncnc(N)c(N=C2)3
[#16X2H] S[C@H](CO[C@@H]1CC(C[C@H](C1)C)(C)C)CN2CC[NH+](CC2)C
[#16X2H] S[C@H]1c2c(cccc2)CCC1
[#16X2H] S=C(S)[C@H](C#N)[C@@H]([n+]1ccccc1)C(=O)C(C)(C)C
[#16X2H] S=C(S)c1c(F)cccc(F)1
[#16X2H] S=P(S)(N1CCOCC1)c2ccc(OC)cc2
[#16X2H] S1/C(/C(=O)N=C1S)=C/c2cc(OCC)c(OC(=O)C3CC3)cc2
[#16X2H] S1C(=NC(=C1)C)[C@@H]2C(=[NH2+])NC(S)=C(C#N)C32CCCC3
[#16X2H] S1C=2N=C(S)N(c3ccc(O)cc3)C(=O)C2C=C1CC
[#16X2H] S1CN(C(=O)[C@H]2N=C(S)CC2)[C@H](C([O-])=O)C1
[#16X2H] SC([C@H](NC(=O)Cc1ccccc1)C(=O)OC)(C)C
[#16X2H] SC(=NCC([O-])=O)N(Cc1ccc(cc1)C)CC=2OC=CC2
[#16X2H] SC(=NCC[NH+](CC)CC)Nc1ccccc1
[#16X2H] SC(=NN=C/C=C\1/N(c2c(cccc2)C1(C)C)C)N
[#16X2H] SC(=NN=Cc1c(OCc2ccccc2)c(OC)ccc1)N
[#16X2H] SC(=NN=Cc1c2c(ccc1)cccc2)NCC
[#16X2H] SC(=NN=Cc1cc(OC)c(OCCC)cc1)N
[#16X2H] SC(=NN=Cc1cc(OCC)c(OC)cc1)N
[#16X2H] SC(=NN=Cc1ccc(cc1)C)NCC
[#16X2H] SC(=NN=Cc1ccc(NC(=O)c2c(cccc2)C([O-])=O)cc1)N
[#16X2H] SC[C@@H]([NH3+])C(=O)N[C@H](C([O-])=O)CC([O-])=O
[#16X2H] SC[C@@H](NC(=O)OC(C)(C)C)C(=O)OCC
[#16X2H] SC[C@H](NC(=O)[C@H]([NH3+])CC(=O)N)C([O-])=O
[#16X2H] SC[C@H](NC(=O)C1=NN(C(=C([N+]([O-])=O)1)C)C)C(=O)OCC
[#16X2H] SC=1N[C@](O)([C@H]([n+]2c(cccc2)C)[C@@H](c3cnccc3)C(C#N)1)C
[#16X2H] SC=1NC(=O)[C@H](C#N)C2(C(C#N)1)CC[NH+](CC2)CCC
[#16X2H] SC=1NC(=O)C(C#N)=C(c2c(OC)cc(OC)cc2)C(C#N)1
[#16X2H] SC=1OC(=NN1)CN2N=C(C=C2)C(F)(F)F
[#16X2H] SC1=N/C(/C(=O)N1C2CC2)=C\c3cc(OC)c(OC(F)F)cc3
[#16X2H] SC1=NC(=O)[C@@H](c2ccccc2)C(=O)N1CC=C
[#16X2H] SC1=NC(=O)[C@H](C(=O)N1[C@H](CC)C)C=[NH+]CCC2=CCCCC2
[#16X2H] SC1=NC(=O)/C(/C(=O)N(c2c(cccc2)C)1)=C/NN3CCCCC3
[#16X2H] SC1=NC(=O)/C(/C(=O)N(c2c(cccc2)C)1)=C\C=3NC=CC3
[#16X2H] SC1=NC(=O)/C(/C(=O)N1C2CCCCC2)=C/NN3CCOCC3
[#16X2H] SC1=NC(=O)/C(/C(O)=N1)=C/c2ccc(O[C@H](C([O-])=O)C)cc2
[#16X2H] SC1=NC(=O)C(C(=O)N1C2CC2)C=N[C@H](c3ccccc3)C
[#16X2H] SC1=NC(=O)C2=C(N1CC(=C)C)NC[NH+](C(C)C)C2
[#16X2H] SC1=NC(=O)c2c(nc(cc2C(=O)OC)C)N1C3CC3
[#16X2H] SC1=NC(O)=C(C(=O)N1CCCC)[C@@H]2[NH2+]CCc3c(cccc3)2
[#16X2H] SC1=NC(O)=C(C(=O)N1CCCC)[C@H]2[NH2+]CCc3c(cccc3)2
[#16X2H] SC1=NC[C@H](C(=O)N(c2ccc(OCC)cc2)1)C
[#16X2H] SC1=NC=2C(=O)N(C(=O)N(C(N1CCC)2)C)C
[#16X2H] SC1=Nc2c(cccc2)C(=O)N1CC[NH+](C)C
[#16X2H] SC1=Nc2c(N1Cc3ccccc3)cc4N(C(=O)N(c4c2)C)C
[#16X2H] SC1=Nc2c(nccc2)N1CCCC
[#16X2H] SC1=NN=C(C(=O)N(N=CC2=CC[C@H]3C([C@@H]2C3)(C)C)1)C
[#16X2H] SC1=NN=C(C(=O)N(N=Cc2ccc(NC(=O)C)cc2)1)C
[#16X2H] SC1=NN=C(N(c2c(F)cc(F)cc2)1)CC
[#16X2H] SC1=NN=C(N(c2cc(cc(c2)C)C)1)CC
[#16X2H] SC1=NN=C(N(c2cc(OC)c(OC)cc2)1)C
[#16X2H] SC1=NN=C(N(c2cc3OCCOc3cc2)1)CCCCC
[#16X2H] SC1=NN=C(N(c2cc3OCCOc3cc2)1)COC
[#16X2H] SC1=NN=C(N(c2ccc(cc2)CC)1)c3cnccc3
[#16X2H] SC1=NN=C(N(N)1)Cc2cc3OCCOc3cc2
[#16X2H] SC1=NN=C(N(N=CC=2c3c(NC2C)cccc3)1)[C@@H]4OCCC4
[#16X2H] SC1=NN=C(N(N=Cc2c(F)cccc2)1)[C@H]3OCCC3
[#16X2H] SC1=NN=C(N(N=Cc2c(OC)ccc(OC)c2)1)C(C)C
[#16X2H] SC1=NN=C(N(N=Cc2c(OC)ccc(OC)c2)1)CCC
[#16X2H] SC1=NN=C(N(N=Cc2c(OCC)ccc3c2cccc3)1)C
[#16X2H] SC1=NN=C(N(N=Cc2cc(ccc2)C(F)(F)F)1)C
[#16X2H] SC1=NN=C(N(N=Cc2cc(F)c(F)cc2)1)C
[#16X2H] SC1=NN=C(N(N=Cc2cc(OC)c(O)cc2)1)[C@@H]3OCCC3
[#16X2H] SC1=NN=C(N(N=Cc2cc(OC)c(O)cc2)1)C=3OC=CC3
[#16X2H] SC1=NN=C(N(N=Cc2ccc(F)cc2)1)CCCC
[#16X2H] SC1=NN=C(N1C)CC(=O)Nc2c(cccc2)CC
[#16X2H] SC1=NN=C(N1CC)c2ccc(N(C)C)cc2
[#16X2H] SC1=NN=C(N1CCOC)c2c3c(nc(c2)C)N(N=C3C)C
[#16X2H] SC1=NN=C2N1C3=NON=C(N4C(S)=NN=C42)3
[#16X2H] SC1=NN=NN1C[C@H](c2ccccc2)CC([O-])=O
[#16X2H] SC12CC3(CC([O-])=O)C[C@H](C1)C[C@H](C2)C3
[#16X2H] Sc1cc2c(cc1)CCC2
[#16X2H] Sc1cc2c(NC(C=C2C)(C)C)cc1
[#16X2H] Sc1nc(cc(n1)C(F)(F)F)C=2N(N=CC2)CC
[#16X2H] Sc1nc(O)c(c(n1)C)C[C@@H](O)c2ccccc2
[#16X2H] SCC[C@@H]1CC=CCC1
[#16X2H] SCC[NH+]1CN=C(NC=2Oc3c(N2)cccc3)NC1
[#16X2H] SCc1ccc(cc1)C(F)(F)F
[#16X2H] SCCC(=O)N([C@@H](c1ccc(O)cc1)C(=O)NC(C)(C)C)C
[#16X2H] SCCC(=O)OCCCC
[#16X2H0] Brc1c(cccc1)CSCC(=O)NCC=C
[#16X2H0] Brc1c(O)c(cc(Cl)c1)/C=C\2/SC(=N)NC(=O)2
[#16X2H0] Clc1c([N+]([O-])=O)cc(cc1)C=NNC=2SC=CN2
[#16X2H0] Clc1c(ccc(Cl)c1)CC=2SC3=NN=C(N(N2)3)C
[#16X2H0] Clc1c(NC(=O)CCC=2SC=CN2)ccc(c1)C
[#16X2H0] Clc1c(S(=O)(=O)C)cc(cc1)C(=O)N[C@H](C=2SC=CC2)C
[#16X2H0] Clc1cc(ccc1)[C@H]2SC[C@@H](N(C(=O)OC(C)(C)C)2)C([O-])=O
[#16X2H0] Clc1cc(Cl)cc(c1)/C=C/C(=O)NCC=2N=C(SC2)C
[#16X2H0] Clc1cc2c(N(C(=O)C=C(SCC(=O)N[C@H](CC)C)2)C)cc1
[#16X2H0] Clc1ccc(cc1)C(=O)NC=2SC(=NN2)c3ccncc3
[#16X2H0] Clc1ccc(cc1)C=2OC(SCC(=O)O[C@H](C(=O)N)C)=NN2
[#16X2H0] Clc1ccc(cc1)C=2SC(C(=O)N3CC(=O)NCC3)=C(N2)C
[#16X2H0] S([C@@H](C(=O)Nc1c(c(ccc1)C)C)C)Cc2nc(nc(n2)N)N
[#16X2H0] S([C@H](C(=O)N1CCN(CC=2ON=C(C2)C)CC1)C)C
[#16X2H0] S([C@H](C(=O)Nc1ccc(cc1)C(=O)N[C@H](CC)C)C)C
[#16X2H0] S(=O)(=O)(c1ccc(cc1)C=2N=C(SC2)CCC)C
[#16X2H0] S(=O)(=O)(c1ccc(O[C@H](C(=O)NCC=2SC=CC2)C)cc1)C
[#16X2H0] S(=O)(=O)(N1CCCC1)c2cnc(SCC([O-])=O)cc2
[#16X2H0] S(=O)(=O)(Nc1c(ccc(c1)C)C)C2=C(SC(C(=O)N)=C2)C
[#16X2H0] S(=O)(=O)(NCC=1SC2=NN=CN(N1)2)c3c(ccc(c3)C)C
[#16X2H0] S(C=1OC(=NN1)[C@H](Oc2c(F)cccc2)C)[C@H](C#N)C
[#16X2H0] S(C=1OC(=NN1)c2ccccc2)[C@@H](C(=O)N3CCC(CC3)C)C
[#16X2H0] S(C1=NC(=C(C#N)C(=O)N1)CC)CC(=O)N(c2ccccc2)CC
[#16X2H0] S(C1=NC(=C(N1CCOC)C)C)[C@H](C(=O)N2CCC(CC2)C)C
[#16X2H0] S(C1=NC=2N(N=NC(C(=O)N1)2)[C@@H]3OC[C@H](O)[C@@H](O)[C@H](O)3)C
[#16X2H0] S(C1=Nc2c(N1)ccc(c2)C)CC(=O)Nc3ccc(O)cc3
[#16X2H0] S(C1=NN=C(N(c2ccc(OC)cc2)1)c3cnccc3)CC#N
[#16X2H0] S(C1=NN=C(N1C2CC2)C3CC3)CC(=O)NC4=NOC=C4
[#16X2H0] S(C1=NN=C(N1Cc2ccccc2)C3CC3)[C@H]4C(=O)NCCCC4
[#16X2H0] S(C1=NN=NN1CC=C)CC(=O)NC(=O)Nc2ccc(C#N)cc2
[#16X2H0] S(C1=NNC(=O)C=2N(N=C(C=3OC=CC3)C2)1)Cc4cc(F)ccc4
[#16X2H0] S(c1c(N)cccc1)C2=Nc3c(N2)cccc3
[#16X2H0] S(c1c(NC(=O)[C@H]2ON=C(c3c(O)cccc3)C2)cccc1)C
[#16X2H0] S(c1ccc(NC(=O)C(=O)NC[C@H]2OCCC2)cc1)C3CCCC3
[#16X2H0] S(c1ccccc1)CC(=O)C=2N3C(=NC2C)C=CC=C3
[#16X2H0] S(c1nc([O-])c2N=CNc(n1)2)CCCC(=O)OCC
[#16X2H0] S(c1nc([O-])cc(n1)C)CC(=O)NCCC[NH+](C)C
[#16X2H0] S(c1ncc(NC(=O)NCC=2C=NN(C2)C)cc1)CC
[#16X2H0] S(c1nnc(c2c(cccc2)C)cc1)CC(=O)N
[#16X2H0] S(c1nnc2c(O[C@@H](Nc3c2cccc3)c4ncccc4)n1)CC=C
[#16X2H0] S(CC(=O)Nc1c(NC(=O)OC(C)(C)C)ccc(OC)c1)C
[#16X2H0] S=C(Nc1ncccc1)Nc2cc(SC)ccc2
[#16X2H0] S=C1S/C(/C(=O)N(c2ccc(O)cc2)1)=C\C=C\C=3OC=CC3
[#16X2H0] S1/C(/C(=O)N2N=C(N=C12)c3ccncc3)=C\c4ccc(N(C)C)cc4
[#16X2H0] S1C([N+]([O-])=O)=CC(C(=O)Nc2cc(F)c(OC)cc2)=C1
[#16X2H0] S1C(=CC=C1)[C@@H](N(C(=O)C[NH+]2CCN(c3ncccn3)CC2)C)C
[#16X2H0] S1C(=CC=C1)[C@@H](NC(=O)C)CC(=O)N[C@@H]2c3c(OCC2)cccc3
[#16X2H0] S1C(=CC=C1)[C@@H](NC(=O)C2=NN3C(=N2)N=CC=C3C)c4ccccc4
[#16X2H0] S1C(=CC=C1)[C@@H](NC(=O)COc2c(OC)cc(cc2)C([O-])=O)C
[#16X2H0] S1C(=CC=C1)[C@H]2N(N=C(c3cc4OCOc4cc3)C2)C(=O)C
[#16X2H0] S1C(=CC=C1)CNC(=O)NCC2CC[NH+](CC=3OC=CC3)CC2
[#16X2H0] S1C(=CC=C1C)[C@@H](NC(=O)C(=O)Nc2ccc(cc2)CC(=O)N)C
[#16X2H0] S1C(=CC=C1C)[C@@H](NC(=O)NC[C@@H](O)COc2ccccc2)C
[#16X2H0] S1C(=CC=C1CC)CNC(=O)C(=O)Nc2c(OC)ccc(C#N)c2
[#16X2H0] S1C(=NC(=C1)C)CCNC(=O)N[C@H]2C[NH+](CCC2)C
[#16X2H0] S1C(=NC(=C1)C)CN2CCN(C(=O)c3c(cc(cc3C)C)C)CC2
[#16X2H0] S1C(=NC(=C1)C)CNC(=O)Nc2cnc(OC)cc2
[#16X2H0] S1C(=NC(=C1)CC(=O)N2c3c(ccc(F)c3)CC2)CC
[#16X2H0] S1C(=NC(=C1)CCNC(=O)Oc2ccccc2)N3CCCCC3
[#16X2H0] S1C(=NC(=C1)CN2C[C@@H](OCC2)C)C=3SC=CC3
[#16X2H0] S1C(=NC(=C1C(=O)NC2(C(=O)NCC)CCCCC2)C)C(C)C
[#16X2H0] S1C(=NC(=C1C(=O)NN=CC(CC)CC)C)N
[#16X2H0] S1C(=NC(=O)[C@@H](N2CCOCC2)C)NC(c3ccncc3)=C1
[#16X2H0] S1C(=NC(C(=O)NC2CC2)=C1)Nc3c(OC)ccc(c3)C
[#16X2H0] S1C(=NC(C2=C(OC(=C2)C)C)=C1)NC(=O)COC
[#16X2H0] S1C(=NC(c2c(F)cccc(F)2)=C1)NC(=O)/C=C/C=3SC=CN3
[#16X2H0] S1C(=NC(c2cc(c(cc2)C)C)=C1)N3CCOCC3
[#16X2H0] S1C(=NC(c2ccc(cc2)C)=C1)NC(=O)CN3CC[NH+](CC3)C
[#16X2H0] S1C(=NC=C1)N2C(=C(C(=O)Nc3ccncc3)C=C2C)C
[#16X2H0] S1C(=NC=C1)NC(=O)[C@H](Oc2c(cccc2)C)CC
[#16X2H0] S1C(=NC=C1)NC(=O)CCCC=2ON=C(N2)c3ccc(OC)cc3
[#16X2H0] S1C(=NC2=C1CCCCC2)NC(=O)[C@@H]3CN(C(=O)C3)C4CC4
[#16X2H0] S1C(=NCC1)NC(=O)c2c3NNC(=O)c3c[n+](c2)C[C@H]4OCCC4
[#16X2H0] S1C(=NCC1)NC(=O)CN2c3c(cccc3)C=C2C
[#16X2H0] S1C(=NCCOC)NC(=O)[C@@H]1CC(=O)Nc2c(cccc2C)C
[#16X2H0] S1C(=NN=C1[C@H]2OCCC2)NC(=O)C3(c4ccccc4)CC3
[#16X2H0] S1C(=O)N(C(=O)[C@@H]1CC(=O)Nc2ccccc2)Cc3ccccc3
[#16X2H0] S1C(C(=O)N[C@@H]([C@H]2OCCC2)C)=CC3=C1CCC3
[#16X2H0] S1C(C(=O)N2CCC(C(=O)Nc3c(OC)nccc3)CC2)=CC=C1
[#16X2H0] S1C(C(=O)Nc2nc3c(cc2)cccc3)=C(N4N=NN=C4)C=C1
[#16X2H0] S1C(C(=O)O[C@H](C(=O)NC(=O)NCC=C)C)=CC=C1C
[#16X2H0] S1C(C(SCC(=O)Nc2c(cccc2C)C)=O)=CC=C1
[#16X2H0] S1C(NC(=O)CCC([O-])=O)=C2C(=O)Oc3c(cccc3)C2=C1
[#16X2H0] S1C(S[C@@H](C(=O)N2CCCCC2)C)=NN=C1NC3CC3
[#16X2H0] S1C=2N=C(N3N=C(N=C3C2C(=C1C)C)C=4OC=CC4)C
[#16X2H0] S1C=C(C=C1)[C@H]2N(C(=O)NCC3=COC=C3)CCC2
[#16X2H0] S1C=C(C=C1)CN(C(=O)c2c(F)cccc2)C3=NOC=C3
[#16X2H0] S1C2=C(C=C1)CN(C(=O)C=3OC([N+]([O-])=O)=CC3)CC2
[#16X2H0] S1C2=NC(=CN2C=C1)CNC(=O)CC34CC5CC(C3)CC(C4)C5
[#16X2H0] S1C2=NN=C(N(N[C@H](c3ccc(OCC)cc3)[C@@H]1C(=O)OCC)2)C
[#16X2H0] S1C2=NN=C(N(N=C(c3cc(OC)c(OC)cc3)C1)2)C=4OC=CC4
[#16X2H0] S1c2c(cccc2)[C@@H](NC(=O)/C=C/c3nc4c(cc3)cccc4)CC1
[#16X2H0] S1c2c(N=C1[C@H](C#N)C(=O)/C=C/C=C\C)cccc2
[#16X2H0] S1c2c(N=C1N3C(=CC=C3C)C)ccc(c2)C(=O)NCC[NH+](C)C
[#16X2H0] S1c2c(N3C(=O)CC[C@]13C(=O)OCC=4ON=C(C4)C)cccc2
[#16X2H0] S1c2c(NC(=O)[C@]1(C(=O)NCCCOC)C)cccc2
[#16X2H0] S1c2c(NC(=O)[C@H]1[C@H](C(=O)OC)C)cccc2
[#16X2H0] S1c2nc(nc(N3CCN(CC[NH3+])CC3)c2C=C1C)CC
[#16X2H0] S1CC([NH2+]Cc2c(nccc2)N3CCOCC3)CSCC1
[#16X2H0] S1N=NC(=C1C(=O)N[C@H](C(=O)NCc2ccccc2)C)CC
[#6X3v3-1	#6X3v4+0	#6X3v3+1] [O-][N+](=O)c1c[nH+]c(N2CCN(C(=O)c3c(N)cccc3)CC2)cc1
[#6X3v3-1	#6X3v4+0	#6X3v3+1] [O-][n+]1ccc(cc1)C(=O)Nc2c(cccc2)COC
[#6X3v3-1	#6X3v4+0	#6X3v3+1] Br[C@H](C(=O)N(c1ccccc1)C)C(C)C
[#6X3v3-1	#6X3v4+0	#6X3v3+1] Br/C(=C\c1ccccc1)/C=NN2C([S-])=NN=C2C
[#6X3v3-1	#6X3v4+0	#6X3v3+1] BrC1=CN2C(=NC(=C2)COC(=O)C3=CSC=C3)C=C1
[#6X3v3-1	#6X3v4+0	#6X3v3+1] Brc1cc(Cl)c(O)c(c1)C(=O)C
[#6X3v3-1	#6X3v4+0	#6X3v3+1] Brc1cc(S(=O)(=O)NCC=2OC=CC2)c(cc1)C
[#6X3v3-1	#6X3v4+0	#6X3v3+1] Clc1c(cc(OCC(=O)N[C@H](C(=O)N)C)c(c1)C(C)C)C
[#6X3v3-1	#6X3v4+0	#6X3v3+1] Clc1c(ccc(N2C(=O)[C@@H](SC[C@@H]([NH3+])C([O-])=O)CC(=O)2)c1)C
[#6X3v3-1	#6X3v4+0	#6X3v3+1] Clc1c(NC(=O)C2CCC2)c(Cl)ccc1
[#6X3v3-1	#6X3v4+0	#6X3v3+1] Clc1cc(c(NC(=O)C(=O)NCCCC)cc1)C
[#6X3v3-1	#6X3v4+0	#6X3v3+1] Clc1cc(c(OC[C@H](O)CN2CC[NH+](CC2)C)cc1)C
[#6X3v3-1	#6X3v4+0	#6X3v3+1] Clc1ccc(cc1)[C@@H]2N(C(=S)NC(=C(C(=O)OC)2)C)C(=O)C
[#6X3v3-1	#6X3v4+0	#6X3v3+1] Clc1ccc(OCCN(CC=2N=CSC2)C)cc1
[#6X3v3-1	#6X3v4+0	#6X3v3+1] ClCC[NH+]([C@@H]1Sc2c(NC(=O)1)cccc2)CC
[#6X3v3-1	#6X3v4+0	#6X3v3+1] FC(F)(F)c1ccc(NC(=O)C(=O)NCc2ccc(O)cc2)cc1
[#6X3v3-1	#6X3v4+0	#6X3v3+1] FC(F)(F)CN1CCN(C(=O)c2cc(c(cc2)C)C)CC1
[#6X3v3-1	#6X3v4+0	#6X3v3+1] Fc1c(OCC=2OC=CC(C(=O)OC)2)ccc([N+]([O-])=O)c1
[#6X3v3-1	#6X3v4+0	#6X3v3+1] Fc1cc(OC[C@H](O)CNC(=O)c2c(c(ccc2)C)C)ccc1
[#6X3v3-1	#6X3v4+0	#6X3v3+1] Fc1ccc(cc1)[C@@]2(NC(=O)N(C(=O)2)CC(=O)OCCCC#N)C
[#6X3v3-1	#6X3v4+0	#6X3v3+1] Fc1ccc(cc1)C[NH+]2[C@@H](C(=O)NCC2)CC(=O)N3CCC(CC3)C
[#6X3v3-1	#6X3v4+0	#6X3v3+1] Fc1ccc(N2N=NC(C(=O)Nc3c(cc(cc3C)C)C)=C2C)cc1
[#6X3v3-1	#6X3v4+0	#6X3v3+1] n1c2NC=Nc2c(nc1)NCCCC[NH+]3[C@H](CCCC3)C
[#6X3v3-1	#6X3v4+0	#6X3v3+1] O(c1c(ccc(OC)c1)CN2CCN(c3[nH+]cccc3)CC2)C
[#6X3v3-1	#6X3v4+0	#6X3v3+1] O(c1ccc(NC2CCOCC2)cc1)CC
[#6X3v3-1	#6X3v4+0	#6X3v3+1] O=C([C@@H](C#N)C1=Nc2c(N1)cccc2)Cc3ccc(OC)cc3
[#6X3v3-1	#6X3v4+0	#6X3v3+1] O=C(N(C)C)[C@H]1[NH+](CC(=O)Nc2ccc(cc2)CCC)CCC1
[#6X3v3-1	#6X3v4+0	#6X3v3+1] O=C(N(c1ccc(NC(=O)[C@H](Oc2cc(ccc2)C)C)cc1)C)C
[#6X3v3-1	#6X3v4+0	#6X3v3+1] O=C(N(CC(=O)N(C)C)CCC)c1ccc(NC(=O)NC2CC2)cc1
[#6X3v3-1	#6X3v4+0	#6X3v3+1] O=C(N[C@@H](C[NH+]1C[C@@H](CCC1)C)C)/C=C/c2c(OC)c(OC)ccc2
[#6X3v3-1	#6X3v4+0	#6X3v3+1] O=C(N[C@@H](c1cc2OCOc2cc1)C)NCc3c(cccc3)COC
[#6X3v3-1	#6X3v4+0	#6X3v3+1] O=C(N[C@H](c1cnccc1)C)CCc2c(cc(cc2)C)C
[#6X3v3-1	#6X3v4+0	#6X3v3+1] O=C(N[C@H](CC(=O)Oc1c(OC)cc(cc1)C)C)c2ccccc2
[#6X3v3-1	#6X3v4+0	#6X3v3+1] O=C(N1[C@@H](CCc2ccccc2)CCC1)C3=NNC=C3
[#6X3v3-1	#6X3v4+0	#6X3v3+1] O=C(N1c2c(cccc2)CC1)COc3ccc(C#N)cc3
[#6X3v3-1	#6X3v4+0	#6X3v3+1] O=C(N1CC[NH+](C[C@@H]2CC=CCC2)CC1)COc3ccccc3
[#6X3v3-1	#6X3v4+0	#6X3v3+1] O=C(N1CCC(C(=O)N(CC(=O)N)CCCC)CC1)C=2OC=CC2
[#6X3v3-1	#6X3v4+0	#6X3v3+1] O=C(N1CCC(C(=O)N2C[C@@H](O[C@H](C2)C)C)CC1)C=3OC=CC3
[#6X3v3-1	#6X3v4+0	#6X3v3+1] O=C(N1CCC(OCC)CC1)NC[C@@]2([NH+](C)C)C[C@H](CCC2)C
[#6X3v3-1	#6X3v4+0	#6X3v3+1] O=C(N1CCCC1)Nc2cc(ccc2)C3=NN=NN3C4CC4
[#6X3v3-1	#6X3v4+0	#6X3v3+1] O=C(N1N=C(c2ccc(OC)cc2)C[C@H]1c3ccc(OC)cc3)C
[#6X3v3-1	#6X3v4+0	#6X3v3+1] O=C(NC[C@@H](N1C[C@H](O[C@@H](C1)C)C)C)CN2c3c(N=C2C)cccc3
[#6X3v3-1	#6X3v4+0	#6X3v3+1] O=C(NC=1ON=C(C1)C)COCCc2ccccc2
[#6X3v3-1	#6X3v4+0	#6X3v3+1] O=C(Nc1c(OC)cc(OC)cc1)NC[C@@H]([NH+](C)C)C=2N(C=CC2)C
[#6X3v3-1	#6X3v4+0	#6X3v3+1] O=C(Nc1cc(ccc1)COC[C@@H]2OCCCC2)[C@@H](N3N=CN=C3)C
[#6X3v3-1	#6X3v4+0	#6X3v3+1] O=C(Nc1cc(OC2CCCC2)ccc1)c3nc(ccc3)C
[#6X3v3-1	#6X3v4+0	#6X3v3+1] O=C(Nc1cc2OCCOc2cc1)C=3C(=NN(C3C)CC)C
[#6X3v3-1	#6X3v4+0	#6X3v3+1] O=C(Nc1ccc(cc1)C(=O)N)NCc2cnc(OC)cc2
[#6X3v3-1	#6X3v4+0	#6X3v3+1] O=C(NC1CCCCC1)C=2N=NN(c3cc4OCCOc4cc3)C(N)2
[#6X3v3-1	#6X3v4+0	#6X3v3+1] O=C(Nc1cnc2N(N=C(c2c1)C)C)c3cnc4ON=C(c4c3)C
[#6X3v3-1	#6X3v4+0	#6X3v3+1] O=C(Nc1ncccc1)C=2OC(=CC2)C[NH+](CC)CC
[#6X3v3-1	#6X3v4+0	#6X3v3+1] O=C(NCCC(C)C)C=1ON=C(N1)c2nccnc2
[#6X3v3-1	#6X3v4+0	#6X3v3+1] O=C(NCCCN1c2c(cccc2)C=C1)c3ccc(cc3)C=NOC
[#6X3v3-1	#6X3v4+0	#6X3v3+1] O=C(NN=C1CCC(C(C)(C)C)CC1)C2=C(OC=C2)C
[#6X3v3-1	#6X3v4+0	#6X3v3+1] O=C(NN=CC=1N2C(=CC(c3ccccc3)1)C=CC=C2)N
[#6X3v3-1	#6X3v4+0	#6X3v3+1] O=C(O[C@@H](C(=O)N1CCN(C(=O)C)CC1)C)C2=NNc3c(cccc3)2
[#6X3v3-1	#6X3v4+0	#6X3v3+1] O=C(O[C@H](C(=O)Nc1cc2OCOc2cc1)C)[C@H]3CN(C(=O)C3)C
[#6X3v3-1	#6X3v4+0	#6X3v3+1] O=C(OC(C)(C)C)CC(=O)OCC
[#6X3v3-1	#6X3v4+0	#6X3v3+1] O=C(Oc1c(OC)cc(C#N)cc1)/C=C/c2cc3OCOc3cc2
[#6X3v3-1	#6X3v4+0	#6X3v3+1] O=C(OCC(=O)N(c1c(cccc1)C)CC)C2=NN(C(=O)C=C2)C
[#6X3v3-1	#6X3v4+0	#6X3v3+1] O=C(OCC(=O)N[C@@H](C1CC1)C)c2cc(OC)c(cc2)C
[#6X3v3-1	#6X3v4+0	#6X3v3+1] O=C(OCC)/C(/C#N)=C/1\NC(=NC(=C1)C)c2c(O)cccc2
[#6X3v3-1	#6X3v4+0	#6X3v3+1] O=C1N(C(=O)[C@@H](N1)CC(C)C)CC(=O)Nc2cc(c(cc2)C)C
[#6X3v3-1	#6X3v4+0	#6X3v3+1] O=C1N(c2c(cccc2)C(=O)N1CCC)CC(=O)NCC=3OC=CC3
[#6X3v3-1	#6X3v4+0	#6X3v3+1] O=C1Oc2c(ccc(O[C@@H](C(=O)NCCCO)C)c2C)C(=C1C)C
[#6X3v3-1	#6X3v4+0	#6X3v3+1] O=Cc1c(O)c(O)c(c2c(c(O)c(OC)c(c2)C)1)C(C)C
[#6X3v3-1	#6X3v4+0	#6X3v3+1] O1[C@@]([C@@H]2c3c(cccc3)C[C@H](O[C@H]4OCCCC4)2)(C1)C
[#6X3v3-1	#6X3v4+0	#6X3v3+1] O1C(=NN=C1C[NH+]2[C@@H](C=3N(C=CC3)C)CCC2)c4ccc(OC)cc4
[#6X3v3-1	#6X3v4+0	#6X3v3+1] O1N=C(N=C1C2CC2)CN3[C@@H](Cc4c(OC)cccc4)CCC3
[#6X3v3-1	#6X3v4+0	#6X3v3+1] S(=O)(=O)(c1cc(OC)ccc1)CCC(=O)N[C@@H](c2ccccc2)C
[#6X3v3-1	#6X3v4+0	#6X3v3+1] S(=O)(=O)(N[C@@H]1c2c(OCC1)cccc2)Cc3ccccc3
[#6X3v3-1	#6X3v4+0	#6X3v3+1] S(=O)(=O)(N1[C@@H](C(=O)NCc2c(F)cccc2)CCCC1)C
[#6X3v3-1	#6X3v4+0	#6X3v3+1] S(=O)(=O)(N1C(CO[C@H](C1)C)(C)C)c2cc(ccc2)C
[#6X3v3-1	#6X3v4+0	#6X3v3+1] S(=O)(=O)(N1c2c(N(C(=O)1)CC#C)cccc2)c3ccccc3
[#6X3v3-1	#6X3v4+0	#6X3v3+1] S(=O)(=O)(NCc1c(cccc1)CN2N=CC=C2)C=3SC=CC3
[#6X3v3-1	#6X3v4+0	#6X3v3+1] S(=O)(=O)(NNC(=O)CC)c1ccc(C#N)cc1
[#6X3v3-1	#6X3v4+0	#6X3v3+1] S(C(=[NH+]C)N)CC1=Nc2c(ccc(c2)C(=O)OC)C(=O)N1
[#6X3v3-1	#6X3v4+0	#6X3v3+1] S(C1=NC=CN(c2ccc(cc2)C(=O)N[C@H]3C(=O)NCCCC3)1)C
[#6X3v3-1	#6X3v4+0	#6X3v3+1] S(C1=NC=CN1C)[C@H](C(=O)NCCC(C)C)C
[#6X3v3-1	#6X3v4+0	#6X3v3+1] S(C1=NN=C(N1CCC)C2CCC2)CC([O-])=O
[#6X3v3-1	#6X3v4+0	#6X3v3+1] S(C1=NN=NN(c2c(cccc2C)C)1)[C@H](C(=O)N3CCOCC3)C
[#6X3v3-1	#6X3v4+0	#6X3v3+1] S(c1nc(cc(c(C#N)1)C)C)CC(=O)NCC(=O)OC
[#6X3v3-1	#6X3v4+0	#6X3v3+1] S(CCOC(=O)C1=C(NC(=O)C[C@H](c2c(cccc2)C)1)C)C
[#6X3v3-1	#6X3v4+0	#6X3v3+1] S=C(N1CCOCC1)NN=CC=2C(=NNC2)c3ccc(F)cc3
[#6X3v3-1	#6X3v4+0	#6X3v3+1] S=C(Nc1c(OC)cccc1)N[C@H](CO)CC
[#6X3v3-1	#6X3v4+0	#6X3v3+1] S=C(NNC(=O)c1ccc(F)cc1)N[C@@H]2[C@@H](CCCC2)C
[#6X3v3-1	#6X3v4+0	#6X3v3+1] S1(=O)(=O)C[C@](NC(=O)c2cc3c(cc2)CCCC3)(CC1)C
[#6X3v3-1	#6X3v4+0	#6X3v3+1] S1[C@H](N(c2ccccc2)C(=O)C1)c3ccc([N+]([O-])=O)cc3
[#6X3v3-1	#6X3v4+0	#6X3v3+1] S1C(=CC=C1)[C@@H](NC(=O)c2cnc(N(C)C)cc2)C
[#6X3v3-1	#6X3v4+0	#6X3v3+1] S1C(=NC(=C1)C)CCNC(=O)C(=O)Nc2ccc(cc2)C(=O)NC
[#6X3v3-1	#6X3v4+0	#6X3v3+1] S1C(=NC(=O)C2=CNC(=O)C=C2)NC(=C1)CCC(=O)NCC=C
[#6X3v3-1	#6X3v4+0	#6X3v3+1] S1C(=NC(c2ccncc2)=C1)NC(=O)C=3N(N=C(C3)C)C
[#6X3v3-1	#6X3v4+0	#6X3v3+1] S1C(C(=O)N[C@H](c2cc(OC)c(OCCC)cc2)C)=C(N=C1)C
[#6X3v3-1	#6X3v4+0	#6X3v3+1] S1C(C(=O)NNC(=O)c2cnccc2)=CC3=C1CCCCCC3
[#6X3v3-1	#6X3v4+0	#6X3v3+1] S1C=2N=C3SC=CN3C2C=C1C(=O)N(CCOC)CCOC
[#6X3v3-1	#6X3v4+0	#6X3v3+1] S1C2=NC(=NN2C([O-])=C1[C@@H]([NH+]3CCC(CC3)C)C=4SC=CC4)C
[#6X3v3-1	#6X3v4+0	#6X3v3+1] S1C2=NN=C(N(N=C1[C@H]3[NH2+]CCC3)2)c4ccccc4
[#6X3v3-1	#6X3v4+0	#6X3v3+1] S1c2c(c(F)ccc2)C(=C1C(=O)OCC(=O)N3CCOCC3)C
[#6X3v3-1	#6X3v4+0	#6X3v3+1] S1c2c(N=C1C)ccc(NC(=O)c3cc([N+]([O-])=O)ccc3)c2
[#6X3v3-1	#6X3v4+0	#6X3v3+1] S1c2c(N=C1C[C@@H](NC(=O)CSc3ncccc3)C)cccc2
[#7] [N+]1(CC[N+](CC)(CC)C)(CCCCCCCC1)C
[#7] [O-][N+](=O)c1c(NCC2=NN=C3N2CCC3)ccc(C#N)c1
[#7] [O-][N+](=O)c1c(NCc2c(N3C(=NC=C3)C)cccc2)ccc(C#N)c1
[#7] [O-][N+](=O)c1cc2c(N(C(=O)COc3ccc(C#N)cc3)CCC2)cc1
[#7] [O-][N+](=O)c1ccc(cc1)[C@@H]2N(C(=O)C(O)=C(C(=O)C)2)CC[NH+](C)C
[#7] [O-]C=1Oc2c(N1)ccc(c2)C(=O)CCC(=O)Nc3cc(ccc3)C
[#7] [O-]c1nc(c2c(cc(cc2)C)C)cc(n1)C(=O)NC3CC3
[#7] [S-]c1nc(c(c(c(C#N)1)C=2OC=CC2)C(=O)N(CC)CC)C
[#7] Brc1ccc(cc1)/C=C/C(=O)N2C[C@H](O[C@H](C2)C)C
[#7] Brc1ccc(cc1)C(=O)NCC(=O)OCC(Cl)=C
[#7] Brc1ccc(S(=O)(=O)N2C[C@@H](COC)CCC2)cc1
[#7] ClC1=CS(=O)(=O)C[C@H](SC2=Nc3c(N2)cccc3)1
[#7] Clc1c(c(F)ccc1)[C@H]2SC[C@@H](N2)C([O-])=O
[#7] Clc1c(ccc(F)c1)C[NH+]([C@@H]2CS(=O)(=O)CC2)CC
[#7] Clc1c(ccc(NC(=O)CSC2=NN=C(N2C)C)c1)C
[#7] Clc1c(NC(=O)[C@@H]([NH+](CCC(=O)NC)C)C)cc(Cl)cc1
[#7] Clc1c(OCC(=O)c2nc(ccc2)C)ccc(Cl)c1
[#7] Clc1c(OCC(=O)NC2CC2)cc(cc1)C
[#7] Clc1cc(c(NC(=O)[C@H](OC(=O)[C@H]2OCCC2)C)cc1)C
[#7] Clc1cc(O[C@H](C(=O)Nc2c(cccc2)C(=O)N)CC)ccc1
[#7] Clc1cc(S(=O)(=O)N(CC=2OC(=CC2)C)C)c(C#N)cc1
[#7] Clc1cc2c(O[C@H](C(=O)NC=3SC=C(N3)C(=O)C)C2)cc1
[#7] Clc1ccc(cc1)[C@H](SC2=NN=C(N2CC(=O)N)C3CC3)C
[#7] Clc1ccc(N2C(=O)C[C@H](C(=O)Nc3c(F)ccc(c3)C)C2)cc1
[#7] FC(F)(F)c1ccc(cc1)C(=O)N2CCN(CC2)CCC#N
[#7] FC(F)(F)COCCC(=O)N[C@H](c1cc2NC(=O)Nc2cc1)C
[#7] Fc1c(ccc(C#N)c1)COC(=O)CNC(=O)Cc2ccccc2
[#7] Fc1c(F)c(F)cc(c(F)1)C(=O)Nc2c(OCC)nccc2
[#7] Fc1cc(ccc1)CNC(=O)C(=O)Nc2c(cc(cc2)C(=O)NC)C
[#7] Fc1cc(ccc1)COC(=O)CN2N=C(C=C2)C(F)(F)F
[#7] Fc1cc(F)cc(c1)C(=O)/C(/C#N)=C(\[O-])/Nc2c(OC)cccc2
[#7] Fc1cc(Oc2ncc(cc2)CNc3ncccn3)ccc1
[#7] Fc1ccc(cc1)C(=O)NCCN2N=C(c3ccncc3)C=CC(=O)2
[#7] Fc1ccc(cc1)CN2N=CC(NC(=O)Nc3cc(OC)ccc3)=C2
[#7] Fc1ccc(N(C(=O)C(=O)NCCCc2ccccc2)C)cc1
[#7] O=C(c1cc(ccc1)CN2C[C@@H]([NH+](CC2)C)CCO)C
[#7] O=C(N([C@H]1c2c(cccc2)CC1)C)CCCNc3ncccn3
[#7] O=C(N(CC=1C(=NN(C1C)CC)C)C)Nc2c3c(ccc2)cccc3
[#7] O=C(N[C@H](CC=1OC=CC1)C)c2c(OC)c(OC)ccc2
[#7] O=C(N1[C@@H](C2=NN=C3N2C=CC=C3)CCCC1)c4c(OC)cccc4
[#7] O=C(N1[C@@H](CCCC1)C)C[NH+](Cc2c(N3CCCC3)cccc2)C
[#7] O=C(N1[C@H](C(=O)NCCC(=O)N(CC)CC)CCC1)C=2OC=CC2
[#7] O=C(N1C[C@H](O)[C@@H]([NH+](CC=2C=NN(C2)C)C)C1)Nc3c(cccc3)C
[#7] O=C(N1c2c(cc(NC(=O)C(=O)NCCCCCC)cc2)CC1)C
[#7] O=C(N1c2c(cccc2)CCC1)/C=C/C=3OC=CC3
[#7] O=C(N1CCC(CN2c3c(N=C2)cccc3)CC1)C(C)(C)C
[#7] O=C(N1CCC(N2C=CC=C2)CC1)N[C@H](C3=Nc4c(N3)cccc4)C
[#7] O=C(N1CCOCC1)Nc2ccc(cc2)CCC[NH+]3CCCC3
[#7] O=C(NC(C)C)NCCCN(c1ccccc1)C
[#7] O=C(NC=1C(=NN(C1)C)C(=O)N)c2cc3OCOc3cc2
[#7] O=C(Nc1c(cc(cc1)C)C)c2ccc(cc2)CN3N=CN=C3
[#7] O=C(Nc1c(OC)cccc1)C(=O)NC[C@H]2[NH+](CCC2)CC
[#7] O=C(NC1CCCCC1)CCc2c(nc3N(N=C(c3c2C)C)C)C
[#7] O=C(NCC)C1CC[NH+](CC2=NOC(=N2)CC(C)C)CC1
[#7] O=C(NCc1c(N2CCOCC2)cccc1)c3ccc(OC)cc3
[#7] O=C(NCc1ncccc1)c2nc(nc(OC)c2)N
[#7] O=C(NCCC(=O)NCCc1ccc(O)cc1)[C@H]2[C@H](C2)C
[#7] O=C(NCCC)[C@@H]([NH+]1CCC(CC1)CC[NH+](C)C)C
[#7] O=C(NCCNC(=O)C1CC1)/C=C/c2nc3c(cc2)cccc3
[#7] O=C(NN=Cc1cc(OC)c(O)cc1)[C@@H]2[C@H](c3ccccc3)C2
[#7] O=C(NNC(=O)c1ccncc1)Nc2cc(ccc2)C
[#7] O=C(OC(c1ccccc1)c2ccccc2)C3=NN4C(=N3)N=CC=C4C
[#7] O=C(OC)[C@H]1C=2N3C(=CC2C)CC(=C[C@@H]3[C@H](C(=O)OC)1)C
[#7] O=C(OC)c1ccc(cc1)/C=C/C(=O)NNC(=O)C
[#7] O=C(OCC)[C@@H](c1ccccc1)CC[NH+](C)C
[#7] O=C(OCC)N1CCC(NC(=O)N(Cc2ccc(OC)cc2)C)CC1
[#7] O=C1N(C(=O)[C@H](N1)CCC)CN2CCN(c3cc[nH+]cc3)CC2
[#7] O=C1N2c3c(cccc3CC2)C=C1C(=O)NCCN4CCOCC4
[#7] O=C1Nc2c(N1)ccc(NC(=O)[C@@H](NC(=O)c3ccccc3)C)c2
[#7] O1C(=CC=C1)[C@H](CC[NH3+])CCC(C)C
[#7] O1c2c(cccc2CC1)[C@H]3c4c(ccc(O)c4)CC[NH+](C3)C
[#7] S(=O)(=O)([C@H](C(=O)NCc1c(OC)c(OC)ccc1)C)C(C)C
[#7] S(=O)(=O)([N-]c1c(cc(cc1)C(C)C)C(=O)OC)C=2C=NN(C2)C
[#7] S(=O)(=O)([N-]c1cc2OCOc2cc1)C=3C4=NSN=C4C=CC3
[#7] S(=O)(=O)(N(CC(=O)OC)CCC)c1cc(F)cc(F)c1
[#7] S(=O)(=O)(N1c2c(cccc2)CC1)CCNC(=O)c3c(O)cccc3
[#7] S(=O)(=O)(NC[C@H](N1CCOCC1)C)C=2C3=NSN=C3C=CC2
[#7] S(=O)(=O)(Nc1ccc(cc1)C2=NC(=NN2)C)c3ccc(cc3)CC
[#7] S(=O)(=O)(NCc1cc(OCC(F)(F)F)ccc1)C=2C=NN(C2)C
[#7] S(=O)(=O)(NCCCNC(=O)N[C@H](c1cc2c(cc1)cccc2)C)C
[#7] S(C1=NC=CN1C2CC2)[C@@H](C(=O)NCc3ccc(cc3)C)C
[#7] S(C1=NN=C(N1C2CC2)c3cnccc3)CCC
[#7] S(C1=NN=C2N(c3c(cccc3)C(=O)N2C)1)Cc4ccc(C#N)cc4
[#7] S(c1ncnc2N=CNc12)CCSc3ncnc4N=CNc34
[#7] S=C(N1CCN(CC#C)CC1)NN=C(c2ncccc2)C
[#7] S=C(NCCN1C(S/C(/C(=O)1)=C\c2ccc(cc2)C)=O)NCC
[#7] S=C(NNC(=O)CNC(=O)C=1OC=CC1)Nc2cc(ccc2)C
[#7] S=C1OC(=NN1CN2CCC(C#N)CC2)CC=3N=C(SC3)C
[#7] S=C1S/C(/C(=O)N1CC=C)=C\c2cc(OC)ccc2
[#7] S1(=O)(=O)C[C@H](NC(=O)CNc2ccc(O)cc2)CC1
[#7] S1C(/C=C/C(=O)OCCN2C(=O)c3c(cccc3)C(=O)2)=CC=C1
[#7] S1C(=CC(=C1)CN2CC[NH+](C3CCCCC3)CC2)C
[#7] S1C(=CC=C1)[C@@H]([NH+](C)C)CNC(=O)c2ccc(NC(=O)C)cc2
[#7] S1C(=CC=C1)[C@H]([NH+](C)C)CNc2ncccc(C#N)2
[#7] S1C(=NC(=C1)CC(=O)NCCC=2SC=CC2)N3C=CC=C3
[#7] S1C(=NC(=C1C(=NNc2ncnc3NC=Nc23)C)C)C(C)(C)C
[#7] S1C(=NC(=C1C)C(=O)C)c2ccc(O)cc2
[#7] S1C(C(=O)Nc2ccncc2)=CC=C1[C@@H]3[NH2+]CCC3
[#7] S1C2=NC=NN2C([O-])=C1[C@@H]([NH+]3CCCC3)c4c(OC)cccc4
[#7] S1C2=NC=NN2C(=C1[C@H](OC(=O)Nc3cc(ccc3)C)C)C
[#8	#16] [O-][N+](=O)c1cc(c([O-])cc1)C[NH+](C2CC[NH+](CC2)C)C
[#8	#16] [O-][N+](=O)c1cc(NC(=O)NC(=O)C[NH+]2C[C@H](CCC2)CC)ccc1
[#8	#16] [O-]C(=O)C=1c2c(cccc2)C(=O)N(NC(=O)c3nccnc3)C1
[#8	#16] [O-]c1nnc(c2ccccc2)c3c(N4N=NN=C4N[C@H]3c5ccccc5)1
[#8	#16] BrC1=C(SC=C1)CNC(=O)CCNC(=O)C(C)(C)C
[#8	#16] Brc1c(cc(F)cc1)CNC(=O)N[C@@H]([C@@H]2OCCC2)C
[#8	#16] Brc1c(N2C(=O)C=CC(=O)2)ccc(Br)c1
[#8	#16] Brc1c(nc(SC)nc1C)NC=2C(=O)NC(=O)NC2
[#8	#16] Brc1c(NCC(=O)NC(=O)N[C@H](COC)C)cccc1
[#8	#16] Brc1c(OC)ccc(c1)[C@@H]2N(C(=O)c3c(N2)cccc3)C
[#8	#16] Brc1c(OCC(=O)OC)ccc(c1)C(=O)OC
[#8	#16] Brc1cc([N+]([O-])=O)c(c([N+]([O-])=O)c1)C
[#8	#16] Brc1ccc(cc1)C2=[N+]([O-])C(=C(N2)c3ccccc3)C
[#8	#16] ClC=1N(N=C(C(Cl)1)CN(S(=O)(=O)C=2C=NN(C2)C)C)C
[#8	#16] Clc1c(F)ccc(NC(=O)C2CCN(C(=O)NC3CC3)CC2)c1
[#8	#16] Clc1cc(NC(=O)CC=2N=C(SC2)C[NH+](C)C)c(cc1)C
[#8	#16] Clc1ccc(cc1)/C=C/C(=O)O[C@@H](C(=O)N2C(=O)NCC2)C
[#8	#16] Clc1ccc(cc1)CCC(=O)NC2=NN(C=C2)C
[#8	#16] Clc1ccc(OCCNS(=O)(=O)CCC)cc1
[#8	#16] FC(F)(F)C1=CN(C(=O)C=C1)CC(=O)NCCCC
[#8	#16] FC(F)(F)c1cc(ccc1)C(=O)OCC(=O)C=2NC=CC2
[#8	#16] FC(F)(F)Oc1ccc(NC(=O)CN2C[C@@H](OCC2)C(=O)N)cc1
[#8	#16] Fc1c(ccc(c1)C2=NOC(=N2)CCC(=O)OCC(=O)N(C)C)C
[#8	#16] Fc1c(cccc1)C(=O)N2CCC(Oc3c(ccc(c3)C)C)CC2
[#8	#16] Fc1c(cccc1)CNC(=O)Nc2ccc(cc2)C(=O)N
[#8	#16] Fc1c(N(C)C)ccc(c1)CNC(=O)[C@@H](NC(=O)N)CC(C)C
[#8	#16] Fc1cc(c(N)c(c1)C)C(=O)OCC(=O)NC=2OC(=NN2)C
[#8	#16] Fc1cc(F)cc(NC(=O)COC(=O)CN2C(=O)CCC(=O)2)c1
[#8	#16] Fc1cc(NC(=O)CN2C(=O)N(C3(C(=O)2)CCCCC3)C)ccc1
[#8	#16] Fc1ccc(cc1)C(=O)NNC(=O)Nc2cc(OC)ccc2
[#8	#16] Fc1ccc(N2C(=O)CC[C@H]2C(=O)Nc3cc(OC)ccc3)cc1
[#8	#16] Fc1ccc(NC(=O)N2CC[NH+](CC2)CCN3CCOCC3)cc1
[#8	#16] O[C@@H](c1ccc(cc1)C)CCc2ccc(N)cc2
[#8	#16] O=C(N(C[C@@H]1COCC1)CC)NC[C@H]2Oc3c(cccc3)C2
[#8	#16] O=C(N(CC1CCCC1)C)NCc2cnc(OC)cc2
[#8	#16] O=C(N)[C@@H]1[NH+](CC(=O)N[C@H](CCc2ccccc2)C)CCCC1
[#8	#16] O=C(N[C@@H]1c2c(cccc2)C[C@H](O)1)NCCOc3c(OC)cccc3
[#8	#16] O=C(N[C@H](c1c(OC)ccc(c1)C)C)c2cc(NC(=O)C)ccc2
[#8	#16] O=C(N1C=Cc2c(cccc2)[C@@H]1C=3c4c(NC3)cccc4)C
[#8	#16] O=C(N1CCN(CC(=O)NC2CC2)CC1)NCCC(=O)NCC#C
[#8	#16] O=C(NC(=O)COC(=O)CC=1c2c(NC1C)ccc(c2)C)NC
[#8	#16] O=C(NC1=NN(C=C1)C)c2ccc(cc2)CN3C[C@H](OCC3)C
[#8	#16] O=C(Nc1c(cc(cc1C)C)C)C(=O)NCCCN2C=NC=C2
[#8	#16] O=C(Nc1c(cccc1C)CC)[C@H](Oc2ccc(NC(=O)C)cc2)C
[#8	#16] O=C(Nc1cc(cc(c1)C)C)C(=O)NC[C@@H]([NH+](C)C)CC(C)C
[#8	#16] O=C(Nc1cc(ccc1)CNc2ncnc3NC=Nc32)C4CCC4
[#8	#16] O=C(Nc1cc(OC)c(OC)cc1)Cc2cc3c(cc2)CCC3
[#8	#16] O=C(Nc1ccc(cc1)C)C[NH2+]CC#Cc2ccccc2
[#8	#16] O=C(Nc1ccc(cc1)C=2OC=NN2)CC=3C(=NN(C3C)C)C
[#8	#16] O=C(Nc1ccc(N2CCOCC2)cc1)/C(=C\C)/C
[#8	#16] O=C(Nc1ccc(OCC(=O)NCc2ncc(nc2)C)cc1)CC
[#8	#16] O=C(NC1CCCC1)CCC2=Nc3c(nccc3)N2CCC
[#8	#16] O=C(Nc1cnccc1)N[C@@H](c2ccc(OC)cc2)CC
[#8	#16] O=C(Nc1nc2c(c(n1)C)CCCC2)c3ccc(OC)cc3
[#8	#16] O=C(NCC(=O)N(Cc1ncc(c(OC)c1C)C)C)c2ccccc2
[#8	#16] O=C(NCC[NH+]1C[C@@H](C[C@H](C1)C)C)[C@H](Oc2ccccc2)C
[#8	#16] O=C(NCCCC)C1CCN(c2ncc(N3C=CC=C3)cc2)CC1
[#8	#16] O=C(NCCOCCO)[C@@H]1CN(c2ncnc3NC=Nc23)CCC1
[#8	#16] O=C(NN=C/C=C/C=1OC=CC1)C=2NN=C(c3ccc(OC)cc3)C2
[#8	#16] O=C(NN=Cc1ccc(OCC(=O)N)cc1)c2ccc(OC)cc2
[#8	#16] O=C(NNC(=O)N)NC[C@@H](N1CCOCC1)CC(C)C
[#8	#16] O=C(OC(C)(C)C)N1[C@@H](CC=C)CCC1
[#8	#16] O=C(OCC(=O)Nc1ccc(cc1)CC#N)Cc2cc3c(cc2)CCC3
[#8	#16] O=C1c2c(cccc2)C(=O)C(NCCCOC)=C(NC(=O)C)1
[#8	#16] O=C1c2c(cccc2)CCC[C@]3(O[C@@H](c4cnccc4)3)1
[#8	#16] O=C1N([C@@H](c2ccc(cc2)C)C(=C(O)1)C(=O)C)CCO
[#8	#16] O=C1N(c2c(cccc2)C(=O)1)CN(C(C)C)Cc3ccccc3
[#8	#16] O=C1N(N=C[C@@H]2COCC2)C=NC=3N(N=CC13)c4ccccc4
[#8	#16] O=C1N=C(C(=O)NC[C@H]2OCCC2)C=C(N1)c3ccc(OC)cc3
[#8	#16] OC1[C@]2(C[NH+]3[C@@H](N(C2)C[C@]1(C3)C)[C@@H](O)[C@H](O)[C@@H](O)[C@@H](O)CO)C
[#8	#16] OCC=1N=NN(C1)CC2CC[NH+](CC=3N(C=NC3)CC)CC2
[#8	#16] S(=O)(=O)(CC(=O)NCCc1ccc(F)cc1)CCC
[#8	#16] S(=O)(=O)(Cc1ncccc1)CC=2N=C(SC2)c3ccc(F)cc3
[#8	#16] S(=O)(=O)(N[C@H](C=1OC=CC1)C)c2ccc(cc2)C(=O)OC
[#8	#16] S(=O)(=O)(N[C@H](COc1cc(ccc1)C)C)CC
[#8	#16] S(=O)(=O)(NC=1Sc2c(N1)ccc(c2)C(=O)N[C@H](CO)C)C
[#8	#16] S(=O)(=O)(Nc1nc(ccn1)C)c2ccc(cc2)CCC
[#8	#16] S(C1=NN=CN1CCOC)[C@@H](C(=O)N2CCN(CC2)CC)C
[#8	#16] S(c1cc(NC(=O)[C@@H]([NH+]2CCCCCC2)C)ccc1)C
[#8	#16] S(c1cc(NC(=O)C(=O)NCC2(CO)CC2)ccc1)C
[#8	#16] S=C(N(CC1=C(ON=C1C)C)C)Nc2ccc([N+]([O-])=O)cc2
[#8	#16] S=C(Nc1c(O)ccc(c1)C)NC(=O)/C=C/c2ccc(OC)cc2
[#8	#16] S=C1N(N=C(N1C2CC2)N3CCC(CC3)C)CN(C[C@@H](C#N)C)C
[#8	#16] S=C1S/C(/C(=O)N(NC(=O)CC(C)C)1)=C/C=2NC=CC2
[#8	#16] S1C([N+]([O-])=O)=CC=C1NC[C@@H]([NH+]2C[C@@H](CCC2)C)C
[#8	#16] S1C(=CC=C1)[C@@H](N(C(=O)NC[C@H]([NH+](C)C)C=2OC=CC2)C)C
[#8	#16] S1C(=CC=C1)[C@H]2CC(=O)C=3C(=NC4=NC(=NN4C3)c5cnccc5)C2
[#8	#16] S1C(=NC(=C1)C)CCNC(=O)/C=C/c2ccccc2
[#8	#16] S1C(=NC(=C1)CC(=O)O[C@@H](C(=O)N)C)c2ncccc2
[#8	#16] S1C(=NC(=C1C(=O)Nc2c(N3N=CN=C3)cccc2)C)C
[#8	#16] S1C(=NC(=C1C(=O)OCC)C)NC(=O)CN2N=C([N+]([O-])=O)C=C2
[#8	#16] S1C(=NN=C1)NC(=O)[C@@H]2[C@@H](C([O-])=O)CCCC2
[#8	#16] S1C(=NN=C1)NC(=O)N[C@@H]2C[NH+](C3CC3)CC2
[#8	#16] S1C(C=2OC(=NN2)CCC(=O)NCc3ccc(cc3)C)=CC=C1
[#8	#16] S1C(C=2ON=C(C2)CC(=O)N3Cc4c(cccc4)CC3)=CC=C1
[#8	#16] S1c2c(N(C(=O)[C@]1(C(=O)Nc3ccc(F)cc3)C)C)cccc2
[#8	#16] S1c2c(N=C1N=CC3=C([O-])CC(CC(=O)3)(C)C)cccc2
[#8	#16] S1c2c(N3C(=O)CC[C@]13C(=O)NC4CCCCC4)cccc2
[#8	#16] S1c2ncnc(OCC(=O)N3[C@@H](CCC[C@H]3C)C)c2C(=C1C)C
[#8	#16] S1N=C2C(=N1)C=CC(C(=O)Nc3ccc(cc3)C)=C2
[#9	#17	#35	#53] Br[C@@H]1c2c(cccc2)C1
[#9	#17	#35	#53] BrC=1Oc2c(cc(cc2)CC)C1CC(=O)N
[#9	#17	#35	#53] Brc1c(cc(NC=C(C#N)C#N)cc1)C
[#9	#17	#35	#53] Brc1c(NC(=O)N[C@@H](C(=O)NCCC)C)ccc(c1)C
[#9	#17	#35	#53] Brc1cc(ccc1)C=NN=CC=2OC=CC2
[#9	#17	#35	#53] Brc1cc(F)c(cc1)CSC(=[NH+]C(C)C)N
[#9	#17	#35	#53] Brc1ccc(cc1)C2(C(=O)NCC(=O)OC)CCCC2
[#9	#17	#35	#53] Cl[C@@]12O[C@@](Cl)(c3c(cccc3)1)[C@@H]4[C@H](S(=O)(=O)C4)2
[#9	#17	#35	#53] ClC(=O)c1c(cccc1)CS(=O)(=O)c2ccccc2
[#9	#17	#35	#53] ClC[C@H]1O[C@H](N2C=3N=CNC(=O)C(N=C2)3)[C@H](O)[C@@H](O)1
[#9	#17	#35	#53] ClC=1c2c(N(C(\C(\[O-])=C(\C#N)/C(=O)N3CCOCC3)1)C)cccc2
[#9	#17	#35	#53] ClC=1c2c(NC(C(=O)O[C@H](C(=O)OC)C)1)cccc2
[#9	#17	#35	#53] ClC=1N(C=NC(S(=O)(=O)Oc2c(ccc(c2)C)C(=O)C)1)C
[#9	#17	#35	#53] ClC=1N(N=C(C1/C=C/C(=O)Oc2c(cccc2)C(=O)C)C)C
[#9	#17	#35	#53] ClC=1N(N=C(C1C(=O)N(C)C)C(F)(F)F)C
[#9	#17	#35	#53] Clc1c(c2ncc(c(NCCCO)c2cc1)C(=O)OCC)C
[#9	#17	#35	#53] Clc1c(cc(NC(=O)[C@@H]2[C@@H](C2)C)cc1)C(=O)N
[#9	#17	#35	#53] Clc1c(cc(NC(=O)C)cc1)C=2Oc3c(nccc3)N2
[#9	#17	#35	#53] Clc1c(ccc(Cl)c1)C2=NO[C@H](C(=O)N3CCOCC3)C2
[#9	#17	#35	#53] Clc1c(ccc(NC(=O)[C@H]2CN(C(=O)C2)CCCC)c1)C
[#9	#17	#35	#53] Clc1c(cccc1)[C@H](N2CCN(C(=S)NC)CC2)C(=O)OC
[#9	#17	#35	#53] Clc1c(cccc1)C=NC(CO)(C)C
[#9	#17	#35	#53] Clc1c(cccc1)CC(=NOCC(=O)N2CCC(CC2)C)N
[#9	#17	#35	#53] Clc1c(cccc1)CNC(=O)CC=2SC=CC2
[#9	#17	#35	#53] Clc1c(cccc1)CS(=O)(=O)CC(=O)N2C[C@H](CCC2)C
[#9	#17	#35	#53] Clc1c(Cl)ccc(c1)/C=C\2/SC(=O)NC(=O)2
[#9	#17	#35	#53] Clc1c(Cl)ccc(NC(=O)C(=O)NC2CCC(O)CC2)c1
[#9	#17	#35	#53] Clc1c(Cl)cccc1CN(C(=O)NCC2=NN=CN2CC)C
[#9	#17	#35	#53] Clc1c(NC(=O)C2=NN(C(C=3OC=CC3)=C2)C)cccc1
[#9	#17	#35	#53] Clc1c(NC(=O)NCCC=2SC=CN2)c(ccc1)C(F)(F)F
[#9	#17	#35	#53] Clc1c(OC)ccc(NC(=O)c2ccc(O[C@@H](C([O-])=O)C)cc2)c1
[#9	#17	#35	#53] Clc1c2OCCOc2cc(c1)C(=O)N[C@H]([C@@H]3OCCC3)C
[#9	#17	#35	#53] Clc1cc(c(F)cc1)C(=O)OCC(=O)NCC=2SC(=CC2)C
[#9	#17	#35	#53] Clc1cc(Cl)cc(NC(=O)CN2N=CC=CC(=O)2)c1
[#9	#17	#35	#53] Clc1cc(N2CCN(C(=O)C[C@H](CC([O-])=O)C)CC2)ccc1
[#9	#17	#35	#53] Clc1cc(N2N=NC(C(=O)OCC)=C2C)c(OC)cc1
[#9	#17	#35	#53] Clc1cc(NC(=O)[C@H]2CN(C(=O)CC)CCC2)c(F)cc1
[#9	#17	#35	#53] Clc1cc(NC(=O)C(=O)NCc2ccc(N(C)C)cc2)ccc1
[#9	#17	#35	#53] Clc1cc2c(SCC[C@H](NC(=O)c3cc4N=NNc4cc3)2)cc1
[#9	#17	#35	#53] Clc1ccc(cc1)C(=O)N2N3C(SC=C3)=NC(=S)2
[#9	#17	#35	#53] Clc1ccc(cc1)C=NNC(=S)N[C@@H](COC)C
[#9	#17	#35	#53] Clc1ccc(cc1)C2=NOC(=N2)CNC(=O)[C@@H]3OCCC3
[#9	#17	#35	#53] Clc1ccc(cc1)CNC(=O)C(=O)Nc2ccccc2
[#9	#17	#35	#53] Clc1ccc(N[C@H](C(=O)NC(=O)NCCOC)C)cc1
[#9	#17	#35	#53] Clc1ccc(N2N=C(C=C2C([O-])=O)C(C)C)cc1
[#9	#17	#35	#53] Clc1ccc(NC(=Nc2nc([O-])cc(n2)C(F)(F)F)N)cc1
[#9	#17	#35	#53] Clc1ccc(OCC(=O)NNC(=S)NC(=O)C)cc1
[#9	#17	#35	#53] Clc1ccc(OCCNC(=O)[C@H](NS(=O)(=O)C)C)cc1
[#9	#17	#35	#53] Clc1ccc(S(=O)(=O)NC(=[NH2+])C[n+]2ccccc2)cc1
[#9	#17	#35	#53] Clc1ncc(cc1)CS(=O)(=O)N=C([O-])CCCOC
[#9	#17	#35	#53] ClCC(=O)N=C1N(c2cc(ccc2)C(=O)C)Cc3c(cccc3)1
[#9	#17	#35	#53] F[C@]12[C@]3(C(=CC(=O)C=C3)CC[C@H]2[C@H]4[C@](C(=O)[C@@H](C4)C)(C[C@H](O)1)C)C
[#9	#17	#35	#53] FC(F)(F)[C@@]1(O)N(N=C2[C@@H]1CCCCC2)C(=O)c3ccncc3
[#9	#17	#35	#53] FC(F)(F)C1=NNC(=C1)CNc2cc(OC)ccc2
[#9	#17	#35	#53] FC(F)(F)c1cc(NC(=O)C(=O)N[C@H](CO)C)ccc1
[#9	#17	#35	#53] FC(F)(F)c1ccc(cc1)C2=NOC(=N2)CN3N=C([N+]([O-])=O)N=C3
[#9	#17	#35	#53] FC(F)(F)c1ccc(cc1)CNC[C@@H](O)c2ccccc2
[#9	#17	#35	#53] FC(F)(F)c1cnc(NC[C@@H]([NH+](C)C)c2cc(OC)ccc2)cc1
[#9	#17	#35	#53] FC(F)(F)COc1ncccc1C(=O)NC=2N=C([O-])CN2
[#9	#17	#35	#53] FC(F)(F)Oc1ccc(cc1)[C@H]([NH2+][C@@H](C(=O)NC(=O)NC)C)C
[#9	#17	#35	#53] FC(F)Oc1c(NC(=O)CCN2N=CC(=C2)C)cccc1
[#9	#17	#35	#53] FC(F)Oc1c(OC)cc(cc1)C(=O)NCc2cc(C#N)ccc2
[#9	#17	#35	#53] FC(F)Oc1cc(ccc1)COC(=O)c2cc3NC(=O)COc3cc2
[#9	#17	#35	#53] Fc1c(ccc(c1)C(=NOCC(=O)Nc2c(OC)ccc(c2)C)N)C
[#9	#17	#35	#53] Fc1c(ccc(F)c1)C(=NNC(=O)c2ccc(C#N)cc2)C
[#9	#17	#35	#53] Fc1c(ccc(F)c1)C(=O)NCC(=O)N2CC(=O)NCC2
[#9	#17	#35	#53] Fc1c(ccc(NC(=O)C(=O)N[C@H](c2c(OC)ccc(c2)C)C)c1)C
[#9	#17	#35	#53] Fc1c(cccc1)CC(=O)Nc2c(cccc2C)CC
[#9	#17	#35	#53] Fc1c(F)ccc(c1)[C@@H]2NC(=O)N[C@@](O)(C(F)(F)F)[C@H](C(=O)C)2
[#9	#17	#35	#53] Fc1c(N2C(=O)C[C@H](C(=O)N3C[C@H](C([O-])=O)CCC3)C2)cccc1
[#9	#17	#35	#53] Fc1c(N2N=CC(C(=O)Nc3cnc(nc3)C(C)(C)C)=C2)cccc1
[#9	#17	#35	#53] Fc1c(NC(=O)[C@H](OC(=O)C=2OC(=CC2)C)C(C)C)cccc1
[#9	#17	#35	#53] Fc1cc(ccc1)C(=O)c2c([N+]([O-])=O)cc3OCCOc3c2
[#9	#17	#35	#53] Fc1cc(ccc1)C2=NO[C@H](C(=O)OCC(=O)N[C@H](C(C)C)C)C2
[#9	#17	#35	#53] Fc1cc(N2N=Cc3c(ncnc(NC[C@H](O)C)3)2)ccc1
[#9	#17	#35	#53] Fc1cc(NC(=O)C)c(cc1)C(=O)OCC(=O)NC(=O)NCC
[#9	#17	#35	#53] Fc1ccc(cc1)[C@@H](O)C[NH+]2C[C@H](C(=O)OCC)CCC2
[#9	#17	#35	#53] Fc1ccc(cc1)[C@@H](OC)C(=O)Nc2c(N3CCCC3)cccc2
[#9	#17	#35	#53] Fc1ccc(cc1)C[NH+]2CCN(C(=O)Nc3ccc(OC)cc3)CC2
[#9	#17	#35	#53] Fc1ccc(cc1)C=2OC(=O)\C(\N2)=C\c3cc([N+]([O-])=O)c(NC)cc3
[#9	#17	#35	#53] Fc1ccc(cc1)CNC(=O)c2ccc(NCC=3OC(=CC3)C)cc2
[#9	#17	#35	#53] Fc1ccc(N2C(=O)C(O)=C(C(=O)C)[C@H]2c3c(OC)cccc3)cc1
[#9	#17	#35	#53] Fc1ccc(NNC(=O)C2=NN(c3ccccc3)[C@@H](C(=O)N)C2)cc1
[#9	#17	#35	#53] Ic1c(cccc1)C(=O)O[C@H]2C[NH+](CCC2)C
[#9	#17	#35	#53] S(=O)(=O)(c1c(F)cc(F)cc1)CCC(=O)Nc2ccccc2
[#9	#17	#35	#53] S(=O)(=O)(c1cnc(N2N=C(C=C(OC(C)C)2)C(F)(F)F)cc1)C
[#9	#17	#35	#53] S(=O)(=O)(N(c1ccc(cc1)C(=O)C)C(F)F)C
[#9	#17	#35	#53] S(=O)(=O)(N(CC1CC1)CCC)c2c(F)cc(F)cc2
[#9	#17	#35	#53] S(=O)(=O)(N=C(NCC([O-])=O)c1ccc(F)cc1)c2ccc(cc2)C
[#9	#17	#35	#53] S(=O)(=O)(N1CCN([C@@H]2C(=O)OCC2)CC1)c3c(F)cccc3
[#9	#17	#35	#53] S(=O)(=O)(NCc1ccc(F)cc1)/C=C/c2ccc(OC)cc2
[#9	#17	#35	#53] S(CC#N)CC(=O)Nc1cc(NC(=O)OC(C)(C)C)c(F)cc1
[#9	#17	#35	#53] S=C(Nc1cc(OC(F)F)c(OC)cc1)Nc2ccc(cc2)C
[#9	#17	#35	#53] S=C(NNC=1OC(=NC(C#N)1)C)Nc2cc(F)c(cc2)C
[#9	#17	#35	#53] S=C1N(C(=O)/C(/C(=O)N1)=C/c2cc(F)c(N3CCCC3)cc2)C
[#9	#17	#35	#53] S=C1S/C(/C(=O)N1CC=C)=C\c2cc(F)c(N3CCCC3)cc2
[#9	#17	#35	#53] S1(=O)(=O)C[C@@H](NC(=O)c2c(F)ccc(F)c2)CC1
[#9	#17	#35	#53] S1/C(/C(=O)N(C1=O)CC)=C\Nc2cc(ccc2)C(F)(F)F
[#9	#17	#35	#53] S1C(=NN=C1COC)NC(=O)c2cc(F)ccc2
[#9	#17	#35	#53] S1C2=NC(=CC(=O)N2C(=C1)C)CSCc3cc(F)ccc3
[+	++	+++] [NH+]1=CN(C=C1)CCCNc2ncnc3N(N=Cc32)c4ncccc4
[+	++	+++] [nH+]1c(NCc2cnc(N3c4c(N=C3)cccc4)cc2)cccc1
[+	++	+++] [O-][N+](=O)C=1C(=NN(C1C)CC(=O)O[C@H](C(=O)NC(=O)NC)C)C
[+	++	+++] [O-][N+](=O)C=1N=CN(C(N[C@@H](CN2C(=O)CCC2)C)1)C
[+	++	+++] [O-][N+](=O)C=1N2C(=NC(NCCC[NH2+]C3CCCCC3)1)C=CC=C2
[+	++	+++] [O-][N+](=O)C=1OC(C(=O)N[C@@H](CCCCC)C)=CC1
[+	++	+++] [O-][N+](=O)C1=C(N(N=C1C)C)N[C@H](C=2Oc3c(cccc3)C2C)C
[+	++	+++] [O-][N+](=O)c1c(c(cc([N+]([O-])=O)c1)C(=O)NNc2nc(cc(n2)C)C)C
[+	++	+++] [O-][N+](=O)c1c(cc(cc1)C(=O)N(C[C@@H](C#N)C)C)C
[+	++	+++] [O-][N+](=O)c1c(ccc(NC(=O)c2cc(OC)cc(OC)c2)c1)C
[+	++	+++] [O-][N+](=O)c1c(cccc1)COC(=O)/C=C/C=2OC=CC2
[+	++	+++] [O-][N+](=O)c1cc(c(N)cc1)C(=O)O[C@H](C=2ON=C(N2)C)C
[+	++	+++] [O-][N+](=O)c1cc(C#N)c(N2CCC(C(=O)N3CCCCC3)CC2)cc1
[+	++	+++] [O-][N+](=O)c1cc(c2cc(NC(=O)[C@H]3OCCC3)ccc2)ccc1
[+	++	+++] [O-][N+](=O)c1cc(NCN2N=Nc3c2cccc3)ccc1
[+	++	+++] [O-][N+](=O)c1ccc(cc1)C(=O)/C=C/c2c(OC)c(OC)ccc2
[+	++	+++] [O-][N+](=O)c1ccc(cc1)C2=NC(=NN(c3ccccc3)2)CC(=O)OC
[+	++	+++] [O-][N+](=O)c1ccc(NCCNC(=O)CN2N=CC(=C2)C)cc1
[+	++	+++] [O-][n+]1c(cccc1)C(=O)N2c3c(cccc3)[C@H](CC2)C
[+	++	+++] [O-]C(=O)[C@H](NC(=O)[C@@H]([NH3+])CC=1NC=NC1)CC(C)C
[+	++	+++] [O+](=C1/C(=C\2/OC(=O)\C(\[N-]2)=C/C=3OC([N+]([O-])=O)=CC3)/C=CC=C1)C
[+	++	+++] BrC1=CSC(=C1)CN(C(=O)NCC[NH+](CC)CC)C
[+	++	+++] Brc1cc(c(O)cc1)C=[NH+][C@H](CN2C(=O)CCC2)C
[+	++	+++] ClC(=O)N(c1ccccc1)CC[NH+](CC)CC
[+	++	+++] Clc1c(cccc1)C[NH2+]CCC(=O)NCC
[+	++	+++] Clc1c(F)cc(NC(=O)C(=O)NC[C@@H]([NH+](C)C)CC(C)C)cc1
[+	++	+++] Clc1c(OC(C)C)c(cc(Cl)c1)C[NH2+]C[C@H](O)C
[+	++	+++] Clc1c(OCC[NH+](CCOC)C)cccc1
[+	++	+++] Clc1cc(ccc1)CN2CCN(CC3=[NH+]C=CN3C)CC2
[+	++	+++] Clc1cc2N(C(=Nc2cc1)[C@@H]3[NH2+]CCC3)CCC[NH+](CC)CC
[+	++	+++] Clc1cnc(NC(=O)C[NH+](Cc2ccc(C#N)cc2)CCC)cc1
[+	++	+++] FC(F)(F)COc1cc(c([N+]([O-])=O)cc1)C(=O)NC
[+	++	+++] Fc1c(c(F)ccc1)C(=O)N2CC[NH+](CC=C)CC2
[+	++	+++] Fc1c(ccc(c1)CNc2c([N+]([O-])=O)cccc2)CO
[+	++	+++] Fc1c(F)ccc(c1)[C@@H](O)CNc2c([N+]([O-])=O)cc(F)cc2
[+	++	+++] Fc1c(F)ccc(c1)C[NH+]([C@@H](C(=O)NC(=O)NC2CC2)C)C
[+	++	+++] Fc1c(OC(C)C)ccc(c1)[C@@H]([NH2+]Cc2cnccc2)C
[+	++	+++] Fc1cc(ccc1)[C@@H](C=2c3c(NC2)cccc3)C[NH3+]
[+	++	+++] Fc1cc2c([nH+]c(c(c(Nc3cc(O)ccc3)2)CC([O-])=O)C)cc1
[+	++	+++] Fc1ccc(N(C(=O)C[NH+]2C[C@H](CCC2)C)CCC(=O)N)cc1
[+	++	+++] Fc1ccc(NC(=O)C[NH+]2CCN(C(=O)C3CC3)CC2)cc1
[+	++	+++] N=1N(C(=CC1)C[NH2+]CC2=C(N(N=C2)C)C)C3CCCC3
[+	++	+++] N1=NN(C(=N1)C[NH+](Cc2ccccc2)CC=C)C3CC3
[+	++	+++] n1c2NC=Nc2c(nc1)NCCC[NH+](Cc3ccccc3)C
[+	++	+++] O([C@@]1(C#C[C@](O)(c2ncccc2)c3ccccc3)C4CC[NH+](C1)CC4)C
[+	++	+++] O(C(CC)(C)C)C[C@H](O)C[NH+]1C[C@H](C[C@@H](C1)C)C
[+	++	+++] O(c1c(ccc(OC)c1)[C@H](N2CCCCC2)C[NH3+])C
[+	++	+++] O(c1c(cccc1)C[NH+](C[C@H]2OCCC2)CCC)C
[+	++	+++] O(c1c(O)cc(cc1)CNC2CC[NH+](Cc3ccccc3)CC2)C
[+	++	+++] O(c1cc(ccc1)C)C[C@H](O)CN2CC[NH+](Cc3ccccc3)CC2
[+	++	+++] O(c1ccc(cc1)CNCCC2=[NH+]C=CN2C)C(C)C
[+	++	+++] O=C(/C=C/c1ccc(OC)cc1)CC[NH+]2CCCCC2
[+	++	+++] O=C(N)C[NH+](CC1=NN(N=C1)c2ccccc2)CC(C)C
[+	++	+++] O=C(N[C@H](CN1C=[NH+]C=C1)C)CN2CC[NH+](Cc3ccccc3)CC2
[+	++	+++] O=C(N[NH+]=C1NCCC1)CNc2c(cc(cc2)C)C
[+	++	+++] O=C(N1[C@@H](CCC[C@H]1C)C)C[NH+]2CCN(CCO)CC2
[+	++	+++] O=C(N1CC[NH+](C(C)(C)C)CCC1)N[C@H]2C3=C(N(N=C3)C)CCC2
[+	++	+++] O=C(N1CC[NH+](C(C)(C)C)CCC1)NCC2=NN=CN2CC
[+	++	+++] O=C(N1CCOCC1)NCC[NH+]2CCN(c3cc(ccc3)C)CC2
[+	++	+++] O=C(NC(C)C)CCN1CC[NH+](Cc2ccc(cc2)C(C)C)CC1
[+	++	+++] O=C(NC[C@H](N1CCOCC1)C)NC[C@H]([NH+](C)C)C=2OC=CC2
[+	++	+++] O=C(Nc1c(cccc1)C[NH+](C2CCCCC2)C)C(=O)N[C@@H](CO)C
[+	++	+++] O=C(Nc1c(cccc1C)C(C)C)C[n+]2ccc(cc2)CC
[+	++	+++] O=C(Nc1ccc(cc1)C(=O)C)C2CC[NH+](Cc3ccccc3)CC2
[+	++	+++] O=C(Nc1ccc(cc1)CC(=O)N)NC[C@H](N2CC[NH+](CC2)CC)C
[+	++	+++] O=C(Nc1ccc(cc1)CC(=O)N2CC[NH+](CC2)C)N[C@@H](C(C)C)C
[+	++	+++] O=C(Nc1ccc(Oc2cc(ccc2)C)cc1)C[n+]3ccc(cc3)CC
[+	++	+++] O=C(Nc1nc(ccc1)C)[C@H]2C[NH+](CCC#N)CCC2
[+	++	+++] O=C(Nc1nc(ccc1)C)CC[NH2+]CC=2OC=CC2
[+	++	+++] O=C(NCC[NH+]1CCN(c2ccccc2)CC1)C[NH+]3C[C@H](CCC3)C
[+	++	+++] O=C(NCC=1OC=CC1)[C@@H]2[NH+](CCOC)CCC2
[+	++	+++] O=C(NCc1c([nH+]ccc1)N2CCOCC2)C=3N(N=C(C3)C)CC
[+	++	+++] O=C(NCc1c[nH+]c(N2CCCC2)cc1)C=C(C)C
[+	++	+++] O=C(NCCC[NH+]1Cc2c(cccc2)CC1)c3ccc(cc3)C(=O)N
[+	++	+++] O=C(NCCCN1C=[NH+]C=C1)c2cnc(N3C[C@@H](O[C@H](C3)C)C)cc2
[+	++	+++] O=C(NNC(=O)C)NC[C@H](C[NH+]1CCCCC1)C
[+	++	+++] O=C/1[NH+]=C2C(=C\C1=C\NCc3c(OC)cccc3)C=CC=C2
[+	++	+++] O=C1N(C(=O)c2c(N1)cccc2)Cc3c[nH+]c(N4CCOCC4)cc3
[+	++	+++] O=C1N(C(=O)CN1C[NH+]2CCC(NC(=O)C3CC3)CC2)C(C)C
[+	++	+++] O=C1N(N(C(=C(NC(=O)C[NH+](C(C)C)C)1)C)C)c2ccccc2
[+	++	+++] O=C1Nc2c(cccc2)C=C1CCC(=O)NC[C@@H]([NH+]3CCCCC3)C
[+	++	+++] O1C(=NN=C1CC)C[NH+]([C@@H](c2ccc(cc2)C)C)C
[+	++	+++] O1CCN(c2[nH+]cccc2CNCc3ncccc3)CC1
[+	++	+++] S(=O)(=O)(c1ccc(NC(=O)c2cc([N+]([O-])=O)ccc2)cc1)C
[+	++	+++] S(=O)(=O)(N(C(=O)c1c[n+]([O-])ccc1)C)c2c(cc(cc2C)C)C
[+	++	+++] S(=O)(=O)(N(c1ccccc1)CC)C=2c3c(NC2)ccc([N+]([O-])=O)c3
[+	++	+++] S(=O)(=O)(N1CC[NH+](CC1)C)c2cc(ccc2)C
[+	++	+++] S(=O)(=O)(N1CC[NH+](CC1)CC)c2cc(OCC)c(OCC)cc2
[+	++	+++] S(=O)(=O)(NCC(=O)NCCC[NH+]1C[C@@H](C[C@H](C1)C)C)C
[+	++	+++] S(C=1OC(=NN1)c2cc3OCOc3cc2)CC[NH+](CC)CC
[+	++	+++] S(c1ncccc([N+]([O-])=O)1)C=2SC(=NN2)N=CN(C)C
[+	++	+++] S=C(N1CCN(CC(F)F)CC1)Nc2ccc([N+]([O-])=O)cc2
[+	++	+++] S=C(Nc1c(OC)ccc([N+]([O-])=O)c1)NCC(=C)C
[+	++	+++] S1(=O)(=O)C[C@@H](NC(=O)N2[C@@H](C[NH+]3CCCC3)CCC2)CC1
[+	++	+++] S1C(=CC=C1)[C@H]([NH+](C)C)CNC(=O)C2=NNC(=C2)C3CC3
[+	++	+++] S1C(=CC=C1C)[C@@H](Nc2c([N+]([O-])=O)cc(cc2)C(=O)NC)C
[+	++	+++] S1C(=NC=C1)CCNC(=O)NCCNc2[nH+]cccc2
[+	++	+++] S1C(C(=O)NCC2CC[NH+](CC=3OC=CC3)CC2)=CC=C1
[+	++	+++] S1C=2C(=O)NC(=NC2C=C1)C[NH+](Cc3ccc(F)cc3)C
[+	++	+++] S1C2=C(C=C1)C[NH+](CC(=O)Nc3c(cccc3)C)CC2
[+] [N+]1(C[C@@H]2[C@@H](C1)CCCC2)(CC[N+]3(CCCCC3)C)C
[+] [NH2+](C(C)C)CCCCC[NH3+]
[+] [NH2+]=C1NC(=N)c2c(c(NC[C@@H](CCCC)CC)ccc2)1
[+] [NH2+]1[C@@H]2C=3Nc4c(cccc4)C3C[C@@H](C2)CC1
[+] [NH2+]1C(CC(N2C=CC=C2)CC1(C)C)(C)C
[+] [O-][N+](=O)c1c(c(ccc1)C(=O)NCCc2ccc(OC)cc2)C
[+] [O-][N+](=O)c1c(c(ccc1)C(=O)O[C@H]2C(=O)CCCC2)C
[+] [O-][N+](=O)c1c(cccc1)C(=O)NC=2N=NN(N2)CCCC
[+] [O-][N+](=O)c1c(cccc1)C=NN2CCN(c3c(OC)cccc3)CC2
[+] [O-][N+](=O)c1c(N2CC[NH+](CCO)CC2)ccc(c1)C([O-])=O
[+] [O-][N+](=O)c1c(O)cc(N2CCCCC2)cc1
[+] [O-][N+](=O)c1c2c(ccc1)C(=O)N(C(=O)2)[C@@H](C([O-])=O)Cc3ccccc3
[+] [O-][N+](=O)c1cc(c2OCOCc2c1)COC(=O)C[C@@H]3OCCC3
[+] [O-][N+](=O)c1cc(ccc1)C(=O)NN=C2[C@@H]3[C@H](C=CC3)C2
[+] [O-][N+](=O)c1cc(ccc1)C(=O)Oc2c(NC(=O)C)cccc2
[+] [O-][N+](=O)c1cc(N2C(=N)Cc3c(cccc3)C2)ccc1
[+] [O-][N+](=O)c1ccc(cc1)/C=C/C(=O)OCC=2ON=C(N2)C=3OC=CC3
[+] [O-][n+]1ccc(cc1)C(=O)Nc2c(O)ccc(c2)C(C)(C)C
[+] [O-]C(=O)[C@H]1[C@@H]([NH2+]CC2CCCC2)CCN(C(=O)OC(C)(C)C)C1
[+] [O-]C(=O)C[C@H]([NH2+]CC=1OC=CC1)C(=O)Nc2c3c(ccc2)cccc3
[+] [O-]C=1C(=O)C=C(OC1C[NH+]2[C@H](CCCC2)C)CO
[+] [O-]C1=NN(C(=O)C=C1)CC(=O)NCCC[NH+]2C[C@@H](C[C@@H](C2)C)C
[+] [S-]C(=NCC)[C@@H]([n+]1ccc(cc1)CC)C(=O)c2ccc(cc2)CC
[+] Br[C@@H](CBr)C[N+](Cc1ccccc1)(C)C
[+] Brc1c(cccc1)C[NH2+][C@H]2C(=O)NCCCC2
[+] Brc1cc(ccc1)[C@@H]2N(C(=O)c3cc[n+]([O-])cc3)CCC2
[+] Brc1ccc(cc1)[C@H]2NC(=S)NC(=[NH2+])N2
[+] Brc1ccc(OC[C@@H](O)C[NH+](CC(=O)N(C)C)C)cc1
[+] ClC=1SC(Cl)=CC(S(=O)(=O)NCCC[NH+](C)C)1
[+] Clc1c(cccc1)C[NH+]2C[C@H](OCC2)CCl
[+] Clc1c(Cl)ccc(c1)CN2c3c(cccc3)[C@@H]([NH3+])C(=O)2
[+] Clc1c(F)c(F)c(cc1)C(=O)N2CC[NH+](CC2)CC
[+] Clc1c(NC(=O)[C@H]([NH+](CC=2SC=CC2)C)C)cccc1
[+] Clc1c(NCC[C@@H]2c3c(NC(=O)2)cccc3)ccc([N+]([O-])=O)c1
[+] Clc1c(OC(C)C)c(OC)cc(c1)C[NH2+]Cc2ncccc2
[+] Clc1cc2c(OC(C(=O)N3CC[NH+](CC3)C)=CC(=O)2)cc1
[+] Clc1ccc(cc1)C[NH+]2C[C@H](NC(=O)C)CCC2
[+] Fc1c(cc(cc1)C2=NN([N-]N2)C[NH+]3CCC(N4C=CC=C4)CC3)C
[+] Fc1c(cccc1)C(=O)NNC(=O)Cc2ccc([N+]([O-])=O)cc2
[+] Fc1c(cccc1)C[C@H]([NH2+]C[C@H]2OCCC2)C
[+] Fc1c(F)ccc(c1)[C@@H]([NH+]2CCC(C(=O)NCCCO)CC2)C
[+] Fc1cc(c(OC)cc1)[C@@H]([NH+](C2CC2)Cc3ncccc3)C([O-])=O
[+] Fc1cc(ccc1)C(=O)NCc2c([nH+]ccc2)N3CCOCC3
[+] Fc1cc2NC=C(c2cc1)C=NN3CC[NH+](CC3)C
[+] Fc1ccc(cc1)[C@]2(OCc3c(ccc(C#N)c3)2)CCC[NH2+]C
[+] Fc1ccc(cc1)C(=O)C[n+]2c(cc(cc2C)C)C
[+] Fc1ccc(cc1)C(=O)C[n+]2cc(ccc2)CN3C=CC=C3
[+] N1=NC(=CN1CC2CC[NH+](C3CCC3)CC2)C4CCCC4
[+] O(c1c(cccc1)CC[NH2+][C@@H]2[C@H](OC)CCCC2)C
[+] O(c1cc(ccc1)[C@@H]2[NH+](CC=3OC(=NN3)c4ccccc4)CCC2)C
[+] O(c1cc2c(cc1)CCC2)CC[NH2+]C[C@H]3OCCC3
[+] O(c1ccccc1)C[C@H](O)C[NH2+]CC=2OC=CC2
[+] O(c1ccccc1)CCN2c3c([N+](=C2N)C(C)C)cccc3
[+] O=C(N(CC=1N(c2c(cccc2)C1)C)C)CCc3c[nH+]c(N)cc3
[+] O=C(N)C1CC[NH+]([C@H](C2=NN=NN2C(CC)(C)C)C(C)C)CC1
[+] O=C(N1CCCC1)NCc2c(cccc2)C[NH+]3C[C@H](CCC3)C
[+] O=C(NC(=O)[C@@H]([NH+](Cc1c(OC)ccc(c1)C)C)C)NC
[+] O=C(NC(=O)C[NH+]1C[C@H](C(=O)NC2CC2)CCC1)NCCCC
[+] O=C(NC(=O)C[NH+]1CCC(C(=O)NCC=2OC=CC2)CC1)NCC
[+] O=C(NC(CC)(C)C)[C@@H](N1CC[NH+](Cc2c(cccc2)C)CC1)C
[+] O=C(NC[C@]1([NH+](C)C)C[C@H](CCC1)C)NCC(C)C
[+] O=C(NC[C@H]1[NH+](CCC1)CC)C(=O)NCCc2ccccc2
[+] O=C(NC[C@H]1C[NH+](C(C)C)CCC1)COc2ncnc3c2cccc3
[+] O=C(Nc1c2c(nc3c1CCC3)cccc2)C[NH+](CC)CC
[+] O=C(Nc1cc(ccc1)C)[C@H]([NH+]2CC(=O)NCC2)C
[+] O=C(NCC[NH+](CC)CC)C=1ON=C(N1)c2ncccc2
[+] O=C(NCC[NH2+]CC=1C(=NN(C1)CC=C)C)C
[+] O=C(NCC=C)C(=O)NC[C@H]([NH+](C)C)c1ccccc1
[+] O=C(OC(C)C)C[NH+](Cc1cc(C#N)ccc1)C
[+] O=C(OC)C1=C(NC(C(=O)N2CCN(c3[nH+]cccc3)CC2)=C1C)C
[+] O=C(OCC)C=1c2c(OC1C[NH+]3CCOCC3)ccc(O)c2
[+] O=C(OCC)CCCC[NH3+]
[+] O=C(OCC12[NH+]3[C@](OC1)(CC[C@@](OC2)3C)C)N4CCOCC4
[+] O=C1Nc2c(cccc2)[C@]3([NH+]=C(Nc4ccc(cc4)C)NC(=N3)N)1
[+] O1C(=CC=C1)C[NH+](Cc2cnccc2)CC3=NN=NN3C(C)(C)C
[+] O1N=C(N=C1C[NH+](C2CC2)Cc3c(OC)cccc3)C
[+] O1N=C(N=C1C[NH+]2CCN(c3ncccn3)CC2)Cc4ccccc4
[+] OCC1CC[NH+]([C@@H]2CN(CC3=[NH+]C=CN3C)CCC2)CC1
[+] P(=O)(N[N+](C)(C)C)(N[N+](C)(C)C)c1ccccc1
[+] P(=O)(OCC)(OCC)C=1C(Oc2c(cccc2)C1)=[NH2+]
[+] S([NH2+][C@H](C([O-])=O)Cc1ccc(O)cc1)c2c([N+]([O-])=O)cccc2
[+] S(=O)(=O)(c1[n+]([O-])cccc1)CC(=O)N[C@@H]2c3c(cccc3)CCC2
[+] S(=O)(=O)(N(C)C)c1ccc(NC(=O)c2ccc([N+]([O-])=O)cc2)cc1
[+] S(=O)(=O)(NC[C@H]([NH+](C)C)C=1OC=CC1)c2cc(F)ccc2
[+] S(=O)(=O)(NC1CC[NH+](C2CC2)CC1)c3c(OC)ccc(OC)c3
[+] S(=O)(=O)(Oc1ccccc1)CC[NH+](CC(=O)N2CCCC2)C
[+] S(c1ncccc([N+]([O-])=O)1)C2=NN=C(N2C3CC3)C4CC4
[+] S(CCNc1c([N+]([O-])=O)cc(cc1)C([O-])=O)CC
[+] S=C(N1[C@H](C2=C(SC=C2)CC1)C)NC[C@H]3[NH+](CCC3)CC
[+] S=C(Nc1ccc(cc1)CC)NC(=O)c2ccc([N+]([O-])=O)cc2
[+] S1C([C@H]([NH2+][C@@H]1c2c(O)cc(OC)cc2)C([O-])=O)(C)C
[+] S1C(=CC=C1)C[NH2+]CC(=O)N2c3c(cccc3)CC2
[+] S1C(=NC(=C1)C)[C@H](C#N)C(=O)COC(=O)c2cc([N+]([O-])=O)ccc2
[+] S1C(=NN=C1C(C)C)NC(=O)NC2CC[NH+](CC(F)F)CC2
[+] S1C(C(=O)NC2CC[NH+](C3CC3)CC2)=C(C=C1)C
[+] S1C(C2=NOC(=N2)C[NH+]3CCOCC3)=CC=C1
[+] S1c2c(N(C1=NNc3[n+](cccc3)C)C)cccc2
[+] S1c2nc(nc(N3N=CC=C3)c2C(=C1C)C)C[NH+]4CCOCC4
[+] S1c2ncnc(NCC[NH+](C)C)c2C(=C1C(=O)N(C(C)C)C)C
[+] SC=1NC(=O)[C@H]([n+]2ccccc2)[C@@H](c3ccc(F)cc3)C(C#N)1
[C+	Cl+	I+	P+	S+] [P+]([C@@H](C=[NH+]C(C)(C)C)CC)(C(C)C)(C(C)C)C
[C+	Cl+	I+	P+	S+] [P+](CCC#N)(CCC#N)(CCC#N)C
[C+	Cl+	I+	P+	S+] [P+](N(CC)CC)(N(CC)CC)([C@H]1C(=O)CCCC1)C
[C+	Cl+	I+	P+	S+] [P+](N(CC)CC)(N(CC)CC)(C1=Nc2c(N1C)cccc2)C
[C+	Cl+	I+	P+	S+] [P+](N(CC)CC)(N(CC)CC)(N)C=1N2C(=NC1C)C=CC=C2
[C+	Cl+	I+	P+	S+] [P+](N1CCOCC1)(N2CCOCC2)(c3ccc(OC)cc3)CC
[C+	Cl+	I+	P+	S+] [P+](NC(C)(C)C)(NC(C)(C)C)(c1ccccc1)C
[C+	Cl+	I+	P+	S+] [P+](ON1N=Nc2c(nccc2)1)(N(C)C)(N(C)C)N(C)C
[C+	Cl+	I+	P+	S+] [P+]1(c2ccccc2)(C(O[C@@H](C1)C)(C)C)Cc3ccccc3
[C+	Cl+	I+	P+	S+] [P+]1(c2ccccc2)(C(O[C@H](C1)C)(C)C)Cc3ccccc3
[C+	Cl+	I+	P+	S+] [P+]1(c2ccccc2)(C(O[C@H](C1)C)(C)C)Cc3ccccc3
[C+	Cl+	I+	P+	S+] [P+]1(c2ccccc2)(CC=3c4c(NC3CC1)cccc4)C
[C+	Cl+	I+	P+	S+] [P+]1(c2ccccc2)(Cc3ccc([N+]([O-])=O)cc3)CCCCC1
[C+	Cl+	I+	P+	S+] [P+]1(Cc2ccccc2)(CCC(O)(CC1)CC)C
[C+	Cl+	I+	P+	S+] [P+]12(OC(=O)[C@H](N2)CCC(=O)NP3OCCO3)OCCO1
[C+	Cl+	I+	P+	S+] [PH+](c1ccccc1)(CCP([O-])=O)CCP([O-])=O
[C+	Cl+	I+	P+	S+] [S+]([C@@H](C(=S)NC)C(=O)OCC)(C)C
[C+	Cl+	I+	P+	S+] [S+]([C@H](C(=O)OCC)C(=O)Nc1ccccc1)(C)C
[C+	Cl+	I+	P+	S+] [S+]([C@H](C(=S)Nc1ccccc1)C(=O)OCC)(C)C
[C+	Cl+	I+	P+	S+] [S+](/C(/c1ccccc1)=C(/SCC)\c2ccccc2)(CC)CC
[C+	Cl+	I+	P+	S+] [S+](=C(N)N)Cc1cc(ccc1)C[S+]=C(N)N
[C+	Cl+	I+	P+	S+] [S+](=C1SC(c2c(cccc2)1)(c3ccccc3)c4ccccc4)CC
[C+	Cl+	I+	P+	S+] [S+](=C1SSC(SC)=C(c2ccccc2)1)C
[C+	Cl+	I+	P+	S+] [S+](=C1SSC2=C(c3c(N(C2(C)C)C)ccc(c3)C)1)C
[C+	Cl+	I+	P+	S+] [S+](=C1SSC2=C(c3c(NC2(C)C)cc(cc3)C)1)C
[C+	Cl+	I+	P+	S+] [S+](=C1SSC2=C(c3c(NC2(C)C)ccc(O)c3)1)C
[C+	Cl+	I+	P+	S+] [S+](=C1SSC2=C(c3c(NC2(C)C)ccc(OC)c3)1)C
[C+	Cl+	I+	P+	S+] [S+](=C1SSC2=C(c3c(NC2(C)C)cccc3)1)C(=O)C(C)C
[C+	Cl+	I+	P+	S+] [S+](C[C@@H]1O[C@H](N2c3ncnc(N)c(N=C2)3)[C@@H](O)[C@H](O)1)(C)C
[C+	Cl+	I+	P+	S+] [S+](C[C@@H]1O[C@H](N2N=Nc3c(ncnc(N)3)2)[C@@H](O)[C@H](O)1)(C)C
[C+	Cl+	I+	P+	S+] [S+](C[C@H]1O[C@@H](N2N=Nc3c(ncnc(N)3)2)[C@@H](O)[C@H](O)1)(C)C
[C+	Cl+	I+	P+	S+] [S+](C[C@H]1O[C@H](N2N=Nc3c(ncnc(N)3)2)[C@@H](O)[C@H](O)1)(C)C
[C+	Cl+	I+	P+	S+] [S+](C=1C(=O)NC(=O)N(C(O)1)C2CCCCC2)(CC)CC
[C+	Cl+	I+	P+	S+] [S+](C=1C(=O)NC(=O)N(C(O)1)CCCC(C)C)(C)C
[C+	Cl+	I+	P+	S+] [S+](C=1N2C(=C([S+](C)C)C1C)C=CC=C2)(C)C
[C+	Cl+	I+	P+	S+] [S+](C1(c2ccccc2)C(=O)c3c(cccc3)C(=O)1)(C)C
[C+	Cl+	I+	P+	S+] [S+](C1=C([O-])N(c2c(F)cccc2)C(=O)NC(=O)1)(C)C
[C+	Cl+	I+	P+	S+] [S+](C1=C([O-])NC(=O)N(C(=O)1)Cc2ccc(F)cc2)(CC)CC
[C+	Cl+	I+	P+	S+] [S+](c1c(cccc1)/C=C/c2c(O)cccc2)(C)C
[C+	Cl+	I+	P+	S+] [S+](c1c(cccc1)C([O-])=O)(c2ccccc2)c3ccccc3
[C+	Cl+	I+	P+	S+] [S+](c1c(NCc2c(O)cccc2)cccc1)(C)C
[C+	Cl+	I+	P+	S+] [S+](c1ccc(O)cc1)(c2ccc(O)cc2)c3ccc(O)cc3
[C+	Cl+	I+	P+	S+] [S+](c1ccccc1)(Cc2ccc(cc2)C(F)(F)F)C
[C+	Cl+	I+	P+	S+] [S+](CC(=O)c1ccccc1)(CCCC)CC
[C+	Cl+	I+	P+	S+] [S+](CC(=O)c1ccccc1)(CCCC)CC
[C+	Cl+	I+	P+	S+] [S+](CCC)(CCC)CCC
[C+	Cl+	I+	P+	S+] [S+](CCCNC(=O)C=1N=C(SC1)C=2N=C(SC2)N)(C)C
[C+	Cl+	I+	P+	S+] [S+](CCCNC(=O)C=1N=C(SC1)c2ccccc2)(C)C
[C+	Cl+	I+	P+	S+] [S+](CCO)(CCO)CCO
[C+	Cl+	I+	P+	S+] [S+](CCOC(=O)[C@H]1C([C@H](C=C(C)C)1)(C)C)(CC)C
[C+	Cl+	I+	P+	S+] [S+](N(S(=O)(=O)c1ccc(cc1)C)C)(c2ccccc2)CC
[C+	Cl+	I+	P+	S+] [S+](O)(C=1SN=C2N(C(=O)N(C(=O)C12)C)C)C
[C+	Cl+	I+	P+	S+] [S+](O)(c1ccc(cc1)C)Cc2nc3c(cc2)cccc3
[C+	Cl+	I+	P+	S+] [S+](O)(c1nc([S+](O)c2ccccc2)ccc1)c3ccccc3
[C+	Cl+	I+	P+	S+] [S+]=1C(=O)NC(=O)C1Cc2cc(OC)c(OC(F)F)cc2
[C+	Cl+	I+	P+	S+] [S+]=1c2c(cccc2)[C@@H]3Nc4c(cccc4)[C@H](C1C)3
[C+	Cl+	I+	P+	S+] [S+]=1c2c(cccc2)[C@H]3Nc4c(cc(OC)cc4)[C@H](C1)3
[C+	Cl+	I+	P+	S+] [S+]=1c2c(cccc2)[C@H]3Nc4c(cccc4)[C@H](C1C)3
[C+	Cl+	I+	P+	S+] [S+]1([C@H](N2c3c(N=C2C1)cccc3)c4c(F)cccc(F)4)C
[C+	Cl+	I+	P+	S+] [S+]1([C@H](N2c3c(N=C2C1)cccc3)c4c(F)cccc(F)4)C
[C+	Cl+	I+	P+	S+] [S+]1(C(c2ccccc2)=Cc3c(cc(OC)cc3)[C@@H]1c4ccccc4)C
[C+	Cl+	I+	P+	S+] [S+]1(C(c2ccccc2)=Cc3c(cc(OC)cc3)[C@H]1c4ccccc4)C
[C+	Cl+	I+	P+	S+] [S+]1(C[C@@H]([C@@](O)(c2cc(OC)ccc2)CC1)C[N+](C)(C)C)C
[C+	Cl+	I+	P+	S+] [S+]1(C[C@H]([C@@](O)(c2cc(OC)ccc2)CC1)C[N+](C)(C)C)C
[C+	Cl+	I+	P+	S+] [S+]1(C[C@H]2[C@H]([C@H]3[C@H](Oc4ccccc4)C[C@@H]2C3)C1)C
[C+	Cl+	I+	P+	S+] [S+]1(C[C@H]2[C@H]([C@H]3[C@H](Oc4ccccc4)C[C@@H]2C3)C1)C
[C+	Cl+	I+	P+	S+] [S+]1(C[C@H]2[C@H]3[C@H](Oc4ccccc4)C[C@@H]([C@@H]2C1)C3)C
[C+	Cl+	I+	P+	S+] [S+]1(C[C@H]2[C@H]3[C@H](Oc4ccccc4)C[C@@H]([C@@H]2C1)C3)C
[C+	Cl+	I+	P+	S+] [S+]1(c2c(NC(=C1C(=O)c3ccccc3)C)cccc2)C
[C+	Cl+	I+	P+	S+] [S+]1(c2c(NC(c3ccccc3)=C1C(=O)OCC)cccc2)C
[C+	Cl+	I+	P+	S+] [S+]1(c2c(NC3=C1C(=O)CC(C3)(C)C)cccc2)C
[C+	Cl+	I+	P+	S+] [S+]1(c2c(O)ccc(O)c2)C[C@@H](CCC1)CCCC
[C+	Cl+	I+	P+	S+] [S+]1(c2c(O)ccc(O)c2)C[C@H](CCC1)CCCC
[C+	Cl+	I+	P+	S+] [S+]1(c2ccccc2)C=Cc3c(cccc3)[C@@H]1c4ccccc4
[C+	Cl+	I+	P+	S+] [S+]1(Cc2c(F)c(ccc2)C[S+](Cc3ccc(cc3)C1)C)C
[C+	Cl+	I+	P+	S+] [S+]1(Cc2c(F)c(ccc2)C[S+](Cc3ccc(cc3)C1)C)C
[C+	Cl+	I+	P+	S+] [S+]1(O)C(N(C=O)[C@H](C(=O)NCc2ccccc2)C1)(C)C
[C+	Cl+	I+	P+	S+] [S+]1(OC(c2c1cccc2)(C)C)c3c(cccc3)C(O)(C)C
[C+	Cl+	I+	P+	S+] [S+]1(OC(c2c1cccc2)(C)C)c3c(cccc3)C(O)(C)C
[C+	Cl+	I+	P+	S+] [S+]1(OCc2c1cccc2)c3c4c(ccc3)cccc4C(=O)NC
[C+	Cl+	I+	P+	S+] [S+]1=C2C=C3OC(=CC4=[O+]C(=CC=5OC(C=C1C=C2)=CC5)C=C4)C=C3
[C+	Cl+	I+	P+	S+] [S+]1=CCN(C1)CCCCCCO
[C+	Cl+	I+	P+	S+] [SH+]=C1N=C([O-])C(=C([O-])N1)C=NC=2Sc3c(N2)ccc(c3)C
[C+	Cl+	I+	P+	S+] [SH+]=C1SN(C(=C1C([O-])=O)C)CCOc2ccccc2
[C+	Cl+	I+	P+	S+] Br[C@@H]1[C@@H]([S+](C)C)CCCCCC1
[C+	Cl+	I+	P+	S+] Br[C@@H]1[C@H]([S+](C)C)CCCCCC1
[C+	Cl+	I+	P+	S+] Br[C@H]1[C@@H]([S+](C)C)CCCCCC1
[C+	Cl+	I+	P+	S+] BrC12CC3([P+](N)(C)C)C[C@H](C1)C[C@H](C2)C3
[C+	Cl+	I+	P+	S+] Brc1ccc(cc1)C(=O)C[P+](CO)(CO)CO
[C+	Cl+	I+	P+	S+] Brc1ccc(cc1)C(=O)C[S+](C)C
[C+	Cl+	I+	P+	S+] Brc1ccc(cc1)C(=O)C[S+](c2ccccc2)C
[C+	Cl+	I+	P+	S+] Brc1ccc(cc1)C(=O)C[S+](CC)CC
[C+	Cl+	I+	P+	S+] ClC(Cl)(Cl)C(=O)C[S+]1[C@@H](C=C)CCC1
[C+	Cl+	I+	P+	S+] Clc1cc2[C+]3C=4OC(=CC4C(=CC=C(Oc2cc1)3)C)C
[C+	Cl+	I+	P+	S+] Clc1cc2c(OC=3[CH+]C=C(C4=C(OC(=C4)C)C23)C)cc1
[C+	Cl+	I+	P+	S+] ClCCC[S+](c1ccccc1)c2ccccc2
[C+	Cl+	I+	P+	S+] ICC(C[S+](C)C)(C)C
[C+	Cl+	I+	P+	S+] O1c2c([C+]3C=4OC(=CC4C(=CC=C13)C)C)cc(cc2)C
[C+	Cl+	I+	P+	S+] S1C([C+](C=2SC=CC2)C=3SC=CC3)=CC=C1
[C+	Cl+	I+	P+	S+] S1c2c([C+](c3c1cccc3)c4ccccc4)cccc2
[CH3X4] [O-][N+](=O)c1c(c(ccc1)COC(=O)[C@@H]2CN(C(=O)C2)C)C
[CH3X4] [O-][n+]1c2c([n+]([O-])c(c1C(=O)OC)C)ccc(c2)C(=O)NCCOC
[CH3X4] [O-]C(=O)[C@@H]1[C@@H](C(=O)NCC2=C(N(N=C2)C)C)[C@@H]3C(=C(C)C)[C@H]1CC3
[CH3X4] Brc1cc(NC(=S)Nc2c(cccc2C)C)ccc1
[CH3X4] Clc1c(cccc1)[C@@H](NC(=O)C2=NSN=C2)C
[CH3X4] Clc1c(OC(C)C)c(OC)cc(c1)C(=O)NNC(=S)NC
[CH3X4] Clc1c2OCCOc2cc(c1)CN3Cc4c(nc(nc4)C)CC3
[CH3X4] Clc1cc(ccc1)CN2c3nc(c(N)cc(N=C2C)3)C
[CH3X4] Clc1ncc(S(=O)(=O)N(CCc2ccncc2)C)cc(Cl)1
[CH3X4] FC(F)CN1CCN(CCOC(C)(C)C)CC1
[CH3X4] Fc1c(cccc1)CC(=O)Nc2c(nccc2)N3C(=NC=C3)C
[CH3X4] Fc1c(F)ccc(NC(=O)CCc2ccc(cc2)C(=O)N(C)C)c1
[CH3X4] Fc1cc(ccc1)C[NH+](C2CC2)CC(=O)OCC
[CH3X4] Ic1c(OC)ccc(c1)C(=O)NN=C(CC)C
[CH3X4] n1c(NN=C(c2ccccc2)CC)c3N=CNc(nc1)3
[CH3X4] O(c1c(ccc(OC)c1)C[NH2+][C@H](C2=NN=C3N2C=CC=C3)C)C
[CH3X4] O(c1c(OC)c(ccc(OC)1)C[NH2+]Cc2ccccc2)C
[CH3X4] O[C@@H](C(C)(C)C)CN1c2c(N(C(=N)1)CCC[NH+](C)C)cccc2
[CH3X4] O=C(C1=C(NC2=NC=NN2[C@@H](c3ccc(OCCCC)cc3)1)C)C
[CH3X4] O=C(N([C@@H]1c2c(cccc2)CC1)C)Nc3ncccc3
[CH3X4] O=C(N([C@H](CC(C)C)C)C)C(=O)Nc1c(OC(C)C)ccc(C#N)c1
[CH3X4] O=C(N(CCC#N)CCC#N)c1cnc(OCC)cc1
[CH3X4] O=C(N[C@@H](C(=O)N1CCOCC1)C)c2cc3OCOc3cc2
[CH3X4] O=C(N[C@H]1[C@@H](C(C)(C)C)CCCC1)C=2N(N=CC2)C
[CH3X4] O=C(N[C@H]1C2=C(N(N=C2)C)CCC1)NCCC[NH+](C)C
[CH3X4] O=C(N1C[C@@H](CCC1)C)[C@H](c2ncccc2)c3ccc(cc3)C
[CH3X4] O=C(N1C[C@H](CCC1)C)Cc2ccc(OC)cc2
[CH3X4] O=C(N1C[C@H](CCC1)C)Nc2c(OC)cc(OC)cc2
[CH3X4] O=C(N1c2c(cccc2)CCC1)CCc3cc4NC(=O)C(=Cc4cc3)C
[CH3X4] O=C(N1CCC(C(=O)N(Cc2c(O)cccc2)C)CC1)C3=COC=C3
[CH3X4] O=C(N1CCC(C(=O)OCC(=O)N(C(C)C)C(C)C)CC1)N(C)C
[CH3X4] O=C(N1CCC(C2=NN=C3N2C=CC=C3)CC1)C4=NN(C(=O)CC4)C
[CH3X4] O=C(N1CCC(N(c2ccccc2)C)CC1)c3cnc(N(C)C)cc3
[CH3X4] O=C(NC[C@@H]([NH+]1Cc2c(cccc2)CC1)C)[C@@H](N3C=NC=C3)C
[CH3X4] O=C(NC[C@@H](CN1N=CC=C1)C)C=2Oc3c(cccc3)C2COC
[CH3X4] O=C(NC1=Nc2c(N1CC)cccc2)C=3NC4=C(C(=O)CCC4)C3C
[CH3X4] O=C(Nc1c(cc(cc1C)C)C)CN2N=NC(=N2)c3c(N)cccc3
[CH3X4] O=C(Nc1c(OCC)cc(cc1)C)NCc2cnccc2
[CH3X4] O=C(Nc1cc(NC(=O)C)ccc1)NCc2cc3OCOc3cc2
[CH3X4] O=C(Nc1cc2c(nccc2)cc1)[C@@H](C=3C(=NN(C3C)C)C)C
[CH3X4] O=C(Nc1ccc(NC(=O)/C=C/c2c(OC)cccc2)cc1)NC
[CH3X4] O=C(Nc1ccc(NC(=O)C)cc1)C2=CNC(=O)C=C2
[CH3X4] O=C(NCC(=O)NC(C(=O)N)C(=O)N)c1ccc(cc1)C(C)(C)C
[CH3X4] O=C(NCC(=O)NCCC=1OC(=CC1)C)C2=NN3C(=C2)C=CC=C3
[CH3X4] O=C(NCC=1OC=CC1)c2ccc(OCCOC)cc2
[CH3X4] O=C(NCCCOC(C)C)c1cc2c(c3c(cccc3)C(=O)2)cc1
[CH3X4] O=C(O[C@@H]1C(=O)O[C@H](C1)C)c2ccc(N3N=CC=C3)cc2
[CH3X4] O=C(O[C@H](C(=O)C1=C(N(c2ccccc2)C(=C1)C)C)C)c3nccnc3
[CH3X4] O=C(O[C@H](C(=O)N)C)c1ccc(NC(=O)[C@H]2[C@@H](C2)C)cc1
[CH3X4] O=C(O[C@H]1[NH+]=C2N=C3NON=C(N=C(N[C@@H](OC(=O)C)1)2)3)C
[CH3X4] O=C(OC)[C@@H](N1CCN(Cc2cc3OCCOc3cc2)CC1)C
[CH3X4] O=C(OC)C1(NC(=O)COC(=O)[C@H]2[C@@H](C2)C)CCC(CC1)C
[CH3X4] O=C(OC)N1[C@H](C(=O)OCC)[C@H](C(=O)OCC)C(=O)C1
[CH3X4] O=C(OC)Nc1ccc(OC(=O)CN2N=CC=C2)cc1
[CH3X4] O=C(OCC(=O)Nc1c(cccc1C)C)c2c(cc(cc2)C)C
[CH3X4] O=C(OCC(=O)NCc1ccc(OC)cc1)c2c(O)ccc(c2)C
[CH3X4] O=C(OCC)c1nnc(nc1C(=O)OCC)c2ccccc2
[CH3X4] O=C(OCC)NNC(=O)Nc1c(cccc1C)C
[CH3X4] O=C(OCc1c2c(ccc1)cccc2)C3=C(N4N=CN=C(N=C3)4)CC
[CH3X4] O=C1N(C=2N3C(=NN=C3c4ccc(OC)cc4)N(C(C(=O)N1)2)CC)C
[CH3X4] O=C1N=C2N(c3c(cccc3)C=C(C(=O)N1C)2)c4ccc(cc4)CC
[CH3X4] O1c2c(OC1)ccc(OC[C@H](O)C[NH2+]C(CO)(C)C)c2
[CH3X4] O1N=C(N=C1[C@H](Nc2c(cc(OC)c(OC)c2)C)C)CCC
[CH3X4] P(=O)(CC=1[N-]N=NN1)(CCC)CCC
[CH3X4] S(=O)(=O)([N-]c1c(ccc(NC(=O)C)c1)C)c2cc(C#N)ccc2
[CH3X4] S(=O)(=O)(c1ccc(NC(=O)NCc2cnc(OC)cc2)cc1)CC
[CH3X4] S(=O)(=O)(N(CC(=O)Nc1ccccc1)C)c2c(ccc(c2)C)C
[CH3X4] S(=O)(=O)(N)c1ccc(OCC(=O)C2=C(N(C(=C2)C)C3CC3)C)cc1
[CH3X4] S(=O)(=O)(N[C@H]1[C@@H]([C@H](CCC1)C)C)Cc2ccc([N+]([O-])=O)cc2
[CH3X4] S(=O)(=O)(N1[C@@H](CCCC1)C)c2ccc(N)cc2
[CH3X4] S(=O)(=O)(N1Cc2c(cccc2)CC1)CCC(=O)NC(C)(C)C
[CH3X4] S(=O)(=O)(N1CCC(C(=O)NCc2cc3OCOc3cc2)CC1)C
[CH3X4] S(=O)(=O)(NCc1cnccc1)c2c(c(c(cc2)C)C)C
[CH3X4] S(=O)(=O)(NNC(=O)NCC)c1c(cc(cc1C)C)C
[CH3X4] S(c1[n+]([O-])cccc1)[C@@H](C(=O)NC(CC)(C)C)C(C)C
[CH3X4] S(C1=Nc2c(N1CC(=O)NC(C)C)cccc2)CC(=O)N
[CH3X4] S(C1=NN=C(N1C)CCC=2C=NN(C2)C)Cc3ccccc3
[CH3X4] S(C1=NNc2ncnc(NCC(=O)N3CCCCC3)c21)C
[CH3X4] S(c1c(cccc1)C(=O)OCC(=O)NC(=O)C=2OC=CC2)C(C)C
[CH3X4] S=C(N1CCN(C(=O)C)CCC1)NCCc2ccccc2
[CH3X4] S=C1S/C(/C([O-])=N1)=C/c2cc(ccc2)C
[CH3X4] S=C1S/C(/C(=O)N1)=C\c2c(cc(cc2C)C)C
[CH3X4] S1(=O)(=O)N(C(=O)c2c1cccc2)Cc3cc(nc(c3)C)C
[CH3X4] S1[C@@](OCC1)(c2ccccc2)C
[CH3X4] S1C(=C(C=C1C)[C@H](NC(=O)c2ncccc2)C)C
[CH3X4] S1C(=NC(C(=O)NCCN2C[C@H](O[C@@H](C2)C)C)=C1)C
[CH3X4] S1C(=NC=C1)/C=C/C(=O)NCC[NH+]2C[C@H](C[C@@H](C2)C)C
[CH3X4] S1C(=NN2C1=NC(=CC(=O)2)C)N(CC(=O)NC3CCCCCC3)C
[CH3X4] S1C(Oc2c(F)cc([N+]([O-])=O)cc2)=NN3C1=NC(=C3)C
[CH3X4] S1C[C@@]2(NC(=O)N(C(=O)2)CCOc3cc(ccc3)C)CC1
[CH3X4] S1C=2N(C(N)=C(C#N)[C@H](c3ccccc3)C2C(=O)NC)[C@@](O)(C1)C
[CH3X4] S1C=2N(C=C1)[C@@H](C(=O)OC)[C@H](C(=O)OC)C=C(C(=O)OC)C2
[CH3X4] S1C2=NC(=CN(N=C1NCCC(=O)OCC)2)C(C)(C)C
[CH3X4] S1C2=NN=C(N(N=C1C(=O)N3CCCCCC3)2)C
[CH3X4] S1c2c(N=C1)ccc(c2)C(=O)Nc3cc(OC)cc(OC)c3
[CH3X4] S1c2c(N=C1NC(=O)C=3N(N=CC3)C)cc4OCCOc4c2
[CH3X4] S1c2c(NC(=O)[C@@]1(C(=O)NC[C@@H](O)c3ccccc3)C)cccc2
[CH3X4] S1c2c(NC(=O)C1)cc(cc2)C(=O)N3[C@@H](CCCC3)C
[CH3X4] S1c2c(NC(=O)C1)cc(cc2)C(=O)NCC[NH+]3[C@H](CCCC3)C
[CH3X4] S1c2c(S[C@H](C(=O)NC(CC)CC)C)ncnc2C=C1
[CX4] [O-][N+](=O)c1c(NC[C@@H]2[C@H]3C[C@@H](C2)CC3)ccc(C#N)c1
[CX4] [O-][N+](=O)c1cc(ccc1)C(=O)Nc2cc3OCCCOc3cc2
[CX4] [O-][n+]1c(cccc1)C(=O)N2[C@@H](C=3NC=CC3)CCC2
[CX4] [O-]C(=O)C1=NN(C(=O)c2c(cccc2)1)CC=3ON=C(N3)C
[CX4] Brc1cc(Cl)c(NC(=O)NCC2=COC=C2)cc1
[CX4] Brc1cc(NC(=O)[C@H](OC(=O)C(C)C)C)ccc1
[CX4] Brc1ccc(cc1)[C@@H](NC(=O)N[C@@H](CO)CC)C
[CX4] Brc1ccc(S(=O)(=O)CC(=O)NC)cc1
[CX4] ClC(Cl)(Cl)C(=O)OCCCC
[CX4] ClC1=CC[C@@H]2C(=O)N(C(=O)[C@@H]2C1)CC(=O)Nc3ccc(cc3)C
[CX4] Clc1c(cccc1)CNS(=O)(=O)C=2C(=NNC2C)C
[CX4] Clc1c(F)c(NC(=O)NCCc2cnccc2)ccc1
[CX4] Clc1c(N\C(\[O-])=C(/C#N)\C(=O)[C@H]2CC=CCC2)c(Cl)ccc1
[CX4] Clc1c(O)ccc(c1)C2=NC(=O)C3=C(SC(C(=O)NC)=C3C)N2
[CX4] Clc1cc(c(O)cc1)C(=O)C2=CN(C(=O)C(C#N)=C2)CC=C
[CX4] Clc1cc(ccc1)[C@H]([NH+]2CCCC2)CNC=C(C#N)C#N
[CX4] Clc1cc(NC(=O)[C@@H](S(=O)(=O)c2c(F)cccc2)C)ccc1
[CX4] Clc1cc(O[C@@H](C(=O)NC=2SC(=NN2)C)CC)ccc1
[CX4] Clc1ccc(cc1)CNC(=O)CNC(=O)OCC
[CX4] Clc1ccc(NC(=O)C(=O)N([C@H]2c3c(cccc3)CC2)C)cc1
[CX4] Clc1nc(NC[C@H](O)c2cc(F)ccc2)cnc1
[CX4] Clc1ncccc(NC(=O)COC(=O)C=2OC(=CC2)CC)1
[CX4] FC(F)(F)C1=NN(C(=C1)C)C[C@@H](C(=O)N2C[C@@H](CCC2)C)C
[CX4] Fc1c(cc(C#N)cc1)COC(=O)c2c(OC)c(OC)ccc2
[CX4] Fc1c(ccc(C#N)c1)COC(=O)CNc2ccc(C#N)cc2
[CX4] Fc1c(cccc1)CN2N=CC(N3C(=O)[C@H]4[C@H]5O[C@@H]([C@@H](C(=O)3)4)CC5)=C2
[CX4] Fc1c(N2N=CC(C(=O)O[C@H]3C[C@H](OC)CCC3)=C2)cccc1
[CX4] Fc1c(NC(=O)CCC=2OC(=NN2)c3c(cccc3)C)ccc(F)c1
[CX4] Fc1c(OC)ccc(c1)C(=O)NCC=2OC(c3ccccc3)=CN2
[CX4] Fc1ccc(cc1)C[NH+]2CCN(C(=O)[C@@H](N3N=CN=C3)C)CCC2
[CX4] Fc1ccc(OC[C@@H](O)CNC(=O)N[C@@H](c2c(cccc2)C)C)cc1
[CX4] Fc1nc2N(C=Nc2c(n1)NC)[C@@H]3O[C@H]([C@@H](O)[C@H](O)3)CO
[CX4] O(c1c(OC)cccc1C=NO)CC
[CX4] O=C(c1cc(OC[C@@H](O)C[NH+]2C[C@@H](CCC2)CC)ccc1)C
[CX4] O=C(N(C)C)C[NH+](C[C@H](O)COc1c(c(ccc1C)C)C)C
[CX4] O=C(N(CC1=Nc2c(N1CC)cccc2)C)c3cc4N=NNc4cc3
[CX4] O=C(N[C@@H](C(=O)N(c1ccccc1)CC)CCCC)N
[CX4] O=C(N[C@@H](c1ccccc1)CCN2N=CN=C2)C#CC
[CX4] O=C(N[C@H](C=1ON=C(N1)c2c(cccc2)C)C)CN3C(=NC=C3)CC
[CX4] O=C(N[C@H]1c2c(OCC1)cccc2)NC[C@@H]([NH+](C)C)C=3OC=CC3
[CX4] O=C(N1[C@H](C(=O)NCc2cc(ncc2)N3N=CC=C3)CCC1)C
[CX4] O=C(N1[C@H](C(=O)NCCC[NH+]2CCCC2)CCCC1)C=3OC=CC3
[CX4] O=C(N1C=Cc2c(cccc2)[C@H]1CC(=O)Nc3cc(ccc3)C(=O)C)C
[CX4] O=C(N1CC[NH+](Cc2cc3c(cc2)cccc3)CC1)C=4OC=CC4
[CX4] O=C(N1CC2=C(N(N=C2)Cc3ccccc3)CC1)C4=NC=CNC(=O)4
[CX4] O=C(N1N=C2[C@H](N3CCC2CC3)[C@H]1c4ccc(OCC)cc4)C
[CX4] O=C(NC(=O)COC(=O)/C=C/c1cc(C#N)ccc1)NCC
[CX4] O=C(NC)c1ccc(NC(=O)[C@H](Oc2c(cccc2C)C)C)cc1
[CX4] O=C(NC)c1ccc(NC(=O)[C@H](Oc2cc(ccc2)C)C)cc1
[CX4] O=C(NC[C@H]1Oc2c(OC1)cccc2)c3c(nc4c(c3)ccc(c4)C)C
[CX4] O=C(Nc1c(cc(OC(C)C)cc1)C)NCCCN2C(=[NH+]C=C2)C
[CX4] O=C(Nc1c(cccc1)CC)CNC(=O)C[NH+]2CCC(CC2)C
[CX4] O=C(Nc1ccc(cc1)CC)C(=O)c2c(NC(=O)C)cccc2
[CX4] O=C(NC1CCCC1)C2CCN(C3=NN4N=NN=C4C=C3)CC2
[CX4] O=C(Nc1nc(ccc1)C)c2ccc(N3C(=O)CCC3)cc2
[CX4] O=C(NCC1=NN=CN1CC)NCCC=2C=NN(c3ccccc3)C2
[CX4] O=C(NNC(=O)/C=C/C=1Oc2c(N1)cccc2)NC
[CX4] O=C(NNC(=O)C1=C(OC(=C1)C)C)NC2CCCC2
[CX4] O=C(O[C@@H](C#N)C)c1cc(NC(=O)[C@@H]2OCCC2)ccc1
[CX4] O=C(O[C@H](C(=O)NCc1ccc(cc1)C)C)C2CC2
[CX4] O=C(OC(C)C)c1c(O)cccc1
[CX4] O=C(OCC)[C@H]1CN(C(=O)NCCC=2C=NN(C2)C)CCC1
[CX4] O=C(OCC)Nc1cc(ccc1)C(=O)Nc2c(OC)ccc(OC)c2
[CX4] O=C\1OC(=N/C1=C\[C@H]2C(=O)N(N=C2C)c3ccccc3)C
[CX4] O=C1N(C=C(C(=O)N1)C)[C@@H]2O[C@H]([C@@H](OC(=O)C(C)C)C2)CO
[CX4] O=C1N(c2c(N1C)ccc(NC(=O)NCCc3ncccc3)c2)C
[CX4] O=C1N(c2c(O[C@H]1C)ccc(c2)C)CC(=O)NCC(C)C
[CX4] O=C1N(NC(=O)CCC(=O)c2cc3c(cc2)CCC3)CC(=O)N1
[CX4] O=C1NC(=NN=C(c2ccccc2)1)NCc3cnccc3
[CX4] O1C(=NN=C1[C@@H]2CN(Cc3cnc4c(c3)cccc4)CC2)C=5OC=CC5
[CX4] OCC[C@@H]1[NH+](CC=C(C)C)CCN(CC=2C=NN(C2)C(C)C)C1
[CX4] S([C@@H](c1ccccc1)C(=O)Nc2cc(OC)ccc2)CCO
[CX4] S(=O)(=O)(c1c(F)cccc1)CC(=O)N(Cc2cc(F)ccc2)C
[CX4] S(=O)(=O)(N1C(CO[C@H](c2c(F)cccc2)C1)(C)C)CC
[CX4] S(=O)(=O)(N1CCN(C(=O)C(c2ccccc2)(C)C)CC1)CCC
[CX4] S(=O)(=O)(NC[C@H]([NH+]1CCCC1)C2=CSC=C2)C=3SC=CC3
[CX4] S(=O)(=O)(NC1=CN(C(=O)C=C1)C)c2c(ccc(c2)C([O-])=O)C
[CX4] S(=O)(=O)(NCCOC(=O)c1cc(F)cc(F)c1)c2ccccc2
[CX4] S(C1=NC(=NN1)CC)[C@H](C(=O)NC(CC)(C)C)C
[CX4] S(C1=Nc2c(N1)cccc2)CC(=O)N(C3CCC(CC3)C)C
[CX4] S(C1=NCCCN1)Cc2ccc(cc2)C
[CX4] S(CC(=O)NCc1ccccc1)C[C@@H](O)c2ccccc2
[CX4] S=C(Nc1c(OC)cccc1)NC2CCN(C(=O)C(C)C)CC2
[CX4] S=C(NNC(=O)CCc1ccc(F)cc1)NC2CCCC2
[CX4] S=C1S/C(/C([O-])=N1)=C/c2cc3c(O[C@H](C3)C)cc2
[CX4] S1(=O)(=O)C[C@@H](NC(=O)C[C@@H](c2cc(c(F)cc2)C)C3CC3)CC1
[CX4] S1C(=CC=C1C)[C@H](NC(=O)Nc2c(cc(cc2)C(=O)NCC)C)C
[CX4] S1C(=NC(=C1C(=O)NN=Cc2c(cccc2)C([O-])=O)C)C
[CX4] S1C(=NC(C(=O)NC[C@H]([NH+](C)C)C2CCCCC2)=C1)NC(=O)C
[CX4] S1C(=NC=C1)/C=C\C(=O)N[C@H](c2cc(F)ccc2)C3=NC=CN3C
[CX4] S1C(=NN=C1CC(C)C)NC(=O)c2ccc(cc2)COC(=O)C
[CX4] S1C(C(=O)NN=C2SCC(=O)N2CCc3ccccc3)=CC=C1
[CX4] S1C(C=2OC=C(N2)CNC(=O)[C@H]3N(C(=O)CC)CCCC3)=CC=C1
[CX4] S1C(C2=NOC(=N2)CCC(=O)N3CCOCC3)=CC=C1
[CX4] S1C(N=C([O-])/C(/C#N)=C/c2c(OC)c(OC)ccc2)=NC=C1
[CX4] S1C=C(/C=C/C(=O)NCCCN2C(=O)C=CC=C2)C=C1
[CX4] S1c2c(N=C1OC3CCN(C(=O)C)CC3)c(ccc2C)C
[CX4] S1c2nc(cc(c2C(N)=C1C(=O)NC3CC3)C(F)(F)F)C
[CX4] S1CC[NH+]([C@H]2C(=O)N(c3ccc(cc3)C(=O)OCC)C(=O)C2)CC1
[CX4] S1N=C(C(=N1)C)COc2cc(ccc2)C(=O)N3CC[NH+](CC3)C
[CX4v4] [NH+]1=C(NCC1)c2cc3NC(=Nc3cc2)c4ncccc4
[CX4v4] [NH+]1=C(NN=C(C=NNC2=[NH+]CCCCN2)C)NCCCC1
[CX4v4] [O-][N+](=O)c1c(N2CCN(C(=O)NCCC[NH+](C)C)CC2)cccc1
[CX4v4] [O-][N+]1=C2C(=NC31CC([NH2+]C(C3)(C)C)(C)C)C(N=O)CCC2
[CX4v4] [O-]C(=O)[C@H]1[C@@H]2O[C@@]3(C=C2)[C@@H](C(=O)N(c4c(OC)cc(OC)cc4)C3)1
[CX4v4] [O-]C(=O)COc1c2c(ccc1)C(=O)c3c(c(O)ccc3)C(=O)2
[CX4v4] [S-]C=1SC(=C(N1)C)CC(=O)N(Cc2ccc(N(C)C)cc2)C
[CX4v4] [S-]C=1SC(=C(N1)C)CC(=O)NCC[NH+]2[C@@H](CCCC2)C
[CX4v4] Br[C@H]1C(=O)c2c(OC1(C)C)cccc2
[CX4v4] ClC1=CNC(C(=O)NNC(=O)[C@@H]2OCCC2)=C1
[CX4v4] Clc1c(c(NC(=O)CN2C(=NC=C2)C(=O)OCC)ccc1)C
[CX4v4] Clc1c(ccc(NNC(=O)[C@H]2COCC2)c1)C
[CX4v4] Clc1c(cccc1)[C@@H]2CN(C(=O)CCC(=O)NC3CCCC3)CC2
[CX4v4] Clc1c(Cl)ccc(c1)[C@H]2[C@@H](SC(=N)[C@@H](C#N)2)C(=O)C
[CX4v4] Clc1c(NC(=O)C(=O)NC=NOC)ccc(Cl)c1
[CX4v4] Clc1c(NC(=O)C2=C(N(N=C2)c3ncccc3)C)cccc1
[CX4v4] Clc1cc(ccc1)C[NH+]2CCN(c3ncccc([N+]([O-])=O)3)CC2
[CX4v4] Clc1cc(S(=O)(=O)Nc2ccc(cc2)C(=O)NC)c(cc1)C
[CX4v4] Clc1cc2c(N(C(=S)NCCN3CCOCC3)CCC2)cc1
[CX4v4] Clc1ccc(cc1)[C@H](NC(=O)C[n+]2cc(ccc2)C(=O)N)C
[CX4v4] Clc1ccc(N2C(=O)NC(=O)\C(\C(=O)2)=C\c3cc(ccc3)C)cc1
[CX4v4] Clc1ccc(N2C=3N=C(O)C[C@@H](c4ccc(O)cc4)C(N=C2)3)cc1
[CX4v4] Clc1ccc(NC(=O)NCCC2=NN=C3N2C=CC=C3)cc1
[CX4v4] Clc1ccc(O[C@@H](C([O-])=O)CC)cc1
[CX4v4] Clc1ccc(OC(C(=O)NC=2SC(=NN2)C)(C)C)cc1
[CX4v4] Clc1ncc(cc1)C(=O)NCc2cc(ncc2)N3C(=NC=C3)C
[CX4v4] Clc1ncc(S(=O)(=O)N2[C@@H](c3cc[nH+]cc3)CCC2)cc1
[CX4v4] Clc1ncccc(NC(=O)C2=NOC=3c4c(OCC32)ccc(c4)C)1
[CX4v4] FC(F)(F)c1cc(N2CC[NH+](CC2)CCN3CCOCC3)ccc1
[CX4v4] Fc1c(c(F)ccc1)CCC(=O)O[C@@H](C(=O)N2C(=O)NCC2)C
[CX4v4] Fc1c(ccc(F)c1)C(=O)N(CC(=O)NCCCOC)C
[CX4v4] Fc1c(cccc1)[C@@H]2[C@@H](C(=O)Nc3c(OC)cc(OC)cc3)C2
[CX4v4] Fc1c(cccc1)CNC(=O)c2ccc(NC(=O)COC)cc2
[CX4v4] Fc1c(NC(=O)CCNC(=O)[C@H]2[C@H](C2)C)cc(N3C(=O)OCC3)cc1
[CX4v4] Fc1c(OCCCNC(=O)c2cnc(O)cc2)cccc1
[CX4v4] Fc1cc(ccc1)[C@@H]2N(CCc3c(cc(OC)c(OC)c3)2)C
[CX4v4] Fc1cc(OCc2cc(N)c(OC)cc2)ccc1
[CX4v4] Fc1ccc(cc1)C[NH+](CC2=C(N(N=C2)C=C)C)C[C@H]3OCCC3
[CX4v4] O(c1c(OC)cc(N=Cc2c(O)c(ncc2CO)C)cc(OC)1)C
[CX4v4] O(CC#C)C[C@H](O)CN1CCN(CCO)CC1
[CX4v4] O=C(c1ccc(OC)cc1)C[n+]2cc3c(cc2)cccc3
[CX4v4] O=C(c1ccccc1)CC2=Nc3c(N2C)cccc3
[CX4v4] O=C(N(C[C@@H](C#N)C)C)NCC1=Nc2c(N1CC)cccc2
[CX4v4] O=C(N(C1(C#N)CCCCC1)C)C[NH+](CC(=O)N)C
[CX4v4] O=C(N(C1CC1)Cc2ccc(cc2)CC)[C@H](NC(=O)C)C3CCCC3
[CX4v4] O=C(N[C@H](C=O)[C@H](O)[C@@H](O)[C@@H](O)CO)C
[CX4v4] O=C(N[C@H](c1ccccc1)C)C(=O)C=2c3c(NC2)cccc3
[CX4v4] O=C(N1[C@H](CO[C@H](C1)C)C)c2ccc(N(C)C)cc2
[CX4v4] O=C(NC(C)C)/C(/C#N)=C/c1cc(c(O)c(c1)C)C
[CX4v4] O=C(Nc1cc(ccc1)C2=NN=CN2C)C[C@@H]3C=CCC3
[CX4v4] O=C(Nc1cc(O)c(NC(=O)COc2ccccc2)cc1)C3CC3
[CX4v4] O=C(Nc1cc2c(OCN(c3c(ccc(c3)C)C)C2)cc1)C
[CX4v4] O=C(Nc1ccc(OCC2=NC=CN2C)cc1)C=C3CCCCC3
[CX4v4] O=C(NCC(=O)Nc1c(cccc1C)C)[C@@H]([NH+]2C[C@@H](O)CCC2)C
[CX4v4] O=C(NCC(N1CCOCC1)(C)C)CC=2C=NN(c3ccccc3)C2
[CX4v4] O=C(NCCC1=NN=C2N1CCC2)C3=C(NN=C3)CC
[CX4v4] O=C(NCCCO)[C@@H](O)C(CO)(C)C
[CX4v4] O=C(NCCOC)COc1c(C#N)cccc1
[CX4v4] O=C(NCCOc1cc2c(cc1)cccc2)[C@@H]3OCCC3
[CX4v4] O=C(NNC(=O)CCC=1C=NN(C1)C)COc2cc(ccc2)C
[CX4v4] O=C(OC)[C@@]1([C@](O)(c2c(c3c(cc2)cccc3)CC1)CC(=O)OC)C
[CX4v4] O=C(OCC(=O)Nc1c(cccc1C)C(C)C)[C@@H](OC)C
[CX4v4] O=C(OCC)[C@@H](N1C(=O)C(C1)(C)C)Cc2ccccc2
[CX4v4] O=C/1N(C(=O)C(C#N)=C(\C1=C\C2=Cc3c(OC2)cccc3)C)CC
[CX4v4] O=C1C(c2ccccc2)=C(N(c3ccc(cc3)[C@H](C#N)C)C1)N
[CX4v4] O=C1c2c(O[C@H](c3cc(OC)c(O)cc3)C1)cccc2
[CX4v4] O=C1N([C@@H](c2ccc(OC)cc2)C(C(=O)C)=C(O)1)Cc3ccccc3
[CX4v4] O=C1N(C(=O)/C(/C(=O)N1)=C\NC(CO)(CO)CO)Cc2ccccc2
[CX4v4] O=C1N(C(=O)C(=O)N1CC(=O)N(CC(=C)C)CC)C(C)C
[CX4v4] O=C1N(c2c(cccc2)[C@@](O)1CC(=O)c3ccncc3)CCCC
[CX4v4] O=C1N(c2c(N1C)ccc(c2)C[NH2+]Cc3cnccc3)C
[CX4v4] O=C1N(c2c(OC1)ccc(c2)C(C)(C)C)CC(=O)N3CCCC3
[CX4v4] O=C1N(N=C(N)C(=NNc2ccc(OC)cc2)1)C(=O)C
[CX4v4] O=C1N2C(=NC(O)=C1C(=O)NC3CCCCCC3)C(=CC=C2)C
[CX4v4] O=C1NCCCC[C@H](NC(=O)C[NH+](Cc2ccccc2)C)1
[CX4v4] S(=O)(=O)(Cc1c2c3c(cc1)CCc3ccc2)CCc4ccncc4
[CX4v4] S(=O)(=O)(N[C@H](c1c(OC)cc(OC)cc1)C)CCC
[CX4v4] S(=O)(=O)(N1CCN(C(=S)NCC)CC1)Cc2ccccc2
[CX4v4] S(=O)(=O)(Nc1c(N2CC(=O)NCC2)cccc1)c3cnccc3
[CX4v4] S(=O)(=O)(NCCCC([O-])=O)CCC
[CX4v4] S(C=1SCCN1)Cc2ccc(F)cc2
[CX4v4] S(c1[n+](cccc1)CC(=O)C)[C@H]2C[C@H](OC)[C@@H](OC)CC2
[CX4v4] S(c1ccc(OC)cc1)CC(=O)NC=2OC(=NN2)C=3SC=CC3
[CX4v4] S(c1ncc(cc1)C(=O)N2CCOCC2)CC[NH+]3CCCCC3
[CX4v4] S=C(Nc1c(F)cccc1)NCc2ccncc2
[CX4v4] S=C(Nc1cc(F)ccc1)NC(=O)c2c(OC)c(ccc2)C
[CX4v4] S1(=O)(=O)C[C@H](NC(=O)CNc2cc3SC(=Nc3cc2)C)CC1
[CX4v4] S1(=O)(=O)OC(c2ccccc2)=Cc3c1cc(OC)c(OC)c3
[CX4v4] S1C(/C=C/C(=O)OCC(=O)c2ccc([N+]([O-])=O)cc2)=CC=C1
[CX4v4] S1C(/C=C/C(=O)OCC=2N=C3SC=CN3C(=O)C2)=CC=C1C
[CX4v4] S1C(=NC(=C1)COC(=O)[C@@H](Oc2ccc(C#N)cc2)C)CC
[CX4v4] S1C(=NC=C1)N(C(=O)COc2c(OC)cc(cc2)C(=O)C)C
[CX4v4] S1C(=O)C=C(OC)N=C1c2ccccc2
[CX4v4] S1C(C(=O)Nc2c(nccc2)N3C(=NC=C3)C)=CC(=C1CC)C
[CX4v4] S1C=2N=CN(C(=O)C2C(=C1C)C)[C@H](C(=O)OCCOC)C
[CX4v4] S1C=C(C=C1)CN(C(=O)NCc2c[nH+]c(N(C)C)cc2)C
[CX4v4] S1C2=C(C(=C1C)C)CSC(C(=O)NC3CC3)=C2
[CX4v4] S1C2=NC(=C(C(=O)OCC)[C@H](N2C(=O)C1)c3ccc(cc3)C)C
[CX4v4] S1c2c(N=C1NC(=O)[C@@H](OC)c3ccccc3)cccc2
[CX4v4] S1c2ncccc(N=C1NCCCC)2
[F	Cl	Br	I] BrC=1c2c(NC1C(=O)NNC(=O)NC3CC3)cccc2
[F	Cl	Br	I] BrC=1OC(/C=C/C(=O)OCC2=C(ON=C2C)C)=CC1
[F	Cl	Br	I] Brc1c(cc(NC(=O)C(=O)N(CC=C)CC=C)cc1)C
[F	Cl	Br	I] Brc1c(cc(NC(=O)CNC(=O)[C@H]2OCCC2)cc1)C
[F	Cl	Br	I] Brc1c(NC(=O)C2=C(OC=C2)C)cc3OCCOc3c1
[F	Cl	Br	I] Brc1cc(F)cc(c1)CNC=2SC3=NC(=CN(N2)3)C
[F	Cl	Br	I] BrCC[C@@H](NC(=O)OC(C)(C)C)C([O-])=O
[F	Cl	Br	I] ClC(Cl)(Cl)[C@@H](O)CC=1Sc2c(N1)cccc2
[F	Cl	Br	I] ClC(Cl)(Cl)C(=O)C(F)(F)C(S(=O)(=O)N)(F)F
[F	Cl	Br	I] ClC=1C(=NN(C1C)CC(=O)OC(C)C)C(F)(F)F
[F	Cl	Br	I] ClC=1N=C2N(C1/C=C/C(=O)N3CCC4(OCCO4)CC3)C=CC=C2
[F	Cl	Br	I] ClC1(Cl)[C@@](C(=O)NCCC(C)C)(C1)C
[F	Cl	Br	I] ClC1=CNC(C(=O)OCC(=O)NC(C)(C)C)=C1
[F	Cl	Br	I] Clc1c([N+]([O-])=O)cc(S(=O)(=O)NC=2C=NN(C2)CC)cc1
[F	Cl	Br	I] Clc1c(c(S(=O)(=O)NCC=2N=C3N(C2)C=CC=C3)ccc1)C
[F	Cl	Br	I] Clc1c(cc(O[C@H](C(=O)NC[C@H]2OCCC2)C)cc1C)C
[F	Cl	Br	I] Clc1c(cccc1)[C@H]2NNC(=O)[C@@H](NC(=O)c3ccccc3)2
[F	Cl	Br	I] Clc1c(Cl)ccc(c1)CNC(=O)CS(=O)CC([O-])=O
[F	Cl	Br	I] Clc1c(F)ccc(N2C(=O)C[C@@H](C(=O)NC(CC)CC)C2)c1
[F	Cl	Br	I] Clc1c(F)ccc(OS(=O)(=O)c2cc(C#N)ccc2)c1
[F	Cl	Br	I] Clc1c(NC(=O)N2CCN(C=3SC=C(N3)C)CC2)cccc1
[F	Cl	Br	I] Clc1c(ncc(c1)C(F)(F)F)NC[C@@H]2ON3[C@@H](C2)CCCC3
[F	Cl	Br	I] Clc1c(O)ccc(c1)C(O)=NC=2SC(=NN2)CC
[F	Cl	Br	I] Clc1c(O[C@H]2O[C@H]([C@@H](O)[C@H](O)[C@H](NC(=O)C)2)CO)cccc1
[F	Cl	Br	I] Clc1c(OC(=O)CSCC(=O)NC2=NOC(=C2)C)cccc1
[F	Cl	Br	I] Clc1c(OC)ccc(NC(=O)NC2=NOC(=C2)C)c1
[F	Cl	Br	I] Clc1cc(c(NCC(=O)OC)cc1)C(=O)NC
[F	Cl	Br	I] Clc1cc(ccc1)C(=O)N[C@@H]2CN(c3ccc(Cl)cc3)C(=O)C2
[F	Cl	Br	I] Clc1cc(ccc1)C(=O)NN=C2c3c(N(C(=O)2)C)cccc3
[F	Cl	Br	I] Clc1cc(ccc1)CN(C(=O)CC=2SC([S-])=NC2C)C
[F	Cl	Br	I] Clc1cc(F)c(NC(=O)C(=O)NCCCNC(=O)C)cc1
[F	Cl	Br	I] Clc1cc(N2N=C(C(=O)O[C@H](C(=O)NCCC)C)C=C2)ccc1
[F	Cl	Br	I] Clc1cc(NC(=O)[C@H]2[C@@H](C([O-])=O)CCCC2)c(cc1)C([O-])=O
[F	Cl	Br	I] Clc1cc(NC(=O)C(=O)N[C@H](c2ncccc2)C)c(OC)cc1
[F	Cl	Br	I] Clc1cc(NC(=O)C(=O)NCCCO)c(N2CCCCC2)cc1
[F	Cl	Br	I] Clc1cc2c(O[C@](O)(C(F)(F)F)CC(=O)2)cc1
[F	Cl	Br	I] Clc1cc2N(C(=Nc2cc1)[C@H]3[NH2+]CCC3)CC[NH+](CC)CC
[F	Cl	Br	I] Clc1ccc(cc1)[C@H]2N3NC=NC(=NC(=C(C(=O)N)2)C)3
[F	Cl	Br	I] Clc1ccc(cc1)C(=O)NC(=O)NCCCN2CCOCC2
[F	Cl	Br	I] Clc1ccc(cc1)C[C@@H](C#N)C(N)=C(C#N)C#N
[F	Cl	Br	I] Clc1ccc(cc1)C2=NOC(=N2)COC(=O)CN(C(=O)C)C
[F	Cl	Br	I] Clc1ccc(cc1)CNC(=O)COc2c(OC)cccc(OC)2
[F	Cl	Br	I] Clc1ccc(S(=O)(=O)N[C@@H](COCC(F)(F)F)C)cc1
[F	Cl	Br	I] Clc1ccc(S(=O)CC=2OC(C(=O)NCCC)=CC2)cc1
[F	Cl	Br	I] Clc1ccc(S[C@H](C(=O)NC(=O)NCC(F)(F)F)C)cc1
[F	Cl	Br	I] Clc1ncccc1C(=O)OCC(=O)Nc2ccc([N+]([O-])=O)cc2
[F	Cl	Br	I] Clc1ncnc2N(C=Nc12)[C@H]3O[C@@H]([C@@H](O)[C@@H](O)3)C
[F	Cl	Br	I] ClCC(=O)Nc1nc2c(cn1)C(=O)C[C@@H](C=3OC=CC3)C2
[F	Cl	Br	I] FC(F)(F)[C@@]1(O)N(N=C(C2CCCCC2)C1)C=O
[F	Cl	Br	I] FC(F)(F)[C@H]1CN(C(=O)c2c(cccc2)C)CCC1
[F	Cl	Br	I] FC(F)(F)C(=O)N1CCC(C(=O)Nc2c(OC)ccc(c2)C)CC1
[F	Cl	Br	I] FC(F)(F)c1c(N2C(C=O)=CC=C2)cccc1
[F	Cl	Br	I] FC(F)(F)c1cc(N2N=C(C=C2N)C)ccc1
[F	Cl	Br	I] FC(F)(F)c1cc(NC(=O)C2=CNC(=O)C=C2)ccc1
[F	Cl	Br	I] FC(F)(F)CN1CCN([C@@H](C(=O)N[C@@H](CCC)C)C)CC1
[F	Cl	Br	I] FC(F)C1=NN(C(=O)[C@H](N2N=C(C=C2)C)C)[C@@](O)(C(F)F)C1
[F	Cl	Br	I] FC(F)Oc1c(NCC(=O)Nc2ccc(cc2)C(=O)C)cccc1
[F	Cl	Br	I] FC(F)Oc1cc(ccc1)[C@@H](NC(=O)N[C@H]2C[NH+](CCC2)C)C
[F	Cl	Br	I] Fc1c(c(F)ccc1)C(=O)O[C@@H](C(=O)Nc2ccc(N(C)C)cc2)C
[F	Cl	Br	I] Fc1c(c(NC(=O)Cc2c(cccc2)C)cc(c1)C(=O)N)C
[F	Cl	Br	I] Fc1c(cc([N+]([O-])=O)cc1)C(=O)OCC(=O)NCC2CC2
[F	Cl	Br	I] Fc1c(cc(NC(=O)C2=C(ON=C2C)C(C)C)cc1)C(=O)N
[F	Cl	Br	I] Fc1c(cccc1)/C=C(/C#N)\C(=O)O[C@H](COC)C
[F	Cl	Br	I] Fc1c(cccc1)CNc2ncnc3c(N(N=C3C)CC)2
[F	Cl	Br	I] Fc1c(NC(=O)C(=O)NCc2c(OC)nccc2)cccc1
[F	Cl	Br	I] Fc1c(NC(=O)C)cc(cc1)C(=O)N([C@@H](c2ncccc2)C)C3CC3
[F	Cl	Br	I] Fc1c(NC(=O)C=2C(Oc3c(cccc3)C2)=[NH2+])cccc1
[F	Cl	Br	I] Fc1c(NC(=O)C2=NN(N=C2C)c3ccccc3)cc(cc1)C
[F	Cl	Br	I] Fc1c(NC(=O)c2cc(OC)c(OC)c(OC)c2)cc(N)cc1
[F	Cl	Br	I] Fc1c(NC(=O)NCCCOC(C)C)c(F)ccc1
[F	Cl	Br	I] Fc1c(OC(=O)CCN2c3c(cccc3)C(=O)NC(=O)2)cccc1
[F	Cl	Br	I] Fc1c(OC)ccc(c1)C[NH+](CN2N=Cc3c2ccc([N+]([O-])=O)c3)C
[F	Cl	Br	I] Fc1cc(c(OC)cc1)[C@@H]([NH2+]Cc2c3OCCOc3ccc2)C
[F	Cl	Br	I] Fc1cc(ccc1)[C@@H](OC(=O)c2c3c(ON=C3C)nc(c2)C)C
[F	Cl	Br	I] Fc1cc(ccc1)C(=O)Nc2cc3OCC(=O)N(c3cc2)C
[F	Cl	Br	I] Fc1cc(ccc1)CCNC(=O)Nc2c[nH+]c(N3CCCC3)cc2
[F	Cl	Br	I] Fc1cc(ccc1)CN(C(=O)C[NH+](CC(=O)NC)C)CC
[F	Cl	Br	I] Fc1cc(NC(=O)C)c(cc1)C(=O)OCC(=O)N(c2ccccc2)C
[F	Cl	Br	I] Fc1cc(OCC#Cc2ncccc2)cc(c1)[C@](O)(CO)CC
[F	Cl	Br	I] Fc1cc2c(NC(=O)CN(C(=O)C)[C@H]2c3ccc(F)cc3)cc1
[F	Cl	Br	I] Fc1ccc(cc1)[C@@H]2N(C(=O)N[C@@H]3C[NH+](CCC3)C)CCC2
[F	Cl	Br	I] Fc1ccc(cc1)C(=O)NN=Cc2cc(OC)c([O-])c([N+]([O-])=O)c2
[F	Cl	Br	I] Fc1ccc(N2C([O-])=N[C@@](NC(=O)OCC)(C(=O)2)C(F)(F)F)cc1
[F	Cl	Br	I] Fc1ccc(NC(=O)COC(=O)CCN2N=CC(=C2)C)cc1
[F	Cl	Br	I] Fc1ccc(NCC(=O)Nc2ccc(cc2)C(=O)C)cc1
[F	Cl	Br	I] S(=O)(=O)(c1cc(F)c(F)cc1)CC(=O)Nc2cc(ccc2)CC
[F	Cl	Br	I] S(=O)(=O)(CCNC(=O)N1C[C@@H](OCC1)c2ccc(F)cc2)C
[F	Cl	Br	I] S(=O)(=O)(N(CC)CC)N[C@@H](c1c(F)cc(F)cc1)C
[F	Cl	Br	I] S(=O)(=O)(N(CC1=CSC=C1)CC(F)(F)F)CCC
[F	Cl	Br	I] S(=O)(=O)(N[C@@H]1CN(C(=O)NCCc2ccc(F)cc2)CCC1)C
[F	Cl	Br	I] S(=O)(=O)(N=C([O-])/C=C/c1cc(F)ccc1)CCc2ccncc2
[F	Cl	Br	I] S(=O)(=O)(N1c2c(NC(=O)[C@@H]1C)cccc2)c3ccc(F)cc3
[F	Cl	Br	I] S(=O)(=O)(Nc1c(F)ccc(F)c1)c2ccc(OC)cc2
[F	Cl	Br	I] S(c1ccc(cc1)/C=C/C(=O)N(Cc2ncccc2)C)C(F)F
[F	Cl	Br	I] S(c1nnc2c(n1)N(c3c2cc(F)cc3)C)CCN4CCOCC4
[F	Cl	Br	I] S=C(Nc1c(cccc1)C(F)(F)F)NC(=O)c2ccc(F)cc2
[F	Cl	Br	I] S1(=O)(=O)c2c(F)c(nc(F)c(N(CC1)CCOC)2)N3CCCC3
[F	Cl	Br	I] S1C(=CC=C1)[C@H]2NC=3N(N=C(C(=O)OCC)C3)[C@@H](C(F)(F)F)C2
[F	Cl	Br	I] S1C(C=2OC(=O)N(N2)CC(=O)Nc3cc(F)c(cc3)C)=CC=C1
[F	Cl	Br	I] S1c2c(N=C1[C@H](C#N)C(=O)C(F)(F)F)cccc2
[N	n;+1] [N+]1(=C(NCCCC)c2ccccc2)[C@H](CCC[C@@H]1C)C
[N	n;+1] [O-][N+](=O)C1=NN(C=C1)CC(=O)Oc2ccc(cc2)[C@H](CC)C
[N	n;+1] [O-][N+](=O)c1c(cc(N2CCOCC2)cc1)C(=O)Nc3ncc(cc3)C
[N	n;+1] [O-][N+](=O)c1c(cc(OC)c(OC)c1)CN2C(C=O)=CC=C2
[N	n;+1] [O-][N+](=O)c1c(ccc(c1)C=2OC(/C=C/3\NC(=O)N=C([O-])3)=CC2)C
[N	n;+1] [O-][N+](=O)c1c(ccc(NC(=O)C[NH+]2CCC(C(=O)N(C)C)CC2)c1)C
[N	n;+1] [O-][N+](=O)c1c(cccc1)CNC(=O)CNC(=O)NCC=2OC=CC2
[N	n;+1] [O-][N+](=O)c1c(NC(=O)[C@H]2[C@@H](C([O-])=O)[C@H]3C=C[C@@H]2C3)ccc(OC)c1
[N	n;+1] [O-][N+](=O)c1c(OC)ccc(c1)C(=O)Oc2ccc(NC(=O)OC)cc2
[N	n;+1] [O-][N+](=O)c1c(OCCN2CCOCC2)ccc(c1)C
[N	n;+1] [O-][N+](=O)c1c2NC(C(=O)N[C@H](COC)C)=Cc2ccc1
[N	n;+1] [O-][N+](=O)c1cc(c(cc1)C=2OC(C=NC3=NNC=N3)=CC2)C
[N	n;+1] [O-][N+](=O)c1cc(ccc1)/C=C(\NC(=O)C)/C(=O)Nc2ccccc2
[N	n;+1] [O-][N+](=O)c1cc(ccc1)/C=C/C(=O)NCc2c(OC)nccc2
[N	n;+1] [O-][N+](=O)c1cc2c(N(C(=O)COC(=O)c3nccnc(N)3)CC2)cc1
[N	n;+1] [O-][N+](=O)c1cc2c(NN=C2C(=O)Nc3cnc(N4N=CC=C4)cc3)cc1
[N	n;+1] [O-][N+](=O)c1ccc(cc1)C[NH+]2C[C@@H](CO)CCC2
[N	n;+1] [O-][N+](=O)c1ccc(cc1)C=NN=C\2c3c(cccc3)C(=O)/C(=C(/[O-])\C)2
[N	n;+1] [O-][N+](=O)c1cnc(Nc2ccc(N3C(=O)CCC3)cc2)cc1
[N	n;+1] [O-][n+]1c(cccc1)C(=O)NN2C(=O)N[C@](c3ccccc3)(C(=O)2)CC
[N	n;+1] [O-]C(=O)[C@H]1CN(C(=O)C1)CCC[NH+]2[C@@H](CCCC2)C
[N	n;+1] Brc1c(O)c(cc(Cl)c1)[C@H]([NH3+])CC(=O)OCC
[N	n;+1] Brc1ccc(cc1)C[NH2+]C2CCC(C(=O)NC)CC2
[N	n;+1] Brc1ccc(cc1)C=2NC(=NC2)[C@H]([NH3+])C
[N	n;+1] ClC=1SC(=CC1)C[NH2+]CC=C
[N	n;+1] Clc1c(cc([N+]([O-])=O)cc1)C=2OC(C=NNC=3[N-]N=NN3)=CC2
[N	n;+1] Clc1c(cccc1)C(=O)N(C2CC[NH+](CC2)C)C3CC3
[N	n;+1] Clc1c(Cl)cc(NC(=O)C[n+]2ccc(cc2)C)c(Cl)c1
[N	n;+1] Clc1c(OCC(=O)Nc2cc([N+]([O-])=O)c(OC)cc2)cccc1
[N	n;+1] Clc1c(S(=O)(=O)N[C@H]2C[NH+](C(C)C)CC2)ccc(c1)C
[N	n;+1] Clc1cc(c(OC)cc1)CN(c2ncc([N+]([O-])=O)cc(C#N)2)C
[N	n;+1] Clc1cc(F)c(cc1)C(=O)N[C@H]2C[NH+](C3CC3)CC2
[N	n;+1] Clc1ccc(cc1)C2=NOC(=N2)C[NH+](C[C@H]3CN(C(=O)C3)CC)C
[N	n;+1] Clc1ccc(NC(=O)[C@H]([NH+]2CCC(C#N)CC2)C)cc1
[N	n;+1] Fc1c(ccc(F)c1)[C@H](NC(=O)NCCCN2C(=[NH+]C=C2)C)C
[N	n;+1] Fc1c(NC(=O)[C@@H]([NH+](Cc2cc(C#N)ccc2)C)C)ccc(c1)C
[N	n;+1] Fc1c(NC(=O)[C@H](CN2N=C(C([N+]([O-])=O)=C2C)C)C)cccc1
[N	n;+1] Fc1c(OC)ccc(c1)C(=O)NCCCN2C=[NH+]C=C2
[N	n;+1] Fc1ccc(OCC[C@@H]2C[NH2+]CCC2)cc1
[N	n;+1] N=1N2C(=NC1c3c(cccc3)C)C4=C(N=C2)N(C(=C4C)C)CC[NH+](C)C
[N	n;+1] n1c(nc2c(c1N)cccc2)C[NH+]3C[C@@H](CCC3)C
[N	n;+1] O(c1cc2Nc3c(ncnc3c2cc1)N4CC[NH+](CC4)CC)C
[N	n;+1] O(c1ccc(cc1)C)C[C@H](O)C[NH+]2C[C@@H](C[C@H](C2)C)C
[N	n;+1] O(c1ccccc1)CCN2c3c([N+](=C2N)CC=C)cccc3
[N	n;+1] O(c1ccccc1)CCN2CC[NH+](C(C)C)CC2
[N	n;+1] O[C@@]1(c2ccccc2)[C@@H](C[NH+](CC1)C)CC
[N	n;+1] O=C(N(C)C)C1CC[NH+]([C@H](C(=O)NC(C)C)C)CC1
[N	n;+1] O=C(N(C1CC[NH+](CC1)C)C2CC[NH+](CC2)C)/C=C/c3ccccc3
[N	n;+1] O=C(N(C1CC1)CC2=[NH+]C=CN2C)C3CCN(C(=O)CCC)CC3
[N	n;+1] O=C(N(CC)CC)C1CC[NH+](CC2=NOC(=N2)C3CC3)CC1
[N	n;+1] O=C(N1C[C@@H](OCC1)C(=O)N)Nc2cc(ccc2)C=3OC(=C([NH+]3)C)C
[N	n;+1] O=C(N1C[C@H](CCC1)C)C2CC[NH+](Cc3cnccc3)CC2
[N	n;+1] O=C(N1CCC(C(=O)NCCC[NH+](C)C)CC1)c2ccccc2
[N	n;+1] O=C(N1CCCCC1)c2cc(ccc2)C[NH+](C[C@@H]3COCC3)CC
[N	n;+1] O=C(NC(=O)C[NH+]1[C@H](CCc2ccccc2)CCC1)NC3CC3
[N	n;+1] O=C(NC(C)(C)C)[C@H]([NH+]1CCC(C(=O)NCC)CC1)C
[N	n;+1] O=C(NC1CC[NH+](Cc2ccncc2)CC1)/C=C/C=3OC=CC3
[N	n;+1] O=C(Nc1ccc(cc1)C)C(=O)NC[C@@H](O)C[NH+]2CCCCC2
[N	n;+1] O=C(Nc1ccc(cc1)CO)C[NH+](CC)CC
[N	n;+1] O=C(Nc1ccc(O)cc1)[C@@H]2C[NH+](CCC#N)CCC2
[N	n;+1] O=C(NCC(=O)NNC(=O)[C@H]([NH3+])CC(C)C)c1ccccc1
[N	n;+1] O=C(NCC[NH+]1CCN(c2ccccc2)CC1)CN3[C@@H](COCC3)C
[N	n;+1] O=C(NCc1cc(ccc1)C[NH+]2CCCC2)c3ccc(C#N)cc3
[N	n;+1] O=C(NCC1CC[NH+](CC1)CC)c2cc(NC(=O)[C@H]3[C@H](C3)C)ccc2
[N	n;+1] O=C(NCCCC[NH+]1CCN(c2ccccc2)CC1)c3ccccc3
[N	n;+1] O=C(NCCCN1C(=[NH+]C=C1)C)C2(NC(=O)C)CCCCC2
[N	n;+1] O=C(NN=C1CC[NH+](C2CCCC2)CC1)CNc3cc(OC)ccc3
[N	n;+1] O=C(NNC(=O)c1ccccc1)NCC[NH+](CC)CC
[N	n;+1] O=C(OC(C)(C)C)N1CCC(CNc2c(N)c[nH+]cc2)CC1
[N	n;+1] O=C(OC)c1ccc(cc1)C=NN2C(N=[N+]=[N-])=NN=C2C
[N	n;+1] O=C1N(C=2N(N=C(C2)C)CC1)[C@@H](C(=O)NCCC[NH+]3CCCCC3)C
[N	n;+1] O=C1N(c2c(O[C@@H]1C)ccc(NC(=O)C(CC)CC)c2)CC[NH+](C)C
[N	n;+1] O=C1N(c2cc(OCC)ccc2)C(=O)C[C@H]([NH+]3CCC(C(=O)N)CC3)1
[N	n;+1] O=C1N=C(O)[C@H](C(=O)N1CCCC)C(=NCC[NH+]2CCOCC2)C
[N	n;+1] O1c2c(N=C1[C@@H]3C[NH+](C[C@H](O)c4ccccc4)CCC3)cccc2
[N	n;+1] O1c2c(OCC1)ccc(c2)C[NH+](CC=3OC(=NN3)C=4OC=CC4)C
[N	n;+1] O1c2c(OCCC1)cccc2C[NH2+]Cc3c(OC)c(OC)ccc3
[N	n;+1] O1N=C(N=C1C)C[NH+]([C@H](c2c(OC)cccc2)C)C
[N	n;+1] OC[C@H]([NH2+]Cc1ccc(cc1)CC)CC
[N	n;+1] OCCC[NH+](C1CC1)CC2CCCCC2
[N	n;+1] S(=O)(=O)(c1[n+]([O-])cccc1)[C@@H](C(=O)NCCCCC)C
[N	n;+1] S(=O)(=O)(c1cc([N+]([O-])=O)c(NCCC(C)(C)C)cc1)C
[N	n;+1] S(=O)(=O)(Cc1cc(ccc1)C[NH2+]C[C@H]2CN3N=CC=C3NC2)C
[N	n;+1] S(C1=NN=CN1C(C)C)[C@H](C(=O)Nc2c(ccc([N+]([O-])=O)c2)C)C
[N	n;+1] S=C(Nc1c(F)cc(F)cc1)NC[C@@H](C[NH+]2CCCCC2)C
[N	n;+1] S=C(Nc1c(OC)ccc(OC)c1)Nc2ccc([N+]([O-])=O)cc2
[N	n;+1] S=C1S/C(/C(=O)N(c2ccccc2)1)=C\c3c([N+]([O-])=O)cccc3
[N	n;+1] S1(=O)(=O)C[C@H]([NH2+]CC2=C(OC)N(N=C2C)C)CC1
[N	n;+1] S1/C(/C(=O)N2N=C(C(=O)N=C12)C)=C\C=3SC([N+]([O-])=O)=CC3
[N	n;+1] S1C([N+]([O-])=O)=CC=C1[C@H]2SC[C@@H]([NH2+]2)C([O-])=O
[N	n;+1] S1C(=[N+](C(=C1)C)CC=C)Nc2ccc(cc2)C([O-])=O
[N	n;+1] S1C(=NC(=C1)CC(=O)N2CCN(C=O)CC2)C[NH+]3CCCC3
[N	n;+1] S1C(=NN=C1CC)N=C([O-])C[NH+]2Cc3c(cccc3)CC2
[N	n;+1] S1C(=O)N(C(=C1)C)CCC(=O)N2CCN(c3[nH+]cccc3)CC2
[N	n;+1] S1C(C(=O)O[C@H](C(=O)Nc2cc([N+]([O-])=O)ccc2)C)=CC=C1
[N	n;+1] S1C(C(=O)OCC(=O)N2C[C@@H](C[C@@H](C2)C)C)=CC([N+]([O-])=O)=C1C
[N	n;+1] S1C(NC=[N+](C)C)=C(C(=O)OCC)C2=C1C(=O)CCC2
[N	n;+1] S1C2=C(C=C1)[C@H]([NH+](CC(=O)NCc3cc(ccc3)COC)CC2)C
[N	n;+1] S1C2=NN=C(N(N=C1c3ccc([N+]([O-])=O)cc3)2)CCC
[N	n;+1] S1CC[NH+](CC1)CCCNC(=O)OC(C)(C)C
[N&X4&+	N&X3&+0] [O-][N+](=O)c1c(cc2OCOc2c1)C[NH+]3CCN(c4ccccc4)CC3
[N&X4&+	N&X3&+0] [O-][N+](=O)c1cc(ccc1)[C@H](OC(=O)[C@H](NC(=O)C=2OC=CC2)C)C
[N&X4&+	N&X3&+0] [O-][N+](=O)c1ncc(N2CCN(C(=O)Cc3ccccc3)CC2)cc1
[N&X4&+	N&X3&+0] [O-]C(=O)[C@@H]1N(C(=O)Nc2cc3OCCOc3cc2)CCC1
[N&X4&+	N&X3&+0] [O-]C(=O)[C@H](c1ccccc1)CC(=O)Nc2ccc(O)cc2
[N&X4&+	N&X3&+0] [O-]C(=O)C[NH2+][C@@H]1C(=O)N(c2c(cc(cc2)C)C)C(=O)C1
[N&X4&+	N&X3&+0] [O-]C(=O)COC1CCC2(CCN(c3cc[nH+]cc3)CC2)CC1
[N&X4&+	N&X3&+0] [O-]C=1N2N=C(N=C(N=C(C1Cc3ccccc3)C)2)NC(=O)C4CC4
[N&X4&+	N&X3&+0] [S-]C1=NN=C(N1CCCN2CCOCC2)c3c(F)cccc3
[N&X4&+	N&X3&+0] Brc1c2c(N(C(=O)C(=O)2)CN(C3CC3)CC#N)ccc1
[N&X4&+	N&X3&+0] Brc1cc(N2C(=O)CCC(=O)2)ccc1
[N&X4&+	N&X3&+0] Clc1c(c(Cl)ccc1)CC(=O)NCc2ccncc2
[N&X4&+	N&X3&+0] Clc1c(c(NC(=O)CSC2=NN=C(N2C)CC)ccc1)C
[N&X4&+	N&X3&+0] Clc1c(ccc(NC(=O)NCC=2OC=CC2)c1)C
[N&X4&+	N&X3&+0] Clc1c(cccc1)[C@@H]([NH+](C)C)CNC(=O)NNC(=O)C
[N&X4&+	N&X3&+0] Clc1c(cccc1)/C=C/C(=O)NC=2OC(=NN2)C=3N(N=C(C3)C)C
[N&X4&+	N&X3&+0] Clc1c(cccc1)C(=O)NNC(=O)[C@@H](Oc2c(OC)cccc2)C
[N&X4&+	N&X3&+0] Clc1c(cccc1)C2(C(=O)NC=3SC(=C(N3)C)C)CC2
[N&X4&+	N&X3&+0] Clc1cc(N2C(=O)O[C@@H](C2)CNC(=O)CC(C)(C)C)ccc1
[N&X4&+	N&X3&+0] Clc1ccc(cc1)C2(CNC(=O)NC[C@@H](O)C)CCCC2
[N&X4&+	N&X3&+0] Clc1ccc(cc1)CCC(=NNC(=O)N)C(OC)OC
[N&X4&+	N&X3&+0] FC(F)(F)[C@@](O)(c1ccccc1)CCNC(=O)C=2C=NN(C2)C
[N&X4&+	N&X3&+0] Fc1c(ccc(F)c1)[C@@H](NC(=O)N2C[C@H](OCC2)C)C
[N&X4&+	N&X3&+0] Fc1c(ccc(NC(=O)CN2C(=O)c3c(cccc3)C=C2)c1)C
[N&X4&+	N&X3&+0] Fc1c(F)ccc(c1)C(=O)N2C[C@@H](C([O-])=O)CCC2
[N&X4&+	N&X3&+0] Fc1c(N2C[C@H](O[C@H](C2)C)C)ccc(NC(=O)c3cc[n+]([O-])cc3)c1
[N&X4&+	N&X3&+0] Fc1cc(ccc1)[C@@H](NCc2cc(OCC)ccc2)C3=[NH+]C=CN3C
[N&X4&+	N&X3&+0] Fc1cc(ccc1)[C@H](O)CNC(=O)c2c(O)cccc2
[N&X4&+	N&X3&+0] Fc1ccc(cc1)[C@H](N(C(=O)C[NH+]2CC(=O)NCC2)CC)C
[N&X4&+	N&X3&+0] Fc1ccc(cc1)C(=O)N2CC(C3=Nc4c(N3)cccc4)C2
[N&X4&+	N&X3&+0] Fc1ccc(cc1)CCC(=O)O[C@@H](C(=O)Nc2ncccn2)C
[N&X4&+	N&X3&+0] Ic1cc(NC(=O)NOCC=C)ccc1
[N&X4&+	N&X3&+0] O[C@H]([C@H](O)C)[C@@H](O)C(=NNc1ccccc1)C[NH+]2CCCCC2
[N&X4&+	N&X3&+0] O=C(N(CC(=O)NC(C)(C)C)C)NCCC(=O)N1CCCC1
[N&X4&+	N&X3&+0] O=C(N(CC1=C(ON=C1C)C)C)NCc2ccc(cc2)COC
[N&X4&+	N&X3&+0] O=C(N(CC1CCCC1)C)Nc2c(cc(cc2)C(=O)NCC)C
[N&X4&+	N&X3&+0] O=C(N)[C@@H]([NH2+]CCc1ccccc1)c2ccccc2
[N&X4&+	N&X3&+0] O=C(N1[C@@H](C2=Nc3c(N2)cccc3)CN(Cc4ccccc4)CC1)C
[N&X4&+	N&X3&+0] O=C(N1C[C@@H](C(=O)c2ccc(OC)cc2)CCC1)C(C)(C)C
[N&X4&+	N&X3&+0] O=C(N1C[C@H](C(=O)N2C[C@H](CCC2)C)CCC1)NC3CC3
[N&X4&+	N&X3&+0] O=C(N1CC(=O)NCC1)CCNC(=O)[C@H]2[C@@H](C2)C
[N&X4&+	N&X3&+0] O=C(N1CCC(=NNc2nnc(N3N=CC=C3)cc2)CC1)C(C)(C)C
[N&X4&+	N&X3&+0] O=C(N1CCN(C=O)CC1)Nc2c3c(ccc2)cccc3
[N&X4&+	N&X3&+0] O=C(N1CCN(c2[nH+]cccc2)CC1)CC(C)(C)C
[N&X4&+	N&X3&+0] O=C(N1CCN(c2ncccc2C[NH2+]C[C@H]3CC=CCC3)CC1)C
[N&X4&+	N&X3&+0] O=C(NC[C@@H]1CN(c2ccccc2)CC1)C=C(C)C
[N&X4&+	N&X3&+0] O=C(NC1=NN(C=2NC(=O)[C@@H](CC12)C)C)c3cc(cc(c3)C)C
[N&X4&+	N&X3&+0] O=C(Nc1c(cccc1C)CC)C(=O)N[C@@H](CO)C
[N&X4&+	N&X3&+0] O=C(Nc1c(N2CCCC2)cccc1)NCC3=NN=CN3C
[N&X4&+	N&X3&+0] O=C(Nc1c2c(ccc1)CN(Cc3nc4c(nc3C)cccc4)CC2)C
[N&X4&+	N&X3&+0] O=C(Nc1c2c(nccc2)c(cc1)C)c3cnc4NN=C(c4c3)C
[N&X4&+	N&X3&+0] O=C(Nc1cc2OCCCOc2cc1)[C@@H]([n+]3cc4c(cc3)cccc4)C
[N&X4&+	N&X3&+0] O=C(NCC=1ON=C(C1)C)/C(/C#N)=C\c2ccc(OC)cc2
[N&X4&+	N&X3&+0] O=C(NCc1ncccc1)c2ccc(cc2)C[NH+]3C[C@@H](CCC3)C
[N&X4&+	N&X3&+0] O=C(NCCC=1c2c(NC1)cccc2)[C@@H](N3C[C@H](O[C@@H](C3)C)C)C
[N&X4&+	N&X3&+0] O=C(NCCN1c2c(N=C1)cccc2)C[C@@H]3C=CCC3
[N&X4&+	N&X3&+0] O=C(NN=Cc1cc(O)c(O)cc1)c2ccc(C#N)cc2
[N&X4&+	N&X3&+0] O=C(NN=Cc1ccc(O)cc1)CNc2cc(OC)ccc2
[N&X4&+	N&X3&+0] O=C(NNC(=O)CN1C(=O)CCCCC1)c2cc3N=CNc3cc2
[N&X4&+	N&X3&+0] O=C(OC)Nc1c(OC(=O)/C=C/c2cc3OCOc3cc2)cccc1
[N&X4&+	N&X3&+0] O=C(OC)NNC(=O)NCc1c(OC2CCCC2)nccc1
[N&X4&+	N&X3&+0] O=C(OCC(=O)Nc1cc(c(cc1)C)C)[C@H]2N(C(=O)CC)CCCC2
[N&X4&+	N&X3&+0] O=C(OCC(=O)NC1CCCCCC1)c2ccc(N3N=NN=C3)cc2
[N&X4&+	N&X3&+0] O=C(OCC)c1ccc(NC(=O)[C@H]([NH+]2CCC(O)CC2)C)cc1
[N&X4&+	N&X3&+0] O=C1N([C@@H](C(=O)Nc2c(cccc2)C(=O)N)C)Cc3c(cccc3)1
[N&X4&+	N&X3&+0] O=C1N(C(=O)C2(N1)CCCC2)CCCC(=O)Nc3cc(cc(c3)C)C
[N&X4&+	N&X3&+0] O=C1N(C(=O)c2c(cccc2)1)[C@H](C(=O)NCCc3ccccc3)C
[N&X4&+	N&X3&+0] O=C1N(c2c(cccc2)C(=NNC(=O)c3cnccc3)1)CN4CCCC4
[N&X4&+	N&X3&+0] O=C1N(c2c(cccc2)C(=O)N1CCC)CC(=O)N3[C@H](CCCC3)C
[N&X4&+	N&X3&+0] O=C1N(c2ccccc2)C[C@H](C(=O)[C@H](C#N)C3=Nc4c(N3)cccc4)C1
[N&X4&+	N&X3&+0] O=C1NC(=Nc2c(cccc2)1)CN([C@H](C=3ON=C(N3)C(C)C)C)C
[N&X4&+	N&X3&+0] O=C1NC(=O)c2c(cc(NC(=O)C3=C(OC(=O)C=C3C)C)cc2)1
[N&X4&+	N&X3&+0] O=C1NC[C@@H](C=2NC(c3ccncc3)=CC12)C4CCC4
[N&X4&+	N&X3&+0] O1[C@@H](CN(Cc2c(cccc2)C)CC1)CC
[N&X4&+	N&X3&+0] O1c2c(OCC1)ccc(c2)CCNC3=NN4N=NN=C4C=C3
[N&X4&+	N&X3&+0] O1N([C@H](c2c(OC)cc(OC)cc2)[C@@H]3[C@H]1CO[C@@H](OC3)C)C
[N&X4&+	N&X3&+0] OCCC=1N=NN(C1)C2CC[NH+](CC2)CCCc3ccccc3
[N&X4&+	N&X3&+0] S(=O)(=O)(N)c1cc2N=C(Nc2cc1)c3cnc(nc3)N4CCCC4
[N&X4&+	N&X3&+0] S(=O)(=O)(N[C@@H]1C2=C(N(N=C2)C)CCC1)c3ccc(cc3)C(=O)C
[N&X4&+	N&X3&+0] S(=O)(=O)(N[C@H](c1ccc(OC)cc1)C)c2c(F)ccc(F)c2
[N&X4&+	N&X3&+0] S(=O)(=O)(Nc1c(cccc1)C(=O)N)C=2C(=NNC2C)C
[N&X4&+	N&X3&+0] S(=O)(=O)(NCCc1ccccc1)c2cc([N+]([O-])=O)c(OC)cc2
[N&X4&+	N&X3&+0] S(C1=NN(c2ccccc2)C(=N1)C(C)C)[C@H]3C(=O)NCCCC3
[N&X4&+	N&X3&+0] S(C1=NN=C(N(N)1)C)[C@H](C(=O)Nc2c(OC)cc(OC)cc2)C
[N&X4&+	N&X3&+0] S(C1=NN=NN1CC=C)[C@@H](C(=O)Nc2cc([N+]([O-])=O)c(cc2)C)C
[N&X4&+	N&X3&+0] S(c1c(F)cc(F)cc1)[C@H](C(=O)NC(=O)Nc2ccccc2)C
[N&X4&+	N&X3&+0] S(c1ccc(cc1)C)CC(=O)NC=2SC=C(N2)c3ncccc3
[N&X4&+	N&X3&+0] S(c1nc(ncc1C(=O)OCC)N(C)C)C(=[NH2+])N
[N&X4&+	N&X3&+0] S=C(N[C@H](c1ccccc1)CC(C)C)NC2CC2
[N&X4&+	N&X3&+0] S=C(Nc1cc2OCCCOc2cc1)Nc3ccccc3
[N&X4&+	N&X3&+0] S1(=O)(=O)C[C@H](NC(=O)C=2C(=NOC2C)c3ccccc3)CC1
[N&X4&+	N&X3&+0] S1C(=NC(=C1)CC(=O)OCC)NC(=O)c2c(O)cc(cc2)C
[N&X4&+	N&X3&+0] S1C(=NC(C=2c3c(NC2C)cccc3)=C1)NC(=O)C4CCOCC4
[N&X4&+	N&X3&+0] S1C(=NC(C2=C(N(C(=C2)C)CCC(C)C)C)=C1)NC=C(C#N)C#N
[N&X4&+	N&X3&+0] S1C(=NC=C1)NC(=O)COC(=O)c2c(F)cc(C#N)cc2
[N&X4&+	N&X3&+0] S1C(C(=O)N(CC(=O)OCC(=O)NC(C)(C)C)C)=CC=C1
[N&X4&+	N&X3&+0] S1C=C(C=C1)CCC(=O)NC2(C(=O)OC)CCCCC2
[N&X4&+	N&X3&+0] S1C2=C(C=C1)CN([C@H](C=3ON=C(N3)C(C)(C)C)C)CC2
[N&X4&+	N&X3&+0] S1c2c(ncnc2C=C1)NCc3c(cccc3)CO
[N&X4&+	N&X3&+0] S1N=C(N=C1NC(=O)N2C[C@@H](C[NH3+])CCC2)C
[truncated: 32,700 more rows]
[truncated: 12 more columns]
