# Supplementary material for: Systematic benchmark of substructure search in molecular graphs - From Ullmann to VF2
Source: J Cheminform. 2012 Jul 31;4:13. doi: 10.1186/1758-2946-4-13 (PMC3586954; doi:10.1186/1758-2946-4-13)
Supplement: Additional file 3 — Supplementary Information (Additional file3). Figure S1. Depiction of SMARTS pattern with no explicit hydrogens and no recursion (top-left), explicit hydrogens and no recursion (top-right), no explicit hydrogens and recursion (bottom-left), and with explicit hydrogens and recursive atom environments (bottom-right). Depictions are created by SMARTSViewer [42]. Figure S2. Visual dipiction of PAINS patterns 1-4 created with SMARTSViewer [42]. Figure S3. Visual dipiction of PAINS patterns 5-8 created with SMARTSViewer [42]. Figure S4. Visual dipiction of PAINS patterns 9-12 created with SMARTSViewer [42]. Figure S5. Visual dipiction of PAINS patterns 13-16 created with SMARTSViewer [42]. [file 1758-2946-4-13-S3.zip › additional_data/datasets/substructure_search_set/literature_noHs_rec.smarts.everything.benchmarkset]

[!$([#6	F	Cl	Br	I	o	s	nX3	#7v5	#15v5	#16v4	#16v6	*+1	*+2	*+3])] [O-][N+](=O)c1c(OC)cc2c(OC=C2C)c1
[!$([#6	F	Cl	Br	I	o	s	nX3	#7v5	#15v5	#16v4	#16v6	*+1	*+2	*+3])] [O-][N+](=O)c1cc(NC(=O)C(=O)NCc2ccc(cc2)C(=O)OC)ccc1
[!$([#6	F	Cl	Br	I	o	s	nX3	#7v5	#15v5	#16v4	#16v6	*+1	*+2	*+3])] [O-][N+](=O)c1cc(OC[C@@H](O)CN2C(=O)N[C@](c3cc4c(cc3)CCC4)(C(=O)2)C)ccc1
[!$([#6	F	Cl	Br	I	o	s	nX3	#7v5	#15v5	#16v4	#16v6	*+1	*+2	*+3])] [O-][N+](=O)c1ccc(cc1)CC(=O)NCC2=NOC(c3cc(OC)c(OC)cc3)=C2
[!$([#6	F	Cl	Br	I	o	s	nX3	#7v5	#15v5	#16v4	#16v6	*+1	*+2	*+3])] [O-]C(=O)[C@H](NC(=O)CNC(=O)[C@@H]([NH3+])CC(C)C)Cc1ccc(O)cc1
[!$([#6	F	Cl	Br	I	o	s	nX3	#7v5	#15v5	#16v4	#16v6	*+1	*+2	*+3])] [O-]C(=O)c1cc(c(NC(=O)c2ccc(OC(=O)CC)cc2)cc1)C
[!$([#6	F	Cl	Br	I	o	s	nX3	#7v5	#15v5	#16v4	#16v6	*+1	*+2	*+3])] [O-]C1=NC2=NC=NN2C=3NC(=O)C[C@H](c4cc(OC)c(O)cc4)C13
[!$([#6	F	Cl	Br	I	o	s	nX3	#7v5	#15v5	#16v4	#16v6	*+1	*+2	*+3])] Br/C(=C\c1ccccc1)/C=NNC(=O)[C@H]2CS(=O)(=O)CC2
[!$([#6	F	Cl	Br	I	o	s	nX3	#7v5	#15v5	#16v4	#16v6	*+1	*+2	*+3])] BrC=1c2c(NC1C(=O)/C(/C#N)=C(\[O-])/N3C[C@H](O[C@H](C3)C)C)cccc2
[!$([#6	F	Cl	Br	I	o	s	nX3	#7v5	#15v5	#16v4	#16v6	*+1	*+2	*+3])] BrC=1OC(C=2OC(=O)\C(\N2)=C\c3cc(OCC)c(OCC)cc3)=CC1
[!$([#6	F	Cl	Br	I	o	s	nX3	#7v5	#15v5	#16v4	#16v6	*+1	*+2	*+3])] BrC=1SC=C(C1)COC(=O)c2c(N(C(=O)OC)C)cccc2
[!$([#6	F	Cl	Br	I	o	s	nX3	#7v5	#15v5	#16v4	#16v6	*+1	*+2	*+3])] Brc1c(cccc1)C(=O)Nc2c(cccc2)C[NH+]3CCCC3
[!$([#6	F	Cl	Br	I	o	s	nX3	#7v5	#15v5	#16v4	#16v6	*+1	*+2	*+3])] Brc1c(NC(=O)C)c(Br)cc(c1)C23CC4CC(C2)CC(C3)C4
[!$([#6	F	Cl	Br	I	o	s	nX3	#7v5	#15v5	#16v4	#16v6	*+1	*+2	*+3])] Brc1cc(Cl)c(S(=O)(=O)NNC(=O)[C@@H]2OCCC2)cc1
[!$([#6	F	Cl	Br	I	o	s	nX3	#7v5	#15v5	#16v4	#16v6	*+1	*+2	*+3])] Brc1ccc(cc1)C=2[N-]c3c(S[C@@]4(c5c(NC(=O)4)cccc5)C2)ccc(Cl)c3
[!$([#6	F	Cl	Br	I	o	s	nX3	#7v5	#15v5	#16v4	#16v6	*+1	*+2	*+3])] Brc1ccc(cc1)C2=Nc3c(N2)cccc(N)3
[!$([#6	F	Cl	Br	I	o	s	nX3	#7v5	#15v5	#16v4	#16v6	*+1	*+2	*+3])] ClC=1N(N=C(C1C=NNC2=C[C@@H]3C([C@]2(CC3)C)(C)C)C)c4ccccc4
[!$([#6	F	Cl	Br	I	o	s	nX3	#7v5	#15v5	#16v4	#16v6	*+1	*+2	*+3])] ClC=1SC(=CC1)CN(C(=O)CS(=O)(=O)c2ccc(OCC)cc2)C
[!$([#6	F	Cl	Br	I	o	s	nX3	#7v5	#15v5	#16v4	#16v6	*+1	*+2	*+3])] Clc1c(c(F)ccc1)CN2C(=O)C(=O)N(c3cc4OCCOc4cc3)C=C2
[!$([#6	F	Cl	Br	I	o	s	nX3	#7v5	#15v5	#16v4	#16v6	*+1	*+2	*+3])] Clc1c(c(S(=O)(=O)NCCCC=2Sc3c(N2)cccc3)ccc1)C
[!$([#6	F	Cl	Br	I	o	s	nX3	#7v5	#15v5	#16v4	#16v6	*+1	*+2	*+3])] Clc1c(cc(NC(=O)C(=O)NCc2ccc(OC(C)C)cc2)c(OC)c1)C
[!$([#6	F	Cl	Br	I	o	s	nX3	#7v5	#15v5	#16v4	#16v6	*+1	*+2	*+3])] Clc1c(cccc1)[C@H](NC(=O)CN(CC#N)CCC)C
[!$([#6	F	Cl	Br	I	o	s	nX3	#7v5	#15v5	#16v4	#16v6	*+1	*+2	*+3])] Clc1c(cccc1)C=2C3=C(SC2)N=C(SCC(=O)Nc4ccc(cc4)C([O-])=O)N(C(=O)3)C
[!$([#6	F	Cl	Br	I	o	s	nX3	#7v5	#15v5	#16v4	#16v6	*+1	*+2	*+3])] Clc1c(N[C@@H]2CN(c3ncccn3)CCC2)ccc([N+]([O-])=O)c1
[!$([#6	F	Cl	Br	I	o	s	nX3	#7v5	#15v5	#16v4	#16v6	*+1	*+2	*+3])] Clc1c(N2N=C(C(=O)N3CCN(Cc4ccc(cc4)C(C)C)CC3)C(=O)C=C2C)cccc1
[!$([#6	F	Cl	Br	I	o	s	nX3	#7v5	#15v5	#16v4	#16v6	*+1	*+2	*+3])] Clc1c(NC(=O)N2C[C@H](C(=O)N[C@@H](CCC)C)CCC2)ccc(Cl)c1
[!$([#6	F	Cl	Br	I	o	s	nX3	#7v5	#15v5	#16v4	#16v6	*+1	*+2	*+3])] Clc1c(ncc(c1)C(=O)NC=2SC=C(N2)c3c(F)c(ccc3)C(F)(F)F)N4C[C@@H](C([O-])=O)[C@@H](C4)C
[!$([#6	F	Cl	Br	I	o	s	nX3	#7v5	#15v5	#16v4	#16v6	*+1	*+2	*+3])] Clc1c(OC(=O)c2cc(OC)c(OC)c(OC)c2)c(cc(Cl)c1)C=Nc3cc([N+]([O-])=O)ccc3
[!$([#6	F	Cl	Br	I	o	s	nX3	#7v5	#15v5	#16v4	#16v6	*+1	*+2	*+3])] Clc1cc(NC(=O)NC2CC2)c(OCC(F)(F)F)cc1
[!$([#6	F	Cl	Br	I	o	s	nX3	#7v5	#15v5	#16v4	#16v6	*+1	*+2	*+3])] Clc1cc2N=C(NC(=O)c2cc1)[C@H](C#N)C(=O)C=3OC=CC3
[!$([#6	F	Cl	Br	I	o	s	nX3	#7v5	#15v5	#16v4	#16v6	*+1	*+2	*+3])] Clc1ncccc1C(=O)OCC2=NC=3SC4=C(C3C(=O)N2)CCCC4
[!$([#6	F	Cl	Br	I	o	s	nX3	#7v5	#15v5	#16v4	#16v6	*+1	*+2	*+3])] FC(F)(F)C(O)(/C=C\C[C@@H]([C@H]1[C@@]2([C@H](/C(=C/C=C/3\C(=C)[C@@H](F)C[C@@H](O)C3)/CCC2)CC1)C)CCCC(O)(C)C)C(F)(F)F
[!$([#6	F	Cl	Br	I	o	s	nX3	#7v5	#15v5	#16v4	#16v6	*+1	*+2	*+3])] FC(F)(F)c1c(cccc1)C(=O)N2CCN(CC2)CCC(=O)N3CCCCC3
[!$([#6	F	Cl	Br	I	o	s	nX3	#7v5	#15v5	#16v4	#16v6	*+1	*+2	*+3])] Fc1c(N2CC[NH+](CC2)CCCNC(=O)CN3N=C4C(=C3)CCCC4)cccc1
[!$([#6	F	Cl	Br	I	o	s	nX3	#7v5	#15v5	#16v4	#16v6	*+1	*+2	*+3])] Fc1cc(N(C(=O)c2nccnc2)[C@@H](c3cc(OC)ccc3)C(=O)Nc4ccc(F)cc4)ccc1
[!$([#6	F	Cl	Br	I	o	s	nX3	#7v5	#15v5	#16v4	#16v6	*+1	*+2	*+3])] Fc1ccc(cc1)[C@H](c2ccccc2)CCNC(=[NH2+])NCCCC=3N=CNC3
[!$([#6	F	Cl	Br	I	o	s	nX3	#7v5	#15v5	#16v4	#16v6	*+1	*+2	*+3])] Fc1ccc(cc1)C(=O)CCC(=O)NCCc2ccc(F)cc2
[!$([#6	F	Cl	Br	I	o	s	nX3	#7v5	#15v5	#16v4	#16v6	*+1	*+2	*+3])] Fc1ccc(N2CCN(C(=O)N[C@H](c3cc(NC(=O)C)ccc3)C)CC2)cc1
[!$([#6	F	Cl	Br	I	o	s	nX3	#7v5	#15v5	#16v4	#16v6	*+1	*+2	*+3])] O(c1cc(ccc1)[C@H]2NC3=NC(=NN3[C@H](c4ccc(cc4)C(C)C)C2)N)C
[!$([#6	F	Cl	Br	I	o	s	nX3	#7v5	#15v5	#16v4	#16v6	*+1	*+2	*+3])] O(c1ccc(cc1)C[C@@H]([NH2+]CC[C@@H]2[NH+](CCC2)C)C)CCCCOc3ccccc3
[!$([#6	F	Cl	Br	I	o	s	nX3	#7v5	#15v5	#16v4	#16v6	*+1	*+2	*+3])] O(c1ccc(cc1)CC[NH+]2C[C@H](CN(CC=3NC(=[NH+]C3C)CC)C)CCC2)C
[!$([#6	F	Cl	Br	I	o	s	nX3	#7v5	#15v5	#16v4	#16v6	*+1	*+2	*+3])] O=C(N([C@H](C(=O)NCCCC)[C@H](c1ccccc1)C)C)[C@H](c2ccccc2)CC
[!$([#6	F	Cl	Br	I	o	s	nX3	#7v5	#15v5	#16v4	#16v6	*+1	*+2	*+3])] O=C(N[C@@H]1[C@@H](O)[C@H](O)[C@H](O[C@@H](Oc2c(ccc(c2)C)C)1)CO)C
[!$([#6	F	Cl	Br	I	o	s	nX3	#7v5	#15v5	#16v4	#16v6	*+1	*+2	*+3])] O=C(N1[C@@H](c2ccc(OCC)cc2)CCC1)C3CCN(C(=O)C4CC4)CC3
[!$([#6	F	Cl	Br	I	o	s	nX3	#7v5	#15v5	#16v4	#16v6	*+1	*+2	*+3])] O=C(N1[C@H]2C=3N(c4c(cc(cc4)C5CCCCC5)C3CCC2)CC1)C
[!$([#6	F	Cl	Br	I	o	s	nX3	#7v5	#15v5	#16v4	#16v6	*+1	*+2	*+3])] O=C(N1CCC(C(=O)N)CC1)c2c3c(nc(c4cc(OC)ccc4)c2)cccc3
[!$([#6	F	Cl	Br	I	o	s	nX3	#7v5	#15v5	#16v4	#16v6	*+1	*+2	*+3])] O=C(N1CCN(c2c(OCC)cccc2)CC1)[C@@H](NC(=O)Cc3c4c(ccc3)cccc4)C
[!$([#6	F	Cl	Br	I	o	s	nX3	#7v5	#15v5	#16v4	#16v6	*+1	*+2	*+3])] O=C(N1CCN(c2ccc(cc2)C(=O)C)CC1)COc3ccc(Nc4ccccc4)cc3
[!$([#6	F	Cl	Br	I	o	s	nX3	#7v5	#15v5	#16v4	#16v6	*+1	*+2	*+3])] O=C(NC(=O)CNc1c(cccc1C)CC)NCCC
[!$([#6	F	Cl	Br	I	o	s	nX3	#7v5	#15v5	#16v4	#16v6	*+1	*+2	*+3])] O=C(Nc1c(cc(N2CC[NH+](CC2)CC)cc1)C)C(=O)NC[C@@H]3OCCC3
[!$([#6	F	Cl	Br	I	o	s	nX3	#7v5	#15v5	#16v4	#16v6	*+1	*+2	*+3])] O=C(Nc1cc(c(OC)cc1)c2ccc(OC)cc2)CCC=3C(=NN(C3C)C)C
[!$([#6	F	Cl	Br	I	o	s	nX3	#7v5	#15v5	#16v4	#16v6	*+1	*+2	*+3])] O=C(Nc1ccc(cc1)C(=O)NC[C@H](O)COc2ccccc2)NC3CC3
[!$([#6	F	Cl	Br	I	o	s	nX3	#7v5	#15v5	#16v4	#16v6	*+1	*+2	*+3])] O=C(Nc1cnccc1)C2=NN(c3ccccc3)C=4C(=Cc5ccccc5)CCC24
[!$([#6	F	Cl	Br	I	o	s	nX3	#7v5	#15v5	#16v4	#16v6	*+1	*+2	*+3])] O=C(Nc1nc(nc(c1)C)C)C2=C(OC(=C2)C(C)(C)C)C
[!$([#6	F	Cl	Br	I	o	s	nX3	#7v5	#15v5	#16v4	#16v6	*+1	*+2	*+3])] O=C(NCCC=1N=CNC1)CCc2ccccc2
[!$([#6	F	Cl	Br	I	o	s	nX3	#7v5	#15v5	#16v4	#16v6	*+1	*+2	*+3])] O=C(NN=C(C=1C(=NN(C1C)CC)C)C)C=2OC(=CC2)COc3ccccc3
[!$([#6	F	Cl	Br	I	o	s	nX3	#7v5	#15v5	#16v4	#16v6	*+1	*+2	*+3])] O=C(O[C@@H](C(=O)NC1(C#N)CCCCC1)C)c2cc(OCC(=O)OC)ccc2
[!$([#6	F	Cl	Br	I	o	s	nX3	#7v5	#15v5	#16v4	#16v6	*+1	*+2	*+3])] O=C(O[C@@H](C(=O)Nc1c(OC)ccc(c1)C)C)[C@H]2COc3c(ccc(OC)c3)C2
[!$([#6	F	Cl	Br	I	o	s	nX3	#7v5	#15v5	#16v4	#16v6	*+1	*+2	*+3])] O=C(O[C@@H](C(=O)NCCCOC)C)[C@H](NC(=O)C1CCCC1)C
[!$([#6	F	Cl	Br	I	o	s	nX3	#7v5	#15v5	#16v4	#16v6	*+1	*+2	*+3])] O=C(O[C@H](C(=O)N(Cc1c(cccc1)C)C)C)c2ccc(NC(=O)C3CC3)cc2
[!$([#6	F	Cl	Br	I	o	s	nX3	#7v5	#15v5	#16v4	#16v6	*+1	*+2	*+3])] O=C(OC[C@@H]1[NH2+]CCC1)C2(N(C(=O)CCCCCN3C=[NH+]C=C3)C4(c5ccccc5)CC4)CCCCC2
[!$([#6	F	Cl	Br	I	o	s	nX3	#7v5	#15v5	#16v4	#16v6	*+1	*+2	*+3])] O=C(Oc1ccc(N2C(=O)[C@@H]3[C@@H](N4c5c(cc(OC)cc5)C=C[C@@H]4[C@@H](C(=O)2)3)C(=O)C)cc1)C
[!$([#6	F	Cl	Br	I	o	s	nX3	#7v5	#15v5	#16v4	#16v6	*+1	*+2	*+3])] O=C(OCC(=O)N[C@@H](c1cc2c(cc1)CCCC2)C)c3cc(O)ccc3
[!$([#6	F	Cl	Br	I	o	s	nX3	#7v5	#15v5	#16v4	#16v6	*+1	*+2	*+3])] O=C(OCC)[C@]1(C[NH+](Cc2cc(N3N=C(C=C3C)C)ccc2)CCC1)CCOC
[!$([#6	F	Cl	Br	I	o	s	nX3	#7v5	#15v5	#16v4	#16v6	*+1	*+2	*+3])] O=C(OCc1c(C#N)cccc1)[C@H]2CN(C(=O)C2)C(C)C
[!$([#6	F	Cl	Br	I	o	s	nX3	#7v5	#15v5	#16v4	#16v6	*+1	*+2	*+3])] O=C(OCCCCC)N1N=C(N=N[C@H]1CCC)CCC
[!$([#6	F	Cl	Br	I	o	s	nX3	#7v5	#15v5	#16v4	#16v6	*+1	*+2	*+3])] O=C1N(C=CC(=O)N1)CC(=O)N2[C@H](c3c4c(ccc3)cccc4)CCC2
[!$([#6	F	Cl	Br	I	o	s	nX3	#7v5	#15v5	#16v4	#16v6	*+1	*+2	*+3])] O=C1N(C=Nc2c(cccc2)1)CC(=O)N[C@@H]3[C@H](CCCC3)C
[!$([#6	F	Cl	Br	I	o	s	nX3	#7v5	#15v5	#16v4	#16v6	*+1	*+2	*+3])] O=C1N(C=Nc2c(cccc2C)1)CCCC(=O)N[C@H]3C[NH+](Cc4ccccc4)CCC3
[!$([#6	F	Cl	Br	I	o	s	nX3	#7v5	#15v5	#16v4	#16v6	*+1	*+2	*+3])] O=C1N(c2c(cc(cc2)C)C)C(=O)C(C(=O)N1)C(=NCc3cc(ccc3)C)C
[!$([#6	F	Cl	Br	I	o	s	nX3	#7v5	#15v5	#16v4	#16v6	*+1	*+2	*+3])] O=C1N(c2c(cccc2)C(=O)N1C[C@H]3OCCC3)CC(=O)N4CCN(c5ccccc5)CC4
[!$([#6	F	Cl	Br	I	o	s	nX3	#7v5	#15v5	#16v4	#16v6	*+1	*+2	*+3])] O=C1N(c2cc(OC)c(OC)cc2)C(=O)/C(/c3c(cccc3)1)=C\NCC(=O)OCC
[!$([#6	F	Cl	Br	I	o	s	nX3	#7v5	#15v5	#16v4	#16v6	*+1	*+2	*+3])] O=C1Nc2c(cccc2)C(=NNC(=O)COc3ccc(C#N)cc3)1
[!$([#6	F	Cl	Br	I	o	s	nX3	#7v5	#15v5	#16v4	#16v6	*+1	*+2	*+3])] O1[C@]2(OCCCC2)[C@@H](O)[C@H](O)C[C@@H]1CCO
[!$([#6	F	Cl	Br	I	o	s	nX3	#7v5	#15v5	#16v4	#16v6	*+1	*+2	*+3])] S(=O)(=O)(c1ccc(cc1)C)CNC(=O)[C@H](N(C(=O)COC)C2CCCCC2)c3c(cccc3)C
[!$([#6	F	Cl	Br	I	o	s	nX3	#7v5	#15v5	#16v4	#16v6	*+1	*+2	*+3])] S(=O)(=O)(N)c1c(cc(OCCNC(=O)C2CC2)c(c1)C)C
[!$([#6	F	Cl	Br	I	o	s	nX3	#7v5	#15v5	#16v4	#16v6	*+1	*+2	*+3])] S(=O)(=O)(N=C([O-])c1cc(OC)c(c(OC)c1)CN2c3c(ccc(NC(=O)[C@@H](CCCC)CC)c3)C=C2)c4ccccc4
[!$([#6	F	Cl	Br	I	o	s	nX3	#7v5	#15v5	#16v4	#16v6	*+1	*+2	*+3])] S(=O)(=O)(N1C[C@H](C[C@@H](C1)C)C)c2ccc(cc2)C(=O)NC=3SC=CC(C#N)3
[!$([#6	F	Cl	Br	I	o	s	nX3	#7v5	#15v5	#16v4	#16v6	*+1	*+2	*+3])] S(=O)(=O)(N1CCC(CC1)C)N[C@@H]2c3c(OC2)cccc3
[!$([#6	F	Cl	Br	I	o	s	nX3	#7v5	#15v5	#16v4	#16v6	*+1	*+2	*+3])] S(=O)(=O)(NCc1ccc(cc1)C=2SC=C(N2)c3ccccc3)c4ccc(F)cc4
[!$([#6	F	Cl	Br	I	o	s	nX3	#7v5	#15v5	#16v4	#16v6	*+1	*+2	*+3])] S(=O)(=O)(NNC(=O)c1cc(OC)c(OCC)cc1)c2c(cccc2)C(=O)OC
[!$([#6	F	Cl	Br	I	o	s	nX3	#7v5	#15v5	#16v4	#16v6	*+1	*+2	*+3])] S(C=1OC(=NN1)c2c(OC)cccc2)CC(=O)O[C@H]3[C@@H](C(C)C)CC[C@@H](C3)C
[!$([#6	F	Cl	Br	I	o	s	nX3	#7v5	#15v5	#16v4	#16v6	*+1	*+2	*+3])] S(C1=NN=C(N(c2ccc(cc2)C)1)COc3ccccc3)CC(=O)OC(C)C
[!$([#6	F	Cl	Br	I	o	s	nX3	#7v5	#15v5	#16v4	#16v6	*+1	*+2	*+3])] S(C1=NN=C(N1C2CC2)N3CCCC3)CCOc4c(cccc4)C(=O)C
[!$([#6	F	Cl	Br	I	o	s	nX3	#7v5	#15v5	#16v4	#16v6	*+1	*+2	*+3])] S(C1=NN=NN(c2cc(ccc2)C)1)[C@@H](C(=O)N(CC3=[NH+]C=C(N3)C)C[C@@H]4[NH2+]CCC4)C
[!$([#6	F	Cl	Br	I	o	s	nX3	#7v5	#15v5	#16v4	#16v6	*+1	*+2	*+3])] S(c1ccc(cc1)COC(=O)C2=NN(c3ccccc3)C(=CC(=O)2)C)C(F)F
[!$([#6	F	Cl	Br	I	o	s	nX3	#7v5	#15v5	#16v4	#16v6	*+1	*+2	*+3])] S(c1nc(c2ccccc2)cc(n1)C)[C@H](C(=O)N(C)C)C
[!$([#6	F	Cl	Br	I	o	s	nX3	#7v5	#15v5	#16v4	#16v6	*+1	*+2	*+3])] S(CC(=O)Nc1cc([N+]([O-])=O)ccc1)CC(=O)Nc2cc(ccc2)C
[!$([#6	F	Cl	Br	I	o	s	nX3	#7v5	#15v5	#16v4	#16v6	*+1	*+2	*+3])] S(Cc1cc(ccc1)C(=O)N2CCCCC2)CC(=O)NCc3c(F)cccc3
[!$([#6	F	Cl	Br	I	o	s	nX3	#7v5	#15v5	#16v4	#16v6	*+1	*+2	*+3])] S/1/C(/N(C(=O)\C1=C\c2cc(OCC)ccc2)CC=C)=C(/C#N)\C(=O)C(C)C
[!$([#6	F	Cl	Br	I	o	s	nX3	#7v5	#15v5	#16v4	#16v6	*+1	*+2	*+3])] S=C(N[C@@H](c1ccccc1)C)NCC=2SC(=CC2)CC
[!$([#6	F	Cl	Br	I	o	s	nX3	#7v5	#15v5	#16v4	#16v6	*+1	*+2	*+3])] S=C1SC(=C(N1)C)CC(=O)Nc2cc(ccc2)C3=NN=NN3C4CC4
[!$([#6	F	Cl	Br	I	o	s	nX3	#7v5	#15v5	#16v4	#16v6	*+1	*+2	*+3])] S1(=O)(=O)C[C@H](N(C(=O)CC=2c3c(OC2)ccc(c3)C)Cc4ccc(cc4)C(C)C)CC1
[!$([#6	F	Cl	Br	I	o	s	nX3	#7v5	#15v5	#16v4	#16v6	*+1	*+2	*+3])] S1/C(/C(=O)N2N=C(N=C12)c3c(OC(=O)C)cccc3)=C\c4c(OCC)cccc4
[!$([#6	F	Cl	Br	I	o	s	nX3	#7v5	#15v5	#16v4	#16v6	*+1	*+2	*+3])] S1C(=CC=C1)CN2C(=C(C(=O)Nc3cc(NC(=O)c4ccccc4)ccc3)C=C2C)C
[!$([#6	F	Cl	Br	I	o	s	nX3	#7v5	#15v5	#16v4	#16v6	*+1	*+2	*+3])] S1C(=NC(=C1C(=O)O[C@@H](C(=O)N2CCC(C(=O)N)CC2)C)C)CC
[!$([#6	F	Cl	Br	I	o	s	nX3	#7v5	#15v5	#16v4	#16v6	*+1	*+2	*+3])] S1C(=NC(c2ccc(cc2)C(F)(F)F)=C1)N(c3cc(c(cc3)C(C)C)C)Cc4ccc(cc4)C(=O)NCCC([O-])=O
[!$([#6	F	Cl	Br	I	o	s	nX3	#7v5	#15v5	#16v4	#16v6	*+1	*+2	*+3])] S1C=2N=C(S[C@H](C(=O)NC[C@@H]3OCCC3)CC)N(N)C(=O)C2C(=C1C(=O)OC)C
[!$([#6	F	Cl	Br	I	o	s	nX3	#7v5	#15v5	#16v4	#16v6	*+1	*+2	*+3])] S1C2=C(N(C(C(=O)OCC(=O)NCC=3OC=CC3)=C2)C)C=C1
[!$([#6	F	Cl	Br	I	o	s	nX3	#7v5	#15v5	#16v4	#16v6	*+1	*+2	*+3])] S1c2ncccc(N(C(=O)Nc3cc(ccc3)C(=O)OC)CC1)2
[!H0;F	Cl	Br	I	N+	$([OH]-*=[!#6])	+] [NH+]1(C2CC[NH+](C3CCCCC3)CC2)C[C@H](CCC1)C
[!H0;F	Cl	Br	I	N+	$([OH]-*=[!#6])	+] [O-][N+](=O)c1cc(ccc1)CNc2ccc(cc2)C[NH+]3CCN(Cc4cc5OCOc5cc4)CC3
[!H0;F	Cl	Br	I	N+	$([OH]-*=[!#6])	+] [O-][N+](=O)c1cc2c(N(C(=O)C(=O)NCCCCN3CC[NH+](CC3)CC)[C@@H](C2)C)cc1
[!H0;F	Cl	Br	I	N+	$([OH]-*=[!#6])	+] [O-][N+](=O)c1cc2OC(=O)N(c2cc1)CCCC(=O)NC[C@@H]([NH+]3CCCC3)C
[!H0;F	Cl	Br	I	N+	$([OH]-*=[!#6])	+] [O-][N+](=O)c1ccc(N2NC(c3ccccc3)=C(C(=O)2)C=NCC[NH+]4CCN(C(=O)C(C)C)CC4)cc1
[!H0;F	Cl	Br	I	N+	$([OH]-*=[!#6])	+] [O-][N+](=O)c1ccc(NN=C(c2cc(c(O)cc2)C[NH+](CC)CC)C)cc1
[!H0;F	Cl	Br	I	N+	$([OH]-*=[!#6])	+] [O-]C(=O)[C@@H](NC(=O)[C@H](N)C[NH3+])CCCC
[!H0;F	Cl	Br	I	N+	$([OH]-*=[!#6])	+] [O-]C(=O)CNCC[NH+]1CCCCCC1
[!H0;F	Cl	Br	I	N+	$([OH]-*=[!#6])	+] Clc1c(cccc1)C=2OC(=NN2)CN(C(=O)NCC([NH+](C)C)(C)C)CCC
[!H0;F	Cl	Br	I	N+	$([OH]-*=[!#6])	+] Clc1c(cccc1)CN2[C@H](C(=O)NCC)C[C@@H]([NH2+]Cc3cc(OCc4ccccc4)ccc3)C2
[!H0;F	Cl	Br	I	N+	$([OH]-*=[!#6])	+] Clc1c(Cl)ccc(c1)C=2OC(=CC2)C[NH2+]CC=C
[!H0;F	Cl	Br	I	N+	$([OH]-*=[!#6])	+] Clc1c(Cl)cccc1C(=[NH2+])N
[!H0;F	Cl	Br	I	N+	$([OH]-*=[!#6])	+] Clc1c(OC2CC[NH+]([C@@H](CCSC)C)CC2)ccc(c1)C(=O)NC3CCCC3
[!H0;F	Cl	Br	I	N+	$([OH]-*=[!#6])	+] Clc1cc(c(F)cc1)C(=O)N2CCN(C(=O)NC[C@H]([NH+](CC)CC)C)CC2
[!H0;F	Cl	Br	I	N+	$([OH]-*=[!#6])	+] Clc1cc(ccc1)C=2OC(=NN2)C[NH+]3CCC(C(=O)N4CCN(Cc5ccccc5)CC4)CC3
[!H0;F	Cl	Br	I	N+	$([OH]-*=[!#6])	+] Clc1ccc(cc1)[C@H](N2CC[NH+](C[C@@H]3C(=O)O[C@H]4[C@@H]3C[C@H]5C(=C)CCC[C@@]5(C4)C)CC2)c6ccccc6
[!H0;F	Cl	Br	I	N+	$([OH]-*=[!#6])	+] Clc1ccc(cc1)C(=NNC(=O)Nc2ncccc2C(=O)NCC[C@H]3[NH2+]CCCC3)C
[!H0;F	Cl	Br	I	N+	$([OH]-*=[!#6])	+] Clc1ccc(cc1)CCCC(=O)NC2CC[NH+](CC(=O)NC(C)C)CC2
[!H0;F	Cl	Br	I	N+	$([OH]-*=[!#6])	+] Clc1ccc(N2C(=O)C[NH+]([C@H]3[C@@H]2CS(=O)(=O)C3)Cc4cc5OCOc5cc4)cc1
[!H0;F	Cl	Br	I	N+	$([OH]-*=[!#6])	+] Clc1ccc(O[C@@H](C(=O)Nc2cnc(N3CC[NH+](CC3)C)cc2)C)cc1
[!H0;F	Cl	Br	I	N+	$([OH]-*=[!#6])	+] FC(F)(F)c1c[nH+]c(N2CCN(C(=O)c3cc4c(cc3)C(=O)O[C@H](c5ccccc5)C4)CC2)cc1
[!H0;F	Cl	Br	I	N+	$([OH]-*=[!#6])	+] FC(F)(F)c1cc(cc(c1)CO[C@@H]2[C@@H]([NH+](CC=3OC=CC3)CCC2)c4ccccc4)C(F)(F)F
[!H0;F	Cl	Br	I	N+	$([OH]-*=[!#6])	+] FC(F)(F)Oc1ccc(NC(=O)C[NH+]2CCN(C(=O)C[C@@H]3OC(=O)c4c(cccc4)3)CC2)cc1
[!H0;F	Cl	Br	I	N+	$([OH]-*=[!#6])	+] Fc1c(cc(C#N)cc1)C[NH+](CC(=O)N2CCCC2)C
[!H0;F	Cl	Br	I	N+	$([OH]-*=[!#6])	+] Fc1c(cccc1)C[C@@H](C(=O)NC[C@H]([NH+](CC)CC)C)C
[!H0;F	Cl	Br	I	N+	$([OH]-*=[!#6])	+] Fc1c(cccc1)C[NH+](C2CC2)CC(=O)N3CCN(c4ccc(OC)cc4)CC3
[!H0;F	Cl	Br	I	N+	$([OH]-*=[!#6])	+] Fc1c(F)ccc(c1)CC[NH+]2CCN(c3ncnc4c5ncccc(N(c34)C)5)CC2
[!H0;F	Cl	Br	I	N+	$([OH]-*=[!#6])	+] Fc1cc(C#N)c(cc1)CN2c3c(cc([nH+]c3)C(=O)N[O-])C=C2
[!H0;F	Cl	Br	I	N+	$([OH]-*=[!#6])	+] Fc1ccc(cc1)[C@H](NC(=O)[C@@H]([NH+]2[C@H](CCCC2)C)c3ccccc3)C4=NC=CN4C
[!H0;F	Cl	Br	I	N+	$([OH]-*=[!#6])	+] Fc1ccc(cc1)C[NH+]2CCN(C[C@@H](O)C(F)(F)F)CCC2
[!H0;F	Cl	Br	I	N+	$([OH]-*=[!#6])	+] Ic1cc(c(O)cc1)C=[NH+]CCNC(=O)c2c(O)cccc2
[!H0;F	Cl	Br	I	N+	$([OH]-*=[!#6])	+] N=1N(C=C(C1C)[C@@H]([NH3+])C)CCC
[!H0;F	Cl	Br	I	N+	$([OH]-*=[!#6])	+] O(c1c(OC)cc(cc1)C[NH+](CC=2C(=NN(C2)C)C)C)C[C@H](O)CN3CCOCC3
[!H0;F	Cl	Br	I	N+	$([OH]-*=[!#6])	+] O(c1cc(ccc1)C[NH2+]CC=2C(=NN(c3ccccc3)C2)C(C)C)C
[!H0;F	Cl	Br	I	N+	$([OH]-*=[!#6])	+] O(c1ccc(cc1)C=NC2=[NH+]NC(Nc3ccccc3)=C2C4=NN=C5N4CCCCC5)C
[!H0;F	Cl	Br	I	N+	$([OH]-*=[!#6])	+] O(c1ccc(cc1)CC)C[C@@H](O)C[NH+]2[C@H](C3=NN=C4N3C=CC=C4)CCC2
[!H0;F	Cl	Br	I	N+	$([OH]-*=[!#6])	+] O(c1nc(nc(N(CCC[NH+](C)C)C)c1)Cc2cc3OCOc3cc2)c4ccc(N5C=NC=C5)cc4
[!H0;F	Cl	Br	I	N+	$([OH]-*=[!#6])	+] O[C@@]1([C@H]([C@@H]([NH2+][C@H](c2ccccc2)C1)c3ccccc3)CC)CCC
[!H0;F	Cl	Br	I	N+	$([OH]-*=[!#6])	+] O=C(N([C@H](c1c(OC)cccc1)C)C)C[NH+]([C@@H](c2ccc(N3N=CN=C3)cc2)C)C
[!H0;F	Cl	Br	I	N+	$([OH]-*=[!#6])	+] O=C(N(C)C)C[NH+](CC(=O)N[C@H]1[C@H](CCCC1)C)CC(=O)N[C@@H]2[C@@H](CCCC2)C
[!H0;F	Cl	Br	I	N+	$([OH]-*=[!#6])	+] O=C(N(C)C)C[NH+](CC(=O)NC1CCCCCCC1)CC
[!H0;F	Cl	Br	I	N+	$([OH]-*=[!#6])	+] O=C(N(c1cc2OCCCOc2cc1)C[C@@H]3[NH2+]CCC3)C[C@H]4N[C@@H]5[C@H](NC(=O)4)CCCC5
[!H0;F	Cl	Br	I	N+	$([OH]-*=[!#6])	+] O=C(N(CC1=C(ON=C1C)C)C)Nc2ccc(cc2)CN3CC[NH+](CC3)CC
[!H0;F	Cl	Br	I	N+	$([OH]-*=[!#6])	+] O=C(N(Cc1cc2OCCOc2cc1)C)NCC[NH+](C(C)C)C(C)C
[!H0;F	Cl	Br	I	N+	$([OH]-*=[!#6])	+] O=C(N[C@H](C(=O)N)CC(C)C)C1([NH+]2C[C@H](O[C@H](C2)C)C)Cc3c(cccc3)C1
[!H0;F	Cl	Br	I	N+	$([OH]-*=[!#6])	+] O=C(N[C@H](c1ncccc1)C)NC[C@@H]([NH+]2CCCCC2)c3ccc(OC)cc3
[!H0;F	Cl	Br	I	N+	$([OH]-*=[!#6])	+] O=C(N[C@H]1CN(c2ccccc2)C(=O)C1)NCC[NH+](C)C
[!H0;F	Cl	Br	I	N+	$([OH]-*=[!#6])	+] O=C(N1C[C@H]([NH+]2[C@@H](CC[C@@H]2C)C)CCC1)c3cnc(N4CCOCC4)cc3
[!H0;F	Cl	Br	I	N+	$([OH]-*=[!#6])	+] O=C(N1c2c(cccc2)CC1)[C@H]([NH+]3CCC(C(=O)Nc4cc5OCOc5cc4)CC3)C
[!H0;F	Cl	Br	I	N+	$([OH]-*=[!#6])	+] O=C(N1CCCC1)CCC2CC[NH+](CC=3Nc4c(cccc4)C(=O)C3)CC2
[!H0;F	Cl	Br	I	N+	$([OH]-*=[!#6])	+] O=C(N1CCN(c2cc[nH+]cc2)CC1)/C=C/c3cc(OC)c(OCC4=C(ON=C4C)C)cc3
[!H0;F	Cl	Br	I	N+	$([OH]-*=[!#6])	+] O=C(NC(=O)C[NH2+]C1(C2=NOC(=N2)C)CCCC1)NCC
[!H0;F	Cl	Br	I	N+	$([OH]-*=[!#6])	+] O=C(NC[C@@H]([NH+](C)C)C=1OC=CC1)[C@H]2CC=CCC2
[!H0;F	Cl	Br	I	N+	$([OH]-*=[!#6])	+] O=C(NC[C@H]([NH+]1CCCC1)c2ccccc2)c3cc4c(N(C(=O)C)CC4)cc3
[!H0;F	Cl	Br	I	N+	$([OH]-*=[!#6])	+] O=C(NC1=NOC(=C1)C)[C@H](NCc2cc(ccc2)C[NH+](CC)CC)c3ccccc3
[!H0;F	Cl	Br	I	N+	$([OH]-*=[!#6])	+] O=C(Nc1c(cccc1)CC)[C@H]([NH+]2CCC(C(=O)Nc3ccccc3)CC2)C
[!H0;F	Cl	Br	I	N+	$([OH]-*=[!#6])	+] O=C(Nc1cc(ccc1)C[NH+]2CCCC2)NC3CC[NH+](CC(=O)NCCC)CC3
[!H0;F	Cl	Br	I	N+	$([OH]-*=[!#6])	+] O=C(Nc1ccc(cc1)C(C)C)[C@@H](N2CC[NH+](CC2)CCc3ccccc3)C
[!H0;F	Cl	Br	I	N+	$([OH]-*=[!#6])	+] O=C(Nc1ccc(OC)cc1)CN2CCN(C3=[NH+]C=CN(c4cc(OC)ccc4)3)CC2
[!H0;F	Cl	Br	I	N+	$([OH]-*=[!#6])	+] O=C(Nc1ccccc1)[C@H]([NH+]2Cc3c(cccc3)CC2)C
[!H0;F	Cl	Br	I	N+	$([OH]-*=[!#6])	+] O=C(NCC(=O)NC(C)C)NCC([NH+]1CCCCC1)(C)C
[!H0;F	Cl	Br	I	N+	$([OH]-*=[!#6])	+] O=C(NCC)C1CC[NH+](Cc2cc(OC)ccc2)CC1
[!H0;F	Cl	Br	I	N+	$([OH]-*=[!#6])	+] O=C(NCc1c(cccc1)C[NH+]2C[C@H](CCC2)C)NC
[!H0;F	Cl	Br	I	N+	$([OH]-*=[!#6])	+] O=C(NNC(=O)c1cc2OCCOc2cc1)NCc3c[nH+]c(N(C)C)cc3
[!H0;F	Cl	Br	I	N+	$([OH]-*=[!#6])	+] O=C(O[C@H]1C[NH2+]CC1)CCCCCCNC(=O)CCCCCNC(=O)c2ccc(cc2)CN3C=NC=C3
[!H0;F	Cl	Br	I	N+	$([OH]-*=[!#6])	+] O=C(OCCCC)C[NH+](C1CC1)CC=2OC=CC2
[!H0;F	Cl	Br	I	N+	$([OH]-*=[!#6])	+] O=C1[C@@H]([C@H]([NH2+][C@@H](C=2OC=CC2)C1)C=3OC=CC3)C
[!H0;F	Cl	Br	I	N+	$([OH]-*=[!#6])	+] O=C1c2c(OC(=C(c3ccccc3)1)C)c(c(O)cc2)C[NH+]4CCCC4
[!H0;F	Cl	Br	I	N+	$([OH]-*=[!#6])	+] O=C1N([C@H]([NH2+][C@H]2[C@@H]([C@H](CCC2)C)C)c3c(cccc3)1)CCC(C)C
[!H0;F	Cl	Br	I	N+	$([OH]-*=[!#6])	+] O=C1NC(=C(C(=O)OCC)[C@@H](N1)c2cc3OCOc3cc2)C[NH2+]C4CC(NC(C4)(C)C)(C)C
[!H0;F	Cl	Br	I	N+	$([OH]-*=[!#6])	+] O=Cc1cc(OCC[NH+]2CCOCC2)c(OC)cc1
[!H0;F	Cl	Br	I	N+	$([OH]-*=[!#6])	+] O1[C@@H](CO)CC[C@H]1N2c3[nH+]ccc(NC)c(N=C2)3
[!H0;F	Cl	Br	I	N+	$([OH]-*=[!#6])	+] O1c2c(OC1)ccc(c2)C[NH2+][C@H](CC(C=3OC(=CC3)C)(C)C)C
[!H0;F	Cl	Br	I	N+	$([OH]-*=[!#6])	+] O1c2c(OC1)ccc(c2)CN3N=NN=C3[C@H](N4CC[NH+](CC4)C)c5ccc(cc5)C
[!H0;F	Cl	Br	I	N+	$([OH]-*=[!#6])	+] O1c2c(OC1)cccc2C[NH+]3CCC([C@H]([NH+](Cc4ccncc4)C)Cc5ccccc5)CC3
[!H0;F	Cl	Br	I	N+	$([OH]-*=[!#6])	+] Oc1cc(ccc1)C[NH2+]CCC=C(c2ccccc2)c3ccccc3
[!H0;F	Cl	Br	I	N+	$([OH]-*=[!#6])	+] OCC[C@@H]1N(CC[NH+](C1)CCc2ccccc2)CCCc3ccccc3
[!H0;F	Cl	Br	I	N+	$([OH]-*=[!#6])	+] S(=O)(=O)(N(C)C)NCc1ccc(cc1)C[NH+]2C[C@H](CCC2)C
[!H0;F	Cl	Br	I	N+	$([OH]-*=[!#6])	+] S(=O)(=O)(N(C1CC[NH2+]CC1)CC[NH+](C)C)c2ccc(Nc3ncc(cn3)/C=C/c4cc5SC(=Nc5cc4)N)cc2
[!H0;F	Cl	Br	I	N+	$([OH]-*=[!#6])	+] S(=O)(=O)(NC[C@@H]([NH+](C)C)c1cc(F)ccc1)c2c(F)cc(OC)c(OC)c2
[!H0;F	Cl	Br	I	N+	$([OH]-*=[!#6])	+] S(=O)(=O)(Nc1ccccc1)c2ccc(NC(=O)Nc3cc(ccc3)C(=[NH2+])N)cc2
[!H0;F	Cl	Br	I	N+	$([OH]-*=[!#6])	+] S(=O)(=O)(NCc1cc(NC(=O)C[NH+](C)C)ccc1)c2ccc(OC)cc2
[!H0;F	Cl	Br	I	N+	$([OH]-*=[!#6])	+] S(=O)(=O)(NCCN1CC[NH+](CC(=O)Nc2ccc(cc2)C)CC1)c3ccc(cc3)C
[!H0;F	Cl	Br	I	N+	$([OH]-*=[!#6])	+] S(C1=NN=C(N1CC2CC2)COc3ccc(N4C=NC=C4)cc3)CC(=O)NCCC=5[NH+]=CNC5
[!H0;F	Cl	Br	I	N+	$([OH]-*=[!#6])	+] S(c1nc(c2ccccc2)c(cn1)C(=O)NCCCN3CC[NH+](CC3)CCC)C
[!H0;F	Cl	Br	I	N+	$([OH]-*=[!#6])	+] S(CC[C@@H](NC(=O)[C@H]([NH3+])CCCNC(=[NH2+])N)C(=O)N[C@@H](C([O-])=O)CC(C)C)C
[!H0;F	Cl	Br	I	N+	$([OH]-*=[!#6])	+] S1(=O)(=O)C[C@]([NH2+]Cc2c3OC(=O)C=C(c3ccc(O)2)C)(CC1)C
[!H0;F	Cl	Br	I	N+	$([OH]-*=[!#6])	+] S1C(=[NH+]CC1)NCC(=O)C=2c3c(NC2)cccc3
[!H0;F	Cl	Br	I	N+	$([OH]-*=[!#6])	+] S1C(=CC=C1)CCN2C(=O)N(C(=O)C(=O)2)C[NH+](Cc3ccccc3)C
[!H0;F	Cl	Br	I	N+	$([OH]-*=[!#6])	+] S1C(=CC=C1)CNC(=O)CN(C(=O)C[NH+]2CCC(C(=O)N(CC)CC)CC2)CC
[!H0;F	Cl	Br	I	N+	$([OH]-*=[!#6])	+] S1C(=NC(=C1)C[NH+]2C[C@H](C[C@@H](C2)C)C)N
[!H0;F	Cl	Br	I	N+	$([OH]-*=[!#6])	+] S1C(=NN=C1COCC(=O)NCC[NH+]2[C@@H](CCCC2)C)C(=O)Nc3ccc(F)cc3
[!H0;F	Cl	Br	I	N+	$([OH]-*=[!#6])	+] S1C(=NN=C1N2CCN(c3ccccc3)CC2)N4C(=CC=C4)C[NH2+]C5CCCC5
[!H0;F	Cl	Br	I	N+	$([OH]-*=[!#6])	+] S1C(NC(=O)C[NH+]2[C@H]([C@@H]3[C@](O)(CC2)CCCC3)[C@H]4CC=CCC4)=C(C(=O)OC)C5=C1CCCC5
[!H0;F	Cl	Br	I	N+	$([OH]-*=[!#6])	+] S1C=C(C=C1)[C@@H]([NH+](C)C)CNC(=O)N2C[C@H](C(=O)Nc3ncc(cc3)C)CCC2
[!H0;F	Cl	Br	I	N+	$([OH]-*=[!#6])	+] S1C2=NC(C(=O)N3CCCCCCC3)=C(N2C=C1)C[NH2+]CCC[NH+]4CCOCC4
[!H0;F	Cl	Br	I	N+	$([OH]-*=[!#6])	+] S1c2c(N=C1[C@@H]3[NH+](CC(=O)NN4C(=O)N[C@@](c5ccccc5)(C(=O)4)CC)CCCC3)cccc2
[!H0;F	Cl	Br	I	N+	$([OH]-*=[!#6])	+] S1c2c(N=C1N(C(=O)CSc3ccc(OC)cc3)CCC[NH+]4CCOCC4)c(OC)ccc2C
[!H0;F	Cl	Br	I	N+	$([OH]-*=[!#6])	+] S1c2c(N=C1SCCC(=O)N3CCN(c4cc[nH+]cc4)CC3)cccc2
[!H0;F	Cl	Br	I	N+	$([OH]-*=[!#6])	+] SC1=NN=C(N1CC[NH+]2CCOCC2)[C@H]([NH+](C)C)CC
[$([!-0!-1!-2!-3!-4]~*~[!+0!+1!+2!+3!+4])	$([!-0!-1!-2!-3!-4]~*~*~[!+0!+1!+2!+3!+4])	$([!-0!-1!-2!-3!-4]~*~*~*~[!+0!+1!+2!+3!+4])	$([!-0!-1!-2!-3!-4]~*~*~*~*~[!+0!+1!+2!+3!+4])	$([!-0!-1!-2!-3!-4]~*~*~*~*~*~[!+0!+1!+2!+3!+4])	$([!-0!-1!-2!-3!-4]~*~*~*~*~*~*~[!+0!+1!+2!+3!+4])	$([!-0!-1!-2!-3!-4]~*~*~*~*~*~*~*~[!+0!+1!+2!+3!+4])	$([!-0!-1!-2!-3!-4]~*~*~*~*~*~*~*~*~[!+0!+1!+2!+3!+4])	$([!-0!-1!-2!-3!-4]~*~*~*~*~*~*~*~*~*~[!+0!+1!+2!+3!+4])] [O-][N+](=O)C=1C(=O)N2C(=NC(NC[C@@H]([NH+]3[C@@H](CCCC3)C)C)1)C=CC=C2
[$([!-0!-1!-2!-3!-4]~*~[!+0!+1!+2!+3!+4])	$([!-0!-1!-2!-3!-4]~*~*~[!+0!+1!+2!+3!+4])	$([!-0!-1!-2!-3!-4]~*~*~*~[!+0!+1!+2!+3!+4])	$([!-0!-1!-2!-3!-4]~*~*~*~*~[!+0!+1!+2!+3!+4])	$([!-0!-1!-2!-3!-4]~*~*~*~*~*~[!+0!+1!+2!+3!+4])	$([!-0!-1!-2!-3!-4]~*~*~*~*~*~*~[!+0!+1!+2!+3!+4])	$([!-0!-1!-2!-3!-4]~*~*~*~*~*~*~*~[!+0!+1!+2!+3!+4])	$([!-0!-1!-2!-3!-4]~*~*~*~*~*~*~*~*~[!+0!+1!+2!+3!+4])	$([!-0!-1!-2!-3!-4]~*~*~*~*~*~*~*~*~*~[!+0!+1!+2!+3!+4])] [O-][N+](=O)c1c([O-])c(OCC)cc(c1)C=NNC(=O)COc2cc(cc(c2)C)C
[$([!-0!-1!-2!-3!-4]~*~[!+0!+1!+2!+3!+4])	$([!-0!-1!-2!-3!-4]~*~*~[!+0!+1!+2!+3!+4])	$([!-0!-1!-2!-3!-4]~*~*~*~[!+0!+1!+2!+3!+4])	$([!-0!-1!-2!-3!-4]~*~*~*~*~[!+0!+1!+2!+3!+4])	$([!-0!-1!-2!-3!-4]~*~*~*~*~*~[!+0!+1!+2!+3!+4])	$([!-0!-1!-2!-3!-4]~*~*~*~*~*~*~[!+0!+1!+2!+3!+4])	$([!-0!-1!-2!-3!-4]~*~*~*~*~*~*~*~[!+0!+1!+2!+3!+4])	$([!-0!-1!-2!-3!-4]~*~*~*~*~*~*~*~*~[!+0!+1!+2!+3!+4])	$([!-0!-1!-2!-3!-4]~*~*~*~*~*~*~*~*~*~[!+0!+1!+2!+3!+4])] [O-][N+](=O)c1c(c([N+]([O-])=O)cc(c1)C(=O)N2C[C@@H](CCC2)C)C
[$([!-0!-1!-2!-3!-4]~*~[!+0!+1!+2!+3!+4])	$([!-0!-1!-2!-3!-4]~*~*~[!+0!+1!+2!+3!+4])	$([!-0!-1!-2!-3!-4]~*~*~*~[!+0!+1!+2!+3!+4])	$([!-0!-1!-2!-3!-4]~*~*~*~*~[!+0!+1!+2!+3!+4])	$([!-0!-1!-2!-3!-4]~*~*~*~*~*~[!+0!+1!+2!+3!+4])	$([!-0!-1!-2!-3!-4]~*~*~*~*~*~*~[!+0!+1!+2!+3!+4])	$([!-0!-1!-2!-3!-4]~*~*~*~*~*~*~*~[!+0!+1!+2!+3!+4])	$([!-0!-1!-2!-3!-4]~*~*~*~*~*~*~*~*~[!+0!+1!+2!+3!+4])	$([!-0!-1!-2!-3!-4]~*~*~*~*~*~*~*~*~*~[!+0!+1!+2!+3!+4])] [O-][N+](=O)c1c(c([N+]([O-])=O)cc(c1)C(=O)OCC2=NN=NN(c3ccccc3)2)C
[$([!-0!-1!-2!-3!-4]~*~[!+0!+1!+2!+3!+4])	$([!-0!-1!-2!-3!-4]~*~*~[!+0!+1!+2!+3!+4])	$([!-0!-1!-2!-3!-4]~*~*~*~[!+0!+1!+2!+3!+4])	$([!-0!-1!-2!-3!-4]~*~*~*~*~[!+0!+1!+2!+3!+4])	$([!-0!-1!-2!-3!-4]~*~*~*~*~*~[!+0!+1!+2!+3!+4])	$([!-0!-1!-2!-3!-4]~*~*~*~*~*~*~[!+0!+1!+2!+3!+4])	$([!-0!-1!-2!-3!-4]~*~*~*~*~*~*~*~[!+0!+1!+2!+3!+4])	$([!-0!-1!-2!-3!-4]~*~*~*~*~*~*~*~*~[!+0!+1!+2!+3!+4])	$([!-0!-1!-2!-3!-4]~*~*~*~*~*~*~*~*~*~[!+0!+1!+2!+3!+4])] [O-][N+](=O)c1c(c(cc([N+]([O-])=O)c1)C(=O)OCC(=O)N(Cc2ccccc2)C)C
[$([!-0!-1!-2!-3!-4]~*~[!+0!+1!+2!+3!+4])	$([!-0!-1!-2!-3!-4]~*~*~[!+0!+1!+2!+3!+4])	$([!-0!-1!-2!-3!-4]~*~*~*~[!+0!+1!+2!+3!+4])	$([!-0!-1!-2!-3!-4]~*~*~*~*~[!+0!+1!+2!+3!+4])	$([!-0!-1!-2!-3!-4]~*~*~*~*~*~[!+0!+1!+2!+3!+4])	$([!-0!-1!-2!-3!-4]~*~*~*~*~*~*~[!+0!+1!+2!+3!+4])	$([!-0!-1!-2!-3!-4]~*~*~*~*~*~*~*~[!+0!+1!+2!+3!+4])	$([!-0!-1!-2!-3!-4]~*~*~*~*~*~*~*~*~[!+0!+1!+2!+3!+4])	$([!-0!-1!-2!-3!-4]~*~*~*~*~*~*~*~*~*~[!+0!+1!+2!+3!+4])] [O-][N+](=O)c1c(cc(OCCC[NH+]2C[C@@H](O[C@H](C2)C)C)cc1)C
[$([!-0!-1!-2!-3!-4]~*~[!+0!+1!+2!+3!+4])	$([!-0!-1!-2!-3!-4]~*~*~[!+0!+1!+2!+3!+4])	$([!-0!-1!-2!-3!-4]~*~*~*~[!+0!+1!+2!+3!+4])	$([!-0!-1!-2!-3!-4]~*~*~*~*~[!+0!+1!+2!+3!+4])	$([!-0!-1!-2!-3!-4]~*~*~*~*~*~[!+0!+1!+2!+3!+4])	$([!-0!-1!-2!-3!-4]~*~*~*~*~*~*~[!+0!+1!+2!+3!+4])	$([!-0!-1!-2!-3!-4]~*~*~*~*~*~*~*~[!+0!+1!+2!+3!+4])	$([!-0!-1!-2!-3!-4]~*~*~*~*~*~*~*~*~[!+0!+1!+2!+3!+4])	$([!-0!-1!-2!-3!-4]~*~*~*~*~*~*~*~*~*~[!+0!+1!+2!+3!+4])] [O-][N+](=O)c1c(ccc([N+]([O-])=O)c1)C(=O)N2c3c(cc(cc3)C)[C@@H]4[C@@H]2CC[NH+](C4)C
[$([!-0!-1!-2!-3!-4]~*~[!+0!+1!+2!+3!+4])	$([!-0!-1!-2!-3!-4]~*~*~[!+0!+1!+2!+3!+4])	$([!-0!-1!-2!-3!-4]~*~*~*~[!+0!+1!+2!+3!+4])	$([!-0!-1!-2!-3!-4]~*~*~*~*~[!+0!+1!+2!+3!+4])	$([!-0!-1!-2!-3!-4]~*~*~*~*~*~[!+0!+1!+2!+3!+4])	$([!-0!-1!-2!-3!-4]~*~*~*~*~*~*~[!+0!+1!+2!+3!+4])	$([!-0!-1!-2!-3!-4]~*~*~*~*~*~*~*~[!+0!+1!+2!+3!+4])	$([!-0!-1!-2!-3!-4]~*~*~*~*~*~*~*~*~[!+0!+1!+2!+3!+4])	$([!-0!-1!-2!-3!-4]~*~*~*~*~*~*~*~*~*~[!+0!+1!+2!+3!+4])] [O-][N+](=O)c1c(ccc(c1)C(=O)NCC[NH+]2CCN(c3ccccc3)CC2)C
[$([!-0!-1!-2!-3!-4]~*~[!+0!+1!+2!+3!+4])	$([!-0!-1!-2!-3!-4]~*~*~[!+0!+1!+2!+3!+4])	$([!-0!-1!-2!-3!-4]~*~*~*~[!+0!+1!+2!+3!+4])	$([!-0!-1!-2!-3!-4]~*~*~*~*~[!+0!+1!+2!+3!+4])	$([!-0!-1!-2!-3!-4]~*~*~*~*~*~[!+0!+1!+2!+3!+4])	$([!-0!-1!-2!-3!-4]~*~*~*~*~*~*~[!+0!+1!+2!+3!+4])	$([!-0!-1!-2!-3!-4]~*~*~*~*~*~*~*~[!+0!+1!+2!+3!+4])	$([!-0!-1!-2!-3!-4]~*~*~*~*~*~*~*~*~[!+0!+1!+2!+3!+4])	$([!-0!-1!-2!-3!-4]~*~*~*~*~*~*~*~*~*~[!+0!+1!+2!+3!+4])] [O-][N+](=O)c1c(ccc(N2C(=C(/C=C/3\C([O-])=NC(=O)N(c4cc(cc(c4)C)C)C(=O)3)C=C2C)C)c1)C
[$([!-0!-1!-2!-3!-4]~*~[!+0!+1!+2!+3!+4])	$([!-0!-1!-2!-3!-4]~*~*~[!+0!+1!+2!+3!+4])	$([!-0!-1!-2!-3!-4]~*~*~*~[!+0!+1!+2!+3!+4])	$([!-0!-1!-2!-3!-4]~*~*~*~*~[!+0!+1!+2!+3!+4])	$([!-0!-1!-2!-3!-4]~*~*~*~*~*~[!+0!+1!+2!+3!+4])	$([!-0!-1!-2!-3!-4]~*~*~*~*~*~*~[!+0!+1!+2!+3!+4])	$([!-0!-1!-2!-3!-4]~*~*~*~*~*~*~*~[!+0!+1!+2!+3!+4])	$([!-0!-1!-2!-3!-4]~*~*~*~*~*~*~*~*~[!+0!+1!+2!+3!+4])	$([!-0!-1!-2!-3!-4]~*~*~*~*~*~*~*~*~*~[!+0!+1!+2!+3!+4])] [O-][N+](=O)c1c(cccc1)C[NH+](CC(=O)N[C@H](CC)C)CC
[$([!-0!-1!-2!-3!-4]~*~[!+0!+1!+2!+3!+4])	$([!-0!-1!-2!-3!-4]~*~*~[!+0!+1!+2!+3!+4])	$([!-0!-1!-2!-3!-4]~*~*~*~[!+0!+1!+2!+3!+4])	$([!-0!-1!-2!-3!-4]~*~*~*~*~[!+0!+1!+2!+3!+4])	$([!-0!-1!-2!-3!-4]~*~*~*~*~*~[!+0!+1!+2!+3!+4])	$([!-0!-1!-2!-3!-4]~*~*~*~*~*~*~[!+0!+1!+2!+3!+4])	$([!-0!-1!-2!-3!-4]~*~*~*~*~*~*~*~[!+0!+1!+2!+3!+4])	$([!-0!-1!-2!-3!-4]~*~*~*~*~*~*~*~*~[!+0!+1!+2!+3!+4])	$([!-0!-1!-2!-3!-4]~*~*~*~*~*~*~*~*~*~[!+0!+1!+2!+3!+4])] [O-][N+](=O)c1c(N(C)C)ccc(c1)/C=C\2/C([O-])=NC(=O)N(c3c(cccc3)CC)C(=O)2
[$([!-0!-1!-2!-3!-4]~*~[!+0!+1!+2!+3!+4])	$([!-0!-1!-2!-3!-4]~*~*~[!+0!+1!+2!+3!+4])	$([!-0!-1!-2!-3!-4]~*~*~*~[!+0!+1!+2!+3!+4])	$([!-0!-1!-2!-3!-4]~*~*~*~*~[!+0!+1!+2!+3!+4])	$([!-0!-1!-2!-3!-4]~*~*~*~*~*~[!+0!+1!+2!+3!+4])	$([!-0!-1!-2!-3!-4]~*~*~*~*~*~*~[!+0!+1!+2!+3!+4])	$([!-0!-1!-2!-3!-4]~*~*~*~*~*~*~*~[!+0!+1!+2!+3!+4])	$([!-0!-1!-2!-3!-4]~*~*~*~*~*~*~*~*~[!+0!+1!+2!+3!+4])	$([!-0!-1!-2!-3!-4]~*~*~*~*~*~*~*~*~*~[!+0!+1!+2!+3!+4])] [O-][N+](=O)c1c(nc(N(C(=O)C[C@H]2N[C@@H]3[C@H](NC(=O)2)CCCC3)C4=[NH+]CCCCN4)c(C#N)c1C)C
[$([!-0!-1!-2!-3!-4]~*~[!+0!+1!+2!+3!+4])	$([!-0!-1!-2!-3!-4]~*~*~[!+0!+1!+2!+3!+4])	$([!-0!-1!-2!-3!-4]~*~*~*~[!+0!+1!+2!+3!+4])	$([!-0!-1!-2!-3!-4]~*~*~*~*~[!+0!+1!+2!+3!+4])	$([!-0!-1!-2!-3!-4]~*~*~*~*~*~[!+0!+1!+2!+3!+4])	$([!-0!-1!-2!-3!-4]~*~*~*~*~*~*~[!+0!+1!+2!+3!+4])	$([!-0!-1!-2!-3!-4]~*~*~*~*~*~*~*~[!+0!+1!+2!+3!+4])	$([!-0!-1!-2!-3!-4]~*~*~*~*~*~*~*~*~[!+0!+1!+2!+3!+4])	$([!-0!-1!-2!-3!-4]~*~*~*~*~*~*~*~*~*~[!+0!+1!+2!+3!+4])] [O-][N+](=O)c1c(NN2C(=O)[C@H]3[C@H]4C=C[C@@H]([C@H](C(=O)2)3)[C@@H]5[C@H]4C5)ccc([N+]([O-])=O)c1
[$([!-0!-1!-2!-3!-4]~*~[!+0!+1!+2!+3!+4])	$([!-0!-1!-2!-3!-4]~*~*~[!+0!+1!+2!+3!+4])	$([!-0!-1!-2!-3!-4]~*~*~*~[!+0!+1!+2!+3!+4])	$([!-0!-1!-2!-3!-4]~*~*~*~*~[!+0!+1!+2!+3!+4])	$([!-0!-1!-2!-3!-4]~*~*~*~*~*~[!+0!+1!+2!+3!+4])	$([!-0!-1!-2!-3!-4]~*~*~*~*~*~*~[!+0!+1!+2!+3!+4])	$([!-0!-1!-2!-3!-4]~*~*~*~*~*~*~*~[!+0!+1!+2!+3!+4])	$([!-0!-1!-2!-3!-4]~*~*~*~*~*~*~*~*~[!+0!+1!+2!+3!+4])	$([!-0!-1!-2!-3!-4]~*~*~*~*~*~*~*~*~*~[!+0!+1!+2!+3!+4])] [O-][N+](=O)c1c(Oc2c(OCC)cc(cc2)C=NNC(=O)c3c(O)cccc3)ccc([N+]([O-])=O)c1
[$([!-0!-1!-2!-3!-4]~*~[!+0!+1!+2!+3!+4])	$([!-0!-1!-2!-3!-4]~*~*~[!+0!+1!+2!+3!+4])	$([!-0!-1!-2!-3!-4]~*~*~*~[!+0!+1!+2!+3!+4])	$([!-0!-1!-2!-3!-4]~*~*~*~*~[!+0!+1!+2!+3!+4])	$([!-0!-1!-2!-3!-4]~*~*~*~*~*~[!+0!+1!+2!+3!+4])	$([!-0!-1!-2!-3!-4]~*~*~*~*~*~*~[!+0!+1!+2!+3!+4])	$([!-0!-1!-2!-3!-4]~*~*~*~*~*~*~*~[!+0!+1!+2!+3!+4])	$([!-0!-1!-2!-3!-4]~*~*~*~*~*~*~*~*~[!+0!+1!+2!+3!+4])	$([!-0!-1!-2!-3!-4]~*~*~*~*~*~*~*~*~*~[!+0!+1!+2!+3!+4])] [O-][N+](=O)c1c(Oc2ccc(c3ccc(NC(=O)C)cc3)cc2)ccc([N+]([O-])=O)c1
[$([!-0!-1!-2!-3!-4]~*~[!+0!+1!+2!+3!+4])	$([!-0!-1!-2!-3!-4]~*~*~[!+0!+1!+2!+3!+4])	$([!-0!-1!-2!-3!-4]~*~*~*~[!+0!+1!+2!+3!+4])	$([!-0!-1!-2!-3!-4]~*~*~*~*~[!+0!+1!+2!+3!+4])	$([!-0!-1!-2!-3!-4]~*~*~*~*~*~[!+0!+1!+2!+3!+4])	$([!-0!-1!-2!-3!-4]~*~*~*~*~*~*~[!+0!+1!+2!+3!+4])	$([!-0!-1!-2!-3!-4]~*~*~*~*~*~*~*~[!+0!+1!+2!+3!+4])	$([!-0!-1!-2!-3!-4]~*~*~*~*~*~*~*~*~[!+0!+1!+2!+3!+4])	$([!-0!-1!-2!-3!-4]~*~*~*~*~*~*~*~*~*~[!+0!+1!+2!+3!+4])] [O-][N+](=O)c1c(OCC[NH+]2[C@@H](C=3NC=CC3)CCC2)cccc1
[$([!-0!-1!-2!-3!-4]~*~[!+0!+1!+2!+3!+4])	$([!-0!-1!-2!-3!-4]~*~*~[!+0!+1!+2!+3!+4])	$([!-0!-1!-2!-3!-4]~*~*~*~[!+0!+1!+2!+3!+4])	$([!-0!-1!-2!-3!-4]~*~*~*~*~[!+0!+1!+2!+3!+4])	$([!-0!-1!-2!-3!-4]~*~*~*~*~*~[!+0!+1!+2!+3!+4])	$([!-0!-1!-2!-3!-4]~*~*~*~*~*~*~[!+0!+1!+2!+3!+4])	$([!-0!-1!-2!-3!-4]~*~*~*~*~*~*~*~[!+0!+1!+2!+3!+4])	$([!-0!-1!-2!-3!-4]~*~*~*~*~*~*~*~*~[!+0!+1!+2!+3!+4])	$([!-0!-1!-2!-3!-4]~*~*~*~*~*~*~*~*~*~[!+0!+1!+2!+3!+4])] [O-][N+](=O)c1cc([N+]([O-])=O)cc(c1)C(=O)Nc2cc3OCCOc3cc2
[$([!-0!-1!-2!-3!-4]~*~[!+0!+1!+2!+3!+4])	$([!-0!-1!-2!-3!-4]~*~*~[!+0!+1!+2!+3!+4])	$([!-0!-1!-2!-3!-4]~*~*~*~[!+0!+1!+2!+3!+4])	$([!-0!-1!-2!-3!-4]~*~*~*~*~[!+0!+1!+2!+3!+4])	$([!-0!-1!-2!-3!-4]~*~*~*~*~*~[!+0!+1!+2!+3!+4])	$([!-0!-1!-2!-3!-4]~*~*~*~*~*~*~[!+0!+1!+2!+3!+4])	$([!-0!-1!-2!-3!-4]~*~*~*~*~*~*~*~[!+0!+1!+2!+3!+4])	$([!-0!-1!-2!-3!-4]~*~*~*~*~*~*~*~*~[!+0!+1!+2!+3!+4])	$([!-0!-1!-2!-3!-4]~*~*~*~*~*~*~*~*~*~[!+0!+1!+2!+3!+4])] [O-][N+](=O)c1cc(c([O-])cc1)C(=O)N([C@H](C(=O)NCCCC)C(CC)CC)CC=2OC=CC2
[$([!-0!-1!-2!-3!-4]~*~[!+0!+1!+2!+3!+4])	$([!-0!-1!-2!-3!-4]~*~*~[!+0!+1!+2!+3!+4])	$([!-0!-1!-2!-3!-4]~*~*~*~[!+0!+1!+2!+3!+4])	$([!-0!-1!-2!-3!-4]~*~*~*~*~[!+0!+1!+2!+3!+4])	$([!-0!-1!-2!-3!-4]~*~*~*~*~*~[!+0!+1!+2!+3!+4])	$([!-0!-1!-2!-3!-4]~*~*~*~*~*~*~[!+0!+1!+2!+3!+4])	$([!-0!-1!-2!-3!-4]~*~*~*~*~*~*~*~[!+0!+1!+2!+3!+4])	$([!-0!-1!-2!-3!-4]~*~*~*~*~*~*~*~*~[!+0!+1!+2!+3!+4])	$([!-0!-1!-2!-3!-4]~*~*~*~*~*~*~*~*~*~[!+0!+1!+2!+3!+4])] [O-][N+](=O)c1cc(c(N2CCN(Cc3ccccc3)CC2)cc1)/C=C/4\C([O-])=NC(=O)NC(=O)4
[$([!-0!-1!-2!-3!-4]~*~[!+0!+1!+2!+3!+4])	$([!-0!-1!-2!-3!-4]~*~*~[!+0!+1!+2!+3!+4])	$([!-0!-1!-2!-3!-4]~*~*~*~[!+0!+1!+2!+3!+4])	$([!-0!-1!-2!-3!-4]~*~*~*~*~[!+0!+1!+2!+3!+4])	$([!-0!-1!-2!-3!-4]~*~*~*~*~*~[!+0!+1!+2!+3!+4])	$([!-0!-1!-2!-3!-4]~*~*~*~*~*~*~[!+0!+1!+2!+3!+4])	$([!-0!-1!-2!-3!-4]~*~*~*~*~*~*~*~[!+0!+1!+2!+3!+4])	$([!-0!-1!-2!-3!-4]~*~*~*~*~*~*~*~*~[!+0!+1!+2!+3!+4])	$([!-0!-1!-2!-3!-4]~*~*~*~*~*~*~*~*~*~[!+0!+1!+2!+3!+4])] [O-][N+](=O)c1cc(ccc1)[C@@H](N(C(=O)C[NH+](CC(=O)N(C)C)C)C)C
[$([!-0!-1!-2!-3!-4]~*~[!+0!+1!+2!+3!+4])	$([!-0!-1!-2!-3!-4]~*~*~[!+0!+1!+2!+3!+4])	$([!-0!-1!-2!-3!-4]~*~*~*~[!+0!+1!+2!+3!+4])	$([!-0!-1!-2!-3!-4]~*~*~*~*~[!+0!+1!+2!+3!+4])	$([!-0!-1!-2!-3!-4]~*~*~*~*~*~[!+0!+1!+2!+3!+4])	$([!-0!-1!-2!-3!-4]~*~*~*~*~*~*~[!+0!+1!+2!+3!+4])	$([!-0!-1!-2!-3!-4]~*~*~*~*~*~*~*~[!+0!+1!+2!+3!+4])	$([!-0!-1!-2!-3!-4]~*~*~*~*~*~*~*~*~[!+0!+1!+2!+3!+4])	$([!-0!-1!-2!-3!-4]~*~*~*~*~*~*~*~*~*~[!+0!+1!+2!+3!+4])] [O-][N+](=O)c1cc(ccc1)[C@@H]2[NH2+]CC3(c4c(cc(OC)c(OC)c4)2)CCOCC3
[$([!-0!-1!-2!-3!-4]~*~[!+0!+1!+2!+3!+4])	$([!-0!-1!-2!-3!-4]~*~*~[!+0!+1!+2!+3!+4])	$([!-0!-1!-2!-3!-4]~*~*~*~[!+0!+1!+2!+3!+4])	$([!-0!-1!-2!-3!-4]~*~*~*~*~[!+0!+1!+2!+3!+4])	$([!-0!-1!-2!-3!-4]~*~*~*~*~*~[!+0!+1!+2!+3!+4])	$([!-0!-1!-2!-3!-4]~*~*~*~*~*~*~[!+0!+1!+2!+3!+4])	$([!-0!-1!-2!-3!-4]~*~*~*~*~*~*~*~[!+0!+1!+2!+3!+4])	$([!-0!-1!-2!-3!-4]~*~*~*~*~*~*~*~*~[!+0!+1!+2!+3!+4])	$([!-0!-1!-2!-3!-4]~*~*~*~*~*~*~*~*~*~[!+0!+1!+2!+3!+4])] [O-][N+](=O)c1cc(ccc1)C2=[N+](c3c(N2C)cccc3)C
[$([!-0!-1!-2!-3!-4]~*~[!+0!+1!+2!+3!+4])	$([!-0!-1!-2!-3!-4]~*~*~[!+0!+1!+2!+3!+4])	$([!-0!-1!-2!-3!-4]~*~*~*~[!+0!+1!+2!+3!+4])	$([!-0!-1!-2!-3!-4]~*~*~*~*~[!+0!+1!+2!+3!+4])	$([!-0!-1!-2!-3!-4]~*~*~*~*~*~[!+0!+1!+2!+3!+4])	$([!-0!-1!-2!-3!-4]~*~*~*~*~*~*~[!+0!+1!+2!+3!+4])	$([!-0!-1!-2!-3!-4]~*~*~*~*~*~*~*~[!+0!+1!+2!+3!+4])	$([!-0!-1!-2!-3!-4]~*~*~*~*~*~*~*~*~[!+0!+1!+2!+3!+4])	$([!-0!-1!-2!-3!-4]~*~*~*~*~*~*~*~*~*~[!+0!+1!+2!+3!+4])] [O-][N+](=O)c1cc(N=Cc2c(O)c(cc3c2cccc3)C(=O)Nc4c(OC)cccc4)c([O-])cc1
[$([!-0!-1!-2!-3!-4]~*~[!+0!+1!+2!+3!+4])	$([!-0!-1!-2!-3!-4]~*~*~[!+0!+1!+2!+3!+4])	$([!-0!-1!-2!-3!-4]~*~*~*~[!+0!+1!+2!+3!+4])	$([!-0!-1!-2!-3!-4]~*~*~*~*~[!+0!+1!+2!+3!+4])	$([!-0!-1!-2!-3!-4]~*~*~*~*~*~[!+0!+1!+2!+3!+4])	$([!-0!-1!-2!-3!-4]~*~*~*~*~*~*~[!+0!+1!+2!+3!+4])	$([!-0!-1!-2!-3!-4]~*~*~*~*~*~*~*~[!+0!+1!+2!+3!+4])	$([!-0!-1!-2!-3!-4]~*~*~*~*~*~*~*~*~[!+0!+1!+2!+3!+4])	$([!-0!-1!-2!-3!-4]~*~*~*~*~*~*~*~*~*~[!+0!+1!+2!+3!+4])] [O-][N+](=O)c1cc(NC(=O)[C@@H]([NH2+][C@@H](c2cc(OC)c(OCCOC)cc2)C)C)ccc1
[$([!-0!-1!-2!-3!-4]~*~[!+0!+1!+2!+3!+4])	$([!-0!-1!-2!-3!-4]~*~*~[!+0!+1!+2!+3!+4])	$([!-0!-1!-2!-3!-4]~*~*~*~[!+0!+1!+2!+3!+4])	$([!-0!-1!-2!-3!-4]~*~*~*~*~[!+0!+1!+2!+3!+4])	$([!-0!-1!-2!-3!-4]~*~*~*~*~*~[!+0!+1!+2!+3!+4])	$([!-0!-1!-2!-3!-4]~*~*~*~*~*~*~[!+0!+1!+2!+3!+4])	$([!-0!-1!-2!-3!-4]~*~*~*~*~*~*~*~[!+0!+1!+2!+3!+4])	$([!-0!-1!-2!-3!-4]~*~*~*~*~*~*~*~*~[!+0!+1!+2!+3!+4])	$([!-0!-1!-2!-3!-4]~*~*~*~*~*~*~*~*~*~[!+0!+1!+2!+3!+4])] [O-][N+](=O)c1cc(NC(=O)CCc2ccc(cc2)C)c([O-])cc1
[$([!-0!-1!-2!-3!-4]~*~[!+0!+1!+2!+3!+4])	$([!-0!-1!-2!-3!-4]~*~*~[!+0!+1!+2!+3!+4])	$([!-0!-1!-2!-3!-4]~*~*~*~[!+0!+1!+2!+3!+4])	$([!-0!-1!-2!-3!-4]~*~*~*~*~[!+0!+1!+2!+3!+4])	$([!-0!-1!-2!-3!-4]~*~*~*~*~*~[!+0!+1!+2!+3!+4])	$([!-0!-1!-2!-3!-4]~*~*~*~*~*~*~[!+0!+1!+2!+3!+4])	$([!-0!-1!-2!-3!-4]~*~*~*~*~*~*~*~[!+0!+1!+2!+3!+4])	$([!-0!-1!-2!-3!-4]~*~*~*~*~*~*~*~*~[!+0!+1!+2!+3!+4])	$([!-0!-1!-2!-3!-4]~*~*~*~*~*~*~*~*~*~[!+0!+1!+2!+3!+4])] [O-][N+](=O)c1ccc(cc1)[C@H]2N(C(=O)C([O-])=C(C(=O)c3cc4c(O[C@@H](C4)C)cc3)2)CCN5CCOCC5
[$([!-0!-1!-2!-3!-4]~*~[!+0!+1!+2!+3!+4])	$([!-0!-1!-2!-3!-4]~*~*~[!+0!+1!+2!+3!+4])	$([!-0!-1!-2!-3!-4]~*~*~*~[!+0!+1!+2!+3!+4])	$([!-0!-1!-2!-3!-4]~*~*~*~*~[!+0!+1!+2!+3!+4])	$([!-0!-1!-2!-3!-4]~*~*~*~*~*~[!+0!+1!+2!+3!+4])	$([!-0!-1!-2!-3!-4]~*~*~*~*~*~*~[!+0!+1!+2!+3!+4])	$([!-0!-1!-2!-3!-4]~*~*~*~*~*~*~*~[!+0!+1!+2!+3!+4])	$([!-0!-1!-2!-3!-4]~*~*~*~*~*~*~*~*~[!+0!+1!+2!+3!+4])	$([!-0!-1!-2!-3!-4]~*~*~*~*~*~*~*~*~*~[!+0!+1!+2!+3!+4])] [O-][n+]1c(nccc1/C=C/c2ccc(cc2)C)c3cc([N+]([O-])=O)ccc3
[$([!-0!-1!-2!-3!-4]~*~[!+0!+1!+2!+3!+4])	$([!-0!-1!-2!-3!-4]~*~*~[!+0!+1!+2!+3!+4])	$([!-0!-1!-2!-3!-4]~*~*~*~[!+0!+1!+2!+3!+4])	$([!-0!-1!-2!-3!-4]~*~*~*~*~[!+0!+1!+2!+3!+4])	$([!-0!-1!-2!-3!-4]~*~*~*~*~*~[!+0!+1!+2!+3!+4])	$([!-0!-1!-2!-3!-4]~*~*~*~*~*~*~[!+0!+1!+2!+3!+4])	$([!-0!-1!-2!-3!-4]~*~*~*~*~*~*~*~[!+0!+1!+2!+3!+4])	$([!-0!-1!-2!-3!-4]~*~*~*~*~*~*~*~*~[!+0!+1!+2!+3!+4])	$([!-0!-1!-2!-3!-4]~*~*~*~*~*~*~*~*~*~[!+0!+1!+2!+3!+4])] [O-]C(=O)[C@@H](NC(=O)[C@@H](NC(=O)[C@@H]([NH3+])CC=1N=CNC1)CC(C)C)CO
[$([!-0!-1!-2!-3!-4]~*~[!+0!+1!+2!+3!+4])	$([!-0!-1!-2!-3!-4]~*~*~[!+0!+1!+2!+3!+4])	$([!-0!-1!-2!-3!-4]~*~*~*~[!+0!+1!+2!+3!+4])	$([!-0!-1!-2!-3!-4]~*~*~*~*~[!+0!+1!+2!+3!+4])	$([!-0!-1!-2!-3!-4]~*~*~*~*~*~[!+0!+1!+2!+3!+4])	$([!-0!-1!-2!-3!-4]~*~*~*~*~*~*~[!+0!+1!+2!+3!+4])	$([!-0!-1!-2!-3!-4]~*~*~*~*~*~*~*~[!+0!+1!+2!+3!+4])	$([!-0!-1!-2!-3!-4]~*~*~*~*~*~*~*~*~[!+0!+1!+2!+3!+4])	$([!-0!-1!-2!-3!-4]~*~*~*~*~*~*~*~*~*~[!+0!+1!+2!+3!+4])] [O-]C(=O)[C@@H](NC(=O)[C@H](NC(=O)[C@H]([NH3+])CC=1N=CNC1)Cc2ccccc2)CC([O-])=O
[$([!-0!-1!-2!-3!-4]~*~[!+0!+1!+2!+3!+4])	$([!-0!-1!-2!-3!-4]~*~*~[!+0!+1!+2!+3!+4])	$([!-0!-1!-2!-3!-4]~*~*~*~[!+0!+1!+2!+3!+4])	$([!-0!-1!-2!-3!-4]~*~*~*~*~[!+0!+1!+2!+3!+4])	$([!-0!-1!-2!-3!-4]~*~*~*~*~*~[!+0!+1!+2!+3!+4])	$([!-0!-1!-2!-3!-4]~*~*~*~*~*~*~[!+0!+1!+2!+3!+4])	$([!-0!-1!-2!-3!-4]~*~*~*~*~*~*~*~[!+0!+1!+2!+3!+4])	$([!-0!-1!-2!-3!-4]~*~*~*~*~*~*~*~*~[!+0!+1!+2!+3!+4])	$([!-0!-1!-2!-3!-4]~*~*~*~*~*~*~*~*~*~[!+0!+1!+2!+3!+4])] [O-]C(=O)[C@@H](NC(=O)[C@H](NC(=O)[C@H]([NH3+])Cc1ccc(O)cc1)[C@H](O)C)C(C)C
[$([!-0!-1!-2!-3!-4]~*~[!+0!+1!+2!+3!+4])	$([!-0!-1!-2!-3!-4]~*~*~[!+0!+1!+2!+3!+4])	$([!-0!-1!-2!-3!-4]~*~*~*~[!+0!+1!+2!+3!+4])	$([!-0!-1!-2!-3!-4]~*~*~*~*~[!+0!+1!+2!+3!+4])	$([!-0!-1!-2!-3!-4]~*~*~*~*~*~[!+0!+1!+2!+3!+4])	$([!-0!-1!-2!-3!-4]~*~*~*~*~*~*~[!+0!+1!+2!+3!+4])	$([!-0!-1!-2!-3!-4]~*~*~*~*~*~*~*~[!+0!+1!+2!+3!+4])	$([!-0!-1!-2!-3!-4]~*~*~*~*~*~*~*~*~[!+0!+1!+2!+3!+4])	$([!-0!-1!-2!-3!-4]~*~*~*~*~*~*~*~*~*~[!+0!+1!+2!+3!+4])] [O-]C(=O)[C@@H](NC(=O)[C@H](NC(=O)[C@H]([NH3+])CCC(=O)N)CC=1c2c(NC1)cccc2)CCC(=O)N
[$([!-0!-1!-2!-3!-4]~*~[!+0!+1!+2!+3!+4])	$([!-0!-1!-2!-3!-4]~*~*~[!+0!+1!+2!+3!+4])	$([!-0!-1!-2!-3!-4]~*~*~*~[!+0!+1!+2!+3!+4])	$([!-0!-1!-2!-3!-4]~*~*~*~*~[!+0!+1!+2!+3!+4])	$([!-0!-1!-2!-3!-4]~*~*~*~*~*~[!+0!+1!+2!+3!+4])	$([!-0!-1!-2!-3!-4]~*~*~*~*~*~*~[!+0!+1!+2!+3!+4])	$([!-0!-1!-2!-3!-4]~*~*~*~*~*~*~*~[!+0!+1!+2!+3!+4])	$([!-0!-1!-2!-3!-4]~*~*~*~*~*~*~*~*~[!+0!+1!+2!+3!+4])	$([!-0!-1!-2!-3!-4]~*~*~*~*~*~*~*~*~*~[!+0!+1!+2!+3!+4])] [O-]C(=O)[C@@H]1[C@@H](C(=O)NC2CC[NH+](CC2)C)[C@@H]3O[C@@H](C=C3)1
[$([!-0!-1!-2!-3!-4]~*~[!+0!+1!+2!+3!+4])	$([!-0!-1!-2!-3!-4]~*~*~[!+0!+1!+2!+3!+4])	$([!-0!-1!-2!-3!-4]~*~*~*~[!+0!+1!+2!+3!+4])	$([!-0!-1!-2!-3!-4]~*~*~*~*~[!+0!+1!+2!+3!+4])	$([!-0!-1!-2!-3!-4]~*~*~*~*~*~[!+0!+1!+2!+3!+4])	$([!-0!-1!-2!-3!-4]~*~*~*~*~*~*~[!+0!+1!+2!+3!+4])	$([!-0!-1!-2!-3!-4]~*~*~*~*~*~*~*~[!+0!+1!+2!+3!+4])	$([!-0!-1!-2!-3!-4]~*~*~*~*~*~*~*~*~[!+0!+1!+2!+3!+4])	$([!-0!-1!-2!-3!-4]~*~*~*~*~*~*~*~*~*~[!+0!+1!+2!+3!+4])] [O-]C(=O)[C@@H]1[C@@H](C(=O)NN2CC[NH+](CC2)C)[C@H]3C[C@@H]1CC3
[$([!-0!-1!-2!-3!-4]~*~[!+0!+1!+2!+3!+4])	$([!-0!-1!-2!-3!-4]~*~*~[!+0!+1!+2!+3!+4])	$([!-0!-1!-2!-3!-4]~*~*~*~[!+0!+1!+2!+3!+4])	$([!-0!-1!-2!-3!-4]~*~*~*~*~[!+0!+1!+2!+3!+4])	$([!-0!-1!-2!-3!-4]~*~*~*~*~*~[!+0!+1!+2!+3!+4])	$([!-0!-1!-2!-3!-4]~*~*~*~*~*~*~[!+0!+1!+2!+3!+4])	$([!-0!-1!-2!-3!-4]~*~*~*~*~*~*~*~[!+0!+1!+2!+3!+4])	$([!-0!-1!-2!-3!-4]~*~*~*~*~*~*~*~*~[!+0!+1!+2!+3!+4])	$([!-0!-1!-2!-3!-4]~*~*~*~*~*~*~*~*~*~[!+0!+1!+2!+3!+4])] [O-]C(=O)[C@@H]1[C@@H]2[NH+]([C@H](C[C@H](O)1)CC2)C
[$([!-0!-1!-2!-3!-4]~*~[!+0!+1!+2!+3!+4])	$([!-0!-1!-2!-3!-4]~*~*~[!+0!+1!+2!+3!+4])	$([!-0!-1!-2!-3!-4]~*~*~*~[!+0!+1!+2!+3!+4])	$([!-0!-1!-2!-3!-4]~*~*~*~*~[!+0!+1!+2!+3!+4])	$([!-0!-1!-2!-3!-4]~*~*~*~*~*~[!+0!+1!+2!+3!+4])	$([!-0!-1!-2!-3!-4]~*~*~*~*~*~*~[!+0!+1!+2!+3!+4])	$([!-0!-1!-2!-3!-4]~*~*~*~*~*~*~*~[!+0!+1!+2!+3!+4])	$([!-0!-1!-2!-3!-4]~*~*~*~*~*~*~*~*~[!+0!+1!+2!+3!+4])	$([!-0!-1!-2!-3!-4]~*~*~*~*~*~*~*~*~*~[!+0!+1!+2!+3!+4])] [O-]C(=O)[C@@H]1C[NH+](c2ccc(N)cc2)CCC1
[$([!-0!-1!-2!-3!-4]~*~[!+0!+1!+2!+3!+4])	$([!-0!-1!-2!-3!-4]~*~*~[!+0!+1!+2!+3!+4])	$([!-0!-1!-2!-3!-4]~*~*~*~[!+0!+1!+2!+3!+4])	$([!-0!-1!-2!-3!-4]~*~*~*~*~[!+0!+1!+2!+3!+4])	$([!-0!-1!-2!-3!-4]~*~*~*~*~*~[!+0!+1!+2!+3!+4])	$([!-0!-1!-2!-3!-4]~*~*~*~*~*~*~[!+0!+1!+2!+3!+4])	$([!-0!-1!-2!-3!-4]~*~*~*~*~*~*~*~[!+0!+1!+2!+3!+4])	$([!-0!-1!-2!-3!-4]~*~*~*~*~*~*~*~*~[!+0!+1!+2!+3!+4])	$([!-0!-1!-2!-3!-4]~*~*~*~*~*~*~*~*~*~[!+0!+1!+2!+3!+4])] [O-]C(=O)[C@H]([NH2+][C@H]([O-])[C@H]([NH2+][C@H](C([O-])=O)CCc1ccccc1)CC(C)C)CC=2c3c(NC2)cccc3
[$([!-0!-1!-2!-3!-4]~*~[!+0!+1!+2!+3!+4])	$([!-0!-1!-2!-3!-4]~*~*~[!+0!+1!+2!+3!+4])	$([!-0!-1!-2!-3!-4]~*~*~*~[!+0!+1!+2!+3!+4])	$([!-0!-1!-2!-3!-4]~*~*~*~*~[!+0!+1!+2!+3!+4])	$([!-0!-1!-2!-3!-4]~*~*~*~*~*~[!+0!+1!+2!+3!+4])	$([!-0!-1!-2!-3!-4]~*~*~*~*~*~*~[!+0!+1!+2!+3!+4])	$([!-0!-1!-2!-3!-4]~*~*~*~*~*~*~*~[!+0!+1!+2!+3!+4])	$([!-0!-1!-2!-3!-4]~*~*~*~*~*~*~*~*~[!+0!+1!+2!+3!+4])	$([!-0!-1!-2!-3!-4]~*~*~*~*~*~*~*~*~*~[!+0!+1!+2!+3!+4])] [O-]C(=O)[C@H](C(=O)Nc1c(nccc1)N2CC[NH+](CC2)CC)C
[$([!-0!-1!-2!-3!-4]~*~[!+0!+1!+2!+3!+4])	$([!-0!-1!-2!-3!-4]~*~*~[!+0!+1!+2!+3!+4])	$([!-0!-1!-2!-3!-4]~*~*~*~[!+0!+1!+2!+3!+4])	$([!-0!-1!-2!-3!-4]~*~*~*~*~[!+0!+1!+2!+3!+4])	$([!-0!-1!-2!-3!-4]~*~*~*~*~*~[!+0!+1!+2!+3!+4])	$([!-0!-1!-2!-3!-4]~*~*~*~*~*~*~[!+0!+1!+2!+3!+4])	$([!-0!-1!-2!-3!-4]~*~*~*~*~*~*~*~[!+0!+1!+2!+3!+4])	$([!-0!-1!-2!-3!-4]~*~*~*~*~*~*~*~*~[!+0!+1!+2!+3!+4])	$([!-0!-1!-2!-3!-4]~*~*~*~*~*~*~*~*~*~[!+0!+1!+2!+3!+4])] [O-]C(=O)[C@H](NC(=O)[C@@H](NC(=O)[C@H]([NH3+])CC(=O)N)CC=1N=CNC1)CC=2NC=[NH+]C2
[$([!-0!-1!-2!-3!-4]~*~[!+0!+1!+2!+3!+4])	$([!-0!-1!-2!-3!-4]~*~*~[!+0!+1!+2!+3!+4])	$([!-0!-1!-2!-3!-4]~*~*~*~[!+0!+1!+2!+3!+4])	$([!-0!-1!-2!-3!-4]~*~*~*~*~[!+0!+1!+2!+3!+4])	$([!-0!-1!-2!-3!-4]~*~*~*~*~*~[!+0!+1!+2!+3!+4])	$([!-0!-1!-2!-3!-4]~*~*~*~*~*~*~[!+0!+1!+2!+3!+4])	$([!-0!-1!-2!-3!-4]~*~*~*~*~*~*~*~[!+0!+1!+2!+3!+4])	$([!-0!-1!-2!-3!-4]~*~*~*~*~*~*~*~*~[!+0!+1!+2!+3!+4])	$([!-0!-1!-2!-3!-4]~*~*~*~*~*~*~*~*~*~[!+0!+1!+2!+3!+4])] [O-]C(=O)[C@H]1[NH2+][C@@H](CC1)C
[$([!-0!-1!-2!-3!-4]~*~[!+0!+1!+2!+3!+4])	$([!-0!-1!-2!-3!-4]~*~*~[!+0!+1!+2!+3!+4])	$([!-0!-1!-2!-3!-4]~*~*~*~[!+0!+1!+2!+3!+4])	$([!-0!-1!-2!-3!-4]~*~*~*~*~[!+0!+1!+2!+3!+4])	$([!-0!-1!-2!-3!-4]~*~*~*~*~*~[!+0!+1!+2!+3!+4])	$([!-0!-1!-2!-3!-4]~*~*~*~*~*~*~[!+0!+1!+2!+3!+4])	$([!-0!-1!-2!-3!-4]~*~*~*~*~*~*~*~[!+0!+1!+2!+3!+4])	$([!-0!-1!-2!-3!-4]~*~*~*~*~*~*~*~*~[!+0!+1!+2!+3!+4])	$([!-0!-1!-2!-3!-4]~*~*~*~*~*~*~*~*~*~[!+0!+1!+2!+3!+4])] [O-]C(=O)[C@H]1[NH2+]C[C@H](O)[C@H](O)[C@@H](O)1
[$([!-0!-1!-2!-3!-4]~*~[!+0!+1!+2!+3!+4])	$([!-0!-1!-2!-3!-4]~*~*~[!+0!+1!+2!+3!+4])	$([!-0!-1!-2!-3!-4]~*~*~*~[!+0!+1!+2!+3!+4])	$([!-0!-1!-2!-3!-4]~*~*~*~*~[!+0!+1!+2!+3!+4])	$([!-0!-1!-2!-3!-4]~*~*~*~*~*~[!+0!+1!+2!+3!+4])	$([!-0!-1!-2!-3!-4]~*~*~*~*~*~*~[!+0!+1!+2!+3!+4])	$([!-0!-1!-2!-3!-4]~*~*~*~*~*~*~*~[!+0!+1!+2!+3!+4])	$([!-0!-1!-2!-3!-4]~*~*~*~*~*~*~*~*~[!+0!+1!+2!+3!+4])	$([!-0!-1!-2!-3!-4]~*~*~*~*~*~*~*~*~*~[!+0!+1!+2!+3!+4])] [O-]C(=O)C[C@@]1(C[NH3+])C[C@@H](CC(C)C)CC1
[$([!-0!-1!-2!-3!-4]~*~[!+0!+1!+2!+3!+4])	$([!-0!-1!-2!-3!-4]~*~*~[!+0!+1!+2!+3!+4])	$([!-0!-1!-2!-3!-4]~*~*~*~[!+0!+1!+2!+3!+4])	$([!-0!-1!-2!-3!-4]~*~*~*~*~[!+0!+1!+2!+3!+4])	$([!-0!-1!-2!-3!-4]~*~*~*~*~*~[!+0!+1!+2!+3!+4])	$([!-0!-1!-2!-3!-4]~*~*~*~*~*~*~[!+0!+1!+2!+3!+4])	$([!-0!-1!-2!-3!-4]~*~*~*~*~*~*~*~[!+0!+1!+2!+3!+4])	$([!-0!-1!-2!-3!-4]~*~*~*~*~*~*~*~*~[!+0!+1!+2!+3!+4])	$([!-0!-1!-2!-3!-4]~*~*~*~*~*~*~*~*~*~[!+0!+1!+2!+3!+4])] [O-]C(=O)c1c(N2C[C@@H](C[NH+]3CCCC3)CCC2)ccc(NC(=O)CC)c1
[$([!-0!-1!-2!-3!-4]~*~[!+0!+1!+2!+3!+4])	$([!-0!-1!-2!-3!-4]~*~*~[!+0!+1!+2!+3!+4])	$([!-0!-1!-2!-3!-4]~*~*~*~[!+0!+1!+2!+3!+4])	$([!-0!-1!-2!-3!-4]~*~*~*~*~[!+0!+1!+2!+3!+4])	$([!-0!-1!-2!-3!-4]~*~*~*~*~*~[!+0!+1!+2!+3!+4])	$([!-0!-1!-2!-3!-4]~*~*~*~*~*~*~[!+0!+1!+2!+3!+4])	$([!-0!-1!-2!-3!-4]~*~*~*~*~*~*~*~[!+0!+1!+2!+3!+4])	$([!-0!-1!-2!-3!-4]~*~*~*~*~*~*~*~*~[!+0!+1!+2!+3!+4])	$([!-0!-1!-2!-3!-4]~*~*~*~*~*~*~*~*~*~[!+0!+1!+2!+3!+4])] [O-]C(=O)c1cc(NC(=O)[C@H](O)[C@@H](NC(=O)[C@@H](NC(=O)[C@@H](NC(=O)[C@@H](NC(=O)C=2[N-]N=NN2)C[NH3+])C(C)C)CC(C)C)Cc3ccccc3)ccc1
[$([!-0!-1!-2!-3!-4]~*~[!+0!+1!+2!+3!+4])	$([!-0!-1!-2!-3!-4]~*~*~[!+0!+1!+2!+3!+4])	$([!-0!-1!-2!-3!-4]~*~*~*~[!+0!+1!+2!+3!+4])	$([!-0!-1!-2!-3!-4]~*~*~*~*~[!+0!+1!+2!+3!+4])	$([!-0!-1!-2!-3!-4]~*~*~*~*~*~[!+0!+1!+2!+3!+4])	$([!-0!-1!-2!-3!-4]~*~*~*~*~*~*~[!+0!+1!+2!+3!+4])	$([!-0!-1!-2!-3!-4]~*~*~*~*~*~*~*~[!+0!+1!+2!+3!+4])	$([!-0!-1!-2!-3!-4]~*~*~*~*~*~*~*~*~[!+0!+1!+2!+3!+4])	$([!-0!-1!-2!-3!-4]~*~*~*~*~*~*~*~*~*~[!+0!+1!+2!+3!+4])] [O-]C(=O)c1ccc(cc1)C=2OC(=C(N2)C[NH+](CC)CC)C
[$([!-0!-1!-2!-3!-4]~*~[!+0!+1!+2!+3!+4])	$([!-0!-1!-2!-3!-4]~*~*~[!+0!+1!+2!+3!+4])	$([!-0!-1!-2!-3!-4]~*~*~*~[!+0!+1!+2!+3!+4])	$([!-0!-1!-2!-3!-4]~*~*~*~*~[!+0!+1!+2!+3!+4])	$([!-0!-1!-2!-3!-4]~*~*~*~*~*~[!+0!+1!+2!+3!+4])	$([!-0!-1!-2!-3!-4]~*~*~*~*~*~*~[!+0!+1!+2!+3!+4])	$([!-0!-1!-2!-3!-4]~*~*~*~*~*~*~*~[!+0!+1!+2!+3!+4])	$([!-0!-1!-2!-3!-4]~*~*~*~*~*~*~*~*~[!+0!+1!+2!+3!+4])	$([!-0!-1!-2!-3!-4]~*~*~*~*~*~*~*~*~*~[!+0!+1!+2!+3!+4])] [O-]C(=O)CNC(=O)[C@@H](NC(=O)[C@@H]([NH3+])C)[C@@H](CC)C
[$([!-0!-1!-2!-3!-4]~*~[!+0!+1!+2!+3!+4])	$([!-0!-1!-2!-3!-4]~*~*~[!+0!+1!+2!+3!+4])	$([!-0!-1!-2!-3!-4]~*~*~*~[!+0!+1!+2!+3!+4])	$([!-0!-1!-2!-3!-4]~*~*~*~*~[!+0!+1!+2!+3!+4])	$([!-0!-1!-2!-3!-4]~*~*~*~*~*~[!+0!+1!+2!+3!+4])	$([!-0!-1!-2!-3!-4]~*~*~*~*~*~*~[!+0!+1!+2!+3!+4])	$([!-0!-1!-2!-3!-4]~*~*~*~*~*~*~*~[!+0!+1!+2!+3!+4])	$([!-0!-1!-2!-3!-4]~*~*~*~*~*~*~*~*~[!+0!+1!+2!+3!+4])	$([!-0!-1!-2!-3!-4]~*~*~*~*~*~*~*~*~*~[!+0!+1!+2!+3!+4])] [O-]C=1C(=O)N([C@@H](c2ccc(OC)cc2)C1C(=O)c3cc4OCOc4cc3)CCC[NH+](CC)CC
[$([!-0!-1!-2!-3!-4]~*~[!+0!+1!+2!+3!+4])	$([!-0!-1!-2!-3!-4]~*~*~[!+0!+1!+2!+3!+4])	$([!-0!-1!-2!-3!-4]~*~*~*~[!+0!+1!+2!+3!+4])	$([!-0!-1!-2!-3!-4]~*~*~*~*~[!+0!+1!+2!+3!+4])	$([!-0!-1!-2!-3!-4]~*~*~*~*~*~[!+0!+1!+2!+3!+4])	$([!-0!-1!-2!-3!-4]~*~*~*~*~*~*~[!+0!+1!+2!+3!+4])	$([!-0!-1!-2!-3!-4]~*~*~*~*~*~*~*~[!+0!+1!+2!+3!+4])	$([!-0!-1!-2!-3!-4]~*~*~*~*~*~*~*~*~[!+0!+1!+2!+3!+4])	$([!-0!-1!-2!-3!-4]~*~*~*~*~*~*~*~*~*~[!+0!+1!+2!+3!+4])] [O-]C=1C(=O)N([C@H](c2c(OC)c(OC)ccc2)C1C(=O)c3c(nc(nc3)C)C)CCC[NH+](C)C
[$([!-0!-1!-2!-3!-4]~*~[!+0!+1!+2!+3!+4])	$([!-0!-1!-2!-3!-4]~*~*~[!+0!+1!+2!+3!+4])	$([!-0!-1!-2!-3!-4]~*~*~*~[!+0!+1!+2!+3!+4])	$([!-0!-1!-2!-3!-4]~*~*~*~*~[!+0!+1!+2!+3!+4])	$([!-0!-1!-2!-3!-4]~*~*~*~*~*~[!+0!+1!+2!+3!+4])	$([!-0!-1!-2!-3!-4]~*~*~*~*~*~*~[!+0!+1!+2!+3!+4])	$([!-0!-1!-2!-3!-4]~*~*~*~*~*~*~*~[!+0!+1!+2!+3!+4])	$([!-0!-1!-2!-3!-4]~*~*~*~*~*~*~*~*~[!+0!+1!+2!+3!+4])	$([!-0!-1!-2!-3!-4]~*~*~*~*~*~*~*~*~*~[!+0!+1!+2!+3!+4])] [O-]C=1C(=O)N([C@H](c2ccc(OCC=C)cc2)C1C(=O)C(C)C)CC[NH+]3CCCC3
[$([!-0!-1!-2!-3!-4]~*~[!+0!+1!+2!+3!+4])	$([!-0!-1!-2!-3!-4]~*~*~[!+0!+1!+2!+3!+4])	$([!-0!-1!-2!-3!-4]~*~*~*~[!+0!+1!+2!+3!+4])	$([!-0!-1!-2!-3!-4]~*~*~*~*~[!+0!+1!+2!+3!+4])	$([!-0!-1!-2!-3!-4]~*~*~*~*~*~[!+0!+1!+2!+3!+4])	$([!-0!-1!-2!-3!-4]~*~*~*~*~*~*~[!+0!+1!+2!+3!+4])	$([!-0!-1!-2!-3!-4]~*~*~*~*~*~*~*~[!+0!+1!+2!+3!+4])	$([!-0!-1!-2!-3!-4]~*~*~*~*~*~*~*~*~[!+0!+1!+2!+3!+4])	$([!-0!-1!-2!-3!-4]~*~*~*~*~*~*~*~*~*~[!+0!+1!+2!+3!+4])] [O-]C=1C(=O)N([C@H](c2ncccc2)C1C(=O)C3CC3)CC[NH+]4CCCC4
[$([!-0!-1!-2!-3!-4]~*~[!+0!+1!+2!+3!+4])	$([!-0!-1!-2!-3!-4]~*~*~[!+0!+1!+2!+3!+4])	$([!-0!-1!-2!-3!-4]~*~*~*~[!+0!+1!+2!+3!+4])	$([!-0!-1!-2!-3!-4]~*~*~*~*~[!+0!+1!+2!+3!+4])	$([!-0!-1!-2!-3!-4]~*~*~*~*~*~[!+0!+1!+2!+3!+4])	$([!-0!-1!-2!-3!-4]~*~*~*~*~*~*~[!+0!+1!+2!+3!+4])	$([!-0!-1!-2!-3!-4]~*~*~*~*~*~*~*~[!+0!+1!+2!+3!+4])	$([!-0!-1!-2!-3!-4]~*~*~*~*~*~*~*~*~[!+0!+1!+2!+3!+4])	$([!-0!-1!-2!-3!-4]~*~*~*~*~*~*~*~*~*~[!+0!+1!+2!+3!+4])] [O-]C=1Nc2c(cccc2)C(=O)C1C(=O)NCC[NH2+]CCO
[$([!-0!-1!-2!-3!-4]~*~[!+0!+1!+2!+3!+4])	$([!-0!-1!-2!-3!-4]~*~*~[!+0!+1!+2!+3!+4])	$([!-0!-1!-2!-3!-4]~*~*~*~[!+0!+1!+2!+3!+4])	$([!-0!-1!-2!-3!-4]~*~*~*~*~[!+0!+1!+2!+3!+4])	$([!-0!-1!-2!-3!-4]~*~*~*~*~*~[!+0!+1!+2!+3!+4])	$([!-0!-1!-2!-3!-4]~*~*~*~*~*~*~[!+0!+1!+2!+3!+4])	$([!-0!-1!-2!-3!-4]~*~*~*~*~*~*~*~[!+0!+1!+2!+3!+4])	$([!-0!-1!-2!-3!-4]~*~*~*~*~*~*~*~*~[!+0!+1!+2!+3!+4])	$([!-0!-1!-2!-3!-4]~*~*~*~*~*~*~*~*~*~[!+0!+1!+2!+3!+4])] [O-]c1c(OC)cccc1C=[NH+]NC(=O)c2ccc(NC(=O)C3CCCCC3)cc2
[$([!-0!-1!-2!-3!-4]~*~[!+0!+1!+2!+3!+4])	$([!-0!-1!-2!-3!-4]~*~*~[!+0!+1!+2!+3!+4])	$([!-0!-1!-2!-3!-4]~*~*~*~[!+0!+1!+2!+3!+4])	$([!-0!-1!-2!-3!-4]~*~*~*~*~[!+0!+1!+2!+3!+4])	$([!-0!-1!-2!-3!-4]~*~*~*~*~*~[!+0!+1!+2!+3!+4])	$([!-0!-1!-2!-3!-4]~*~*~*~*~*~*~[!+0!+1!+2!+3!+4])	$([!-0!-1!-2!-3!-4]~*~*~*~*~*~*~*~[!+0!+1!+2!+3!+4])	$([!-0!-1!-2!-3!-4]~*~*~*~*~*~*~*~*~[!+0!+1!+2!+3!+4])	$([!-0!-1!-2!-3!-4]~*~*~*~*~*~*~*~*~*~[!+0!+1!+2!+3!+4])] [S-]/C(/Nc1c(cccc1)C)=C(/[n+]2ccccc2)\C(=O)c3c(F)ccc(F)c3
[$([!-0!-1!-2!-3!-4]~*~[!+0!+1!+2!+3!+4])	$([!-0!-1!-2!-3!-4]~*~*~[!+0!+1!+2!+3!+4])	$([!-0!-1!-2!-3!-4]~*~*~*~[!+0!+1!+2!+3!+4])	$([!-0!-1!-2!-3!-4]~*~*~*~*~[!+0!+1!+2!+3!+4])	$([!-0!-1!-2!-3!-4]~*~*~*~*~*~[!+0!+1!+2!+3!+4])	$([!-0!-1!-2!-3!-4]~*~*~*~*~*~*~[!+0!+1!+2!+3!+4])	$([!-0!-1!-2!-3!-4]~*~*~*~*~*~*~*~[!+0!+1!+2!+3!+4])	$([!-0!-1!-2!-3!-4]~*~*~*~*~*~*~*~*~[!+0!+1!+2!+3!+4])	$([!-0!-1!-2!-3!-4]~*~*~*~*~*~*~*~*~*~[!+0!+1!+2!+3!+4])] BrC1=C(SC=C1)C(=O)\C(\[n+]2c(cccc2)CC)=C(\[S-])/NCC=C
[$([!-0!-1!-2!-3!-4]~*~[!+0!+1!+2!+3!+4])	$([!-0!-1!-2!-3!-4]~*~*~[!+0!+1!+2!+3!+4])	$([!-0!-1!-2!-3!-4]~*~*~*~[!+0!+1!+2!+3!+4])	$([!-0!-1!-2!-3!-4]~*~*~*~*~[!+0!+1!+2!+3!+4])	$([!-0!-1!-2!-3!-4]~*~*~*~*~*~[!+0!+1!+2!+3!+4])	$([!-0!-1!-2!-3!-4]~*~*~*~*~*~*~[!+0!+1!+2!+3!+4])	$([!-0!-1!-2!-3!-4]~*~*~*~*~*~*~*~[!+0!+1!+2!+3!+4])	$([!-0!-1!-2!-3!-4]~*~*~*~*~*~*~*~*~[!+0!+1!+2!+3!+4])	$([!-0!-1!-2!-3!-4]~*~*~*~*~*~*~*~*~*~[!+0!+1!+2!+3!+4])] Brc1c(OCC#C)ccc(c1)C2C=3C(=O)CCCC([NH+](C4=C(C(=O)CCC4)2)CC([O-])=O)3
[$([!-0!-1!-2!-3!-4]~*~[!+0!+1!+2!+3!+4])	$([!-0!-1!-2!-3!-4]~*~*~[!+0!+1!+2!+3!+4])	$([!-0!-1!-2!-3!-4]~*~*~*~[!+0!+1!+2!+3!+4])	$([!-0!-1!-2!-3!-4]~*~*~*~*~[!+0!+1!+2!+3!+4])	$([!-0!-1!-2!-3!-4]~*~*~*~*~*~[!+0!+1!+2!+3!+4])	$([!-0!-1!-2!-3!-4]~*~*~*~*~*~*~[!+0!+1!+2!+3!+4])	$([!-0!-1!-2!-3!-4]~*~*~*~*~*~*~*~[!+0!+1!+2!+3!+4])	$([!-0!-1!-2!-3!-4]~*~*~*~*~*~*~*~*~[!+0!+1!+2!+3!+4])	$([!-0!-1!-2!-3!-4]~*~*~*~*~*~*~*~*~*~[!+0!+1!+2!+3!+4])] Brc1c(OCCCCCCCC)c(Br)cc(c1)C[NH2+]CCCP([O-])(=O)O
[$([!-0!-1!-2!-3!-4]~*~[!+0!+1!+2!+3!+4])	$([!-0!-1!-2!-3!-4]~*~*~[!+0!+1!+2!+3!+4])	$([!-0!-1!-2!-3!-4]~*~*~*~[!+0!+1!+2!+3!+4])	$([!-0!-1!-2!-3!-4]~*~*~*~*~[!+0!+1!+2!+3!+4])	$([!-0!-1!-2!-3!-4]~*~*~*~*~*~[!+0!+1!+2!+3!+4])	$([!-0!-1!-2!-3!-4]~*~*~*~*~*~*~[!+0!+1!+2!+3!+4])	$([!-0!-1!-2!-3!-4]~*~*~*~*~*~*~*~[!+0!+1!+2!+3!+4])	$([!-0!-1!-2!-3!-4]~*~*~*~*~*~*~*~*~[!+0!+1!+2!+3!+4])	$([!-0!-1!-2!-3!-4]~*~*~*~*~*~*~*~*~*~[!+0!+1!+2!+3!+4])] Brc1ccc(cc1)C(=O)C2=C([O-])C(=O)N([C@@H](c3ccc(OCC=C)cc3)2)CC[NH+](CC)CC
[$([!-0!-1!-2!-3!-4]~*~[!+0!+1!+2!+3!+4])	$([!-0!-1!-2!-3!-4]~*~*~[!+0!+1!+2!+3!+4])	$([!-0!-1!-2!-3!-4]~*~*~*~[!+0!+1!+2!+3!+4])	$([!-0!-1!-2!-3!-4]~*~*~*~*~[!+0!+1!+2!+3!+4])	$([!-0!-1!-2!-3!-4]~*~*~*~*~*~[!+0!+1!+2!+3!+4])	$([!-0!-1!-2!-3!-4]~*~*~*~*~*~*~[!+0!+1!+2!+3!+4])	$([!-0!-1!-2!-3!-4]~*~*~*~*~*~*~*~[!+0!+1!+2!+3!+4])	$([!-0!-1!-2!-3!-4]~*~*~*~*~*~*~*~*~[!+0!+1!+2!+3!+4])	$([!-0!-1!-2!-3!-4]~*~*~*~*~*~*~*~*~*~[!+0!+1!+2!+3!+4])] Brc1ccc(N2C([O-])=NC(=O)/C(/C(=O)2)=C\NNCC[NH+](CC)CC)cc1
[$([!-0!-1!-2!-3!-4]~*~[!+0!+1!+2!+3!+4])	$([!-0!-1!-2!-3!-4]~*~*~[!+0!+1!+2!+3!+4])	$([!-0!-1!-2!-3!-4]~*~*~*~[!+0!+1!+2!+3!+4])	$([!-0!-1!-2!-3!-4]~*~*~*~*~[!+0!+1!+2!+3!+4])	$([!-0!-1!-2!-3!-4]~*~*~*~*~*~[!+0!+1!+2!+3!+4])	$([!-0!-1!-2!-3!-4]~*~*~*~*~*~*~[!+0!+1!+2!+3!+4])	$([!-0!-1!-2!-3!-4]~*~*~*~*~*~*~*~[!+0!+1!+2!+3!+4])	$([!-0!-1!-2!-3!-4]~*~*~*~*~*~*~*~*~[!+0!+1!+2!+3!+4])	$([!-0!-1!-2!-3!-4]~*~*~*~*~*~*~*~*~*~[!+0!+1!+2!+3!+4])] Clc1c([N+]([O-])=O)cc(OC)c([N-]S(=O)(=O)c2ccccc2)c1
[$([!-0!-1!-2!-3!-4]~*~[!+0!+1!+2!+3!+4])	$([!-0!-1!-2!-3!-4]~*~*~[!+0!+1!+2!+3!+4])	$([!-0!-1!-2!-3!-4]~*~*~*~[!+0!+1!+2!+3!+4])	$([!-0!-1!-2!-3!-4]~*~*~*~*~[!+0!+1!+2!+3!+4])	$([!-0!-1!-2!-3!-4]~*~*~*~*~*~[!+0!+1!+2!+3!+4])	$([!-0!-1!-2!-3!-4]~*~*~*~*~*~*~[!+0!+1!+2!+3!+4])	$([!-0!-1!-2!-3!-4]~*~*~*~*~*~*~*~[!+0!+1!+2!+3!+4])	$([!-0!-1!-2!-3!-4]~*~*~*~*~*~*~*~*~[!+0!+1!+2!+3!+4])	$([!-0!-1!-2!-3!-4]~*~*~*~*~*~*~*~*~*~[!+0!+1!+2!+3!+4])] Clc1c(cc([N+]([O-])=O)cc1)C=NN2C([S-])=NN=C2COc3ccc(cc3)C(C)(C)C
[$([!-0!-1!-2!-3!-4]~*~[!+0!+1!+2!+3!+4])	$([!-0!-1!-2!-3!-4]~*~*~[!+0!+1!+2!+3!+4])	$([!-0!-1!-2!-3!-4]~*~*~*~[!+0!+1!+2!+3!+4])	$([!-0!-1!-2!-3!-4]~*~*~*~*~[!+0!+1!+2!+3!+4])	$([!-0!-1!-2!-3!-4]~*~*~*~*~*~[!+0!+1!+2!+3!+4])	$([!-0!-1!-2!-3!-4]~*~*~*~*~*~*~[!+0!+1!+2!+3!+4])	$([!-0!-1!-2!-3!-4]~*~*~*~*~*~*~*~[!+0!+1!+2!+3!+4])	$([!-0!-1!-2!-3!-4]~*~*~*~*~*~*~*~*~[!+0!+1!+2!+3!+4])	$([!-0!-1!-2!-3!-4]~*~*~*~*~*~*~*~*~*~[!+0!+1!+2!+3!+4])] Clc1c(cc(Nc2c([N+]([O-])=O)cc3c4c2cccc4C(=O)N(C(=O)3)CCO)cc1)C([O-])=O
[$([!-0!-1!-2!-3!-4]~*~[!+0!+1!+2!+3!+4])	$([!-0!-1!-2!-3!-4]~*~*~[!+0!+1!+2!+3!+4])	$([!-0!-1!-2!-3!-4]~*~*~*~[!+0!+1!+2!+3!+4])	$([!-0!-1!-2!-3!-4]~*~*~*~*~[!+0!+1!+2!+3!+4])	$([!-0!-1!-2!-3!-4]~*~*~*~*~*~[!+0!+1!+2!+3!+4])	$([!-0!-1!-2!-3!-4]~*~*~*~*~*~*~[!+0!+1!+2!+3!+4])	$([!-0!-1!-2!-3!-4]~*~*~*~*~*~*~*~[!+0!+1!+2!+3!+4])	$([!-0!-1!-2!-3!-4]~*~*~*~*~*~*~*~*~[!+0!+1!+2!+3!+4])	$([!-0!-1!-2!-3!-4]~*~*~*~*~*~*~*~*~*~[!+0!+1!+2!+3!+4])] Clc1c(cccc1)C=2N=C(SC2)[N-]S(=O)(=O)c3c([N+]([O-])=O)cccc3
[$([!-0!-1!-2!-3!-4]~*~[!+0!+1!+2!+3!+4])	$([!-0!-1!-2!-3!-4]~*~*~[!+0!+1!+2!+3!+4])	$([!-0!-1!-2!-3!-4]~*~*~*~[!+0!+1!+2!+3!+4])	$([!-0!-1!-2!-3!-4]~*~*~*~*~[!+0!+1!+2!+3!+4])	$([!-0!-1!-2!-3!-4]~*~*~*~*~*~[!+0!+1!+2!+3!+4])	$([!-0!-1!-2!-3!-4]~*~*~*~*~*~*~[!+0!+1!+2!+3!+4])	$([!-0!-1!-2!-3!-4]~*~*~*~*~*~*~*~[!+0!+1!+2!+3!+4])	$([!-0!-1!-2!-3!-4]~*~*~*~*~*~*~*~*~[!+0!+1!+2!+3!+4])	$([!-0!-1!-2!-3!-4]~*~*~*~*~*~*~*~*~*~[!+0!+1!+2!+3!+4])] Clc1cc([N+]([O-])=O)c([O-])c(c1)C=[NH+]C[C@H]2OCCC2
[$([!-0!-1!-2!-3!-4]~*~[!+0!+1!+2!+3!+4])	$([!-0!-1!-2!-3!-4]~*~*~[!+0!+1!+2!+3!+4])	$([!-0!-1!-2!-3!-4]~*~*~*~[!+0!+1!+2!+3!+4])	$([!-0!-1!-2!-3!-4]~*~*~*~*~[!+0!+1!+2!+3!+4])	$([!-0!-1!-2!-3!-4]~*~*~*~*~*~[!+0!+1!+2!+3!+4])	$([!-0!-1!-2!-3!-4]~*~*~*~*~*~*~[!+0!+1!+2!+3!+4])	$([!-0!-1!-2!-3!-4]~*~*~*~*~*~*~*~[!+0!+1!+2!+3!+4])	$([!-0!-1!-2!-3!-4]~*~*~*~*~*~*~*~*~[!+0!+1!+2!+3!+4])	$([!-0!-1!-2!-3!-4]~*~*~*~*~*~*~*~*~*~[!+0!+1!+2!+3!+4])] Clc1cc(ccc1)[C@@H]([NH+]2CCN(c3ccc(F)cc3)CC2)C=4C(=O)N(C(=CC([O-])4)C)CCOC
[$([!-0!-1!-2!-3!-4]~*~[!+0!+1!+2!+3!+4])	$([!-0!-1!-2!-3!-4]~*~*~[!+0!+1!+2!+3!+4])	$([!-0!-1!-2!-3!-4]~*~*~*~[!+0!+1!+2!+3!+4])	$([!-0!-1!-2!-3!-4]~*~*~*~*~[!+0!+1!+2!+3!+4])	$([!-0!-1!-2!-3!-4]~*~*~*~*~*~[!+0!+1!+2!+3!+4])	$([!-0!-1!-2!-3!-4]~*~*~*~*~*~*~[!+0!+1!+2!+3!+4])	$([!-0!-1!-2!-3!-4]~*~*~*~*~*~*~*~[!+0!+1!+2!+3!+4])	$([!-0!-1!-2!-3!-4]~*~*~*~*~*~*~*~*~[!+0!+1!+2!+3!+4])	$([!-0!-1!-2!-3!-4]~*~*~*~*~*~*~*~*~*~[!+0!+1!+2!+3!+4])] Clc1ccc(cc1)[C@@H](OCC[NH+]2C[C@@H](C([O-])=O)CCC2)C=3OC=CC3
[$([!-0!-1!-2!-3!-4]~*~[!+0!+1!+2!+3!+4])	$([!-0!-1!-2!-3!-4]~*~*~[!+0!+1!+2!+3!+4])	$([!-0!-1!-2!-3!-4]~*~*~*~[!+0!+1!+2!+3!+4])	$([!-0!-1!-2!-3!-4]~*~*~*~*~[!+0!+1!+2!+3!+4])	$([!-0!-1!-2!-3!-4]~*~*~*~*~*~[!+0!+1!+2!+3!+4])	$([!-0!-1!-2!-3!-4]~*~*~*~*~*~*~[!+0!+1!+2!+3!+4])	$([!-0!-1!-2!-3!-4]~*~*~*~*~*~*~*~[!+0!+1!+2!+3!+4])	$([!-0!-1!-2!-3!-4]~*~*~*~*~*~*~*~*~[!+0!+1!+2!+3!+4])	$([!-0!-1!-2!-3!-4]~*~*~*~*~*~*~*~*~*~[!+0!+1!+2!+3!+4])] Clc1ccc(cc1)C(=O)C2=C([O-])C(=O)N([C@@H](c3ccc(OC)cc3)2)CCC[NH+](C)C
[$([!-0!-1!-2!-3!-4]~*~[!+0!+1!+2!+3!+4])	$([!-0!-1!-2!-3!-4]~*~*~[!+0!+1!+2!+3!+4])	$([!-0!-1!-2!-3!-4]~*~*~*~[!+0!+1!+2!+3!+4])	$([!-0!-1!-2!-3!-4]~*~*~*~*~[!+0!+1!+2!+3!+4])	$([!-0!-1!-2!-3!-4]~*~*~*~*~*~[!+0!+1!+2!+3!+4])	$([!-0!-1!-2!-3!-4]~*~*~*~*~*~*~[!+0!+1!+2!+3!+4])	$([!-0!-1!-2!-3!-4]~*~*~*~*~*~*~*~[!+0!+1!+2!+3!+4])	$([!-0!-1!-2!-3!-4]~*~*~*~*~*~*~*~*~[!+0!+1!+2!+3!+4])	$([!-0!-1!-2!-3!-4]~*~*~*~*~*~*~*~*~*~[!+0!+1!+2!+3!+4])] Clc1ccc(cc1)C(=O)C2=C([O-])C(=O)N([C@H](c3cc([N+]([O-])=O)ccc3)2)CC[NH+]4CCCC4
[$([!-0!-1!-2!-3!-4]~*~[!+0!+1!+2!+3!+4])	$([!-0!-1!-2!-3!-4]~*~*~[!+0!+1!+2!+3!+4])	$([!-0!-1!-2!-3!-4]~*~*~*~[!+0!+1!+2!+3!+4])	$([!-0!-1!-2!-3!-4]~*~*~*~*~[!+0!+1!+2!+3!+4])	$([!-0!-1!-2!-3!-4]~*~*~*~*~*~[!+0!+1!+2!+3!+4])	$([!-0!-1!-2!-3!-4]~*~*~*~*~*~*~[!+0!+1!+2!+3!+4])	$([!-0!-1!-2!-3!-4]~*~*~*~*~*~*~*~[!+0!+1!+2!+3!+4])	$([!-0!-1!-2!-3!-4]~*~*~*~*~*~*~*~*~[!+0!+1!+2!+3!+4])	$([!-0!-1!-2!-3!-4]~*~*~*~*~*~*~*~*~*~[!+0!+1!+2!+3!+4])] Fc1c(F)cc(cc(F)1)/C=C/C(=O)N2CCC([C@H]([NH+]3CCC(C=4c5c(nccc5)NC4)CC3)C([O-])=O)CC2
[$([!-0!-1!-2!-3!-4]~*~[!+0!+1!+2!+3!+4])	$([!-0!-1!-2!-3!-4]~*~*~[!+0!+1!+2!+3!+4])	$([!-0!-1!-2!-3!-4]~*~*~*~[!+0!+1!+2!+3!+4])	$([!-0!-1!-2!-3!-4]~*~*~*~*~[!+0!+1!+2!+3!+4])	$([!-0!-1!-2!-3!-4]~*~*~*~*~*~[!+0!+1!+2!+3!+4])	$([!-0!-1!-2!-3!-4]~*~*~*~*~*~*~[!+0!+1!+2!+3!+4])	$([!-0!-1!-2!-3!-4]~*~*~*~*~*~*~*~[!+0!+1!+2!+3!+4])	$([!-0!-1!-2!-3!-4]~*~*~*~*~*~*~*~*~[!+0!+1!+2!+3!+4])	$([!-0!-1!-2!-3!-4]~*~*~*~*~*~*~*~*~*~[!+0!+1!+2!+3!+4])] Fc1ccc(cc1)/C=C\2/N=C(OC(=O)2)c3cc([N+]([O-])=O)cc([N+]([O-])=O)c3
[$([!-0!-1!-2!-3!-4]~*~[!+0!+1!+2!+3!+4])	$([!-0!-1!-2!-3!-4]~*~*~[!+0!+1!+2!+3!+4])	$([!-0!-1!-2!-3!-4]~*~*~*~[!+0!+1!+2!+3!+4])	$([!-0!-1!-2!-3!-4]~*~*~*~*~[!+0!+1!+2!+3!+4])	$([!-0!-1!-2!-3!-4]~*~*~*~*~*~[!+0!+1!+2!+3!+4])	$([!-0!-1!-2!-3!-4]~*~*~*~*~*~*~[!+0!+1!+2!+3!+4])	$([!-0!-1!-2!-3!-4]~*~*~*~*~*~*~*~[!+0!+1!+2!+3!+4])	$([!-0!-1!-2!-3!-4]~*~*~*~*~*~*~*~*~[!+0!+1!+2!+3!+4])	$([!-0!-1!-2!-3!-4]~*~*~*~*~*~*~*~*~*~[!+0!+1!+2!+3!+4])] Fc1ccc(cc1)C(=O)C2=C([O-])C(=O)N([C@H](c3cc(OCCC)ccc3)2)CC[NH+]4CCCC4
[$([!-0!-1!-2!-3!-4]~*~[!+0!+1!+2!+3!+4])	$([!-0!-1!-2!-3!-4]~*~*~[!+0!+1!+2!+3!+4])	$([!-0!-1!-2!-3!-4]~*~*~*~[!+0!+1!+2!+3!+4])	$([!-0!-1!-2!-3!-4]~*~*~*~*~[!+0!+1!+2!+3!+4])	$([!-0!-1!-2!-3!-4]~*~*~*~*~*~[!+0!+1!+2!+3!+4])	$([!-0!-1!-2!-3!-4]~*~*~*~*~*~*~[!+0!+1!+2!+3!+4])	$([!-0!-1!-2!-3!-4]~*~*~*~*~*~*~*~[!+0!+1!+2!+3!+4])	$([!-0!-1!-2!-3!-4]~*~*~*~*~*~*~*~*~[!+0!+1!+2!+3!+4])	$([!-0!-1!-2!-3!-4]~*~*~*~*~*~*~*~*~*~[!+0!+1!+2!+3!+4])] Fc1ccc(cc1)C(=O)NN=Cc2cc(OCC)c([O-])c([N+]([O-])=O)c2
[$([!-0!-1!-2!-3!-4]~*~[!+0!+1!+2!+3!+4])	$([!-0!-1!-2!-3!-4]~*~*~[!+0!+1!+2!+3!+4])	$([!-0!-1!-2!-3!-4]~*~*~*~[!+0!+1!+2!+3!+4])	$([!-0!-1!-2!-3!-4]~*~*~*~*~[!+0!+1!+2!+3!+4])	$([!-0!-1!-2!-3!-4]~*~*~*~*~*~[!+0!+1!+2!+3!+4])	$([!-0!-1!-2!-3!-4]~*~*~*~*~*~*~[!+0!+1!+2!+3!+4])	$([!-0!-1!-2!-3!-4]~*~*~*~*~*~*~*~[!+0!+1!+2!+3!+4])	$([!-0!-1!-2!-3!-4]~*~*~*~*~*~*~*~*~[!+0!+1!+2!+3!+4])	$([!-0!-1!-2!-3!-4]~*~*~*~*~*~*~*~*~*~[!+0!+1!+2!+3!+4])] P([O-])(=O)(N)c1ccc([N+]([O-])=O)cc1
[$([!-0!-1!-2!-3!-4]~*~[!+0!+1!+2!+3!+4])	$([!-0!-1!-2!-3!-4]~*~*~[!+0!+1!+2!+3!+4])	$([!-0!-1!-2!-3!-4]~*~*~*~[!+0!+1!+2!+3!+4])	$([!-0!-1!-2!-3!-4]~*~*~*~*~[!+0!+1!+2!+3!+4])	$([!-0!-1!-2!-3!-4]~*~*~*~*~*~[!+0!+1!+2!+3!+4])	$([!-0!-1!-2!-3!-4]~*~*~*~*~*~*~[!+0!+1!+2!+3!+4])	$([!-0!-1!-2!-3!-4]~*~*~*~*~*~*~*~[!+0!+1!+2!+3!+4])	$([!-0!-1!-2!-3!-4]~*~*~*~*~*~*~*~*~[!+0!+1!+2!+3!+4])	$([!-0!-1!-2!-3!-4]~*~*~*~*~*~*~*~*~*~[!+0!+1!+2!+3!+4])] P([O-])(=O)(OC(=O)[C@@H](N)CCCC[NH3+])OC[C@H]1O[C@@H](N2c3ncnc(N)c(N=C2)3)[C@H](O)[C@H](O)1
[$([!-0!-1!-2!-3!-4]~*~[!+0!+1!+2!+3!+4])	$([!-0!-1!-2!-3!-4]~*~*~[!+0!+1!+2!+3!+4])	$([!-0!-1!-2!-3!-4]~*~*~*~[!+0!+1!+2!+3!+4])	$([!-0!-1!-2!-3!-4]~*~*~*~*~[!+0!+1!+2!+3!+4])	$([!-0!-1!-2!-3!-4]~*~*~*~*~*~[!+0!+1!+2!+3!+4])	$([!-0!-1!-2!-3!-4]~*~*~*~*~*~*~[!+0!+1!+2!+3!+4])	$([!-0!-1!-2!-3!-4]~*~*~*~*~*~*~*~[!+0!+1!+2!+3!+4])	$([!-0!-1!-2!-3!-4]~*~*~*~*~*~*~*~*~[!+0!+1!+2!+3!+4])	$([!-0!-1!-2!-3!-4]~*~*~*~*~*~*~*~*~*~[!+0!+1!+2!+3!+4])] P([O-])(=O)(OP([O-])(=O)OC[C@@H]1O[C@@H]([n+]2cc(ccc2)C(=O)N)[C@@H](O)[C@H](O)1)OC[C@H]3O[C@@H](N4c5ncnc(N)c(N=C4)5)[C@@H](O)[C@@H](O)3
[$([!-0!-1!-2!-3!-4]~*~[!+0!+1!+2!+3!+4])	$([!-0!-1!-2!-3!-4]~*~*~[!+0!+1!+2!+3!+4])	$([!-0!-1!-2!-3!-4]~*~*~*~[!+0!+1!+2!+3!+4])	$([!-0!-1!-2!-3!-4]~*~*~*~*~[!+0!+1!+2!+3!+4])	$([!-0!-1!-2!-3!-4]~*~*~*~*~*~[!+0!+1!+2!+3!+4])	$([!-0!-1!-2!-3!-4]~*~*~*~*~*~*~[!+0!+1!+2!+3!+4])	$([!-0!-1!-2!-3!-4]~*~*~*~*~*~*~*~[!+0!+1!+2!+3!+4])	$([!-0!-1!-2!-3!-4]~*~*~*~*~*~*~*~*~[!+0!+1!+2!+3!+4])	$([!-0!-1!-2!-3!-4]~*~*~*~*~*~*~*~*~*~[!+0!+1!+2!+3!+4])] P([O-])(=O)(OP([O-])(=O)OC[C@H]1O[C@H](N2c3ncnc(N)c(N=C2)3)[C@H](O)[C@@H](O)1)OP([O-])(=O)OCCN=[N+]=[N-]
[$([!-0!-1!-2!-3!-4]~*~[!+0!+1!+2!+3!+4])	$([!-0!-1!-2!-3!-4]~*~*~[!+0!+1!+2!+3!+4])	$([!-0!-1!-2!-3!-4]~*~*~*~[!+0!+1!+2!+3!+4])	$([!-0!-1!-2!-3!-4]~*~*~*~*~[!+0!+1!+2!+3!+4])	$([!-0!-1!-2!-3!-4]~*~*~*~*~*~[!+0!+1!+2!+3!+4])	$([!-0!-1!-2!-3!-4]~*~*~*~*~*~*~[!+0!+1!+2!+3!+4])	$([!-0!-1!-2!-3!-4]~*~*~*~*~*~*~*~[!+0!+1!+2!+3!+4])	$([!-0!-1!-2!-3!-4]~*~*~*~*~*~*~*~*~[!+0!+1!+2!+3!+4])	$([!-0!-1!-2!-3!-4]~*~*~*~*~*~*~*~*~*~[!+0!+1!+2!+3!+4])] S(=O)(=O)([N-]c1c(O)ccc(c1)[C@@H](O)C[NH2+]C2CCN(c3ccc(cc3)/C=C/4\SC(=NC(=O)4)NC5CC[NH+](Cc6ccccc6)CC5)CC2)C
[$([!-0!-1!-2!-3!-4]~*~[!+0!+1!+2!+3!+4])	$([!-0!-1!-2!-3!-4]~*~*~[!+0!+1!+2!+3!+4])	$([!-0!-1!-2!-3!-4]~*~*~*~[!+0!+1!+2!+3!+4])	$([!-0!-1!-2!-3!-4]~*~*~*~*~[!+0!+1!+2!+3!+4])	$([!-0!-1!-2!-3!-4]~*~*~*~*~*~[!+0!+1!+2!+3!+4])	$([!-0!-1!-2!-3!-4]~*~*~*~*~*~*~[!+0!+1!+2!+3!+4])	$([!-0!-1!-2!-3!-4]~*~*~*~*~*~*~*~[!+0!+1!+2!+3!+4])	$([!-0!-1!-2!-3!-4]~*~*~*~*~*~*~*~*~[!+0!+1!+2!+3!+4])	$([!-0!-1!-2!-3!-4]~*~*~*~*~*~*~*~*~*~[!+0!+1!+2!+3!+4])] S(=O)(=O)([N-]c1cc(c(O)cc1)C(=O)NC2CC[NH+](Cc3ncccc3)CC2)C
[$([!-0!-1!-2!-3!-4]~*~[!+0!+1!+2!+3!+4])	$([!-0!-1!-2!-3!-4]~*~*~[!+0!+1!+2!+3!+4])	$([!-0!-1!-2!-3!-4]~*~*~*~[!+0!+1!+2!+3!+4])	$([!-0!-1!-2!-3!-4]~*~*~*~*~[!+0!+1!+2!+3!+4])	$([!-0!-1!-2!-3!-4]~*~*~*~*~*~[!+0!+1!+2!+3!+4])	$([!-0!-1!-2!-3!-4]~*~*~*~*~*~*~[!+0!+1!+2!+3!+4])	$([!-0!-1!-2!-3!-4]~*~*~*~*~*~*~*~[!+0!+1!+2!+3!+4])	$([!-0!-1!-2!-3!-4]~*~*~*~*~*~*~*~*~[!+0!+1!+2!+3!+4])	$([!-0!-1!-2!-3!-4]~*~*~*~*~*~*~*~*~*~[!+0!+1!+2!+3!+4])] S(=O)(=O)([N-]c1ccc(cc1)C(=O)N[C@@H](CCc2ccccc2)C)c3cc([N+]([O-])=O)ccc3
[$([!-0!-1!-2!-3!-4]~*~[!+0!+1!+2!+3!+4])	$([!-0!-1!-2!-3!-4]~*~*~[!+0!+1!+2!+3!+4])	$([!-0!-1!-2!-3!-4]~*~*~*~[!+0!+1!+2!+3!+4])	$([!-0!-1!-2!-3!-4]~*~*~*~*~[!+0!+1!+2!+3!+4])	$([!-0!-1!-2!-3!-4]~*~*~*~*~*~[!+0!+1!+2!+3!+4])	$([!-0!-1!-2!-3!-4]~*~*~*~*~*~*~[!+0!+1!+2!+3!+4])	$([!-0!-1!-2!-3!-4]~*~*~*~*~*~*~*~[!+0!+1!+2!+3!+4])	$([!-0!-1!-2!-3!-4]~*~*~*~*~*~*~*~*~[!+0!+1!+2!+3!+4])	$([!-0!-1!-2!-3!-4]~*~*~*~*~*~*~*~*~*~[!+0!+1!+2!+3!+4])] S(=O)(=O)([N-]N=C(CCc1ccc(cc1)C)C)Cc2ccc([N+]([O-])=O)cc2
[$([!-0!-1!-2!-3!-4]~*~[!+0!+1!+2!+3!+4])	$([!-0!-1!-2!-3!-4]~*~*~[!+0!+1!+2!+3!+4])	$([!-0!-1!-2!-3!-4]~*~*~*~[!+0!+1!+2!+3!+4])	$([!-0!-1!-2!-3!-4]~*~*~*~*~[!+0!+1!+2!+3!+4])	$([!-0!-1!-2!-3!-4]~*~*~*~*~*~[!+0!+1!+2!+3!+4])	$([!-0!-1!-2!-3!-4]~*~*~*~*~*~*~[!+0!+1!+2!+3!+4])	$([!-0!-1!-2!-3!-4]~*~*~*~*~*~*~*~[!+0!+1!+2!+3!+4])	$([!-0!-1!-2!-3!-4]~*~*~*~*~*~*~*~*~[!+0!+1!+2!+3!+4])	$([!-0!-1!-2!-3!-4]~*~*~*~*~*~*~*~*~*~[!+0!+1!+2!+3!+4])] S(=O)(=O)(N([C@@H]1C[C@H]2C(=[N+]([C@H]3C=CC=C[C@@H]23)CC([O-])=O)CC1)C)c4ccc(F)cc4
[$([!-0!-1!-2!-3!-4]~*~[!+0!+1!+2!+3!+4])	$([!-0!-1!-2!-3!-4]~*~*~[!+0!+1!+2!+3!+4])	$([!-0!-1!-2!-3!-4]~*~*~*~[!+0!+1!+2!+3!+4])	$([!-0!-1!-2!-3!-4]~*~*~*~*~[!+0!+1!+2!+3!+4])	$([!-0!-1!-2!-3!-4]~*~*~*~*~*~[!+0!+1!+2!+3!+4])	$([!-0!-1!-2!-3!-4]~*~*~*~*~*~*~[!+0!+1!+2!+3!+4])	$([!-0!-1!-2!-3!-4]~*~*~*~*~*~*~*~[!+0!+1!+2!+3!+4])	$([!-0!-1!-2!-3!-4]~*~*~*~*~*~*~*~*~[!+0!+1!+2!+3!+4])	$([!-0!-1!-2!-3!-4]~*~*~*~*~*~*~*~*~*~[!+0!+1!+2!+3!+4])] S(=O)(=O)(N(C)C)c1cc(c([n+]2c(NC(C)C)cccc2)cc1)C([O-])=O
[$([!-0!-1!-2!-3!-4]~*~[!+0!+1!+2!+3!+4])	$([!-0!-1!-2!-3!-4]~*~*~[!+0!+1!+2!+3!+4])	$([!-0!-1!-2!-3!-4]~*~*~*~[!+0!+1!+2!+3!+4])	$([!-0!-1!-2!-3!-4]~*~*~*~*~[!+0!+1!+2!+3!+4])	$([!-0!-1!-2!-3!-4]~*~*~*~*~*~[!+0!+1!+2!+3!+4])	$([!-0!-1!-2!-3!-4]~*~*~*~*~*~*~[!+0!+1!+2!+3!+4])	$([!-0!-1!-2!-3!-4]~*~*~*~*~*~*~*~[!+0!+1!+2!+3!+4])	$([!-0!-1!-2!-3!-4]~*~*~*~*~*~*~*~*~[!+0!+1!+2!+3!+4])	$([!-0!-1!-2!-3!-4]~*~*~*~*~*~*~*~*~*~[!+0!+1!+2!+3!+4])] S(=O)(=O)(N(C)C)c1ccc(cc1)C(=O)C2=C([O-])C(=O)N([C@H](c3ccc(cc3)C)2)CCC[NH+](C)C
[$([!-0!-1!-2!-3!-4]~*~[!+0!+1!+2!+3!+4])	$([!-0!-1!-2!-3!-4]~*~*~[!+0!+1!+2!+3!+4])	$([!-0!-1!-2!-3!-4]~*~*~*~[!+0!+1!+2!+3!+4])	$([!-0!-1!-2!-3!-4]~*~*~*~*~[!+0!+1!+2!+3!+4])	$([!-0!-1!-2!-3!-4]~*~*~*~*~*~[!+0!+1!+2!+3!+4])	$([!-0!-1!-2!-3!-4]~*~*~*~*~*~*~[!+0!+1!+2!+3!+4])	$([!-0!-1!-2!-3!-4]~*~*~*~*~*~*~*~[!+0!+1!+2!+3!+4])	$([!-0!-1!-2!-3!-4]~*~*~*~*~*~*~*~*~[!+0!+1!+2!+3!+4])	$([!-0!-1!-2!-3!-4]~*~*~*~*~*~*~*~*~*~[!+0!+1!+2!+3!+4])] S(C1=NN=C(N(N)1)NN=Cc2c([O-])ccc([N+]([O-])=O)c2)Cc3ccc(cc3)C
[$([!-0!-1!-2!-3!-4]~*~[!+0!+1!+2!+3!+4])	$([!-0!-1!-2!-3!-4]~*~*~[!+0!+1!+2!+3!+4])	$([!-0!-1!-2!-3!-4]~*~*~*~[!+0!+1!+2!+3!+4])	$([!-0!-1!-2!-3!-4]~*~*~*~*~[!+0!+1!+2!+3!+4])	$([!-0!-1!-2!-3!-4]~*~*~*~*~*~[!+0!+1!+2!+3!+4])	$([!-0!-1!-2!-3!-4]~*~*~*~*~*~*~[!+0!+1!+2!+3!+4])	$([!-0!-1!-2!-3!-4]~*~*~*~*~*~*~*~[!+0!+1!+2!+3!+4])	$([!-0!-1!-2!-3!-4]~*~*~*~*~*~*~*~*~[!+0!+1!+2!+3!+4])	$([!-0!-1!-2!-3!-4]~*~*~*~*~*~*~*~*~*~[!+0!+1!+2!+3!+4])] S(CC[C@@H](NC(=O)[C@@H](NC(=O)[C@H]([NH3+])CC=1c2c(NC1)cccc2)C(C)C)C([O-])=O)C
[$([!-0!-1!-2!-3!-4]~*~[!+0!+1!+2!+3!+4])	$([!-0!-1!-2!-3!-4]~*~*~[!+0!+1!+2!+3!+4])	$([!-0!-1!-2!-3!-4]~*~*~*~[!+0!+1!+2!+3!+4])	$([!-0!-1!-2!-3!-4]~*~*~*~*~[!+0!+1!+2!+3!+4])	$([!-0!-1!-2!-3!-4]~*~*~*~*~*~[!+0!+1!+2!+3!+4])	$([!-0!-1!-2!-3!-4]~*~*~*~*~*~*~[!+0!+1!+2!+3!+4])	$([!-0!-1!-2!-3!-4]~*~*~*~*~*~*~*~[!+0!+1!+2!+3!+4])	$([!-0!-1!-2!-3!-4]~*~*~*~*~*~*~*~*~[!+0!+1!+2!+3!+4])	$([!-0!-1!-2!-3!-4]~*~*~*~*~*~*~*~*~*~[!+0!+1!+2!+3!+4])] S(CC[C@@H](NC(=O)C[NH3+])C(=O)N[C@H](C([O-])=O)C(C)C)C
[$([!-0!-1!-2!-3!-4]~*~[!+0!+1!+2!+3!+4])	$([!-0!-1!-2!-3!-4]~*~*~[!+0!+1!+2!+3!+4])	$([!-0!-1!-2!-3!-4]~*~*~*~[!+0!+1!+2!+3!+4])	$([!-0!-1!-2!-3!-4]~*~*~*~*~[!+0!+1!+2!+3!+4])	$([!-0!-1!-2!-3!-4]~*~*~*~*~*~[!+0!+1!+2!+3!+4])	$([!-0!-1!-2!-3!-4]~*~*~*~*~*~*~[!+0!+1!+2!+3!+4])	$([!-0!-1!-2!-3!-4]~*~*~*~*~*~*~*~[!+0!+1!+2!+3!+4])	$([!-0!-1!-2!-3!-4]~*~*~*~*~*~*~*~*~[!+0!+1!+2!+3!+4])	$([!-0!-1!-2!-3!-4]~*~*~*~*~*~*~*~*~*~[!+0!+1!+2!+3!+4])] S(CC[C@H](NC(=O)[C@@H](NC(=O)[C@@H]([NH3+])[C@@H](O)C)CS)C([O-])=O)C
[$([!-0!-1!-2!-3!-4]~*~[!+0!+1!+2!+3!+4])	$([!-0!-1!-2!-3!-4]~*~*~[!+0!+1!+2!+3!+4])	$([!-0!-1!-2!-3!-4]~*~*~*~[!+0!+1!+2!+3!+4])	$([!-0!-1!-2!-3!-4]~*~*~*~*~[!+0!+1!+2!+3!+4])	$([!-0!-1!-2!-3!-4]~*~*~*~*~*~[!+0!+1!+2!+3!+4])	$([!-0!-1!-2!-3!-4]~*~*~*~*~*~*~[!+0!+1!+2!+3!+4])	$([!-0!-1!-2!-3!-4]~*~*~*~*~*~*~*~[!+0!+1!+2!+3!+4])	$([!-0!-1!-2!-3!-4]~*~*~*~*~*~*~*~*~[!+0!+1!+2!+3!+4])	$([!-0!-1!-2!-3!-4]~*~*~*~*~*~*~*~*~*~[!+0!+1!+2!+3!+4])] S(CC[C@H](NC(=O)[C@@H](NC(=O)[C@@H]([NH3+])CCCNC(=[NH2+])N)Cc1ccc(O)cc1)C([O-])=O)C
[$([!-0!-1!-2!-3!-4]~*~[!+0!+1!+2!+3!+4])	$([!-0!-1!-2!-3!-4]~*~*~[!+0!+1!+2!+3!+4])	$([!-0!-1!-2!-3!-4]~*~*~*~[!+0!+1!+2!+3!+4])	$([!-0!-1!-2!-3!-4]~*~*~*~*~[!+0!+1!+2!+3!+4])	$([!-0!-1!-2!-3!-4]~*~*~*~*~*~[!+0!+1!+2!+3!+4])	$([!-0!-1!-2!-3!-4]~*~*~*~*~*~*~[!+0!+1!+2!+3!+4])	$([!-0!-1!-2!-3!-4]~*~*~*~*~*~*~*~[!+0!+1!+2!+3!+4])	$([!-0!-1!-2!-3!-4]~*~*~*~*~*~*~*~*~[!+0!+1!+2!+3!+4])	$([!-0!-1!-2!-3!-4]~*~*~*~*~*~*~*~*~*~[!+0!+1!+2!+3!+4])] S(Cc1ccccc1)C[C@H](NC(=O)c2cc([N+]([O-])=O)cc([N+]([O-])=O)c2)C(=O)NN=Cc3ccc(OCc4cc5c(cc4)cccc5)cc3
[$([!-0!-1!-2!-3!-4]~*~[!+0!+1!+2!+3!+4])	$([!-0!-1!-2!-3!-4]~*~*~[!+0!+1!+2!+3!+4])	$([!-0!-1!-2!-3!-4]~*~*~*~[!+0!+1!+2!+3!+4])	$([!-0!-1!-2!-3!-4]~*~*~*~*~[!+0!+1!+2!+3!+4])	$([!-0!-1!-2!-3!-4]~*~*~*~*~*~[!+0!+1!+2!+3!+4])	$([!-0!-1!-2!-3!-4]~*~*~*~*~*~*~[!+0!+1!+2!+3!+4])	$([!-0!-1!-2!-3!-4]~*~*~*~*~*~*~*~[!+0!+1!+2!+3!+4])	$([!-0!-1!-2!-3!-4]~*~*~*~*~*~*~*~*~[!+0!+1!+2!+3!+4])	$([!-0!-1!-2!-3!-4]~*~*~*~*~*~*~*~*~*~[!+0!+1!+2!+3!+4])] S(SC[C@@H]([NH3+])C([O-])=O)(=O)(=O)C[C@H]([NH3+])C([O-])=O
[$([!-0!-1!-2!-3!-4]~*~[!+0!+1!+2!+3!+4])	$([!-0!-1!-2!-3!-4]~*~*~[!+0!+1!+2!+3!+4])	$([!-0!-1!-2!-3!-4]~*~*~*~[!+0!+1!+2!+3!+4])	$([!-0!-1!-2!-3!-4]~*~*~*~*~[!+0!+1!+2!+3!+4])	$([!-0!-1!-2!-3!-4]~*~*~*~*~*~[!+0!+1!+2!+3!+4])	$([!-0!-1!-2!-3!-4]~*~*~*~*~*~*~[!+0!+1!+2!+3!+4])	$([!-0!-1!-2!-3!-4]~*~*~*~*~*~*~*~[!+0!+1!+2!+3!+4])	$([!-0!-1!-2!-3!-4]~*~*~*~*~*~*~*~*~[!+0!+1!+2!+3!+4])	$([!-0!-1!-2!-3!-4]~*~*~*~*~*~*~*~*~*~[!+0!+1!+2!+3!+4])] S=C(NC(=O)[C@H]1N=C(N=C([O-])CSC2=Nc3c(N2)cc([N+]([O-])=O)cc3)NC(=O)C1)c4ncccc4
[$([!-0!-1!-2!-3!-4]~*~[!+0!+1!+2!+3!+4])	$([!-0!-1!-2!-3!-4]~*~*~[!+0!+1!+2!+3!+4])	$([!-0!-1!-2!-3!-4]~*~*~*~[!+0!+1!+2!+3!+4])	$([!-0!-1!-2!-3!-4]~*~*~*~*~[!+0!+1!+2!+3!+4])	$([!-0!-1!-2!-3!-4]~*~*~*~*~*~[!+0!+1!+2!+3!+4])	$([!-0!-1!-2!-3!-4]~*~*~*~*~*~*~[!+0!+1!+2!+3!+4])	$([!-0!-1!-2!-3!-4]~*~*~*~*~*~*~*~[!+0!+1!+2!+3!+4])	$([!-0!-1!-2!-3!-4]~*~*~*~*~*~*~*~*~[!+0!+1!+2!+3!+4])	$([!-0!-1!-2!-3!-4]~*~*~*~*~*~*~*~*~*~[!+0!+1!+2!+3!+4])] S=C(NN=Cc1c([O-])ccc([N+]([O-])=O)c1)Nc2c(cccc2C)C
[$([!-0!-1!-2!-3!-4]~*~[!+0!+1!+2!+3!+4])	$([!-0!-1!-2!-3!-4]~*~*~[!+0!+1!+2!+3!+4])	$([!-0!-1!-2!-3!-4]~*~*~*~[!+0!+1!+2!+3!+4])	$([!-0!-1!-2!-3!-4]~*~*~*~*~[!+0!+1!+2!+3!+4])	$([!-0!-1!-2!-3!-4]~*~*~*~*~*~[!+0!+1!+2!+3!+4])	$([!-0!-1!-2!-3!-4]~*~*~*~*~*~*~[!+0!+1!+2!+3!+4])	$([!-0!-1!-2!-3!-4]~*~*~*~*~*~*~*~[!+0!+1!+2!+3!+4])	$([!-0!-1!-2!-3!-4]~*~*~*~*~*~*~*~*~[!+0!+1!+2!+3!+4])	$([!-0!-1!-2!-3!-4]~*~*~*~*~*~*~*~*~*~[!+0!+1!+2!+3!+4])] S=C1S/C(/C(=O)N(NC(=O)c2ccccc2)1)=C/c3cc(OC)c([O-])c([N+]([O-])=O)c3
[$([!-0!-1!-2!-3!-4]~*~[!+0!+1!+2!+3!+4])	$([!-0!-1!-2!-3!-4]~*~*~[!+0!+1!+2!+3!+4])	$([!-0!-1!-2!-3!-4]~*~*~*~[!+0!+1!+2!+3!+4])	$([!-0!-1!-2!-3!-4]~*~*~*~*~[!+0!+1!+2!+3!+4])	$([!-0!-1!-2!-3!-4]~*~*~*~*~*~[!+0!+1!+2!+3!+4])	$([!-0!-1!-2!-3!-4]~*~*~*~*~*~*~[!+0!+1!+2!+3!+4])	$([!-0!-1!-2!-3!-4]~*~*~*~*~*~*~*~[!+0!+1!+2!+3!+4])	$([!-0!-1!-2!-3!-4]~*~*~*~*~*~*~*~*~[!+0!+1!+2!+3!+4])	$([!-0!-1!-2!-3!-4]~*~*~*~*~*~*~*~*~*~[!+0!+1!+2!+3!+4])] S1(=O)(=O)N(C(=O)c2c1cccc2)CCOC(=O)C3=C(N=C(/C(=C(/[O-])\OCC)/[C@@H](c4cc([N+]([O-])=O)ccc4)3)C)C
[$([!-0!-1!-2!-3!-4]~*~[!+0!+1!+2!+3!+4])	$([!-0!-1!-2!-3!-4]~*~*~[!+0!+1!+2!+3!+4])	$([!-0!-1!-2!-3!-4]~*~*~*~[!+0!+1!+2!+3!+4])	$([!-0!-1!-2!-3!-4]~*~*~*~*~[!+0!+1!+2!+3!+4])	$([!-0!-1!-2!-3!-4]~*~*~*~*~*~[!+0!+1!+2!+3!+4])	$([!-0!-1!-2!-3!-4]~*~*~*~*~*~*~[!+0!+1!+2!+3!+4])	$([!-0!-1!-2!-3!-4]~*~*~*~*~*~*~*~[!+0!+1!+2!+3!+4])	$([!-0!-1!-2!-3!-4]~*~*~*~*~*~*~*~*~[!+0!+1!+2!+3!+4])	$([!-0!-1!-2!-3!-4]~*~*~*~*~*~*~*~*~*~[!+0!+1!+2!+3!+4])] S1C([NH+]=Cc2ccc(N(C)C)cc2)=NNC(=O)[C@H]1CC([O-])=O
[$([!-0!-1!-2!-3!-4]~*~[!+0!+1!+2!+3!+4])	$([!-0!-1!-2!-3!-4]~*~*~[!+0!+1!+2!+3!+4])	$([!-0!-1!-2!-3!-4]~*~*~*~[!+0!+1!+2!+3!+4])	$([!-0!-1!-2!-3!-4]~*~*~*~*~[!+0!+1!+2!+3!+4])	$([!-0!-1!-2!-3!-4]~*~*~*~*~*~[!+0!+1!+2!+3!+4])	$([!-0!-1!-2!-3!-4]~*~*~*~*~*~*~[!+0!+1!+2!+3!+4])	$([!-0!-1!-2!-3!-4]~*~*~*~*~*~*~*~[!+0!+1!+2!+3!+4])	$([!-0!-1!-2!-3!-4]~*~*~*~*~*~*~*~*~[!+0!+1!+2!+3!+4])	$([!-0!-1!-2!-3!-4]~*~*~*~*~*~*~*~*~*~[!+0!+1!+2!+3!+4])] S1C(=[N+](C(c2ccccc2)=C1)CC[C@@](P([O-])([O-])=O)(P([O-])(=O)O)O)Nc3ccc([N+]([O-])=O)cc3
[$([!-0!-1!-2!-3!-4]~*~[!+0!+1!+2!+3!+4])	$([!-0!-1!-2!-3!-4]~*~*~[!+0!+1!+2!+3!+4])	$([!-0!-1!-2!-3!-4]~*~*~*~[!+0!+1!+2!+3!+4])	$([!-0!-1!-2!-3!-4]~*~*~*~*~[!+0!+1!+2!+3!+4])	$([!-0!-1!-2!-3!-4]~*~*~*~*~*~[!+0!+1!+2!+3!+4])	$([!-0!-1!-2!-3!-4]~*~*~*~*~*~*~[!+0!+1!+2!+3!+4])	$([!-0!-1!-2!-3!-4]~*~*~*~*~*~*~*~[!+0!+1!+2!+3!+4])	$([!-0!-1!-2!-3!-4]~*~*~*~*~*~*~*~*~[!+0!+1!+2!+3!+4])	$([!-0!-1!-2!-3!-4]~*~*~*~*~*~*~*~*~*~[!+0!+1!+2!+3!+4])] S1C(=[N+](N=C2CCC(CC2)CCC)C(c3ccc([N+]([O-])=O)cc3)=C1)NCC=C
[$([!-0!-1!-2!-3!-4]~*~[!+0!+1!+2!+3!+4])	$([!-0!-1!-2!-3!-4]~*~*~[!+0!+1!+2!+3!+4])	$([!-0!-1!-2!-3!-4]~*~*~*~[!+0!+1!+2!+3!+4])	$([!-0!-1!-2!-3!-4]~*~*~*~*~[!+0!+1!+2!+3!+4])	$([!-0!-1!-2!-3!-4]~*~*~*~*~*~[!+0!+1!+2!+3!+4])	$([!-0!-1!-2!-3!-4]~*~*~*~*~*~*~[!+0!+1!+2!+3!+4])	$([!-0!-1!-2!-3!-4]~*~*~*~*~*~*~*~[!+0!+1!+2!+3!+4])	$([!-0!-1!-2!-3!-4]~*~*~*~*~*~*~*~*~[!+0!+1!+2!+3!+4])	$([!-0!-1!-2!-3!-4]~*~*~*~*~*~*~*~*~*~[!+0!+1!+2!+3!+4])] S1C(=[N+](N=Cc2c([N+]([O-])=O)cccc2)C(c3cc(O)c(O)cc3)=C1)NCC(F)(F)F
[$([!-0!-1!-2!-3!-4]~*~[!+0!+1!+2!+3!+4])	$([!-0!-1!-2!-3!-4]~*~*~[!+0!+1!+2!+3!+4])	$([!-0!-1!-2!-3!-4]~*~*~*~[!+0!+1!+2!+3!+4])	$([!-0!-1!-2!-3!-4]~*~*~*~*~[!+0!+1!+2!+3!+4])	$([!-0!-1!-2!-3!-4]~*~*~*~*~*~[!+0!+1!+2!+3!+4])	$([!-0!-1!-2!-3!-4]~*~*~*~*~*~*~[!+0!+1!+2!+3!+4])	$([!-0!-1!-2!-3!-4]~*~*~*~*~*~*~*~[!+0!+1!+2!+3!+4])	$([!-0!-1!-2!-3!-4]~*~*~*~*~*~*~*~*~[!+0!+1!+2!+3!+4])	$([!-0!-1!-2!-3!-4]~*~*~*~*~*~*~*~*~*~[!+0!+1!+2!+3!+4])] S1C(=CC=C1)CN(c2cc3OCCOc3cc2)C(=O)[C@H]([n+]4cc([O-])ccc4)C
[$([!-0!-1!-2!-3!-4]~*~[!+0!+1!+2!+3!+4])	$([!-0!-1!-2!-3!-4]~*~*~[!+0!+1!+2!+3!+4])	$([!-0!-1!-2!-3!-4]~*~*~*~[!+0!+1!+2!+3!+4])	$([!-0!-1!-2!-3!-4]~*~*~*~*~[!+0!+1!+2!+3!+4])	$([!-0!-1!-2!-3!-4]~*~*~*~*~*~[!+0!+1!+2!+3!+4])	$([!-0!-1!-2!-3!-4]~*~*~*~*~*~*~[!+0!+1!+2!+3!+4])	$([!-0!-1!-2!-3!-4]~*~*~*~*~*~*~*~[!+0!+1!+2!+3!+4])	$([!-0!-1!-2!-3!-4]~*~*~*~*~*~*~*~*~[!+0!+1!+2!+3!+4])	$([!-0!-1!-2!-3!-4]~*~*~*~*~*~*~*~*~*~[!+0!+1!+2!+3!+4])] S1C(c2[n+]([O-])c3c([n+]([O-])c(C#N)2)cc(F)cc3)=CC=C1
[$([!-0!-1!-2!-3!-4]~*~[!+0!+1!+2!+3!+4])	$([!-0!-1!-2!-3!-4]~*~*~[!+0!+1!+2!+3!+4])	$([!-0!-1!-2!-3!-4]~*~*~*~[!+0!+1!+2!+3!+4])	$([!-0!-1!-2!-3!-4]~*~*~*~*~[!+0!+1!+2!+3!+4])	$([!-0!-1!-2!-3!-4]~*~*~*~*~*~[!+0!+1!+2!+3!+4])	$([!-0!-1!-2!-3!-4]~*~*~*~*~*~*~[!+0!+1!+2!+3!+4])	$([!-0!-1!-2!-3!-4]~*~*~*~*~*~*~*~[!+0!+1!+2!+3!+4])	$([!-0!-1!-2!-3!-4]~*~*~*~*~*~*~*~*~[!+0!+1!+2!+3!+4])	$([!-0!-1!-2!-3!-4]~*~*~*~*~*~*~*~*~*~[!+0!+1!+2!+3!+4])] S1C2=NC=NN2C([O-])=C1[C@@H]([NH+]3CCC(C(=O)OC)CC3)c4ccc(cc4)C
[$([!-0!-1!-2!-3!-4]~*~[!+0!+1!+2!+3!+4])	$([!-0!-1!-2!-3!-4]~*~*~[!+0!+1!+2!+3!+4])	$([!-0!-1!-2!-3!-4]~*~*~*~[!+0!+1!+2!+3!+4])	$([!-0!-1!-2!-3!-4]~*~*~*~*~[!+0!+1!+2!+3!+4])	$([!-0!-1!-2!-3!-4]~*~*~*~*~*~[!+0!+1!+2!+3!+4])	$([!-0!-1!-2!-3!-4]~*~*~*~*~*~*~[!+0!+1!+2!+3!+4])	$([!-0!-1!-2!-3!-4]~*~*~*~*~*~*~*~[!+0!+1!+2!+3!+4])	$([!-0!-1!-2!-3!-4]~*~*~*~*~*~*~*~*~[!+0!+1!+2!+3!+4])	$([!-0!-1!-2!-3!-4]~*~*~*~*~*~*~*~*~*~[!+0!+1!+2!+3!+4])] S1N=C([O-])C(C#N)=C1Nc2ccc([N+]([O-])=O)cc2
[$([#16X3](=[OX1])([#6])[#6])	$([#16X3+]([OX1-])([#6])[#6])] Brc1cc(c(OC)cc1)CNC(=O)C=2OC(=CC2)CS(=O)c3ccccc3
[$([#16X3](=[OX1])([#6])[#6])	$([#16X3+]([OX1-])([#6])[#6])] Brc1ccc(S(=O)CC(=O)NC=2SC=C(N2)c3c(Cl)cccc3)cc1
[$([#16X3](=[OX1])([#6])[#6])	$([#16X3+]([OX1-])([#6])[#6])] ClC1=NSC(S(=O)CSC=2SN=C(Cl)N2)=N1
[$([#16X3](=[OX1])([#6])[#6])	$([#16X3+]([OX1-])([#6])[#6])] Clc1c(c(Cl)ccc1)CS(=O)[C@H](C(=O)NC2=NOC(=C2)C)C
[$([#16X3](=[OX1])([#6])[#6])	$([#16X3+]([OX1-])([#6])[#6])] Clc1c(c(F)ccc1)CS(=O)C2=NN=NN(c3cc(Cl)c(cc3)C)2
[$([#16X3](=[OX1])([#6])[#6])	$([#16X3+]([OX1-])([#6])[#6])] Clc1c(ccc(Cl)c1)CS(=O)CCCOc2ccc(F)cc2
[$([#16X3](=[OX1])([#6])[#6])	$([#16X3+]([OX1-])([#6])[#6])] Clc1c(ccc(NC(=O)c2cc(ccc2)CS(=O)C)c1)C(=O)NC3CC3
[$([#16X3](=[OX1])([#6])[#6])	$([#16X3+]([OX1-])([#6])[#6])] Clc1c(cccc1)CC=2SC(=NC2)NC(=O)c3ccc(S(=O)C)cc3
[$([#16X3](=[OX1])([#6])[#6])	$([#16X3+]([OX1-])([#6])[#6])] Clc1c(cccc1)CNC(=O)[C@@H](OC(=O)c2ccc(S(=O)C)cc2)C(C)C
[$([#16X3](=[OX1])([#6])[#6])	$([#16X3+]([OX1-])([#6])[#6])] Clc1c(Cl)ccc(c1)[C@@H](CNC(=O)c2c3c(ccc2)cccc3)CC[NH+]4CCC5(c6c(S(=O)C5)cccc6)CC4
[$([#16X3](=[OX1])([#6])[#6])	$([#16X3+]([OX1-])([#6])[#6])] Clc1c(Cl)ccc(NC(=O)[C@H](OC(=O)c2ccc(S(=O)C)cc2)C)c1
[$([#16X3](=[OX1])([#6])[#6])	$([#16X3+]([OX1-])([#6])[#6])] Clc1c(Cl)cccc1CN(C(=O)c2ccc(S(=O)C)cc2)C
[$([#16X3](=[OX1])([#6])[#6])	$([#16X3+]([OX1-])([#6])[#6])] Clc1c(OC)ccc(NC(=O)[C@H](OC(=O)c2cc(ccc2)CS(=O)C)C)c1
[$([#16X3](=[OX1])([#6])[#6])	$([#16X3+]([OX1-])([#6])[#6])] Clc1c(OCC(F)(F)F)ccnc1CS(=O)C2=NC=3C(=N2)CSC3
[$([#16X3](=[OX1])([#6])[#6])	$([#16X3+]([OX1-])([#6])[#6])] Clc1c(OCCOC)cc(NC(=O)CS(=O)CC(=O)NC)c(Cl)c1
[$([#16X3](=[OX1])([#6])[#6])	$([#16X3+]([OX1-])([#6])[#6])] Clc1c(S(=O)CC[NH+]([C@H](c2ccccc2)C)C)cc(Cl)cc1
[$([#16X3](=[OX1])([#6])[#6])	$([#16X3+]([OX1-])([#6])[#6])] Clc1c(S(=O)CC[NH+](Cc2cc3OCCOc3cc2)C)cc(Cl)cc1
[$([#16X3](=[OX1])([#6])[#6])	$([#16X3+]([OX1-])([#6])[#6])] Clc1c(S(=O)CCSC=2OC(=NN2)c3ccccc3)cc(Cl)cc1
[$([#16X3](=[OX1])([#6])[#6])	$([#16X3+]([OX1-])([#6])[#6])] Clc1c2c(ncc1)[C@@H](S(=O)C3=Nc4c(N3)cc(OC)cc4)CCCC2
[$([#16X3](=[OX1])([#6])[#6])	$([#16X3+]([OX1-])([#6])[#6])] Clc1cc(N2N=C3C(=C2NC(=O)c4cc(OC)c(OC)c(OC)c4)CS(=O)C3)ccc1
[$([#16X3](=[OX1])([#6])[#6])	$([#16X3+]([OX1-])([#6])[#6])] Clc1cc(NC(=O)C(=NNC(C)(C)C)[C@H]2S(=O)c3c(NC(=O)2)cccc3)ccc1
[$([#16X3](=[OX1])([#6])[#6])	$([#16X3+]([OX1-])([#6])[#6])] Clc1cc(S(=O)C=2SC(S(=O)(=O)N)=CC2)ccc1
[$([#16X3](=[OX1])([#6])[#6])	$([#16X3+]([OX1-])([#6])[#6])] Clc1ccc(cc1)CC2=NN=C(S(=O)Cc3ccc(F)cc3)N2C
[$([#16X3](=[OX1])([#6])[#6])	$([#16X3+]([OX1-])([#6])[#6])] Clc1ccc(cc1)CS(=O)CC=2OC(C(=O)N3CCN(c4[nH+]cccc4)CC3)=CC2
[$([#16X3](=[OX1])([#6])[#6])	$([#16X3+]([OX1-])([#6])[#6])] Clc1ccc(S(=O)c2ncc(cc2)C=NOC(=O)c3ccc(OC)cc3)cc1
[$([#16X3](=[OX1])([#6])[#6])	$([#16X3+]([OX1-])([#6])[#6])] S(=O)([C@@H](C(=O)OCC)CCc1ccccc1)[C@H](C(=O)N2[C@@H](C([O-])=O)C[C@@H]3[C@H]2CCCC3)C
[$([#16X3](=[OX1])([#6])[#6])	$([#16X3+]([OX1-])([#6])[#6])] S(=O)([C@H](C(=O)NC1=NOC(=C1)C)C)Cc2ccc(cc2)C(C)(C)C
[$([#16X3](=[OX1])([#6])[#6])	$([#16X3+]([OX1-])([#6])[#6])] S(=O)([C@H]1[C@](O)(CSc2nc(c3ccc(cc3)C)cc(c(C#N)2)c4ccccc4)CCCC1)C
[$([#16X3](=[OX1])([#6])[#6])	$([#16X3+]([OX1-])([#6])[#6])] S(=O)(C(C)(C)C)C(C)(C)C
[$([#16X3](=[OX1])([#6])[#6])	$([#16X3+]([OX1-])([#6])[#6])] S(=O)(C[C@H](OC(=O)C)COC(C)C)CCCC
[$([#16X3](=[OX1])([#6])[#6])	$([#16X3+]([OX1-])([#6])[#6])] S(=O)(C1=Nc2c(N1)cccc2)Cc3[nH+]ccc(OCCOC)c3C
[$([#16X3](=[OX1])([#6])[#6])	$([#16X3+]([OX1-])([#6])[#6])] S(=O)(C1=Nc2c(N1)cccc2)Cc3ncccc3C
[$([#16X3](=[OX1])([#6])[#6])	$([#16X3+]([OX1-])([#6])[#6])] S(=O)(C1=Nc2c(N1C(=O)OCC(C)C)cccc2)Cc3nccc(SCC)c3C
[$([#16X3](=[OX1])([#6])[#6])	$([#16X3+]([OX1-])([#6])[#6])] S(=O)(c1c([N+]([O-])=O)cccc1)CC(=O)N2CCN(c3ccccc3)CC2
[$([#16X3](=[OX1])([#6])[#6])	$([#16X3+]([OX1-])([#6])[#6])] S(=O)(c1c(cccc1)C([O-])=O)c2cc3c(cc2)cccc3
[$([#16X3](=[OX1])([#6])[#6])	$([#16X3+]([OX1-])([#6])[#6])] S(=O)(c1c(cccc1)C(=O)NC2CCN(S(=O)(=O)CC)CC2)CC
[$([#16X3](=[OX1])([#6])[#6])	$([#16X3+]([OX1-])([#6])[#6])] S(=O)(c1c(cccc1)C)CC=2OC(C(=O)NCc3c(OCC)cccc3)=CC2
[$([#16X3](=[OX1])([#6])[#6])	$([#16X3+]([OX1-])([#6])[#6])] S(=O)(c1c(cccc1)C)CC=2OC(C(=O)NCCC)=CC2
[$([#16X3](=[OX1])([#6])[#6])	$([#16X3+]([OX1-])([#6])[#6])] S(=O)(c1c(cccc1)C)CC=2OC(C(=O)NCCC[NH+](Cc3ccccc3)CC)=CC2
[$([#16X3](=[OX1])([#6])[#6])	$([#16X3+]([OX1-])([#6])[#6])] S(=O)(c1c(cccc1C([O-])=O)C([O-])=O)c2ccccc2
[$([#16X3](=[OX1])([#6])[#6])	$([#16X3+]([OX1-])([#6])[#6])] S(=O)(c1cc(N2c3ncccc3C(OC(=O)C)=C(C(=O)2)CCCC)ccc1)C
[$([#16X3](=[OX1])([#6])[#6])	$([#16X3+]([OX1-])([#6])[#6])] S(=O)(c1cc(OC)c(cc1)C2=Nc3c(ncc(N)c3)N2)C
[$([#16X3](=[OX1])([#6])[#6])	$([#16X3+]([OX1-])([#6])[#6])] S(=O)(c1cc2c(nc3nc(nc([O-])c3c2)C(=O)OCC)cc1)C
[$([#16X3](=[OX1])([#6])[#6])	$([#16X3+]([OX1-])([#6])[#6])] S(=O)(c1ccc(cc1)/C=C/2\c3c(cc(F)cc3)C(=C2C)CC(=O)NC=4SC=CN4)C
[$([#16X3](=[OX1])([#6])[#6])	$([#16X3+]([OX1-])([#6])[#6])] S(=O)(c1ccc(cc1)C(=O)[C@@H](C#N)c2nc3SC4=C(c3c([O-])n2)CCCC4)C
[$([#16X3](=[OX1])([#6])[#6])	$([#16X3+]([OX1-])([#6])[#6])] S(=O)(c1ccc(cc1)C(=O)N[C@@H](CN2N=CC=C2)C)C
[$([#16X3](=[OX1])([#6])[#6])	$([#16X3+]([OX1-])([#6])[#6])] S(=O)(c1ccc(cc1)C(=O)NCc2cc(ccc2)C(=O)NCc3ccc(cc3)C)C
[$([#16X3](=[OX1])([#6])[#6])	$([#16X3+]([OX1-])([#6])[#6])] S(=O)(c1ccc(cc1)C(=O)O[C@@H](C(=O)N(C2CCCCC2)C)C)C
[$([#16X3](=[OX1])([#6])[#6])	$([#16X3+]([OX1-])([#6])[#6])] S(=O)(c1ccc(cc1)C(=O)O[C@@H](C(=O)N[C@@H](c2c(OC)ccc(OC)c2)C)C)C
[$([#16X3](=[OX1])([#6])[#6])	$([#16X3+]([OX1-])([#6])[#6])] S(=O)(c1ccc(cc1)C(=O)O[C@@H](C(=O)Nc2cc(F)c(F)cc2)C(C)C)C
[$([#16X3](=[OX1])([#6])[#6])	$([#16X3+]([OX1-])([#6])[#6])] S(=O)(c1ccc(cc1)C(=O)O[C@@H](C(=O)NCCc2ccc(OC)cc2)C(C)C)C
[$([#16X3](=[OX1])([#6])[#6])	$([#16X3+]([OX1-])([#6])[#6])] S(=O)(c1ccc(cc1)C)/C=C\S(=O)(=O)c2ccc(cc2)C
[$([#16X3](=[OX1])([#6])[#6])	$([#16X3+]([OX1-])([#6])[#6])] S(=O)(c1ccc(cc1)C)CC=2OC(C(=O)N3CCN(C(=O)C=4OC=CC4)CC3)=CC2
[$([#16X3](=[OX1])([#6])[#6])	$([#16X3+]([OX1-])([#6])[#6])] S(=O)(c1ccc(cc1)C)CC=2OC(C(=O)NCc3ccc(cc3)C)=CC2
[$([#16X3](=[OX1])([#6])[#6])	$([#16X3+]([OX1-])([#6])[#6])] S(=O)(c1ccc(cc1)C2=Nc3c(Sc4ccc(F)cc4)ncnc(N2C)3)C
[$([#16X3](=[OX1])([#6])[#6])	$([#16X3+]([OX1-])([#6])[#6])] S(=O)(c1ccc(cc1)C2=Nc3c(Sc4ccccc4)ncnc(N2C)3)C
[$([#16X3](=[OX1])([#6])[#6])	$([#16X3+]([OX1-])([#6])[#6])] S(=O)(c1ccc(NC(=O)C2=Cc3c(N(CC=4C=NN(C4)C)CCC2)ccc(c5ccc(OCCOCCCC)cc5)c3)cc1)CC=6N(C=NC6)CCC
[$([#16X3](=[OX1])([#6])[#6])	$([#16X3+]([OX1-])([#6])[#6])] S(=O)(c1ccc(Oc2c(cc(S(=O)(=O)N(CCO)C)cc2)C[NH2+]C)cc1)C
[$([#16X3](=[OX1])([#6])[#6])	$([#16X3+]([OX1-])([#6])[#6])] S(=O)(c1ccc(OCC#CC)cc1)[C@H](c2ccc(OC)cc2)C(=O)NO
[$([#16X3](=[OX1])([#6])[#6])	$([#16X3+]([OX1-])([#6])[#6])] S(=O)(c1ccccc1)C=2c3c(NC2CS(=O)c4ccccc4)cccc3
[$([#16X3](=[OX1])([#6])[#6])	$([#16X3+]([OX1-])([#6])[#6])] S(=O)(c1ccccc1)CC2=NC(=C(C#N)[C@@H]([C@@H](C(=O)OCC)2)C3CCCCC3)C
[$([#16X3](=[OX1])([#6])[#6])	$([#16X3+]([OX1-])([#6])[#6])] S(=O)(c1ccccc1)CCSC2=NN=C(N2C)C=3OC=CC3
[$([#16X3](=[OX1])([#6])[#6])	$([#16X3+]([OX1-])([#6])[#6])] S(=O)(CC(=O)N(c1cc(ccc1)C)[C@H](C(=O)NC2CCCC2)C)CC(=O)Nc3cc4OCOc4cc3
[$([#16X3](=[OX1])([#6])[#6])	$([#16X3+]([OX1-])([#6])[#6])] S(=O)(CC(=O)Nc1cc([N+]([O-])=O)ccc1)CC=2N=C(OC2C)c3ccc(cc3)C
[$([#16X3](=[OX1])([#6])[#6])	$([#16X3+]([OX1-])([#6])[#6])] S(=O)(CC(=O)Nc1ccc(OC)cc1)CC(=O)Nc2ccc(N3CCOCC3)cc2
[$([#16X3](=[OX1])([#6])[#6])	$([#16X3+]([OX1-])([#6])[#6])] S(=O)(CC(=O)NCc1ncccc1)CC=2N=C(OC2C)c3c(cccc3)C
[$([#16X3](=[OX1])([#6])[#6])	$([#16X3+]([OX1-])([#6])[#6])] S(=O)(CC(=O)NCCOC)CC=1N=C(OC1C)C=2SC=CC2
[$([#16X3](=[OX1])([#6])[#6])	$([#16X3+]([OX1-])([#6])[#6])] S(=O)(CC[C@@H](N/C=C\1/C(=O)N(c2ccc(cc2)C(C)C)C(=S)NC(=O)1)C([O-])=O)C
[$([#16X3](=[OX1])([#6])[#6])	$([#16X3+]([OX1-])([#6])[#6])] S(=O)(CC=C)C[C@H](O)C[NH+]1C[C@H]2C=3N(C(=O)C=CC3)C[C@@H](C1)C2
[$([#16X3](=[OX1])([#6])[#6])	$([#16X3+]([OX1-])([#6])[#6])] S(=O)(Cc1c(ccc(c1)C)C)Cc2c(cccc2)C
[$([#16X3](=[OX1])([#6])[#6])	$([#16X3+]([OX1-])([#6])[#6])] S(=O)(Cc1c(cccc1)C)CC(=O)N2CC3=C(SC=C3)CC2
[$([#16X3](=[OX1])([#6])[#6])	$([#16X3+]([OX1-])([#6])[#6])] S(=O)(Cc1c(F)cccc1)CC=2ON=C(N2)C3=CSC=C3
[$([#16X3](=[OX1])([#6])[#6])	$([#16X3+]([OX1-])([#6])[#6])] S(=O)(Cc1c(F)cccc1)Cc2ccc(cc2)C
[$([#16X3](=[OX1])([#6])[#6])	$([#16X3+]([OX1-])([#6])[#6])] S(=O)(Cc1cc(ccc1)C(=O)Nc2c(F)cccc2)C
[$([#16X3](=[OX1])([#6])[#6])	$([#16X3+]([OX1-])([#6])[#6])] S(=O)(Cc1cc(ccc1)C(=O)Nc2ccc(cc2)C=3OC=NN3)C
[$([#16X3](=[OX1])([#6])[#6])	$([#16X3+]([OX1-])([#6])[#6])] S(=O)(Cc1cc(ccc1)C(=O)O[C@@H](C(=O)NC(=O)N[C@H](c2ccccc2)C)C)C
[$([#16X3](=[OX1])([#6])[#6])	$([#16X3+]([OX1-])([#6])[#6])] S(=O)(Cc1cc(ccc1)C(=O)O[C@H](C(=O)NC(=O)NCC(F)(F)F)C)C
[$([#16X3](=[OX1])([#6])[#6])	$([#16X3+]([OX1-])([#6])[#6])] S(=O)(Cc1cc(ccc1)C(=O)O[C@H](C(=O)Nc2c(OC)cccc2)C(C)C)C
[$([#16X3](=[OX1])([#6])[#6])	$([#16X3+]([OX1-])([#6])[#6])] S(=O)(Cc1cc(ccc1)C(=O)O[C@H](C(=O)NCCc2ccc(F)cc2)C)C
[$([#16X3](=[OX1])([#6])[#6])	$([#16X3+]([OX1-])([#6])[#6])] S(=O)(Cc1cc(ccc1)C(=O)Oc2cc3OC(=O)C=C(c3cc2)CC)C
[$([#16X3](=[OX1])([#6])[#6])	$([#16X3+]([OX1-])([#6])[#6])] S(=O)(Cc1cc(ccc1)C(=O)Oc2ccc(OCc3ccncc3)cc2)C
[$([#16X3](=[OX1])([#6])[#6])	$([#16X3+]([OX1-])([#6])[#6])] S(=O)(Cc1cc(ccc1)C(=O)OCC(=O)NC(C)C)C
[$([#16X3](=[OX1])([#6])[#6])	$([#16X3+]([OX1-])([#6])[#6])] S(=O)(Cc1cc(F)ccc1)CC2=NOC(c3ccccc3)=C2
[$([#16X3](=[OX1])([#6])[#6])	$([#16X3+]([OX1-])([#6])[#6])] S(=O)(Cc1ccc(cc1)C)CC=2OC(C(=O)NCc3ccc(OC)cc3)=CC2
[$([#16X3](=[OX1])([#6])[#6])	$([#16X3+]([OX1-])([#6])[#6])] S(=O)(Cc1ccc(cc1)C)CC=2OC(C(=O)NCCC[NH+]3CCCC3)=CC2
[$([#16X3](=[OX1])([#6])[#6])	$([#16X3+]([OX1-])([#6])[#6])] S(=O)(CS[C@@H](CC)C)C[C@H](NC(=O)/C=C/C=1C(=O)NC(=O)NC1C)CO
[$([#16X3](=[OX1])([#6])[#6])	$([#16X3+]([OX1-])([#6])[#6])] S1(=O)[C@H]2N(C(=O)[C@H](OCC)2)C(C(=O)OC(C)(C)C)=C(C1)COC(=O)C
[$([#16X3](=[OX1])([#6])[#6])	$([#16X3+]([OX1-])([#6])[#6])] S1(=O)C(=NN(C(=O)C)[C@H]1c2ccccc2)NC(=O)C
[$([#16X3](=[OX1])([#6])[#6])	$([#16X3+]([OX1-])([#6])[#6])] S1(=O)C[C@@H](N(CC1)C)CN2c3c(cccc3)C(C(=O)c4ccc(OC)cc4)=C2C
[$([#16X3](=[OX1])([#6])[#6])	$([#16X3+]([OX1-])([#6])[#6])] S1(=O)C[C@H](O)[C@H](O)[C@H](O)C[C@@H](O)C[C@@H](O)[C@H](O)[C@H](O)[C@H](O)C1
[$([#16X3](=[OX1])([#6])[#6])	$([#16X3+]([OX1-])([#6])[#6])] S1(=O)c2c(NC(=O)[C@@H]1CC(=O)Nc3c(cccc3C)C(C)(C)C)cccc2
[$([#16X3](=[OX1])([#6])[#6])	$([#16X3+]([OX1-])([#6])[#6])] S1(=O)c2c(Sc3c1cccc3)ccc(c2)C4=[NH+]CCN4
[$([#16X3](=[OX1])([#6])[#6])	$([#16X3+]([OX1-])([#6])[#6])] S1(=O)CC2=NN(C(NC(=O)c3ccc(OC(C)C)cc3)=C2C1)C(C)(C)C
[$([#16X3](=[OX1])([#6])[#6])	$([#16X3+]([OX1-])([#6])[#6])] S1(=O)CC2=NN(c3c(cc(cc3)C)C)C(NC(=O)c4cc(cc(c4)C)C)=C2C1
[$([#16X3](=[OX1])([#6])[#6])	$([#16X3+]([OX1-])([#6])[#6])] S1(=O)CC2=NN(c3ccc(cc3)C)C(NC(=O)/C=C\c4ccccc4)=C2C1
[$([#16X3](=[OX1])([#6])[#6])	$([#16X3+]([OX1-])([#6])[#6])] S1(=O)CC2=NN(c3ccc(OC)cc3)C(NC(=O)[C@@H](c4ccccc4)CC)=C2C1
[$([#16X3](=[OX1])([#6])[#6])	$([#16X3+]([OX1-])([#6])[#6])] S1(=O)CC2=NN(c3ccc(OC)cc3)C(NC(=O)c4c(OC)cccc4)=C2C1
[$([#16X3](=[OX1])([#6])[#6])	$([#16X3+]([OX1-])([#6])[#6])] S1(=O)CC2=NN(c3ccccc3)C(NC(=O)c4cc(OC)cc(OC)c4)=C2C1
[$([#16X3](=[OX1])([#6])[#6])	$([#16X3+]([OX1-])([#6])[#6])] S1(=O)Cc2c3c(ccc2C1)CS(=O)C3
[$([#16X3](=[OX1])([#6])[#6])	$([#16X3+]([OX1-])([#6])[#6])] S1(=O)CCC(S(=O)(=O)c2ccccc2)(C(=O)N[C@H](C([O-])=O)Cc3ccc(c4c(OC)cccc4)cc3)CC1
[$([#16X3](=[OX1])[OX2H	OX1H0-])	$([#16X3+]([OX1-])[OX2H	OX1H0-])] BrC=1C2=NSN=C(C(S(=O)O)=CC1)2
[$([#16X3](=[OX1])[OX2H	OX1H0-])	$([#16X3+]([OX1-])[OX2H	OX1H0-])] BrC=1SC(S(=O)O)=CC1
[$([#16X3](=[OX1])[OX2H	OX1H0-])	$([#16X3+]([OX1-])[OX2H	OX1H0-])] Brc1c(S([O-])=O)c(F)cc(F)c1
[$([#16X3](=[OX1])[OX2H	OX1H0-])	$([#16X3+]([OX1-])[OX2H	OX1H0-])] Brc1cc(c(S([O-])=O)cc1)C(F)(F)F
[$([#16X3](=[OX1])[OX2H	OX1H0-])	$([#16X3+]([OX1-])[OX2H	OX1H0-])] Brc1ccc(S([O-])=O)cc1
[$([#16X3](=[OX1])[OX2H	OX1H0-])	$([#16X3+]([OX1-])[OX2H	OX1H0-])] Brc1ccc(S(=O)O)cc1
[$([#16X3](=[OX1])[OX2H	OX1H0-])	$([#16X3+]([OX1-])[OX2H	OX1H0-])] Cl[C@@H](S(=O)O)C(F)(F)F
[$([#16X3](=[OX1])[OX2H	OX1H0-])	$([#16X3+]([OX1-])[OX2H	OX1H0-])] Clc1c([N+]([O-])=O)cc(S([O-])=O)cc1
[$([#16X3](=[OX1])[OX2H	OX1H0-])	$([#16X3+]([OX1-])[OX2H	OX1H0-])] Clc1c([N+]([O-])=O)cc(S(=O)O)cc1
[$([#16X3](=[OX1])[OX2H	OX1H0-])	$([#16X3+]([OX1-])[OX2H	OX1H0-])] Clc1c(OC)c(Cl)cc(S([O-])=O)c1
[$([#16X3](=[OX1])[OX2H	OX1H0-])	$([#16X3+]([OX1-])[OX2H	OX1H0-])] Clc1c(OC)c(Cl)cc(S(=O)O)c1
[$([#16X3](=[OX1])[OX2H	OX1H0-])	$([#16X3+]([OX1-])[OX2H	OX1H0-])] Clc1c(OCc2ccccc2)c(S([O-])=O)cc(Cl)c1
[$([#16X3](=[OX1])[OX2H	OX1H0-])	$([#16X3+]([OX1-])[OX2H	OX1H0-])] Clc1c(S([O-])=O)cc([N+]([O-])=O)cc1
[$([#16X3](=[OX1])[OX2H	OX1H0-])	$([#16X3+]([OX1-])[OX2H	OX1H0-])] Clc1c(S([O-])=O)cccc1
[$([#16X3](=[OX1])[OX2H	OX1H0-])	$([#16X3+]([OX1-])[OX2H	OX1H0-])] Clc1c(S(=O)O)ccc(Cl)c1
[$([#16X3](=[OX1])[OX2H	OX1H0-])	$([#16X3+]([OX1-])[OX2H	OX1H0-])] Clc1c2N=C(Nc(c(Cl)cc1)2)c3c(S([O-])=O)cccc3
[$([#16X3](=[OX1])[OX2H	OX1H0-])	$([#16X3+]([OX1-])[OX2H	OX1H0-])] Clc1ccc(S([O-])=O)cc1
[$([#16X3](=[OX1])[OX2H	OX1H0-])	$([#16X3+]([OX1-])[OX2H	OX1H0-])] Clc1ccc(SSCCCCCS([O-])=O)cc1
[$([#16X3](=[OX1])[OX2H	OX1H0-])	$([#16X3+]([OX1-])[OX2H	OX1H0-])] S([O-])(=O)[C@]([C@@H](N/C=C/C=O)C([O-])=O)(COC(=O)CCCC([O-])=O)C
[$([#16X3](=[OX1])[OX2H	OX1H0-])	$([#16X3+]([OX1-])[OX2H	OX1H0-])] S([O-])(=O)[C@]([C@@H](NC=1N2C(=CC1C=O)C=CC=C2)C([O-])=O)(COC(=O)Cc3cc(O)c(O)cc3)C
[$([#16X3](=[OX1])[OX2H	OX1H0-])	$([#16X3+]([OX1-])[OX2H	OX1H0-])] S([O-])(=O)[C@@H]([N+]([O-])=O)C
[$([#16X3](=[OX1])[OX2H	OX1H0-])	$([#16X3+]([OX1-])[OX2H	OX1H0-])] S([O-])(=O)[C@H]([N+]([O-])=O)CC
[$([#16X3](=[OX1])[OX2H	OX1H0-])	$([#16X3+]([OX1-])[OX2H	OX1H0-])] S([O-])(=O)[C@H](CC(=O)NC1CCCCC1)C
[$([#16X3](=[OX1])[OX2H	OX1H0-])	$([#16X3+]([OX1-])[OX2H	OX1H0-])] S([O-])(=O)C([N+]([O-])=O)(C)C
[$([#16X3](=[OX1])[OX2H	OX1H0-])	$([#16X3+]([OX1-])[OX2H	OX1H0-])] S([O-])(=O)C(=NCC)NCC
[$([#16X3](=[OX1])[OX2H	OX1H0-])	$([#16X3+]([OX1-])[OX2H	OX1H0-])] S([O-])(=O)C[C@@H](C([O-])=O)CC([O-])=O
[$([#16X3](=[OX1])[OX2H	OX1H0-])	$([#16X3+]([OX1-])[OX2H	OX1H0-])] S([O-])(=O)C[C@@H](C(=O)Nc1ccccc1)C
[$([#16X3](=[OX1])[OX2H	OX1H0-])	$([#16X3+]([OX1-])[OX2H	OX1H0-])] S([O-])(=O)C[C@@H](NC(=O)CC[C@H]([NH3+])C([O-])=O)C(=O)NCC([O-])=O
[$([#16X3](=[OX1])[OX2H	OX1H0-])	$([#16X3+]([OX1-])[OX2H	OX1H0-])] S([O-])(=O)C[C@H]([NH3+])C([O-])=O
[$([#16X3](=[OX1])[OX2H	OX1H0-])	$([#16X3+]([OX1-])[OX2H	OX1H0-])] S([O-])(=O)C[C@H](C(=O)Nc1ccccc1)C
[$([#16X3](=[OX1])[OX2H	OX1H0-])	$([#16X3+]([OX1-])[OX2H	OX1H0-])] S([O-])(=O)C=1SC(=NC1)NC(=O)C
[$([#16X3](=[OX1])[OX2H	OX1H0-])	$([#16X3+]([OX1-])[OX2H	OX1H0-])] S([O-])(=O)c1c(cc(F)cc1)C
[$([#16X3](=[OX1])[OX2H	OX1H0-])	$([#16X3+]([OX1-])[OX2H	OX1H0-])] S([O-])(=O)c1c(cc(OC)c(OC)c1)CC#N
[$([#16X3](=[OX1])[OX2H	OX1H0-])	$([#16X3+]([OX1-])[OX2H	OX1H0-])] S([O-])(=O)c1c(cccc1)C(F)(F)F
[$([#16X3](=[OX1])[OX2H	OX1H0-])	$([#16X3+]([OX1-])[OX2H	OX1H0-])] S([O-])(=O)c1c(F)cc(cc1)C
[$([#16X3](=[OX1])[OX2H	OX1H0-])	$([#16X3+]([OX1-])[OX2H	OX1H0-])] S([O-])(=O)c1c2c(nccc2)c(O)c(N)c1
[$([#16X3](=[OX1])[OX2H	OX1H0-])	$([#16X3+]([OX1-])[OX2H	OX1H0-])] S([O-])(=O)c1cc(c(O)cc1)C([O-])=O
[$([#16X3](=[OX1])[OX2H	OX1H0-])	$([#16X3+]([OX1-])[OX2H	OX1H0-])] S([O-])(=O)c1cc(C#N)c(F)cc1
[$([#16X3](=[OX1])[OX2H	OX1H0-])	$([#16X3+]([OX1-])[OX2H	OX1H0-])] S([O-])(=O)c1ccc(cc1)CC
[$([#16X3](=[OX1])[OX2H	OX1H0-])	$([#16X3+]([OX1-])[OX2H	OX1H0-])] S([O-])(=O)c1ccc(N2C(=O)CCC2)cc1
[$([#16X3](=[OX1])[OX2H	OX1H0-])	$([#16X3+]([OX1-])[OX2H	OX1H0-])] S([O-])(=O)c1ccc(OC(F)(F)F)cc1
[$([#16X3](=[OX1])[OX2H	OX1H0-])	$([#16X3+]([OX1-])[OX2H	OX1H0-])] S([O-])(=O)c1ccccc1
[$([#16X3](=[OX1])[OX2H	OX1H0-])	$([#16X3+]([OX1-])[OX2H	OX1H0-])] S([O-])(=O)CC[C@H]([NH3+])C([O-])=O
[$([#16X3](=[OX1])[OX2H	OX1H0-])	$([#16X3+]([OX1-])[OX2H	OX1H0-])] S([O-])(=O)CCCCCSSSCCCCCS([O-])=O
[$([#16X3](=[OX1])[OX2H	OX1H0-])	$([#16X3+]([OX1-])[OX2H	OX1H0-])] S([O-])(=O)CCCCSSC[C@H](NC(=O)CC[C@H]([NH3+])C([O-])=O)C(=O)NCC([O-])=O
[$([#16X3](=[OX1])[OX2H	OX1H0-])	$([#16X3+]([OX1-])[OX2H	OX1H0-])] S([O-])(=O)CCCCSSc1c(OC)cc(OC)cc(OC)1
[$([#16X3](=[OX1])[OX2H	OX1H0-])	$([#16X3+]([OX1-])[OX2H	OX1H0-])] S([O-])(=O)CCCCSSSCCCCS([O-])=O
[$([#16X3](=[OX1])[OX2H	OX1H0-])	$([#16X3+]([OX1-])[OX2H	OX1H0-])] S([O-])(=O)CCCSSc1ccc(cc1)C
[$([#16X3](=[OX1])[OX2H	OX1H0-])	$([#16X3+]([OX1-])[OX2H	OX1H0-])] S([O-])(=O)CCCSSc1ccccc1
[$([#16X3](=[OX1])[OX2H	OX1H0-])	$([#16X3+]([OX1-])[OX2H	OX1H0-])] S([O-])(=O)CCCSSCCCCSSCCCS([O-])=O
[$([#16X3](=[OX1])[OX2H	OX1H0-])	$([#16X3+]([OX1-])[OX2H	OX1H0-])] S([O-])(=O)N(C)C
[$([#16X3](=[OX1])[OX2H	OX1H0-])	$([#16X3+]([OX1-])[OX2H	OX1H0-])] S(=O)(O)[C@@H](CC(=O)NC1CCCCC1)C
[$([#16X3](=[OX1])[OX2H	OX1H0-])	$([#16X3+]([OX1-])[OX2H	OX1H0-])] S(=O)(O)[C@@H](CC(=O)NC1CCCCC1)C
[$([#16X3](=[OX1])[OX2H	OX1H0-])	$([#16X3+]([OX1-])[OX2H	OX1H0-])] S(=O)(O)C(=[NH+]CCSCC=1N=CNC1C)NC
[$([#16X3](=[OX1])[OX2H	OX1H0-])	$([#16X3+]([OX1-])[OX2H	OX1H0-])] S(=O)(O)C(C)C
[$([#16X3](=[OX1])[OX2H	OX1H0-])	$([#16X3+]([OX1-])[OX2H	OX1H0-])] S(=O)(O)C[NH2+]C(C1CCC(C[NH2+]CS(=O)O)CC1)(C)C
[$([#16X3](=[OX1])[OX2H	OX1H0-])	$([#16X3+]([OX1-])[OX2H	OX1H0-])] S(=O)(O)C=1SC=CC1
[$([#16X3](=[OX1])[OX2H	OX1H0-])	$([#16X3+]([OX1-])[OX2H	OX1H0-])] S(=O)(O)C1=C(SC=C1)C([O-])=O
[$([#16X3](=[OX1])[OX2H	OX1H0-])	$([#16X3+]([OX1-])[OX2H	OX1H0-])] S(=O)(O)C1=C(SC=C1)C([O-])=O
[$([#16X3](=[OX1])[OX2H	OX1H0-])	$([#16X3+]([OX1-])[OX2H	OX1H0-])] S(=O)(O)c1c(c(cc(c1C)C)C)C
[$([#16X3](=[OX1])[OX2H	OX1H0-])	$([#16X3+]([OX1-])[OX2H	OX1H0-])] S(=O)(O)c1c(cc(cc1C)C)C
[$([#16X3](=[OX1])[OX2H	OX1H0-])	$([#16X3+]([OX1-])[OX2H	OX1H0-])] S(=O)(O)c1c(cc(cc1C)C)Cc2cc(ccc2)C
[$([#16X3](=[OX1])[OX2H	OX1H0-])	$([#16X3+]([OX1-])[OX2H	OX1H0-])] S(=O)(O)c1c(cccc1)C([O-])=O
[$([#16X3](=[OX1])[OX2H	OX1H0-])	$([#16X3+]([OX1-])[OX2H	OX1H0-])] S(=O)(O)c1c2c(c(ccc2)CC(=O)Nc3ccc(OCCCC)cc3)ccc1
[$([#16X3](=[OX1])[OX2H	OX1H0-])	$([#16X3+]([OX1-])[OX2H	OX1H0-])] S(=O)(O)c1c2c(c(S(=O)O)ccc2)ccc1
[$([#16X3](=[OX1])[OX2H	OX1H0-])	$([#16X3+]([OX1-])[OX2H	OX1H0-])] S(=O)(O)c1c2NC(=O)c3c2c(c(S(=O)O)c1)ccc3
[$([#16X3](=[OX1])[OX2H	OX1H0-])	$([#16X3+]([OX1-])[OX2H	OX1H0-])] S(=O)(O)c1c2NC(=O)c3c2c(c(S(=O)O)c1)ccc3
[$([#16X3](=[OX1])[OX2H	OX1H0-])	$([#16X3+]([OX1-])[OX2H	OX1H0-])] S(=O)(O)c1cc(ccc1)C(F)(F)F
[$([#16X3](=[OX1])[OX2H	OX1H0-])	$([#16X3+]([OX1-])[OX2H	OX1H0-])] S(=O)(O)c1cc(OC)ccc1
[$([#16X3](=[OX1])[OX2H	OX1H0-])	$([#16X3+]([OX1-])[OX2H	OX1H0-])] S(=O)(O)c1ccc(cc1)C
[$([#16X3](=[OX1])[OX2H	OX1H0-])	$([#16X3+]([OX1-])[OX2H	OX1H0-])] S(=O)(O)c1ccc(cc1)CC(C)(C)C
[$([#16X3](=[OX1])[OX2H	OX1H0-])	$([#16X3+]([OX1-])[OX2H	OX1H0-])] S(=O)(O)c1ccc(cc1)CC(C)(C)C
[$([#16X3](=[OX1])[OX2H	OX1H0-])	$([#16X3+]([OX1-])[OX2H	OX1H0-])] S(=O)(O)c1ccc(cc1)CCC
[$([#16X3](=[OX1])[OX2H	OX1H0-])	$([#16X3+]([OX1-])[OX2H	OX1H0-])] S(=O)(O)c1ccc(F)cc1
[$([#16X3](=[OX1])[OX2H	OX1H0-])	$([#16X3+]([OX1-])[OX2H	OX1H0-])] S(=O)(O)c1ccc(N)cc1
[$([#16X3](=[OX1])[OX2H	OX1H0-])	$([#16X3+]([OX1-])[OX2H	OX1H0-])] S(=O)(O)c1ccc(N2C(=O)CCC2)cc1
[$([#16X3](=[OX1])[OX2H	OX1H0-])	$([#16X3+]([OX1-])[OX2H	OX1H0-])] S(=O)(O)c1ccc(NN=C2C(=O)N(N=C2C)c3ccccc3)cc1
[$([#16X3](=[OX1])[OX2H	OX1H0-])	$([#16X3+]([OX1-])[OX2H	OX1H0-])] S(=O)(O)c1ccccc1
[$([#16X3](=[OX1])[OX2H	OX1H0-])	$([#16X3+]([OX1-])[OX2H	OX1H0-])] S(=O)(O)c1ncnc2N=CNc12
[$([#16X3](=[OX1])[OX2H	OX1H0-])	$([#16X3+]([OX1-])[OX2H	OX1H0-])] S(=O)(O)Cc1ccccc1
[$([#16X3](=[OX1])[OX2H	OX1H0-])	$([#16X3+]([OX1-])[OX2H	OX1H0-])] S(=O)(O)CCC(=O)OC
[$([#16X3](=[OX1])[OX2H	OX1H0-])	$([#16X3+]([OX1-])[OX2H	OX1H0-])] S(=O)(O)CCC[N+]=1c2c(SC1/C=C(/SC)\CC)ccc3c2cccc3
[$([#16X3](=[OX1])[OX2H	OX1H0-])	$([#16X3+]([OX1-])[OX2H	OX1H0-])] S(=O)(O)CCCCOc1cc(c(N)cc1)C
[$([#16X3](=[OX1])[OX2H	OX1H0-])	$([#16X3+]([OX1-])[OX2H	OX1H0-])] S(=O)(O)CCCCSSC[C@H](NC(=O)CC[C@@H]([NH3+])C([O-])=O)C(=O)NCC([O-])=O
[$([#16X3](=[OX1])[OX2H	OX1H0-])	$([#16X3+]([OX1-])[OX2H	OX1H0-])] S(=O)(O)CCCCSSCc1c(cccc1)CSSCCCCS(=O)O
[$([#16X3](=[OX1])[OX2H	OX1H0-])	$([#16X3+]([OX1-])[OX2H	OX1H0-])] S(=O)(O)CCCCSSCCC([O-])=O
[$([#16X3](=[OX1])[OX2H	OX1H0-])	$([#16X3+]([OX1-])[OX2H	OX1H0-])] S(=O)(O)CCCSSc1ccc(cc1)C
[$([#16X3](=[OX1])[OX2H	OX1H0-])	$([#16X3+]([OX1-])[OX2H	OX1H0-])] S(=O)(O)N=Nc1ccc(OC)cc1
[$([#16X3](=[OX1])[OX2H	OX1H0-])	$([#16X3+]([OX1-])[OX2H	OX1H0-])] S(=O)(O[C@@H]1[C@@H](c2ccccc2)CS(=O)(=O)C1)O
[$([#16X3](=[OX1])[OX2H	OX1H0-])	$([#16X3+]([OX1-])[OX2H	OX1H0-])] S(=O)(O[C@@H]1[C@H](c2ccccc2)CS(=O)(=O)C1)O
[$([#16X3](=[OX1])[OX2H	OX1H0-])	$([#16X3+]([OX1-])[OX2H	OX1H0-])] S(=O)(O[C@@H]1[NH2+][C@H]([C@H](O)[C@H](O)[C@H](O)1)CO)O
[$([#16X3](=[OX1])[OX2H	OX1H0-])	$([#16X3+]([OX1-])[OX2H	OX1H0-])] S(=O)(O[C@@H]1[NH2+][C@H]([C@H](O)[C@H](O)[C@H](O)1)CO)O
[$([#16X3](=[OX1])[OX2H	OX1H0-])	$([#16X3+]([OX1-])[OX2H	OX1H0-])] S(=O)(O[C@H]1[C@@H](O)CS(=O)(=O)C1)O
[$([#16X3](=[OX1])[OX2H	OX1H0-])	$([#16X3+]([OX1-])[OX2H	OX1H0-])] S(=O)(O[C@H]1[C@H](O)CS(=O)(=O)C1)O
[$([#16X3](=[OX1])[OX2H	OX1H0-])	$([#16X3+]([OX1-])[OX2H	OX1H0-])] S(=O)(OC=C)O
[$([#16X3](=[OX1])[OX2H	OX1H0-])	$([#16X3+]([OX1-])[OX2H	OX1H0-])] S(=O)(OC=C)O
[$([#16X3](=[OX1])[OX2H	OX1H0-])	$([#16X3+]([OX1-])[OX2H	OX1H0-])] S(=O)(OC1(O)CCCCC1)O
[$([#16X3](=[OX1])[OX2H	OX1H0-])	$([#16X3+]([OX1-])[OX2H	OX1H0-])] S(=O)(OC1(O)CCCCC1)O
[$([#16X3](=[OX1])[OX2H	OX1H0-])	$([#16X3+]([OX1-])[OX2H	OX1H0-])] S(=O)(OCC([NH3+])(C)C)O
[$([#16X3](=[OX1])[OX2H	OX1H0-])	$([#16X3+]([OX1-])[OX2H	OX1H0-])] S(=O)(OCC)O
[$([#16X4](=[OX1])(=[OX1])([#6])[#6])	$([#16X4+2]([OX1-])([OX1-])([#6])[#6])] BrC=1SC(S(=O)(=O)N([C@H]2CS(=O)(=O)CC2)C[C@H]3OCCC3)=CC1
[$([#16X4](=[OX1])(=[OX1])([#6])[#6])	$([#16X4+2]([OX1-])([OX1-])([#6])[#6])] Brc1ccc(S(=O)(=O)[C@H](C(=O)NC(C)C)C)cc1
[$([#16X4](=[OX1])(=[OX1])([#6])[#6])	$([#16X4+2]([OX1-])([OX1-])([#6])[#6])] ClC=1N(N=C(C1/C=C/C(=O)OCC(=O)N2N=C(c3ccccc3)CC2)C)[C@H]4CS(=O)(=O)CC4
[$([#16X4](=[OX1])(=[OX1])([#6])[#6])	$([#16X4+2]([OX1-])([OX1-])([#6])[#6])] ClC=1N(N=C(C1CS(=O)(=O)[C@@H](C(=O)N2CCCC2)C)C)c3ccccc3
[$([#16X4](=[OX1])(=[OX1])([#6])[#6])	$([#16X4+2]([OX1-])([OX1-])([#6])[#6])] Clc1c([N+]([O-])=O)ccc(NC(=O)C=2OCCS(=O)(=O)C(c3ccccc3)2)c1
[$([#16X4](=[OX1])(=[OX1])([#6])[#6])	$([#16X4+2]([OX1-])([OX1-])([#6])[#6])] Clc1c(cccc1)[C@H](S(=O)(=O)[C@@H](C(=O)NC2=NOC(=C2)C)C)C
[$([#16X4](=[OX1])(=[OX1])([#6])[#6])	$([#16X4+2]([OX1-])([OX1-])([#6])[#6])] Clc1c(cccc1)C(=O)NC(S(=O)(=O)c2ccc(cc2)C)=C(Cl)Cl
[$([#16X4](=[OX1])(=[OX1])([#6])[#6])	$([#16X4+2]([OX1-])([OX1-])([#6])[#6])] Clc1c(cccc1)CNC(=O)CC=2N=C(SC2)Nc3ccc(S(=O)(=O)C)cc3
[$([#16X4](=[OX1])(=[OX1])([#6])[#6])	$([#16X4+2]([OX1-])([OX1-])([#6])[#6])] Clc1c(cccc1)CS(=O)(=O)C=2c3c(N(C2)CC(=O)Nc4cc(ccc4)C)cccc3
[$([#16X4](=[OX1])(=[OX1])([#6])[#6])	$([#16X4+2]([OX1-])([OX1-])([#6])[#6])] Clc1c(Cl)ccc(c1)[C@H](NC(=O)CS(=O)(=O)C[C@H]2OCCC2)C
[$([#16X4](=[OX1])(=[OX1])([#6])[#6])	$([#16X4+2]([OX1-])([OX1-])([#6])[#6])] Clc1c(Cl)cccc(NC(=O)CS(=O)(=O)c2ncccc(Cl)2)1
[$([#16X4](=[OX1])(=[OX1])([#6])[#6])	$([#16X4+2]([OX1-])([OX1-])([#6])[#6])] Clc1c(N2C(S[C@@H]3[C@H]2CS(=O)(=O)C3)=NC(=O)C(C)C)cc(cc1)C(F)(F)F
[$([#16X4](=[OX1])(=[OX1])([#6])[#6])	$([#16X4+2]([OX1-])([OX1-])([#6])[#6])] Clc1c(NC(=O)CS(=O)(=O)C2=NN=C(N2C)C3CC3)ccc(F)c1
[$([#16X4](=[OX1])(=[OX1])([#6])[#6])	$([#16X4+2]([OX1-])([OX1-])([#6])[#6])] Clc1c(nc(S(=O)(=O)Cc2ccccc2)nc1)C(=O)Oc3cc(cc(c3)C)C
[$([#16X4](=[OX1])(=[OX1])([#6])[#6])	$([#16X4+2]([OX1-])([OX1-])([#6])[#6])] Clc1c(OC)cc(OC)c(N2C(S[C@H]3[C@@H]2CS(=O)(=O)C3)=NC(=O)C(C)C)c1
[$([#16X4](=[OX1])(=[OX1])([#6])[#6])	$([#16X4+2]([OX1-])([OX1-])([#6])[#6])] Clc1c(OC=2N=C3N(C(=O)C2/C=C(/S(=O)(=O)c4ccc(cc4)C)\C#N)C=CC=C3)cccc1
[$([#16X4](=[OX1])(=[OX1])([#6])[#6])	$([#16X4+2]([OX1-])([OX1-])([#6])[#6])] Clc1cc(N2N=C3C(=C2NC(=O)C(=O)NCc4cc(OC)ccc4)CS(=O)(=O)C3)ccc1
[$([#16X4](=[OX1])(=[OX1])([#6])[#6])	$([#16X4+2]([OX1-])([OX1-])([#6])[#6])] Clc1ccc(cc1)[C@@H]2NC(=O)NC(=C(C(=O)OCC)2)CS(=O)(=O)c3ccccc3
[$([#16X4](=[OX1])(=[OX1])([#6])[#6])	$([#16X4+2]([OX1-])([OX1-])([#6])[#6])] Clc1ccc(cc1)/C=C/2\SC(=O)N(C(=O)2)CC(=O)N[C@@H]3C=CS(=O)(=O)C3
[$([#16X4](=[OX1])(=[OX1])([#6])[#6])	$([#16X4+2]([OX1-])([OX1-])([#6])[#6])] Clc1ccc(S(=O)(=O)/C(/C#N)=C\C=2OC(c3ccc(S(=O)(=O)N)cc3)=CC2)cc1
[$([#16X4](=[OX1])(=[OX1])([#6])[#6])	$([#16X4+2]([OX1-])([OX1-])([#6])[#6])] Clc1ccc(S(=O)(=O)C=2N=C(OC(SCCCCC)2)C=3SC=CC3)cc1
[$([#16X4](=[OX1])(=[OX1])([#6])[#6])	$([#16X4+2]([OX1-])([OX1-])([#6])[#6])] Clc1nc(cc(c(S(=O)(=O)c2ccc(cc2)C)1)C)C
[$([#16X4](=[OX1])(=[OX1])([#6])[#6])	$([#16X4+2]([OX1-])([OX1-])([#6])[#6])] S(=O)(=O)([C@@H](C(=O)Nc1c(F)c(F)c(F)cc1)C)CC=2N=C3N(C(=O)C2)C=CC=C3
[$([#16X4](=[OX1])(=[OX1])([#6])[#6])	$([#16X4+2]([OX1-])([OX1-])([#6])[#6])] S(=O)(=O)([C@@H]1N2C(SC=C2C)=N[C@](O)(C(F)(F)F)C1)C
[$([#16X4](=[OX1])(=[OX1])([#6])[#6])	$([#16X4+2]([OX1-])([OX1-])([#6])[#6])] S(=O)(=O)([C@H](C(=O)N1Cc2c(cccc2)CC1)C)Cc3cc(F)ccc3
[$([#16X4](=[OX1])(=[OX1])([#6])[#6])	$([#16X4+2]([OX1-])([OX1-])([#6])[#6])] S(=O)(=O)([C@H](C(=O)Nc1c(cccc1)C(C)C)C)Cc2c(OC)ccc(c2)C(=O)C
[$([#16X4](=[OX1])(=[OX1])([#6])[#6])	$([#16X4+2]([OX1-])([OX1-])([#6])[#6])] S(=O)(=O)([C@H](C(=O)NCCC)C)Cc1cc(ccc1)C(=O)N
[$([#16X4](=[OX1])(=[OX1])([#6])[#6])	$([#16X4+2]([OX1-])([OX1-])([#6])[#6])] S(=O)(=O)(C=1c2c(N(C1)CC(=O)N3CCCCCC3)cccc2)CC(=O)N4CCCC4
[$([#16X4](=[OX1])(=[OX1])([#6])[#6])	$([#16X4+2]([OX1-])([OX1-])([#6])[#6])] S(=O)(=O)(C=1SC(=NN1)NC(=O)[C@@H](Oc2c(F)cccc2)CC)Cc3ccccc3
[$([#16X4](=[OX1])(=[OX1])([#6])[#6])	$([#16X4+2]([OX1-])([OX1-])([#6])[#6])] S(=O)(=O)(C=1SC=CC1)CC(=O)NCC=2OC=CC2
[$([#16X4](=[OX1])(=[OX1])([#6])[#6])	$([#16X4+2]([OX1-])([OX1-])([#6])[#6])] S(=O)(=O)(C=1SC=CN1)[C@H](c2c(F)cccc2)C
[$([#16X4](=[OX1])(=[OX1])([#6])[#6])	$([#16X4+2]([OX1-])([OX1-])([#6])[#6])] S(=O)(=O)(C1=C([N-]C(N=C1)=C2C=CC(=O)C=C2)c3cc(ccc3)C(F)(F)F)C
[$([#16X4](=[OX1])(=[OX1])([#6])[#6])	$([#16X4+2]([OX1-])([OX1-])([#6])[#6])] S(=O)(=O)(C1=NC=C(N1CC(C)C)C[NH+](CCN2N=CC=C2)CC)C[C@H]3OCCC3
[$([#16X4](=[OX1])(=[OX1])([#6])[#6])	$([#16X4+2]([OX1-])([OX1-])([#6])[#6])] S(=O)(=O)(C1=NC=C(N1CCCC)CN2C[C@@]3(C[NH+](CCC3)C)CCC2)CC
[$([#16X4](=[OX1])(=[OX1])([#6])[#6])	$([#16X4+2]([OX1-])([OX1-])([#6])[#6])] S(=O)(=O)(C1=Nc2c(N1)cc(N)cc2)CCc3ncccc3
[$([#16X4](=[OX1])(=[OX1])([#6])[#6])	$([#16X4+2]([OX1-])([OX1-])([#6])[#6])] S(=O)(=O)(c1c(cc(cc1)C)C)[C@@H](C(=O)NCc2c(cccc2)C)C
[$([#16X4](=[OX1])(=[OX1])([#6])[#6])	$([#16X4+2]([OX1-])([OX1-])([#6])[#6])] S(=O)(=O)(c1c(cccc1)C(=O)N(Cc2c(OC)cccc2)CC=3SC=CC3)C
[$([#16X4](=[OX1])(=[OX1])([#6])[#6])	$([#16X4+2]([OX1-])([OX1-])([#6])[#6])] S(=O)(=O)(c1c(F)cccc1)CCC(=O)OCC=2c3c(OC(C(=O)OCC)2)cccc3
[$([#16X4](=[OX1])(=[OX1])([#6])[#6])	$([#16X4+2]([OX1-])([OX1-])([#6])[#6])] S(=O)(=O)(c1c(N2CCC(C(=O)OCC)CC2)cccc1)C(F)(F)F
[$([#16X4](=[OX1])(=[OX1])([#6])[#6])	$([#16X4+2]([OX1-])([OX1-])([#6])[#6])] S(=O)(=O)(c1c(NC(=O)N([C@H](C=2Oc3c(cccc3)C2)C)CC)cccc1)C
[$([#16X4](=[OX1])(=[OX1])([#6])[#6])	$([#16X4+2]([OX1-])([OX1-])([#6])[#6])] S(=O)(=O)(c1c(NC(=O)NC[C@H](O)c2cc(F)c(F)cc2)cccc1)C
[$([#16X4](=[OX1])(=[OX1])([#6])[#6])	$([#16X4+2]([OX1-])([OX1-])([#6])[#6])] S(=O)(=O)(c1cc(ccc1)C(=O)N2CCC(OC=3Sc4c(N3)ccc(F)c4)CC2)CC
[$([#16X4](=[OX1])(=[OX1])([#6])[#6])	$([#16X4+2]([OX1-])([OX1-])([#6])[#6])] S(=O)(=O)(c1cc(NC(=O)CNC(=O)c2ccc(OCC)cc2)ccc1)C
[$([#16X4](=[OX1])(=[OX1])([#6])[#6])	$([#16X4+2]([OX1-])([OX1-])([#6])[#6])] S(=O)(=O)(c1cc2N(OC(=O)C)C=Cc2cc1)C
[$([#16X4](=[OX1])(=[OX1])([#6])[#6])	$([#16X4+2]([OX1-])([OX1-])([#6])[#6])] S(=O)(=O)(c1cc2N=C(C(=O)Oc2cc1)CCC([O-])=O)CC
[$([#16X4](=[OX1])(=[OX1])([#6])[#6])	$([#16X4+2]([OX1-])([OX1-])([#6])[#6])] S(=O)(=O)(c1cc2SC(=NC(=O)c3cc([N+]([O-])=O)cc([N+]([O-])=O)c3)N(c2cc1)CCOC)C
[$([#16X4](=[OX1])(=[OX1])([#6])[#6])	$([#16X4+2]([OX1-])([OX1-])([#6])[#6])] S(=O)(=O)(c1cc2SC(=Nc2cc1)N3CCN(C(=O)CCSc4ccc(OC)cc4)CC3)C
[$([#16X4](=[OX1])(=[OX1])([#6])[#6])	$([#16X4+2]([OX1-])([OX1-])([#6])[#6])] S(=O)(=O)(c1cc2SC3=NC(=O)/C(/C(=N)N(c2cc1)3)=C\c4cc(O)c(O)cc4)C
[$([#16X4](=[OX1])(=[OX1])([#6])[#6])	$([#16X4+2]([OX1-])([OX1-])([#6])[#6])] S(=O)(=O)(c1ccc(c2cc3c(O[C@H](CNC(=O)[C@H]4[NH+](CCCC4)C)C3)cc2)cc1)C
[$([#16X4](=[OX1])(=[OX1])([#6])[#6])	$([#16X4+2]([OX1-])([OX1-])([#6])[#6])] S(=O)(=O)(c1ccc(cc1)C(=O)/C=C/c2ccc(OCCc3ncc(cc3)CC)cc2)C
[$([#16X4](=[OX1])(=[OX1])([#6])[#6])	$([#16X4+2]([OX1-])([OX1-])([#6])[#6])] S(=O)(=O)(c1ccc(cc1)C(=O)NC=2SC3=C(C(C=4Sc5c(N4)cccc5)2)CC[NH+](C3)C)CC
[$([#16X4](=[OX1])(=[OX1])([#6])[#6])	$([#16X4+2]([OX1-])([OX1-])([#6])[#6])] S(=O)(=O)(c1ccc(cc1)C(=O)NC=2Sc3c(N2)ccc(c3)CC)C
[$([#16X4](=[OX1])(=[OX1])([#6])[#6])	$([#16X4+2]([OX1-])([OX1-])([#6])[#6])] S(=O)(=O)(c1ccc(cc1)C(=O)O[C@H](C(=O)NC(=O)NCC=C)C)C
[$([#16X4](=[OX1])(=[OX1])([#6])[#6])	$([#16X4+2]([OX1-])([OX1-])([#6])[#6])] S(=O)(=O)(c1ccc(cc1)C(=O)OCc2c([N+]([O-])=O)cc(cc2)C(=O)N)C(C)C
[$([#16X4](=[OX1])(=[OX1])([#6])[#6])	$([#16X4+2]([OX1-])([OX1-])([#6])[#6])] S(=O)(=O)(c1ccc(cc1)C)C=2C(SCC)=NN(C(N)2)CC(=O)Nc3cc4OCOc4cc3
[$([#16X4](=[OX1])(=[OX1])([#6])[#6])	$([#16X4+2]([OX1-])([OX1-])([#6])[#6])] S(=O)(=O)(c1ccc(cc1)C)CCCC(=O)NC=2SC=CC2C(=O)OC
[$([#16X4](=[OX1])(=[OX1])([#6])[#6])	$([#16X4+2]([OX1-])([OX1-])([#6])[#6])] S(=O)(=O)(c1ccc(cc1)C)CNC(=O)[C@H](N(C(=O)c2c([O-])ccc([N+]([O-])=O)c2)CCC)CCCCC
[$([#16X4](=[OX1])(=[OX1])([#6])[#6])	$([#16X4+2]([OX1-])([OX1-])([#6])[#6])] S(=O)(=O)(c1ccc(cc1)CC)[C@H]2[C@@H](N3CCN(c4ccccc4)CC3)CS(=O)(=O)C2
[$([#16X4](=[OX1])(=[OX1])([#6])[#6])	$([#16X4+2]([OX1-])([OX1-])([#6])[#6])] S(=O)(=O)(c1ccc(cc1)CNC(=O)N[C@@H](C(=O)N2CCCCC2)C)C
[$([#16X4](=[OX1])(=[OX1])([#6])[#6])	$([#16X4+2]([OX1-])([OX1-])([#6])[#6])] S(=O)(=O)(c1ccc(F)cc1)CCCC(=O)N=C2Sc3c(OC)ccc(OC)c(N2CC(=O)OC)3
[$([#16X4](=[OX1])(=[OX1])([#6])[#6])	$([#16X4+2]([OX1-])([OX1-])([#6])[#6])] S(=O)(=O)(c1ccccc1)[C@H](C=2SC=CC2)CNC(=O)C=3SC=CC3
[$([#16X4](=[OX1])(=[OX1])([#6])[#6])	$([#16X4+2]([OX1-])([OX1-])([#6])[#6])] S(=O)(=O)(c1ccccc1)/C(/C2=Nc3c(N2)cccc3)=C/c4ccccc4
[$([#16X4](=[OX1])(=[OX1])([#6])[#6])	$([#16X4+2]([OX1-])([OX1-])([#6])[#6])] S(=O)(=O)(c1ccccc1)C=2C(=O)NC=3C4=C(N(c5ccccc5)C(=C4)C)CCC3C2
[$([#16X4](=[OX1])(=[OX1])([#6])[#6])	$([#16X4+2]([OX1-])([OX1-])([#6])[#6])] S(=O)(=O)(c1ccccc1)CC=2OC(C(=O)OCC=3ON=C(N3)C)=CC2
[$([#16X4](=[OX1])(=[OX1])([#6])[#6])	$([#16X4+2]([OX1-])([OX1-])([#6])[#6])] S(=O)(=O)(c1ccccc1)CCC(=O)NNC(=O)COc2ccc(F)cc2
[$([#16X4](=[OX1])(=[OX1])([#6])[#6])	$([#16X4+2]([OX1-])([OX1-])([#6])[#6])] S(=O)(=O)(c1ccccc1)CCCS[C@H](C(=O)N[C@@H](c2c(cccc2)C)C)C
[$([#16X4](=[OX1])(=[OX1])([#6])[#6])	$([#16X4+2]([OX1-])([OX1-])([#6])[#6])] S(=O)(=O)(CC(=O)N(C1CCCCC1)C(C)C)CC=2N=C(SC2)c3ccccc3
[$([#16X4](=[OX1])(=[OX1])([#6])[#6])	$([#16X4+2]([OX1-])([OX1-])([#6])[#6])] S(=O)(=O)(CC(=O)N[C@H](COc1c(cccc1C)C)C)CC
[$([#16X4](=[OX1])(=[OX1])([#6])[#6])	$([#16X4+2]([OX1-])([OX1-])([#6])[#6])] S(=O)(=O)(CC[C@@H](NC(=O)C)C(=O)NC=1SC=CN1)C
[$([#16X4](=[OX1])(=[OX1])([#6])[#6])	$([#16X4+2]([OX1-])([OX1-])([#6])[#6])] S(=O)(=O)(CC1=NN=NN(c2ccccc2)1)CCCC=3ON=C(N3)c4ccccc4
[$([#16X4](=[OX1])(=[OX1])([#6])[#6])	$([#16X4+2]([OX1-])([OX1-])([#6])[#6])] S(=O)(=O)(CC1=NOC(=N1)c2ccc(OC)cc2)CC3=NOC(c4ccccc4)=C3
[$([#16X4](=[OX1])(=[OX1])([#6])[#6])	$([#16X4+2]([OX1-])([OX1-])([#6])[#6])] S(=O)(=O)(Cc1c(NC(=O)Cc2ccc(OCCCCCC)cc2)cccc1)C
[$([#16X4](=[OX1])(=[OX1])([#6])[#6])	$([#16X4+2]([OX1-])([OX1-])([#6])[#6])] S(=O)(=O)(Cc1cc(F)ccc1)CC(=O)N[C@@H](c2c(OC)ccc(OC)c2)C
[$([#16X4](=[OX1])(=[OX1])([#6])[#6])	$([#16X4+2]([OX1-])([OX1-])([#6])[#6])] S(=O)(=O)(CCNC(=O)NCC=1SC=CC1)C
[$([#16X4](=[OX1])(=[OX1])([#6])[#6])	$([#16X4+2]([OX1-])([OX1-])([#6])[#6])] S(=O)(=O)(CCNC(=O)NCCCc1ccc(OC)cc1)C
[$([#16X4](=[OX1])(=[OX1])([#6])[#6])	$([#16X4+2]([OX1-])([OX1-])([#6])[#6])] S(=O)(=O)(CCOc1ccc(OC)cc1)CCC(=O)Nc2cc(F)c(F)cc2
[$([#16X4](=[OX1])(=[OX1])([#6])[#6])	$([#16X4+2]([OX1-])([OX1-])([#6])[#6])] S(=O)(=O)(N([C@@H]1CS(=O)(=O)CC1)C)c2cc(c(cc2)C)C([O-])=O
[$([#16X4](=[OX1])(=[OX1])([#6])[#6])	$([#16X4+2]([OX1-])([OX1-])([#6])[#6])] S(=O)(=O)(N[C@@H]1C(=O)NCCC1)c2ccc(S(=O)(=O)C)cc2
[$([#16X4](=[OX1])(=[OX1])([#6])[#6])	$([#16X4+2]([OX1-])([OX1-])([#6])[#6])] S(=O)(=O)(N1c2c(cccc2)CC1)C=3C(=NN(C3C)[C@@H](C(=O)N[C@H]4CS(=O)(=O)CC4)C)C
[$([#16X4](=[OX1])(=[OX1])([#6])[#6])	$([#16X4+2]([OX1-])([OX1-])([#6])[#6])] S1(=O)(=O)C[C@@](NNC(=O)Nc2ccc(F)cc2)(CC1)C
[$([#16X4](=[OX1])(=[OX1])([#6])[#6])	$([#16X4+2]([OX1-])([OX1-])([#6])[#6])] S1(=O)(=O)C[C@@H]([NH+](CC(=O)NC=2Sc3c(N2)ccc(c3)C)C)CC1
[$([#16X4](=[OX1])(=[OX1])([#6])[#6])	$([#16X4+2]([OX1-])([OX1-])([#6])[#6])] S1(=O)(=O)C[C@@H](N(C(=O)CN2C(=S)S/C(/C(=O)2)=C/C=C/c3ccccc3)C)CC1
[$([#16X4](=[OX1])(=[OX1])([#6])[#6])	$([#16X4+2]([OX1-])([OX1-])([#6])[#6])] S1(=O)(=O)C[C@@H](N(C(=O)COc2ccc(cc2)C(C)C)Cc3ccc(cc3)CC)CC1
[$([#16X4](=[OX1])(=[OX1])([#6])[#6])	$([#16X4+2]([OX1-])([OX1-])([#6])[#6])] S1(=O)(=O)C[C@@H](N2C(=C(C(=O)COC(=O)c3c(F)cccc(N)3)C=C2C)C)CC1
[$([#16X4](=[OX1])(=[OX1])([#6])[#6])	$([#16X4+2]([OX1-])([OX1-])([#6])[#6])] S1(=O)(=O)C[C@@H](N2N=C(C(=C2C)CC(=O)NC=3SC=C(N3)CC(=O)NC)C)CC1
[$([#16X4](=[OX1])(=[OX1])([#6])[#6])	$([#16X4+2]([OX1-])([OX1-])([#6])[#6])] S1(=O)(=O)C[C@@H](N2N=C(C(=O)N([C@@H]3CS(=O)(=O)CC3)CC)C=C2C)CC1
[$([#16X4](=[OX1])(=[OX1])([#6])[#6])	$([#16X4+2]([OX1-])([OX1-])([#6])[#6])] S1(=O)(=O)C[C@@H](N2N=C(C(=O)N3CCN(CC=4N=C(SC4)C=5OC=CC5)CC3)CCC(=O)2)CC1
[$([#16X4](=[OX1])(=[OX1])([#6])[#6])	$([#16X4+2]([OX1-])([OX1-])([#6])[#6])] S1(=O)(=O)C[C@@H](NC(=O)CN(C(=O)CSC2=NN=C(N2C)c3ccc(F)cc3)CC)CC1
[$([#16X4](=[OX1])(=[OX1])([#6])[#6])	$([#16X4+2]([OX1-])([OX1-])([#6])[#6])] S1(=O)(=O)C[C@@H]2[NH+](Cc3ccc(OC)cc3)CC(=O)N(c4ccccc4)[C@@H]2C1
[$([#16X4](=[OX1])(=[OX1])([#6])[#6])	$([#16X4+2]([OX1-])([OX1-])([#6])[#6])] S1(=O)(=O)C[C@@H]2SC(=NC(=O)Cc3ccccc3)N([C@@H]2C1)CCC=4[NH+]=C5N(C4)CCCC5
[$([#16X4](=[OX1])(=[OX1])([#6])[#6])	$([#16X4+2]([OX1-])([OX1-])([#6])[#6])] S1(=O)(=O)C[C@H](CC(=O)Oc2c(OC)cc(cc2)/C=C(\C#N)/C(=O)NCC=3OC=CC3)CC1
[$([#16X4](=[OX1])(=[OX1])([#6])[#6])	$([#16X4+2]([OX1-])([OX1-])([#6])[#6])] S1(=O)(=O)C[C@H](CC1)CCC(=O)NC(C)(C)C
[$([#16X4](=[OX1])(=[OX1])([#6])[#6])	$([#16X4+2]([OX1-])([OX1-])([#6])[#6])] S1(=O)(=O)C[C@H](N(C(=O)C=2Oc3c(cc(c(c3)C)C)C(=O)C2)CC=4OC=CC4)CC1
[$([#16X4](=[OX1])(=[OX1])([#6])[#6])	$([#16X4+2]([OX1-])([OX1-])([#6])[#6])] S1(=O)(=O)C[C@H](N(C(=O)c2ccc(c3ccccc3)cc2)CCOC)CC1
[$([#16X4](=[OX1])(=[OX1])([#6])[#6])	$([#16X4+2]([OX1-])([OX1-])([#6])[#6])] S1(=O)(=O)C[C@H](NC(=O)[C@@H](SC2=NN=C(N(c3ccc(F)cc3)2)c4ccccc4)C)CC1
[$([#16X4](=[OX1])(=[OX1])([#6])[#6])	$([#16X4+2]([OX1-])([OX1-])([#6])[#6])] S1(=O)(=O)C[C@H](NC(=O)COC(=O)C[C@H](c2ccccc2)C)CC1
[$([#16X4](=[OX1])(=[OX1])([#6])[#6])	$([#16X4+2]([OX1-])([OX1-])([#6])[#6])] S1(=O)(=O)C[C@H]2N=C(SCC(=O)Nc3c(c(ccc3)C)C)N([C@@H]2C1)C
[$([#16X4](=[OX1])(=[OX1])([#6])[#6])	$([#16X4+2]([OX1-])([OX1-])([#6])[#6])] S1(=O)(=O)C[C@H]2SC(=NC(=O)c3cc(OC)c(OC)cc3)N(c4cc(ccc4)C(F)(F)F)[C@H]2C1
[$([#16X4](=[OX1])(=[OX1])([#6])[#6])	$([#16X4+2]([OX1-])([OX1-])([#6])[#6])] S1(=O)(=O)c2c(N(C(=O)c3c1cccc3)Cc4ccc(F)cc4)cc(cc2)C(=O)OC[C@@H]5OCCC5
[$([#16X4](=[OX1])(=[OX1])([#6])[#6])	$([#16X4+2]([OX1-])([OX1-])([#6])[#6])] S1(=O)(=O)CCN(c2c(cccc2)C(=O)Nc3cc(c(cc3)C)C)CC1
[$([#16X4](=[OX1])(=[OX1])([#6])[OX2H	OX1H0-])	$([#16X4+2]([OX1-])([OX1-])([#6])[OX2H	OX1H0-])] BrC=1C(=O)NC=C(S([O-])(=O)=O)C1
[$([#16X4](=[OX1])(=[OX1])([#6])[OX2H	OX1H0-])	$([#16X4+2]([OX1-])([OX1-])([#6])[OX2H	OX1H0-])] BrC=1N=NSC(NC(=O)Nc2ccc(S([O-])(=O)=O)cc2)1
[$([#16X4](=[OX1])(=[OX1])([#6])[OX2H	OX1H0-])	$([#16X4+2]([OX1-])([OX1-])([#6])[OX2H	OX1H0-])] Brc1cc2c(c3c(cc(NCS([O-])(=O)=O)cc3)C2)cc1
[$([#16X4](=[OX1])(=[OX1])([#6])[OX2H	OX1H0-])	$([#16X4+2]([OX1-])([OX1-])([#6])[OX2H	OX1H0-])] Brc1cc2c(S([O-])(=O)=O)cc(O)cc2cc1
[$([#16X4](=[OX1])(=[OX1])([#6])[OX2H	OX1H0-])	$([#16X4+2]([OX1-])([OX1-])([#6])[OX2H	OX1H0-])] ClC(Cl)(Cl)[C@@H]1O[C@@H](Oc2c(cc(S([O-])(=O)=O)cc2)1)C(Cl)(Cl)Cl
[$([#16X4](=[OX1])(=[OX1])([#6])[OX2H	OX1H0-])	$([#16X4+2]([OX1-])([OX1-])([#6])[OX2H	OX1H0-])] Clc1c([N-]S(=O)(=O)c2cc(ccc2)C(=O)NC[C@@H](O[C@H](C(=O)N)C)CS([O-])(=O)=O)cccc1
[$([#16X4](=[OX1])(=[OX1])([#6])[OX2H	OX1H0-])	$([#16X4+2]([OX1-])([OX1-])([#6])[OX2H	OX1H0-])] Clc1c(Cl)cc(Cl)c(Cl)c(S([O-])(=O)=O)1
[$([#16X4](=[OX1])(=[OX1])([#6])[OX2H	OX1H0-])	$([#16X4+2]([OX1-])([OX1-])([#6])[OX2H	OX1H0-])] Clc1c(Cl)cc2N(C(=[N+](c2c1)CCCS([O-])(=O)=O)C)CC
[$([#16X4](=[OX1])(=[OX1])([#6])[OX2H	OX1H0-])	$([#16X4+2]([OX1-])([OX1-])([#6])[OX2H	OX1H0-])] Clc1ccc(S(=O)(=O)[N-]c2ccc(S([O-])(=O)=O)cc2)cc1
[$([#16X4](=[OX1])(=[OX1])([#6])[OX2H	OX1H0-])	$([#16X4+2]([OX1-])([OX1-])([#6])[OX2H	OX1H0-])] Clc1nc(Cl)nc(n1)Nc2cc(Nc3c4c(c(N)c(S([O-])(=O)=O)c3)C(=O)c5c(cccc5)C(=O)4)cc(c2)C([O-])=O
[$([#16X4](=[OX1])(=[OX1])([#6])[OX2H	OX1H0-])	$([#16X4+2]([OX1-])([OX1-])([#6])[OX2H	OX1H0-])] ClCCSCCC(=O)Nc1c(S([O-])(=O)=O)cc([N+]([O-])=O)cc([N+]([O-])=O)1
[$([#16X4](=[OX1])(=[OX1])([#6])[OX2H	OX1H0-])	$([#16X4+2]([OX1-])([OX1-])([#6])[OX2H	OX1H0-])] S([O-])(=O)(=O)[C@@H](c1ccccc1)CC(=O)OCC
[$([#16X4](=[OX1])(=[OX1])([#6])[OX2H	OX1H0-])	$([#16X4+2]([OX1-])([OX1-])([#6])[OX2H	OX1H0-])] S([O-])(=O)(=O)[C@@H](NC(=O)[C@H](CS)Cc1ccccc1)C
[$([#16X4](=[OX1])(=[OX1])([#6])[OX2H	OX1H0-])	$([#16X4+2]([OX1-])([OX1-])([#6])[OX2H	OX1H0-])] S([O-])(=O)(=O)[C@@H](O)[C@H](c1ccccc1)C
[$([#16X4](=[OX1])(=[OX1])([#6])[OX2H	OX1H0-])	$([#16X4+2]([OX1-])([OX1-])([#6])[OX2H	OX1H0-])] S([O-])(=O)(=O)[C@@H](O)c1cnccc1
[$([#16X4](=[OX1])(=[OX1])([#6])[OX2H	OX1H0-])	$([#16X4+2]([OX1-])([OX1-])([#6])[OX2H	OX1H0-])] S([O-])(=O)(=O)[C@@H](O)CC(=O)c1ccc(cc1)CCCCC
[$([#16X4](=[OX1])(=[OX1])([#6])[OX2H	OX1H0-])	$([#16X4+2]([OX1-])([OX1-])([#6])[OX2H	OX1H0-])] S([O-])(=O)(=O)[C@@H](P([O-])(=O)O)CCCc1ccc(Oc2ccccc2)cc1
[$([#16X4](=[OX1])(=[OX1])([#6])[OX2H	OX1H0-])	$([#16X4+2]([OX1-])([OX1-])([#6])[OX2H	OX1H0-])] S([O-])(=O)(=O)[C@H](CO)C
[$([#16X4](=[OX1])(=[OX1])([#6])[OX2H	OX1H0-])	$([#16X4+2]([OX1-])([OX1-])([#6])[OX2H	OX1H0-])] S([O-])(=O)(=O)[C@H](Nc1ccccc1)c2ccc(cc2)C
[$([#16X4](=[OX1])(=[OX1])([#6])[OX2H	OX1H0-])	$([#16X4+2]([OX1-])([OX1-])([#6])[OX2H	OX1H0-])] S([O-])(=O)(=O)[C@H](O)[C@@H](O[C@@H]([C@H](S([O-])(=O)=O)O)CO)N1c2ncnc(N)c(N=C1)2
[$([#16X4](=[OX1])(=[OX1])([#6])[OX2H	OX1H0-])	$([#16X4+2]([OX1-])([OX1-])([#6])[OX2H	OX1H0-])] S([O-])(=O)(=O)[C@H]1[C@@H](C(=O)c2ccc(cc2)C([O-])=O)C[C@H](C([O-])=O)CC1
[$([#16X4](=[OX1])(=[OX1])([#6])[OX2H	OX1H0-])	$([#16X4+2]([OX1-])([OX1-])([#6])[OX2H	OX1H0-])] S([O-])(=O)(=O)C(F)(F)c1cc2c(cc1)[C@@H]3[C@@H]([C@H]4[C@@](C(C=O)CC4)(CC3)C)CC2
[$([#16X4](=[OX1])(=[OX1])([#6])[OX2H	OX1H0-])	$([#16X4+2]([OX1-])([OX1-])([#6])[OX2H	OX1H0-])] S([O-])(=O)(=O)C[C@@H](O)C
[$([#16X4](=[OX1])(=[OX1])([#6])[OX2H	OX1H0-])	$([#16X4+2]([OX1-])([OX1-])([#6])[OX2H	OX1H0-])] S([O-])(=O)(=O)C[C@@H](O)CO[C@](C#C)(CC)C
[$([#16X4](=[OX1])(=[OX1])([#6])[OX2H	OX1H0-])	$([#16X4+2]([OX1-])([OX1-])([#6])[OX2H	OX1H0-])] S([O-])(=O)(=O)C[C@@H]1[C@@H](C[N+](C1)(C)C)C
[$([#16X4](=[OX1])(=[OX1])([#6])[OX2H	OX1H0-])	$([#16X4+2]([OX1-])([OX1-])([#6])[OX2H	OX1H0-])] S([O-])(=O)(=O)C[C@H](O)C
[$([#16X4](=[OX1])(=[OX1])([#6])[OX2H	OX1H0-])	$([#16X4+2]([OX1-])([OX1-])([#6])[OX2H	OX1H0-])] S([O-])(=O)(=O)C[C@H](O)C[n+]1ccccc1
[$([#16X4](=[OX1])(=[OX1])([#6])[OX2H	OX1H0-])	$([#16X4+2]([OX1-])([OX1-])([#6])[OX2H	OX1H0-])] S([O-])(=O)(=O)C=1OC(C=NNC(=O)c2c([N+]([O-])=O)c(OC)c(OC)c(OC)c2)=CC1
[$([#16X4](=[OX1])(=[OX1])([#6])[OX2H	OX1H0-])	$([#16X4+2]([OX1-])([OX1-])([#6])[OX2H	OX1H0-])] S([O-])(=O)(=O)C=1OC(C=NNC(=O)CNc2ccc(cc2)C)=CC1
[$([#16X4](=[OX1])(=[OX1])([#6])[OX2H	OX1H0-])	$([#16X4+2]([OX1-])([OX1-])([#6])[OX2H	OX1H0-])] S([O-])(=O)(=O)C=1OC(c2nc(nnc2C3=COC(S([O-])(=O)=O)=C3)c4ncccc4)=CC1
[$([#16X4](=[OX1])(=[OX1])([#6])[OX2H	OX1H0-])	$([#16X4+2]([OX1-])([OX1-])([#6])[OX2H	OX1H0-])] S([O-])(=O)(=O)C=C
[$([#16X4](=[OX1])(=[OX1])([#6])[OX2H	OX1H0-])	$([#16X4+2]([OX1-])([OX1-])([#6])[OX2H	OX1H0-])] S([O-])(=O)(=O)c1c([N+]([O-])=O)cc(cc1)C
[$([#16X4](=[OX1])(=[OX1])([#6])[OX2H	OX1H0-])	$([#16X4+2]([OX1-])([OX1-])([#6])[OX2H	OX1H0-])] S([O-])(=O)(=O)c1c([N+]([O-])=O)cc2NC(=O)Nc2c1
[$([#16X4](=[OX1])(=[OX1])([#6])[OX2H	OX1H0-])	$([#16X4+2]([OX1-])([OX1-])([#6])[OX2H	OX1H0-])] S([O-])(=O)(=O)c1c([N+]([O-])=O)cccc1
[$([#16X4](=[OX1])(=[OX1])([#6])[OX2H	OX1H0-])	$([#16X4+2]([OX1-])([OX1-])([#6])[OX2H	OX1H0-])] S([O-])(=O)(=O)c1c(N)c2c(c(Nc3c(cccc3)C([O-])=O)c1)C(=O)c4c(cccc4)C(=O)2
[$([#16X4](=[OX1])(=[OX1])([#6])[OX2H	OX1H0-])	$([#16X4+2]([OX1-])([OX1-])([#6])[OX2H	OX1H0-])] S([O-])(=O)(=O)c1c(NC(=O)[C@@H](OCc2cc(ccc2)C([O-])=O)C)ccc(c1)C
[$([#16X4](=[OX1])(=[OX1])([#6])[OX2H	OX1H0-])	$([#16X4+2]([OX1-])([OX1-])([#6])[OX2H	OX1H0-])] S([O-])(=O)(=O)c1c(nc(cc1)C)C
[$([#16X4](=[OX1])(=[OX1])([#6])[OX2H	OX1H0-])	$([#16X4+2]([OX1-])([OX1-])([#6])[OX2H	OX1H0-])] S([O-])(=O)(=O)c1c(O)cc(N)cc1
[$([#16X4](=[OX1])(=[OX1])([#6])[OX2H	OX1H0-])	$([#16X4+2]([OX1-])([OX1-])([#6])[OX2H	OX1H0-])] S([O-])(=O)(=O)c1c(OC)cc(O)c(c1)C(=O)c2c(O)cc(OC)cc2
[$([#16X4](=[OX1])(=[OX1])([#6])[OX2H	OX1H0-])	$([#16X4+2]([OX1-])([OX1-])([#6])[OX2H	OX1H0-])] S([O-])(=O)(=O)c1c(OC)ccc(c1)C=2Sc3c(N2)cccc3
[$([#16X4](=[OX1])(=[OX1])([#6])[OX2H	OX1H0-])	$([#16X4+2]([OX1-])([OX1-])([#6])[OX2H	OX1H0-])] S([O-])(=O)(=O)c1c(Sc2ccc(OCCCC)cc2)ccc(c3c(cccc3)[C@@H](O)C#CCCCCCCCCCC)c1
[$([#16X4](=[OX1])(=[OX1])([#6])[OX2H	OX1H0-])	$([#16X4+2]([OX1-])([OX1-])([#6])[OX2H	OX1H0-])] S([O-])(=O)(=O)c1c(Sc2ccc(OCCCC)cc2)ccc(c3c(cccc3)CC#CCCCCCCCCCC)c1
[$([#16X4](=[OX1])(=[OX1])([#6])[OX2H	OX1H0-])	$([#16X4+2]([OX1-])([OX1-])([#6])[OX2H	OX1H0-])] S([O-])(=O)(=O)c1c2c(c(N)c(N=Nc3ccccc3)c1)cccc2
[$([#16X4](=[OX1])(=[OX1])([#6])[OX2H	OX1H0-])	$([#16X4+2]([OX1-])([OX1-])([#6])[OX2H	OX1H0-])] S([O-])(=O)(=O)c1c2c(c(NCC[NH+]3CCOCC3)ccc2)ccc1
[$([#16X4](=[OX1])(=[OX1])([#6])[OX2H	OX1H0-])	$([#16X4+2]([OX1-])([OX1-])([#6])[OX2H	OX1H0-])] S([O-])(=O)(=O)c1c2c(c(O)c(N=Nc3ccccc3)c1)cccc2
[$([#16X4](=[OX1])(=[OX1])([#6])[OX2H	OX1H0-])	$([#16X4+2]([OX1-])([OX1-])([#6])[OX2H	OX1H0-])] S([O-])(=O)(=O)c1c2c(c(O)ccc2)c3NC(=Nc3c1)c4c(OC)cc(c5ccc(cc5)C)cc4
[$([#16X4](=[OX1])(=[OX1])([#6])[OX2H	OX1H0-])	$([#16X4+2]([OX1-])([OX1-])([#6])[OX2H	OX1H0-])] S([O-])(=O)(=O)c1c2c(ccc1)C(=O)c3c(cc(S([O-])(=O)=O)cc3)C(=O)2
[$([#16X4](=[OX1])(=[OX1])([#6])[OX2H	OX1H0-])	$([#16X4+2]([OX1-])([OX1-])([#6])[OX2H	OX1H0-])] S([O-])(=O)(=O)c1c2c(ccc1)C[C@@H]3[NH+](C2)CCCC3
[$([#16X4](=[OX1])(=[OX1])([#6])[OX2H	OX1H0-])	$([#16X4+2]([OX1-])([OX1-])([#6])[OX2H	OX1H0-])] S([O-])(=O)(=O)c1c2c(N=Nc3c4c(ccc3)cccc4)c(O)ccc2cc(S([O-])(=O)=O)c1
[$([#16X4](=[OX1])(=[OX1])([#6])[OX2H	OX1H0-])	$([#16X4+2]([OX1-])([OX1-])([#6])[OX2H	OX1H0-])] S([O-])(=O)(=O)c1c2c(nccc2)c(O)c([N+]([O-])=O)c1
[$([#16X4](=[OX1])(=[OX1])([#6])[OX2H	OX1H0-])	$([#16X4+2]([OX1-])([OX1-])([#6])[OX2H	OX1H0-])] S([O-])(=O)(=O)c1c2c3c(cc1)C(=O)N(OS(=O)(=O)c4ccccc4)C(=O)c3ccc2
[$([#16X4](=[OX1])(=[OX1])([#6])[OX2H	OX1H0-])	$([#16X4+2]([OX1-])([OX1-])([#6])[OX2H	OX1H0-])] S([O-])(=O)(=O)c1cc([N+]([O-])=O)c(F)cc1
[$([#16X4](=[OX1])(=[OX1])([#6])[OX2H	OX1H0-])	$([#16X4+2]([OX1-])([OX1-])([#6])[OX2H	OX1H0-])] S([O-])(=O)(=O)c1cc(c(N)cc1)C([O-])=O
[$([#16X4](=[OX1])(=[OX1])([#6])[OX2H	OX1H0-])	$([#16X4+2]([OX1-])([OX1-])([#6])[OX2H	OX1H0-])] S([O-])(=O)(=O)c1cc(ccc1)[C@@H]2O[N+](=CC2)CC
[$([#16X4](=[OX1])(=[OX1])([#6])[OX2H	OX1H0-])	$([#16X4+2]([OX1-])([OX1-])([#6])[OX2H	OX1H0-])] S([O-])(=O)(=O)c1cc(N=Nc2c(O)cc(N(CC)CC)cc2)c(O)cc1
[$([#16X4](=[OX1])(=[OX1])([#6])[OX2H	OX1H0-])	$([#16X4+2]([OX1-])([OX1-])([#6])[OX2H	OX1H0-])] S([O-])(=O)(=O)c1cc(NC(=O)[C@H](CS)Cc2ccccc2)ccc1
[$([#16X4](=[OX1])(=[OX1])([#6])[OX2H	OX1H0-])	$([#16X4+2]([OX1-])([OX1-])([#6])[OX2H	OX1H0-])] S([O-])(=O)(=O)c1cc(NC(=O)c2c3c(nc(Sc4c(F)cc(F)cc4)c2)cccc3)c(cc1)C([O-])=O
[$([#16X4](=[OX1])(=[OX1])([#6])[OX2H	OX1H0-])	$([#16X4+2]([OX1-])([OX1-])([#6])[OX2H	OX1H0-])] S([O-])(=O)(=O)c1cc(NS(=O)(=O)c2ccc(cc2)C)c(OC)cc1
[$([#16X4](=[OX1])(=[OX1])([#6])[OX2H	OX1H0-])	$([#16X4+2]([OX1-])([OX1-])([#6])[OX2H	OX1H0-])] S([O-])(=O)(=O)c1cc(O)c2c(N=C(C=3C(=O)N(c4c(cccc4)C(O)3)c5ccccc5)C)cc(S([O-])(=O)=O)cc2c1
[$([#16X4](=[OX1])(=[OX1])([#6])[OX2H	OX1H0-])	$([#16X4+2]([OX1-])([OX1-])([#6])[OX2H	OX1H0-])] S([O-])(=O)(=O)c1cc(O)c2c3N=C(Nc3ccc2c1)c4c(OC)cc(c5c(cccc5)C)cc4
[$([#16X4](=[OX1])(=[OX1])([#6])[OX2H	OX1H0-])	$([#16X4+2]([OX1-])([OX1-])([#6])[OX2H	OX1H0-])] S([O-])(=O)(=O)c1cc2c(c(NS(=O)(=O)C)ccc2)cc1
[$([#16X4](=[OX1])(=[OX1])([#6])[OX2H	OX1H0-])	$([#16X4+2]([OX1-])([OX1-])([#6])[OX2H	OX1H0-])] S([O-])(=O)(=O)c1cc2c(cc(NN=C3C=C(C([O-])=O)C(=O)C=C3)cc2)cc1
[$([#16X4](=[OX1])(=[OX1])([#6])[OX2H	OX1H0-])	$([#16X4+2]([OX1-])([OX1-])([#6])[OX2H	OX1H0-])] S([O-])(=O)(=O)c1cc2c(N)ccc(NC(=O)C)c2cc1
[$([#16X4](=[OX1])(=[OX1])([#6])[OX2H	OX1H0-])	$([#16X4+2]([OX1-])([OX1-])([#6])[OX2H	OX1H0-])] S([O-])(=O)(=O)c1cc2c(NN=C3c4c(cccc4)C=CC(=O)3)cccc2cc1
[$([#16X4](=[OX1])(=[OX1])([#6])[OX2H	OX1H0-])	$([#16X4+2]([OX1-])([OX1-])([#6])[OX2H	OX1H0-])] S([O-])(=O)(=O)c1cc2N=C(C(=O)Oc2cc1)CC(=O)c3cc(OC)c(OC)cc3
[$([#16X4](=[OX1])(=[OX1])([#6])[OX2H	OX1H0-])	$([#16X4+2]([OX1-])([OX1-])([#6])[OX2H	OX1H0-])] S([O-])(=O)(=O)c1ccc(cc1)CCCC
[$([#16X4](=[OX1])(=[OX1])([#6])[OX2H	OX1H0-])	$([#16X4+2]([OX1-])([OX1-])([#6])[OX2H	OX1H0-])] S([O-])(=O)(=O)c1ccc(N=NC=2C(=O)Oc3c(cccc3)C([O-])2)cc1
[$([#16X4](=[OX1])(=[OX1])([#6])[OX2H	OX1H0-])	$([#16X4+2]([OX1-])([OX1-])([#6])[OX2H	OX1H0-])] S([O-])(=O)(=O)c1ccc(N=Nc2c(N)cc(N)c(c2)C)cc1
[$([#16X4](=[OX1])(=[OX1])([#6])[OX2H	OX1H0-])	$([#16X4+2]([OX1-])([OX1-])([#6])[OX2H	OX1H0-])] S([O-])(=O)(=O)c1ccc(N=Nc2c3c(c(N(C)C)cc2)cccc3)cc1
[$([#16X4](=[OX1])(=[OX1])([#6])[OX2H	OX1H0-])	$([#16X4+2]([OX1-])([OX1-])([#6])[OX2H	OX1H0-])] S([O-])(=O)(=O)c1ccc(N=Nc2ccc(N=Nc3cc(c(O)c(c3)C)C([O-])=O)cc2)cc1
[$([#16X4](=[OX1])(=[OX1])([#6])[OX2H	OX1H0-])	$([#16X4+2]([OX1-])([OX1-])([#6])[OX2H	OX1H0-])] S([O-])(=O)(=O)c1ccc(N=NNc2ccc(S([O-])(=O)=O)cc2)cc1
[$([#16X4](=[OX1])(=[OX1])([#6])[OX2H	OX1H0-])	$([#16X4+2]([OX1-])([OX1-])([#6])[OX2H	OX1H0-])] S([O-])(=O)(=O)c1ccc(N2C=NN=C2)cc1
[$([#16X4](=[OX1])(=[OX1])([#6])[OX2H	OX1H0-])	$([#16X4+2]([OX1-])([OX1-])([#6])[OX2H	OX1H0-])] S([O-])(=O)(=O)c1ccc(N2N=N[N+](=C2)CC)cc1
[$([#16X4](=[OX1])(=[OX1])([#6])[OX2H	OX1H0-])	$([#16X4+2]([OX1-])([OX1-])([#6])[OX2H	OX1H0-])] S([O-])(=O)(=O)c1ccc(NC(=O)[C@H](CS)CC(C)C)cc1
[$([#16X4](=[OX1])(=[OX1])([#6])[OX2H	OX1H0-])	$([#16X4+2]([OX1-])([OX1-])([#6])[OX2H	OX1H0-])] S([O-])(=O)(=O)c1ccc(NC(=O)c2ccc(cc2)C(=O)Nc3ccc(S([O-])(=O)=O)cc3)cc1
[$([#16X4](=[OX1])(=[OX1])([#6])[OX2H	OX1H0-])	$([#16X4+2]([OX1-])([OX1-])([#6])[OX2H	OX1H0-])] S([O-])(=O)(=O)c1ccc(NC(=O)N(C)C)cc1
[$([#16X4](=[OX1])(=[OX1])([#6])[OX2H	OX1H0-])	$([#16X4+2]([OX1-])([OX1-])([#6])[OX2H	OX1H0-])] S([O-])(=O)(=O)c1ccc(NN=C(CCC([O-])=O)C)cc1
[$([#16X4](=[OX1])(=[OX1])([#6])[OX2H	OX1H0-])	$([#16X4+2]([OX1-])([OX1-])([#6])[OX2H	OX1H0-])] S([O-])(=O)(=O)c1ccc(NN=C2C(=O)C(=NNc3c(cc(cc3)C)C)C=CC(=O)2)cc1
[$([#16X4](=[OX1])(=[OX1])([#6])[OX2H	OX1H0-])	$([#16X4+2]([OX1-])([OX1-])([#6])[OX2H	OX1H0-])] S([O-])(=O)(=O)CC(=[NH2+])NCC12CC3CC(C1)CC(C2)C3
[$([#16X4](=[OX1])(=[OX1])([#6])[OX2H	OX1H0-])	$([#16X4+2]([OX1-])([OX1-])([#6])[OX2H	OX1H0-])] S([O-])(=O)(=O)CC(=NC=O)c1ccccc1
[$([#16X4](=[OX1])(=[OX1])([#6])[OX2H	OX1H0-])	$([#16X4+2]([OX1-])([OX1-])([#6])[OX2H	OX1H0-])] S([O-])(=O)(=O)CC(C)(C)C
[$([#16X4](=[OX1])(=[OX1])([#6])[OX2H	OX1H0-])	$([#16X4+2]([OX1-])([OX1-])([#6])[OX2H	OX1H0-])] S([O-])(=O)(=O)CC[n+]1ccc(cc1)C([O-])=O
[$([#16X4](=[OX1])(=[OX1])([#6])[OX2H	OX1H0-])	$([#16X4+2]([OX1-])([OX1-])([#6])[OX2H	OX1H0-])] S([O-])(=O)(=O)CC[NH2+]Cc1c(O)c(cc(c1)C(C)(C)C)C(C)(C)C
[$([#16X4](=[OX1])(=[OX1])([#6])[OX2H	OX1H0-])	$([#16X4+2]([OX1-])([OX1-])([#6])[OX2H	OX1H0-])] S([O-])(=O)(=O)CCC[n+]1c2c(c(cc1)C)ccc(c2)C
[$([#16X4](=[OX1])(=[OX1])([#6])[OX2H	OX1H0-])	$([#16X4+2]([OX1-])([OX1-])([#6])[OX2H	OX1H0-])] S([O-])(=O)(=O)CCC[n+]1c2c(ccc(c2)C)ccc1
[$([#16X4](=[OX1])(=[OX1])([#6])[OX2H	OX1H0-])	$([#16X4+2]([OX1-])([OX1-])([#6])[OX2H	OX1H0-])] S([O-])(=O)(=O)CCc1cc[n+](cc1)C(=O)N(C)C
[$([#16X4](=[OX1])(=[OX1])([#6])[OX2H	OX1H0-])	$([#16X4+2]([OX1-])([OX1-])([#6])[OX2H	OX1H0-])] S([O-])(=O)(=O)CCCC[N+](CCCCCCCCc1ccccc1)(C)C
[$([#16X4](=[OX1])(=[OX1])([#6])[OX2H	OX1H0-])	$([#16X4+2]([OX1-])([OX1-])([#6])[OX2H	OX1H0-])] S([O-])(=O)(=O)CCCCS([O-])(=O)=O
[$([#16X4](=[OX1])(=[OX1])([#6])[OX2H	OX1H0-])	$([#16X4+2]([OX1-])([OX1-])([#6])[OX2H	OX1H0-])] S([O-])(=O)(=O)CCCSC1=[NH+]CCN1
[$([#16X4](=[OX1])(=[OX1])([#6])[OX2H	OX1H0-])	$([#16X4+2]([OX1-])([OX1-])([#6])[OX2H	OX1H0-])] S([O-])(=O)(=O)CCN1C(=S)S[C@@H](C(=O)1)C
[$([#16X4](=[OX1])(=[OX1])([#6])[OX2H	OX1H0-])	$([#16X4+2]([OX1-])([OX1-])([#6])[OX2H	OX1H0-])] S([O-])(=O)(=O)CCN1C(=S)S/C(/C(=O)1)=C/C=2OC(=CC2)C
[$([#16X4](=[OX1])(=[OX1])([#6])[OX2H	OX1H0-])	$([#16X4+2]([OX1-])([OX1-])([#6])[OX2H	OX1H0-])] S([O-])(=O)(=O)CCN1C(=S)S/C(/C(=O)1)=C\C=2C(=NN(c3ccccc3)C2)C=4OC=CC4
[$([#16X4](=[OX1])(=[OX1])([#6])[OX2H	OX1H0-])	$([#16X4+2]([OX1-])([OX1-])([#6])[OX2H	OX1H0-])] S([O-])(=O)(=O)CCN1C(=S)S/C(=C\2/c3c(N(C(=O)2)CC(=O)Nc4cc(ccc4)C)cccc3)/C(=O)1
[$([#16X4](=[OX1])(=[OX1])([#6])[OX2H	OX1H0-])	$([#16X4+2]([OX1-])([OX1-])([#6])[OX2H	OX1H0-])] S([O-])(=O)(=O)CCNC(=O)[C@H](CS)CC(C)C
[$([#16X4](=[OX1])(=[OX1])([#6])[OX2H	OX1H0-])	$([#16X4+2]([OX1-])([OX1-])([#6])[OX2H	OX1H0-])] S([O-])(=O)(=O)CCNC(=O)CC[C@H]([C@@H]1[C@@]2([C@@H]([C@@H]3[C@H]([C@@]4([C@@H](C[C@H](O)CC4)CC3)C)C[C@H](O)2)CC1)C)C
[$([#16X4](=[OX1])(=[OX1])([#6])[OX2H	OX1H0-])	$([#16X4+2]([OX1-])([OX1-])([#6])[OX2H	OX1H0-])] S([O-])(=O)(=O)CCNC(=O)CCC(=O)N[C@@H](C([O-])=O)CCC([O-])=O
[$([#16X4](=[OX1])(=[OX1])([#6])[OX2H	OX1H0-])	$([#16X4+2]([OX1-])([OX1-])([#6])[OX2H	OX1H0-])] S([O-])(=O)(=O)CCS[C@H](c1ccccc1)CC(=O)C(C[NH+]2CCCCC2)(C)C
[$([#16X4](=[OX1])(=[OX1])([#6])[OX2H	OX1H0-])	$([#16X4+2]([OX1-])([OX1-])([#6])[OX2H	OX1H0-])] S([O-])(=O)(=O)CCSCCC(=O)N1C\C(\C(=O)/C(=C/c2ccc(cc2)C)/C1)=C/c3ccc(cc3)C
[$([#16X4](=[OX1])(=[OX1])([#6])[OX2H	OX1H0-])	$([#16X4+2]([OX1-])([OX1-])([#6])[OX2H	OX1H0-])] S([O-])(=O)(=O)CNC(=O)Nc1ccc(C#N)cc1
[$([#16X4](=[OX1])(=[OX1])([#6])[OX2H	OX1H0-])	$([#16X4+2]([OX1-])([OX1-])([#6])[OX2H	OX1H0-])] S([O-])(=O)(=O)O[C@H]1[C@H]2[C@H]3[C@@]([C@@H]([C@@H](CCC(=O)NCCS([O-])(=O)=O)C)CC3)(CC[C@H]([C@@]4([C@H](C1)C[C@H](O)CC4)C)2)C
[$([#16X4](=[OX1])(=[OX1])([#6])[OX2H0])	$([#16X4+2]([OX1-])([OX1-])([#6])[OX2H0])] Brc1c(OC)ccc(S(=O)(=O)Oc2ccc(cc2)C3=NOC(=N3)C)c1
[$([#16X4](=[OX1])(=[OX1])([#6])[OX2H0])	$([#16X4+2]([OX1-])([OX1-])([#6])[OX2H0])] Brc1c(OS(=O)(=O)c2c(ccc(c2)C)C)c(Br)cc(Br)c1
[$([#16X4](=[OX1])(=[OX1])([#6])[OX2H0])	$([#16X4+2]([OX1-])([OX1-])([#6])[OX2H0])] Brc1c(OS(=O)(=O)c2c(F)cccc(F)2)ccc(c1)C=O
[$([#16X4](=[OX1])(=[OX1])([#6])[OX2H0])	$([#16X4+2]([OX1-])([OX1-])([#6])[OX2H0])] Brc1c(OS(=O)(=O)c2cc(OC)c(OC)cc2)cccc1
[$([#16X4](=[OX1])(=[OX1])([#6])[OX2H0])	$([#16X4+2]([OX1-])([OX1-])([#6])[OX2H0])] Brc1c(S(=O)(=O)Oc2c(OC)ccc(c2)C=O)ccc(F)c1
[$([#16X4](=[OX1])(=[OX1])([#6])[OX2H0])	$([#16X4+2]([OX1-])([OX1-])([#6])[OX2H0])] Brc1c(S(=O)(=O)Oc2cc(ccc2)C=NNC=3S[C@H](C(=O)N3)CC)cc(Br)cc1
[$([#16X4](=[OX1])(=[OX1])([#6])[OX2H0])	$([#16X4+2]([OX1-])([OX1-])([#6])[OX2H0])] Brc1c(S(=O)(=O)Oc2cc(Cl)c(Cl)cc2)cccc1
[$([#16X4](=[OX1])(=[OX1])([#6])[OX2H0])	$([#16X4+2]([OX1-])([OX1-])([#6])[OX2H0])] Brc1c(S(=O)(=O)Oc2ccc(cc2)C(=O)CC)cc(Br)cc1
[$([#16X4](=[OX1])(=[OX1])([#6])[OX2H0])	$([#16X4+2]([OX1-])([OX1-])([#6])[OX2H0])] Brc1cc(c(OS(=O)(=O)c2ccc(OC)cc2)cc1)C(=S)N3CCOCC3
[$([#16X4](=[OX1])(=[OX1])([#6])[OX2H0])	$([#16X4+2]([OX1-])([OX1-])([#6])[OX2H0])] Brc1cnc(Cl)c(S(=O)(=O)Oc2ccccc2)c1
[$([#16X4](=[OX1])(=[OX1])([#6])[OX2H0])	$([#16X4+2]([OX1-])([OX1-])([#6])[OX2H0])] Clc1c(c([N+]([O-])=O)cc(S(=O)(=O)Oc2cc(OC)ccc2)c1)C
[$([#16X4](=[OX1])(=[OX1])([#6])[OX2H0])	$([#16X4+2]([OX1-])([OX1-])([#6])[OX2H0])] Clc1c(Cl)cc(OS(=O)(=O)C2=C(Cl)N(N=C2C)C)c(Cl)c1
[$([#16X4](=[OX1])(=[OX1])([#6])[OX2H0])	$([#16X4+2]([OX1-])([OX1-])([#6])[OX2H0])] Clc1c(Cl)ccc(S(=O)(=O)Oc2ccc(cc2)C(=O)OC)c1
[$([#16X4](=[OX1])(=[OX1])([#6])[OX2H0])	$([#16X4+2]([OX1-])([OX1-])([#6])[OX2H0])] Clc1c(Cl)cccc(OS(=O)(=O)c2cc3OCCCOc3cc2)1
[$([#16X4](=[OX1])(=[OX1])([#6])[OX2H0])	$([#16X4+2]([OX1-])([OX1-])([#6])[OX2H0])] Clc1c(S(=O)(=O)Oc2c(Cl)cccc2)cc3OCC(=O)Nc3c1
[$([#16X4](=[OX1])(=[OX1])([#6])[OX2H0])	$([#16X4+2]([OX1-])([OX1-])([#6])[OX2H0])] Clc1c(S(=O)(=O)Oc2c(Cl)cccc2)ccc(c1)C
[$([#16X4](=[OX1])(=[OX1])([#6])[OX2H0])	$([#16X4+2]([OX1-])([OX1-])([#6])[OX2H0])] Clc1c(S(=O)(=O)Oc2c(F)c(F)c(F)c(F)c(F)2)c(Cl)ccc1
[$([#16X4](=[OX1])(=[OX1])([#6])[OX2H0])	$([#16X4+2]([OX1-])([OX1-])([#6])[OX2H0])] Clc1c(S(=O)(=O)Oc2ccc(cc2)C(=O)CC)cccc1
[$([#16X4](=[OX1])(=[OX1])([#6])[OX2H0])	$([#16X4+2]([OX1-])([OX1-])([#6])[OX2H0])] Clc1c(S(=O)(=O)Oc2ccc(N(C(=O)NC(C)C)C)cc2)c(Cl)ccc1
[$([#16X4](=[OX1])(=[OX1])([#6])[OX2H0])	$([#16X4+2]([OX1-])([OX1-])([#6])[OX2H0])] Clc1c(S(=O)(=O)Oc2ccc(OCc3ccncc3)cc2)cccc1
[$([#16X4](=[OX1])(=[OX1])([#6])[OX2H0])	$([#16X4+2]([OX1-])([OX1-])([#6])[OX2H0])] Clc1cc(c(OS(=O)(=O)C2=CN(C(C(=O)N)=C2)C)cc1)C
[$([#16X4](=[OX1])(=[OX1])([#6])[OX2H0])	$([#16X4+2]([OX1-])([OX1-])([#6])[OX2H0])] Clc1cc(ccc1)CCNC(=O)c2ccc(OS(=O)(=O)c3c(ccc([N+]([O-])=O)c3)C)cc2
[$([#16X4](=[OX1])(=[OX1])([#6])[OX2H0])	$([#16X4+2]([OX1-])([OX1-])([#6])[OX2H0])] Clc1cc(Cl)cc(S(=O)(=O)Oc2c(cccc2)C(=O)OC)c1
[$([#16X4](=[OX1])(=[OX1])([#6])[OX2H0])	$([#16X4+2]([OX1-])([OX1-])([#6])[OX2H0])] Clc1cc(S(=O)(=O)Oc2c(OC)cc(cc2)C(=O)C)c(cc1)C
[$([#16X4](=[OX1])(=[OX1])([#6])[OX2H0])	$([#16X4+2]([OX1-])([OX1-])([#6])[OX2H0])] Clc1ccc(cc1)C(=O)c2ccc(OS(=O)(=O)C3=C(ON=C3C)C)cc2
[$([#16X4](=[OX1])(=[OX1])([#6])[OX2H0])	$([#16X4+2]([OX1-])([OX1-])([#6])[OX2H0])] Clc1ccc(cc1)C(=O)c2ccc(OS(=O)(=O)c3cc(F)c(F)cc3)cc2
[$([#16X4](=[OX1])(=[OX1])([#6])[OX2H0])	$([#16X4+2]([OX1-])([OX1-])([#6])[OX2H0])] Clc1ccc(cc1)COC2=CS(=O)(=O)O[C@]2(Cc3ccccc3)CC
[$([#16X4](=[OX1])(=[OX1])([#6])[OX2H0])	$([#16X4+2]([OX1-])([OX1-])([#6])[OX2H0])] Clc1ncc(S(=O)(=O)Oc2c(ccc(c2)C)C(=O)N)cc1
[$([#16X4](=[OX1])(=[OX1])([#6])[OX2H0])	$([#16X4+2]([OX1-])([OX1-])([#6])[OX2H0])] Ic1cc(OS(=O)(=O)c2cc(F)c(cc2)C)ccc1
[$([#16X4](=[OX1])(=[OX1])([#6])[OX2H0])	$([#16X4+2]([OX1-])([OX1-])([#6])[OX2H0])] S(=O)(=O)(O[C@@H](C(=O)N[C@H](C([O-])=O)CCC([O-])=O)C)c1cc(F)c(F)cc1
[$([#16X4](=[OX1])(=[OX1])([#6])[OX2H0])	$([#16X4+2]([OX1-])([OX1-])([#6])[OX2H0])] S(=O)(=O)(O[C@@H]1[C@H](c2ccc(OCC)cc2)CCCCC1)C
[$([#16X4](=[OX1])(=[OX1])([#6])[OX2H0])	$([#16X4+2]([OX1-])([OX1-])([#6])[OX2H0])] S(=O)(=O)(O[C@H](CC#C)C)c1ccc(cc1)C
[$([#16X4](=[OX1])(=[OX1])([#6])[OX2H0])	$([#16X4+2]([OX1-])([OX1-])([#6])[OX2H0])] S(=O)(=O)(O[C@H]1[C@@H](CS(=O)(=O)C1)C)c2ccccc2
[$([#16X4](=[OX1])(=[OX1])([#6])[OX2H0])	$([#16X4+2]([OX1-])([OX1-])([#6])[OX2H0])] S(=O)(=O)(OC(CCC[C@H]([NH2+]CC(=O)NC12C[NH+]3CN(CN(C3)C2)C1)C)(C)C)c4cc([N+]([O-])=O)ccc4
[$([#16X4](=[OX1])(=[OX1])([#6])[OX2H0])	$([#16X4+2]([OX1-])([OX1-])([#6])[OX2H0])] S(=O)(=O)(OC[C@@H]1C2[C@H]3[C@@H]2CC1C3)c4ccccc4
[$([#16X4](=[OX1])(=[OX1])([#6])[OX2H0])	$([#16X4+2]([OX1-])([OX1-])([#6])[OX2H0])] S(=O)(=O)(OC[C@H](O[C@H]1OCCCC1)c2ccccc2)c3ccc(cc3)C
[$([#16X4](=[OX1])(=[OX1])([#6])[OX2H0])	$([#16X4+2]([OX1-])([OX1-])([#6])[OX2H0])] S(=O)(=O)(OC[C@H]1O[C@H](N2N=Nc3c(ncnc(N)3)2)[C@@H](O)[C@H](O)1)c4ccc(cc4)C
[$([#16X4](=[OX1])(=[OX1])([#6])[OX2H0])	$([#16X4+2]([OX1-])([OX1-])([#6])[OX2H0])] S(=O)(=O)(OC[C@H]1OC(OC1)(C)C)c2ccc(cc2)C
[$([#16X4](=[OX1])(=[OX1])([#6])[OX2H0])	$([#16X4+2]([OX1-])([OX1-])([#6])[OX2H0])] S(=O)(=O)(OC1=C(SC(OC)=C1)C(=O)OC)c2ccc(cc2)C
[$([#16X4](=[OX1])(=[OX1])([#6])[OX2H0])	$([#16X4+2]([OX1-])([OX1-])([#6])[OX2H0])] S(=O)(=O)(Oc1c([N+]([O-])=O)cccc1)c2c(OC)ccc(c2)CNC(=O)C
[$([#16X4](=[OX1])(=[OX1])([#6])[OX2H0])	$([#16X4+2]([OX1-])([OX1-])([#6])[OX2H0])] S(=O)(=O)(Oc1c([N+]([O-])=O)nccc1)c2cc(OCC)c(OCC)cc2
[$([#16X4](=[OX1])(=[OX1])([#6])[OX2H0])	$([#16X4+2]([OX1-])([OX1-])([#6])[OX2H0])] S(=O)(=O)(Oc1c(cc(SC=2C(=O)O[C@@](C(C)C)(CC([O-])2)CCc3ccc(N)cc3)c(c1)C(C)(C)C)C)C=4SC=CC4
[$([#16X4](=[OX1])(=[OX1])([#6])[OX2H0])	$([#16X4+2]([OX1-])([OX1-])([#6])[OX2H0])] S(=O)(=O)(Oc1c(cc2OC(=O)C=C(c2c1)C=3Oc4c(OC)cccc4C3)C)C
[$([#16X4](=[OX1])(=[OX1])([#6])[OX2H0])	$([#16X4+2]([OX1-])([OX1-])([#6])[OX2H0])] S(=O)(=O)(Oc1c(ccc([N+]([O-])=O)c1)C)c2ccc(C#N)cc2
[$([#16X4](=[OX1])(=[OX1])([#6])[OX2H0])	$([#16X4+2]([OX1-])([OX1-])([#6])[OX2H0])] S(=O)(=O)(Oc1c(ccc(c1)C(=O)N(C)C)C)c2c3c(c(OC)cc2)cccc3
[$([#16X4](=[OX1])(=[OX1])([#6])[OX2H0])	$([#16X4+2]([OX1-])([OX1-])([#6])[OX2H0])] S(=O)(=O)(Oc1c(ccc(c1)C)C(=O)N)c2c(cc(OC)cc2)C
[$([#16X4](=[OX1])(=[OX1])([#6])[OX2H0])	$([#16X4+2]([OX1-])([OX1-])([#6])[OX2H0])] S(=O)(=O)(Oc1c(ccc(c1)C)C)c2ccc(cc2)CCNC(=O)C
[$([#16X4](=[OX1])(=[OX1])([#6])[OX2H0])	$([#16X4+2]([OX1-])([OX1-])([#6])[OX2H0])] S(=O)(=O)(Oc1c(cccc1)C(=O)NN=Cc2ccccc2)c3ccccc3
[$([#16X4](=[OX1])(=[OX1])([#6])[OX2H0])	$([#16X4+2]([OX1-])([OX1-])([#6])[OX2H0])] S(=O)(=O)(Oc1c(cccc1)C(F)(F)F)c2cc3NC(=O)COc3cc2
[$([#16X4](=[OX1])(=[OX1])([#6])[OX2H0])	$([#16X4+2]([OX1-])([OX1-])([#6])[OX2H0])] S(=O)(=O)(Oc1c(cccc1)C)c2c(c([N+]([O-])=O)ccc2)C
[$([#16X4](=[OX1])(=[OX1])([#6])[OX2H0])	$([#16X4+2]([OX1-])([OX1-])([#6])[OX2H0])] S(=O)(=O)(Oc1c(F)cc(F)cc1)c2cc(S(=O)(=O)N(C)C)ccc2
[$([#16X4](=[OX1])(=[OX1])([#6])[OX2H0])	$([#16X4+2]([OX1-])([OX1-])([#6])[OX2H0])] S(=O)(=O)(Oc1c(OC)cc(cc1)/C=C/C(=O)NNC(=O)C)c2c(ccc(c2)C)C
[$([#16X4](=[OX1])(=[OX1])([#6])[OX2H0])	$([#16X4+2]([OX1-])([OX1-])([#6])[OX2H0])] S(=O)(=O)(Oc1c(OC)cc(cc1)/C=C/C(=O)O[C@H](C(=O)OC)C)c2ccc(cc2)C
[$([#16X4](=[OX1])(=[OX1])([#6])[OX2H0])	$([#16X4+2]([OX1-])([OX1-])([#6])[OX2H0])] S(=O)(=O)(Oc1c(OC)cc(cc1)/C=C/C(=O)OC)c2cc(F)ccc2
[$([#16X4](=[OX1])(=[OX1])([#6])[OX2H0])	$([#16X4+2]([OX1-])([OX1-])([#6])[OX2H0])] S(=O)(=O)(Oc1c(OC)cc(cc1)C(=O)C)c2c(c([N+]([O-])=O)ccc2)C
[$([#16X4](=[OX1])(=[OX1])([#6])[OX2H0])	$([#16X4+2]([OX1-])([OX1-])([#6])[OX2H0])] S(=O)(=O)(Oc1c(OC)cc(cc1)C=O)C
[$([#16X4](=[OX1])(=[OX1])([#6])[OX2H0])	$([#16X4+2]([OX1-])([OX1-])([#6])[OX2H0])] S(=O)(=O)(Oc1c(OCC)cc(cc1)/C=C/2\SC3=NC(=C(C(=O)OCC)[C@@H](N3C(=O)2)c4ccccc4)C)c5ccc(cc5)C
[$([#16X4](=[OX1])(=[OX1])([#6])[OX2H0])	$([#16X4+2]([OX1-])([OX1-])([#6])[OX2H0])] S(=O)(=O)(Oc1c(OCC)cc(cc1)/C=C\2/N=C(OC(=O)2)c3cc(F)ccc3)c4ccccc4
[$([#16X4](=[OX1])(=[OX1])([#6])[OX2H0])	$([#16X4+2]([OX1-])([OX1-])([#6])[OX2H0])] S(=O)(=O)(Oc1c(OCC)cc(cc1)C=NNC(=O)OC)c2c([N+]([O-])=O)cccc2
[$([#16X4](=[OX1])(=[OX1])([#6])[OX2H0])	$([#16X4+2]([OX1-])([OX1-])([#6])[OX2H0])] S(=O)(=O)(Oc1c(OCC)cc(cc1)C=O)c2ccc(NC(=O)C)cc2
[$([#16X4](=[OX1])(=[OX1])([#6])[OX2H0])	$([#16X4+2]([OX1-])([OX1-])([#6])[OX2H0])] S(=O)(=O)(Oc1c(OCC)cccc1)c2c(c([N+]([O-])=O)ccc2)C
[$([#16X4](=[OX1])(=[OX1])([#6])[OX2H0])	$([#16X4+2]([OX1-])([OX1-])([#6])[OX2H0])] S(=O)(=O)(Oc1c(OCC)cccc1)c2cc(ccc2)C(=O)NCCOC
[$([#16X4](=[OX1])(=[OX1])([#6])[OX2H0])	$([#16X4+2]([OX1-])([OX1-])([#6])[OX2H0])] S(=O)(=O)(Oc1c2c(c(NC(=O)C)cc1)cccc2)c3cc(c(F)cc3)C
[$([#16X4](=[OX1])(=[OX1])([#6])[OX2H0])	$([#16X4+2]([OX1-])([OX1-])([#6])[OX2H0])] S(=O)(=O)(Oc1c2ncccc2ccc1)C=3SC(C=4ON=CC4)=CC3
[$([#16X4](=[OX1])(=[OX1])([#6])[OX2H0])	$([#16X4+2]([OX1-])([OX1-])([#6])[OX2H0])] S(=O)(=O)(Oc1c2ncccc2ccc1)c3c(ccc([N+]([O-])=O)c3)C
[$([#16X4](=[OX1])(=[OX1])([#6])[OX2H0])	$([#16X4+2]([OX1-])([OX1-])([#6])[OX2H0])] S(=O)(=O)(Oc1cc(c([N+]([O-])=O)cc1)C)c2cc3c(N(C(=O)C)CC3)cc2
[$([#16X4](=[OX1])(=[OX1])([#6])[OX2H0])	$([#16X4+2]([OX1-])([OX1-])([#6])[OX2H0])] S(=O)(=O)(Oc1cc(C#N)ccc1)c2cc(ccc2)C(=O)NCC=C
[$([#16X4](=[OX1])(=[OX1])([#6])[OX2H0])	$([#16X4+2]([OX1-])([OX1-])([#6])[OX2H0])] S(=O)(=O)(Oc1cc(ccc1)CC(=O)N)c2c([N+]([O-])=O)cc(c(c2)C)C
[$([#16X4](=[OX1])(=[OX1])([#6])[OX2H0])	$([#16X4+2]([OX1-])([OX1-])([#6])[OX2H0])] S(=O)(=O)(Oc1cc(NC(=O)C2CC2)ccc1)c3c(c(cc([N+]([O-])=O)c3)C)C
[$([#16X4](=[OX1])(=[OX1])([#6])[OX2H0])	$([#16X4+2]([OX1-])([OX1-])([#6])[OX2H0])] S(=O)(=O)(Oc1cc(NC(=O)OC)ccc1)c2cc3c(OCC3)cc2
[$([#16X4](=[OX1])(=[OX1])([#6])[OX2H0])	$([#16X4+2]([OX1-])([OX1-])([#6])[OX2H0])] S(=O)(=O)(Oc1cc2c(cc1)cccc2)c3cc4c5c(c3)C(=O)N(C(=O)c5ccc4)CC
[$([#16X4](=[OX1])(=[OX1])([#6])[OX2H0])	$([#16X4+2]([OX1-])([OX1-])([#6])[OX2H0])] S(=O)(=O)(Oc1cc2OC(=O)C=C(c2cc1)C(C)C)c3ccc([N+]([O-])=O)cc3
[$([#16X4](=[OX1])(=[OX1])([#6])[OX2H0])	$([#16X4+2]([OX1-])([OX1-])([#6])[OX2H0])] S(=O)(=O)(Oc1cc2OC(=O)C=C(c2cc1)CCC)C
[$([#16X4](=[OX1])(=[OX1])([#6])[OX2H0])	$([#16X4+2]([OX1-])([OX1-])([#6])[OX2H0])] S(=O)(=O)(Oc1cc2OCOc2cc1)C
[$([#16X4](=[OX1])(=[OX1])([#6])[OX2H0])	$([#16X4+2]([OX1-])([OX1-])([#6])[OX2H0])] S(=O)(=O)(Oc1ccc(c2ccc(C#N)cc2)cc1)c3ccc(S(=O)(=O)C)cc3
[$([#16X4](=[OX1])(=[OX1])([#6])[OX2H0])	$([#16X4+2]([OX1-])([OX1-])([#6])[OX2H0])] S(=O)(=O)(Oc1ccc(c2ccccc2)cc1)C3=CN(C(C(=O)N)=C3)C
[$([#16X4](=[OX1])(=[OX1])([#6])[OX2H0])	$([#16X4+2]([OX1-])([OX1-])([#6])[OX2H0])] S(=O)(=O)(Oc1ccc(cc1)/C=C/2\C(=O)N(N=C2C)c3ccccc3)c4ccc(cc4)C
[$([#16X4](=[OX1])(=[OX1])([#6])[OX2H0])	$([#16X4+2]([OX1-])([OX1-])([#6])[OX2H0])] S(=O)(=O)(Oc1ccc(cc1)/C=C/2\N=C(OC(=O)2)c3c(F)cccc3)c4ccc(F)cc4
[$([#16X4](=[OX1])(=[OX1])([#6])[OX2H0])	$([#16X4+2]([OX1-])([OX1-])([#6])[OX2H0])] S(=O)(=O)(Oc1ccc(cc1)/C=C\2/N=C(OC(=O)2)c3ccc(F)cc3)C
[$([#16X4](=[OX1])(=[OX1])([#6])[OX2H0])	$([#16X4+2]([OX1-])([OX1-])([#6])[OX2H0])] S(=O)(=O)(Oc1ccc(cc1)C(=O)CC)c2cc([N+]([O-])=O)c(cc2)C
[$([#16X4](=[OX1])(=[OX1])([#6])[OX2H0])	$([#16X4+2]([OX1-])([OX1-])([#6])[OX2H0])] S(=O)(=O)(Oc1ccc(cc1)C(=O)COC(=O)C[C@@H]2NCCNC(=O)2)c3cc4c(OC(=O)C=C4)cc3
[$([#16X4](=[OX1])(=[OX1])([#6])[OX2H0])	$([#16X4+2]([OX1-])([OX1-])([#6])[OX2H0])] S(=O)(=O)(Oc1ccc(cc1)C(=O)NC=2SC=CN2)c3c(ccc([N+]([O-])=O)c3)C
[$([#16X4](=[OX1])(=[OX1])([#6])[OX2H0])	$([#16X4+2]([OX1-])([OX1-])([#6])[OX2H0])] S(=O)(=O)(Oc1ccc(cc1)C(=O)OC)C=2C(=O)N(C(=O)N(C2)C)C
[$([#16X4](=[OX1])(=[OX1])([#6])[OX2H0])	$([#16X4+2]([OX1-])([OX1-])([#6])[OX2H0])] S(=O)(=O)(Oc1ccc(cc1)C(=O)OC)c2cc3c(N(C(=O)C)CCC3)cc2
[$([#16X4](=[OX1])(=[OX1])([#6])[OX2H0])	$([#16X4+2]([OX1-])([OX1-])([#6])[OX2H0])] S(=O)(=O)(Oc1ccc(cc1)C=NNC(=O)N)c2ccc(NC(=O)C)cc2
[$([#16X4](=[OX1])(=[OX1])([#6])[OX2H0])	$([#16X4+2]([OX1-])([OX1-])([#6])[OX2H0])] S(=O)(=O)(Oc1ccc(cc1)C2=NOC(=N2)C)C3=C(SC=C3)C(=O)OC
[$([#16X4](=[OX1])(=[OX1])([#6])[OX2H0])	$([#16X4+2]([OX1-])([OX1-])([#6])[OX2H0])] S(=O)(=O)(Oc1ccc(cc1)CCOC)c2cc(ccc2)C(=O)NCC(F)(F)F
[$([#16X4](=[OX1])(=[OX1])([#6])[OX2H0])	$([#16X4+2]([OX1-])([OX1-])([#6])[OX2H0])] S(=O)(=O)(Oc1ccc(N(S(=O)(=O)c2cc(c(cc2)C)C)C)cc1)c3ccccc3
[$([#16X4](=[OX1])(=[OX1])([#6])[OX2H0])	$([#16X4+2]([OX1-])([OX1-])([#6])[OX2H0])] S(=O)(=O)(Oc1ccc(NC(=O)C)cc1)Cc2ccc(F)cc2
[$([#16X4](=[OX1])(=[OX1])([#6])[OX2H0])	$([#16X4+2]([OX1-])([OX1-])([#6])[OX2H0])] S(=O)(=O)(Oc1ccc(NC(=O)C=2SC=CC2)cc1)c3c(OC)ccc(OC)c3
[$([#16X4](=[OX1])(=[OX1])([#6])[OX2H0])	$([#16X4+2]([OX1-])([OX1-])([#6])[OX2H0])] S(=O)(=O)(Oc1ccc(OCc2ccncc2)cc1)c3cc(F)cc(F)c3
[$([#16X4](=[OX1])(=[OX1])([#6])[OX2H0])	$([#16X4+2]([OX1-])([OX1-])([#6])[OX2H0])] S(=O)(=O)(Oc1ccccc1)c2cc(F)cc(F)c2
[$([#16X4](=[OX1])(=[OX1])([#6])[OX2H0])	$([#16X4+2]([OX1-])([OX1-])([#6])[OX2H0])] S(=O)(=O)(OCC[C@@]12C3=CC[C@@]4(C(=O)CC[C@H]4[C@@H]3CCC(=CC(=O)CC2)1)C)C
[$([#16X4](=[OX1])(=[OX1])([#6])[OX2H0])	$([#16X4+2]([OX1-])([OX1-])([#6])[OX2H0])] S(=O)(=O)(OCCC(=O)N[C@@H](C([O-])=O)CCC([O-])=O)c1c(c(c(c(c1C)C)C)C)C
[$([#16X4](=[OX1])(=[OX1])([#6])[OX2H0])	$([#16X4+2]([OX1-])([OX1-])([#6])[OX2H0])] S(=O)(=O)(OCCOCP(=O)(OC(C)C)OC(C)C)C
[$([#16X4](=[OX1])(=[OX1])([#6])[OX2H0])	$([#16X4+2]([OX1-])([OX1-])([#6])[OX2H0])] S(=O)(=O)(ON=C1c2c(O[C@@H](c3ccccc3)C1)cccc2)c4ccc(cc4)C
[$([#16X4](=[OX1])(=[OX1])([#6])[OX2H0])	$([#16X4+2]([OX1-])([OX1-])([#6])[OX2H0])] S(=O)(=O)(ON=C1c2c(SCC1)ccc(c2)C)c3ccc(OC)cc3
[$([#16X4](=[OX1])(=[OX1])([#6])[OX2H0])	$([#16X4+2]([OX1-])([OX1-])([#6])[OX2H0])] S1(=O)(=O)O[C@](C(OCc2ccccc2)=C1)(C(c3ccccc3)c4ccccc4)C
[$([#16X4](=[OX1])(=[OX1])([#6])[OX2H0])	$([#16X4+2]([OX1-])([OX1-])([#6])[OX2H0])] S1(=O)(=O)O[C@@](C(OCc2ccc(cc2)C(C)(C)C)=C1)(Cc3ccccc3)CC
[$([#16X4](=[OX1])(=[OX1])([#6])[OX2H0])	$([#16X4+2]([OX1-])([OX1-])([#6])[OX2H0])] S1(=O)(=O)OC[C@H](C1)C
[$([#16X4](=[OX1])(=[OX1])([OX2H	OX1H0-])[OX2][#6])	$([#16X4+2]([OX1-])([OX1-])([OX2H	OX1H0-])[OX2][#6])] Cl[C@H]1[C@H](OS([O-])(=O)=O)CS(=O)(=O)C1
[$([#16X4](=[OX1])(=[OX1])([OX2H	OX1H0-])[OX2][#6])	$([#16X4+2]([OX1-])([OX1-])([OX2H	OX1H0-])[OX2][#6])] S([O-])(=O)(=O)O[C@]1([C@@]2([C@@H]([C@H]3[C@H]([C@]4(C(=CC3)C[C@@H](O)CC4)C)CC2)CC1)C)CC
[$([#16X4](=[OX1])(=[OX1])([OX2H	OX1H0-])[OX2][#6])	$([#16X4+2]([OX1-])([OX1-])([OX2H	OX1H0-])[OX2][#6])] S([O-])(=O)(=O)O[C@@H]([C@@H](O)[C@@H]([NH3+])CO)C/C=C/CCCCCCCCCCC
[$([#16X4](=[OX1])(=[OX1])([OX2H	OX1H0-])[OX2][#6])	$([#16X4+2]([OX1-])([OX1-])([OX2H	OX1H0-])[OX2][#6])] S([O-])(=O)(=O)O[C@@H](CC=C)C[C@H]1C(=CC[C@@H]2[C@@]1(CCCC2(C)C)C)C
[$([#16X4](=[OX1])(=[OX1])([OX2H	OX1H0-])[OX2][#6])	$([#16X4+2]([OX1-])([OX1-])([OX2H	OX1H0-])[OX2][#6])] S([O-])(=O)(=O)O[C@@H]1[C@]([C@H]2[C@@]3([C@]4([C@H]([C@]5([C@@]([C@@H]([C@@H](C[C@@H](O)C=C(C)C)C)CC5)(CC4)C)C)CC2)C3)CC1)(CO)C
[$([#16X4](=[OX1])(=[OX1])([OX2H	OX1H0-])[OX2][#6])	$([#16X4+2]([OX1-])([OX1-])([OX2H	OX1H0-])[OX2][#6])] S([O-])(=O)(=O)O[C@@H]1[C@@H](C(=O)OC)[C@@H]2[C@@H](C[NH+]3[C@H](C=4Nc5c(cccc5)C4CC3)C2)CC1
[$([#16X4](=[OX1])(=[OX1])([OX2H	OX1H0-])[OX2][#6])	$([#16X4+2]([OX1-])([OX1-])([OX2H	OX1H0-])[OX2][#6])] S([O-])(=O)(=O)O[C@@H]1[C@@H](NS([O-])(=O)=O)[C@H](O[C@H]([C@H](O)1)COS([O-])(=O)=O)O
[$([#16X4](=[OX1])(=[OX1])([OX2H	OX1H0-])[OX2][#6])	$([#16X4+2]([OX1-])([OX1-])([OX2H	OX1H0-])[OX2][#6])] S([O-])(=O)(=O)O[C@@H]1[C@@H](O)[C@@H](O[C@@H]([C@H](O)1)CO)O
[$([#16X4](=[OX1])(=[OX1])([OX2H	OX1H0-])[OX2][#6])	$([#16X4+2]([OX1-])([OX1-])([OX2H	OX1H0-])[OX2][#6])] S([O-])(=O)(=O)O[C@@H]1[C@@H]2[C@@]([C@@H]([C@@H](CC[C@H](O[C@@H]3OC[C@@H](O)[C@@H](O)[C@H](O)3)C(C)C)C)C1)(CC[C@H]4[C@@]5([C@@H]([C@@H](O)C[C@@H]42)C[C@@H](O)CC5)C)C
[$([#16X4](=[OX1])(=[OX1])([OX2H	OX1H0-])[OX2][#6])	$([#16X4+2]([OX1-])([OX1-])([OX2H	OX1H0-])[OX2][#6])] S([O-])(=O)(=O)O[C@@H]1[C@@H]2[C@@]([C@@H]([C@@H](CC[C@H](O[C@H]3OC[C@@H](O)[C@@H](O)[C@@H](O)3)C(C)C)C)C1)(CC[C@H]4[C@@]5([C@@H]([C@@H](O)C[C@@H]42)C[C@@H](O)CC5)C)C
[$([#16X4](=[OX1])(=[OX1])([OX2H	OX1H0-])[OX2][#6])	$([#16X4+2]([OX1-])([OX1-])([OX2H	OX1H0-])[OX2][#6])] S([O-])(=O)(=O)O[C@@H]1[C@H](O)[C@@H](O[C@H]([C@H](O)1)CO)O
[$([#16X4](=[OX1])(=[OX1])([OX2H	OX1H0-])[OX2][#6])	$([#16X4+2]([OX1-])([OX1-])([OX2H	OX1H0-])[OX2][#6])] S([O-])(=O)(=O)O[C@@H]1[C@H](O)[C@H](O)[C@@H](O[C@H]1CO)O
[$([#16X4](=[OX1])(=[OX1])([OX2H	OX1H0-])[OX2][#6])	$([#16X4+2]([OX1-])([OX1-])([OX2H	OX1H0-])[OX2][#6])] S([O-])(=O)(=O)O[C@@H]1[C@H](O)[C@H](O)[C@H]2[C@@]([C@@H]3[C@@H]([C@H]4[C@@]([C@@H](C=C)[C@@H](O)C4)(CC3)C)CC2)(C1)C
[$([#16X4](=[OX1])(=[OX1])([OX2H	OX1H0-])[OX2][#6])	$([#16X4+2]([OX1-])([OX1-])([OX2H	OX1H0-])[OX2][#6])] S([O-])(=O)(=O)O[C@@H]1[C@H](O[C@H]2O[C@H]([C@@H](O)[C@H](O)[C@H](O)2)CC(=O)C)[C@H](NC(=O)C)[C@H](O[C@H]1CO)O
[$([#16X4](=[OX1])(=[OX1])([OX2H	OX1H0-])[OX2][#6])	$([#16X4+2]([OX1-])([OX1-])([OX2H	OX1H0-])[OX2][#6])] S([O-])(=O)(=O)O[C@@H]1[C@H](OC(=O)c2ccc(cc2)C)[C@H](O)[C@@H](O[C@H](OC)1)CO
[$([#16X4](=[OX1])(=[OX1])([OX2H	OX1H0-])[OX2][#6])	$([#16X4+2]([OX1-])([OX1-])([OX2H	OX1H0-])[OX2][#6])] S([O-])(=O)(=O)O[C@@H]1C[C@@H]2[C@@]([C@@H]3[C@H]([C@]4(O)[C@@]([C@@H](C5=COC(=O)C=C5)[C@@H](O)C4)(CC3)C)CC2)(CC1)C
[$([#16X4](=[OX1])(=[OX1])([OX2H	OX1H0-])[OX2][#6])	$([#16X4+2]([OX1-])([OX1-])([OX2H	OX1H0-])[OX2][#6])] S([O-])(=O)(=O)O[C@@H]1C=CS(=O)(=O)C1
[$([#16X4](=[OX1])(=[OX1])([OX2H	OX1H0-])[OX2][#6])	$([#16X4+2]([OX1-])([OX1-])([OX2H	OX1H0-])[OX2][#6])] S([O-])(=O)(=O)O[C@@H]1CC2=CC[C@@H]3[C@H]([C@]2(CC1)C)CC[C@]4([C@@H]3CC[C@H]4[C@@H](CCCC(C)C)C)C
[$([#16X4](=[OX1])(=[OX1])([OX2H	OX1H0-])[OX2][#6])	$([#16X4+2]([OX1-])([OX1-])([OX2H	OX1H0-])[OX2][#6])] S([O-])(=O)(=O)O[C@@H]1CC2=CC[C@H]3[C@@H]([C@]2(CC1)C)CC[C@]4([C@@H]([C@H](CCCC(C)C)C)CC[C@H]43)C
[$([#16X4](=[OX1])(=[OX1])([OX2H	OX1H0-])[OX2][#6])	$([#16X4+2]([OX1-])([OX1-])([OX2H	OX1H0-])[OX2][#6])] S([O-])(=O)(=O)O[C@@H]1CC2=CC[C@H]3[C@@H]([C@]2(CC1)C)CC[C@@]4([C@@H]([C@H](CCCC(C)C)C)CC[C@H]43)C
[$([#16X4](=[OX1])(=[OX1])([OX2H	OX1H0-])[OX2][#6])	$([#16X4+2]([OX1-])([OX1-])([OX2H	OX1H0-])[OX2][#6])] S([O-])(=O)(=O)O[C@@H]1CC2=CC[C@H]3[C@H]([C@]2(CC1)C)CC[C@]4([C@H]3CC[C@H]4[C@H](CCCC(C)C)C)C
[$([#16X4](=[OX1])(=[OX1])([OX2H	OX1H0-])[OX2][#6])	$([#16X4+2]([OX1-])([OX1-])([OX2H	OX1H0-])[OX2][#6])] S([O-])(=O)(=O)O[C@@H]1CC2=CC[C@H]3[C@H]([C@]2(CC1)C)CC[C@@]4([C@@H]([C@@H](C(=O)NCCC[NH2+]CCCC[NH3+])C)CC[C@H]43)C
[$([#16X4](=[OX1])(=[OX1])([OX2H	OX1H0-])[OX2][#6])	$([#16X4+2]([OX1-])([OX1-])([OX2H	OX1H0-])[OX2][#6])] S([O-])(=O)(=O)O[C@H](C[C@H]1C(=CC[C@@H]2[C@@]1(CCCC2(C)C)C)C)CCc3ccccc3
[$([#16X4](=[OX1])(=[OX1])([OX2H	OX1H0-])[OX2][#6])	$([#16X4+2]([OX1-])([OX1-])([OX2H	OX1H0-])[OX2][#6])] S([O-])(=O)(=O)O[C@H](C[C@H]1C(=CC[C@@H]2[C@@]1(CCCC2(C)C)C)C)CCCCc3ccccc3
[$([#16X4](=[OX1])(=[OX1])([OX2H	OX1H0-])[OX2][#6])	$([#16X4+2]([OX1-])([OX1-])([OX2H	OX1H0-])[OX2][#6])] S([O-])(=O)(=O)O[C@H](C[NH2+]C(CCCCC)CCCCC)C
[$([#16X4](=[OX1])(=[OX1])([OX2H	OX1H0-])[OX2][#6])	$([#16X4+2]([OX1-])([OX1-])([OX2H	OX1H0-])[OX2][#6])] S([O-])(=O)(=O)O[C@H](C#CC#CCCCC#CC#C/C=C\CCCC/C=C\C#C)COS([O-])(=O)=O
[$([#16X4](=[OX1])(=[OX1])([OX2H	OX1H0-])[OX2][#6])	$([#16X4+2]([OX1-])([OX1-])([OX2H	OX1H0-])[OX2][#6])] S([O-])(=O)(=O)O[C@H](CC(C)C)CC[C@@H](CCCC)CC
[$([#16X4](=[OX1])(=[OX1])([OX2H	OX1H0-])[OX2][#6])	$([#16X4+2]([OX1-])([OX1-])([OX2H	OX1H0-])[OX2][#6])] S([O-])(=O)(=O)O[C@H](Cc1c2c(ccc1)cccc2)CCc3ccccc3
[$([#16X4](=[OX1])(=[OX1])([OX2H	OX1H0-])[OX2][#6])	$([#16X4+2]([OX1-])([OX1-])([OX2H	OX1H0-])[OX2][#6])] S([O-])(=O)(=O)O[C@H](Cc1ccccc1)C[C@H]2C(=CC[C@@H]3[C@@]2(CCCC3(C)C)C)C
[$([#16X4](=[OX1])(=[OX1])([OX2H	OX1H0-])[OX2][#6])	$([#16X4+2]([OX1-])([OX1-])([OX2H	OX1H0-])[OX2][#6])] S([O-])(=O)(=O)O[C@H]1[C@@H](O)[C@@H](O[C@@H]2[C@H](O[C@@H]3O[C@H]([C@@H](O)[C@H](O)[C@H](O)3)C)[C@H](O)[C@@H](O[C@@H]2CO)O)O[C@H]([C@@H](O)1)CO
[$([#16X4](=[OX1])(=[OX1])([OX2H	OX1H0-])[OX2][#6])	$([#16X4+2]([OX1-])([OX1-])([OX2H	OX1H0-])[OX2][#6])] S([O-])(=O)(=O)O[C@H]1[C@@H](O)[C@@H](O[C@H]2[C@H](O)[C@H](O[C@H](Oc3c([N+]([O-])=O)cccc3)[C@@H](NC(=O)C)2)CO)O[C@H]([C@H](O)1)CO
[$([#16X4](=[OX1])(=[OX1])([OX2H	OX1H0-])[OX2][#6])	$([#16X4+2]([OX1-])([OX1-])([OX2H	OX1H0-])[OX2][#6])] S([O-])(=O)(=O)O[C@H]1[C@@H](O[C@H](O[C@@H]2[C@H]([NH2+][C@@H](C(=O)NCCS([O-])(=O)=O)C2)CO)[C@@H](NC(=O)C)[C@H](O)1)CO
[$([#16X4](=[OX1])(=[OX1])([OX2H	OX1H0-])[OX2][#6])	$([#16X4+2]([OX1-])([OX1-])([OX2H	OX1H0-])[OX2][#6])] S([O-])(=O)(=O)O[C@H]1[C@@H](OC(=O)c2ccccc2)[C@H](OC(=O)c3ccccc3)[C@H](O[C@H]1COS([O-])(=O)=O)OC
[$([#16X4](=[OX1])(=[OX1])([OX2H	OX1H0-])[OX2][#6])	$([#16X4+2]([OX1-])([OX1-])([OX2H	OX1H0-])[OX2][#6])] S([O-])(=O)(=O)O[C@H]1[C@@H](OC(C([O-])=O)=C[C@H](O)1)O[C@@H]2[C@H](O[C@H](O)[C@H](NS([O-])(=O)=O)[C@@H](O)2)CO
[$([#16X4](=[OX1])(=[OX1])([OX2H	OX1H0-])[OX2][#6])	$([#16X4+2]([OX1-])([OX1-])([OX2H	OX1H0-])[OX2][#6])] S([O-])(=O)(=O)O[C@H]1[C@@H](S([O-])(=O)=O)CCC1
[$([#16X4](=[OX1])(=[OX1])([OX2H	OX1H0-])[OX2][#6])	$([#16X4+2]([OX1-])([OX1-])([OX2H	OX1H0-])[OX2][#6])] S([O-])(=O)(=O)O[C@H]1[C@H](O)[C@@H](O[C@@H](O[C@H]2[C@H](O[C@H](O)[C@H](O)[C@H](O)2)CO)[C@@H](O)1)CO
[$([#16X4](=[OX1])(=[OX1])([OX2H	OX1H0-])[OX2][#6])	$([#16X4+2]([OX1-])([OX1-])([OX2H	OX1H0-])[OX2][#6])] S([O-])(=O)(=O)O[C@H]1[C@H](O)[C@@H](O[C@H](O[C@H]2[C@H](O[C@H](OCc3ccccc3)[C@H](O)[C@H](O)2)CO)[C@@H](O)1)CO
[$([#16X4](=[OX1])(=[OX1])([OX2H	OX1H0-])[OX2][#6])	$([#16X4+2]([OX1-])([OX1-])([OX2H	OX1H0-])[OX2][#6])] S([O-])(=O)(=O)O[C@H]1[C@H](O)[C@H](NC(=O)C)[C@@H](O[C@H]1CO)O
[$([#16X4](=[OX1])(=[OX1])([OX2H	OX1H0-])[OX2][#6])	$([#16X4+2]([OX1-])([OX1-])([OX2H	OX1H0-])[OX2][#6])] S([O-])(=O)(=O)O[C@H]1[C@H](O)[C@H](O[C@H]([C@H](O)1)CO)O
[$([#16X4](=[OX1])(=[OX1])([OX2H	OX1H0-])[OX2][#6])	$([#16X4+2]([OX1-])([OX1-])([OX2H	OX1H0-])[OX2][#6])] S([O-])(=O)(=O)O[C@H]1[C@H](O)[C@H](O[C@H](O)[C@@H](O)1)CO
[$([#16X4](=[OX1])(=[OX1])([OX2H	OX1H0-])[OX2][#6])	$([#16X4+2]([OX1-])([OX1-])([OX2H	OX1H0-])[OX2][#6])] S([O-])(=O)(=O)O[C@H]1[C@H](O[C@@H](C([O-])=O)[C@H](O)[C@H](O)1)O
[$([#16X4](=[OX1])(=[OX1])([OX2H	OX1H0-])[OX2][#6])	$([#16X4+2]([OX1-])([OX1-])([OX2H	OX1H0-])[OX2][#6])] S([O-])(=O)(=O)O[C@H]1[C@H](OCC[C@@H](OC)1)COS([O-])(=O)=O
[$([#16X4](=[OX1])(=[OX1])([OX2H	OX1H0-])[OX2][#6])	$([#16X4+2]([OX1-])([OX1-])([OX2H	OX1H0-])[OX2][#6])] S([O-])(=O)(=O)O[C@H]1[C@H]2[C@]([C@H]3[C@H]([C@@H]4[C@]([C@@H]([C@@H](CCCC(C)C)C)CC4)(CC3)C)C1)(CC[C@H](O)C2)C
[$([#16X4](=[OX1])(=[OX1])([OX2H	OX1H0-])[OX2][#6])	$([#16X4+2]([OX1-])([OX1-])([OX2H	OX1H0-])[OX2][#6])] S([O-])(=O)(=O)O[C@H]1[C@H]2[C@]([C@H]3[C@H]([C@@H]4[C@]([C@@H]([C@H](CCCC(C)C)C)CC4)(CC3)C)C1)(CC[C@H](O)C2)C
[$([#16X4](=[OX1])(=[OX1])([OX2H	OX1H0-])[OX2][#6])	$([#16X4+2]([OX1-])([OX1-])([OX2H	OX1H0-])[OX2][#6])] S([O-])(=O)(=O)O[C@H]1[C@H]2[C@H]3[C@@]([C@@H]([C@@H](CCC([O-])=O)C)CC3)(CC[C@H]([C@@]4([C@H](C1)C[C@H](O)CC4)C)2)C
[$([#16X4](=[OX1])(=[OX1])([OX2H	OX1H0-])[OX2][#6])	$([#16X4+2]([OX1-])([OX1-])([OX2H	OX1H0-])[OX2][#6])] S([O-])(=O)(=O)O[C@H]1C[C@@]2([C@H]([C@H]3[C@@H]([C@]4(C([O-])=CC(=O)C[C@@H]4CC3)C)CC2)C1)C
[$([#16X4](=[OX1])(=[OX1])([OX2H	OX1H0-])[OX2][#6])	$([#16X4+2]([OX1-])([OX1-])([OX2H	OX1H0-])[OX2][#6])] S([O-])(=O)(=O)O[C@H]1C[C@@H]2[C@@]([C@@H]3[C@H]([C@H]4[C@@]([C@@H]([C@@H](CCC([O-])=O)C)CC4)(CC3)C)CC2)(CC1)C
[$([#16X4](=[OX1])(=[OX1])([OX2H	OX1H0-])[OX2][#6])	$([#16X4+2]([OX1-])([OX1-])([OX2H	OX1H0-])[OX2][#6])] S([O-])(=O)(=O)O[C@H]1C=C[C@](O[C@H]2O[C@H]([C@@H](O)[C@H](O)[C@H](O)2)CO)(C#N)C1
[$([#16X4](=[OX1])(=[OX1])([OX2H	OX1H0-])[OX2][#6])	$([#16X4+2]([OX1-])([OX1-])([OX2H	OX1H0-])[OX2][#6])] S([O-])(=O)(=O)O[C@H]1C=C[C@@H]2[C@@]34c5c(O[C@H]31)c(OC(=O)C)ccc5C[C@@H]([N+](CC4)(C)C)2
[$([#16X4](=[OX1])(=[OX1])([OX2H	OX1H0-])[OX2][#6])	$([#16X4+2]([OX1-])([OX1-])([OX2H	OX1H0-])[OX2][#6])] S([O-])(=O)(=O)O/C=C/c1cc2O[C@H](Oc2cc1)[C@@H](N3C=NC(=C3)CC[NH+](C)C)c4cc(O)c(O)cc4
[$([#16X4](=[OX1])(=[OX1])([OX2H	OX1H0-])[OX2][#6])	$([#16X4+2]([OX1-])([OX1-])([OX2H	OX1H0-])[OX2][#6])] S([O-])(=O)(=O)OC([C@@H]1C(=O)N2C(C([O-])=O)=C(S/C=C/NC(=O)C)C[C@@H]21)(C)C
[$([#16X4](=[OX1])(=[OX1])([OX2H	OX1H0-])[OX2][#6])	$([#16X4+2]([OX1-])([OX1-])([OX2H	OX1H0-])[OX2][#6])] S([O-])(=O)(=O)OC(=O)[C@H](N)C([O-])=O
[$([#16X4](=[OX1])(=[OX1])([OX2H	OX1H0-])[OX2][#6])	$([#16X4+2]([OX1-])([OX1-])([OX2H	OX1H0-])[OX2][#6])] S([O-])(=O)(=O)OC[C@@]1(C(=O)CC[C@]23[C@]4([C@H]([C@]5([C@@]([C@@H]([C@@H](CC(=O)CC(C)C)C)CC5)(CC4)C)C)CC[C@H]21)C3)COC(=O)C
[$([#16X4](=[OX1])(=[OX1])([OX2H	OX1H0-])[OX2][#6])	$([#16X4+2]([OX1-])([OX1-])([OX2H	OX1H0-])[OX2][#6])] S([O-])(=O)(=O)OC[C@@H](CC[C@@]1(C2=CCCC([C@@H]2CC[C@H]1C)(C)C)C)CCCC=3C(=O)N(C(=O)C3)CCC=4[NH+]=CNC4
[$([#16X4](=[OX1])(=[OX1])([OX2H	OX1H0-])[OX2][#6])	$([#16X4+2]([OX1-])([OX1-])([OX2H	OX1H0-])[OX2][#6])] S([O-])(=O)(=O)OC[C@@H](CC[C@@]1(C2=CCCC([C@H]2CC[C@@H]1C)(C)C)C)CCCC=3C(=O)O[C@@H](OC)C3
[$([#16X4](=[OX1])(=[OX1])([OX2H	OX1H0-])[OX2][#6])	$([#16X4+2]([OX1-])([OX1-])([OX2H	OX1H0-])[OX2][#6])] S([O-])(=O)(=O)OC[C@@H](CC[C@@]1(C2=CCCC([C@H]2CC[C@@H]1C)(C)C)C)CCCC3=COC=C3
[$([#16X4](=[OX1])(=[OX1])([OX2H	OX1H0-])[OX2][#6])	$([#16X4+2]([OX1-])([OX1-])([OX2H	OX1H0-])[OX2][#6])] S([O-])(=O)(=O)OC[C@@H](CCC[C@@H](CCC[C@@H](COS([O-])(=O)=O)C)C)CCCC(C)C
[$([#16X4](=[OX1])(=[OX1])([OX2H	OX1H0-])[OX2][#6])	$([#16X4+2]([OX1-])([OX1-])([OX2H	OX1H0-])[OX2][#6])] S([O-])(=O)(=O)OC[C@@H](CCCC(C)C)C
[$([#16X4](=[OX1])(=[OX1])([OX2H	OX1H0-])[OX2][#6])	$([#16X4+2]([OX1-])([OX1-])([OX2H	OX1H0-])[OX2][#6])] S([O-])(=O)(=O)OC[C@@H]1O[C@H](Oc2cc3OC(=O)C=C(c3cc2)C)[C@H](OC(=O)c4ccccc4)[C@H](OC(=O)c5ccccc5)[C@H](OC(=O)c6ccccc6)1
[$([#16X4](=[OX1])(=[OX1])([OX2H	OX1H0-])[OX2][#6])	$([#16X4+2]([OX1-])([OX1-])([OX2H	OX1H0-])[OX2][#6])] S([O-])(=O)(=O)OC[C@H](CC[C@@]1([C@@H]2[C@@](C(=C)CCC2)(CC[C@H]1C)C)C)CCCC3=COC=C3
[$([#16X4](=[OX1])(=[OX1])([OX2H	OX1H0-])[OX2][#6])	$([#16X4+2]([OX1-])([OX1-])([OX2H	OX1H0-])[OX2][#6])] S([O-])(=O)(=O)OC[C@H](CC[C@@]1(C2=C(C(CCC2)(C)C)CC[C@H]1C)C)CCCC3=COC=C3
[$([#16X4](=[OX1])(=[OX1])([OX2H	OX1H0-])[OX2][#6])	$([#16X4+2]([OX1-])([OX1-])([OX2H	OX1H0-])[OX2][#6])] S([O-])(=O)(=O)OC[C@H](CC[C@@]1(C2=CCCC([C@H]2CC[C@@H]1C)(C)C)C)CCCC=3C(=O)O[C@H](OC)C3
[$([#16X4](=[OX1])(=[OX1])([OX2H	OX1H0-])[OX2][#6])	$([#16X4+2]([OX1-])([OX1-])([OX2H	OX1H0-])[OX2][#6])] S([O-])(=O)(=O)OC[C@H]1O[C@@H](N2C(=O)NC(=O)C=C2)[C@@H]3OC(O[C@@H]31)(C)C
[$([#16X4](=[OX1])(=[OX1])([OX2H	OX1H0-])[OX2][#6])	$([#16X4+2]([OX1-])([OX1-])([OX2H	OX1H0-])[OX2][#6])] S([O-])(=O)(=O)OC[C@H]1O[C@@H](N2c3ncnc(N)c(N=C2)3)[C@@H]4OC(O[C@@H]41)(C)C
[$([#16X4](=[OX1])(=[OX1])([OX2H	OX1H0-])[OX2][#6])	$([#16X4+2]([OX1-])([OX1-])([OX2H	OX1H0-])[OX2][#6])] S([O-])(=O)(=O)OC[C@H]1O[C@@H](N2c3ncnc(N)c(N=C2)3)[C@H](O)[C@H](O)1
[$([#16X4](=[OX1])(=[OX1])([OX2H	OX1H0-])[OX2][#6])	$([#16X4+2]([OX1-])([OX1-])([OX2H	OX1H0-])[OX2][#6])] S([O-])(=O)(=O)OC[C@H]1O[C@@H](O)[C@H](O)[C@@H](O)[C@@H](O)1
[$([#16X4](=[OX1])(=[OX1])([OX2H	OX1H0-])[OX2][#6])	$([#16X4+2]([OX1-])([OX1-])([OX2H	OX1H0-])[OX2][#6])] S([O-])(=O)(=O)OC[C@H]1O[C@@H](Oc2cc3OC(=O)C=C(c3cc2)C)[C@H](O)[C@H](O)[C@@H](O)1
[$([#16X4](=[OX1])(=[OX1])([OX2H	OX1H0-])[OX2][#6])	$([#16X4+2]([OX1-])([OX1-])([OX2H	OX1H0-])[OX2][#6])] S([O-])(=O)(=O)OC[C@H]1O[C@H](Oc2cc3OC(=O)C=C(c3cc2)C)[C@@H](NC(=O)C)[C@@H](O)[C@@H](O)1
[$([#16X4](=[OX1])(=[OX1])([OX2H	OX1H0-])[OX2][#6])	$([#16X4+2]([OX1-])([OX1-])([OX2H	OX1H0-])[OX2][#6])] S([O-])(=O)(=O)OC[C@H]1O[C@H](Oc2cc3OC(=O)C=C(c3cc2)C)[C@@H](NC(=O)C)[C@H](O)[C@@H](O)1
[$([#16X4](=[OX1])(=[OX1])([OX2H	OX1H0-])[OX2][#6])	$([#16X4+2]([OX1-])([OX1-])([OX2H	OX1H0-])[OX2][#6])] S([O-])(=O)(=O)Oc1c([O-])ccc([N+]([O-])=O)c1
[$([#16X4](=[OX1])(=[OX1])([OX2H	OX1H0-])[OX2][#6])	$([#16X4+2]([OX1-])([OX1-])([OX2H	OX1H0-])[OX2][#6])] S([O-])(=O)(=O)Oc1c(O)cc2c(c1)C=3C(N(C=4C(c5c(cc(O)c(O)c5)C(=O)C(c6cc(O)c(O)cc6)4)3)CC([O-])=O)=C(c7cc(O)c(O)cc7)C(=O)2
[$([#16X4](=[OX1])(=[OX1])([OX2H	OX1H0-])[OX2][#6])	$([#16X4+2]([OX1-])([OX1-])([OX2H	OX1H0-])[OX2][#6])] S([O-])(=O)(=O)Oc1c(O)cc2OC(=O)C=Cc2c1
[$([#16X4](=[OX1])(=[OX1])([OX2H	OX1H0-])[OX2][#6])	$([#16X4+2]([OX1-])([OX1-])([OX2H	OX1H0-])[OX2][#6])] S([O-])(=O)(=O)Oc1c(OC)ccc2c(O[C@H](C=3SC=CC3)CC[NH2+]C)cccc12
[$([#16X4](=[OX1])(=[OX1])([OX2H	OX1H0-])[OX2][#6])	$([#16X4+2]([OX1-])([OX1-])([OX2H	OX1H0-])[OX2][#6])] S([O-])(=O)(=O)Oc1c(OS([O-])(=O)=O)ccc(c1)[C@@H]2Oc3c(c(OS([O-])(=O)=O)cc(OS([O-])(=O)=O)c3)C[C@H](OS([O-])(=O)=O)2
[$([#16X4](=[OX1])(=[OX1])([OX2H	OX1H0-])[OX2][#6])	$([#16X4+2]([OX1-])([OX1-])([OX2H	OX1H0-])[OX2][#6])] S([O-])(=O)(=O)Oc1c2c(c(OC[C@@H](O)C[NH2+]C(C)C)cc1)cccc2
[$([#16X4](=[OX1])(=[OX1])([OX2H	OX1H0-])[OX2][#6])	$([#16X4+2]([OX1-])([OX1-])([OX2H	OX1H0-])[OX2][#6])] S([O-])(=O)(=O)Oc1c2c(c(OS([O-])(=O)=O)cc1C)cccc2
[$([#16X4](=[OX1])(=[OX1])([OX2H	OX1H0-])[OX2][#6])	$([#16X4+2]([OX1-])([OX1-])([OX2H	OX1H0-])[OX2][#6])] S([O-])(=O)(=O)Oc1cc(O)c2c(c1)C=CCCC[C@H](O)CCC[C@H](OC(=O)2)C
[$([#16X4](=[OX1])(=[OX1])([OX2H	OX1H0-])[OX2][#6])	$([#16X4+2]([OX1-])([OX1-])([OX2H	OX1H0-])[OX2][#6])] S([O-])(=O)(=O)Oc1cc2c(cc1)[C@@H]3[C@H]([C@H]4[C@]([C@@H](O)[C@H](O)C4)(CC3)C)CC2
[$([#16X4](=[OX1])(=[OX1])([OX2H	OX1H0-])[OX2][#6])	$([#16X4+2]([OX1-])([OX1-])([OX2H	OX1H0-])[OX2][#6])] S([O-])(=O)(=O)Oc1cc2c(cc1)[C@@H]3[C@H]([C@H]4[C@@]([C@@H](O[C@@H]5O[C@H](C([O-])=O)[C@@H](O)[C@H](O)[C@@H](O)5)CC4)(CC3)C)CC2
[$([#16X4](=[OX1])(=[OX1])([OX2H	OX1H0-])[OX2][#6])	$([#16X4+2]([OX1-])([OX1-])([OX2H	OX1H0-])[OX2][#6])] S([O-])(=O)(=O)Oc1cc2c(cc1)[C@H]3[C@@H]([C@@H]4[C@](C(=O)CC4)(CC3)C)CC2
[$([#16X4](=[OX1])(=[OX1])([OX2H	OX1H0-])[OX2][#6])	$([#16X4+2]([OX1-])([OX1-])([OX2H	OX1H0-])[OX2][#6])] S([O-])(=O)(=O)Oc1cc2NC(=Nc2cc1)C=3N=CSC3
[$([#16X4](=[OX1])(=[OX1])([OX2H	OX1H0-])[OX2][#6])	$([#16X4+2]([OX1-])([OX1-])([OX2H	OX1H0-])[OX2][#6])] S([O-])(=O)(=O)Oc1ccc(cc1)[C@@H]2Oc3c(O[C@@H](C([O-])=O)2)cccc3
[$([#16X4](=[OX1])(=[OX1])([OX2H	OX1H0-])[OX2][#6])	$([#16X4+2]([OX1-])([OX1-])([OX2H	OX1H0-])[OX2][#6])] S([O-])(=O)(=O)Oc1ccc(cc1)/C(=C(/c2ccc(OS([O-])(=O)=O)cc2)\CC)/CC
[$([#16X4](=[OX1])(=[OX1])([OX2H	OX1H0-])[OX2][#6])	$([#16X4+2]([OX1-])([OX1-])([OX2H	OX1H0-])[OX2][#6])] S([O-])(=O)(=O)Oc1ccc(cc1)/C=C/c2cc(O)cc(O)c2
[$([#16X4](=[OX1])(=[OX1])([OX2H	OX1H0-])[OX2][#6])	$([#16X4+2]([OX1-])([OX1-])([OX2H	OX1H0-])[OX2][#6])] S([O-])(=O)(=O)Oc1ccc(cc1)C[C@@H]([NH3+])C([O-])=O
[$([#16X4](=[OX1])(=[OX1])([OX2H	OX1H0-])[OX2][#6])	$([#16X4+2]([OX1-])([OX1-])([OX2H	OX1H0-])[OX2][#6])] S([O-])(=O)(=O)Oc1ccc(cc1)C[C@@H](NC(=O)[C@@H](CC)C)C([O-])=O
[$([#16X4](=[OX1])(=[OX1])([OX2H	OX1H0-])[OX2][#6])	$([#16X4+2]([OX1-])([OX1-])([OX2H	OX1H0-])[OX2][#6])] S([O-])(=O)(=O)Oc1ccc(cc1)CCNC(=O)[C@@](NC(=O)OC2C3CC4CC2CC(C3)C4)(CC(=O)NCCc5ccccc5)CC=6c7c(NC6)cccc7
[$([#16X4](=[OX1])(=[OX1])([OX2H	OX1H0-])[OX2][#6])	$([#16X4+2]([OX1-])([OX1-])([OX2H	OX1H0-])[OX2][#6])] S([O-])(=O)(=O)OCC
[$([#16X4](=[OX1])(=[OX1])([OX2H	OX1H0-])[OX2][#6])	$([#16X4+2]([OX1-])([OX1-])([OX2H	OX1H0-])[OX2][#6])] S([O-])(=O)(=O)OCC(=O)[C@@]1(O)[C@@]2([C@H]([C@@H]3[C@H](C(=O)C2)[C@@]4(C(=CC(=O)CC4)CC3)C)CC1)C
[$([#16X4](=[OX1])(=[OX1])([OX2H	OX1H0-])[OX2][#6])	$([#16X4+2]([OX1-])([OX1-])([OX2H	OX1H0-])[OX2][#6])] S([O-])(=O)(=O)OCC(=O)[C@@]1(O)[C@@]2([C@H]([C@H]3[C@H](C(=O)C2)[C@]4(C(=CC(=O)CC4)CC3)C)CC1)C
[$([#16X4](=[OX1])(=[OX1])([OX2H	OX1H0-])[OX2][#6])	$([#16X4+2]([OX1-])([OX1-])([OX2H	OX1H0-])[OX2][#6])] S([O-])(=O)(=O)OCC[C@@H](C(C)C)CC[C@H]([C@@H]1[C@@]2([C@@H]([C@@]3(O)[C@H]([C@@]4([C@@](O)([C@H](O)C3)C[C@@H](O)CC4)C)CC2)[C@@H](O)[C@H](O)1)C)C
[$([#16X4](=[OX1])(=[OX1])([OX2H	OX1H0-])[OX2][#6])	$([#16X4+2]([OX1-])([OX1-])([OX2H	OX1H0-])[OX2][#6])] S([O-])(=O)(=O)OCC[N+](C)(C)C
[$([#16X4](=[OX1])(=[OX1])([OX2H	OX1H0-])[OX2][#6])	$([#16X4+2]([OX1-])([OX1-])([OX2H	OX1H0-])[OX2][#6])] S([O-])(=O)(=O)OCC[NH+]=Cc1c([O-])ccc([N+]([O-])=O)c1
[$([#16X4](=[OX1])(=[OX1])([OX2H	OX1H0-])[OX2][#6])	$([#16X4+2]([OX1-])([OX1-])([OX2H	OX1H0-])[OX2][#6])] S([O-])(=O)(=O)OCC=C
[$([#16X4](=[OX1])(=[OX1])([OX2H	OX1H0-])[OX2][#6])	$([#16X4+2]([OX1-])([OX1-])([OX2H	OX1H0-])[OX2][#6])] S([O-])(=O)(=O)OCCC[C@H]([C@@H]1[C@@]2([C@H]([C@H]3[C@H](O)C[C@@H]4[C@@]([C@@H]3CC2)(CC[C@@H](O)C4)C)CC1)C)C
[$([#16X4](=[OX1])(=[OX1])([OX2H	OX1H0-])[OX2][#6])	$([#16X4+2]([OX1-])([OX1-])([OX2H	OX1H0-])[OX2][#6])] S([O-])(=O)(=O)OCCC[C@H]([C@H]1[C@@]2([C@H]([C@H]3[C@H](O)C[C@@H]4[C@@]([C@@H]3CC2)(CC[C@@H](O)C4)C)CC1)C)C
[$([#16X4](=[OX1])(=[OX1])([OX2H	OX1H0-])[OX2][#6])	$([#16X4+2]([OX1-])([OX1-])([OX2H	OX1H0-])[OX2][#6])] S([O-])(=O)(=O)OCCCCCCCC/C=C\CCCCCCCC
[$([#16X4](=[OX1])(=[OX1])([OX2H	OX1H0-])[OX2][#6])	$([#16X4+2]([OX1-])([OX1-])([OX2H	OX1H0-])[OX2][#6])] S([O-])(=O)(=O)OCCCCCCCCCCCCCCCC
[$([#16X4](=[OX1])(=[OX1])([OX2H	OX1H0-])[OX2][#6])	$([#16X4+2]([OX1-])([OX1-])([OX2H	OX1H0-])[OX2][#6])] S([O-])(=O)(=O)OCCN1N=CC(C(=O)N)=C1N
[$([#16X4](=[OX1])(=[OX1])([OX2H	OX1H0-])[OX2][#6])	$([#16X4+2]([OX1-])([OX1-])([OX2H	OX1H0-])[OX2][#6])] S(=O)(C1=C(N2C(=O)[C@H]([C@H]2C1)[C@H](OS([O-])(=O)=O)C)C([O-])=O)/C=C\NC(=O)C
[$([#6]=[N+]=[N-])	$([#6-]-[N+]#[N])] [N+](=[N-])=C1c2c(c(N)ccc2)c3c(cccc3)1
[$([#6]=[N+]=[N-])	$([#6-]-[N+]#[N])] [N+](=[N-])=C1c2c(N)cccc(c3c(cccc3)1)2
[$([#6]=[N+]=[N-])	$([#6-]-[N+]#[N])] [N+](=[N-])=Cc1c2c3c4c(cc2)cccc4ccc3cc1
[$([#6]=[N+]=[N-])	$([#6-]-[N+]#[N])] [O-][C@H]1C=2C=3C(=O)c4c(c(O)ccc4)C(=O)C(C(=[N+]=[N-])C2[C@@H](OC(=O)C)[C@@](O)([C@H](OC(=O)C)1)C)3
[$([#6]=[N+]=[N-])	$([#6-]-[N+]#[N])] [O-]C(=NC1=NN2N=NN=C2c3c(cccc3)1)C(=[N+]=[N-])C(=O)OCC
[$([#6]=[N+]=[N-])	$([#6-]-[N+]#[N])] [O-]C(=O)[C@@H]([NH3+])CCC(=O)N[C@@H](C(=O)N[C@H](C([O-])=O)CCC(=O)C=[N+]=[N-])CCC(=O)C=[N+]=[N-]
[$([#6]=[N+]=[N-])	$([#6-]-[N+]#[N])] [O-]C(=O)[C@@H]([NH3+])COC(=O)C(=[N+]=[N-])[C@@H](O)C
[$([#6]=[N+]=[N-])	$([#6-]-[N+]#[N])] [O-]C(=O)[C@H](NC(=O)[C@H]([NH2+]CC=C)CCC(=O)C=[N+]=[N-])CCC(=O)C=[N+]=[N-]
[$([#6]=[N+]=[N-])	$([#6-]-[N+]#[N])] [O-]C(=O)C=1C(=[N+]=[N-])C=CC1
[$([#6]=[N+]=[N-])	$([#6-]-[N+]#[N])] [O-]C1=NC(=O)NC(=O)C(=[N+]=[N-])1
[$([#6]=[N+]=[N-])	$([#6-]-[N+]#[N])] BrC=1C(=O)C=C(C(=[N+]=[N-])C1)C23OCC(C(C)(C)C)(CO2)CO3
[$([#6]=[N+]=[N-])	$([#6-]-[N+]#[N])] Brc1ccc(cc1)[C@@H]2O[C@@H](C(=O)C=[N+]=[N-])2
[$([#6]=[N+]=[N-])	$([#6-]-[N+]#[N])] Brc1ccc(cc1)C(=O)C=[N+]=[N-]
[$([#6]=[N+]=[N-])	$([#6-]-[N+]#[N])] Brc1ccc(cc1)C=NN=C2N(C(=O)N(C(=O)C(=[N+]=[N-])2)C)C
[$([#6]=[N+]=[N-])	$([#6-]-[N+]#[N])] Brc1ccc(S(=O)(=O)NCCCCCC(=O)C=[N+]=[N-])cc1
[$([#6]=[N+]=[N-])	$([#6-]-[N+]#[N])] Cl[C@@]12C(=O)C=3C([O-])=CC(=O)C(=[N+]=[N-])C(C(=O)[C@](OC([C@H](Cl)C2)(C)C)1C[C@@H]4C(=C)CC[C@H](Cl)C4(C)C)3
[$([#6]=[N+]=[N-])	$([#6-]-[N+]#[N])] Cl[C@@]12C(=O)C=3C([O-])=CC(=O)C(=[N+]=[N-])C(C(=O)[C@](OC([C@H](Cl)C2)(C)C)1C/C=C(/CCC=C(C)C)\C)3
[$([#6]=[N+]=[N-])	$([#6-]-[N+]#[N])] Cl[C@@H](c1ccccc1)[C@](O)(c2ccccc2)C(=O)C=[N+]=[N-]
[$([#6]=[N+]=[N-])	$([#6-]-[N+]#[N])] Cl[C@H](c1ccccc1)[C@](O)(c2ccccc2)C(=O)C=[N+]=[N-]
[$([#6]=[N+]=[N-])	$([#6-]-[N+]#[N])] FC(F)(F)C(=[N+]=[N-])C(=O)OCC
[$([#6]=[N+]=[N-])	$([#6-]-[N+]#[N])] Ic1c(cccc1)C(=O)C(=[N+]=[N-])C(=O)OC
[$([#6]=[N+]=[N-])	$([#6-]-[N+]#[N])] Ic1ccc(c2ccc(cc2)C(=O)N[C@H](C(=O)N[C@H](C(=O)C=[N+]=[N-])CCC)CC(C)C)cc1
[$([#6]=[N+]=[N-])	$([#6-]-[N+]#[N])] O=C(C=[N+]=[N-])[C@]1(O[C@@H](c2ccc(cc2)C)1)c3ccccc3
[$([#6]=[N+]=[N-])	$([#6-]-[N+]#[N])] O=C(C=[N+]=[N-])[C@@]1(OC1(C)C)c2ccc(cc2)C
[$([#6]=[N+]=[N-])	$([#6-]-[N+]#[N])] O=C(C=[N+]=[N-])[C@@]12[C@@H]([C@H](O)C)CC[C@H]1[C@@H]3[C@H]([C@]4(C(=CC(=O)CC4)CC3)C)CC2
[$([#6]=[N+]=[N-])	$([#6-]-[N+]#[N])] O=C(C=[N+]=[N-])[C@@]12[C@@H](C(=O)C)CC[C@H]1[C@@H]3[C@H]([C@]4(C(=CC(=O)CC4)CC3)C)CC2
[$([#6]=[N+]=[N-])	$([#6-]-[N+]#[N])] O=C(C=[N+]=[N-])[C@@H]1[C@@]2([C@H]([C@@H]3[C@@H]([C@]4(C(=CC(=O)CC4)CC3)C)CC2)CC1)C
[$([#6]=[N+]=[N-])	$([#6-]-[N+]#[N])] O=C(C=[N+]=[N-])[C@@H]1O[C@@H](c2cc3c(cc2)cccc3)1
[$([#6]=[N+]=[N-])	$([#6-]-[N+]#[N])] O=C(C=[N+]=[N-])[C@@H]1OC21C3CC4CC2CC(C3)C4
[$([#6]=[N+]=[N-])	$([#6-]-[N+]#[N])] O=C(C=[N+]=[N-])COc1c2c(ccc1)CC[C@@H]([NH+](CCC)CCC)C2
[$([#6]=[N+]=[N-])	$([#6-]-[N+]#[N])] O=C(C=[N+]=[N-])COc1c2c(ccc1)CC[C@H]([NH+](CCC)CCC)C2
[$([#6]=[N+]=[N-])	$([#6-]-[N+]#[N])] O=C(c1c(C#CCCCCC#C)cccc1)C=[N+]=[N-]
[$([#6]=[N+]=[N-])	$([#6-]-[N+]#[N])] O=C(c1c2c(ccc1)CC[C@@H]([NH+](CCC)CCC)C2)C=[N+]=[N-]
[$([#6]=[N+]=[N-])	$([#6-]-[N+]#[N])] O=C(c1c2c(nc(c3ccccc3)c1)c(c4ccccc4)ccc2)C=[N+]=[N-]
[$([#6]=[N+]=[N-])	$([#6-]-[N+]#[N])] O=C(c1cc(OC)c(OC)c(OC)c1)C=[N+]=[N-]
[$([#6]=[N+]=[N-])	$([#6-]-[N+]#[N])] O=C(c1ccccc1)C(=[N+]=[N-])C(=O)C
[$([#6]=[N+]=[N-])	$([#6-]-[N+]#[N])] O=C(N)C=1C(=[N+]=[N-])N=NC1
[$([#6]=[N+]=[N-])	$([#6-]-[N+]#[N])] O=C(N[C@H](C(=O)C=[N+]=[N-])Cc1ccccc1)C
[$([#6]=[N+]=[N-])	$([#6-]-[N+]#[N])] O=C(N[C@H](C(=O)C=[N+]=[N-])Cc1ccccc1)C[NH3+]
[$([#6]=[N+]=[N-])	$([#6-]-[N+]#[N])] O=C(NCC(=O)C=[N+]=[N-])C
[$([#6]=[N+]=[N-])	$([#6-]-[N+]#[N])] O=C(NCC(=O)NN=COCC)C=[N+]=[N-]
[$([#6]=[N+]=[N-])	$([#6-]-[N+]#[N])] O=C(NCC(=O)NN=COCC)C=[N+]=[N-]
[$([#6]=[N+]=[N-])	$([#6-]-[N+]#[N])] O=C(NCC(=O)NO)C=[N+]=[N-]
[$([#6]=[N+]=[N-])	$([#6-]-[N+]#[N])] O=C(NCC#N)C(=[N+]=[N-])C(=O)C
[$([#6]=[N+]=[N-])	$([#6-]-[N+]#[N])] O=C(NCc1ccccc1)C(=[N+]=[N-])C(=O)C
[$([#6]=[N+]=[N-])	$([#6-]-[N+]#[N])] O=C(NNC(=O)CNC(=O)C=[N+]=[N-])c1ccccc1
[$([#6]=[N+]=[N-])	$([#6-]-[N+]#[N])] O=C(O[C@]1(C(=O)C(=CC(=O)C(=[N+]=[N-])1)C(C)(C)C)C(C)(C)C)C
[$([#6]=[N+]=[N-])	$([#6-]-[N+]#[N])] O=C(O[C@H](C(=O)C=[N+]=[N-])C(OC(=O)C)[C@@H](OC(=O)C)C(=O)C=[N+]=[N-])C
[$([#6]=[N+]=[N-])	$([#6-]-[N+]#[N])] O=C(O[C@H]1C[C@H]2[C@]([C@@H]3[C@@H]([C@H]4[C@@]([C@H](C(=O)C=[N+]=[N-])CC4)(CC3)C)CC2)(CC1)C)C
[$([#6]=[N+]=[N-])	$([#6-]-[N+]#[N])] O=C(OC(C)(C)C)C=[N+]=[N-]
[$([#6]=[N+]=[N-])	$([#6-]-[N+]#[N])] O=C(OC(C#N)(C)C)C(=[N+]=[N-])C(=O)C
[$([#6]=[N+]=[N-])	$([#6-]-[N+]#[N])] O=C(OC)C(=[N+]=[N-])C(=O)OC
[$([#6]=[N+]=[N-])	$([#6-]-[N+]#[N])] O=C(OC)C=1C(=[N+]=[N-])C(C(=O)OC)1
[$([#6]=[N+]=[N-])	$([#6-]-[N+]#[N])] O=C(OC)C=1C(=[N+]=[N-])N=NC1
[$([#6]=[N+]=[N-])	$([#6-]-[N+]#[N])] O=C(OC)c1ccc(cc1)CC(=O)C=[N+]=[N-]
[$([#6]=[N+]=[N-])	$([#6-]-[N+]#[N])] O=C(OC)CCC(=O)C=[N+]=[N-]
[$([#6]=[N+]=[N-])	$([#6-]-[N+]#[N])] O=C(OC[C@]12C(=CCC1)CC3(OCCO3)CC2)C(=[N+]=[N-])C(=O)OCC
[$([#6]=[N+]=[N-])	$([#6-]-[N+]#[N])] O=C(OC/C=C(\CCC=C(C)C)/C)C=[N+]=[N-]
[$([#6]=[N+]=[N-])	$([#6-]-[N+]#[N])] O=C(Oc1c2c(ccc1)CC[C@H]([NH+](CCC)CCC)C2)C=[N+]=[N-]
[$([#6]=[N+]=[N-])	$([#6-]-[N+]#[N])] O=C(Oc1c2nc(c3ccccc3)cc(c2ccc1)C(=O)C=[N+]=[N-])C
[$([#6]=[N+]=[N-])	$([#6-]-[N+]#[N])] O=C(OCC)C(=[N+]=[N-])[C@@H](O)[C@H]1O[C@H](OC[C@H](O)1)c2ccccc2
[$([#6]=[N+]=[N-])	$([#6-]-[N+]#[N])] O=C(OCC)C(=[N+]=[N-])C(=O)COc1ccccc1
[$([#6]=[N+]=[N-])	$([#6-]-[N+]#[N])] O=C(OCC)C(=[N+]=[N-])C(=O)N
[$([#6]=[N+]=[N-])	$([#6-]-[N+]#[N])] O=C(OCC)C(=[N+]=[N-])C=1OC(=NN1)c2ccccc2
[$([#6]=[N+]=[N-])	$([#6-]-[N+]#[N])] O=C(OCc1ccccc1)N[C@@H](C(=O)OCc2ccccc2)CCC(=O)C=[N+]=[N-]
[$([#6]=[N+]=[N-])	$([#6-]-[N+]#[N])] O=C(OCc1ccccc1)N[C@H](C(=O)N[C@H](C(=O)C=[N+]=[N-])[C@@H](OCc2ccccc2)C)Cc3ccccc3
[$([#6]=[N+]=[N-])	$([#6-]-[N+]#[N])] O=C(OCc1ccccc1)N[C@H](C(=O)N[C@H](C(=O)C=[N+]=[N-])[C@H](OCc2ccccc2)C)Cc3ccccc3
[$([#6]=[N+]=[N-])	$([#6-]-[N+]#[N])] O=C1C(=[N+]=[N-])[C@H]2[C@@]([C@H]3[C@@H]([C@@H]4[C@@]([C@@H]([C@@H](CO)C)CC4)(CC3)C)CC2)(CC1)C
[$([#6]=[N+]=[N-])	$([#6-]-[N+]#[N])] O=C1C(=[N+]=[N-])C[C@@]2(C(=CC[C@@H]3[C@H]2CC[C@@]4([C@@H]3CC[C@@H]4[C@H](CCCC(C)C)C)C)C1(C)C)C
[$([#6]=[N+]=[N-])	$([#6-]-[N+]#[N])] O=C1C(=CCC1)CCCCC(=O)C=[N+]=[N-]
[$([#6]=[N+]=[N-])	$([#6-]-[N+]#[N])] O=C1C=CC(=[N+]=[N-])C=C1
[$([#6]=[N+]=[N-])	$([#6-]-[N+]#[N])] O=C1c2c(cccc2)C(=[N+]=[N-])c3c(cccc3)1
[$([#6]=[N+]=[N-])	$([#6-]-[N+]#[N])] O=C1c2c(cccc2)C(=O)C(=[N+]=[N-])1
[$([#6]=[N+]=[N-])	$([#6-]-[N+]#[N])] O=C1N([C@H](OC)C(=[N+]=[N-])C(=O)N1)C
[$([#6]=[N+]=[N-])	$([#6-]-[N+]#[N])] O=C1N(C(=O)C(=[N+]=[N-])C(=NN=Cc2ccc(OC)cc2)N1C)C
[$([#6]=[N+]=[N-])	$([#6-]-[N+]#[N])] O=C1N(C(=O)C=2c3c(cccc3C(=O)C(=[N+]=[N-])C2)1)CCCC
[$([#6]=[N+]=[N-])	$([#6-]-[N+]#[N])] O=C1N(C(=O)c2c(cccc2)1)[C@@H](C(=O)N[C@@H](C(=O)C=[N+]=[N-])C)C
[$([#6]=[N+]=[N-])	$([#6-]-[N+]#[N])] O=C1N(C(=O)c2c(cccc2)1)[C@@H](c3ccccc3)CC(=O)C=[N+]=[N-]
[$([#6]=[N+]=[N-])	$([#6-]-[N+]#[N])] O=C1N(C(=O)c2c(cccc2)1)[C@H](C(=O)C=[N+]=[N-])C(C)C
[$([#6]=[N+]=[N-])	$([#6-]-[N+]#[N])] O=C1N(C(=O)c2c(cccc2)1)[C@H](C(=O)NCCC(=O)C=[N+]=[N-])Cc3ccccc3
[$([#6]=[N+]=[N-])	$([#6-]-[N+]#[N])] O=C1N(C(=O)c2c(cccc2)1)CCCC(=O)C=[N+]=[N-]
[$([#6]=[N+]=[N-])	$([#6-]-[N+]#[N])] O=C1N(C=CC(=O)N1)[C@H]2O[C@@H]([C@H](O)[C@H](O)2)CCC(=O)C=[N+]=[N-]
[$([#6]=[N+]=[N-])	$([#6-]-[N+]#[N])] O=C1N(c2ccccc2)[C@]3(C(=O)C(=[N+]=[N-])1)[C@@H](C[NH+](CCc4ccccc4)CC3)C
[$([#6]=[N+]=[N-])	$([#6-]-[N+]#[N])] O=C1NC(=O)C(=[N+]=[N-])CN1
[$([#6]=[N+]=[N-])	$([#6-]-[N+]#[N])] O=C1NCCCC(=[N+]=[N-])1
[$([#6]=[N+]=[N-])	$([#6-]-[N+]#[N])] O=C1OC(OC(=O)C(=[N+]=[N-])1)(C)C
[$([#6]=[N+]=[N-])	$([#6-]-[N+]#[N])] O1c2c(cccc2)C(=[N+]=[N-])c3c1cccc3
[$([#6]=[N+]=[N-])	$([#6-]-[N+]#[N])] S([O-])(=O)(=O)C=1C(=O)C=CC(=[N+]=[N-])C1
[$([#6]=[N+]=[N-])	$([#6-]-[N+]#[N])] S(=O)(=O)([N-]c1ccc(F)cc1)N=C(O)C(=[N+]=[N-])C(=O)OCC
[$([#6]=[N+]=[N-])	$([#6-]-[N+]#[N])] S(=O)(=O)(c1ccccc1)C(=[N+]=[N-])C(=O)OCC
[$([#6]=[N+]=[N-])	$([#6-]-[N+]#[N])] S(=O)(=O)(NC(=O)C(=[N+]=[N-])C(=O)OCC)NC1CC([NH2+]C(C1)(C)C)(C)C
[$([#6]=[N+]=[N-])	$([#6-]-[N+]#[N])] S(=O)(=O)(Nc1c(cc(cc1)C)C(=O)C=[N+]=[N-])c2ccccc2
[$([#6]=[N+]=[N-])	$([#6-]-[N+]#[N])] S(=O)(=O)(Nc1c(cccc1)C(=O)C=[N+]=[N-])c2ccc(cc2)C
[$([#6]=[N+]=[N-])	$([#6-]-[N+]#[N])] S(=O)(=O)(NCCC(=O)C=[N+]=[N-])c1ccc(cc1)C
[$([#6]=[N+]=[N-])	$([#6-]-[N+]#[N])] S(C/C=C(/CC/C=C(/CCC=C(C)C)\C)\C)C[C@H](NC(=O)C)C(=O)C=[N+]=[N-]
[$([#6]=[N+]=[N-])	$([#6-]-[N+]#[N])] S(CCOC(=O)C(=[N+]=[N-])c1ccc([N+]([O-])=O)cc1)C
[$([#6]=[N+]=[N-])	$([#6-]-[N+]#[N])] S=C(N1C[C@@H](O[C@H](C1)C)C)C=2N=NN(NC(=O)C(=[N+]=[N-])C(=O)NC)C2
[$([#6]=[N+]=[N-])	$([#6-]-[N+]#[N])] S=C(Nc1ccccc1)N[C@@H](C(=O)C=[N+]=[N-])Cc2ccccc2
[$([#6]=[N+]=[N-])	$([#6-]-[N+]#[N])] S1C(C=NN=C2N(C(=O)N(C(=O)C(=[N+]=[N-])2)C)C)=CC=C1
[$([#6]=[N+]=[N-])	$([#6-]-[N+]#[N])] S1C(SCC(C(C)(C)C)C1)c2ccc(C#CC(=O)C=[N+]=[N-])cc2
[$([#6X4@](*)(*)(*)*)	$([#6X4@H](*)(*)*)] [nH+]1c(N[C@H]2[NH+]([C@H](Nc3[nH+]cccc3)C(C2(C)C)(C)C)C(C)C)cccc1
[$([#6X4@](*)(*)(*)*)	$([#6X4@H](*)(*)*)] [O-][N+](=O)c1cc(ccc1)[C@@H]2[C@@H]3N([C@@]4(c5c(NC(=O)4)ccc(OC)c5)[C@@H](C(=O)c6cnccc6)2)CCC3
[$([#6X4@](*)(*)(*)*)	$([#6X4@H](*)(*)*)] [O-][N+](=O)c1cc2NC(=Nc2cc1)[C@H](NC(=O)C3CCCCC3)C
[$([#6X4@](*)(*)(*)*)	$([#6X4@H](*)(*)*)] [O-]C(=O)[C@@H](NC(=O)[C@@H](NC(=O)[C@H]([NH3+])CCC(=O)N)[C@@H](O)C)CCC([O-])=O
[$([#6X4@](*)(*)(*)*)	$([#6X4@H](*)(*)*)] [O-]C(=O)C[C@@H](CC(=O)NC=1C2=NON=C2C(N3CCOCC3)=CC1)C
[$([#6X4@](*)(*)(*)*)	$([#6X4@H](*)(*)*)] Brc1c(cc(NC(=O)CN2C(=O)N[C@@](C(=O)2)(C(C)C)C)cc1)C
[$([#6X4@](*)(*)(*)*)	$([#6X4@H](*)(*)*)] Brc1c(cc(S(=O)(=O)NC[C@H]2OCCC2)cc1)C(=O)Nc3cc4c(cc3)cccc4
[$([#6X4@](*)(*)(*)*)	$([#6X4@H](*)(*)*)] Brc1c(OCC=C)c(OC)cc(c1)[C@H]2C=3C(=O)c4c(cccc4)C(N=C(C(C(=O)OC)2)C)3
[$([#6X4@](*)(*)(*)*)	$([#6X4@H](*)(*)*)] Brc1cc(c(OC)cc1)CN(C(=O)CS[C@H](C(=O)NC2=NOC(=C2)C)C)C
[$([#6X4@](*)(*)(*)*)	$([#6X4@H](*)(*)*)] Brc1cc(ccc1)C2=NN(C(=O)c3cc(Cl)ccc3)[C@@](O)(C(F)(F)F)C2
[$([#6X4@](*)(*)(*)*)	$([#6X4@H](*)(*)*)] Brc1cc2c(N(C(=O)[C@@](O)2CC(=O)c3c(c(cc(c3C)C)C)C)CCC)cc1
[$([#6X4@](*)(*)(*)*)	$([#6X4@H](*)(*)*)] Brc1ccc(OCCOC[C@H](O)C[NH2+]C(C)C)cc1
[$([#6X4@](*)(*)(*)*)	$([#6X4@H](*)(*)*)] ClC=1c2c(N(C1C(=O)OCC(=O)N[C@@H](C=3SC=CC3)C(C)C)C)cccc2
[$([#6X4@](*)(*)(*)*)	$([#6X4@H](*)(*)*)] Clc1c(cc(O[C@H](C(=O)OCc2nc(nc(n2)N)N(C)C)C)cc1)C
[$([#6X4@](*)(*)(*)*)	$([#6X4@H](*)(*)*)] Clc1c(ccc(NC(=O)NC[C@@H](N2CCOCC2)C(CC)CC)c1)C(=O)NC
[$([#6X4@](*)(*)(*)*)	$([#6X4@H](*)(*)*)] Clc1c(cccc1)[C@H](N2CCN(S(=O)(=O)c3cc4OCCOc4cc3)CC2)C(=O)OC
[$([#6X4@](*)(*)(*)*)	$([#6X4@H](*)(*)*)] Clc1c(cccc1)C2=NOC(=N2)C3CCN(C(=O)C(c4ccccc4)c5ccccc5)CC3
[$([#6X4@](*)(*)(*)*)	$([#6X4@H](*)(*)*)] Clc1c(Cl)cc(c(c1)C([O-])=O)C(=O)Nc2ccc(cc2)C(=O)OCC(C)C
[$([#6X4@](*)(*)(*)*)	$([#6X4@H](*)(*)*)] Clc1c(OCC(=O)NC(C#C)(CC)CC)cccc1
[$([#6X4@](*)(*)(*)*)	$([#6X4@H](*)(*)*)] Clc1c2SC(=Nc2c(OC)cc1)N(C(=O)[C@@H]3CN(c4ccccc4)C(=O)C3)CCCN5CCOCC5
[$([#6X4@](*)(*)(*)*)	$([#6X4@H](*)(*)*)] Clc1cc(ccc1)[C@@H]2OCCN(C(=O)C(C)C)C2
[$([#6X4@](*)(*)(*)*)	$([#6X4@H](*)(*)*)] Clc1cc(ccc1)C(=O)O[C@H](C(=O)NC=2SC=CC2C(=O)N)C(C)C
[$([#6X4@](*)(*)(*)*)	$([#6X4@H](*)(*)*)] Clc1ccc(NS(=O)(=O)c2ccc(OCC(=O)NC3CCCCCC3)cc2)cc1
[$([#6X4@](*)(*)(*)*)	$([#6X4@H](*)(*)*)] Clc1ccc(S(=O)(=O)C2(C(=O)NCC(=O)OCC)CCCC2)cc1
[$([#6X4@](*)(*)(*)*)	$([#6X4@H](*)(*)*)] FC(F)Oc1c(NC(=O)[C@H](OC(=O)C=2c3c(OC2C)ccc(OC)c3)C)cccc1
[$([#6X4@](*)(*)(*)*)	$([#6X4@H](*)(*)*)] FC(F)Oc1c(OC)cc(cc1)C(=O)Nc2ccc(cc2)[C@H](CC)C
[$([#6X4@](*)(*)(*)*)	$([#6X4@H](*)(*)*)] FC(F)Oc1ccc(NC(=O)[C@H](Nc2ccc(NC(=O)OC)cc2)C)cc1
[$([#6X4@](*)(*)(*)*)	$([#6X4@H](*)(*)*)] Fc1c(F)ccc(c1)C[NH+]([C@@H](C(=O)Nc2c(F)cc(F)cc2)C)C
[$([#6X4@](*)(*)(*)*)	$([#6X4@H](*)(*)*)] Fc1c(OC)ccc(c1)CN(C(=O)[C@H](OC(=O)c2c(NC)ccc([N+]([O-])=O)c2)C)C
[$([#6X4@](*)(*)(*)*)	$([#6X4@H](*)(*)*)] Fc1c(OC)ccc(c1)CN2C(=O)CC[C@@H]2C=3ON=C(N3)c4ccccc4
[$([#6X4@](*)(*)(*)*)	$([#6X4@H](*)(*)*)] Fc1ccc(N(C(=O)N[C@H](c2c(OC)cccc2)C)Cc3cnccc3)cc1
[$([#6X4@](*)(*)(*)*)	$([#6X4@H](*)(*)*)] Ic1c(ccc(F)c1)C(=O)O[C@@H](C(=O)NC(=O)NC(C)(C)C)C
[$([#6X4@](*)(*)(*)*)	$([#6X4@H](*)(*)*)] O(c1c(O)c(OC)cc(c1)C[NH+]2CCC(N3CCN(c4ccccc4)CC3)CC2)C
[$([#6X4@](*)(*)(*)*)	$([#6X4@H](*)(*)*)] O(c1cc(ccc1)CNc2nc3c(nc2)cccc3)C[C@H]4OCCC4
[$([#6X4@](*)(*)(*)*)	$([#6X4@H](*)(*)*)] O=C(N(C(C)(C)C)[C@H](c1cc2OCOc2cc1)C(=O)NC(CC(C)(C)C)(C)C)[C@@H](OC)c3ccccc3
[$([#6X4@](*)(*)(*)*)	$([#6X4@H](*)(*)*)] O=C(N[C@@H](C(=O)N1CCC(Nc2ccccc2)CC1)CC(C)C)c3c(cccc3)C
[$([#6X4@](*)(*)(*)*)	$([#6X4@H](*)(*)*)] O=C(N[C@@H](C(=O)OC)[C@H](CC)C)C1=COC=C1
[$([#6X4@](*)(*)(*)*)	$([#6X4@H](*)(*)*)] O=C(N1C[C@H](Nc2ccccc2)CCC1)CCC(=O)c3ccc(OC)cc3
[$([#6X4@](*)(*)(*)*)	$([#6X4@H](*)(*)*)] O=C(N1CCC(NC(=O)c2ccncc2)CC1)NC
[$([#6X4@](*)(*)(*)*)	$([#6X4@H](*)(*)*)] O=C(Nc1cc(c(OC)cc1)C)NC[C@H]2Oc3c(cccc3)C2
[$([#6X4@](*)(*)(*)*)	$([#6X4@H](*)(*)*)] O=C(Nc1cc(N2N=CC=C2)ccc1)NCC(=O)NC3CCCCC3
[$([#6X4@](*)(*)(*)*)	$([#6X4@H](*)(*)*)] O=C(Nc1cc(OC)ccc1)c2ccc(N3C(=O)[C@H]4[C@H](C(=O)3)CC[C@@H](C4)C)cc2
[$([#6X4@](*)(*)(*)*)	$([#6X4@H](*)(*)*)] O=C(NC1CC[NH+](CC1)CCCOC)CCc2ccccc2
[$([#6X4@](*)(*)(*)*)	$([#6X4@H](*)(*)*)] O=C(Nc1ccc(N2CCC(CC2)C)cc1)C(=O)NCCCC[NH+]3C[C@H](CCC3)C
[$([#6X4@](*)(*)(*)*)	$([#6X4@H](*)(*)*)] O=C(Nc1ccc(OCCOc2ccccc2)cc1)COc3c(cccc3)[C@@H](CC)C
[$([#6X4@](*)(*)(*)*)	$([#6X4@H](*)(*)*)] O=C(NCC(=O)NC[C@H]1[NH2+]CCCC1)CNC(=O)CCC(=O)NC=2ON=C3C2C[C@@H](CC3)C
[$([#6X4@](*)(*)(*)*)	$([#6X4@H](*)(*)*)] O=C(NCC(=O)Nc1cnc(N2CC[NH+](CC2)C)cc1)c3ccc(OC(C)C)cc3
[$([#6X4@](*)(*)(*)*)	$([#6X4@H](*)(*)*)] O=C(NCC(=O)NCCC[NH+]1C[C@@H](CCC1)C)CN2N=CN=C2
[$([#6X4@](*)(*)(*)*)	$([#6X4@H](*)(*)*)] O=C(NCc1cc(NC(=O)C2CCCC2)ccc1)NCC3=NN=C4N3CCC4
[$([#6X4@](*)(*)(*)*)	$([#6X4@H](*)(*)*)] O=C(NCc1cnc(N2C(=NC=C2)C)cc1)NC[C@H]3OCCC3
[$([#6X4@](*)(*)(*)*)	$([#6X4@H](*)(*)*)] O=C(NCCC)[C@@H](NC(=O)COc1c(cccc1)C)C
[$([#6X4@](*)(*)(*)*)	$([#6X4@H](*)(*)*)] O=C(O[C@@H](C(=O)NC(=O)NC1CC1)C)C=2NC(=C(C(=O)C)C2CC)C
[$([#6X4@](*)(*)(*)*)	$([#6X4@H](*)(*)*)] O=C(O[C@@H](C(=O)Nc1c(cccc1)CC)C(C)C)c2ccc(NC(=O)NC3CC3)cc2
[$([#6X4@](*)(*)(*)*)	$([#6X4@H](*)(*)*)] O=C(OC(C)(C)C)CCN1[C@H](C2=NN=C3N2C=CC=C3)CCC1
[$([#6X4@](*)(*)(*)*)	$([#6X4@H](*)(*)*)] O=C(OC)c1cc2N=C(NC(=O)c2cc1)C[NH+]3[C@@H](CCCC3)C
[$([#6X4@](*)(*)(*)*)	$([#6X4@H](*)(*)*)] O=C(OC)c1ccc(cc1)[C@H]2Nc3c(c4c(nccc4)cc3)C5=C(C(=O)CCC5)2
[$([#6X4@](*)(*)(*)*)	$([#6X4@H](*)(*)*)] O=C(OCC(=O)NC=1OC(=NN1)C(C)C)C(C)C
[$([#6X4@](*)(*)(*)*)	$([#6X4@H](*)(*)*)] O=C(OCC(=O)Nc1c2c(ccc1)cccc2)C(O)(c3ccccc3)c4ccccc4
[$([#6X4@](*)(*)(*)*)	$([#6X4@H](*)(*)*)] O=C(OCC)C1CCN([C@@H](C2=NN=NN2C(CC)(C)C)C=3C(=O)Nc4c(c(ccc4C)C)C3)CC1
[$([#6X4@](*)(*)(*)*)	$([#6X4@H](*)(*)*)] O=C(OCC)N1CC[NH+]([C@H](C(=O)Nc2ccc(cc2)C(=O)C)C)CC1
[$([#6X4@](*)(*)(*)*)	$([#6X4@H](*)(*)*)] O=C1C=C2[C@@]([C@H]3[C@@H]([C@H]4[C@@]([C@@H](OC5CC5)CC4)(CC3)C)CC2)(CC1)C
[$([#6X4@](*)(*)(*)*)	$([#6X4@H](*)(*)*)] O=C1C2=C(N3N=C(C(c4ccc(OC)cc4)=C(N=C2)3)COC)C[C@@H](c5ccccc5)C1
[$([#6X4@](*)(*)(*)*)	$([#6X4@H](*)(*)*)] O=C1c2c(OC(=C(c3cc(OC)c(OC)cc3)1)C)c(c(O)cc2)C[NH+]4C[C@@H](CCC4)C
[$([#6X4@](*)(*)(*)*)	$([#6X4@H](*)(*)*)] O=C1N(C(=O)[C@]2(N1)[C@H](CCCC2)C)CC(=O)N[C@H](CC)C
[$([#6X4@](*)(*)(*)*)	$([#6X4@H](*)(*)*)] O=C1N(c2c(N=C(N3C[C@@H](C[C@H](C3)C)C)1)cccc2)CCC(=O)N4CCN(c5[nH+]cccc5)CC4
[$([#6X4@](*)(*)(*)*)	$([#6X4@H](*)(*)*)] O=C1N(c2c(N=C1)cccc2)CC(=O)NC=3NN=C(C3)C(C)C
[$([#6X4@](*)(*)(*)*)	$([#6X4@H](*)(*)*)] O=C1N(c2ccccc2)[C@H](C(=O)N1CC(=O)N(Cc3cc(OC)c(OC)cc3)CC)C
[$([#6X4@](*)(*)(*)*)	$([#6X4@H](*)(*)*)] O=C1N(N=C(NC(=O)C[C@H](c2ccccc2)C)C1)c3ccccc3
[$([#6X4@](*)(*)(*)*)	$([#6X4@H](*)(*)*)] O=C1N(N=Cc2c(N3C[C@H](O[C@H](C3)C)C)cccc2)C=NC=4N(N=CC14)C
[$([#6X4@](*)(*)(*)*)	$([#6X4@H](*)(*)*)] O=C1Oc2c(ccc(O[C@@H](C(=O)NCCN3CCOCC3)C)c2)C(c4ccccc4)=C1
[$([#6X4@](*)(*)(*)*)	$([#6X4@H](*)(*)*)] Oc1c(c2nc(N)c(C#N)c(n2)[C@@H]3C[NH2+]CCC3)cc(O)cc1
[$([#6X4@](*)(*)(*)*)	$([#6X4@H](*)(*)*)] ON1c2c(cccc2)C(O)=C(O)[C@H]1C
[$([#6X4@](*)(*)(*)*)	$([#6X4@H](*)(*)*)] P(=O)(Oc1ccccc1)(OC[C@H]2O[C@@H](N3C(=O)N=C(N)C=C3)[C@](O)([C@H](O)2)C)NCCOC(=O)C(C)(C)C
[$([#6X4@](*)(*)(*)*)	$([#6X4@H](*)(*)*)] S([C@@H](C(=O)NCC1CCCCC1)C)Cc2nc(nc(n2)N)N(C)C
[$([#6X4@](*)(*)(*)*)	$([#6X4@H](*)(*)*)] S(=O)(=O)(N)c1cc(NC(=O)[C@H](OC(=O)c2c(NCCCC)cccc2)C)ccc1
[$([#6X4@](*)(*)(*)*)	$([#6X4@H](*)(*)*)] S(=O)(=O)(N=C([O-])c1c(SC(F)(F)F)cccc1)C2=CNC(C(=O)N3CCCC3)=C2
[$([#6X4@](*)(*)(*)*)	$([#6X4@H](*)(*)*)] S(=O)(=O)(N1CCC(C(=O)N[C@H](C(=O)NC2CCCC2)C)CC1)c3ccc(NC(=O)C)cc3
[$([#6X4@](*)(*)(*)*)	$([#6X4@H](*)(*)*)] S(=O)(=O)(N1CCC(CN2CCOCC2)CC1)c3ccc(cc3)C
[$([#6X4@](*)(*)(*)*)	$([#6X4@H](*)(*)*)] S(=O)(=O)(N1CCC(CNC(=O)c2cc(cc(c2)C(F)(F)F)C(F)(F)F)CC1)C
[$([#6X4@](*)(*)(*)*)	$([#6X4@H](*)(*)*)] S(=O)(=O)(NC1CC1)c2ccc(cc2)CNC(=O)Nc3ccc(cc3)CC(=O)N
[$([#6X4@](*)(*)(*)*)	$([#6X4@H](*)(*)*)] S(=O)(=O)(Nc1ccc(cc1)C2(C(=O)NC(C)C)CC2)c3ccc(cc3)C
[$([#6X4@](*)(*)(*)*)	$([#6X4@H](*)(*)*)] S(C1=NN=C(N(c2ccc(cc2)C)1)C)[C@@H](c3ccccc3)C(=O)N4CCOCC4
[$([#6X4@](*)(*)(*)*)	$([#6X4@H](*)(*)*)] S(C1=NN=C(N(N)1)C2=C(OC=C2)C)[C@@H](C=3ON=C(N3)C4CC4)C
[$([#6X4@](*)(*)(*)*)	$([#6X4@H](*)(*)*)] S(C1=NN=NN(c2ccc(OC)cc2)1)[C@@H]3C(=O)CCCC3
[$([#6X4@](*)(*)(*)*)	$([#6X4@H](*)(*)*)] S(C1=NN2C(=NN=C2C=C1)c3cnccc3)CC(=O)NC[C@H]4OCCC4
[$([#6X4@](*)(*)(*)*)	$([#6X4@H](*)(*)*)] S(c1ncc(NC(=O)C(=O)N2C[C@H](O[C@H](C2)C)C)cc1)CC
[$([#6X4@](*)(*)(*)*)	$([#6X4@H](*)(*)*)] S=C(N(Cc1cc(F)ccc1)C[C@H]2OCCC2)Nc3c(cc(cc3)C)C
[$([#6X4@](*)(*)(*)*)	$([#6X4@H](*)(*)*)] S=C(Nc1c(OCCC)cccc1)N[C@@H](c2ccccc2)C
[$([#6X4@](*)(*)(*)*)	$([#6X4@H](*)(*)*)] S=C=N[C@@H](C(=O)OCC)CCC(=O)OCC
[$([#6X4@](*)(*)(*)*)	$([#6X4@H](*)(*)*)] S1C(=CC=C1)[C@H]2N(C(=O)Nc3c(cccc3)CC)CCCCC2
[$([#6X4@](*)(*)(*)*)	$([#6X4@H](*)(*)*)] S1C(=CC=C1)C[C@@H](OC(=O)C)[C@H]([NH+](CC)CC)C2CCCCC2
[$([#6X4@](*)(*)(*)*)	$([#6X4@H](*)(*)*)] S1C(=NC(=C1)C)[C@H](C#N)C(=O)CSC2=NN3C(=N2)N=C(C(=C3C)CCCC)C
[$([#6X4@](*)(*)(*)*)	$([#6X4@H](*)(*)*)] S1C(=Nc2cc(ccc2)C(F)(F)F)NC(=O)[C@@H]1CC(=O)Nc3ccc(cc3)C(=O)OCC
[$([#6X4@](*)(*)(*)*)	$([#6X4@H](*)(*)*)] S1C(C(=O)NC[C@H](CN2N=CC=C2)C)=C(C=C1)C(C)C
[$([#6X4@](*)(*)(*)*)	$([#6X4@H](*)(*)*)] S1C(C(=O)NC2CC[NH+](CN3C(=O)C4(CC(=O)3)CCCC4)CC2)=C(N=C1)C
[$([#6X4@](*)(*)(*)*)	$([#6X4@H](*)(*)*)] S1C(NC(=O)N2CCC(C(=O)Nc3ccc(N(C)C)cc3)CC2)=CC=C1
[$([#6X4@](*)(*)(*)*)	$([#6X4@H](*)(*)*)] S1C2=NC(=O)/C(/C(=[NH2+])N(N=C1COc3ccccc3)2)=C/C4=C(N(c5ccc(cc5)C(C)C)C(=C4)C)C
[$([#6X4@](*)(*)(*)*)	$([#6X4@H](*)(*)*)] S1C2=NN=C(N(N[C@H](c3ccc(OCCOCCCC(=O)NCC[NH+]4CC4)cc3)[C@H]1C(=O)NCC[NH+]5CC5)2)CC
[$([#6X4@](*)(*)(*)*)	$([#6X4@H](*)(*)*)] S1c2c(ccc(c2)C)C[C@@H]1C(=O)NNC(=O)c3cc(OCC)c(OCC)c(OCC)c3
[$([#6X4@](*)(*)(*)*)	$([#6X4@H](*)(*)*)] S1c2c(N=C1[C@H]3[C@H](C(=O)NC4CC[NH+](Cc5ccncc5)CC4)CC=CC3)cccc2
[$([#7+][OX1-])	$([#7v5]=[OX1]);!$([#7](~[O])~[O]);!$([#7]=[#7])] [O-][N+](=C(c1ccccc1)c2ccccc2)C(c3ccccc3)c4ccccc4
[$([#7+][OX1-])	$([#7v5]=[OX1]);!$([#7](~[O])~[O]);!$([#7]=[#7])] [O-][N+](=Cc1ccccc1)C(C)(C)C
[$([#7+][OX1-])	$([#7v5]=[OX1]);!$([#7](~[O])~[O]);!$([#7]=[#7])] [O-][N+](=Cc1ccccc1)C2(/C=C/C)CCCCC2
[$([#7+][OX1-])	$([#7v5]=[OX1]);!$([#7](~[O])~[O]);!$([#7]=[#7])] [O-][N+](=Cc1nc(c2ncccc2)ccc1)C
[$([#7+][OX1-])	$([#7v5]=[OX1]);!$([#7](~[O])~[O]);!$([#7]=[#7])] [O-][N+](=O)C1=NN([N+]([O-])=C(N[C@H]2[C@@H](CCCC2)C)1)c3ccccc3
[$([#7+][OX1-])	$([#7v5]=[OX1]);!$([#7](~[O])~[O]);!$([#7]=[#7])] [O-][N+](=O)C1=NN([N+]([O-])=C(Nc2c(OC)ccc(c2)C)1)c3c(cccc3)C
[$([#7+][OX1-])	$([#7v5]=[OX1]);!$([#7](~[O])~[O]);!$([#7]=[#7])] [O-][N+](=O)C1=NN([N+]([O-])=C(NCc2ccc(cc2)C)1)c3ccc(OC)cc3
[$([#7+][OX1-])	$([#7v5]=[OX1]);!$([#7](~[O])~[O]);!$([#7]=[#7])] [O-][N+](=O)C1=NN([N+]([O-])=C(NCCc2ccccc2)1)c3ccccc3
[$([#7+][OX1-])	$([#7v5]=[OX1]);!$([#7](~[O])~[O]);!$([#7]=[#7])] [O-][N+](c1ccccc1)=CC=2c3c(NC2)cccc3
[$([#7+][OX1-])	$([#7v5]=[OX1]);!$([#7](~[O])~[O]);!$([#7]=[#7])] [O-][N+](Cc1c(O)ccc(c2ccccc2)c1)(C)C
[$([#7+][OX1-])	$([#7v5]=[OX1]);!$([#7](~[O])~[O]);!$([#7]=[#7])] [O-][N+](CCc1c2c(NC(=O)C2)ccc1)(CCC)CCC
[$([#7+][OX1-])	$([#7v5]=[OX1]);!$([#7](~[O])~[O]);!$([#7]=[#7])] [O-][N+](N=C(c1ccccc1)c2ccccc2)=C(c3ccccc3)c4ccccc4
[$([#7+][OX1-])	$([#7v5]=[OX1]);!$([#7](~[O])~[O]);!$([#7]=[#7])] [O-][N+]=1c2c(N(OCC(=O)OCC)C1C)cccc2
[$([#7+][OX1-])	$([#7v5]=[OX1]);!$([#7](~[O])~[O]);!$([#7]=[#7])] [O-][N+]=1ON=C(c2cc3OCOc3cc2)C1C
[$([#7+][OX1-])	$([#7v5]=[OX1]);!$([#7](~[O])~[O]);!$([#7]=[#7])] [O-][N+]=1ON=C2C1C[C@]3([C@H]4[C@H]([C@@H]5[C@@]([C@@H]([C@@H](CCCC(C)C)C)CC5)(CC4)C)CC[C@H]3C2)C
[$([#7+][OX1-])	$([#7v5]=[OX1]);!$([#7](~[O])~[O]);!$([#7]=[#7])] [O-][N+]=1ON=C2C1C=CC(C(=O)N([C@H]3C[NH+](CCCc4ccccc4)CCC3)C)=C2
[$([#7+][OX1-])	$([#7v5]=[OX1]);!$([#7](~[O])~[O]);!$([#7]=[#7])] [O-][N+]=1ON=C2C1C=CC(C(=O)N3CCC([C@@H](N(C(=O)C4=NN(C=C4)C)C)Cc5ccccc5)CC3)=C2
[$([#7+][OX1-])	$([#7v5]=[OX1]);!$([#7](~[O])~[O]);!$([#7]=[#7])] [O-][N+]=1ON=C2C1C=CC=3N([O-])C(=C(C(=O)C)C23)C
[$([#7+][OX1-])	$([#7v5]=[OX1]);!$([#7](~[O])~[O]);!$([#7]=[#7])] [O-][N+]=1ON=C2C1CC[C@@]3([N+]([O-])=C(C[C@@](O)23)C)N
[$([#7+][OX1-])	$([#7v5]=[OX1]);!$([#7](~[O])~[O]);!$([#7]=[#7])] [O-][N+]=1ON=C2C1CC[C@H]3N(O)[C@@H](C[C@@](O)23)C
[$([#7+][OX1-])	$([#7v5]=[OX1]);!$([#7](~[O])~[O]);!$([#7]=[#7])] [O-][N+]=1ON=C2c3c(nnc(c3)C)CCC12
[$([#7+][OX1-])	$([#7v5]=[OX1]);!$([#7](~[O])~[O]);!$([#7]=[#7])] [O-][N+]1(CC=CC1)C
[$([#7+][OX1-])	$([#7v5]=[OX1]);!$([#7](~[O])~[O]);!$([#7]=[#7])] [O-][N+]1=C(C(N(O)[C@H]1c2ccccc2)(C)C)C
[$([#7+][OX1-])	$([#7v5]=[OX1]);!$([#7](~[O])~[O]);!$([#7]=[#7])] [O-][N+]1=C(C=2OC(=CC2)C)C(N(O)[C@@]31C(=NO)CCCC3)(C)C
[$([#7+][OX1-])	$([#7v5]=[OX1]);!$([#7](~[O])~[O]);!$([#7]=[#7])] [O-][N+]1=C(OC(c2ccccc2)=C1CC)c3c(O)cccc3
[$([#7+][OX1-])	$([#7v5]=[OX1]);!$([#7](~[O])~[O]);!$([#7]=[#7])] [O-][n+]1c(cccc1)C(=O)Nc2cc(c(c(c2)C)C)C(=O)OC
[$([#7+][OX1-])	$([#7v5]=[OX1]);!$([#7](~[O])~[O]);!$([#7]=[#7])] [O-][n+]1c(cccc1)C(=O)NC2CC2
[$([#7+][OX1-])	$([#7v5]=[OX1]);!$([#7](~[O])~[O]);!$([#7]=[#7])] [O-][n+]1c(cccc1)C(=O)Nc2ccc(O[C@H](CC)C)cc2
[$([#7+][OX1-])	$([#7v5]=[OX1]);!$([#7](~[O])~[O]);!$([#7]=[#7])] [O-][n+]1c(N)c(nc2c1cccc2)C(=N)NN=Cc3cc([N+]([O-])=O)ccc3
[$([#7+][OX1-])	$([#7v5]=[OX1]);!$([#7](~[O])~[O]);!$([#7]=[#7])] [O-][n+]1c(Oc2c(cccc2)[C@H](O[C@@H]3C[NH2+][C@@H](C(=O)N)C3)C(=O)NCCC(=O)N)cccc1
[$([#7+][OX1-])	$([#7v5]=[OX1]);!$([#7](~[O])~[O]);!$([#7]=[#7])] [O-][n+]1c2c([n+]([O-])cc1c3ccccc3)cccc2
[$([#7+][OX1-])	$([#7v5]=[OX1]);!$([#7](~[O])~[O]);!$([#7]=[#7])] [O-][n+]1c2c(c([N+]([O-])=O)c(N(C(=O)C)C)cc2)ccc1
[$([#7+][OX1-])	$([#7v5]=[OX1]);!$([#7](~[O])~[O]);!$([#7]=[#7])] [O-][n+]1c2c(nc(c1C(=O)C)COC(=O)c3cc(OC)ccc3)ccc(OC)c2
[$([#7+][OX1-])	$([#7v5]=[OX1]);!$([#7](~[O])~[O]);!$([#7]=[#7])] [O-][n+]1cc(c(cc1)C)CO
[$([#7+][OX1-])	$([#7v5]=[OX1]);!$([#7](~[O])~[O]);!$([#7]=[#7])] [O-][n+]1cc(ccc1)C(=NO)N
[$([#7+][OX1-])	$([#7v5]=[OX1]);!$([#7](~[O])~[O]);!$([#7]=[#7])] [O-][n+]1cc(ccc1)C(=O)N([C@@H](c2ccc(cc2)C)C)C
[$([#7+][OX1-])	$([#7v5]=[OX1]);!$([#7](~[O])~[O]);!$([#7]=[#7])] [O-][n+]1cc(ccc1)C(=O)N[C@@H](c2c3c(ccc2)cccc3)C
[$([#7+][OX1-])	$([#7v5]=[OX1]);!$([#7](~[O])~[O]);!$([#7]=[#7])] [O-][n+]1cc(ccc1)C(=O)N[C@@H](c2cc([N+]([O-])=O)ccc2)C
[$([#7+][OX1-])	$([#7v5]=[OX1]);!$([#7](~[O])~[O]);!$([#7]=[#7])] [O-][n+]1cc(ccc1)C(=O)N2CCN(C(=O)c3c(OCC)cccc3)CC2
[$([#7+][OX1-])	$([#7v5]=[OX1]);!$([#7](~[O])~[O]);!$([#7]=[#7])] [O-][n+]1cc(ccc1)C(=O)Nc2ccc(OC)cc2
[$([#7+][OX1-])	$([#7v5]=[OX1]);!$([#7](~[O])~[O]);!$([#7]=[#7])] [O-][n+]1cc(ccc1)C(=O)NCCOc2c3OC(Cc3ccc2)(C)C
[$([#7+][OX1-])	$([#7v5]=[OX1]);!$([#7](~[O])~[O]);!$([#7]=[#7])] [O-][n+]1cc(Oc2c([N+]([O-])=O)cc([N+]([O-])=O)cc2)ccc1
[$([#7+][OX1-])	$([#7v5]=[OX1]);!$([#7](~[O])~[O]);!$([#7]=[#7])] [O-][n+]1ccc(cc1)C(=O)N[C@H]2C3=C(N(N=C3)c4ccc(cc4)C)CC(C2)(C)C
[$([#7+][OX1-])	$([#7v5]=[OX1]);!$([#7](~[O])~[O]);!$([#7]=[#7])] [O-][n+]1ccc(cc1)C(=O)NC[C@H]([NH+]2Cc3c(cccc3)CC2)CC
[$([#7+][OX1-])	$([#7v5]=[OX1]);!$([#7](~[O])~[O]);!$([#7]=[#7])] [O-][n+]1ccc(cc1)C(=O)NCCc2c(OC)ccc(OC)c2
[$([#7+][OX1-])	$([#7v5]=[OX1]);!$([#7](~[O])~[O]);!$([#7]=[#7])] [O-][n+]1ccc(cc1)C(=O)NNC(=O)CC23CC4CC(C2)CC(C3)C4
[$([#7+][OX1-])	$([#7v5]=[OX1]);!$([#7](~[O])~[O]);!$([#7]=[#7])] [O-][n+]1ccc(cc1)C(=O)O[C@@H](C(=O)Nc2cc(OC)c(OC)cc2)C
[$([#7+][OX1-])	$([#7v5]=[OX1]);!$([#7](~[O])~[O]);!$([#7]=[#7])] [O-][n+]1ccc(cc1)C(=O)O[C@H](C(=O)NCCOc2cc(ccc2)C)C
[$([#7+][OX1-])	$([#7v5]=[OX1]);!$([#7](~[O])~[O]);!$([#7]=[#7])] [O-][n+]1ccc(cc1)C(=O)O[C@H](c2ccccc2)C(=O)NC(C)C
[$([#7+][OX1-])	$([#7v5]=[OX1]);!$([#7](~[O])~[O]);!$([#7]=[#7])] [O-][n+]1ccc(cc1)C(=O)OCC(=O)C=2C(=O)N(C(=O)N(C(N)2)CC(C)C)C
[$([#7+][OX1-])	$([#7v5]=[OX1]);!$([#7](~[O])~[O]);!$([#7]=[#7])] [O-][n+]1ccc(cc1)C(=O)OCC(=O)NC(=O)NCC=2OC=CC2
[$([#7+][OX1-])	$([#7v5]=[OX1]);!$([#7](~[O])~[O]);!$([#7]=[#7])] Brc1c2nc(nc([O-])c2cc(Br)c1)CSc3[n+]([O-])cccc3
[$([#7+][OX1-])	$([#7v5]=[OX1]);!$([#7](~[O])~[O]);!$([#7]=[#7])] Brc1cc(ccc1)CN(C(=O)c2[n+]([O-])cccc2)C3CC3
[$([#7+][OX1-])	$([#7v5]=[OX1]);!$([#7](~[O])~[O]);!$([#7]=[#7])] Brc1cc(Nc2ncnc3c2c[nH+]c(NCCC[N+]4([O-])CCOCC4)c3)ccc1
[$([#7+][OX1-])	$([#7v5]=[OX1]);!$([#7](~[O])~[O]);!$([#7]=[#7])] Clc1[n+]([O-])cccc1C
[$([#7+][OX1-])	$([#7v5]=[OX1]);!$([#7](~[O])~[O]);!$([#7]=[#7])] Clc1c(cccc1)C[C@@H]2OCCN(C(=O)c3cc[n+]([O-])cc3)C2
[$([#7+][OX1-])	$([#7v5]=[OX1]);!$([#7](~[O])~[O]);!$([#7]=[#7])] Clc1c(cccc1)CON2c3c([N+]([O-])=C(C=4SC=CC4)C(=O)2)cccc3
[$([#7+][OX1-])	$([#7v5]=[OX1]);!$([#7](~[O])~[O]);!$([#7]=[#7])] Clc1c(Cl)ccc(NC(=O)C2=[N+]([O-])ON=C(C(=O)Nc3cc(Cl)c(Cl)cc3)2)c1
[$([#7+][OX1-])	$([#7v5]=[OX1]);!$([#7](~[O])~[O]);!$([#7]=[#7])] Clc1c(N)c(Cl)cc(c1)C2=NCCN3[N+]([O-])=C4C(=C32)C=CC(=C4)C(F)(F)F
[$([#7+][OX1-])	$([#7v5]=[OX1]);!$([#7](~[O])~[O]);!$([#7]=[#7])] Clc1c(NC(=O)c2c3c(OC(c4cnccc4)=C3)c(OC)nc2)c(Cl)c[n+]([O-])c1
[$([#7+][OX1-])	$([#7v5]=[OX1]);!$([#7](~[O])~[O]);!$([#7]=[#7])] Clc1c(Oc2ccc(NC(=O)CSc3[n+]([O-])cccc3)cc2)ncc(Cl)c1
[$([#7+][OX1-])	$([#7v5]=[OX1]);!$([#7](~[O])~[O]);!$([#7]=[#7])] Clc1c(OCC)ccc(NC(=O)CSc2[n+]([O-])cccc2)c1
[$([#7+][OX1-])	$([#7v5]=[OX1]);!$([#7](~[O])~[O]);!$([#7]=[#7])] Clc1cc(ccc1)C2=NO[N+]([O-])=C(C#N)2
[$([#7+][OX1-])	$([#7v5]=[OX1]);!$([#7](~[O])~[O]);!$([#7]=[#7])] Clc1cc(F)c(NC(=O)c2cc[n+]([O-])cc2)cc1
[$([#7+][OX1-])	$([#7v5]=[OX1]);!$([#7](~[O])~[O]);!$([#7]=[#7])] Clc1cc(N2[N+]([O-])=C(NCc3cnccc3)C([N+]([O-])=O)=N2)ccc1
[$([#7+][OX1-])	$([#7v5]=[OX1]);!$([#7](~[O])~[O]);!$([#7]=[#7])] Clc1cc2[n+]([O-])c(c([n+]([O-])c2cc1)C(C)(C)C)C(=O)OC
[$([#7+][OX1-])	$([#7v5]=[OX1]);!$([#7](~[O])~[O]);!$([#7]=[#7])] Clc1cc2[n+]([O-])ccc(Nc3cc(c(O)c(c3)C[NH+](CC)CC)c4c(cccc4)C(F)(F)F)c2cc1
[$([#7+][OX1-])	$([#7v5]=[OX1]);!$([#7](~[O])~[O]);!$([#7]=[#7])] Clc1cc2c(c3N=C(Nc3c4c2cc(C#Cc5cc[n+]([O-])cc5)cc4)c6c(C#N)cccc(C#N)6)cc1
[$([#7+][OX1-])	$([#7v5]=[OX1]);!$([#7](~[O])~[O]);!$([#7]=[#7])] Clc1cc2N=C(Sc2cc1)c3ccc(OC(=O)c4c[n+]([O-])ccc4)cc3
[$([#7+][OX1-])	$([#7v5]=[OX1]);!$([#7](~[O])~[O]);!$([#7]=[#7])] Clc1ccc(c2[n+]([O-])c3c([n+]([O-])c2C)CCCC3)cc1
[$([#7+][OX1-])	$([#7v5]=[OX1]);!$([#7](~[O])~[O]);!$([#7]=[#7])] Clc1ccc(c2[n+]([O-])ccc(c(N)2)C(=O)c3ccccc3)cc1
[$([#7+][OX1-])	$([#7v5]=[OX1]);!$([#7](~[O])~[O]);!$([#7]=[#7])] Clc1ccc(cc1)/C=C\C(=O)c2[n+]([O-])c3c([n+]([O-])c2C)cc(c(c3)C)C
[$([#7+][OX1-])	$([#7v5]=[OX1]);!$([#7](~[O])~[O]);!$([#7]=[#7])] Clc1ccc(cc1)C(=O)OCc2nc3c([n+]([O-])c2C(=O)c4ccccc4)cc(OCC)cc3
[$([#7+][OX1-])	$([#7v5]=[OX1]);!$([#7](~[O])~[O]);!$([#7]=[#7])] Clc1ccc(S(=O)(=O)N2CCN(C(=O)CSc3[n+]([O-])cccc3)CC2)cc1
[$([#7+][OX1-])	$([#7v5]=[OX1]);!$([#7](~[O])~[O]);!$([#7]=[#7])] FC(F)(c1[n+]([O-])cccc1)CNC2=NC=CN(C(=O)2)CC(=O)NCc3c(N4N=NN=C4)cccc3
[$([#7+][OX1-])	$([#7v5]=[OX1]);!$([#7](~[O])~[O]);!$([#7]=[#7])] FC(F)(F)C1=[N+]([O-])[C@H](Cc2c(ccc(OC)c2)1)C
[$([#7+][OX1-])	$([#7v5]=[OX1]);!$([#7](~[O])~[O]);!$([#7]=[#7])] FC(F)(F)c1c(NC(=O)[C@@H](OC(=O)c2cc[n+]([O-])cc2)C)cccc1
[$([#7+][OX1-])	$([#7v5]=[OX1]);!$([#7](~[O])~[O]);!$([#7]=[#7])] Fc1c([N+]([O-])=O)cc(NC(=O)COC(=O)c2cc[n+]([O-])cc2)cc1
[$([#7+][OX1-])	$([#7v5]=[OX1]);!$([#7](~[O])~[O]);!$([#7]=[#7])] Fc1c(cc(cc1)C2=[N+]([O-])[C@]3(N(O)C2(C)C)C(=NO)CCCC3)C
[$([#7+][OX1-])	$([#7v5]=[OX1]);!$([#7](~[O])~[O]);!$([#7]=[#7])] Fc1c(F)ccc2N(C(=O)N([C@](c12)(c3ccccc3)CCC)CC(F)(F)F)Cc4cc[n+]([O-])cc4
[$([#7+][OX1-])	$([#7v5]=[OX1]);!$([#7](~[O])~[O]);!$([#7]=[#7])] Fc1cc2[n+]([O-])c(C#N)c([n+]([O-])c2cc1)c3ccc(cc3)C(=O)OC
[$([#7+][OX1-])	$([#7v5]=[OX1]);!$([#7](~[O])~[O]);!$([#7]=[#7])] S(=O)(=O)(c1[n+]([O-])cccc1)CC(=O)Nc2c(F)cc(F)cc2
[$([#7+][OX1-])	$([#7v5]=[OX1]);!$([#7](~[O])~[O]);!$([#7]=[#7])] S(=O)(=O)(N=C([O-])c1c[n+]([O-])ccc1)C=2SC(=CC2)CC(=O)OC
[$([#7+][OX1-])	$([#7v5]=[OX1]);!$([#7](~[O])~[O]);!$([#7]=[#7])] S(=O)(=O)(N1C[C@H](O[C@@H](C1)C)C)c2ccc(NC(=O)c3cc[n+]([O-])cc3)cc2
[$([#7+][OX1-])	$([#7v5]=[OX1]);!$([#7](~[O])~[O]);!$([#7]=[#7])] S(=O)(=O)(NC)c1c(ccc(NC(=O)CSc2[n+]([O-])cccc2)c1)C
[$([#7+][OX1-])	$([#7v5]=[OX1]);!$([#7](~[O])~[O]);!$([#7]=[#7])] S(c1[n+]([O-])cccc1)[C@H](C(=O)Nc2cc(ccc2)C)C(C)C
[$([#7+][OX1-])	$([#7v5]=[OX1]);!$([#7](~[O])~[O]);!$([#7]=[#7])] S(c1[n+]([O-])cccc1)[C@H](C2=NC=3SC=C(C=4SC=CC4)C3C(=O)N2)C
[$([#7+][OX1-])	$([#7v5]=[OX1]);!$([#7](~[O])~[O]);!$([#7]=[#7])] S(c1[n+]([O-])cccc1)CC(=O)N(CC=2SC=CC2)CCc3ccccc3
[$([#7+][OX1-])	$([#7v5]=[OX1]);!$([#7](~[O])~[O]);!$([#7]=[#7])] S(c1[n+]([O-])cccc1)CC(=O)NC=2SC=C(N2)c3ccc(cc3)CCC
[$([#7+][OX1-])	$([#7v5]=[OX1]);!$([#7](~[O])~[O]);!$([#7]=[#7])] S(c1[n+]([O-])cccc1)CC(=O)Nc2c(F)c(F)c(F)c(F)c(F)2
[$([#7+][OX1-])	$([#7v5]=[OX1]);!$([#7](~[O])~[O]);!$([#7]=[#7])] S(c1[n+]([O-])cccc1)CC(=O)Nc2c(OC)ccc([N+]([O-])=O)c2
[$([#7+][OX1-])	$([#7v5]=[OX1]);!$([#7](~[O])~[O]);!$([#7]=[#7])] S(c1[n+]([O-])cccc1)CC(=O)Nc2cc3NC(=Nc3cc2)C(C)(C)C
[$([#7+][OX1-])	$([#7v5]=[OX1]);!$([#7](~[O])~[O]);!$([#7]=[#7])] S(c1[n+]([O-])cccc1)CC2=C3C(OC(O)=C2)=CC(=[NH+]C(=O)OCC)C=C3
[$([#7+][OX1-])	$([#7v5]=[OX1]);!$([#7](~[O])~[O]);!$([#7]=[#7])] S=C1SC([C@@H]([N+]([O-])=Cc2ccc(cc2)C)N1C)(C)C
[$([#7+][OX1-])	$([#7v5]=[OX1]);!$([#7](~[O])~[O]);!$([#7]=[#7])] S=C1SC([C@H]([N+]([O-])=Cc2ccc(SC)cc2)N(c3ccccc3)1)(C)C
[$([#7+][OX1-])	$([#7v5]=[OX1]);!$([#7](~[O])~[O]);!$([#7]=[#7])] S1C(=NC(=C1)Cc2cc[n+]([O-])cc2)Nc3cc(ccc3)C
[$([#7+][OX1-])	$([#7v5]=[OX1]);!$([#7](~[O])~[O]);!$([#7]=[#7])] S1C(=NC=C1)N(C(=O)[C@@H](OC(=O)c2cc[n+]([O-])cc2)C)C3CCCCC3
[$([#7+][OX1-])	$([#7v5]=[OX1]);!$([#7](~[O])~[O]);!$([#7]=[#7])] S1C(=NC2=C1C(=O)CC(C2)(C)C)NC(=O)c3c[n+]([O-])ccc3
[$([#7+][OX1-])	$([#7v5]=[OX1]);!$([#7](~[O])~[O]);!$([#7]=[#7])] S1C(C2=[N+]([O-])c3c(N(OCC)C(=O)2)cccc3)=CC=C1
[$([#7+][OX1-])	$([#7v5]=[OX1]);!$([#7](~[O])~[O]);!$([#7]=[#7])] S1N=C(N=C1c2ccccc2)C=[N+]([O-])C(C)(C)C
[$([$([NX3H	NX4H2+])	$([NX3](C)(C)(C))]1[CX4H]([CH2][CH2][CH2]1)[CX3](=[OX1])[OX2H	OX1-	N])	$([$([NX3H2	NX4H3+])	$([NX3H](C)(C))][CX4H2][CX3](=[OX1])[OX2H	OX1-	N])	$([$([NX3H2	NX4H3+])	$([NX3H](C)(C))][CX4H]([$([CH3X4])	$([CH2X4][CH2X4][CH2X4][NHX3][CH0X3](=[NH2X3+	NHX2+0])[NH2X3])	$([CH2X4][CX3](=[OX1])[NX3H2])	$([CH2X4][CX3](=[OX1])[OH0-	OH])	$([CH2X4][SX2H	SX1H0-])	$([CH2X4][CH2X4][CX3](=[OX1])[OH0-	OH])	$([CH2X4][#6X3]1:[$([#7X3H+	#7X2H0+0]:[#6X3H]:[#7X3H])	$([#7X3H])]:[#6X3H]:[$([#7X3H+	#7X2H0+0]:[#6X3H]:[#7X3H])	$([#7X3H])]:[#6X3H]1)	$([CHX4]([CH3X4])[CH2X4][CH3X4])	$([CH2X4][CHX4]([CH3X4])[CH3X4])	$([CH2X4][CH2X4][CH2X4][CH2X4][NX4+	NX3+0])	$([CH2X4][CH2X4][SX2][CH3X4])	$([CH2X4][cX3]1[cX3H][cX3H][cX3H][cX3H][cX3H]1)	$([CH2X4][OX2H])	$([CHX4]([CH3X4])[OX2H])	$([CH2X4][cX3]1[cX3H][nX3H][cX3]2[cX3H][cX3H][cX3H][cX3H][cX3]12)	$([CH2X4][cX3]1[cX3H][cX3H][cX3]([OHX2	OH0X1-])[cX3H][cX3H]1)	$([CHX4]([CH3X4])[CH3X4])])[CX3](=[OX1])[OX2H	OX1-	N])] [O-][N+](=O)c1c(c(NC(=O)[C@H](NC(=O)COc2ccccc2)C)ccc1)C
[$([$([NX3H	NX4H2+])	$([NX3](C)(C)(C))]1[CX4H]([CH2][CH2][CH2]1)[CX3](=[OX1])[OX2H	OX1-	N])	$([$([NX3H2	NX4H3+])	$([NX3H](C)(C))][CX4H2][CX3](=[OX1])[OX2H	OX1-	N])	$([$([NX3H2	NX4H3+])	$([NX3H](C)(C))][CX4H]([$([CH3X4])	$([CH2X4][CH2X4][CH2X4][NHX3][CH0X3](=[NH2X3+	NHX2+0])[NH2X3])	$([CH2X4][CX3](=[OX1])[NX3H2])	$([CH2X4][CX3](=[OX1])[OH0-	OH])	$([CH2X4][SX2H	SX1H0-])	$([CH2X4][CH2X4][CX3](=[OX1])[OH0-	OH])	$([CH2X4][#6X3]1:[$([#7X3H+	#7X2H0+0]:[#6X3H]:[#7X3H])	$([#7X3H])]:[#6X3H]:[$([#7X3H+	#7X2H0+0]:[#6X3H]:[#7X3H])	$([#7X3H])]:[#6X3H]1)	$([CHX4]([CH3X4])[CH2X4][CH3X4])	$([CH2X4][CHX4]([CH3X4])[CH3X4])	$([CH2X4][CH2X4][CH2X4][CH2X4][NX4+	NX3+0])	$([CH2X4][CH2X4][SX2][CH3X4])	$([CH2X4][cX3]1[cX3H][cX3H][cX3H][cX3H][cX3H]1)	$([CH2X4][OX2H])	$([CHX4]([CH3X4])[OX2H])	$([CH2X4][cX3]1[cX3H][nX3H][cX3]2[cX3H][cX3H][cX3H][cX3H][cX3]12)	$([CH2X4][cX3]1[cX3H][cX3H][cX3]([OHX2	OH0X1-])[cX3H][cX3H]1)	$([CHX4]([CH3X4])[CH3X4])])[CX3](=[OX1])[OX2H	OX1-	N])] [O-][N+](=O)c1c(OC)ccc(c1)C(=O)NCC(=O)NCCCOCC
[$([$([NX3H	NX4H2+])	$([NX3](C)(C)(C))]1[CX4H]([CH2][CH2][CH2]1)[CX3](=[OX1])[OX2H	OX1-	N])	$([$([NX3H2	NX4H3+])	$([NX3H](C)(C))][CX4H2][CX3](=[OX1])[OX2H	OX1-	N])	$([$([NX3H2	NX4H3+])	$([NX3H](C)(C))][CX4H]([$([CH3X4])	$([CH2X4][CH2X4][CH2X4][NHX3][CH0X3](=[NH2X3+	NHX2+0])[NH2X3])	$([CH2X4][CX3](=[OX1])[NX3H2])	$([CH2X4][CX3](=[OX1])[OH0-	OH])	$([CH2X4][SX2H	SX1H0-])	$([CH2X4][CH2X4][CX3](=[OX1])[OH0-	OH])	$([CH2X4][#6X3]1:[$([#7X3H+	#7X2H0+0]:[#6X3H]:[#7X3H])	$([#7X3H])]:[#6X3H]:[$([#7X3H+	#7X2H0+0]:[#6X3H]:[#7X3H])	$([#7X3H])]:[#6X3H]1)	$([CHX4]([CH3X4])[CH2X4][CH3X4])	$([CH2X4][CHX4]([CH3X4])[CH3X4])	$([CH2X4][CH2X4][CH2X4][CH2X4][NX4+	NX3+0])	$([CH2X4][CH2X4][SX2][CH3X4])	$([CH2X4][cX3]1[cX3H][cX3H][cX3H][cX3H][cX3H]1)	$([CH2X4][OX2H])	$([CHX4]([CH3X4])[OX2H])	$([CH2X4][cX3]1[cX3H][nX3H][cX3]2[cX3H][cX3H][cX3H][cX3H][cX3]12)	$([CH2X4][cX3]1[cX3H][cX3H][cX3]([OHX2	OH0X1-])[cX3H][cX3H]1)	$([CHX4]([CH3X4])[CH3X4])])[CX3](=[OX1])[OX2H	OX1-	N])] [O-]C(=O)[C@@H](NC(=O)[C@@H](NC(=O)[C@@H]([NH3+])[C@@H](CC)C)C(C)C)[C@H](CC)C
[$([$([NX3H	NX4H2+])	$([NX3](C)(C)(C))]1[CX4H]([CH2][CH2][CH2]1)[CX3](=[OX1])[OX2H	OX1-	N])	$([$([NX3H2	NX4H3+])	$([NX3H](C)(C))][CX4H2][CX3](=[OX1])[OX2H	OX1-	N])	$([$([NX3H2	NX4H3+])	$([NX3H](C)(C))][CX4H]([$([CH3X4])	$([CH2X4][CH2X4][CH2X4][NHX3][CH0X3](=[NH2X3+	NHX2+0])[NH2X3])	$([CH2X4][CX3](=[OX1])[NX3H2])	$([CH2X4][CX3](=[OX1])[OH0-	OH])	$([CH2X4][SX2H	SX1H0-])	$([CH2X4][CH2X4][CX3](=[OX1])[OH0-	OH])	$([CH2X4][#6X3]1:[$([#7X3H+	#7X2H0+0]:[#6X3H]:[#7X3H])	$([#7X3H])]:[#6X3H]:[$([#7X3H+	#7X2H0+0]:[#6X3H]:[#7X3H])	$([#7X3H])]:[#6X3H]1)	$([CHX4]([CH3X4])[CH2X4][CH3X4])	$([CH2X4][CHX4]([CH3X4])[CH3X4])	$([CH2X4][CH2X4][CH2X4][CH2X4][NX4+	NX3+0])	$([CH2X4][CH2X4][SX2][CH3X4])	$([CH2X4][cX3]1[cX3H][cX3H][cX3H][cX3H][cX3H]1)	$([CH2X4][OX2H])	$([CHX4]([CH3X4])[OX2H])	$([CH2X4][cX3]1[cX3H][nX3H][cX3]2[cX3H][cX3H][cX3H][cX3H][cX3]12)	$([CH2X4][cX3]1[cX3H][cX3H][cX3]([OHX2	OH0X1-])[cX3H][cX3H]1)	$([CHX4]([CH3X4])[CH3X4])])[CX3](=[OX1])[OX2H	OX1-	N])] [O-]C(=O)[C@@H](NC(=O)[C@@H](NC(=O)[C@@H]([NH3+])CCCC[NH3+])CCC([O-])=O)[C@H](CC)C
[$([$([NX3H	NX4H2+])	$([NX3](C)(C)(C))]1[CX4H]([CH2][CH2][CH2]1)[CX3](=[OX1])[OX2H	OX1-	N])	$([$([NX3H2	NX4H3+])	$([NX3H](C)(C))][CX4H2][CX3](=[OX1])[OX2H	OX1-	N])	$([$([NX3H2	NX4H3+])	$([NX3H](C)(C))][CX4H]([$([CH3X4])	$([CH2X4][CH2X4][CH2X4][NHX3][CH0X3](=[NH2X3+	NHX2+0])[NH2X3])	$([CH2X4][CX3](=[OX1])[NX3H2])	$([CH2X4][CX3](=[OX1])[OH0-	OH])	$([CH2X4][SX2H	SX1H0-])	$([CH2X4][CH2X4][CX3](=[OX1])[OH0-	OH])	$([CH2X4][#6X3]1:[$([#7X3H+	#7X2H0+0]:[#6X3H]:[#7X3H])	$([#7X3H])]:[#6X3H]:[$([#7X3H+	#7X2H0+0]:[#6X3H]:[#7X3H])	$([#7X3H])]:[#6X3H]1)	$([CHX4]([CH3X4])[CH2X4][CH3X4])	$([CH2X4][CHX4]([CH3X4])[CH3X4])	$([CH2X4][CH2X4][CH2X4][CH2X4][NX4+	NX3+0])	$([CH2X4][CH2X4][SX2][CH3X4])	$([CH2X4][cX3]1[cX3H][cX3H][cX3H][cX3H][cX3H]1)	$([CH2X4][OX2H])	$([CHX4]([CH3X4])[OX2H])	$([CH2X4][cX3]1[cX3H][nX3H][cX3]2[cX3H][cX3H][cX3H][cX3H][cX3]12)	$([CH2X4][cX3]1[cX3H][cX3H][cX3]([OHX2	OH0X1-])[cX3H][cX3H]1)	$([CHX4]([CH3X4])[CH3X4])])[CX3](=[OX1])[OX2H	OX1-	N])] [O-]C(=O)[C@@H](NC(=O)[C@@H](NC(=O)[C@H]([NH3+])CC=1N=CNC1)CO)C
[$([$([NX3H	NX4H2+])	$([NX3](C)(C)(C))]1[CX4H]([CH2][CH2][CH2]1)[CX3](=[OX1])[OX2H	OX1-	N])	$([$([NX3H2	NX4H3+])	$([NX3H](C)(C))][CX4H2][CX3](=[OX1])[OX2H	OX1-	N])	$([$([NX3H2	NX4H3+])	$([NX3H](C)(C))][CX4H]([$([CH3X4])	$([CH2X4][CH2X4][CH2X4][NHX3][CH0X3](=[NH2X3+	NHX2+0])[NH2X3])	$([CH2X4][CX3](=[OX1])[NX3H2])	$([CH2X4][CX3](=[OX1])[OH0-	OH])	$([CH2X4][SX2H	SX1H0-])	$([CH2X4][CH2X4][CX3](=[OX1])[OH0-	OH])	$([CH2X4][#6X3]1:[$([#7X3H+	#7X2H0+0]:[#6X3H]:[#7X3H])	$([#7X3H])]:[#6X3H]:[$([#7X3H+	#7X2H0+0]:[#6X3H]:[#7X3H])	$([#7X3H])]:[#6X3H]1)	$([CHX4]([CH3X4])[CH2X4][CH3X4])	$([CH2X4][CHX4]([CH3X4])[CH3X4])	$([CH2X4][CH2X4][CH2X4][CH2X4][NX4+	NX3+0])	$([CH2X4][CH2X4][SX2][CH3X4])	$([CH2X4][cX3]1[cX3H][cX3H][cX3H][cX3H][cX3H]1)	$([CH2X4][OX2H])	$([CHX4]([CH3X4])[OX2H])	$([CH2X4][cX3]1[cX3H][nX3H][cX3]2[cX3H][cX3H][cX3H][cX3H][cX3]12)	$([CH2X4][cX3]1[cX3H][cX3H][cX3]([OHX2	OH0X1-])[cX3H][cX3H]1)	$([CHX4]([CH3X4])[CH3X4])])[CX3](=[OX1])[OX2H	OX1-	N])] [O-]C(=O)[C@@H](NC(=O)[C@@H](NC(=O)[C@H]1[NH2+]CCC1)Cc2ccccc2)CO
[$([$([NX3H	NX4H2+])	$([NX3](C)(C)(C))]1[CX4H]([CH2][CH2][CH2]1)[CX3](=[OX1])[OX2H	OX1-	N])	$([$([NX3H2	NX4H3+])	$([NX3H](C)(C))][CX4H2][CX3](=[OX1])[OX2H	OX1-	N])	$([$([NX3H2	NX4H3+])	$([NX3H](C)(C))][CX4H]([$([CH3X4])	$([CH2X4][CH2X4][CH2X4][NHX3][CH0X3](=[NH2X3+	NHX2+0])[NH2X3])	$([CH2X4][CX3](=[OX1])[NX3H2])	$([CH2X4][CX3](=[OX1])[OH0-	OH])	$([CH2X4][SX2H	SX1H0-])	$([CH2X4][CH2X4][CX3](=[OX1])[OH0-	OH])	$([CH2X4][#6X3]1:[$([#7X3H+	#7X2H0+0]:[#6X3H]:[#7X3H])	$([#7X3H])]:[#6X3H]:[$([#7X3H+	#7X2H0+0]:[#6X3H]:[#7X3H])	$([#7X3H])]:[#6X3H]1)	$([CHX4]([CH3X4])[CH2X4][CH3X4])	$([CH2X4][CHX4]([CH3X4])[CH3X4])	$([CH2X4][CH2X4][CH2X4][CH2X4][NX4+	NX3+0])	$([CH2X4][CH2X4][SX2][CH3X4])	$([CH2X4][cX3]1[cX3H][cX3H][cX3H][cX3H][cX3H]1)	$([CH2X4][OX2H])	$([CHX4]([CH3X4])[OX2H])	$([CH2X4][cX3]1[cX3H][nX3H][cX3]2[cX3H][cX3H][cX3H][cX3H][cX3]12)	$([CH2X4][cX3]1[cX3H][cX3H][cX3]([OHX2	OH0X1-])[cX3H][cX3H]1)	$([CHX4]([CH3X4])[CH3X4])])[CX3](=[OX1])[OX2H	OX1-	N])] [O-]C(=O)[C@@H](NC(=O)[C@@H](NC(=O)C[NH3+])CC(=O)N)CC([O-])=O
[$([$([NX3H	NX4H2+])	$([NX3](C)(C)(C))]1[CX4H]([CH2][CH2][CH2]1)[CX3](=[OX1])[OX2H	OX1-	N])	$([$([NX3H2	NX4H3+])	$([NX3H](C)(C))][CX4H2][CX3](=[OX1])[OX2H	OX1-	N])	$([$([NX3H2	NX4H3+])	$([NX3H](C)(C))][CX4H]([$([CH3X4])	$([CH2X4][CH2X4][CH2X4][NHX3][CH0X3](=[NH2X3+	NHX2+0])[NH2X3])	$([CH2X4][CX3](=[OX1])[NX3H2])	$([CH2X4][CX3](=[OX1])[OH0-	OH])	$([CH2X4][SX2H	SX1H0-])	$([CH2X4][CH2X4][CX3](=[OX1])[OH0-	OH])	$([CH2X4][#6X3]1:[$([#7X3H+	#7X2H0+0]:[#6X3H]:[#7X3H])	$([#7X3H])]:[#6X3H]:[$([#7X3H+	#7X2H0+0]:[#6X3H]:[#7X3H])	$([#7X3H])]:[#6X3H]1)	$([CHX4]([CH3X4])[CH2X4][CH3X4])	$([CH2X4][CHX4]([CH3X4])[CH3X4])	$([CH2X4][CH2X4][CH2X4][CH2X4][NX4+	NX3+0])	$([CH2X4][CH2X4][SX2][CH3X4])	$([CH2X4][cX3]1[cX3H][cX3H][cX3H][cX3H][cX3H]1)	$([CH2X4][OX2H])	$([CHX4]([CH3X4])[OX2H])	$([CH2X4][cX3]1[cX3H][nX3H][cX3]2[cX3H][cX3H][cX3H][cX3H][cX3]12)	$([CH2X4][cX3]1[cX3H][cX3H][cX3]([OHX2	OH0X1-])[cX3H][cX3H]1)	$([CHX4]([CH3X4])[CH3X4])])[CX3](=[OX1])[OX2H	OX1-	N])] [O-]C(=O)[C@@H](NC(=O)[C@H](NC(=O)[C@H]([NH3+])CCCNC(=[NH2+])N)Cc1ccc(O)cc1)CO
[$([$([NX3H	NX4H2+])	$([NX3](C)(C)(C))]1[CX4H]([CH2][CH2][CH2]1)[CX3](=[OX1])[OX2H	OX1-	N])	$([$([NX3H2	NX4H3+])	$([NX3H](C)(C))][CX4H2][CX3](=[OX1])[OX2H	OX1-	N])	$([$([NX3H2	NX4H3+])	$([NX3H](C)(C))][CX4H]([$([CH3X4])	$([CH2X4][CH2X4][CH2X4][NHX3][CH0X3](=[NH2X3+	NHX2+0])[NH2X3])	$([CH2X4][CX3](=[OX1])[NX3H2])	$([CH2X4][CX3](=[OX1])[OH0-	OH])	$([CH2X4][SX2H	SX1H0-])	$([CH2X4][CH2X4][CX3](=[OX1])[OH0-	OH])	$([CH2X4][#6X3]1:[$([#7X3H+	#7X2H0+0]:[#6X3H]:[#7X3H])	$([#7X3H])]:[#6X3H]:[$([#7X3H+	#7X2H0+0]:[#6X3H]:[#7X3H])	$([#7X3H])]:[#6X3H]1)	$([CHX4]([CH3X4])[CH2X4][CH3X4])	$([CH2X4][CHX4]([CH3X4])[CH3X4])	$([CH2X4][CH2X4][CH2X4][CH2X4][NX4+	NX3+0])	$([CH2X4][CH2X4][SX2][CH3X4])	$([CH2X4][cX3]1[cX3H][cX3H][cX3H][cX3H][cX3H]1)	$([CH2X4][OX2H])	$([CHX4]([CH3X4])[OX2H])	$([CH2X4][cX3]1[cX3H][nX3H][cX3]2[cX3H][cX3H][cX3H][cX3H][cX3]12)	$([CH2X4][cX3]1[cX3H][cX3H][cX3]([OHX2	OH0X1-])[cX3H][cX3H]1)	$([CHX4]([CH3X4])[CH3X4])])[CX3](=[OX1])[OX2H	OX1-	N])] [O-]C(=O)[C@@H](NC(=O)[C@H](OC(=O)[C@H]1CC=CCC1)C)CCC([O-])=O
[$([$([NX3H	NX4H2+])	$([NX3](C)(C)(C))]1[CX4H]([CH2][CH2][CH2]1)[CX3](=[OX1])[OX2H	OX1-	N])	$([$([NX3H2	NX4H3+])	$([NX3H](C)(C))][CX4H2][CX3](=[OX1])[OX2H	OX1-	N])	$([$([NX3H2	NX4H3+])	$([NX3H](C)(C))][CX4H]([$([CH3X4])	$([CH2X4][CH2X4][CH2X4][NHX3][CH0X3](=[NH2X3+	NHX2+0])[NH2X3])	$([CH2X4][CX3](=[OX1])[NX3H2])	$([CH2X4][CX3](=[OX1])[OH0-	OH])	$([CH2X4][SX2H	SX1H0-])	$([CH2X4][CH2X4][CX3](=[OX1])[OH0-	OH])	$([CH2X4][#6X3]1:[$([#7X3H+	#7X2H0+0]:[#6X3H]:[#7X3H])	$([#7X3H])]:[#6X3H]:[$([#7X3H+	#7X2H0+0]:[#6X3H]:[#7X3H])	$([#7X3H])]:[#6X3H]1)	$([CHX4]([CH3X4])[CH2X4][CH3X4])	$([CH2X4][CHX4]([CH3X4])[CH3X4])	$([CH2X4][CH2X4][CH2X4][CH2X4][NX4+	NX3+0])	$([CH2X4][CH2X4][SX2][CH3X4])	$([CH2X4][cX3]1[cX3H][cX3H][cX3H][cX3H][cX3H]1)	$([CH2X4][OX2H])	$([CHX4]([CH3X4])[OX2H])	$([CH2X4][cX3]1[cX3H][nX3H][cX3]2[cX3H][cX3H][cX3H][cX3H][cX3]12)	$([CH2X4][cX3]1[cX3H][cX3H][cX3]([OHX2	OH0X1-])[cX3H][cX3H]1)	$([CHX4]([CH3X4])[CH3X4])])[CX3](=[OX1])[OX2H	OX1-	N])] [O-]C(=O)[C@@H](NC(=O)C1CCN(C(=O)CNC(=O)OC(C)(C)C)CC1)CC=2c3c(NC2)cccc3
[$([$([NX3H	NX4H2+])	$([NX3](C)(C)(C))]1[CX4H]([CH2][CH2][CH2]1)[CX3](=[OX1])[OX2H	OX1-	N])	$([$([NX3H2	NX4H3+])	$([NX3H](C)(C))][CX4H2][CX3](=[OX1])[OX2H	OX1-	N])	$([$([NX3H2	NX4H3+])	$([NX3H](C)(C))][CX4H]([$([CH3X4])	$([CH2X4][CH2X4][CH2X4][NHX3][CH0X3](=[NH2X3+	NHX2+0])[NH2X3])	$([CH2X4][CX3](=[OX1])[NX3H2])	$([CH2X4][CX3](=[OX1])[OH0-	OH])	$([CH2X4][SX2H	SX1H0-])	$([CH2X4][CH2X4][CX3](=[OX1])[OH0-	OH])	$([CH2X4][#6X3]1:[$([#7X3H+	#7X2H0+0]:[#6X3H]:[#7X3H])	$([#7X3H])]:[#6X3H]:[$([#7X3H+	#7X2H0+0]:[#6X3H]:[#7X3H])	$([#7X3H])]:[#6X3H]1)	$([CHX4]([CH3X4])[CH2X4][CH3X4])	$([CH2X4][CHX4]([CH3X4])[CH3X4])	$([CH2X4][CH2X4][CH2X4][CH2X4][NX4+	NX3+0])	$([CH2X4][CH2X4][SX2][CH3X4])	$([CH2X4][cX3]1[cX3H][cX3H][cX3H][cX3H][cX3H]1)	$([CH2X4][OX2H])	$([CHX4]([CH3X4])[OX2H])	$([CH2X4][cX3]1[cX3H][nX3H][cX3]2[cX3H][cX3H][cX3H][cX3H][cX3]12)	$([CH2X4][cX3]1[cX3H][cX3H][cX3]([OHX2	OH0X1-])[cX3H][cX3H]1)	$([CHX4]([CH3X4])[CH3X4])])[CX3](=[OX1])[OX2H	OX1-	N])] [O-]C(=O)[C@H]1N(C(=O)CC=2C(=O)Oc3c(cc4c(OC5=C4CCCC5)c3C)C2C)CCC1
[$([$([NX3H	NX4H2+])	$([NX3](C)(C)(C))]1[CX4H]([CH2][CH2][CH2]1)[CX3](=[OX1])[OX2H	OX1-	N])	$([$([NX3H2	NX4H3+])	$([NX3H](C)(C))][CX4H2][CX3](=[OX1])[OX2H	OX1-	N])	$([$([NX3H2	NX4H3+])	$([NX3H](C)(C))][CX4H]([$([CH3X4])	$([CH2X4][CH2X4][CH2X4][NHX3][CH0X3](=[NH2X3+	NHX2+0])[NH2X3])	$([CH2X4][CX3](=[OX1])[NX3H2])	$([CH2X4][CX3](=[OX1])[OH0-	OH])	$([CH2X4][SX2H	SX1H0-])	$([CH2X4][CH2X4][CX3](=[OX1])[OH0-	OH])	$([CH2X4][#6X3]1:[$([#7X3H+	#7X2H0+0]:[#6X3H]:[#7X3H])	$([#7X3H])]:[#6X3H]:[$([#7X3H+	#7X2H0+0]:[#6X3H]:[#7X3H])	$([#7X3H])]:[#6X3H]1)	$([CHX4]([CH3X4])[CH2X4][CH3X4])	$([CH2X4][CHX4]([CH3X4])[CH3X4])	$([CH2X4][CH2X4][CH2X4][CH2X4][NX4+	NX3+0])	$([CH2X4][CH2X4][SX2][CH3X4])	$([CH2X4][cX3]1[cX3H][cX3H][cX3H][cX3H][cX3H]1)	$([CH2X4][OX2H])	$([CHX4]([CH3X4])[OX2H])	$([CH2X4][cX3]1[cX3H][nX3H][cX3]2[cX3H][cX3H][cX3H][cX3H][cX3]12)	$([CH2X4][cX3]1[cX3H][cX3H][cX3]([OHX2	OH0X1-])[cX3H][cX3H]1)	$([CHX4]([CH3X4])[CH3X4])])[CX3](=[OX1])[OX2H	OX1-	N])] [O-]C(=O)[C@H]1N(C(=O)CON=C2C=C3[C@@]([C@H]4[C@H](O)C[C@@]5([C@@](O)(C(=O)CO)CC[C@@H]5[C@@H]4CC3)C)(CC2)C)CCC1
[$([$([NX3H	NX4H2+])	$([NX3](C)(C)(C))]1[CX4H]([CH2][CH2][CH2]1)[CX3](=[OX1])[OX2H	OX1-	N])	$([$([NX3H2	NX4H3+])	$([NX3H](C)(C))][CX4H2][CX3](=[OX1])[OX2H	OX1-	N])	$([$([NX3H2	NX4H3+])	$([NX3H](C)(C))][CX4H]([$([CH3X4])	$([CH2X4][CH2X4][CH2X4][NHX3][CH0X3](=[NH2X3+	NHX2+0])[NH2X3])	$([CH2X4][CX3](=[OX1])[NX3H2])	$([CH2X4][CX3](=[OX1])[OH0-	OH])	$([CH2X4][SX2H	SX1H0-])	$([CH2X4][CH2X4][CX3](=[OX1])[OH0-	OH])	$([CH2X4][#6X3]1:[$([#7X3H+	#7X2H0+0]:[#6X3H]:[#7X3H])	$([#7X3H])]:[#6X3H]:[$([#7X3H+	#7X2H0+0]:[#6X3H]:[#7X3H])	$([#7X3H])]:[#6X3H]1)	$([CHX4]([CH3X4])[CH2X4][CH3X4])	$([CH2X4][CHX4]([CH3X4])[CH3X4])	$([CH2X4][CH2X4][CH2X4][CH2X4][NX4+	NX3+0])	$([CH2X4][CH2X4][SX2][CH3X4])	$([CH2X4][cX3]1[cX3H][cX3H][cX3H][cX3H][cX3H]1)	$([CH2X4][OX2H])	$([CHX4]([CH3X4])[OX2H])	$([CH2X4][cX3]1[cX3H][nX3H][cX3]2[cX3H][cX3H][cX3H][cX3H][cX3]12)	$([CH2X4][cX3]1[cX3H][cX3H][cX3]([OHX2	OH0X1-])[cX3H][cX3H]1)	$([CHX4]([CH3X4])[CH3X4])])[CX3](=[OX1])[OX2H	OX1-	N])] [O-]C1=NNC(=O)c2c(c(NC(=O)CNC(=O)[C@@H](OC[C@@H]3OCCC3)C)ccc2)1
[$([$([NX3H	NX4H2+])	$([NX3](C)(C)(C))]1[CX4H]([CH2][CH2][CH2]1)[CX3](=[OX1])[OX2H	OX1-	N])	$([$([NX3H2	NX4H3+])	$([NX3H](C)(C))][CX4H2][CX3](=[OX1])[OX2H	OX1-	N])	$([$([NX3H2	NX4H3+])	$([NX3H](C)(C))][CX4H]([$([CH3X4])	$([CH2X4][CH2X4][CH2X4][NHX3][CH0X3](=[NH2X3+	NHX2+0])[NH2X3])	$([CH2X4][CX3](=[OX1])[NX3H2])	$([CH2X4][CX3](=[OX1])[OH0-	OH])	$([CH2X4][SX2H	SX1H0-])	$([CH2X4][CH2X4][CX3](=[OX1])[OH0-	OH])	$([CH2X4][#6X3]1:[$([#7X3H+	#7X2H0+0]:[#6X3H]:[#7X3H])	$([#7X3H])]:[#6X3H]:[$([#7X3H+	#7X2H0+0]:[#6X3H]:[#7X3H])	$([#7X3H])]:[#6X3H]1)	$([CHX4]([CH3X4])[CH2X4][CH3X4])	$([CH2X4][CHX4]([CH3X4])[CH3X4])	$([CH2X4][CH2X4][CH2X4][CH2X4][NX4+	NX3+0])	$([CH2X4][CH2X4][SX2][CH3X4])	$([CH2X4][cX3]1[cX3H][cX3H][cX3H][cX3H][cX3H]1)	$([CH2X4][OX2H])	$([CHX4]([CH3X4])[OX2H])	$([CH2X4][cX3]1[cX3H][nX3H][cX3]2[cX3H][cX3H][cX3H][cX3H][cX3]12)	$([CH2X4][cX3]1[cX3H][cX3H][cX3]([OHX2	OH0X1-])[cX3H][cX3H]1)	$([CHX4]([CH3X4])[CH3X4])])[CX3](=[OX1])[OX2H	OX1-	N])] Brc1cc(c(O)cc1)C(=O)NCC(=O)N(CC)CC
[$([$([NX3H	NX4H2+])	$([NX3](C)(C)(C))]1[CX4H]([CH2][CH2][CH2]1)[CX3](=[OX1])[OX2H	OX1-	N])	$([$([NX3H2	NX4H3+])	$([NX3H](C)(C))][CX4H2][CX3](=[OX1])[OX2H	OX1-	N])	$([$([NX3H2	NX4H3+])	$([NX3H](C)(C))][CX4H]([$([CH3X4])	$([CH2X4][CH2X4][CH2X4][NHX3][CH0X3](=[NH2X3+	NHX2+0])[NH2X3])	$([CH2X4][CX3](=[OX1])[NX3H2])	$([CH2X4][CX3](=[OX1])[OH0-	OH])	$([CH2X4][SX2H	SX1H0-])	$([CH2X4][CH2X4][CX3](=[OX1])[OH0-	OH])	$([CH2X4][#6X3]1:[$([#7X3H+	#7X2H0+0]:[#6X3H]:[#7X3H])	$([#7X3H])]:[#6X3H]:[$([#7X3H+	#7X2H0+0]:[#6X3H]:[#7X3H])	$([#7X3H])]:[#6X3H]1)	$([CHX4]([CH3X4])[CH2X4][CH3X4])	$([CH2X4][CHX4]([CH3X4])[CH3X4])	$([CH2X4][CH2X4][CH2X4][CH2X4][NX4+	NX3+0])	$([CH2X4][CH2X4][SX2][CH3X4])	$([CH2X4][cX3]1[cX3H][cX3H][cX3H][cX3H][cX3H]1)	$([CH2X4][OX2H])	$([CHX4]([CH3X4])[OX2H])	$([CH2X4][cX3]1[cX3H][nX3H][cX3]2[cX3H][cX3H][cX3H][cX3H][cX3]12)	$([CH2X4][cX3]1[cX3H][cX3H][cX3]([OHX2	OH0X1-])[cX3H][cX3H]1)	$([CHX4]([CH3X4])[CH3X4])])[CX3](=[OX1])[OX2H	OX1-	N])] Clc1c(cc(Cl)cc1)C(=O)N2[C@@H](C(=O)Nc3c(OC)ccc(c3)C)CCC2
[$([$([NX3H	NX4H2+])	$([NX3](C)(C)(C))]1[CX4H]([CH2][CH2][CH2]1)[CX3](=[OX1])[OX2H	OX1-	N])	$([$([NX3H2	NX4H3+])	$([NX3H](C)(C))][CX4H2][CX3](=[OX1])[OX2H	OX1-	N])	$([$([NX3H2	NX4H3+])	$([NX3H](C)(C))][CX4H]([$([CH3X4])	$([CH2X4][CH2X4][CH2X4][NHX3][CH0X3](=[NH2X3+	NHX2+0])[NH2X3])	$([CH2X4][CX3](=[OX1])[NX3H2])	$([CH2X4][CX3](=[OX1])[OH0-	OH])	$([CH2X4][SX2H	SX1H0-])	$([CH2X4][CH2X4][CX3](=[OX1])[OH0-	OH])	$([CH2X4][#6X3]1:[$([#7X3H+	#7X2H0+0]:[#6X3H]:[#7X3H])	$([#7X3H])]:[#6X3H]:[$([#7X3H+	#7X2H0+0]:[#6X3H]:[#7X3H])	$([#7X3H])]:[#6X3H]1)	$([CHX4]([CH3X4])[CH2X4][CH3X4])	$([CH2X4][CHX4]([CH3X4])[CH3X4])	$([CH2X4][CH2X4][CH2X4][CH2X4][NX4+	NX3+0])	$([CH2X4][CH2X4][SX2][CH3X4])	$([CH2X4][cX3]1[cX3H][cX3H][cX3H][cX3H][cX3H]1)	$([CH2X4][OX2H])	$([CHX4]([CH3X4])[OX2H])	$([CH2X4][cX3]1[cX3H][nX3H][cX3]2[cX3H][cX3H][cX3H][cX3H][cX3]12)	$([CH2X4][cX3]1[cX3H][cX3H][cX3]([OHX2	OH0X1-])[cX3H][cX3H]1)	$([CHX4]([CH3X4])[CH3X4])])[CX3](=[OX1])[OX2H	OX1-	N])] Clc1c(cc(NC(=O)[C@@H](NC(=O)N)C)cc1)C(=O)N(Cc2ccccc2)CC
[$([$([NX3H	NX4H2+])	$([NX3](C)(C)(C))]1[CX4H]([CH2][CH2][CH2]1)[CX3](=[OX1])[OX2H	OX1-	N])	$([$([NX3H2	NX4H3+])	$([NX3H](C)(C))][CX4H2][CX3](=[OX1])[OX2H	OX1-	N])	$([$([NX3H2	NX4H3+])	$([NX3H](C)(C))][CX4H]([$([CH3X4])	$([CH2X4][CH2X4][CH2X4][NHX3][CH0X3](=[NH2X3+	NHX2+0])[NH2X3])	$([CH2X4][CX3](=[OX1])[NX3H2])	$([CH2X4][CX3](=[OX1])[OH0-	OH])	$([CH2X4][SX2H	SX1H0-])	$([CH2X4][CH2X4][CX3](=[OX1])[OH0-	OH])	$([CH2X4][#6X3]1:[$([#7X3H+	#7X2H0+0]:[#6X3H]:[#7X3H])	$([#7X3H])]:[#6X3H]:[$([#7X3H+	#7X2H0+0]:[#6X3H]:[#7X3H])	$([#7X3H])]:[#6X3H]1)	$([CHX4]([CH3X4])[CH2X4][CH3X4])	$([CH2X4][CHX4]([CH3X4])[CH3X4])	$([CH2X4][CH2X4][CH2X4][CH2X4][NX4+	NX3+0])	$([CH2X4][CH2X4][SX2][CH3X4])	$([CH2X4][cX3]1[cX3H][cX3H][cX3H][cX3H][cX3H]1)	$([CH2X4][OX2H])	$([CHX4]([CH3X4])[OX2H])	$([CH2X4][cX3]1[cX3H][nX3H][cX3]2[cX3H][cX3H][cX3H][cX3H][cX3]12)	$([CH2X4][cX3]1[cX3H][cX3H][cX3]([OHX2	OH0X1-])[cX3H][cX3H]1)	$([CHX4]([CH3X4])[CH3X4])])[CX3](=[OX1])[OX2H	OX1-	N])] Clc1c(ccc(Cl)c1)C[NH2+]Cc2ccc(cc2)C(=O)NCC(=O)N
[$([$([NX3H	NX4H2+])	$([NX3](C)(C)(C))]1[CX4H]([CH2][CH2][CH2]1)[CX3](=[OX1])[OX2H	OX1-	N])	$([$([NX3H2	NX4H3+])	$([NX3H](C)(C))][CX4H2][CX3](=[OX1])[OX2H	OX1-	N])	$([$([NX3H2	NX4H3+])	$([NX3H](C)(C))][CX4H]([$([CH3X4])	$([CH2X4][CH2X4][CH2X4][NHX3][CH0X3](=[NH2X3+	NHX2+0])[NH2X3])	$([CH2X4][CX3](=[OX1])[NX3H2])	$([CH2X4][CX3](=[OX1])[OH0-	OH])	$([CH2X4][SX2H	SX1H0-])	$([CH2X4][CH2X4][CX3](=[OX1])[OH0-	OH])	$([CH2X4][#6X3]1:[$([#7X3H+	#7X2H0+0]:[#6X3H]:[#7X3H])	$([#7X3H])]:[#6X3H]:[$([#7X3H+	#7X2H0+0]:[#6X3H]:[#7X3H])	$([#7X3H])]:[#6X3H]1)	$([CHX4]([CH3X4])[CH2X4][CH3X4])	$([CH2X4][CHX4]([CH3X4])[CH3X4])	$([CH2X4][CH2X4][CH2X4][CH2X4][NX4+	NX3+0])	$([CH2X4][CH2X4][SX2][CH3X4])	$([CH2X4][cX3]1[cX3H][cX3H][cX3H][cX3H][cX3H]1)	$([CH2X4][OX2H])	$([CHX4]([CH3X4])[OX2H])	$([CH2X4][cX3]1[cX3H][nX3H][cX3]2[cX3H][cX3H][cX3H][cX3H][cX3]12)	$([CH2X4][cX3]1[cX3H][cX3H][cX3]([OHX2	OH0X1-])[cX3H][cX3H]1)	$([CHX4]([CH3X4])[CH3X4])])[CX3](=[OX1])[OX2H	OX1-	N])] Clc1c(ccc(NC(=O)C(=O)NCC(=O)N2CCCC2)c1)C(=O)NCC(C)C
[$([$([NX3H	NX4H2+])	$([NX3](C)(C)(C))]1[CX4H]([CH2][CH2][CH2]1)[CX3](=[OX1])[OX2H	OX1-	N])	$([$([NX3H2	NX4H3+])	$([NX3H](C)(C))][CX4H2][CX3](=[OX1])[OX2H	OX1-	N])	$([$([NX3H2	NX4H3+])	$([NX3H](C)(C))][CX4H]([$([CH3X4])	$([CH2X4][CH2X4][CH2X4][NHX3][CH0X3](=[NH2X3+	NHX2+0])[NH2X3])	$([CH2X4][CX3](=[OX1])[NX3H2])	$([CH2X4][CX3](=[OX1])[OH0-	OH])	$([CH2X4][SX2H	SX1H0-])	$([CH2X4][CH2X4][CX3](=[OX1])[OH0-	OH])	$([CH2X4][#6X3]1:[$([#7X3H+	#7X2H0+0]:[#6X3H]:[#7X3H])	$([#7X3H])]:[#6X3H]:[$([#7X3H+	#7X2H0+0]:[#6X3H]:[#7X3H])	$([#7X3H])]:[#6X3H]1)	$([CHX4]([CH3X4])[CH2X4][CH3X4])	$([CH2X4][CHX4]([CH3X4])[CH3X4])	$([CH2X4][CH2X4][CH2X4][CH2X4][NX4+	NX3+0])	$([CH2X4][CH2X4][SX2][CH3X4])	$([CH2X4][cX3]1[cX3H][cX3H][cX3H][cX3H][cX3H]1)	$([CH2X4][OX2H])	$([CHX4]([CH3X4])[OX2H])	$([CH2X4][cX3]1[cX3H][nX3H][cX3]2[cX3H][cX3H][cX3H][cX3H][cX3]12)	$([CH2X4][cX3]1[cX3H][cX3H][cX3]([OHX2	OH0X1-])[cX3H][cX3H]1)	$([CHX4]([CH3X4])[CH3X4])])[CX3](=[OX1])[OX2H	OX1-	N])] Clc1c(cccc1)[C@@H](NCC(=O)N2CC[NH+](Cc3cc(OC)c(OC)cc3)CC2)C
[$([$([NX3H	NX4H2+])	$([NX3](C)(C)(C))]1[CX4H]([CH2][CH2][CH2]1)[CX3](=[OX1])[OX2H	OX1-	N])	$([$([NX3H2	NX4H3+])	$([NX3H](C)(C))][CX4H2][CX3](=[OX1])[OX2H	OX1-	N])	$([$([NX3H2	NX4H3+])	$([NX3H](C)(C))][CX4H]([$([CH3X4])	$([CH2X4][CH2X4][CH2X4][NHX3][CH0X3](=[NH2X3+	NHX2+0])[NH2X3])	$([CH2X4][CX3](=[OX1])[NX3H2])	$([CH2X4][CX3](=[OX1])[OH0-	OH])	$([CH2X4][SX2H	SX1H0-])	$([CH2X4][CH2X4][CX3](=[OX1])[OH0-	OH])	$([CH2X4][#6X3]1:[$([#7X3H+	#7X2H0+0]:[#6X3H]:[#7X3H])	$([#7X3H])]:[#6X3H]:[$([#7X3H+	#7X2H0+0]:[#6X3H]:[#7X3H])	$([#7X3H])]:[#6X3H]1)	$([CHX4]([CH3X4])[CH2X4][CH3X4])	$([CH2X4][CHX4]([CH3X4])[CH3X4])	$([CH2X4][CH2X4][CH2X4][CH2X4][NX4+	NX3+0])	$([CH2X4][CH2X4][SX2][CH3X4])	$([CH2X4][cX3]1[cX3H][cX3H][cX3H][cX3H][cX3H]1)	$([CH2X4][OX2H])	$([CHX4]([CH3X4])[OX2H])	$([CH2X4][cX3]1[cX3H][nX3H][cX3]2[cX3H][cX3H][cX3H][cX3H][cX3]12)	$([CH2X4][cX3]1[cX3H][cX3H][cX3]([OHX2	OH0X1-])[cX3H][cX3H]1)	$([CHX4]([CH3X4])[CH3X4])])[CX3](=[OX1])[OX2H	OX1-	N])] Clc1c(cccc1)[C@@H]2N(C=3SC=CN3)C(=O)[C@@H]4N2CCC4
[$([$([NX3H	NX4H2+])	$([NX3](C)(C)(C))]1[CX4H]([CH2][CH2][CH2]1)[CX3](=[OX1])[OX2H	OX1-	N])	$([$([NX3H2	NX4H3+])	$([NX3H](C)(C))][CX4H2][CX3](=[OX1])[OX2H	OX1-	N])	$([$([NX3H2	NX4H3+])	$([NX3H](C)(C))][CX4H]([$([CH3X4])	$([CH2X4][CH2X4][CH2X4][NHX3][CH0X3](=[NH2X3+	NHX2+0])[NH2X3])	$([CH2X4][CX3](=[OX1])[NX3H2])	$([CH2X4][CX3](=[OX1])[OH0-	OH])	$([CH2X4][SX2H	SX1H0-])	$([CH2X4][CH2X4][CX3](=[OX1])[OH0-	OH])	$([CH2X4][#6X3]1:[$([#7X3H+	#7X2H0+0]:[#6X3H]:[#7X3H])	$([#7X3H])]:[#6X3H]:[$([#7X3H+	#7X2H0+0]:[#6X3H]:[#7X3H])	$([#7X3H])]:[#6X3H]1)	$([CHX4]([CH3X4])[CH2X4][CH3X4])	$([CH2X4][CHX4]([CH3X4])[CH3X4])	$([CH2X4][CH2X4][CH2X4][CH2X4][NX4+	NX3+0])	$([CH2X4][CH2X4][SX2][CH3X4])	$([CH2X4][cX3]1[cX3H][cX3H][cX3H][cX3H][cX3H]1)	$([CH2X4][OX2H])	$([CHX4]([CH3X4])[OX2H])	$([CH2X4][cX3]1[cX3H][nX3H][cX3]2[cX3H][cX3H][cX3H][cX3H][cX3]12)	$([CH2X4][cX3]1[cX3H][cX3H][cX3]([OHX2	OH0X1-])[cX3H][cX3H]1)	$([CHX4]([CH3X4])[CH3X4])])[CX3](=[OX1])[OX2H	OX1-	N])] Clc1c(cccc1)C(=O)N[C@@H](C(=O)N(CC2=Nc3c(N2)cccc3)C)CC=4c5c(NC4)cccc5
[$([$([NX3H	NX4H2+])	$([NX3](C)(C)(C))]1[CX4H]([CH2][CH2][CH2]1)[CX3](=[OX1])[OX2H	OX1-	N])	$([$([NX3H2	NX4H3+])	$([NX3H](C)(C))][CX4H2][CX3](=[OX1])[OX2H	OX1-	N])	$([$([NX3H2	NX4H3+])	$([NX3H](C)(C))][CX4H]([$([CH3X4])	$([CH2X4][CH2X4][CH2X4][NHX3][CH0X3](=[NH2X3+	NHX2+0])[NH2X3])	$([CH2X4][CX3](=[OX1])[NX3H2])	$([CH2X4][CX3](=[OX1])[OH0-	OH])	$([CH2X4][SX2H	SX1H0-])	$([CH2X4][CH2X4][CX3](=[OX1])[OH0-	OH])	$([CH2X4][#6X3]1:[$([#7X3H+	#7X2H0+0]:[#6X3H]:[#7X3H])	$([#7X3H])]:[#6X3H]:[$([#7X3H+	#7X2H0+0]:[#6X3H]:[#7X3H])	$([#7X3H])]:[#6X3H]1)	$([CHX4]([CH3X4])[CH2X4][CH3X4])	$([CH2X4][CHX4]([CH3X4])[CH3X4])	$([CH2X4][CH2X4][CH2X4][CH2X4][NX4+	NX3+0])	$([CH2X4][CH2X4][SX2][CH3X4])	$([CH2X4][cX3]1[cX3H][cX3H][cX3H][cX3H][cX3H]1)	$([CH2X4][OX2H])	$([CHX4]([CH3X4])[OX2H])	$([CH2X4][cX3]1[cX3H][nX3H][cX3]2[cX3H][cX3H][cX3H][cX3H][cX3]12)	$([CH2X4][cX3]1[cX3H][cX3H][cX3]([OHX2	OH0X1-])[cX3H][cX3H]1)	$([CHX4]([CH3X4])[CH3X4])])[CX3](=[OX1])[OX2H	OX1-	N])] Clc1cc(NC(=O)C=2OC=CC2)c(NC(=O)CNC(=O)Cc3ccccc3)cc1
[$([$([NX3H	NX4H2+])	$([NX3](C)(C)(C))]1[CX4H]([CH2][CH2][CH2]1)[CX3](=[OX1])[OX2H	OX1-	N])	$([$([NX3H2	NX4H3+])	$([NX3H](C)(C))][CX4H2][CX3](=[OX1])[OX2H	OX1-	N])	$([$([NX3H2	NX4H3+])	$([NX3H](C)(C))][CX4H]([$([CH3X4])	$([CH2X4][CH2X4][CH2X4][NHX3][CH0X3](=[NH2X3+	NHX2+0])[NH2X3])	$([CH2X4][CX3](=[OX1])[NX3H2])	$([CH2X4][CX3](=[OX1])[OH0-	OH])	$([CH2X4][SX2H	SX1H0-])	$([CH2X4][CH2X4][CX3](=[OX1])[OH0-	OH])	$([CH2X4][#6X3]1:[$([#7X3H+	#7X2H0+0]:[#6X3H]:[#7X3H])	$([#7X3H])]:[#6X3H]:[$([#7X3H+	#7X2H0+0]:[#6X3H]:[#7X3H])	$([#7X3H])]:[#6X3H]1)	$([CHX4]([CH3X4])[CH2X4][CH3X4])	$([CH2X4][CHX4]([CH3X4])[CH3X4])	$([CH2X4][CH2X4][CH2X4][CH2X4][NX4+	NX3+0])	$([CH2X4][CH2X4][SX2][CH3X4])	$([CH2X4][cX3]1[cX3H][cX3H][cX3H][cX3H][cX3H]1)	$([CH2X4][OX2H])	$([CHX4]([CH3X4])[OX2H])	$([CH2X4][cX3]1[cX3H][nX3H][cX3]2[cX3H][cX3H][cX3H][cX3H][cX3]12)	$([CH2X4][cX3]1[cX3H][cX3H][cX3]([OHX2	OH0X1-])[cX3H][cX3H]1)	$([CHX4]([CH3X4])[CH3X4])])[CX3](=[OX1])[OX2H	OX1-	N])] Clc1cc2c(NC=C2CCNC(=O)CNC(=O)N3CC=4Nc5c(cccc5)C4CC3)cc1
[$([$([NX3H	NX4H2+])	$([NX3](C)(C)(C))]1[CX4H]([CH2][CH2][CH2]1)[CX3](=[OX1])[OX2H	OX1-	N])	$([$([NX3H2	NX4H3+])	$([NX3H](C)(C))][CX4H2][CX3](=[OX1])[OX2H	OX1-	N])	$([$([NX3H2	NX4H3+])	$([NX3H](C)(C))][CX4H]([$([CH3X4])	$([CH2X4][CH2X4][CH2X4][NHX3][CH0X3](=[NH2X3+	NHX2+0])[NH2X3])	$([CH2X4][CX3](=[OX1])[NX3H2])	$([CH2X4][CX3](=[OX1])[OH0-	OH])	$([CH2X4][SX2H	SX1H0-])	$([CH2X4][CH2X4][CX3](=[OX1])[OH0-	OH])	$([CH2X4][#6X3]1:[$([#7X3H+	#7X2H0+0]:[#6X3H]:[#7X3H])	$([#7X3H])]:[#6X3H]:[$([#7X3H+	#7X2H0+0]:[#6X3H]:[#7X3H])	$([#7X3H])]:[#6X3H]1)	$([CHX4]([CH3X4])[CH2X4][CH3X4])	$([CH2X4][CHX4]([CH3X4])[CH3X4])	$([CH2X4][CH2X4][CH2X4][CH2X4][NX4+	NX3+0])	$([CH2X4][CH2X4][SX2][CH3X4])	$([CH2X4][cX3]1[cX3H][cX3H][cX3H][cX3H][cX3H]1)	$([CH2X4][OX2H])	$([CHX4]([CH3X4])[OX2H])	$([CH2X4][cX3]1[cX3H][nX3H][cX3]2[cX3H][cX3H][cX3H][cX3H][cX3]12)	$([CH2X4][cX3]1[cX3H][cX3H][cX3]([OHX2	OH0X1-])[cX3H][cX3H]1)	$([CHX4]([CH3X4])[CH3X4])])[CX3](=[OX1])[OX2H	OX1-	N])] Clc1ccc(cc1)C=2OC(=CC2)CNC(=O)CN3C(=O)NCC(=O)3
[$([$([NX3H	NX4H2+])	$([NX3](C)(C)(C))]1[CX4H]([CH2][CH2][CH2]1)[CX3](=[OX1])[OX2H	OX1-	N])	$([$([NX3H2	NX4H3+])	$([NX3H](C)(C))][CX4H2][CX3](=[OX1])[OX2H	OX1-	N])	$([$([NX3H2	NX4H3+])	$([NX3H](C)(C))][CX4H]([$([CH3X4])	$([CH2X4][CH2X4][CH2X4][NHX3][CH0X3](=[NH2X3+	NHX2+0])[NH2X3])	$([CH2X4][CX3](=[OX1])[NX3H2])	$([CH2X4][CX3](=[OX1])[OH0-	OH])	$([CH2X4][SX2H	SX1H0-])	$([CH2X4][CH2X4][CX3](=[OX1])[OH0-	OH])	$([CH2X4][#6X3]1:[$([#7X3H+	#7X2H0+0]:[#6X3H]:[#7X3H])	$([#7X3H])]:[#6X3H]:[$([#7X3H+	#7X2H0+0]:[#6X3H]:[#7X3H])	$([#7X3H])]:[#6X3H]1)	$([CHX4]([CH3X4])[CH2X4][CH3X4])	$([CH2X4][CHX4]([CH3X4])[CH3X4])	$([CH2X4][CH2X4][CH2X4][CH2X4][NX4+	NX3+0])	$([CH2X4][CH2X4][SX2][CH3X4])	$([CH2X4][cX3]1[cX3H][cX3H][cX3H][cX3H][cX3H]1)	$([CH2X4][OX2H])	$([CHX4]([CH3X4])[OX2H])	$([CH2X4][cX3]1[cX3H][nX3H][cX3]2[cX3H][cX3H][cX3H][cX3H][cX3]12)	$([CH2X4][cX3]1[cX3H][cX3H][cX3]([OHX2	OH0X1-])[cX3H][cX3H]1)	$([CHX4]([CH3X4])[CH3X4])])[CX3](=[OX1])[OX2H	OX1-	N])] Clc1ccc(NS(=O)(=O)c2ccc(cc2)C(=O)NCC(=O)NC3CC3)cc1
[$([$([NX3H	NX4H2+])	$([NX3](C)(C)(C))]1[CX4H]([CH2][CH2][CH2]1)[CX3](=[OX1])[OX2H	OX1-	N])	$([$([NX3H2	NX4H3+])	$([NX3H](C)(C))][CX4H2][CX3](=[OX1])[OX2H	OX1-	N])	$([$([NX3H2	NX4H3+])	$([NX3H](C)(C))][CX4H]([$([CH3X4])	$([CH2X4][CH2X4][CH2X4][NHX3][CH0X3](=[NH2X3+	NHX2+0])[NH2X3])	$([CH2X4][CX3](=[OX1])[NX3H2])	$([CH2X4][CX3](=[OX1])[OH0-	OH])	$([CH2X4][SX2H	SX1H0-])	$([CH2X4][CH2X4][CX3](=[OX1])[OH0-	OH])	$([CH2X4][#6X3]1:[$([#7X3H+	#7X2H0+0]:[#6X3H]:[#7X3H])	$([#7X3H])]:[#6X3H]:[$([#7X3H+	#7X2H0+0]:[#6X3H]:[#7X3H])	$([#7X3H])]:[#6X3H]1)	$([CHX4]([CH3X4])[CH2X4][CH3X4])	$([CH2X4][CHX4]([CH3X4])[CH3X4])	$([CH2X4][CH2X4][CH2X4][CH2X4][NX4+	NX3+0])	$([CH2X4][CH2X4][SX2][CH3X4])	$([CH2X4][cX3]1[cX3H][cX3H][cX3H][cX3H][cX3H]1)	$([CH2X4][OX2H])	$([CHX4]([CH3X4])[OX2H])	$([CH2X4][cX3]1[cX3H][nX3H][cX3]2[cX3H][cX3H][cX3H][cX3H][cX3]12)	$([CH2X4][cX3]1[cX3H][cX3H][cX3]([OHX2	OH0X1-])[cX3H][cX3H]1)	$([CHX4]([CH3X4])[CH3X4])])[CX3](=[OX1])[OX2H	OX1-	N])] ClCCNC(=O)[C@@H](NC(=O)OCc1ccccc1)CC=2c3c(NC2)cccc3
[$([$([NX3H	NX4H2+])	$([NX3](C)(C)(C))]1[CX4H]([CH2][CH2][CH2]1)[CX3](=[OX1])[OX2H	OX1-	N])	$([$([NX3H2	NX4H3+])	$([NX3H](C)(C))][CX4H2][CX3](=[OX1])[OX2H	OX1-	N])	$([$([NX3H2	NX4H3+])	$([NX3H](C)(C))][CX4H]([$([CH3X4])	$([CH2X4][CH2X4][CH2X4][NHX3][CH0X3](=[NH2X3+	NHX2+0])[NH2X3])	$([CH2X4][CX3](=[OX1])[NX3H2])	$([CH2X4][CX3](=[OX1])[OH0-	OH])	$([CH2X4][SX2H	SX1H0-])	$([CH2X4][CH2X4][CX3](=[OX1])[OH0-	OH])	$([CH2X4][#6X3]1:[$([#7X3H+	#7X2H0+0]:[#6X3H]:[#7X3H])	$([#7X3H])]:[#6X3H]:[$([#7X3H+	#7X2H0+0]:[#6X3H]:[#7X3H])	$([#7X3H])]:[#6X3H]1)	$([CHX4]([CH3X4])[CH2X4][CH3X4])	$([CH2X4][CHX4]([CH3X4])[CH3X4])	$([CH2X4][CH2X4][CH2X4][CH2X4][NX4+	NX3+0])	$([CH2X4][CH2X4][SX2][CH3X4])	$([CH2X4][cX3]1[cX3H][cX3H][cX3H][cX3H][cX3H]1)	$([CH2X4][OX2H])	$([CHX4]([CH3X4])[OX2H])	$([CH2X4][cX3]1[cX3H][nX3H][cX3]2[cX3H][cX3H][cX3H][cX3H][cX3]12)	$([CH2X4][cX3]1[cX3H][cX3H][cX3]([OHX2	OH0X1-])[cX3H][cX3H]1)	$([CHX4]([CH3X4])[CH3X4])])[CX3](=[OX1])[OX2H	OX1-	N])] FC(F)(F)[C@H](NCC(=O)Nc1cc(ccc1)C(=O)NCC)c2ccc(cc2)C
[$([$([NX3H	NX4H2+])	$([NX3](C)(C)(C))]1[CX4H]([CH2][CH2][CH2]1)[CX3](=[OX1])[OX2H	OX1-	N])	$([$([NX3H2	NX4H3+])	$([NX3H](C)(C))][CX4H2][CX3](=[OX1])[OX2H	OX1-	N])	$([$([NX3H2	NX4H3+])	$([NX3H](C)(C))][CX4H]([$([CH3X4])	$([CH2X4][CH2X4][CH2X4][NHX3][CH0X3](=[NH2X3+	NHX2+0])[NH2X3])	$([CH2X4][CX3](=[OX1])[NX3H2])	$([CH2X4][CX3](=[OX1])[OH0-	OH])	$([CH2X4][SX2H	SX1H0-])	$([CH2X4][CH2X4][CX3](=[OX1])[OH0-	OH])	$([CH2X4][#6X3]1:[$([#7X3H+	#7X2H0+0]:[#6X3H]:[#7X3H])	$([#7X3H])]:[#6X3H]:[$([#7X3H+	#7X2H0+0]:[#6X3H]:[#7X3H])	$([#7X3H])]:[#6X3H]1)	$([CHX4]([CH3X4])[CH2X4][CH3X4])	$([CH2X4][CHX4]([CH3X4])[CH3X4])	$([CH2X4][CH2X4][CH2X4][CH2X4][NX4+	NX3+0])	$([CH2X4][CH2X4][SX2][CH3X4])	$([CH2X4][cX3]1[cX3H][cX3H][cX3H][cX3H][cX3H]1)	$([CH2X4][OX2H])	$([CHX4]([CH3X4])[OX2H])	$([CH2X4][cX3]1[cX3H][nX3H][cX3]2[cX3H][cX3H][cX3H][cX3H][cX3]12)	$([CH2X4][cX3]1[cX3H][cX3H][cX3]([OHX2	OH0X1-])[cX3H][cX3H]1)	$([CHX4]([CH3X4])[CH3X4])])[CX3](=[OX1])[OX2H	OX1-	N])] FC(F)(F)C1=NN(c2ccc(cc2)CN[C@@H]3C(=O)NCCCC3)C=C1
[$([$([NX3H	NX4H2+])	$([NX3](C)(C)(C))]1[CX4H]([CH2][CH2][CH2]1)[CX3](=[OX1])[OX2H	OX1-	N])	$([$([NX3H2	NX4H3+])	$([NX3H](C)(C))][CX4H2][CX3](=[OX1])[OX2H	OX1-	N])	$([$([NX3H2	NX4H3+])	$([NX3H](C)(C))][CX4H]([$([CH3X4])	$([CH2X4][CH2X4][CH2X4][NHX3][CH0X3](=[NH2X3+	NHX2+0])[NH2X3])	$([CH2X4][CX3](=[OX1])[NX3H2])	$([CH2X4][CX3](=[OX1])[OH0-	OH])	$([CH2X4][SX2H	SX1H0-])	$([CH2X4][CH2X4][CX3](=[OX1])[OH0-	OH])	$([CH2X4][#6X3]1:[$([#7X3H+	#7X2H0+0]:[#6X3H]:[#7X3H])	$([#7X3H])]:[#6X3H]:[$([#7X3H+	#7X2H0+0]:[#6X3H]:[#7X3H])	$([#7X3H])]:[#6X3H]1)	$([CHX4]([CH3X4])[CH2X4][CH3X4])	$([CH2X4][CHX4]([CH3X4])[CH3X4])	$([CH2X4][CH2X4][CH2X4][CH2X4][NX4+	NX3+0])	$([CH2X4][CH2X4][SX2][CH3X4])	$([CH2X4][cX3]1[cX3H][cX3H][cX3H][cX3H][cX3H]1)	$([CH2X4][OX2H])	$([CHX4]([CH3X4])[OX2H])	$([CH2X4][cX3]1[cX3H][nX3H][cX3]2[cX3H][cX3H][cX3H][cX3H][cX3]12)	$([CH2X4][cX3]1[cX3H][cX3H][cX3]([OHX2	OH0X1-])[cX3H][cX3H]1)	$([CHX4]([CH3X4])[CH3X4])])[CX3](=[OX1])[OX2H	OX1-	N])] FC(F)(F)c1cc(ccc1)C(=O)N2CCN(C(=O)NCC(=O)N(C)C)CC2
[$([$([NX3H	NX4H2+])	$([NX3](C)(C)(C))]1[CX4H]([CH2][CH2][CH2]1)[CX3](=[OX1])[OX2H	OX1-	N])	$([$([NX3H2	NX4H3+])	$([NX3H](C)(C))][CX4H2][CX3](=[OX1])[OX2H	OX1-	N])	$([$([NX3H2	NX4H3+])	$([NX3H](C)(C))][CX4H]([$([CH3X4])	$([CH2X4][CH2X4][CH2X4][NHX3][CH0X3](=[NH2X3+	NHX2+0])[NH2X3])	$([CH2X4][CX3](=[OX1])[NX3H2])	$([CH2X4][CX3](=[OX1])[OH0-	OH])	$([CH2X4][SX2H	SX1H0-])	$([CH2X4][CH2X4][CX3](=[OX1])[OH0-	OH])	$([CH2X4][#6X3]1:[$([#7X3H+	#7X2H0+0]:[#6X3H]:[#7X3H])	$([#7X3H])]:[#6X3H]:[$([#7X3H+	#7X2H0+0]:[#6X3H]:[#7X3H])	$([#7X3H])]:[#6X3H]1)	$([CHX4]([CH3X4])[CH2X4][CH3X4])	$([CH2X4][CHX4]([CH3X4])[CH3X4])	$([CH2X4][CH2X4][CH2X4][CH2X4][NX4+	NX3+0])	$([CH2X4][CH2X4][SX2][CH3X4])	$([CH2X4][cX3]1[cX3H][cX3H][cX3H][cX3H][cX3H]1)	$([CH2X4][OX2H])	$([CHX4]([CH3X4])[OX2H])	$([CH2X4][cX3]1[cX3H][nX3H][cX3]2[cX3H][cX3H][cX3H][cX3H][cX3]12)	$([CH2X4][cX3]1[cX3H][cX3H][cX3]([OHX2	OH0X1-])[cX3H][cX3H]1)	$([CHX4]([CH3X4])[CH3X4])])[CX3](=[OX1])[OX2H	OX1-	N])] Fc1c(cccc1)C(=O)NCC(=O)Nc2c(ccc(c2)C(=O)N)C
[$([$([NX3H	NX4H2+])	$([NX3](C)(C)(C))]1[CX4H]([CH2][CH2][CH2]1)[CX3](=[OX1])[OX2H	OX1-	N])	$([$([NX3H2	NX4H3+])	$([NX3H](C)(C))][CX4H2][CX3](=[OX1])[OX2H	OX1-	N])	$([$([NX3H2	NX4H3+])	$([NX3H](C)(C))][CX4H]([$([CH3X4])	$([CH2X4][CH2X4][CH2X4][NHX3][CH0X3](=[NH2X3+	NHX2+0])[NH2X3])	$([CH2X4][CX3](=[OX1])[NX3H2])	$([CH2X4][CX3](=[OX1])[OH0-	OH])	$([CH2X4][SX2H	SX1H0-])	$([CH2X4][CH2X4][CX3](=[OX1])[OH0-	OH])	$([CH2X4][#6X3]1:[$([#7X3H+	#7X2H0+0]:[#6X3H]:[#7X3H])	$([#7X3H])]:[#6X3H]:[$([#7X3H+	#7X2H0+0]:[#6X3H]:[#7X3H])	$([#7X3H])]:[#6X3H]1)	$([CHX4]([CH3X4])[CH2X4][CH3X4])	$([CH2X4][CHX4]([CH3X4])[CH3X4])	$([CH2X4][CH2X4][CH2X4][CH2X4][NX4+	NX3+0])	$([CH2X4][CH2X4][SX2][CH3X4])	$([CH2X4][cX3]1[cX3H][cX3H][cX3H][cX3H][cX3H]1)	$([CH2X4][OX2H])	$([CHX4]([CH3X4])[OX2H])	$([CH2X4][cX3]1[cX3H][nX3H][cX3]2[cX3H][cX3H][cX3H][cX3H][cX3]12)	$([CH2X4][cX3]1[cX3H][cX3H][cX3]([OHX2	OH0X1-])[cX3H][cX3H]1)	$([CHX4]([CH3X4])[CH3X4])])[CX3](=[OX1])[OX2H	OX1-	N])] Fc1c(F)ccc(NC(=O)CNC(=O)COC(=O)CCc2c(F)cccc(F)2)c1
[$([$([NX3H	NX4H2+])	$([NX3](C)(C)(C))]1[CX4H]([CH2][CH2][CH2]1)[CX3](=[OX1])[OX2H	OX1-	N])	$([$([NX3H2	NX4H3+])	$([NX3H](C)(C))][CX4H2][CX3](=[OX1])[OX2H	OX1-	N])	$([$([NX3H2	NX4H3+])	$([NX3H](C)(C))][CX4H]([$([CH3X4])	$([CH2X4][CH2X4][CH2X4][NHX3][CH0X3](=[NH2X3+	NHX2+0])[NH2X3])	$([CH2X4][CX3](=[OX1])[NX3H2])	$([CH2X4][CX3](=[OX1])[OH0-	OH])	$([CH2X4][SX2H	SX1H0-])	$([CH2X4][CH2X4][CX3](=[OX1])[OH0-	OH])	$([CH2X4][#6X3]1:[$([#7X3H+	#7X2H0+0]:[#6X3H]:[#7X3H])	$([#7X3H])]:[#6X3H]:[$([#7X3H+	#7X2H0+0]:[#6X3H]:[#7X3H])	$([#7X3H])]:[#6X3H]1)	$([CHX4]([CH3X4])[CH2X4][CH3X4])	$([CH2X4][CHX4]([CH3X4])[CH3X4])	$([CH2X4][CH2X4][CH2X4][CH2X4][NX4+	NX3+0])	$([CH2X4][CH2X4][SX2][CH3X4])	$([CH2X4][cX3]1[cX3H][cX3H][cX3H][cX3H][cX3H]1)	$([CH2X4][OX2H])	$([CHX4]([CH3X4])[OX2H])	$([CH2X4][cX3]1[cX3H][nX3H][cX3]2[cX3H][cX3H][cX3H][cX3H][cX3]12)	$([CH2X4][cX3]1[cX3H][cX3H][cX3]([OHX2	OH0X1-])[cX3H][cX3H]1)	$([CHX4]([CH3X4])[CH3X4])])[CX3](=[OX1])[OX2H	OX1-	N])] Fc1cc(NC(=O)CNC(=O)C=2Oc3c(cccc3)C2)ccc1
[$([$([NX3H	NX4H2+])	$([NX3](C)(C)(C))]1[CX4H]([CH2][CH2][CH2]1)[CX3](=[OX1])[OX2H	OX1-	N])	$([$([NX3H2	NX4H3+])	$([NX3H](C)(C))][CX4H2][CX3](=[OX1])[OX2H	OX1-	N])	$([$([NX3H2	NX4H3+])	$([NX3H](C)(C))][CX4H]([$([CH3X4])	$([CH2X4][CH2X4][CH2X4][NHX3][CH0X3](=[NH2X3+	NHX2+0])[NH2X3])	$([CH2X4][CX3](=[OX1])[NX3H2])	$([CH2X4][CX3](=[OX1])[OH0-	OH])	$([CH2X4][SX2H	SX1H0-])	$([CH2X4][CH2X4][CX3](=[OX1])[OH0-	OH])	$([CH2X4][#6X3]1:[$([#7X3H+	#7X2H0+0]:[#6X3H]:[#7X3H])	$([#7X3H])]:[#6X3H]:[$([#7X3H+	#7X2H0+0]:[#6X3H]:[#7X3H])	$([#7X3H])]:[#6X3H]1)	$([CHX4]([CH3X4])[CH2X4][CH3X4])	$([CH2X4][CHX4]([CH3X4])[CH3X4])	$([CH2X4][CH2X4][CH2X4][CH2X4][NX4+	NX3+0])	$([CH2X4][CH2X4][SX2][CH3X4])	$([CH2X4][cX3]1[cX3H][cX3H][cX3H][cX3H][cX3H]1)	$([CH2X4][OX2H])	$([CHX4]([CH3X4])[OX2H])	$([CH2X4][cX3]1[cX3H][nX3H][cX3]2[cX3H][cX3H][cX3H][cX3H][cX3]12)	$([CH2X4][cX3]1[cX3H][cX3H][cX3]([OHX2	OH0X1-])[cX3H][cX3H]1)	$([CHX4]([CH3X4])[CH3X4])])[CX3](=[OX1])[OX2H	OX1-	N])] Fc1cc(OCC(=O)NCC(=O)NC(C)(C)C)c([N+]([O-])=O)cc1
[$([$([NX3H	NX4H2+])	$([NX3](C)(C)(C))]1[CX4H]([CH2][CH2][CH2]1)[CX3](=[OX1])[OX2H	OX1-	N])	$([$([NX3H2	NX4H3+])	$([NX3H](C)(C))][CX4H2][CX3](=[OX1])[OX2H	OX1-	N])	$([$([NX3H2	NX4H3+])	$([NX3H](C)(C))][CX4H]([$([CH3X4])	$([CH2X4][CH2X4][CH2X4][NHX3][CH0X3](=[NH2X3+	NHX2+0])[NH2X3])	$([CH2X4][CX3](=[OX1])[NX3H2])	$([CH2X4][CX3](=[OX1])[OH0-	OH])	$([CH2X4][SX2H	SX1H0-])	$([CH2X4][CH2X4][CX3](=[OX1])[OH0-	OH])	$([CH2X4][#6X3]1:[$([#7X3H+	#7X2H0+0]:[#6X3H]:[#7X3H])	$([#7X3H])]:[#6X3H]:[$([#7X3H+	#7X2H0+0]:[#6X3H]:[#7X3H])	$([#7X3H])]:[#6X3H]1)	$([CHX4]([CH3X4])[CH2X4][CH3X4])	$([CH2X4][CHX4]([CH3X4])[CH3X4])	$([CH2X4][CH2X4][CH2X4][CH2X4][NX4+	NX3+0])	$([CH2X4][CH2X4][SX2][CH3X4])	$([CH2X4][cX3]1[cX3H][cX3H][cX3H][cX3H][cX3H]1)	$([CH2X4][OX2H])	$([CHX4]([CH3X4])[OX2H])	$([CH2X4][cX3]1[cX3H][nX3H][cX3]2[cX3H][cX3H][cX3H][cX3H][cX3]12)	$([CH2X4][cX3]1[cX3H][cX3H][cX3]([OHX2	OH0X1-])[cX3H][cX3H]1)	$([CHX4]([CH3X4])[CH3X4])])[CX3](=[OX1])[OX2H	OX1-	N])] Fc1ccc(cc1)[C@H](NC(=O)CNC(=O)c2cc(OC)cc(OC)c2)C3=NC=CN3C
[$([$([NX3H	NX4H2+])	$([NX3](C)(C)(C))]1[CX4H]([CH2][CH2][CH2]1)[CX3](=[OX1])[OX2H	OX1-	N])	$([$([NX3H2	NX4H3+])	$([NX3H](C)(C))][CX4H2][CX3](=[OX1])[OX2H	OX1-	N])	$([$([NX3H2	NX4H3+])	$([NX3H](C)(C))][CX4H]([$([CH3X4])	$([CH2X4][CH2X4][CH2X4][NHX3][CH0X3](=[NH2X3+	NHX2+0])[NH2X3])	$([CH2X4][CX3](=[OX1])[NX3H2])	$([CH2X4][CX3](=[OX1])[OH0-	OH])	$([CH2X4][SX2H	SX1H0-])	$([CH2X4][CH2X4][CX3](=[OX1])[OH0-	OH])	$([CH2X4][#6X3]1:[$([#7X3H+	#7X2H0+0]:[#6X3H]:[#7X3H])	$([#7X3H])]:[#6X3H]:[$([#7X3H+	#7X2H0+0]:[#6X3H]:[#7X3H])	$([#7X3H])]:[#6X3H]1)	$([CHX4]([CH3X4])[CH2X4][CH3X4])	$([CH2X4][CHX4]([CH3X4])[CH3X4])	$([CH2X4][CH2X4][CH2X4][CH2X4][NX4+	NX3+0])	$([CH2X4][CH2X4][SX2][CH3X4])	$([CH2X4][cX3]1[cX3H][cX3H][cX3H][cX3H][cX3H]1)	$([CH2X4][OX2H])	$([CHX4]([CH3X4])[OX2H])	$([CH2X4][cX3]1[cX3H][nX3H][cX3]2[cX3H][cX3H][cX3H][cX3H][cX3]12)	$([CH2X4][cX3]1[cX3H][cX3H][cX3]([OHX2	OH0X1-])[cX3H][cX3H]1)	$([CHX4]([CH3X4])[CH3X4])])[CX3](=[OX1])[OX2H	OX1-	N])] Fc1ccc(N2C(=O)C[C@H](C(=O)N[C@H](C(=O)N3CCCCC3)C(C)C)C2)cc1
[$([$([NX3H	NX4H2+])	$([NX3](C)(C)(C))]1[CX4H]([CH2][CH2][CH2]1)[CX3](=[OX1])[OX2H	OX1-	N])	$([$([NX3H2	NX4H3+])	$([NX3H](C)(C))][CX4H2][CX3](=[OX1])[OX2H	OX1-	N])	$([$([NX3H2	NX4H3+])	$([NX3H](C)(C))][CX4H]([$([CH3X4])	$([CH2X4][CH2X4][CH2X4][NHX3][CH0X3](=[NH2X3+	NHX2+0])[NH2X3])	$([CH2X4][CX3](=[OX1])[NX3H2])	$([CH2X4][CX3](=[OX1])[OH0-	OH])	$([CH2X4][SX2H	SX1H0-])	$([CH2X4][CH2X4][CX3](=[OX1])[OH0-	OH])	$([CH2X4][#6X3]1:[$([#7X3H+	#7X2H0+0]:[#6X3H]:[#7X3H])	$([#7X3H])]:[#6X3H]:[$([#7X3H+	#7X2H0+0]:[#6X3H]:[#7X3H])	$([#7X3H])]:[#6X3H]1)	$([CHX4]([CH3X4])[CH2X4][CH3X4])	$([CH2X4][CHX4]([CH3X4])[CH3X4])	$([CH2X4][CH2X4][CH2X4][CH2X4][NX4+	NX3+0])	$([CH2X4][CH2X4][SX2][CH3X4])	$([CH2X4][cX3]1[cX3H][cX3H][cX3H][cX3H][cX3H]1)	$([CH2X4][OX2H])	$([CHX4]([CH3X4])[OX2H])	$([CH2X4][cX3]1[cX3H][nX3H][cX3]2[cX3H][cX3H][cX3H][cX3H][cX3]12)	$([CH2X4][cX3]1[cX3H][cX3H][cX3]([OHX2	OH0X1-])[cX3H][cX3H]1)	$([CHX4]([CH3X4])[CH3X4])])[CX3](=[OX1])[OX2H	OX1-	N])] Fc1ccc(NC(=O)N2[C@H](C(=O)NCC)CCC2)cc1
[$([$([NX3H	NX4H2+])	$([NX3](C)(C)(C))]1[CX4H]([CH2][CH2][CH2]1)[CX3](=[OX1])[OX2H	OX1-	N])	$([$([NX3H2	NX4H3+])	$([NX3H](C)(C))][CX4H2][CX3](=[OX1])[OX2H	OX1-	N])	$([$([NX3H2	NX4H3+])	$([NX3H](C)(C))][CX4H]([$([CH3X4])	$([CH2X4][CH2X4][CH2X4][NHX3][CH0X3](=[NH2X3+	NHX2+0])[NH2X3])	$([CH2X4][CX3](=[OX1])[NX3H2])	$([CH2X4][CX3](=[OX1])[OH0-	OH])	$([CH2X4][SX2H	SX1H0-])	$([CH2X4][CH2X4][CX3](=[OX1])[OH0-	OH])	$([CH2X4][#6X3]1:[$([#7X3H+	#7X2H0+0]:[#6X3H]:[#7X3H])	$([#7X3H])]:[#6X3H]:[$([#7X3H+	#7X2H0+0]:[#6X3H]:[#7X3H])	$([#7X3H])]:[#6X3H]1)	$([CHX4]([CH3X4])[CH2X4][CH3X4])	$([CH2X4][CHX4]([CH3X4])[CH3X4])	$([CH2X4][CH2X4][CH2X4][CH2X4][NX4+	NX3+0])	$([CH2X4][CH2X4][SX2][CH3X4])	$([CH2X4][cX3]1[cX3H][cX3H][cX3H][cX3H][cX3H]1)	$([CH2X4][OX2H])	$([CHX4]([CH3X4])[OX2H])	$([CH2X4][cX3]1[cX3H][nX3H][cX3]2[cX3H][cX3H][cX3H][cX3H][cX3]12)	$([CH2X4][cX3]1[cX3H][cX3H][cX3]([OHX2	OH0X1-])[cX3H][cX3H]1)	$([CHX4]([CH3X4])[CH3X4])])[CX3](=[OX1])[OX2H	OX1-	N])] O=C(N(CC)CC)CNC(=O)/C=C/c1cc(ccc1)C
[$([$([NX3H	NX4H2+])	$([NX3](C)(C)(C))]1[CX4H]([CH2][CH2][CH2]1)[CX3](=[OX1])[OX2H	OX1-	N])	$([$([NX3H2	NX4H3+])	$([NX3H](C)(C))][CX4H2][CX3](=[OX1])[OX2H	OX1-	N])	$([$([NX3H2	NX4H3+])	$([NX3H](C)(C))][CX4H]([$([CH3X4])	$([CH2X4][CH2X4][CH2X4][NHX3][CH0X3](=[NH2X3+	NHX2+0])[NH2X3])	$([CH2X4][CX3](=[OX1])[NX3H2])	$([CH2X4][CX3](=[OX1])[OH0-	OH])	$([CH2X4][SX2H	SX1H0-])	$([CH2X4][CH2X4][CX3](=[OX1])[OH0-	OH])	$([CH2X4][#6X3]1:[$([#7X3H+	#7X2H0+0]:[#6X3H]:[#7X3H])	$([#7X3H])]:[#6X3H]:[$([#7X3H+	#7X2H0+0]:[#6X3H]:[#7X3H])	$([#7X3H])]:[#6X3H]1)	$([CHX4]([CH3X4])[CH2X4][CH3X4])	$([CH2X4][CHX4]([CH3X4])[CH3X4])	$([CH2X4][CH2X4][CH2X4][CH2X4][NX4+	NX3+0])	$([CH2X4][CH2X4][SX2][CH3X4])	$([CH2X4][cX3]1[cX3H][cX3H][cX3H][cX3H][cX3H]1)	$([CH2X4][OX2H])	$([CHX4]([CH3X4])[OX2H])	$([CH2X4][cX3]1[cX3H][nX3H][cX3]2[cX3H][cX3H][cX3H][cX3H][cX3]12)	$([CH2X4][cX3]1[cX3H][cX3H][cX3]([OHX2	OH0X1-])[cX3H][cX3H]1)	$([CHX4]([CH3X4])[CH3X4])])[CX3](=[OX1])[OX2H	OX1-	N])] O=C(N(Cc1ncc(c(OC)c1C)C)C)CNC(=O)C2=C(OC=C2)C
[$([$([NX3H	NX4H2+])	$([NX3](C)(C)(C))]1[CX4H]([CH2][CH2][CH2]1)[CX3](=[OX1])[OX2H	OX1-	N])	$([$([NX3H2	NX4H3+])	$([NX3H](C)(C))][CX4H2][CX3](=[OX1])[OX2H	OX1-	N])	$([$([NX3H2	NX4H3+])	$([NX3H](C)(C))][CX4H]([$([CH3X4])	$([CH2X4][CH2X4][CH2X4][NHX3][CH0X3](=[NH2X3+	NHX2+0])[NH2X3])	$([CH2X4][CX3](=[OX1])[NX3H2])	$([CH2X4][CX3](=[OX1])[OH0-	OH])	$([CH2X4][SX2H	SX1H0-])	$([CH2X4][CH2X4][CX3](=[OX1])[OH0-	OH])	$([CH2X4][#6X3]1:[$([#7X3H+	#7X2H0+0]:[#6X3H]:[#7X3H])	$([#7X3H])]:[#6X3H]:[$([#7X3H+	#7X2H0+0]:[#6X3H]:[#7X3H])	$([#7X3H])]:[#6X3H]1)	$([CHX4]([CH3X4])[CH2X4][CH3X4])	$([CH2X4][CHX4]([CH3X4])[CH3X4])	$([CH2X4][CH2X4][CH2X4][CH2X4][NX4+	NX3+0])	$([CH2X4][CH2X4][SX2][CH3X4])	$([CH2X4][cX3]1[cX3H][cX3H][cX3H][cX3H][cX3H]1)	$([CH2X4][OX2H])	$([CHX4]([CH3X4])[OX2H])	$([CH2X4][cX3]1[cX3H][nX3H][cX3]2[cX3H][cX3H][cX3H][cX3H][cX3]12)	$([CH2X4][cX3]1[cX3H][cX3H][cX3]([OHX2	OH0X1-])[cX3H][cX3H]1)	$([CHX4]([CH3X4])[CH3X4])])[CX3](=[OX1])[OX2H	OX1-	N])] O=C(N[C@@H](C(=O)N[C@H]1[C@@H](CCCC1)C)C)C2=COC=C2
[$([$([NX3H	NX4H2+])	$([NX3](C)(C)(C))]1[CX4H]([CH2][CH2][CH2]1)[CX3](=[OX1])[OX2H	OX1-	N])	$([$([NX3H2	NX4H3+])	$([NX3H](C)(C))][CX4H2][CX3](=[OX1])[OX2H	OX1-	N])	$([$([NX3H2	NX4H3+])	$([NX3H](C)(C))][CX4H]([$([CH3X4])	$([CH2X4][CH2X4][CH2X4][NHX3][CH0X3](=[NH2X3+	NHX2+0])[NH2X3])	$([CH2X4][CX3](=[OX1])[NX3H2])	$([CH2X4][CX3](=[OX1])[OH0-	OH])	$([CH2X4][SX2H	SX1H0-])	$([CH2X4][CH2X4][CX3](=[OX1])[OH0-	OH])	$([CH2X4][#6X3]1:[$([#7X3H+	#7X2H0+0]:[#6X3H]:[#7X3H])	$([#7X3H])]:[#6X3H]:[$([#7X3H+	#7X2H0+0]:[#6X3H]:[#7X3H])	$([#7X3H])]:[#6X3H]1)	$([CHX4]([CH3X4])[CH2X4][CH3X4])	$([CH2X4][CHX4]([CH3X4])[CH3X4])	$([CH2X4][CH2X4][CH2X4][CH2X4][NX4+	NX3+0])	$([CH2X4][CH2X4][SX2][CH3X4])	$([CH2X4][cX3]1[cX3H][cX3H][cX3H][cX3H][cX3H]1)	$([CH2X4][OX2H])	$([CHX4]([CH3X4])[OX2H])	$([CH2X4][cX3]1[cX3H][nX3H][cX3]2[cX3H][cX3H][cX3H][cX3H][cX3]12)	$([CH2X4][cX3]1[cX3H][cX3H][cX3]([OHX2	OH0X1-])[cX3H][cX3H]1)	$([CHX4]([CH3X4])[CH3X4])])[CX3](=[OX1])[OX2H	OX1-	N])] O=C(N[C@H](C(=O)N1CCC(C(=O)N2C[C@H](CCC2)C)CC1)C)C3=COC=C3
[$([$([NX3H	NX4H2+])	$([NX3](C)(C)(C))]1[CX4H]([CH2][CH2][CH2]1)[CX3](=[OX1])[OX2H	OX1-	N])	$([$([NX3H2	NX4H3+])	$([NX3H](C)(C))][CX4H2][CX3](=[OX1])[OX2H	OX1-	N])	$([$([NX3H2	NX4H3+])	$([NX3H](C)(C))][CX4H]([$([CH3X4])	$([CH2X4][CH2X4][CH2X4][NHX3][CH0X3](=[NH2X3+	NHX2+0])[NH2X3])	$([CH2X4][CX3](=[OX1])[NX3H2])	$([CH2X4][CX3](=[OX1])[OH0-	OH])	$([CH2X4][SX2H	SX1H0-])	$([CH2X4][CH2X4][CX3](=[OX1])[OH0-	OH])	$([CH2X4][#6X3]1:[$([#7X3H+	#7X2H0+0]:[#6X3H]:[#7X3H])	$([#7X3H])]:[#6X3H]:[$([#7X3H+	#7X2H0+0]:[#6X3H]:[#7X3H])	$([#7X3H])]:[#6X3H]1)	$([CHX4]([CH3X4])[CH2X4][CH3X4])	$([CH2X4][CHX4]([CH3X4])[CH3X4])	$([CH2X4][CH2X4][CH2X4][CH2X4][NX4+	NX3+0])	$([CH2X4][CH2X4][SX2][CH3X4])	$([CH2X4][cX3]1[cX3H][cX3H][cX3H][cX3H][cX3H]1)	$([CH2X4][OX2H])	$([CHX4]([CH3X4])[OX2H])	$([CH2X4][cX3]1[cX3H][nX3H][cX3]2[cX3H][cX3H][cX3H][cX3H][cX3]12)	$([CH2X4][cX3]1[cX3H][cX3H][cX3]([OHX2	OH0X1-])[cX3H][cX3H]1)	$([CHX4]([CH3X4])[CH3X4])])[CX3](=[OX1])[OX2H	OX1-	N])] O=C(N[C@H](C(=O)Nc1cc2OC3(Oc2cc1)CCCC3)C)C4=COC=C4
[$([$([NX3H	NX4H2+])	$([NX3](C)(C)(C))]1[CX4H]([CH2][CH2][CH2]1)[CX3](=[OX1])[OX2H	OX1-	N])	$([$([NX3H2	NX4H3+])	$([NX3H](C)(C))][CX4H2][CX3](=[OX1])[OX2H	OX1-	N])	$([$([NX3H2	NX4H3+])	$([NX3H](C)(C))][CX4H]([$([CH3X4])	$([CH2X4][CH2X4][CH2X4][NHX3][CH0X3](=[NH2X3+	NHX2+0])[NH2X3])	$([CH2X4][CX3](=[OX1])[NX3H2])	$([CH2X4][CX3](=[OX1])[OH0-	OH])	$([CH2X4][SX2H	SX1H0-])	$([CH2X4][CH2X4][CX3](=[OX1])[OH0-	OH])	$([CH2X4][#6X3]1:[$([#7X3H+	#7X2H0+0]:[#6X3H]:[#7X3H])	$([#7X3H])]:[#6X3H]:[$([#7X3H+	#7X2H0+0]:[#6X3H]:[#7X3H])	$([#7X3H])]:[#6X3H]1)	$([CHX4]([CH3X4])[CH2X4][CH3X4])	$([CH2X4][CHX4]([CH3X4])[CH3X4])	$([CH2X4][CH2X4][CH2X4][CH2X4][NX4+	NX3+0])	$([CH2X4][CH2X4][SX2][CH3X4])	$([CH2X4][cX3]1[cX3H][cX3H][cX3H][cX3H][cX3H]1)	$([CH2X4][OX2H])	$([CHX4]([CH3X4])[OX2H])	$([CH2X4][cX3]1[cX3H][nX3H][cX3]2[cX3H][cX3H][cX3H][cX3H][cX3]12)	$([CH2X4][cX3]1[cX3H][cX3H][cX3]([OHX2	OH0X1-])[cX3H][cX3H]1)	$([CHX4]([CH3X4])[CH3X4])])[CX3](=[OX1])[OX2H	OX1-	N])] O=C(N[C@H](C(=O)NC1CCC(O)CC1)Cc2ccccc2)c3ccccc3
[$([$([NX3H	NX4H2+])	$([NX3](C)(C)(C))]1[CX4H]([CH2][CH2][CH2]1)[CX3](=[OX1])[OX2H	OX1-	N])	$([$([NX3H2	NX4H3+])	$([NX3H](C)(C))][CX4H2][CX3](=[OX1])[OX2H	OX1-	N])	$([$([NX3H2	NX4H3+])	$([NX3H](C)(C))][CX4H]([$([CH3X4])	$([CH2X4][CH2X4][CH2X4][NHX3][CH0X3](=[NH2X3+	NHX2+0])[NH2X3])	$([CH2X4][CX3](=[OX1])[NX3H2])	$([CH2X4][CX3](=[OX1])[OH0-	OH])	$([CH2X4][SX2H	SX1H0-])	$([CH2X4][CH2X4][CX3](=[OX1])[OH0-	OH])	$([CH2X4][#6X3]1:[$([#7X3H+	#7X2H0+0]:[#6X3H]:[#7X3H])	$([#7X3H])]:[#6X3H]:[$([#7X3H+	#7X2H0+0]:[#6X3H]:[#7X3H])	$([#7X3H])]:[#6X3H]1)	$([CHX4]([CH3X4])[CH2X4][CH3X4])	$([CH2X4][CHX4]([CH3X4])[CH3X4])	$([CH2X4][CH2X4][CH2X4][CH2X4][NX4+	NX3+0])	$([CH2X4][CH2X4][SX2][CH3X4])	$([CH2X4][cX3]1[cX3H][cX3H][cX3H][cX3H][cX3H]1)	$([CH2X4][OX2H])	$([CHX4]([CH3X4])[OX2H])	$([CH2X4][cX3]1[cX3H][nX3H][cX3]2[cX3H][cX3H][cX3H][cX3H][cX3]12)	$([CH2X4][cX3]1[cX3H][cX3H][cX3]([OHX2	OH0X1-])[cX3H][cX3H]1)	$([CHX4]([CH3X4])[CH3X4])])[CX3](=[OX1])[OX2H	OX1-	N])] O=C(N1[C@@H](C(=O)N[C@H](C(=O)N[C@@H](C(=O)N)Cc2cc3c(cc2)cccc3)Cc4ccccc4)CCC1)[C@@H](N)Cc5c(cc(O)cc5C)C
[$([$([NX3H	NX4H2+])	$([NX3](C)(C)(C))]1[CX4H]([CH2][CH2][CH2]1)[CX3](=[OX1])[OX2H	OX1-	N])	$([$([NX3H2	NX4H3+])	$([NX3H](C)(C))][CX4H2][CX3](=[OX1])[OX2H	OX1-	N])	$([$([NX3H2	NX4H3+])	$([NX3H](C)(C))][CX4H]([$([CH3X4])	$([CH2X4][CH2X4][CH2X4][NHX3][CH0X3](=[NH2X3+	NHX2+0])[NH2X3])	$([CH2X4][CX3](=[OX1])[NX3H2])	$([CH2X4][CX3](=[OX1])[OH0-	OH])	$([CH2X4][SX2H	SX1H0-])	$([CH2X4][CH2X4][CX3](=[OX1])[OH0-	OH])	$([CH2X4][#6X3]1:[$([#7X3H+	#7X2H0+0]:[#6X3H]:[#7X3H])	$([#7X3H])]:[#6X3H]:[$([#7X3H+	#7X2H0+0]:[#6X3H]:[#7X3H])	$([#7X3H])]:[#6X3H]1)	$([CHX4]([CH3X4])[CH2X4][CH3X4])	$([CH2X4][CHX4]([CH3X4])[CH3X4])	$([CH2X4][CH2X4][CH2X4][CH2X4][NX4+	NX3+0])	$([CH2X4][CH2X4][SX2][CH3X4])	$([CH2X4][cX3]1[cX3H][cX3H][cX3H][cX3H][cX3H]1)	$([CH2X4][OX2H])	$([CHX4]([CH3X4])[OX2H])	$([CH2X4][cX3]1[cX3H][nX3H][cX3]2[cX3H][cX3H][cX3H][cX3H][cX3]12)	$([CH2X4][cX3]1[cX3H][cX3H][cX3]([OHX2	OH0X1-])[cX3H][cX3H]1)	$([CHX4]([CH3X4])[CH3X4])])[CX3](=[OX1])[OX2H	OX1-	N])] O=C(N1[C@H](C(=O)N[C@H](C=O)CCCNC(=[NH2+])N)CCC1)[C@H]2NCc3c(cccc3)C2
[$([$([NX3H	NX4H2+])	$([NX3](C)(C)(C))]1[CX4H]([CH2][CH2][CH2]1)[CX3](=[OX1])[OX2H	OX1-	N])	$([$([NX3H2	NX4H3+])	$([NX3H](C)(C))][CX4H2][CX3](=[OX1])[OX2H	OX1-	N])	$([$([NX3H2	NX4H3+])	$([NX3H](C)(C))][CX4H]([$([CH3X4])	$([CH2X4][CH2X4][CH2X4][NHX3][CH0X3](=[NH2X3+	NHX2+0])[NH2X3])	$([CH2X4][CX3](=[OX1])[NX3H2])	$([CH2X4][CX3](=[OX1])[OH0-	OH])	$([CH2X4][SX2H	SX1H0-])	$([CH2X4][CH2X4][CX3](=[OX1])[OH0-	OH])	$([CH2X4][#6X3]1:[$([#7X3H+	#7X2H0+0]:[#6X3H]:[#7X3H])	$([#7X3H])]:[#6X3H]:[$([#7X3H+	#7X2H0+0]:[#6X3H]:[#7X3H])	$([#7X3H])]:[#6X3H]1)	$([CHX4]([CH3X4])[CH2X4][CH3X4])	$([CH2X4][CHX4]([CH3X4])[CH3X4])	$([CH2X4][CH2X4][CH2X4][CH2X4][NX4+	NX3+0])	$([CH2X4][CH2X4][SX2][CH3X4])	$([CH2X4][cX3]1[cX3H][cX3H][cX3H][cX3H][cX3H]1)	$([CH2X4][OX2H])	$([CHX4]([CH3X4])[OX2H])	$([CH2X4][cX3]1[cX3H][nX3H][cX3]2[cX3H][cX3H][cX3H][cX3H][cX3]12)	$([CH2X4][cX3]1[cX3H][cX3H][cX3]([OHX2	OH0X1-])[cX3H][cX3H]1)	$([CHX4]([CH3X4])[CH3X4])])[CX3](=[OX1])[OX2H	OX1-	N])] O=C(N1[C@H](C(=O)Nc2cc(N3N=CC=C3)ccc2)CCC1)CN4N=CC=C4
[$([$([NX3H	NX4H2+])	$([NX3](C)(C)(C))]1[CX4H]([CH2][CH2][CH2]1)[CX3](=[OX1])[OX2H	OX1-	N])	$([$([NX3H2	NX4H3+])	$([NX3H](C)(C))][CX4H2][CX3](=[OX1])[OX2H	OX1-	N])	$([$([NX3H2	NX4H3+])	$([NX3H](C)(C))][CX4H]([$([CH3X4])	$([CH2X4][CH2X4][CH2X4][NHX3][CH0X3](=[NH2X3+	NHX2+0])[NH2X3])	$([CH2X4][CX3](=[OX1])[NX3H2])	$([CH2X4][CX3](=[OX1])[OH0-	OH])	$([CH2X4][SX2H	SX1H0-])	$([CH2X4][CH2X4][CX3](=[OX1])[OH0-	OH])	$([CH2X4][#6X3]1:[$([#7X3H+	#7X2H0+0]:[#6X3H]:[#7X3H])	$([#7X3H])]:[#6X3H]:[$([#7X3H+	#7X2H0+0]:[#6X3H]:[#7X3H])	$([#7X3H])]:[#6X3H]1)	$([CHX4]([CH3X4])[CH2X4][CH3X4])	$([CH2X4][CHX4]([CH3X4])[CH3X4])	$([CH2X4][CH2X4][CH2X4][CH2X4][NX4+	NX3+0])	$([CH2X4][CH2X4][SX2][CH3X4])	$([CH2X4][cX3]1[cX3H][cX3H][cX3H][cX3H][cX3H]1)	$([CH2X4][OX2H])	$([CHX4]([CH3X4])[OX2H])	$([CH2X4][cX3]1[cX3H][nX3H][cX3]2[cX3H][cX3H][cX3H][cX3H][cX3]12)	$([CH2X4][cX3]1[cX3H][cX3H][cX3]([OHX2	OH0X1-])[cX3H][cX3H]1)	$([CHX4]([CH3X4])[CH3X4])])[CX3](=[OX1])[OX2H	OX1-	N])] O=C(N1[C@H](C(=O)Nc2ccc(OC)cc2)CCC1)C=3N=C4N(C3)C=CC=C4
[$([$([NX3H	NX4H2+])	$([NX3](C)(C)(C))]1[CX4H]([CH2][CH2][CH2]1)[CX3](=[OX1])[OX2H	OX1-	N])	$([$([NX3H2	NX4H3+])	$([NX3H](C)(C))][CX4H2][CX3](=[OX1])[OX2H	OX1-	N])	$([$([NX3H2	NX4H3+])	$([NX3H](C)(C))][CX4H]([$([CH3X4])	$([CH2X4][CH2X4][CH2X4][NHX3][CH0X3](=[NH2X3+	NHX2+0])[NH2X3])	$([CH2X4][CX3](=[OX1])[NX3H2])	$([CH2X4][CX3](=[OX1])[OH0-	OH])	$([CH2X4][SX2H	SX1H0-])	$([CH2X4][CH2X4][CX3](=[OX1])[OH0-	OH])	$([CH2X4][#6X3]1:[$([#7X3H+	#7X2H0+0]:[#6X3H]:[#7X3H])	$([#7X3H])]:[#6X3H]:[$([#7X3H+	#7X2H0+0]:[#6X3H]:[#7X3H])	$([#7X3H])]:[#6X3H]1)	$([CHX4]([CH3X4])[CH2X4][CH3X4])	$([CH2X4][CHX4]([CH3X4])[CH3X4])	$([CH2X4][CH2X4][CH2X4][CH2X4][NX4+	NX3+0])	$([CH2X4][CH2X4][SX2][CH3X4])	$([CH2X4][cX3]1[cX3H][cX3H][cX3H][cX3H][cX3H]1)	$([CH2X4][OX2H])	$([CHX4]([CH3X4])[OX2H])	$([CH2X4][cX3]1[cX3H][nX3H][cX3]2[cX3H][cX3H][cX3H][cX3H][cX3]12)	$([CH2X4][cX3]1[cX3H][cX3H][cX3]([OHX2	OH0X1-])[cX3H][cX3H]1)	$([CHX4]([CH3X4])[CH3X4])])[CX3](=[OX1])[OX2H	OX1-	N])] O=C(N1C[C@@H](OCC1)c2ccccc2)C[NH3+]
[$([$([NX3H	NX4H2+])	$([NX3](C)(C)(C))]1[CX4H]([CH2][CH2][CH2]1)[CX3](=[OX1])[OX2H	OX1-	N])	$([$([NX3H2	NX4H3+])	$([NX3H](C)(C))][CX4H2][CX3](=[OX1])[OX2H	OX1-	N])	$([$([NX3H2	NX4H3+])	$([NX3H](C)(C))][CX4H]([$([CH3X4])	$([CH2X4][CH2X4][CH2X4][NHX3][CH0X3](=[NH2X3+	NHX2+0])[NH2X3])	$([CH2X4][CX3](=[OX1])[NX3H2])	$([CH2X4][CX3](=[OX1])[OH0-	OH])	$([CH2X4][SX2H	SX1H0-])	$([CH2X4][CH2X4][CX3](=[OX1])[OH0-	OH])	$([CH2X4][#6X3]1:[$([#7X3H+	#7X2H0+0]:[#6X3H]:[#7X3H])	$([#7X3H])]:[#6X3H]:[$([#7X3H+	#7X2H0+0]:[#6X3H]:[#7X3H])	$([#7X3H])]:[#6X3H]1)	$([CHX4]([CH3X4])[CH2X4][CH3X4])	$([CH2X4][CHX4]([CH3X4])[CH3X4])	$([CH2X4][CH2X4][CH2X4][CH2X4][NX4+	NX3+0])	$([CH2X4][CH2X4][SX2][CH3X4])	$([CH2X4][cX3]1[cX3H][cX3H][cX3H][cX3H][cX3H]1)	$([CH2X4][OX2H])	$([CHX4]([CH3X4])[OX2H])	$([CH2X4][cX3]1[cX3H][nX3H][cX3]2[cX3H][cX3H][cX3H][cX3H][cX3]12)	$([CH2X4][cX3]1[cX3H][cX3H][cX3]([OHX2	OH0X1-])[cX3H][cX3H]1)	$([CHX4]([CH3X4])[CH3X4])])[CX3](=[OX1])[OX2H	OX1-	N])] O=C(N1CCC(C(=O)c2ccc(OC)cc2)CC1)NCC(=O)NCC=3OC=CC3
[$([$([NX3H	NX4H2+])	$([NX3](C)(C)(C))]1[CX4H]([CH2][CH2][CH2]1)[CX3](=[OX1])[OX2H	OX1-	N])	$([$([NX3H2	NX4H3+])	$([NX3H](C)(C))][CX4H2][CX3](=[OX1])[OX2H	OX1-	N])	$([$([NX3H2	NX4H3+])	$([NX3H](C)(C))][CX4H]([$([CH3X4])	$([CH2X4][CH2X4][CH2X4][NHX3][CH0X3](=[NH2X3+	NHX2+0])[NH2X3])	$([CH2X4][CX3](=[OX1])[NX3H2])	$([CH2X4][CX3](=[OX1])[OH0-	OH])	$([CH2X4][SX2H	SX1H0-])	$([CH2X4][CH2X4][CX3](=[OX1])[OH0-	OH])	$([CH2X4][#6X3]1:[$([#7X3H+	#7X2H0+0]:[#6X3H]:[#7X3H])	$([#7X3H])]:[#6X3H]:[$([#7X3H+	#7X2H0+0]:[#6X3H]:[#7X3H])	$([#7X3H])]:[#6X3H]1)	$([CHX4]([CH3X4])[CH2X4][CH3X4])	$([CH2X4][CHX4]([CH3X4])[CH3X4])	$([CH2X4][CH2X4][CH2X4][CH2X4][NX4+	NX3+0])	$([CH2X4][CH2X4][SX2][CH3X4])	$([CH2X4][cX3]1[cX3H][cX3H][cX3H][cX3H][cX3H]1)	$([CH2X4][OX2H])	$([CHX4]([CH3X4])[OX2H])	$([CH2X4][cX3]1[cX3H][nX3H][cX3]2[cX3H][cX3H][cX3H][cX3H][cX3]12)	$([CH2X4][cX3]1[cX3H][cX3H][cX3]([OHX2	OH0X1-])[cX3H][cX3H]1)	$([CHX4]([CH3X4])[CH3X4])])[CX3](=[OX1])[OX2H	OX1-	N])] O=C(N1CCC(c2c3c(ccc2)cccc3)CC1)[C@@H]4N(C(=O)C(C)C)CCC4
[$([$([NX3H	NX4H2+])	$([NX3](C)(C)(C))]1[CX4H]([CH2][CH2][CH2]1)[CX3](=[OX1])[OX2H	OX1-	N])	$([$([NX3H2	NX4H3+])	$([NX3H](C)(C))][CX4H2][CX3](=[OX1])[OX2H	OX1-	N])	$([$([NX3H2	NX4H3+])	$([NX3H](C)(C))][CX4H]([$([CH3X4])	$([CH2X4][CH2X4][CH2X4][NHX3][CH0X3](=[NH2X3+	NHX2+0])[NH2X3])	$([CH2X4][CX3](=[OX1])[NX3H2])	$([CH2X4][CX3](=[OX1])[OH0-	OH])	$([CH2X4][SX2H	SX1H0-])	$([CH2X4][CH2X4][CX3](=[OX1])[OH0-	OH])	$([CH2X4][#6X3]1:[$([#7X3H+	#7X2H0+0]:[#6X3H]:[#7X3H])	$([#7X3H])]:[#6X3H]:[$([#7X3H+	#7X2H0+0]:[#6X3H]:[#7X3H])	$([#7X3H])]:[#6X3H]1)	$([CHX4]([CH3X4])[CH2X4][CH3X4])	$([CH2X4][CHX4]([CH3X4])[CH3X4])	$([CH2X4][CH2X4][CH2X4][CH2X4][NX4+	NX3+0])	$([CH2X4][CH2X4][SX2][CH3X4])	$([CH2X4][cX3]1[cX3H][cX3H][cX3H][cX3H][cX3H]1)	$([CH2X4][OX2H])	$([CHX4]([CH3X4])[OX2H])	$([CH2X4][cX3]1[cX3H][nX3H][cX3]2[cX3H][cX3H][cX3H][cX3H][cX3]12)	$([CH2X4][cX3]1[cX3H][cX3H][cX3]([OHX2	OH0X1-])[cX3H][cX3H]1)	$([CHX4]([CH3X4])[CH3X4])])[CX3](=[OX1])[OX2H	OX1-	N])] O=C(N1CCC2(c3c(cccc3)[C@@H](O)C2)CC1)[C@@H](NC(=O)C([NH3+])(C)C)CC=4c5c(NC4)cccc5
[$([$([NX3H	NX4H2+])	$([NX3](C)(C)(C))]1[CX4H]([CH2][CH2][CH2]1)[CX3](=[OX1])[OX2H	OX1-	N])	$([$([NX3H2	NX4H3+])	$([NX3H](C)(C))][CX4H2][CX3](=[OX1])[OX2H	OX1-	N])	$([$([NX3H2	NX4H3+])	$([NX3H](C)(C))][CX4H]([$([CH3X4])	$([CH2X4][CH2X4][CH2X4][NHX3][CH0X3](=[NH2X3+	NHX2+0])[NH2X3])	$([CH2X4][CX3](=[OX1])[NX3H2])	$([CH2X4][CX3](=[OX1])[OH0-	OH])	$([CH2X4][SX2H	SX1H0-])	$([CH2X4][CH2X4][CX3](=[OX1])[OH0-	OH])	$([CH2X4][#6X3]1:[$([#7X3H+	#7X2H0+0]:[#6X3H]:[#7X3H])	$([#7X3H])]:[#6X3H]:[$([#7X3H+	#7X2H0+0]:[#6X3H]:[#7X3H])	$([#7X3H])]:[#6X3H]1)	$([CHX4]([CH3X4])[CH2X4][CH3X4])	$([CH2X4][CHX4]([CH3X4])[CH3X4])	$([CH2X4][CH2X4][CH2X4][CH2X4][NX4+	NX3+0])	$([CH2X4][CH2X4][SX2][CH3X4])	$([CH2X4][cX3]1[cX3H][cX3H][cX3H][cX3H][cX3H]1)	$([CH2X4][OX2H])	$([CHX4]([CH3X4])[OX2H])	$([CH2X4][cX3]1[cX3H][nX3H][cX3]2[cX3H][cX3H][cX3H][cX3H][cX3]12)	$([CH2X4][cX3]1[cX3H][cX3H][cX3]([OHX2	OH0X1-])[cX3H][cX3H]1)	$([CHX4]([CH3X4])[CH3X4])])[CX3](=[OX1])[OX2H	OX1-	N])] O=C(N1CCN(c2ncnc(N3C[C@H](O[C@H](C3)C)C)c2)CC1)[C@H]4[NH2+]CCC4
[$([$([NX3H	NX4H2+])	$([NX3](C)(C)(C))]1[CX4H]([CH2][CH2][CH2]1)[CX3](=[OX1])[OX2H	OX1-	N])	$([$([NX3H2	NX4H3+])	$([NX3H](C)(C))][CX4H2][CX3](=[OX1])[OX2H	OX1-	N])	$([$([NX3H2	NX4H3+])	$([NX3H](C)(C))][CX4H]([$([CH3X4])	$([CH2X4][CH2X4][CH2X4][NHX3][CH0X3](=[NH2X3+	NHX2+0])[NH2X3])	$([CH2X4][CX3](=[OX1])[NX3H2])	$([CH2X4][CX3](=[OX1])[OH0-	OH])	$([CH2X4][SX2H	SX1H0-])	$([CH2X4][CH2X4][CX3](=[OX1])[OH0-	OH])	$([CH2X4][#6X3]1:[$([#7X3H+	#7X2H0+0]:[#6X3H]:[#7X3H])	$([#7X3H])]:[#6X3H]:[$([#7X3H+	#7X2H0+0]:[#6X3H]:[#7X3H])	$([#7X3H])]:[#6X3H]1)	$([CHX4]([CH3X4])[CH2X4][CH3X4])	$([CH2X4][CHX4]([CH3X4])[CH3X4])	$([CH2X4][CH2X4][CH2X4][CH2X4][NX4+	NX3+0])	$([CH2X4][CH2X4][SX2][CH3X4])	$([CH2X4][cX3]1[cX3H][cX3H][cX3H][cX3H][cX3H]1)	$([CH2X4][OX2H])	$([CHX4]([CH3X4])[OX2H])	$([CH2X4][cX3]1[cX3H][nX3H][cX3]2[cX3H][cX3H][cX3H][cX3H][cX3]12)	$([CH2X4][cX3]1[cX3H][cX3H][cX3]([OHX2	OH0X1-])[cX3H][cX3H]1)	$([CHX4]([CH3X4])[CH3X4])])[CX3](=[OX1])[OX2H	OX1-	N])] O=C(NC=1C(=NN(c2ccccc2)C1C)C)CNC(=O)COc3ccccc3
[$([$([NX3H	NX4H2+])	$([NX3](C)(C)(C))]1[CX4H]([CH2][CH2][CH2]1)[CX3](=[OX1])[OX2H	OX1-	N])	$([$([NX3H2	NX4H3+])	$([NX3H](C)(C))][CX4H2][CX3](=[OX1])[OX2H	OX1-	N])	$([$([NX3H2	NX4H3+])	$([NX3H](C)(C))][CX4H]([$([CH3X4])	$([CH2X4][CH2X4][CH2X4][NHX3][CH0X3](=[NH2X3+	NHX2+0])[NH2X3])	$([CH2X4][CX3](=[OX1])[NX3H2])	$([CH2X4][CX3](=[OX1])[OH0-	OH])	$([CH2X4][SX2H	SX1H0-])	$([CH2X4][CH2X4][CX3](=[OX1])[OH0-	OH])	$([CH2X4][#6X3]1:[$([#7X3H+	#7X2H0+0]:[#6X3H]:[#7X3H])	$([#7X3H])]:[#6X3H]:[$([#7X3H+	#7X2H0+0]:[#6X3H]:[#7X3H])	$([#7X3H])]:[#6X3H]1)	$([CHX4]([CH3X4])[CH2X4][CH3X4])	$([CH2X4][CHX4]([CH3X4])[CH3X4])	$([CH2X4][CH2X4][CH2X4][CH2X4][NX4+	NX3+0])	$([CH2X4][CH2X4][SX2][CH3X4])	$([CH2X4][cX3]1[cX3H][cX3H][cX3H][cX3H][cX3H]1)	$([CH2X4][OX2H])	$([CHX4]([CH3X4])[OX2H])	$([CH2X4][cX3]1[cX3H][nX3H][cX3]2[cX3H][cX3H][cX3H][cX3H][cX3]12)	$([CH2X4][cX3]1[cX3H][cX3H][cX3]([OHX2	OH0X1-])[cX3H][cX3H]1)	$([CHX4]([CH3X4])[CH3X4])])[CX3](=[OX1])[OX2H	OX1-	N])] O=C(Nc1c(cc(cc1C)C)C)CNC(=O)C[NH+](CC(=O)NC(C)(C)C)CC
[$([$([NX3H	NX4H2+])	$([NX3](C)(C)(C))]1[CX4H]([CH2][CH2][CH2]1)[CX3](=[OX1])[OX2H	OX1-	N])	$([$([NX3H2	NX4H3+])	$([NX3H](C)(C))][CX4H2][CX3](=[OX1])[OX2H	OX1-	N])	$([$([NX3H2	NX4H3+])	$([NX3H](C)(C))][CX4H]([$([CH3X4])	$([CH2X4][CH2X4][CH2X4][NHX3][CH0X3](=[NH2X3+	NHX2+0])[NH2X3])	$([CH2X4][CX3](=[OX1])[NX3H2])	$([CH2X4][CX3](=[OX1])[OH0-	OH])	$([CH2X4][SX2H	SX1H0-])	$([CH2X4][CH2X4][CX3](=[OX1])[OH0-	OH])	$([CH2X4][#6X3]1:[$([#7X3H+	#7X2H0+0]:[#6X3H]:[#7X3H])	$([#7X3H])]:[#6X3H]:[$([#7X3H+	#7X2H0+0]:[#6X3H]:[#7X3H])	$([#7X3H])]:[#6X3H]1)	$([CHX4]([CH3X4])[CH2X4][CH3X4])	$([CH2X4][CHX4]([CH3X4])[CH3X4])	$([CH2X4][CH2X4][CH2X4][CH2X4][NX4+	NX3+0])	$([CH2X4][CH2X4][SX2][CH3X4])	$([CH2X4][cX3]1[cX3H][cX3H][cX3H][cX3H][cX3H]1)	$([CH2X4][OX2H])	$([CHX4]([CH3X4])[OX2H])	$([CH2X4][cX3]1[cX3H][nX3H][cX3]2[cX3H][cX3H][cX3H][cX3H][cX3]12)	$([CH2X4][cX3]1[cX3H][cX3H][cX3]([OHX2	OH0X1-])[cX3H][cX3H]1)	$([CHX4]([CH3X4])[CH3X4])])[CX3](=[OX1])[OX2H	OX1-	N])] O=C(Nc1c(cccc1)CC)CNC(=O)C[NH+]2CCC(N3C=CC=C3)CC2
[$([$([NX3H	NX4H2+])	$([NX3](C)(C)(C))]1[CX4H]([CH2][CH2][CH2]1)[CX3](=[OX1])[OX2H	OX1-	N])	$([$([NX3H2	NX4H3+])	$([NX3H](C)(C))][CX4H2][CX3](=[OX1])[OX2H	OX1-	N])	$([$([NX3H2	NX4H3+])	$([NX3H](C)(C))][CX4H]([$([CH3X4])	$([CH2X4][CH2X4][CH2X4][NHX3][CH0X3](=[NH2X3+	NHX2+0])[NH2X3])	$([CH2X4][CX3](=[OX1])[NX3H2])	$([CH2X4][CX3](=[OX1])[OH0-	OH])	$([CH2X4][SX2H	SX1H0-])	$([CH2X4][CH2X4][CX3](=[OX1])[OH0-	OH])	$([CH2X4][#6X3]1:[$([#7X3H+	#7X2H0+0]:[#6X3H]:[#7X3H])	$([#7X3H])]:[#6X3H]:[$([#7X3H+	#7X2H0+0]:[#6X3H]:[#7X3H])	$([#7X3H])]:[#6X3H]1)	$([CHX4]([CH3X4])[CH2X4][CH3X4])	$([CH2X4][CHX4]([CH3X4])[CH3X4])	$([CH2X4][CH2X4][CH2X4][CH2X4][NX4+	NX3+0])	$([CH2X4][CH2X4][SX2][CH3X4])	$([CH2X4][cX3]1[cX3H][cX3H][cX3H][cX3H][cX3H]1)	$([CH2X4][OX2H])	$([CHX4]([CH3X4])[OX2H])	$([CH2X4][cX3]1[cX3H][nX3H][cX3]2[cX3H][cX3H][cX3H][cX3H][cX3]12)	$([CH2X4][cX3]1[cX3H][cX3H][cX3]([OHX2	OH0X1-])[cX3H][cX3H]1)	$([CHX4]([CH3X4])[CH3X4])])[CX3](=[OX1])[OX2H	OX1-	N])] O=C(Nc1ccc(cc1)C(=O)N[C@H](CC)C)N[C@H](C(=O)NCCC)C
[$([$([NX3H	NX4H2+])	$([NX3](C)(C)(C))]1[CX4H]([CH2][CH2][CH2]1)[CX3](=[OX1])[OX2H	OX1-	N])	$([$([NX3H2	NX4H3+])	$([NX3H](C)(C))][CX4H2][CX3](=[OX1])[OX2H	OX1-	N])	$([$([NX3H2	NX4H3+])	$([NX3H](C)(C))][CX4H]([$([CH3X4])	$([CH2X4][CH2X4][CH2X4][NHX3][CH0X3](=[NH2X3+	NHX2+0])[NH2X3])	$([CH2X4][CX3](=[OX1])[NX3H2])	$([CH2X4][CX3](=[OX1])[OH0-	OH])	$([CH2X4][SX2H	SX1H0-])	$([CH2X4][CH2X4][CX3](=[OX1])[OH0-	OH])	$([CH2X4][#6X3]1:[$([#7X3H+	#7X2H0+0]:[#6X3H]:[#7X3H])	$([#7X3H])]:[#6X3H]:[$([#7X3H+	#7X2H0+0]:[#6X3H]:[#7X3H])	$([#7X3H])]:[#6X3H]1)	$([CHX4]([CH3X4])[CH2X4][CH3X4])	$([CH2X4][CHX4]([CH3X4])[CH3X4])	$([CH2X4][CH2X4][CH2X4][CH2X4][NX4+	NX3+0])	$([CH2X4][CH2X4][SX2][CH3X4])	$([CH2X4][cX3]1[cX3H][cX3H][cX3H][cX3H][cX3H]1)	$([CH2X4][OX2H])	$([CHX4]([CH3X4])[OX2H])	$([CH2X4][cX3]1[cX3H][nX3H][cX3]2[cX3H][cX3H][cX3H][cX3H][cX3]12)	$([CH2X4][cX3]1[cX3H][cX3H][cX3]([OHX2	OH0X1-])[cX3H][cX3H]1)	$([CHX4]([CH3X4])[CH3X4])])[CX3](=[OX1])[OX2H	OX1-	N])] O=C(Nc1ccc(cc1)C)CN[C@H](c2ccccc2)Cc3ccccc3
[$([$([NX3H	NX4H2+])	$([NX3](C)(C)(C))]1[CX4H]([CH2][CH2][CH2]1)[CX3](=[OX1])[OX2H	OX1-	N])	$([$([NX3H2	NX4H3+])	$([NX3H](C)(C))][CX4H2][CX3](=[OX1])[OX2H	OX1-	N])	$([$([NX3H2	NX4H3+])	$([NX3H](C)(C))][CX4H]([$([CH3X4])	$([CH2X4][CH2X4][CH2X4][NHX3][CH0X3](=[NH2X3+	NHX2+0])[NH2X3])	$([CH2X4][CX3](=[OX1])[NX3H2])	$([CH2X4][CX3](=[OX1])[OH0-	OH])	$([CH2X4][SX2H	SX1H0-])	$([CH2X4][CH2X4][CX3](=[OX1])[OH0-	OH])	$([CH2X4][#6X3]1:[$([#7X3H+	#7X2H0+0]:[#6X3H]:[#7X3H])	$([#7X3H])]:[#6X3H]:[$([#7X3H+	#7X2H0+0]:[#6X3H]:[#7X3H])	$([#7X3H])]:[#6X3H]1)	$([CHX4]([CH3X4])[CH2X4][CH3X4])	$([CH2X4][CHX4]([CH3X4])[CH3X4])	$([CH2X4][CH2X4][CH2X4][CH2X4][NX4+	NX3+0])	$([CH2X4][CH2X4][SX2][CH3X4])	$([CH2X4][cX3]1[cX3H][cX3H][cX3H][cX3H][cX3H]1)	$([CH2X4][OX2H])	$([CHX4]([CH3X4])[OX2H])	$([CH2X4][cX3]1[cX3H][nX3H][cX3]2[cX3H][cX3H][cX3H][cX3H][cX3]12)	$([CH2X4][cX3]1[cX3H][cX3H][cX3]([OHX2	OH0X1-])[cX3H][cX3H]1)	$([CHX4]([CH3X4])[CH3X4])])[CX3](=[OX1])[OX2H	OX1-	N])] O=C(Nc1ccc(cc1)CC(=O)OCC)N[C@@H](C(=O)N2c3c(cccc3)CC2)C
[$([$([NX3H	NX4H2+])	$([NX3](C)(C)(C))]1[CX4H]([CH2][CH2][CH2]1)[CX3](=[OX1])[OX2H	OX1-	N])	$([$([NX3H2	NX4H3+])	$([NX3H](C)(C))][CX4H2][CX3](=[OX1])[OX2H	OX1-	N])	$([$([NX3H2	NX4H3+])	$([NX3H](C)(C))][CX4H]([$([CH3X4])	$([CH2X4][CH2X4][CH2X4][NHX3][CH0X3](=[NH2X3+	NHX2+0])[NH2X3])	$([CH2X4][CX3](=[OX1])[NX3H2])	$([CH2X4][CX3](=[OX1])[OH0-	OH])	$([CH2X4][SX2H	SX1H0-])	$([CH2X4][CH2X4][CX3](=[OX1])[OH0-	OH])	$([CH2X4][#6X3]1:[$([#7X3H+	#7X2H0+0]:[#6X3H]:[#7X3H])	$([#7X3H])]:[#6X3H]:[$([#7X3H+	#7X2H0+0]:[#6X3H]:[#7X3H])	$([#7X3H])]:[#6X3H]1)	$([CHX4]([CH3X4])[CH2X4][CH3X4])	$([CH2X4][CHX4]([CH3X4])[CH3X4])	$([CH2X4][CH2X4][CH2X4][CH2X4][NX4+	NX3+0])	$([CH2X4][CH2X4][SX2][CH3X4])	$([CH2X4][cX3]1[cX3H][cX3H][cX3H][cX3H][cX3H]1)	$([CH2X4][OX2H])	$([CHX4]([CH3X4])[OX2H])	$([CH2X4][cX3]1[cX3H][nX3H][cX3]2[cX3H][cX3H][cX3H][cX3H][cX3]12)	$([CH2X4][cX3]1[cX3H][cX3H][cX3]([OHX2	OH0X1-])[cX3H][cX3H]1)	$([CHX4]([CH3X4])[CH3X4])])[CX3](=[OX1])[OX2H	OX1-	N])] O=C(Nc1cnc(Oc2cc(c(cc2)C)C)cc1)NCC(=O)NCCc3ccccc3
[$([$([NX3H	NX4H2+])	$([NX3](C)(C)(C))]1[CX4H]([CH2][CH2][CH2]1)[CX3](=[OX1])[OX2H	OX1-	N])	$([$([NX3H2	NX4H3+])	$([NX3H](C)(C))][CX4H2][CX3](=[OX1])[OX2H	OX1-	N])	$([$([NX3H2	NX4H3+])	$([NX3H](C)(C))][CX4H]([$([CH3X4])	$([CH2X4][CH2X4][CH2X4][NHX3][CH0X3](=[NH2X3+	NHX2+0])[NH2X3])	$([CH2X4][CX3](=[OX1])[NX3H2])	$([CH2X4][CX3](=[OX1])[OH0-	OH])	$([CH2X4][SX2H	SX1H0-])	$([CH2X4][CH2X4][CX3](=[OX1])[OH0-	OH])	$([CH2X4][#6X3]1:[$([#7X3H+	#7X2H0+0]:[#6X3H]:[#7X3H])	$([#7X3H])]:[#6X3H]:[$([#7X3H+	#7X2H0+0]:[#6X3H]:[#7X3H])	$([#7X3H])]:[#6X3H]1)	$([CHX4]([CH3X4])[CH2X4][CH3X4])	$([CH2X4][CHX4]([CH3X4])[CH3X4])	$([CH2X4][CH2X4][CH2X4][CH2X4][NX4+	NX3+0])	$([CH2X4][CH2X4][SX2][CH3X4])	$([CH2X4][cX3]1[cX3H][cX3H][cX3H][cX3H][cX3H]1)	$([CH2X4][OX2H])	$([CHX4]([CH3X4])[OX2H])	$([CH2X4][cX3]1[cX3H][nX3H][cX3]2[cX3H][cX3H][cX3H][cX3H][cX3]12)	$([CH2X4][cX3]1[cX3H][cX3H][cX3]([OHX2	OH0X1-])[cX3H][cX3H]1)	$([CHX4]([CH3X4])[CH3X4])])[CX3](=[OX1])[OX2H	OX1-	N])] O=C(NCC(=O)Nc1cc(OC)ccc1)c2ccccc2
[$([$([NX3H	NX4H2+])	$([NX3](C)(C)(C))]1[CX4H]([CH2][CH2][CH2]1)[CX3](=[OX1])[OX2H	OX1-	N])	$([$([NX3H2	NX4H3+])	$([NX3H](C)(C))][CX4H2][CX3](=[OX1])[OX2H	OX1-	N])	$([$([NX3H2	NX4H3+])	$([NX3H](C)(C))][CX4H]([$([CH3X4])	$([CH2X4][CH2X4][CH2X4][NHX3][CH0X3](=[NH2X3+	NHX2+0])[NH2X3])	$([CH2X4][CX3](=[OX1])[NX3H2])	$([CH2X4][CX3](=[OX1])[OH0-	OH])	$([CH2X4][SX2H	SX1H0-])	$([CH2X4][CH2X4][CX3](=[OX1])[OH0-	OH])	$([CH2X4][#6X3]1:[$([#7X3H+	#7X2H0+0]:[#6X3H]:[#7X3H])	$([#7X3H])]:[#6X3H]:[$([#7X3H+	#7X2H0+0]:[#6X3H]:[#7X3H])	$([#7X3H])]:[#6X3H]1)	$([CHX4]([CH3X4])[CH2X4][CH3X4])	$([CH2X4][CHX4]([CH3X4])[CH3X4])	$([CH2X4][CH2X4][CH2X4][CH2X4][NX4+	NX3+0])	$([CH2X4][CH2X4][SX2][CH3X4])	$([CH2X4][cX3]1[cX3H][cX3H][cX3H][cX3H][cX3H]1)	$([CH2X4][OX2H])	$([CHX4]([CH3X4])[OX2H])	$([CH2X4][cX3]1[cX3H][nX3H][cX3]2[cX3H][cX3H][cX3H][cX3H][cX3]12)	$([CH2X4][cX3]1[cX3H][cX3H][cX3]([OHX2	OH0X1-])[cX3H][cX3H]1)	$([CHX4]([CH3X4])[CH3X4])])[CX3](=[OX1])[OX2H	OX1-	N])] O=C(NCC(=O)NCc1ccc(cc1)C[NH+]2CCCC2)c3cc4OCOc4cc3
[$([$([NX3H	NX4H2+])	$([NX3](C)(C)(C))]1[CX4H]([CH2][CH2][CH2]1)[CX3](=[OX1])[OX2H	OX1-	N])	$([$([NX3H2	NX4H3+])	$([NX3H](C)(C))][CX4H2][CX3](=[OX1])[OX2H	OX1-	N])	$([$([NX3H2	NX4H3+])	$([NX3H](C)(C))][CX4H]([$([CH3X4])	$([CH2X4][CH2X4][CH2X4][NHX3][CH0X3](=[NH2X3+	NHX2+0])[NH2X3])	$([CH2X4][CX3](=[OX1])[NX3H2])	$([CH2X4][CX3](=[OX1])[OH0-	OH])	$([CH2X4][SX2H	SX1H0-])	$([CH2X4][CH2X4][CX3](=[OX1])[OH0-	OH])	$([CH2X4][#6X3]1:[$([#7X3H+	#7X2H0+0]:[#6X3H]:[#7X3H])	$([#7X3H])]:[#6X3H]:[$([#7X3H+	#7X2H0+0]:[#6X3H]:[#7X3H])	$([#7X3H])]:[#6X3H]1)	$([CHX4]([CH3X4])[CH2X4][CH3X4])	$([CH2X4][CHX4]([CH3X4])[CH3X4])	$([CH2X4][CH2X4][CH2X4][CH2X4][NX4+	NX3+0])	$([CH2X4][CH2X4][SX2][CH3X4])	$([CH2X4][cX3]1[cX3H][cX3H][cX3H][cX3H][cX3H]1)	$([CH2X4][OX2H])	$([CHX4]([CH3X4])[OX2H])	$([CH2X4][cX3]1[cX3H][nX3H][cX3]2[cX3H][cX3H][cX3H][cX3H][cX3]12)	$([CH2X4][cX3]1[cX3H][cX3H][cX3]([OHX2	OH0X1-])[cX3H][cX3H]1)	$([CHX4]([CH3X4])[CH3X4])])[CX3](=[OX1])[OX2H	OX1-	N])] O=C(NCC(=O)NNC(=O)COc1c(C#N)cccc1)c2cc(OC)c(OC)cc2
[$([$([NX3H	NX4H2+])	$([NX3](C)(C)(C))]1[CX4H]([CH2][CH2][CH2]1)[CX3](=[OX1])[OX2H	OX1-	N])	$([$([NX3H2	NX4H3+])	$([NX3H](C)(C))][CX4H2][CX3](=[OX1])[OX2H	OX1-	N])	$([$([NX3H2	NX4H3+])	$([NX3H](C)(C))][CX4H]([$([CH3X4])	$([CH2X4][CH2X4][CH2X4][NHX3][CH0X3](=[NH2X3+	NHX2+0])[NH2X3])	$([CH2X4][CX3](=[OX1])[NX3H2])	$([CH2X4][CX3](=[OX1])[OH0-	OH])	$([CH2X4][SX2H	SX1H0-])	$([CH2X4][CH2X4][CX3](=[OX1])[OH0-	OH])	$([CH2X4][#6X3]1:[$([#7X3H+	#7X2H0+0]:[#6X3H]:[#7X3H])	$([#7X3H])]:[#6X3H]:[$([#7X3H+	#7X2H0+0]:[#6X3H]:[#7X3H])	$([#7X3H])]:[#6X3H]1)	$([CHX4]([CH3X4])[CH2X4][CH3X4])	$([CH2X4][CHX4]([CH3X4])[CH3X4])	$([CH2X4][CH2X4][CH2X4][CH2X4][NX4+	NX3+0])	$([CH2X4][CH2X4][SX2][CH3X4])	$([CH2X4][cX3]1[cX3H][cX3H][cX3H][cX3H][cX3H]1)	$([CH2X4][OX2H])	$([CHX4]([CH3X4])[OX2H])	$([CH2X4][cX3]1[cX3H][nX3H][cX3]2[cX3H][cX3H][cX3H][cX3H][cX3]12)	$([CH2X4][cX3]1[cX3H][cX3H][cX3]([OHX2	OH0X1-])[cX3H][cX3H]1)	$([CHX4]([CH3X4])[CH3X4])])[CX3](=[OX1])[OX2H	OX1-	N])] O=C(NCC(=O)NNC(=O)COc1ccccc1)C2CCCCC2
[$([$([NX3H	NX4H2+])	$([NX3](C)(C)(C))]1[CX4H]([CH2][CH2][CH2]1)[CX3](=[OX1])[OX2H	OX1-	N])	$([$([NX3H2	NX4H3+])	$([NX3H](C)(C))][CX4H2][CX3](=[OX1])[OX2H	OX1-	N])	$([$([NX3H2	NX4H3+])	$([NX3H](C)(C))][CX4H]([$([CH3X4])	$([CH2X4][CH2X4][CH2X4][NHX3][CH0X3](=[NH2X3+	NHX2+0])[NH2X3])	$([CH2X4][CX3](=[OX1])[NX3H2])	$([CH2X4][CX3](=[OX1])[OH0-	OH])	$([CH2X4][SX2H	SX1H0-])	$([CH2X4][CH2X4][CX3](=[OX1])[OH0-	OH])	$([CH2X4][#6X3]1:[$([#7X3H+	#7X2H0+0]:[#6X3H]:[#7X3H])	$([#7X3H])]:[#6X3H]:[$([#7X3H+	#7X2H0+0]:[#6X3H]:[#7X3H])	$([#7X3H])]:[#6X3H]1)	$([CHX4]([CH3X4])[CH2X4][CH3X4])	$([CH2X4][CHX4]([CH3X4])[CH3X4])	$([CH2X4][CH2X4][CH2X4][CH2X4][NX4+	NX3+0])	$([CH2X4][CH2X4][SX2][CH3X4])	$([CH2X4][cX3]1[cX3H][cX3H][cX3H][cX3H][cX3H]1)	$([CH2X4][OX2H])	$([CHX4]([CH3X4])[OX2H])	$([CH2X4][cX3]1[cX3H][nX3H][cX3]2[cX3H][cX3H][cX3H][cX3H][cX3]12)	$([CH2X4][cX3]1[cX3H][cX3H][cX3]([OHX2	OH0X1-])[cX3H][cX3H]1)	$([CHX4]([CH3X4])[CH3X4])])[CX3](=[OX1])[OX2H	OX1-	N])] O=C(NCc1c(OC(C)C)nccc1)NCC(=O)Nc2c(cccc2C)C
[$([$([NX3H	NX4H2+])	$([NX3](C)(C)(C))]1[CX4H]([CH2][CH2][CH2]1)[CX3](=[OX1])[OX2H	OX1-	N])	$([$([NX3H2	NX4H3+])	$([NX3H](C)(C))][CX4H2][CX3](=[OX1])[OX2H	OX1-	N])	$([$([NX3H2	NX4H3+])	$([NX3H](C)(C))][CX4H]([$([CH3X4])	$([CH2X4][CH2X4][CH2X4][NHX3][CH0X3](=[NH2X3+	NHX2+0])[NH2X3])	$([CH2X4][CX3](=[OX1])[NX3H2])	$([CH2X4][CX3](=[OX1])[OH0-	OH])	$([CH2X4][SX2H	SX1H0-])	$([CH2X4][CH2X4][CX3](=[OX1])[OH0-	OH])	$([CH2X4][#6X3]1:[$([#7X3H+	#7X2H0+0]:[#6X3H]:[#7X3H])	$([#7X3H])]:[#6X3H]:[$([#7X3H+	#7X2H0+0]:[#6X3H]:[#7X3H])	$([#7X3H])]:[#6X3H]1)	$([CHX4]([CH3X4])[CH2X4][CH3X4])	$([CH2X4][CHX4]([CH3X4])[CH3X4])	$([CH2X4][CH2X4][CH2X4][CH2X4][NX4+	NX3+0])	$([CH2X4][CH2X4][SX2][CH3X4])	$([CH2X4][cX3]1[cX3H][cX3H][cX3H][cX3H][cX3H]1)	$([CH2X4][OX2H])	$([CHX4]([CH3X4])[OX2H])	$([CH2X4][cX3]1[cX3H][nX3H][cX3]2[cX3H][cX3H][cX3H][cX3H][cX3]12)	$([CH2X4][cX3]1[cX3H][cX3H][cX3]([OHX2	OH0X1-])[cX3H][cX3H]1)	$([CHX4]([CH3X4])[CH3X4])])[CX3](=[OX1])[OX2H	OX1-	N])] O=C(NCc1ccc(cc1)C)[C@H](NC(=O)C)C(C)C
[$([$([NX3H	NX4H2+])	$([NX3](C)(C)(C))]1[CX4H]([CH2][CH2][CH2]1)[CX3](=[OX1])[OX2H	OX1-	N])	$([$([NX3H2	NX4H3+])	$([NX3H](C)(C))][CX4H2][CX3](=[OX1])[OX2H	OX1-	N])	$([$([NX3H2	NX4H3+])	$([NX3H](C)(C))][CX4H]([$([CH3X4])	$([CH2X4][CH2X4][CH2X4][NHX3][CH0X3](=[NH2X3+	NHX2+0])[NH2X3])	$([CH2X4][CX3](=[OX1])[NX3H2])	$([CH2X4][CX3](=[OX1])[OH0-	OH])	$([CH2X4][SX2H	SX1H0-])	$([CH2X4][CH2X4][CX3](=[OX1])[OH0-	OH])	$([CH2X4][#6X3]1:[$([#7X3H+	#7X2H0+0]:[#6X3H]:[#7X3H])	$([#7X3H])]:[#6X3H]:[$([#7X3H+	#7X2H0+0]:[#6X3H]:[#7X3H])	$([#7X3H])]:[#6X3H]1)	$([CHX4]([CH3X4])[CH2X4][CH3X4])	$([CH2X4][CHX4]([CH3X4])[CH3X4])	$([CH2X4][CH2X4][CH2X4][CH2X4][NX4+	NX3+0])	$([CH2X4][CH2X4][SX2][CH3X4])	$([CH2X4][cX3]1[cX3H][cX3H][cX3H][cX3H][cX3H]1)	$([CH2X4][OX2H])	$([CHX4]([CH3X4])[OX2H])	$([CH2X4][cX3]1[cX3H][nX3H][cX3]2[cX3H][cX3H][cX3H][cX3H][cX3]12)	$([CH2X4][cX3]1[cX3H][cX3H][cX3]([OHX2	OH0X1-])[cX3H][cX3H]1)	$([CHX4]([CH3X4])[CH3X4])])[CX3](=[OX1])[OX2H	OX1-	N])] O=C(NCc1ccccc1)NCC(=O)N2[C@@H](C(=O)Nc3ccc(OC)cc3)CCC2
[$([$([NX3H	NX4H2+])	$([NX3](C)(C)(C))]1[CX4H]([CH2][CH2][CH2]1)[CX3](=[OX1])[OX2H	OX1-	N])	$([$([NX3H2	NX4H3+])	$([NX3H](C)(C))][CX4H2][CX3](=[OX1])[OX2H	OX1-	N])	$([$([NX3H2	NX4H3+])	$([NX3H](C)(C))][CX4H]([$([CH3X4])	$([CH2X4][CH2X4][CH2X4][NHX3][CH0X3](=[NH2X3+	NHX2+0])[NH2X3])	$([CH2X4][CX3](=[OX1])[NX3H2])	$([CH2X4][CX3](=[OX1])[OH0-	OH])	$([CH2X4][SX2H	SX1H0-])	$([CH2X4][CH2X4][CX3](=[OX1])[OH0-	OH])	$([CH2X4][#6X3]1:[$([#7X3H+	#7X2H0+0]:[#6X3H]:[#7X3H])	$([#7X3H])]:[#6X3H]:[$([#7X3H+	#7X2H0+0]:[#6X3H]:[#7X3H])	$([#7X3H])]:[#6X3H]1)	$([CHX4]([CH3X4])[CH2X4][CH3X4])	$([CH2X4][CHX4]([CH3X4])[CH3X4])	$([CH2X4][CH2X4][CH2X4][CH2X4][NX4+	NX3+0])	$([CH2X4][CH2X4][SX2][CH3X4])	$([CH2X4][cX3]1[cX3H][cX3H][cX3H][cX3H][cX3H]1)	$([CH2X4][OX2H])	$([CHX4]([CH3X4])[OX2H])	$([CH2X4][cX3]1[cX3H][nX3H][cX3]2[cX3H][cX3H][cX3H][cX3H][cX3]12)	$([CH2X4][cX3]1[cX3H][cX3H][cX3]([OHX2	OH0X1-])[cX3H][cX3H]1)	$([CHX4]([CH3X4])[CH3X4])])[CX3](=[OX1])[OX2H	OX1-	N])] O=C(NCCc1ccccc1)CN[C@@H](c2ccccc2)C
[$([$([NX3H	NX4H2+])	$([NX3](C)(C)(C))]1[CX4H]([CH2][CH2][CH2]1)[CX3](=[OX1])[OX2H	OX1-	N])	$([$([NX3H2	NX4H3+])	$([NX3H](C)(C))][CX4H2][CX3](=[OX1])[OX2H	OX1-	N])	$([$([NX3H2	NX4H3+])	$([NX3H](C)(C))][CX4H]([$([CH3X4])	$([CH2X4][CH2X4][CH2X4][NHX3][CH0X3](=[NH2X3+	NHX2+0])[NH2X3])	$([CH2X4][CX3](=[OX1])[NX3H2])	$([CH2X4][CX3](=[OX1])[OH0-	OH])	$([CH2X4][SX2H	SX1H0-])	$([CH2X4][CH2X4][CX3](=[OX1])[OH0-	OH])	$([CH2X4][#6X3]1:[$([#7X3H+	#7X2H0+0]:[#6X3H]:[#7X3H])	$([#7X3H])]:[#6X3H]:[$([#7X3H+	#7X2H0+0]:[#6X3H]:[#7X3H])	$([#7X3H])]:[#6X3H]1)	$([CHX4]([CH3X4])[CH2X4][CH3X4])	$([CH2X4][CHX4]([CH3X4])[CH3X4])	$([CH2X4][CH2X4][CH2X4][CH2X4][NX4+	NX3+0])	$([CH2X4][CH2X4][SX2][CH3X4])	$([CH2X4][cX3]1[cX3H][cX3H][cX3H][cX3H][cX3H]1)	$([CH2X4][OX2H])	$([CHX4]([CH3X4])[OX2H])	$([CH2X4][cX3]1[cX3H][nX3H][cX3]2[cX3H][cX3H][cX3H][cX3H][cX3]12)	$([CH2X4][cX3]1[cX3H][cX3H][cX3]([OHX2	OH0X1-])[cX3H][cX3H]1)	$([CHX4]([CH3X4])[CH3X4])])[CX3](=[OX1])[OX2H	OX1-	N])] O=C(NN1Cc2c(cccc2)CC1)N[C@H](C(=O)NCCCC[NH3+])CC=3c4c(NC3)cccc4
[$([$([NX3H	NX4H2+])	$([NX3](C)(C)(C))]1[CX4H]([CH2][CH2][CH2]1)[CX3](=[OX1])[OX2H	OX1-	N])	$([$([NX3H2	NX4H3+])	$([NX3H](C)(C))][CX4H2][CX3](=[OX1])[OX2H	OX1-	N])	$([$([NX3H2	NX4H3+])	$([NX3H](C)(C))][CX4H]([$([CH3X4])	$([CH2X4][CH2X4][CH2X4][NHX3][CH0X3](=[NH2X3+	NHX2+0])[NH2X3])	$([CH2X4][CX3](=[OX1])[NX3H2])	$([CH2X4][CX3](=[OX1])[OH0-	OH])	$([CH2X4][SX2H	SX1H0-])	$([CH2X4][CH2X4][CX3](=[OX1])[OH0-	OH])	$([CH2X4][#6X3]1:[$([#7X3H+	#7X2H0+0]:[#6X3H]:[#7X3H])	$([#7X3H])]:[#6X3H]:[$([#7X3H+	#7X2H0+0]:[#6X3H]:[#7X3H])	$([#7X3H])]:[#6X3H]1)	$([CHX4]([CH3X4])[CH2X4][CH3X4])	$([CH2X4][CHX4]([CH3X4])[CH3X4])	$([CH2X4][CH2X4][CH2X4][CH2X4][NX4+	NX3+0])	$([CH2X4][CH2X4][SX2][CH3X4])	$([CH2X4][cX3]1[cX3H][cX3H][cX3H][cX3H][cX3H]1)	$([CH2X4][OX2H])	$([CHX4]([CH3X4])[OX2H])	$([CH2X4][cX3]1[cX3H][nX3H][cX3]2[cX3H][cX3H][cX3H][cX3H][cX3]12)	$([CH2X4][cX3]1[cX3H][cX3H][cX3]([OHX2	OH0X1-])[cX3H][cX3H]1)	$([CHX4]([CH3X4])[CH3X4])])[CX3](=[OX1])[OX2H	OX1-	N])] O=C(NNC(=O)[C@@H](NC(=O)C(C)(C)C)C)c1ccc(cc1)CN2N=NC(=N2)c3ccccc3
[$([$([NX3H	NX4H2+])	$([NX3](C)(C)(C))]1[CX4H]([CH2][CH2][CH2]1)[CX3](=[OX1])[OX2H	OX1-	N])	$([$([NX3H2	NX4H3+])	$([NX3H](C)(C))][CX4H2][CX3](=[OX1])[OX2H	OX1-	N])	$([$([NX3H2	NX4H3+])	$([NX3H](C)(C))][CX4H]([$([CH3X4])	$([CH2X4][CH2X4][CH2X4][NHX3][CH0X3](=[NH2X3+	NHX2+0])[NH2X3])	$([CH2X4][CX3](=[OX1])[NX3H2])	$([CH2X4][CX3](=[OX1])[OH0-	OH])	$([CH2X4][SX2H	SX1H0-])	$([CH2X4][CH2X4][CX3](=[OX1])[OH0-	OH])	$([CH2X4][#6X3]1:[$([#7X3H+	#7X2H0+0]:[#6X3H]:[#7X3H])	$([#7X3H])]:[#6X3H]:[$([#7X3H+	#7X2H0+0]:[#6X3H]:[#7X3H])	$([#7X3H])]:[#6X3H]1)	$([CHX4]([CH3X4])[CH2X4][CH3X4])	$([CH2X4][CHX4]([CH3X4])[CH3X4])	$([CH2X4][CH2X4][CH2X4][CH2X4][NX4+	NX3+0])	$([CH2X4][CH2X4][SX2][CH3X4])	$([CH2X4][cX3]1[cX3H][cX3H][cX3H][cX3H][cX3H]1)	$([CH2X4][OX2H])	$([CHX4]([CH3X4])[OX2H])	$([CH2X4][cX3]1[cX3H][nX3H][cX3]2[cX3H][cX3H][cX3H][cX3H][cX3]12)	$([CH2X4][cX3]1[cX3H][cX3H][cX3]([OHX2	OH0X1-])[cX3H][cX3H]1)	$([CHX4]([CH3X4])[CH3X4])])[CX3](=[OX1])[OX2H	OX1-	N])] O=C(O[C@H](C(=O)NCC(=O)Nc1c(cccc1C)C)C)C2=NNC(=O)c3c(cccc3)2
[$([$([NX3H	NX4H2+])	$([NX3](C)(C)(C))]1[CX4H]([CH2][CH2][CH2]1)[CX3](=[OX1])[OX2H	OX1-	N])	$([$([NX3H2	NX4H3+])	$([NX3H](C)(C))][CX4H2][CX3](=[OX1])[OX2H	OX1-	N])	$([$([NX3H2	NX4H3+])	$([NX3H](C)(C))][CX4H]([$([CH3X4])	$([CH2X4][CH2X4][CH2X4][NHX3][CH0X3](=[NH2X3+	NHX2+0])[NH2X3])	$([CH2X4][CX3](=[OX1])[NX3H2])	$([CH2X4][CX3](=[OX1])[OH0-	OH])	$([CH2X4][SX2H	SX1H0-])	$([CH2X4][CH2X4][CX3](=[OX1])[OH0-	OH])	$([CH2X4][#6X3]1:[$([#7X3H+	#7X2H0+0]:[#6X3H]:[#7X3H])	$([#7X3H])]:[#6X3H]:[$([#7X3H+	#7X2H0+0]:[#6X3H]:[#7X3H])	$([#7X3H])]:[#6X3H]1)	$([CHX4]([CH3X4])[CH2X4][CH3X4])	$([CH2X4][CHX4]([CH3X4])[CH3X4])	$([CH2X4][CH2X4][CH2X4][CH2X4][NX4+	NX3+0])	$([CH2X4][CH2X4][SX2][CH3X4])	$([CH2X4][cX3]1[cX3H][cX3H][cX3H][cX3H][cX3H]1)	$([CH2X4][OX2H])	$([CHX4]([CH3X4])[OX2H])	$([CH2X4][cX3]1[cX3H][nX3H][cX3]2[cX3H][cX3H][cX3H][cX3H][cX3]12)	$([CH2X4][cX3]1[cX3H][cX3H][cX3]([OHX2	OH0X1-])[cX3H][cX3H]1)	$([CHX4]([CH3X4])[CH3X4])])[CX3](=[OX1])[OX2H	OX1-	N])] O=C(OC(C)(C)C)N[C@H](C(=O)N[C@H](/C=C/C(=O)OCC)Cc1ccc(O)cc1)C(C)C
[$([$([NX3H	NX4H2+])	$([NX3](C)(C)(C))]1[CX4H]([CH2][CH2][CH2]1)[CX3](=[OX1])[OX2H	OX1-	N])	$([$([NX3H2	NX4H3+])	$([NX3H](C)(C))][CX4H2][CX3](=[OX1])[OX2H	OX1-	N])	$([$([NX3H2	NX4H3+])	$([NX3H](C)(C))][CX4H]([$([CH3X4])	$([CH2X4][CH2X4][CH2X4][NHX3][CH0X3](=[NH2X3+	NHX2+0])[NH2X3])	$([CH2X4][CX3](=[OX1])[NX3H2])	$([CH2X4][CX3](=[OX1])[OH0-	OH])	$([CH2X4][SX2H	SX1H0-])	$([CH2X4][CH2X4][CX3](=[OX1])[OH0-	OH])	$([CH2X4][#6X3]1:[$([#7X3H+	#7X2H0+0]:[#6X3H]:[#7X3H])	$([#7X3H])]:[#6X3H]:[$([#7X3H+	#7X2H0+0]:[#6X3H]:[#7X3H])	$([#7X3H])]:[#6X3H]1)	$([CHX4]([CH3X4])[CH2X4][CH3X4])	$([CH2X4][CHX4]([CH3X4])[CH3X4])	$([CH2X4][CH2X4][CH2X4][CH2X4][NX4+	NX3+0])	$([CH2X4][CH2X4][SX2][CH3X4])	$([CH2X4][cX3]1[cX3H][cX3H][cX3H][cX3H][cX3H]1)	$([CH2X4][OX2H])	$([CHX4]([CH3X4])[OX2H])	$([CH2X4][cX3]1[cX3H][nX3H][cX3]2[cX3H][cX3H][cX3H][cX3H][cX3]12)	$([CH2X4][cX3]1[cX3H][cX3H][cX3]([OHX2	OH0X1-])[cX3H][cX3H]1)	$([CHX4]([CH3X4])[CH3X4])])[CX3](=[OX1])[OX2H	OX1-	N])] O=C(OC)NCC(=O)NC[C@@H](N1CCOCC1)c2cc(ccc2)C
[$([$([NX3H	NX4H2+])	$([NX3](C)(C)(C))]1[CX4H]([CH2][CH2][CH2]1)[CX3](=[OX1])[OX2H	OX1-	N])	$([$([NX3H2	NX4H3+])	$([NX3H](C)(C))][CX4H2][CX3](=[OX1])[OX2H	OX1-	N])	$([$([NX3H2	NX4H3+])	$([NX3H](C)(C))][CX4H]([$([CH3X4])	$([CH2X4][CH2X4][CH2X4][NHX3][CH0X3](=[NH2X3+	NHX2+0])[NH2X3])	$([CH2X4][CX3](=[OX1])[NX3H2])	$([CH2X4][CX3](=[OX1])[OH0-	OH])	$([CH2X4][SX2H	SX1H0-])	$([CH2X4][CH2X4][CX3](=[OX1])[OH0-	OH])	$([CH2X4][#6X3]1:[$([#7X3H+	#7X2H0+0]:[#6X3H]:[#7X3H])	$([#7X3H])]:[#6X3H]:[$([#7X3H+	#7X2H0+0]:[#6X3H]:[#7X3H])	$([#7X3H])]:[#6X3H]1)	$([CHX4]([CH3X4])[CH2X4][CH3X4])	$([CH2X4][CHX4]([CH3X4])[CH3X4])	$([CH2X4][CH2X4][CH2X4][CH2X4][NX4+	NX3+0])	$([CH2X4][CH2X4][SX2][CH3X4])	$([CH2X4][cX3]1[cX3H][cX3H][cX3H][cX3H][cX3H]1)	$([CH2X4][OX2H])	$([CHX4]([CH3X4])[OX2H])	$([CH2X4][cX3]1[cX3H][nX3H][cX3]2[cX3H][cX3H][cX3H][cX3H][cX3]12)	$([CH2X4][cX3]1[cX3H][cX3H][cX3]([OHX2	OH0X1-])[cX3H][cX3H]1)	$([CHX4]([CH3X4])[CH3X4])])[CX3](=[OX1])[OX2H	OX1-	N])] O=C1N(C(=O)[C@H](N1)CC=2c3c(NC2)cccc3)C[C@H](O)COCc4ccccc4
[$([$([NX3H	NX4H2+])	$([NX3](C)(C)(C))]1[CX4H]([CH2][CH2][CH2]1)[CX3](=[OX1])[OX2H	OX1-	N])	$([$([NX3H2	NX4H3+])	$([NX3H](C)(C))][CX4H2][CX3](=[OX1])[OX2H	OX1-	N])	$([$([NX3H2	NX4H3+])	$([NX3H](C)(C))][CX4H]([$([CH3X4])	$([CH2X4][CH2X4][CH2X4][NHX3][CH0X3](=[NH2X3+	NHX2+0])[NH2X3])	$([CH2X4][CX3](=[OX1])[NX3H2])	$([CH2X4][CX3](=[OX1])[OH0-	OH])	$([CH2X4][SX2H	SX1H0-])	$([CH2X4][CH2X4][CX3](=[OX1])[OH0-	OH])	$([CH2X4][#6X3]1:[$([#7X3H+	#7X2H0+0]:[#6X3H]:[#7X3H])	$([#7X3H])]:[#6X3H]:[$([#7X3H+	#7X2H0+0]:[#6X3H]:[#7X3H])	$([#7X3H])]:[#6X3H]1)	$([CHX4]([CH3X4])[CH2X4][CH3X4])	$([CH2X4][CHX4]([CH3X4])[CH3X4])	$([CH2X4][CH2X4][CH2X4][CH2X4][NX4+	NX3+0])	$([CH2X4][CH2X4][SX2][CH3X4])	$([CH2X4][cX3]1[cX3H][cX3H][cX3H][cX3H][cX3H]1)	$([CH2X4][OX2H])	$([CHX4]([CH3X4])[OX2H])	$([CH2X4][cX3]1[cX3H][nX3H][cX3]2[cX3H][cX3H][cX3H][cX3H][cX3]12)	$([CH2X4][cX3]1[cX3H][cX3H][cX3]([OHX2	OH0X1-])[cX3H][cX3H]1)	$([CHX4]([CH3X4])[CH3X4])])[CX3](=[OX1])[OX2H	OX1-	N])] P([O-])(=O)([C@H]([NH3+])c1ccc(cc1)C)C[C@H](C(=O)N[C@H](C([O-])=O)Cc2ccccc2)Cc3ccccc3
[$([$([NX3H	NX4H2+])	$([NX3](C)(C)(C))]1[CX4H]([CH2][CH2][CH2]1)[CX3](=[OX1])[OX2H	OX1-	N])	$([$([NX3H2	NX4H3+])	$([NX3H](C)(C))][CX4H2][CX3](=[OX1])[OX2H	OX1-	N])	$([$([NX3H2	NX4H3+])	$([NX3H](C)(C))][CX4H]([$([CH3X4])	$([CH2X4][CH2X4][CH2X4][NHX3][CH0X3](=[NH2X3+	NHX2+0])[NH2X3])	$([CH2X4][CX3](=[OX1])[NX3H2])	$([CH2X4][CX3](=[OX1])[OH0-	OH])	$([CH2X4][SX2H	SX1H0-])	$([CH2X4][CH2X4][CX3](=[OX1])[OH0-	OH])	$([CH2X4][#6X3]1:[$([#7X3H+	#7X2H0+0]:[#6X3H]:[#7X3H])	$([#7X3H])]:[#6X3H]:[$([#7X3H+	#7X2H0+0]:[#6X3H]:[#7X3H])	$([#7X3H])]:[#6X3H]1)	$([CHX4]([CH3X4])[CH2X4][CH3X4])	$([CH2X4][CHX4]([CH3X4])[CH3X4])	$([CH2X4][CH2X4][CH2X4][CH2X4][NX4+	NX3+0])	$([CH2X4][CH2X4][SX2][CH3X4])	$([CH2X4][cX3]1[cX3H][cX3H][cX3H][cX3H][cX3H]1)	$([CH2X4][OX2H])	$([CHX4]([CH3X4])[OX2H])	$([CH2X4][cX3]1[cX3H][nX3H][cX3]2[cX3H][cX3H][cX3H][cX3H][cX3]12)	$([CH2X4][cX3]1[cX3H][cX3H][cX3]([OHX2	OH0X1-])[cX3H][cX3H]1)	$([CHX4]([CH3X4])[CH3X4])])[CX3](=[OX1])[OX2H	OX1-	N])] S(=O)(=O)(N[C@@H](CC=1OC=CC1)C)c2ccc(cc2)C(=O)OCC(=O)N[C@@H](C([O-])=O)CCC([O-])=O
[$([$([NX3H	NX4H2+])	$([NX3](C)(C)(C))]1[CX4H]([CH2][CH2][CH2]1)[CX3](=[OX1])[OX2H	OX1-	N])	$([$([NX3H2	NX4H3+])	$([NX3H](C)(C))][CX4H2][CX3](=[OX1])[OX2H	OX1-	N])	$([$([NX3H2	NX4H3+])	$([NX3H](C)(C))][CX4H]([$([CH3X4])	$([CH2X4][CH2X4][CH2X4][NHX3][CH0X3](=[NH2X3+	NHX2+0])[NH2X3])	$([CH2X4][CX3](=[OX1])[NX3H2])	$([CH2X4][CX3](=[OX1])[OH0-	OH])	$([CH2X4][SX2H	SX1H0-])	$([CH2X4][CH2X4][CX3](=[OX1])[OH0-	OH])	$([CH2X4][#6X3]1:[$([#7X3H+	#7X2H0+0]:[#6X3H]:[#7X3H])	$([#7X3H])]:[#6X3H]:[$([#7X3H+	#7X2H0+0]:[#6X3H]:[#7X3H])	$([#7X3H])]:[#6X3H]1)	$([CHX4]([CH3X4])[CH2X4][CH3X4])	$([CH2X4][CHX4]([CH3X4])[CH3X4])	$([CH2X4][CH2X4][CH2X4][CH2X4][NX4+	NX3+0])	$([CH2X4][CH2X4][SX2][CH3X4])	$([CH2X4][cX3]1[cX3H][cX3H][cX3H][cX3H][cX3H]1)	$([CH2X4][OX2H])	$([CHX4]([CH3X4])[OX2H])	$([CH2X4][cX3]1[cX3H][nX3H][cX3]2[cX3H][cX3H][cX3H][cX3H][cX3]12)	$([CH2X4][cX3]1[cX3H][cX3H][cX3]([OHX2	OH0X1-])[cX3H][cX3H]1)	$([CHX4]([CH3X4])[CH3X4])])[CX3](=[OX1])[OX2H	OX1-	N])] S(=O)(=O)(N1[C@@H](C(=O)N[C@H](C(=O)NCCC)C)CCC1)c2ccc(F)cc2
[$([$([NX3H	NX4H2+])	$([NX3](C)(C)(C))]1[CX4H]([CH2][CH2][CH2]1)[CX3](=[OX1])[OX2H	OX1-	N])	$([$([NX3H2	NX4H3+])	$([NX3H](C)(C))][CX4H2][CX3](=[OX1])[OX2H	OX1-	N])	$([$([NX3H2	NX4H3+])	$([NX3H](C)(C))][CX4H]([$([CH3X4])	$([CH2X4][CH2X4][CH2X4][NHX3][CH0X3](=[NH2X3+	NHX2+0])[NH2X3])	$([CH2X4][CX3](=[OX1])[NX3H2])	$([CH2X4][CX3](=[OX1])[OH0-	OH])	$([CH2X4][SX2H	SX1H0-])	$([CH2X4][CH2X4][CX3](=[OX1])[OH0-	OH])	$([CH2X4][#6X3]1:[$([#7X3H+	#7X2H0+0]:[#6X3H]:[#7X3H])	$([#7X3H])]:[#6X3H]:[$([#7X3H+	#7X2H0+0]:[#6X3H]:[#7X3H])	$([#7X3H])]:[#6X3H]1)	$([CHX4]([CH3X4])[CH2X4][CH3X4])	$([CH2X4][CHX4]([CH3X4])[CH3X4])	$([CH2X4][CH2X4][CH2X4][CH2X4][NX4+	NX3+0])	$([CH2X4][CH2X4][SX2][CH3X4])	$([CH2X4][cX3]1[cX3H][cX3H][cX3H][cX3H][cX3H]1)	$([CH2X4][OX2H])	$([CHX4]([CH3X4])[OX2H])	$([CH2X4][cX3]1[cX3H][nX3H][cX3]2[cX3H][cX3H][cX3H][cX3H][cX3]12)	$([CH2X4][cX3]1[cX3H][cX3H][cX3]([OHX2	OH0X1-])[cX3H][cX3H]1)	$([CHX4]([CH3X4])[CH3X4])])[CX3](=[OX1])[OX2H	OX1-	N])] S(=O)(=O)(N1C[C@@H](C[C@H](C1)C)C)c2ccc(cc2)C(=O)NCC(=O)Nc3c(c(ccc3)C)C
[$([$([NX3H	NX4H2+])	$([NX3](C)(C)(C))]1[CX4H]([CH2][CH2][CH2]1)[CX3](=[OX1])[OX2H	OX1-	N])	$([$([NX3H2	NX4H3+])	$([NX3H](C)(C))][CX4H2][CX3](=[OX1])[OX2H	OX1-	N])	$([$([NX3H2	NX4H3+])	$([NX3H](C)(C))][CX4H]([$([CH3X4])	$([CH2X4][CH2X4][CH2X4][NHX3][CH0X3](=[NH2X3+	NHX2+0])[NH2X3])	$([CH2X4][CX3](=[OX1])[NX3H2])	$([CH2X4][CX3](=[OX1])[OH0-	OH])	$([CH2X4][SX2H	SX1H0-])	$([CH2X4][CH2X4][CX3](=[OX1])[OH0-	OH])	$([CH2X4][#6X3]1:[$([#7X3H+	#7X2H0+0]:[#6X3H]:[#7X3H])	$([#7X3H])]:[#6X3H]:[$([#7X3H+	#7X2H0+0]:[#6X3H]:[#7X3H])	$([#7X3H])]:[#6X3H]1)	$([CHX4]([CH3X4])[CH2X4][CH3X4])	$([CH2X4][CHX4]([CH3X4])[CH3X4])	$([CH2X4][CH2X4][CH2X4][CH2X4][NX4+	NX3+0])	$([CH2X4][CH2X4][SX2][CH3X4])	$([CH2X4][cX3]1[cX3H][cX3H][cX3H][cX3H][cX3H]1)	$([CH2X4][OX2H])	$([CHX4]([CH3X4])[OX2H])	$([CH2X4][cX3]1[cX3H][nX3H][cX3]2[cX3H][cX3H][cX3H][cX3H][cX3]12)	$([CH2X4][cX3]1[cX3H][cX3H][cX3]([OHX2	OH0X1-])[cX3H][cX3H]1)	$([CHX4]([CH3X4])[CH3X4])])[CX3](=[OX1])[OX2H	OX1-	N])] S(=O)(=O)(N1c2c(cccc2)C3(C1)CCN(C(=O)[C@H](NC(=O)[C@@H]([NH3+])CO)COC(=O)CCCCCCC)CC3)C
[$([$([NX3H	NX4H2+])	$([NX3](C)(C)(C))]1[CX4H]([CH2][CH2][CH2]1)[CX3](=[OX1])[OX2H	OX1-	N])	$([$([NX3H2	NX4H3+])	$([NX3H](C)(C))][CX4H2][CX3](=[OX1])[OX2H	OX1-	N])	$([$([NX3H2	NX4H3+])	$([NX3H](C)(C))][CX4H]([$([CH3X4])	$([CH2X4][CH2X4][CH2X4][NHX3][CH0X3](=[NH2X3+	NHX2+0])[NH2X3])	$([CH2X4][CX3](=[OX1])[NX3H2])	$([CH2X4][CX3](=[OX1])[OH0-	OH])	$([CH2X4][SX2H	SX1H0-])	$([CH2X4][CH2X4][CX3](=[OX1])[OH0-	OH])	$([CH2X4][#6X3]1:[$([#7X3H+	#7X2H0+0]:[#6X3H]:[#7X3H])	$([#7X3H])]:[#6X3H]:[$([#7X3H+	#7X2H0+0]:[#6X3H]:[#7X3H])	$([#7X3H])]:[#6X3H]1)	$([CHX4]([CH3X4])[CH2X4][CH3X4])	$([CH2X4][CHX4]([CH3X4])[CH3X4])	$([CH2X4][CH2X4][CH2X4][CH2X4][NX4+	NX3+0])	$([CH2X4][CH2X4][SX2][CH3X4])	$([CH2X4][cX3]1[cX3H][cX3H][cX3H][cX3H][cX3H]1)	$([CH2X4][OX2H])	$([CHX4]([CH3X4])[OX2H])	$([CH2X4][cX3]1[cX3H][nX3H][cX3]2[cX3H][cX3H][cX3H][cX3H][cX3]12)	$([CH2X4][cX3]1[cX3H][cX3H][cX3]([OHX2	OH0X1-])[cX3H][cX3H]1)	$([CHX4]([CH3X4])[CH3X4])])[CX3](=[OX1])[OX2H	OX1-	N])] S(=O)(=O)(N1CCN(C(=O)NCC(=O)N(C)C)CC1)C
[$([$([NX3H	NX4H2+])	$([NX3](C)(C)(C))]1[CX4H]([CH2][CH2][CH2]1)[CX3](=[OX1])[OX2H	OX1-	N])	$([$([NX3H2	NX4H3+])	$([NX3H](C)(C))][CX4H2][CX3](=[OX1])[OX2H	OX1-	N])	$([$([NX3H2	NX4H3+])	$([NX3H](C)(C))][CX4H]([$([CH3X4])	$([CH2X4][CH2X4][CH2X4][NHX3][CH0X3](=[NH2X3+	NHX2+0])[NH2X3])	$([CH2X4][CX3](=[OX1])[NX3H2])	$([CH2X4][CX3](=[OX1])[OH0-	OH])	$([CH2X4][SX2H	SX1H0-])	$([CH2X4][CH2X4][CX3](=[OX1])[OH0-	OH])	$([CH2X4][#6X3]1:[$([#7X3H+	#7X2H0+0]:[#6X3H]:[#7X3H])	$([#7X3H])]:[#6X3H]:[$([#7X3H+	#7X2H0+0]:[#6X3H]:[#7X3H])	$([#7X3H])]:[#6X3H]1)	$([CHX4]([CH3X4])[CH2X4][CH3X4])	$([CH2X4][CHX4]([CH3X4])[CH3X4])	$([CH2X4][CH2X4][CH2X4][CH2X4][NX4+	NX3+0])	$([CH2X4][CH2X4][SX2][CH3X4])	$([CH2X4][cX3]1[cX3H][cX3H][cX3H][cX3H][cX3H]1)	$([CH2X4][OX2H])	$([CHX4]([CH3X4])[OX2H])	$([CH2X4][cX3]1[cX3H][nX3H][cX3]2[cX3H][cX3H][cX3H][cX3H][cX3]12)	$([CH2X4][cX3]1[cX3H][cX3H][cX3]([OHX2	OH0X1-])[cX3H][cX3H]1)	$([CHX4]([CH3X4])[CH3X4])])[CX3](=[OX1])[OX2H	OX1-	N])] S(=O)(=O)(N1ONc2c1cccc2)N(C[C@@H](O)[C@@H](NC(=O)[C@@H](NC(=O)c3nc4c(cc3)cccc4)CC(=O)N)Cc5ccccc5)CC(C)C
[$([$([NX3H	NX4H2+])	$([NX3](C)(C)(C))]1[CX4H]([CH2][CH2][CH2]1)[CX3](=[OX1])[OX2H	OX1-	N])	$([$([NX3H2	NX4H3+])	$([NX3H](C)(C))][CX4H2][CX3](=[OX1])[OX2H	OX1-	N])	$([$([NX3H2	NX4H3+])	$([NX3H](C)(C))][CX4H]([$([CH3X4])	$([CH2X4][CH2X4][CH2X4][NHX3][CH0X3](=[NH2X3+	NHX2+0])[NH2X3])	$([CH2X4][CX3](=[OX1])[NX3H2])	$([CH2X4][CX3](=[OX1])[OH0-	OH])	$([CH2X4][SX2H	SX1H0-])	$([CH2X4][CH2X4][CX3](=[OX1])[OH0-	OH])	$([CH2X4][#6X3]1:[$([#7X3H+	#7X2H0+0]:[#6X3H]:[#7X3H])	$([#7X3H])]:[#6X3H]:[$([#7X3H+	#7X2H0+0]:[#6X3H]:[#7X3H])	$([#7X3H])]:[#6X3H]1)	$([CHX4]([CH3X4])[CH2X4][CH3X4])	$([CH2X4][CHX4]([CH3X4])[CH3X4])	$([CH2X4][CH2X4][CH2X4][CH2X4][NX4+	NX3+0])	$([CH2X4][CH2X4][SX2][CH3X4])	$([CH2X4][cX3]1[cX3H][cX3H][cX3H][cX3H][cX3H]1)	$([CH2X4][OX2H])	$([CHX4]([CH3X4])[OX2H])	$([CH2X4][cX3]1[cX3H][nX3H][cX3]2[cX3H][cX3H][cX3H][cX3H][cX3]12)	$([CH2X4][cX3]1[cX3H][cX3H][cX3]([OHX2	OH0X1-])[cX3H][cX3H]1)	$([CHX4]([CH3X4])[CH3X4])])[CX3](=[OX1])[OX2H	OX1-	N])] S(C=1OC(=NN1)c2cc3c(cc2)cccc3)CC(=O)NCC(=O)NC4CCCCC4
[$([$([NX3H	NX4H2+])	$([NX3](C)(C)(C))]1[CX4H]([CH2][CH2][CH2]1)[CX3](=[OX1])[OX2H	OX1-	N])	$([$([NX3H2	NX4H3+])	$([NX3H](C)(C))][CX4H2][CX3](=[OX1])[OX2H	OX1-	N])	$([$([NX3H2	NX4H3+])	$([NX3H](C)(C))][CX4H]([$([CH3X4])	$([CH2X4][CH2X4][CH2X4][NHX3][CH0X3](=[NH2X3+	NHX2+0])[NH2X3])	$([CH2X4][CX3](=[OX1])[NX3H2])	$([CH2X4][CX3](=[OX1])[OH0-	OH])	$([CH2X4][SX2H	SX1H0-])	$([CH2X4][CH2X4][CX3](=[OX1])[OH0-	OH])	$([CH2X4][#6X3]1:[$([#7X3H+	#7X2H0+0]:[#6X3H]:[#7X3H])	$([#7X3H])]:[#6X3H]:[$([#7X3H+	#7X2H0+0]:[#6X3H]:[#7X3H])	$([#7X3H])]:[#6X3H]1)	$([CHX4]([CH3X4])[CH2X4][CH3X4])	$([CH2X4][CHX4]([CH3X4])[CH3X4])	$([CH2X4][CH2X4][CH2X4][CH2X4][NX4+	NX3+0])	$([CH2X4][CH2X4][SX2][CH3X4])	$([CH2X4][cX3]1[cX3H][cX3H][cX3H][cX3H][cX3H]1)	$([CH2X4][OX2H])	$([CHX4]([CH3X4])[OX2H])	$([CH2X4][cX3]1[cX3H][nX3H][cX3]2[cX3H][cX3H][cX3H][cX3H][cX3]12)	$([CH2X4][cX3]1[cX3H][cX3H][cX3]([OHX2	OH0X1-])[cX3H][cX3H]1)	$([CHX4]([CH3X4])[CH3X4])])[CX3](=[OX1])[OX2H	OX1-	N])] S(c1ccc(cc1)CC(=O)NCC(=O)NC2=NOC=C2)C(C)C
[$([$([NX3H	NX4H2+])	$([NX3](C)(C)(C))]1[CX4H]([CH2][CH2][CH2]1)[CX3](=[OX1])[OX2H	OX1-	N])	$([$([NX3H2	NX4H3+])	$([NX3H](C)(C))][CX4H2][CX3](=[OX1])[OX2H	OX1-	N])	$([$([NX3H2	NX4H3+])	$([NX3H](C)(C))][CX4H]([$([CH3X4])	$([CH2X4][CH2X4][CH2X4][NHX3][CH0X3](=[NH2X3+	NHX2+0])[NH2X3])	$([CH2X4][CX3](=[OX1])[NX3H2])	$([CH2X4][CX3](=[OX1])[OH0-	OH])	$([CH2X4][SX2H	SX1H0-])	$([CH2X4][CH2X4][CX3](=[OX1])[OH0-	OH])	$([CH2X4][#6X3]1:[$([#7X3H+	#7X2H0+0]:[#6X3H]:[#7X3H])	$([#7X3H])]:[#6X3H]:[$([#7X3H+	#7X2H0+0]:[#6X3H]:[#7X3H])	$([#7X3H])]:[#6X3H]1)	$([CHX4]([CH3X4])[CH2X4][CH3X4])	$([CH2X4][CHX4]([CH3X4])[CH3X4])	$([CH2X4][CH2X4][CH2X4][CH2X4][NX4+	NX3+0])	$([CH2X4][CH2X4][SX2][CH3X4])	$([CH2X4][cX3]1[cX3H][cX3H][cX3H][cX3H][cX3H]1)	$([CH2X4][OX2H])	$([CHX4]([CH3X4])[OX2H])	$([CH2X4][cX3]1[cX3H][nX3H][cX3]2[cX3H][cX3H][cX3H][cX3H][cX3]12)	$([CH2X4][cX3]1[cX3H][cX3H][cX3]([OHX2	OH0X1-])[cX3H][cX3H]1)	$([CHX4]([CH3X4])[CH3X4])])[CX3](=[OX1])[OX2H	OX1-	N])] S(CC[C@@H](NC(=O)[C@H](NC(=O)[C@H]1[NH2+]CCC1)CC=2c3c(NC2)cccc3)C([O-])=O)C
[$([$([NX3H	NX4H2+])	$([NX3](C)(C)(C))]1[CX4H]([CH2][CH2][CH2]1)[CX3](=[OX1])[OX2H	OX1-	N])	$([$([NX3H2	NX4H3+])	$([NX3H](C)(C))][CX4H2][CX3](=[OX1])[OX2H	OX1-	N])	$([$([NX3H2	NX4H3+])	$([NX3H](C)(C))][CX4H]([$([CH3X4])	$([CH2X4][CH2X4][CH2X4][NHX3][CH0X3](=[NH2X3+	NHX2+0])[NH2X3])	$([CH2X4][CX3](=[OX1])[NX3H2])	$([CH2X4][CX3](=[OX1])[OH0-	OH])	$([CH2X4][SX2H	SX1H0-])	$([CH2X4][CH2X4][CX3](=[OX1])[OH0-	OH])	$([CH2X4][#6X3]1:[$([#7X3H+	#7X2H0+0]:[#6X3H]:[#7X3H])	$([#7X3H])]:[#6X3H]:[$([#7X3H+	#7X2H0+0]:[#6X3H]:[#7X3H])	$([#7X3H])]:[#6X3H]1)	$([CHX4]([CH3X4])[CH2X4][CH3X4])	$([CH2X4][CHX4]([CH3X4])[CH3X4])	$([CH2X4][CH2X4][CH2X4][CH2X4][NX4+	NX3+0])	$([CH2X4][CH2X4][SX2][CH3X4])	$([CH2X4][cX3]1[cX3H][cX3H][cX3H][cX3H][cX3H]1)	$([CH2X4][OX2H])	$([CHX4]([CH3X4])[OX2H])	$([CH2X4][cX3]1[cX3H][nX3H][cX3]2[cX3H][cX3H][cX3H][cX3H][cX3]12)	$([CH2X4][cX3]1[cX3H][cX3H][cX3]([OHX2	OH0X1-])[cX3H][cX3H]1)	$([CHX4]([CH3X4])[CH3X4])])[CX3](=[OX1])[OX2H	OX1-	N])] S(CC[C@@H]1NC(=O)N(C(=O)1)Cc2cc(OC(F)F)ccc2)C
[$([$([NX3H	NX4H2+])	$([NX3](C)(C)(C))]1[CX4H]([CH2][CH2][CH2]1)[CX3](=[OX1])[OX2H	OX1-	N])	$([$([NX3H2	NX4H3+])	$([NX3H](C)(C))][CX4H2][CX3](=[OX1])[OX2H	OX1-	N])	$([$([NX3H2	NX4H3+])	$([NX3H](C)(C))][CX4H]([$([CH3X4])	$([CH2X4][CH2X4][CH2X4][NHX3][CH0X3](=[NH2X3+	NHX2+0])[NH2X3])	$([CH2X4][CX3](=[OX1])[NX3H2])	$([CH2X4][CX3](=[OX1])[OH0-	OH])	$([CH2X4][SX2H	SX1H0-])	$([CH2X4][CH2X4][CX3](=[OX1])[OH0-	OH])	$([CH2X4][#6X3]1:[$([#7X3H+	#7X2H0+0]:[#6X3H]:[#7X3H])	$([#7X3H])]:[#6X3H]:[$([#7X3H+	#7X2H0+0]:[#6X3H]:[#7X3H])	$([#7X3H])]:[#6X3H]1)	$([CHX4]([CH3X4])[CH2X4][CH3X4])	$([CH2X4][CHX4]([CH3X4])[CH3X4])	$([CH2X4][CH2X4][CH2X4][CH2X4][NX4+	NX3+0])	$([CH2X4][CH2X4][SX2][CH3X4])	$([CH2X4][cX3]1[cX3H][cX3H][cX3H][cX3H][cX3H]1)	$([CH2X4][OX2H])	$([CHX4]([CH3X4])[OX2H])	$([CH2X4][cX3]1[cX3H][nX3H][cX3]2[cX3H][cX3H][cX3H][cX3H][cX3]12)	$([CH2X4][cX3]1[cX3H][cX3H][cX3]([OHX2	OH0X1-])[cX3H][cX3H]1)	$([CHX4]([CH3X4])[CH3X4])])[CX3](=[OX1])[OX2H	OX1-	N])] S(CC[C@H]([NH3+])C(=O)N[C@H](C(=O)N[C@H](C([O-])=O)C(C)C)Cc1ccc(O)cc1)C
[$([$([NX3H	NX4H2+])	$([NX3](C)(C)(C))]1[CX4H]([CH2][CH2][CH2]1)[CX3](=[OX1])[OX2H	OX1-	N])	$([$([NX3H2	NX4H3+])	$([NX3H](C)(C))][CX4H2][CX3](=[OX1])[OX2H	OX1-	N])	$([$([NX3H2	NX4H3+])	$([NX3H](C)(C))][CX4H]([$([CH3X4])	$([CH2X4][CH2X4][CH2X4][NHX3][CH0X3](=[NH2X3+	NHX2+0])[NH2X3])	$([CH2X4][CX3](=[OX1])[NX3H2])	$([CH2X4][CX3](=[OX1])[OH0-	OH])	$([CH2X4][SX2H	SX1H0-])	$([CH2X4][CH2X4][CX3](=[OX1])[OH0-	OH])	$([CH2X4][#6X3]1:[$([#7X3H+	#7X2H0+0]:[#6X3H]:[#7X3H])	$([#7X3H])]:[#6X3H]:[$([#7X3H+	#7X2H0+0]:[#6X3H]:[#7X3H])	$([#7X3H])]:[#6X3H]1)	$([CHX4]([CH3X4])[CH2X4][CH3X4])	$([CH2X4][CHX4]([CH3X4])[CH3X4])	$([CH2X4][CH2X4][CH2X4][CH2X4][NX4+	NX3+0])	$([CH2X4][CH2X4][SX2][CH3X4])	$([CH2X4][cX3]1[cX3H][cX3H][cX3H][cX3H][cX3H]1)	$([CH2X4][OX2H])	$([CHX4]([CH3X4])[OX2H])	$([CH2X4][cX3]1[cX3H][nX3H][cX3]2[cX3H][cX3H][cX3H][cX3H][cX3]12)	$([CH2X4][cX3]1[cX3H][cX3H][cX3]([OHX2	OH0X1-])[cX3H][cX3H]1)	$([CHX4]([CH3X4])[CH3X4])])[CX3](=[OX1])[OX2H	OX1-	N])] S(CC[C@H](NC(=O)[C@H]([NH3+])CC=1N=CNC1)C(=O)N[C@@H](C([O-])=O)C(C)C)C
[$([$([NX3H	NX4H2+])	$([NX3](C)(C)(C))]1[CX4H]([CH2][CH2][CH2]1)[CX3](=[OX1])[OX2H	OX1-	N])	$([$([NX3H2	NX4H3+])	$([NX3H](C)(C))][CX4H2][CX3](=[OX1])[OX2H	OX1-	N])	$([$([NX3H2	NX4H3+])	$([NX3H](C)(C))][CX4H]([$([CH3X4])	$([CH2X4][CH2X4][CH2X4][NHX3][CH0X3](=[NH2X3+	NHX2+0])[NH2X3])	$([CH2X4][CX3](=[OX1])[NX3H2])	$([CH2X4][CX3](=[OX1])[OH0-	OH])	$([CH2X4][SX2H	SX1H0-])	$([CH2X4][CH2X4][CX3](=[OX1])[OH0-	OH])	$([CH2X4][#6X3]1:[$([#7X3H+	#7X2H0+0]:[#6X3H]:[#7X3H])	$([#7X3H])]:[#6X3H]:[$([#7X3H+	#7X2H0+0]:[#6X3H]:[#7X3H])	$([#7X3H])]:[#6X3H]1)	$([CHX4]([CH3X4])[CH2X4][CH3X4])	$([CH2X4][CHX4]([CH3X4])[CH3X4])	$([CH2X4][CH2X4][CH2X4][CH2X4][NX4+	NX3+0])	$([CH2X4][CH2X4][SX2][CH3X4])	$([CH2X4][cX3]1[cX3H][cX3H][cX3H][cX3H][cX3H]1)	$([CH2X4][OX2H])	$([CHX4]([CH3X4])[OX2H])	$([CH2X4][cX3]1[cX3H][nX3H][cX3]2[cX3H][cX3H][cX3H][cX3H][cX3]12)	$([CH2X4][cX3]1[cX3H][cX3H][cX3]([OHX2	OH0X1-])[cX3H][cX3H]1)	$([CHX4]([CH3X4])[CH3X4])])[CX3](=[OX1])[OX2H	OX1-	N])] S(CC[C@H](NC(=O)CN1c2c(c(OC)ccc2)C=C1)C([O-])=O)C
[$([$([NX3H	NX4H2+])	$([NX3](C)(C)(C))]1[CX4H]([CH2][CH2][CH2]1)[CX3](=[OX1])[OX2H	OX1-	N])	$([$([NX3H2	NX4H3+])	$([NX3H](C)(C))][CX4H2][CX3](=[OX1])[OX2H	OX1-	N])	$([$([NX3H2	NX4H3+])	$([NX3H](C)(C))][CX4H]([$([CH3X4])	$([CH2X4][CH2X4][CH2X4][NHX3][CH0X3](=[NH2X3+	NHX2+0])[NH2X3])	$([CH2X4][CX3](=[OX1])[NX3H2])	$([CH2X4][CX3](=[OX1])[OH0-	OH])	$([CH2X4][SX2H	SX1H0-])	$([CH2X4][CH2X4][CX3](=[OX1])[OH0-	OH])	$([CH2X4][#6X3]1:[$([#7X3H+	#7X2H0+0]:[#6X3H]:[#7X3H])	$([#7X3H])]:[#6X3H]:[$([#7X3H+	#7X2H0+0]:[#6X3H]:[#7X3H])	$([#7X3H])]:[#6X3H]1)	$([CHX4]([CH3X4])[CH2X4][CH3X4])	$([CH2X4][CHX4]([CH3X4])[CH3X4])	$([CH2X4][CH2X4][CH2X4][CH2X4][NX4+	NX3+0])	$([CH2X4][CH2X4][SX2][CH3X4])	$([CH2X4][cX3]1[cX3H][cX3H][cX3H][cX3H][cX3H]1)	$([CH2X4][OX2H])	$([CHX4]([CH3X4])[OX2H])	$([CH2X4][cX3]1[cX3H][nX3H][cX3]2[cX3H][cX3H][cX3H][cX3H][cX3]12)	$([CH2X4][cX3]1[cX3H][cX3H][cX3]([OHX2	OH0X1-])[cX3H][cX3H]1)	$([CHX4]([CH3X4])[CH3X4])])[CX3](=[OX1])[OX2H	OX1-	N])] S(CC[C@H](NC(=O)N)C(=O)Nc1cc(ccc1)C[NH+]2CCCCC2)C
[$([$([NX3H	NX4H2+])	$([NX3](C)(C)(C))]1[CX4H]([CH2][CH2][CH2]1)[CX3](=[OX1])[OX2H	OX1-	N])	$([$([NX3H2	NX4H3+])	$([NX3H](C)(C))][CX4H2][CX3](=[OX1])[OX2H	OX1-	N])	$([$([NX3H2	NX4H3+])	$([NX3H](C)(C))][CX4H]([$([CH3X4])	$([CH2X4][CH2X4][CH2X4][NHX3][CH0X3](=[NH2X3+	NHX2+0])[NH2X3])	$([CH2X4][CX3](=[OX1])[NX3H2])	$([CH2X4][CX3](=[OX1])[OH0-	OH])	$([CH2X4][SX2H	SX1H0-])	$([CH2X4][CH2X4][CX3](=[OX1])[OH0-	OH])	$([CH2X4][#6X3]1:[$([#7X3H+	#7X2H0+0]:[#6X3H]:[#7X3H])	$([#7X3H])]:[#6X3H]:[$([#7X3H+	#7X2H0+0]:[#6X3H]:[#7X3H])	$([#7X3H])]:[#6X3H]1)	$([CHX4]([CH3X4])[CH2X4][CH3X4])	$([CH2X4][CHX4]([CH3X4])[CH3X4])	$([CH2X4][CH2X4][CH2X4][CH2X4][NX4+	NX3+0])	$([CH2X4][CH2X4][SX2][CH3X4])	$([CH2X4][cX3]1[cX3H][cX3H][cX3H][cX3H][cX3H]1)	$([CH2X4][OX2H])	$([CHX4]([CH3X4])[OX2H])	$([CH2X4][cX3]1[cX3H][nX3H][cX3]2[cX3H][cX3H][cX3H][cX3H][cX3]12)	$([CH2X4][cX3]1[cX3H][cX3H][cX3]([OHX2	OH0X1-])[cX3H][cX3H]1)	$([CHX4]([CH3X4])[CH3X4])])[CX3](=[OX1])[OX2H	OX1-	N])] S(CC[C@H](NC(=O)N1c2c(N=C(O)C1)cccc2)C(=O)Nc3ccccc3)C
[$([$([NX3H	NX4H2+])	$([NX3](C)(C)(C))]1[CX4H]([CH2][CH2][CH2]1)[CX3](=[OX1])[OX2H	OX1-	N])	$([$([NX3H2	NX4H3+])	$([NX3H](C)(C))][CX4H2][CX3](=[OX1])[OX2H	OX1-	N])	$([$([NX3H2	NX4H3+])	$([NX3H](C)(C))][CX4H]([$([CH3X4])	$([CH2X4][CH2X4][CH2X4][NHX3][CH0X3](=[NH2X3+	NHX2+0])[NH2X3])	$([CH2X4][CX3](=[OX1])[NX3H2])	$([CH2X4][CX3](=[OX1])[OH0-	OH])	$([CH2X4][SX2H	SX1H0-])	$([CH2X4][CH2X4][CX3](=[OX1])[OH0-	OH])	$([CH2X4][#6X3]1:[$([#7X3H+	#7X2H0+0]:[#6X3H]:[#7X3H])	$([#7X3H])]:[#6X3H]:[$([#7X3H+	#7X2H0+0]:[#6X3H]:[#7X3H])	$([#7X3H])]:[#6X3H]1)	$([CHX4]([CH3X4])[CH2X4][CH3X4])	$([CH2X4][CHX4]([CH3X4])[CH3X4])	$([CH2X4][CH2X4][CH2X4][CH2X4][NX4+	NX3+0])	$([CH2X4][CH2X4][SX2][CH3X4])	$([CH2X4][cX3]1[cX3H][cX3H][cX3H][cX3H][cX3H]1)	$([CH2X4][OX2H])	$([CHX4]([CH3X4])[OX2H])	$([CH2X4][cX3]1[cX3H][nX3H][cX3]2[cX3H][cX3H][cX3H][cX3H][cX3]12)	$([CH2X4][cX3]1[cX3H][cX3H][cX3]([OHX2	OH0X1-])[cX3H][cX3H]1)	$([CHX4]([CH3X4])[CH3X4])])[CX3](=[OX1])[OX2H	OX1-	N])] S=C(NNC(=O)[C@@H](NC(=O)NCc1ccccc1)C(C)C)NCCC(C)C
[$([$([NX3H	NX4H2+])	$([NX3](C)(C)(C))]1[CX4H]([CH2][CH2][CH2]1)[CX3](=[OX1])[OX2H	OX1-	N])	$([$([NX3H2	NX4H3+])	$([NX3H](C)(C))][CX4H2][CX3](=[OX1])[OX2H	OX1-	N])	$([$([NX3H2	NX4H3+])	$([NX3H](C)(C))][CX4H]([$([CH3X4])	$([CH2X4][CH2X4][CH2X4][NHX3][CH0X3](=[NH2X3+	NHX2+0])[NH2X3])	$([CH2X4][CX3](=[OX1])[NX3H2])	$([CH2X4][CX3](=[OX1])[OH0-	OH])	$([CH2X4][SX2H	SX1H0-])	$([CH2X4][CH2X4][CX3](=[OX1])[OH0-	OH])	$([CH2X4][#6X3]1:[$([#7X3H+	#7X2H0+0]:[#6X3H]:[#7X3H])	$([#7X3H])]:[#6X3H]:[$([#7X3H+	#7X2H0+0]:[#6X3H]:[#7X3H])	$([#7X3H])]:[#6X3H]1)	$([CHX4]([CH3X4])[CH2X4][CH3X4])	$([CH2X4][CHX4]([CH3X4])[CH3X4])	$([CH2X4][CH2X4][CH2X4][CH2X4][NX4+	NX3+0])	$([CH2X4][CH2X4][SX2][CH3X4])	$([CH2X4][cX3]1[cX3H][cX3H][cX3H][cX3H][cX3H]1)	$([CH2X4][OX2H])	$([CHX4]([CH3X4])[OX2H])	$([CH2X4][cX3]1[cX3H][nX3H][cX3]2[cX3H][cX3H][cX3H][cX3H][cX3]12)	$([CH2X4][cX3]1[cX3H][cX3H][cX3]([OHX2	OH0X1-])[cX3H][cX3H]1)	$([CHX4]([CH3X4])[CH3X4])])[CX3](=[OX1])[OX2H	OX1-	N])] S=C1N(C(=O)[C@@H](N1)CCSC)Cc2cc(OC)ncc2
[$([$([NX3H	NX4H2+])	$([NX3](C)(C)(C))]1[CX4H]([CH2][CH2][CH2]1)[CX3](=[OX1])[OX2H	OX1-	N])	$([$([NX3H2	NX4H3+])	$([NX3H](C)(C))][CX4H2][CX3](=[OX1])[OX2H	OX1-	N])	$([$([NX3H2	NX4H3+])	$([NX3H](C)(C))][CX4H]([$([CH3X4])	$([CH2X4][CH2X4][CH2X4][NHX3][CH0X3](=[NH2X3+	NHX2+0])[NH2X3])	$([CH2X4][CX3](=[OX1])[NX3H2])	$([CH2X4][CX3](=[OX1])[OH0-	OH])	$([CH2X4][SX2H	SX1H0-])	$([CH2X4][CH2X4][CX3](=[OX1])[OH0-	OH])	$([CH2X4][#6X3]1:[$([#7X3H+	#7X2H0+0]:[#6X3H]:[#7X3H])	$([#7X3H])]:[#6X3H]:[$([#7X3H+	#7X2H0+0]:[#6X3H]:[#7X3H])	$([#7X3H])]:[#6X3H]1)	$([CHX4]([CH3X4])[CH2X4][CH3X4])	$([CH2X4][CHX4]([CH3X4])[CH3X4])	$([CH2X4][CH2X4][CH2X4][CH2X4][NX4+	NX3+0])	$([CH2X4][CH2X4][SX2][CH3X4])	$([CH2X4][cX3]1[cX3H][cX3H][cX3H][cX3H][cX3H]1)	$([CH2X4][OX2H])	$([CHX4]([CH3X4])[OX2H])	$([CH2X4][cX3]1[cX3H][nX3H][cX3]2[cX3H][cX3H][cX3H][cX3H][cX3]12)	$([CH2X4][cX3]1[cX3H][cX3H][cX3]([OHX2	OH0X1-])[cX3H][cX3H]1)	$([CHX4]([CH3X4])[CH3X4])])[CX3](=[OX1])[OX2H	OX1-	N])] S=C1N(C(=O)[C@H](N1)CCSC)CCCOC2CCCC2
[$([$([NX3H	NX4H2+])	$([NX3](C)(C)(C))]1[CX4H]([CH2][CH2][CH2]1)[CX3](=[OX1])[OX2H	OX1-	N])	$([$([NX3H2	NX4H3+])	$([NX3H](C)(C))][CX4H2][CX3](=[OX1])[OX2H	OX1-	N])	$([$([NX3H2	NX4H3+])	$([NX3H](C)(C))][CX4H]([$([CH3X4])	$([CH2X4][CH2X4][CH2X4][NHX3][CH0X3](=[NH2X3+	NHX2+0])[NH2X3])	$([CH2X4][CX3](=[OX1])[NX3H2])	$([CH2X4][CX3](=[OX1])[OH0-	OH])	$([CH2X4][SX2H	SX1H0-])	$([CH2X4][CH2X4][CX3](=[OX1])[OH0-	OH])	$([CH2X4][#6X3]1:[$([#7X3H+	#7X2H0+0]:[#6X3H]:[#7X3H])	$([#7X3H])]:[#6X3H]:[$([#7X3H+	#7X2H0+0]:[#6X3H]:[#7X3H])	$([#7X3H])]:[#6X3H]1)	$([CHX4]([CH3X4])[CH2X4][CH3X4])	$([CH2X4][CHX4]([CH3X4])[CH3X4])	$([CH2X4][CH2X4][CH2X4][CH2X4][NX4+	NX3+0])	$([CH2X4][CH2X4][SX2][CH3X4])	$([CH2X4][cX3]1[cX3H][cX3H][cX3H][cX3H][cX3H]1)	$([CH2X4][OX2H])	$([CHX4]([CH3X4])[OX2H])	$([CH2X4][cX3]1[cX3H][nX3H][cX3]2[cX3H][cX3H][cX3H][cX3H][cX3]12)	$([CH2X4][cX3]1[cX3H][cX3H][cX3]([OHX2	OH0X1-])[cX3H][cX3H]1)	$([CHX4]([CH3X4])[CH3X4])])[CX3](=[OX1])[OX2H	OX1-	N])] S=C1N(C(=O)[C@H](N1)CCSC)CCNC(=O)c2ccc(OC)cc2
[$([$([NX3H	NX4H2+])	$([NX3](C)(C)(C))]1[CX4H]([CH2][CH2][CH2]1)[CX3](=[OX1])[OX2H	OX1-	N])	$([$([NX3H2	NX4H3+])	$([NX3H](C)(C))][CX4H2][CX3](=[OX1])[OX2H	OX1-	N])	$([$([NX3H2	NX4H3+])	$([NX3H](C)(C))][CX4H]([$([CH3X4])	$([CH2X4][CH2X4][CH2X4][NHX3][CH0X3](=[NH2X3+	NHX2+0])[NH2X3])	$([CH2X4][CX3](=[OX1])[NX3H2])	$([CH2X4][CX3](=[OX1])[OH0-	OH])	$([CH2X4][SX2H	SX1H0-])	$([CH2X4][CH2X4][CX3](=[OX1])[OH0-	OH])	$([CH2X4][#6X3]1:[$([#7X3H+	#7X2H0+0]:[#6X3H]:[#7X3H])	$([#7X3H])]:[#6X3H]:[$([#7X3H+	#7X2H0+0]:[#6X3H]:[#7X3H])	$([#7X3H])]:[#6X3H]1)	$([CHX4]([CH3X4])[CH2X4][CH3X4])	$([CH2X4][CHX4]([CH3X4])[CH3X4])	$([CH2X4][CH2X4][CH2X4][CH2X4][NX4+	NX3+0])	$([CH2X4][CH2X4][SX2][CH3X4])	$([CH2X4][cX3]1[cX3H][cX3H][cX3H][cX3H][cX3H]1)	$([CH2X4][OX2H])	$([CHX4]([CH3X4])[OX2H])	$([CH2X4][cX3]1[cX3H][nX3H][cX3]2[cX3H][cX3H][cX3H][cX3H][cX3]12)	$([CH2X4][cX3]1[cX3H][cX3H][cX3]([OHX2	OH0X1-])[cX3H][cX3H]1)	$([CHX4]([CH3X4])[CH3X4])])[CX3](=[OX1])[OX2H	OX1-	N])] S1C(=C(C=C1)C)CN(C(=O)[C@H]2N(C(=O)C)CCC2)CCCC
[$([$([NX3H	NX4H2+])	$([NX3](C)(C)(C))]1[CX4H]([CH2][CH2][CH2]1)[CX3](=[OX1])[OX2H	OX1-	N])	$([$([NX3H2	NX4H3+])	$([NX3H](C)(C))][CX4H2][CX3](=[OX1])[OX2H	OX1-	N])	$([$([NX3H2	NX4H3+])	$([NX3H](C)(C))][CX4H]([$([CH3X4])	$([CH2X4][CH2X4][CH2X4][NHX3][CH0X3](=[NH2X3+	NHX2+0])[NH2X3])	$([CH2X4][CX3](=[OX1])[NX3H2])	$([CH2X4][CX3](=[OX1])[OH0-	OH])	$([CH2X4][SX2H	SX1H0-])	$([CH2X4][CH2X4][CX3](=[OX1])[OH0-	OH])	$([CH2X4][#6X3]1:[$([#7X3H+	#7X2H0+0]:[#6X3H]:[#7X3H])	$([#7X3H])]:[#6X3H]:[$([#7X3H+	#7X2H0+0]:[#6X3H]:[#7X3H])	$([#7X3H])]:[#6X3H]1)	$([CHX4]([CH3X4])[CH2X4][CH3X4])	$([CH2X4][CHX4]([CH3X4])[CH3X4])	$([CH2X4][CH2X4][CH2X4][CH2X4][NX4+	NX3+0])	$([CH2X4][CH2X4][SX2][CH3X4])	$([CH2X4][cX3]1[cX3H][cX3H][cX3H][cX3H][cX3H]1)	$([CH2X4][OX2H])	$([CHX4]([CH3X4])[OX2H])	$([CH2X4][cX3]1[cX3H][nX3H][cX3]2[cX3H][cX3H][cX3H][cX3H][cX3]12)	$([CH2X4][cX3]1[cX3H][cX3H][cX3]([OHX2	OH0X1-])[cX3H][cX3H]1)	$([CHX4]([CH3X4])[CH3X4])])[CX3](=[OX1])[OX2H	OX1-	N])] S1C(=CC=C1)CN2CCN(CN3C(=O)N[C@H](C(=O)3)CC(C)C)CC2
[$([$([NX3H	NX4H2+])	$([NX3](C)(C)(C))]1[CX4H]([CH2][CH2][CH2]1)[CX3](=[OX1])[OX2H	OX1-	N])	$([$([NX3H2	NX4H3+])	$([NX3H](C)(C))][CX4H2][CX3](=[OX1])[OX2H	OX1-	N])	$([$([NX3H2	NX4H3+])	$([NX3H](C)(C))][CX4H]([$([CH3X4])	$([CH2X4][CH2X4][CH2X4][NHX3][CH0X3](=[NH2X3+	NHX2+0])[NH2X3])	$([CH2X4][CX3](=[OX1])[NX3H2])	$([CH2X4][CX3](=[OX1])[OH0-	OH])	$([CH2X4][SX2H	SX1H0-])	$([CH2X4][CH2X4][CX3](=[OX1])[OH0-	OH])	$([CH2X4][#6X3]1:[$([#7X3H+	#7X2H0+0]:[#6X3H]:[#7X3H])	$([#7X3H])]:[#6X3H]:[$([#7X3H+	#7X2H0+0]:[#6X3H]:[#7X3H])	$([#7X3H])]:[#6X3H]1)	$([CHX4]([CH3X4])[CH2X4][CH3X4])	$([CH2X4][CHX4]([CH3X4])[CH3X4])	$([CH2X4][CH2X4][CH2X4][CH2X4][NX4+	NX3+0])	$([CH2X4][CH2X4][SX2][CH3X4])	$([CH2X4][cX3]1[cX3H][cX3H][cX3H][cX3H][cX3H]1)	$([CH2X4][OX2H])	$([CHX4]([CH3X4])[OX2H])	$([CH2X4][cX3]1[cX3H][nX3H][cX3]2[cX3H][cX3H][cX3H][cX3H][cX3]12)	$([CH2X4][cX3]1[cX3H][cX3H][cX3]([OHX2	OH0X1-])[cX3H][cX3H]1)	$([CHX4]([CH3X4])[CH3X4])])[CX3](=[OX1])[OX2H	OX1-	N])] S1C(=NN=C1CCCCC)NC(=O)[C@@H](NC(=O)c2ccccc2)[C@@H](CC)C
[$([$([NX3H	NX4H2+])	$([NX3](C)(C)(C))]1[CX4H]([CH2][CH2][CH2]1)[CX3](=[OX1])[OX2H	OX1-	N])	$([$([NX3H2	NX4H3+])	$([NX3H](C)(C))][CX4H2][CX3](=[OX1])[OX2H	OX1-	N])	$([$([NX3H2	NX4H3+])	$([NX3H](C)(C))][CX4H]([$([CH3X4])	$([CH2X4][CH2X4][CH2X4][NHX3][CH0X3](=[NH2X3+	NHX2+0])[NH2X3])	$([CH2X4][CX3](=[OX1])[NX3H2])	$([CH2X4][CX3](=[OX1])[OH0-	OH])	$([CH2X4][SX2H	SX1H0-])	$([CH2X4][CH2X4][CX3](=[OX1])[OH0-	OH])	$([CH2X4][#6X3]1:[$([#7X3H+	#7X2H0+0]:[#6X3H]:[#7X3H])	$([#7X3H])]:[#6X3H]:[$([#7X3H+	#7X2H0+0]:[#6X3H]:[#7X3H])	$([#7X3H])]:[#6X3H]1)	$([CHX4]([CH3X4])[CH2X4][CH3X4])	$([CH2X4][CHX4]([CH3X4])[CH3X4])	$([CH2X4][CH2X4][CH2X4][CH2X4][NX4+	NX3+0])	$([CH2X4][CH2X4][SX2][CH3X4])	$([CH2X4][cX3]1[cX3H][cX3H][cX3H][cX3H][cX3H]1)	$([CH2X4][OX2H])	$([CHX4]([CH3X4])[OX2H])	$([CH2X4][cX3]1[cX3H][nX3H][cX3]2[cX3H][cX3H][cX3H][cX3H][cX3]12)	$([CH2X4][cX3]1[cX3H][cX3H][cX3]([OHX2	OH0X1-])[cX3H][cX3H]1)	$([CHX4]([CH3X4])[CH3X4])])[CX3](=[OX1])[OX2H	OX1-	N])] S1C(C(=O)N[C@H]2C3CC[NH+](C2)CC3)=CC=C1CCNC(=O)[C@H](NC(=O)[C@H]4NCSC4)C(C)C
[$([$([NX3H	NX4H2+])	$([NX3](C)(C)(C))]1[CX4H]([CH2][CH2][CH2]1)[CX3](=[OX1])[OX2H	OX1-	N])	$([$([NX3H2	NX4H3+])	$([NX3H](C)(C))][CX4H2][CX3](=[OX1])[OX2H	OX1-	N])	$([$([NX3H2	NX4H3+])	$([NX3H](C)(C))][CX4H]([$([CH3X4])	$([CH2X4][CH2X4][CH2X4][NHX3][CH0X3](=[NH2X3+	NHX2+0])[NH2X3])	$([CH2X4][CX3](=[OX1])[NX3H2])	$([CH2X4][CX3](=[OX1])[OH0-	OH])	$([CH2X4][SX2H	SX1H0-])	$([CH2X4][CH2X4][CX3](=[OX1])[OH0-	OH])	$([CH2X4][#6X3]1:[$([#7X3H+	#7X2H0+0]:[#6X3H]:[#7X3H])	$([#7X3H])]:[#6X3H]:[$([#7X3H+	#7X2H0+0]:[#6X3H]:[#7X3H])	$([#7X3H])]:[#6X3H]1)	$([CHX4]([CH3X4])[CH2X4][CH3X4])	$([CH2X4][CHX4]([CH3X4])[CH3X4])	$([CH2X4][CH2X4][CH2X4][CH2X4][NX4+	NX3+0])	$([CH2X4][CH2X4][SX2][CH3X4])	$([CH2X4][cX3]1[cX3H][cX3H][cX3H][cX3H][cX3H]1)	$([CH2X4][OX2H])	$([CHX4]([CH3X4])[OX2H])	$([CH2X4][cX3]1[cX3H][nX3H][cX3]2[cX3H][cX3H][cX3H][cX3H][cX3]12)	$([CH2X4][cX3]1[cX3H][cX3H][cX3]([OHX2	OH0X1-])[cX3H][cX3H]1)	$([CHX4]([CH3X4])[CH3X4])])[CX3](=[OX1])[OX2H	OX1-	N])] S1C(C(=O)N2[C@H](C(=O)Nc3ccc(cc3)C(C)(C)C)CCC2)=CC=C1
[$([$([NX3H	NX4H2+])	$([NX3](C)(C)(C))]1[CX4H]([CH2][CH2][CH2]1)[CX3](=[OX1])[OX2H	OX1-	N])	$([$([NX3H2	NX4H3+])	$([NX3H](C)(C))][CX4H2][CX3](=[OX1])[OX2H	OX1-	N])	$([$([NX3H2	NX4H3+])	$([NX3H](C)(C))][CX4H]([$([CH3X4])	$([CH2X4][CH2X4][CH2X4][NHX3][CH0X3](=[NH2X3+	NHX2+0])[NH2X3])	$([CH2X4][CX3](=[OX1])[NX3H2])	$([CH2X4][CX3](=[OX1])[OH0-	OH])	$([CH2X4][SX2H	SX1H0-])	$([CH2X4][CH2X4][CX3](=[OX1])[OH0-	OH])	$([CH2X4][#6X3]1:[$([#7X3H+	#7X2H0+0]:[#6X3H]:[#7X3H])	$([#7X3H])]:[#6X3H]:[$([#7X3H+	#7X2H0+0]:[#6X3H]:[#7X3H])	$([#7X3H])]:[#6X3H]1)	$([CHX4]([CH3X4])[CH2X4][CH3X4])	$([CH2X4][CHX4]([CH3X4])[CH3X4])	$([CH2X4][CH2X4][CH2X4][CH2X4][NX4+	NX3+0])	$([CH2X4][CH2X4][SX2][CH3X4])	$([CH2X4][cX3]1[cX3H][cX3H][cX3H][cX3H][cX3H]1)	$([CH2X4][OX2H])	$([CHX4]([CH3X4])[OX2H])	$([CH2X4][cX3]1[cX3H][nX3H][cX3]2[cX3H][cX3H][cX3H][cX3H][cX3]12)	$([CH2X4][cX3]1[cX3H][cX3H][cX3]([OHX2	OH0X1-])[cX3H][cX3H]1)	$([CHX4]([CH3X4])[CH3X4])])[CX3](=[OX1])[OX2H	OX1-	N])] S1C(C(=O)NCC(=O)Nc2c(cccc2)C)=CC=C1
[$([$([NX3H	NX4H2+])	$([NX3](C)(C)(C))]1[CX4H]([CH2][CH2][CH2]1)[CX3](=[OX1])[OX2H	OX1-	N])	$([$([NX3H2	NX4H3+])	$([NX3H](C)(C))][CX4H2][CX3](=[OX1])[OX2H	OX1-	N])	$([$([NX3H2	NX4H3+])	$([NX3H](C)(C))][CX4H]([$([CH3X4])	$([CH2X4][CH2X4][CH2X4][NHX3][CH0X3](=[NH2X3+	NHX2+0])[NH2X3])	$([CH2X4][CX3](=[OX1])[NX3H2])	$([CH2X4][CX3](=[OX1])[OH0-	OH])	$([CH2X4][SX2H	SX1H0-])	$([CH2X4][CH2X4][CX3](=[OX1])[OH0-	OH])	$([CH2X4][#6X3]1:[$([#7X3H+	#7X2H0+0]:[#6X3H]:[#7X3H])	$([#7X3H])]:[#6X3H]:[$([#7X3H+	#7X2H0+0]:[#6X3H]:[#7X3H])	$([#7X3H])]:[#6X3H]1)	$([CHX4]([CH3X4])[CH2X4][CH3X4])	$([CH2X4][CHX4]([CH3X4])[CH3X4])	$([CH2X4][CH2X4][CH2X4][CH2X4][NX4+	NX3+0])	$([CH2X4][CH2X4][SX2][CH3X4])	$([CH2X4][cX3]1[cX3H][cX3H][cX3H][cX3H][cX3H]1)	$([CH2X4][OX2H])	$([CHX4]([CH3X4])[OX2H])	$([CH2X4][cX3]1[cX3H][nX3H][cX3]2[cX3H][cX3H][cX3H][cX3H][cX3]12)	$([CH2X4][cX3]1[cX3H][cX3H][cX3]([OHX2	OH0X1-])[cX3H][cX3H]1)	$([CHX4]([CH3X4])[CH3X4])])[CX3](=[OX1])[OX2H	OX1-	N])] S1C(SCC=2SC=CC2)=NN=C1NC(=O)[C@H](NC(=O)NC[C@@H]3[C@@H]4[NH+](CCC3)CCCC4)C(C)C
[$([$([NX3H	NX4H2+])	$([NX3](C)(C)(C))]1[CX4H]([CH2][CH2][CH2]1)[CX3](=[OX1])[OX2H	OX1-	N])	$([$([NX3H2	NX4H3+])	$([NX3H](C)(C))][CX4H2][CX3](=[OX1])[OX2H	OX1-	N])	$([$([NX3H2	NX4H3+])	$([NX3H](C)(C))][CX4H]([$([CH3X4])	$([CH2X4][CH2X4][CH2X4][NHX3][CH0X3](=[NH2X3+	NHX2+0])[NH2X3])	$([CH2X4][CX3](=[OX1])[NX3H2])	$([CH2X4][CX3](=[OX1])[OH0-	OH])	$([CH2X4][SX2H	SX1H0-])	$([CH2X4][CH2X4][CX3](=[OX1])[OH0-	OH])	$([CH2X4][#6X3]1:[$([#7X3H+	#7X2H0+0]:[#6X3H]:[#7X3H])	$([#7X3H])]:[#6X3H]:[$([#7X3H+	#7X2H0+0]:[#6X3H]:[#7X3H])	$([#7X3H])]:[#6X3H]1)	$([CHX4]([CH3X4])[CH2X4][CH3X4])	$([CH2X4][CHX4]([CH3X4])[CH3X4])	$([CH2X4][CH2X4][CH2X4][CH2X4][NX4+	NX3+0])	$([CH2X4][CH2X4][SX2][CH3X4])	$([CH2X4][cX3]1[cX3H][cX3H][cX3H][cX3H][cX3H]1)	$([CH2X4][OX2H])	$([CHX4]([CH3X4])[OX2H])	$([CH2X4][cX3]1[cX3H][nX3H][cX3]2[cX3H][cX3H][cX3H][cX3H][cX3]12)	$([CH2X4][cX3]1[cX3H][cX3H][cX3]([OHX2	OH0X1-])[cX3H][cX3H]1)	$([CHX4]([CH3X4])[CH3X4])])[CX3](=[OX1])[OX2H	OX1-	N])] SC[C@@H](NC(=O)[C@@H]([NH3+])CC(=O)N)C(=O)N[C@H](C([O-])=O)CO
[$([$([NX4]=O)	$([NX4+][O-])])] [O-][N+]([C@@H](CC(c1ccccc1)(c2ccccc2)C(=O)NC)C)(C)C
[$([$([NX4]=O)	$([NX4+][O-])])] [O-][N+](=O)c1c2c([nH+]c3c(c(NCCC[N+]([O-])(C(C)C)C(C)C)2)cccc3)ccc1
[$([$([NX4]=O)	$([NX4+][O-])])] [O-][N+](=O)c1cc2c3c(c1)C(=O)N(C(=O)c3ccc2)CC[N+]([O-])(C)C
[$([$([NX4]=O)	$([NX4+][O-])])] [O-][N+](C=1NC=NC2=NC=NC21)(CCO)CCO
[$([$([NX4]=O)	$([NX4+][O-])])] [O-][N+](c1ccccc1)(C)C
[$([$([NX4]=O)	$([NX4+][O-])])] [O-][N+](c1ccccc1)(C/C=C\c2ccccc2)C
[$([$([NX4]=O)	$([NX4+][O-])])] [O-][N+](CC(C)(C)C)(C)C
[$([$([NX4]=O)	$([NX4+][O-])])] [O-][N+](CC)(CC)CC
[$([$([NX4]=O)	$([NX4+][O-])])] [O-][N+](CC[C@@H]1[C@](O)(CC[C@H](O)C1)C)(C)C
[$([$([NX4]=O)	$([NX4+][O-])])] [O-][N+](CC[C@H]1[C@@](O)(CC[C@@H](O)C1)C)(C)C
[$([$([NX4]=O)	$([NX4+][O-])])] [O-][N+](CC[NH+]=C1C2=C(O)c3c(N4N=NC(=C42)C=C1)ccc(OC)c3)(C)C
[$([$([NX4]=O)	$([NX4+][O-])])] [O-][N+](Cc1c(cccc1)C[N+]([O-])(C)C)(C)C
[$([$([NX4]=O)	$([NX4+][O-])])] [O-][N+](CCC/C(=C\CC/C=C(\CC/C=C(/CC[C@@H]1OC1(C)C)\C)/C)/C)(CCCC(C)C)C
[$([$([NX4]=O)	$([NX4+][O-])])] [O-][N+](CCC=1c2c(NC1)ccc(c2)C[C@@H]3NC(=O)OC3)(C)C
[$([$([NX4]=O)	$([NX4+][O-])])] [O-][N+](CCC=C1c2c(cccc2)C=Cc3c(cccc3)1)(C)C
[$([$([NX4]=O)	$([NX4+][O-])])] [O-][N+](CCc1c2c(c(OC)c(OC)c1)[C@@H]3C=CC=C[C@H](C=C2)3)(C)C
[$([$([NX4]=O)	$([NX4+][O-])])] [O-][N+](CCc1c2c(c(OC)c(OC)c1)[C@H]3C=CC=C[C@H](C=C2)3)(C)C
[$([$([NX4]=O)	$([NX4+][O-])])] [O-][N+](CCCCCCCCCC)(C)C
[$([$([NX4]=O)	$([NX4+][O-])])] [O-][N+](CCCCCCCCCCC)(C)C
[$([$([NX4]=O)	$([NX4+][O-])])] [O-][N+](CCCN1c2c(cccc2)CCc3c1cccc3)(C)C
[$([$([NX4]=O)	$([NX4+][O-])])] [O-][N+](CCOc1ccc(cc1)/C(/c2ccccc2)=C(\c3ccccc3)/CC)(C)C
[$([$([NX4]=O)	$([NX4+][O-])])] [O-][N+]1([C@@H](c2c(OC)c3OCOc3cc2CC1)[C@@H]4OC(=O)c5c(OC)c(OC)ccc54)C
[$([$([NX4]=O)	$([NX4+][O-])])] [O-][N+]1([C@@H]2[C@H]3[C@@](c4c(ccc(OC)c4)C2)(CC1)CCCC3)C
[$([$([NX4]=O)	$([NX4+][O-])])] [O-][N+]1([C@@H]2C(=CC[C@H]3OC(=O)c4c(cc(OC)c(O)c4)[C@@H]32)CC1)C
[$([$([NX4]=O)	$([NX4+][O-])])] [O-][N+]1([C@@H]2c3c(c4OCOc4cc3)[C@@H](O[C@@H](c5c(cc6OCOc6c5)CC1)2)OC)C
[$([$([NX4]=O)	$([NX4+][O-])])] [O-][N+]1([C@@H]2c3c(c4OCOc4cc3CC1)c5c(cc(OC)cc5)C2)C
[$([$([NX4]=O)	$([NX4+][O-])])] [O-][N+]1([C@@H]2N(c3c(cc(OC(=O)NC)cc3)[C@@]2(CC1)C)C)C
[$([$([NX4]=O)	$([NX4+][O-])])] [O-][N+]1([C@@H]2N(c3c(cc(OC(=O)Nc4c(cccc4)C(C)C)cc3)[C@@]2(CC1)C)C)C
[$([$([NX4]=O)	$([NX4+][O-])])] [O-][N+]1([C@@H]2N(c3c(cc(OC(=O)Nc4cc(cc(c4)C)C)cc3)[C@@]2(CC1)C)C)C
[$([$([NX4]=O)	$([NX4+][O-])])] [O-][N+]1([C@H](c2c(OC)c3OCOc3cc2CC1)[C@H]4OC(=O)c5c(OC)c(OC)ccc54)C
[$([$([NX4]=O)	$([NX4+][O-])])] [O-][N+]1([C@H](c2cnccc2)CCC1)C
[$([$([NX4]=O)	$([NX4+][O-])])] [O-][N+]1([C@H]2[C@@H](OC(=O)/C=C/c3cc(OC)c(OC)c(OC)c3)[C@@H](O)[C@@H]1C[C@H](OC(=O)c4cc(OC)c(OC)c(OC)c4)C2)C
[$([$([NX4]=O)	$([NX4+][O-])])] [O-][N+]1([C@H]2c3c(cc(OC)c(Oc4c(O)c(OC)cc5c4c(ncc5)Cc6ccc(Oc7c(O)ccc(c7)C2)cc6)c3)CC1)C
[$([$([NX4]=O)	$([NX4+][O-])])] [O-][N+]1([C@H]2CC(OC(=O)C(c3ccccc3)=C)C[C@@H]1CC2)C
[$([$([NX4]=O)	$([NX4+][O-])])] [O-][N+]1([C@H]2CC(OC(=O)c3cc(OC)c(OC)cc3)C[C@@H]1CC2)C
[$([$([NX4]=O)	$([NX4+][O-])])] [O-][N+]1(C[C@@H](COC(=O)/C(=C/C)/C)CC1)C
[$([$([NX4]=O)	$([NX4+][O-])])] [O-][N+]1(C[C@H](COC(=O)/C(=C\C)/C)CC1)C
[$([$([NX4]=O)	$([NX4+][O-])])] [O-][N+]1(C[C@H](COC(=O)/C=C/C)CC1)C
[$([$([NX4]=O)	$([NX4+][O-])])] [O-][N+]1(c2c(cccc2)CCC1)C(=O)C=Nc3ccc(N(C)C)cc3
[$([$([NX4]=O)	$([NX4+][O-])])] [O-][N+]1(c2ncnc(N)c(NC(=O)1)2)[C@@H]([C@@H](O)C)CCCCCC
[$([$([NX4]=O)	$([NX4+][O-])])] [O-][N+]1(CC[N+]([O-])(CC1)C)C
[$([$([NX4]=O)	$([NX4+][O-])])] [O-][N+]1(Cc2c3c(O[C@@H]4[C@]3(C=C[C@@H](O)C4)CC1)c(OC)cc2)C
[$([$([NX4]=O)	$([NX4+][O-])])] [O-][N+]1(Cc2ccccc2)CCC(C[C@H]3C(=O)c4c(cc(OC)c(OC)c4)C3)CC1
[$([$([NX4]=O)	$([NX4+][O-])])] [O-][N+]1(CCN(C(=O)N(C)C)CC1)C
[$([$([NX4]=O)	$([NX4+][O-])])] [O-][N+]1(CCN(c2ccccc2)CC1)CCCCN3C(=O)c4c(cccc4)C(=O)3
[$([$([NX4]=O)	$([NX4+][O-])])] [O-][N+]1(CCOc2ccc(cc2)C[C@@H](C(=O)N[C@H]3c4c(cccc4)C[C@@H](O)3)C[C@H](O)[C@@H](NC(=O)OC(C)(C)C)Cc5ccccc5)CCOCC1
[$([$([NX4]=O)	$([NX4+][O-])])] [O-][N+]1(CCOCC1)CCCC
[$([$([NX4]=O)	$([NX4+][O-])])] [O-][N+]12[C@]3(c4c(cc(O)c(OC)c4)CC2)C(C=C[C@H](OC)C3)=CC1
[$([$([NX4]=O)	$([NX4+][O-])])] [O-][N+]12[C@@H]([C@H](COC(=O)[C@H](O)[C@@](O)(CC)C)CC1)CCC2
[$([$([NX4]=O)	$([NX4+][O-])])] [O-][N+]12[C@@H]([C@H](O)c3c4c(ncc3)cccc4)C[C@H]([C@H](C=C)C1)CC2
[$([$([NX4]=O)	$([NX4+][O-])])] [O-][N+]12[C@@H]([C@H](O)CC1)[C@H](COC(=O)[C@@](O)([C@H](O)C)C(C)C)CC2
[$([$([NX4]=O)	$([NX4+][O-])])] [O-][N+]12[C@@H](C(=CC1)COC(=O)[C@@](O)(c3ccccc3)C)[C@H](O)CC2
[$([$([NX4]=O)	$([NX4+][O-])])] [O-][N+]12[C@@H](C(=CC1)COC(=O)[C@@](O)(c3ccccc3)CC)[C@H](O)CC2
[$([$([NX4]=O)	$([NX4+][O-])])] [O-][N+]12[C@@H](Cc3c4c(c(OC)c(OC)cc4)c5c(c3C1)cc(OC)c(OC)c5)CCC2
[$([$([NX4]=O)	$([NX4+][O-])])] [O-][N+]12[C@@H](Cc3c4c(c5c(c3C1)ccc(OC)c5)cc(OC)c(OC)c4)CCC2
[$([$([NX4]=O)	$([NX4+][O-])])] [O-][N+]12[C@@H](CCC[C@H]1CO)CCCC2
[$([$([NX4]=O)	$([NX4+][O-])])] [O-][N+]12[C@@H](CO)CCC[C@H]1CCCC2
[$([$([NX4]=O)	$([NX4+][O-])])] [O-][N+]12[C@@H]3[C@]4(C(=O)OC)[C@@H](O)[C@@]5(c6c(N([C@@H]5[C@@H]1C[C@@H](\C(=C\C)\C2)4)C)cccc6)C3
[$([$([NX4]=O)	$([NX4+][O-])])] [O-][N+]12[C@@H]3[C@@H]([C@@H]4N(C(=O)C=CC4)C[C@@H]3CCC2)CCC1
[$([$([NX4]=O)	$([NX4+][O-])])] [O-][N+]12[C@@H]3C(=CC1)COC(=O)[C@](O)([C@@](O)([C@H](C(=O)O[C@@H]3CC2)C)C)C
[$([$([NX4]=O)	$([NX4+][O-])])] [O-][N+]12[C@@H]3C(=CC1)COC(=O)[C@](O)([C@@H](C\C(\C(=O)O[C@@H]3CC2)=C\C)C)CO
[$([$([NX4]=O)	$([NX4+][O-])])] [O-][N+]12[C@@H]3C(=CC1)COC(=O)[C@@](O)([C@@H](CC(C(=O)O[C@@H]3CC2)=CC)C)CO
[$([$([NX4]=O)	$([NX4+][O-])])] [O-][N+]12[C@@H]3C(=CC1)COC(=O)[C@@H]([C@](O)([C@](O)(C(=O)O[C@@H]3CC2)C)C)C
[$([$([NX4]=O)	$([NX4+][O-])])] [O-][N+]12[C@@H]3C(=CC1)COC(=O)[C@H]([C@](O)([C@](O)(C(=O)O[C@@H]3CC2)C)C)C
[$([$([NX4]=O)	$([NX4+][O-])])] [O-][N+]12[C@H]([C@@H](O)c3c4c(c5c(c3C1)cc(OC)c(O)c5)cc(OC)cc4)CCC2
[$([$([NX4]=O)	$([NX4+][O-])])] [O-][N+]12[C@H]([C@@H](O)c3c4c(ncc3)ccc(OC)c4)C[C@@H]([C@@H](C=C)C1)CC2
[$([$([NX4]=O)	$([NX4+][O-])])] [O-][N+]12[C@H]([C@H](COC(=O)[C@](O)([C@H](O)C)C(C)C)CC1)CCC2
[$([$([NX4]=O)	$([NX4+][O-])])] [O-][N+]12[C@H]([C@H](COC(=O)[C@@](O)([C@@H](O)C)C(C)C)CC1)CCC2
[$([$([NX4]=O)	$([NX4+][O-])])] [O-][N+]12[C@H]([C@H](OC(=O)/C(=C/C)/C)CC1)[C@H](COC(=O)/C(=C\C)/CO)CC2
[$([$([NX4]=O)	$([NX4+][O-])])] [O-][N+]12[C@H](C(=CC1)COC(=O)[C@](O)([C@@H](O)C)C(C)C)[C@H](O)CC2
[$([$([NX4]=O)	$([NX4+][O-])])] [O-][N+]12[C@H](C(=CC1)COC(=O)[C@](O)(c3ccccc3)C)[C@@H](O)CC2
[$([$([NX4]=O)	$([NX4+][O-])])] [O-][N+]12[C@H](C(=CC1)COC(=O)[C@](O)(c3ccccc3)CC)[C@@H](O)CC2
[$([$([NX4]=O)	$([NX4+][O-])])] [O-][N+]12[C@H](C(=CC1)COC(=O)[C@](O)(c3ccccc3)CC)[C@@H](OC(=O)[C@@](O)(c4ccccc4)CC)CC2
[$([$([NX4]=O)	$([NX4+][O-])])] [O-][N+]12[C@H](C(=CC1)COC(=O)[C@@](O)([C@@H](O)C)C)[C@H](O)CC2
[$([$([NX4]=O)	$([NX4+][O-])])] [O-][N+]12[C@H](C(=CC1)COC(=O)[C@@](O)([C@@H](OC)C)C(C)C)[C@H](O)CC2
[$([$([NX4]=O)	$([NX4+][O-])])] [O-][N+]12[C@H](C(=CC1)COC(=O)[C@@](O)([C@H](O)C)C(C)C)[C@H](O)CC2
[$([$([NX4]=O)	$([NX4+][O-])])] [O-][N+]12[C@H](C(=CC1)COC(=O)Cc3ccccc3)[C@H](O)CC2
[$([$([NX4]=O)	$([NX4+][O-])])] [O-][N+]12[C@H]3[C@]4(c5c(NC(=C(C(=O)OC)[C@H]([C@@H]3CC)CC2)4)cccc5)CC1
[$([$([NX4]=O)	$([NX4+][O-])])] [O-][N+]12[C@H]3[C@@]4(C(=O)OC)C=5Nc6c(cc(OC)cc6)C5[C@H](O[C@H]1[C@H](C4)C[C@@H]3CC)C2
[$([$([NX4]=O)	$([NX4+][O-])])] [O-][N+]12[C@H]3C(=CC1)COC(=O)[C@@](O)([C@@](O)([C@@H](C(=O)O[C@@H]3CC2)C)C)C
[$([$([NX4]=O)	$([NX4+][O-])])] [O-][N+]12[C@H]3C(=CC1)COC(=O)[C@@](O)([C@@](O)([C@@H](C(=O)O[C@H]3CC2)C)C)C
[$([$([NX4]=O)	$([NX4+][O-])])] [O-][N+]12[C@H]3C(=CC1)COC(=O)[C@@](O)([C@@](O)([C@H](C(=O)O[C@@H]3CC2)C)C)C
[$([$([NX4]=O)	$([NX4+][O-])])] [O-][N+]12C[C@@]3(OC(=NC3)C=4c5c(N(C4)C)cccc5)C(CC1)CC2
[$([$([NX4]=O)	$([NX4+][O-])])] [O-][n+]1c2c(c(cc1)[C@@H](O)[C@@H]3[N+]4([O-])C[C@H](C=C)[C@H](C3)CC4)cc(OC)cc2
[$([$([NX4]=O)	$([NX4+][O-])])] Br[C@H]1[C@]23c4c(N=C([C@@](Cl)(C(=O)OC)C[C@]5([C@H]([N+]([O-])(C1)CCC5)3)CC)2)cccc4
[$([$([NX4]=O)	$([NX4+][O-])])] Brc1c(cc(O)c(OC)c1)C[N+]([O-])(CCc2ccc(O)cc2)C
[$([$([NX4]=O)	$([NX4+][O-])])] Brc1cc(Nc2ncnc3c2c[nH+]c(NCCC[N+]4([O-])CCOCC4)c3)ccc1
[$([$([NX4]=O)	$([NX4+][O-])])] Clc1c(cc(cc1)C2(O)CC[N+]([O-])(Cc3cc4c(cc3)cccc4)CC2)C(F)(F)F
[$([$([NX4]=O)	$([NX4+][O-])])] Clc1c(NC(=O)C=2SC(=NC2)Nc3nc(nc(N4CC[N+]([O-])(CCO)CC4)c3)C)c(ccc1)C
[$([$([NX4]=O)	$([NX4+][O-])])] Clc1cc2N(c3c(cccc3)CCc2cc1)CCC[N+]([O-])(C)C
[$([$([NX4]=O)	$([NX4+][O-])])] Clc1ccc([N+]2([O-])C(=O)c3c(cccc3)C2)cc1
[$([$([NX4]=O)	$([NX4+][O-])])] Clc1ccc(cc1)[C@H](N2CC[N+]([O-])(CCOCC([O-])=O)CC2)c3ccccc3
[$([$([NX4]=O)	$([NX4+][O-])])] Clc1cnc(N2C(=O)c3nccnc3[C@H](OC(=O)N4CC[N+]([O-])(CC4)C)2)cc1
[$([$([NX4]=O)	$([NX4+][O-])])] ClCC[N+]([O-])(CCCN1C([N+]([O-])=O)=NC=C1)C
[$([$([NX4]=O)	$([NX4+][O-])])] Fc1c(cccc1)[C@@H]2O[C@]3([N+]4([O-])CCC(C(=O)3)CC4)2
[$([$([NX4]=O)	$([NX4+][O-])])] Fc1c(N2CC[N+]([O-])(CC2)C)c3OC[C@@H](N4c3c(c1)C(=O)C(C([O-])=O)=C4)C
[$([$([NX4]=O)	$([NX4+][O-])])] Fc1c(N2CC[N+]([O-])(CC2)C)c3OC[C@H](N4c3c(c1)C(=O)C(C([O-])=O)=C4)C
[$([$([NX4]=O)	$([NX4+][O-])])] Fc1ccc(cc1)[C@@]2(OCc3c(ccc(C#N)c3)2)CCC[N+]([O-])(C)C
[$([$([NX4]=O)	$([NX4+][O-])])] S(=O)(=O)(c1ccccc1)CCc2cc3c(NC=C3C[C@H]4[N+]([O-])(CCC4)C)cc2
[$([$([NX4]=O)	$([NX4+][O-])])] S1c2c3c4c(cc2c5c1cccc5)C(=O)N(C(=O)c4ccc3)CC[N+]([O-])(C)C
[$([CX3]=[CX3])] [NH+]1(CC2=CC[C@@H]3C([C@H]2C3)(C)C)CCN(c4ccccc4)CC1
[$([CX3]=[CX3])] [O-][N+](=O)c1ccc(cc1)C=2OC(/C=C(/C#N)\C(=O)N3CCOCC3)=CC2
[$([CX3]=[CX3])] [O-][N+]12[C@H]3[C@@H]4N(c5c(ccc(OC)c5)[C@@]4([C@@H](C(=O)OC)[C@@H](\C(=C\C)\C1)C3)CC2)C
[$([CX3]=[CX3])] [O-]/C(/Nc1ccc(cc1)CCCC)=C(/C#N)\C(=O)C=2Oc3c(cccc3)C(=O)C2
[$([CX3]=[CX3])] [O-]C(=C1C(=O)CC(/C=C/c2ccccc2)CC(=O)1)C
[$([CX3]=[CX3])] [O-]C(=O)[C@@H]1[C@H](C(=O)Nc2cc(ccc2)C(=O)N(CC)CC)CC=CC1
[$([CX3]=[CX3])] [O-]C(=O)[C@@H]1[C@H](C(=O)Nc2ccc(OC)cc2)[C@H]3C=C[C@@H]1CC3
[$([CX3]=[CX3])] [O-]C(=O)C=1N2C(=O)[C@H]([C@H](O)C)[C@H]2[C@@H]3C1[C@@H]([NH2+]C4CCCC4)CCC3
[$([CX3]=[CX3])] [O-]C=1C(=O)N([C@@H](c2ccccc2)C(C(=O)c3ccccc3)1)CO
[$([CX3]=[CX3])] [O-]C=1C(=O)N([C@H](c2ccc(OC)cc2)C1C(=O)c3c(nc(nc3)C)C)CC[NH+](C)C
[$([CX3]=[CX3])] [O-]C1=C(C(=O)CC(C1)(C)C)C(=NCCc2cc(OCC)c(OCC)cc2)CCCC
[$([CX3]=[CX3])] BrC=1C(=O)C(=NNc2c(OC)ccc(OC)c2)C=C(C1)C
[$([CX3]=[CX3])] Brc1c(OCC(=O)OC)c(Cl)cc(c1)/C=C/2\SC(=O)N(C(=O)2)CC(=O)Nc3ccc(cc3)C
[$([CX3]=[CX3])] Brc1ccc(NC(=O)[C@H](Oc2c(OC)cc(cc2)/C=C/C(=O)OC)C)cc1
[$([CX3]=[CX3])] Cl[C@]12[C@@]3(C(=CC(=O)C=C3)CC[C@@H]1[C@H]4[C@@]([C@](OC(=O)CCC)(C(=O)COC(=O)C)[C@@H](C4)C)(C[C@H](O)2)C)C
[$([CX3]=[CX3])] ClC=1C(=O)N(Nc2c(cccc2CC)CC)C(=O)C(Cl)1
[$([CX3]=[CX3])] Clc1c([N+]([O-])=O)cc(cc1)/C=C/C(=O)Nc2ccc(S(=O)(=O)N(C)C)cc2
[$([CX3]=[CX3])] Clc1c(cccc1)[C@@H]2C(C#N)=C3SCN(c4ccc(OCC)cc4)CN3C(=O)C2
[$([CX3]=[CX3])] Clc1c(cccc1)/C=C/C(=O)NC=2SC3=NN=C(N(N2)3)c4ccc(F)cc4
[$([CX3]=[CX3])] Clc1c(N2CC=C(C=3c4c(nccc4)NC3)CC2)ccc([N+]([O-])=O)c1
[$([CX3]=[CX3])] Clc1c(nc2SC(C(=O)N(CC=C)CC=C)=C(N)c2c1C)C
[$([CX3]=[CX3])] Clc1cc(ccc1)[C@H]2N(C=3SC(SCc4ccc(cc4)C)=NN3)C(=O)C(O)=C(C(=O)C=5Oc6c(cccc6)C5)2
[$([CX3]=[CX3])] Clc1cc(NC(=O)/C=C/C=2C=NN(C2)C)c(NC(=O)C)cc1
[$([CX3]=[CX3])] Clc1cc2c(N[C@@H](c3ccc(Cl)cc3)[C@H]4[C@H]2C=CC4)cc1
[$([CX3]=[CX3])] Clc1cc2c(OC=C(C(=O)2)[C@H]3C(C(=O)OC(C)C)=C(NC4=C(C(=O)CCC4)3)C)cc1
[$([CX3]=[CX3])] Clc1ccc(cc1)[C@@H]2N3c4c(N=C3NC(=C(C(=O)N5CCOCC5)2)C)cccc4
[$([CX3]=[CX3])] Clc1ccc(cc1)[C@H]2N(C(=O)C([O-])=C(C(=O)C=3SC=CC3)2)CC[NH+]4CCCCC4
[$([CX3]=[CX3])] Clc1ccc(cc1)[C@H]2NC(=O)NC(=C(C(=O)OC)2)CN3CC[NH+](CC3)CC
[$([CX3]=[CX3])] Clc1ccc(cc1)/C=C\c2[nH+]c3c(c(N[C@@H](CCC[NH+](CC)CC)C)c2)cc(N(C)C)cc3
[$([CX3]=[CX3])] Clc1ccc(cc1)C=2[NH+]=C3N=C([N-]N3[C@@H](c4ccccc4)C2)C(=O)OC
[$([CX3]=[CX3])] Clc1ccc(NC(=S)N/C=C(\C(=O)OCC)/C(=O)N2C[C@H](C[C@@H](C2)C)C)cc1
[$([CX3]=[CX3])] FC(F)(F)[C@H]1C[C@H](NC(=O)COC(=O)/C(/C#N)=C/c2ccc(cc2)C)CCC1
[$([CX3]=[CX3])] FC(F)(F)c1cc(N2C(=O)C3=C(NC(=O)N[C@H]3C)C2)ccc1
[$([CX3]=[CX3])] FC(F)(F)c1ccc(cc1)[C@@H]2C(C(=O)OC3CCCC3)=C(NC4=C(C(=O)[C@H](C(=O)OC)[C@H](C4)C)2)C
[$([CX3]=[CX3])] FC(F)(F)c1ccc(cc1)COC(=O)\C(\NC(=O)C)=C\c2ccccc2
[$([CX3]=[CX3])] FC(F)Oc1c(OCC)cccc1/C=C(\C#N)/C(=O)NCCc2ccccc2
[$([CX3]=[CX3])] FC(F)Oc1ccc(cc1)/C=C/C(=O)NCCCC[NH+]2CCN(Cc3ccccc3)CC2
[$([CX3]=[CX3])] Fc1c(cccc1)[C@H]2N3N=NN=C3NC=4c5c(O[C@H](c6cc(F)ccc6)C42)cccc5
[$([CX3]=[CX3])] Fc1c(cccc1)/C=C(/C(=O)NC[C@@H]([NH+]2CCCC2)C=3OC=CC3)\C
[$([CX3]=[CX3])] Fc1c(cccc1)CC2=Nc3c(N2)cc(NC(=O)/C=C/c4ccc(OCC(=O)N)cc4)cc3
[$([CX3]=[CX3])] Fc1c(N2CCOCC2)ccc(c1)C(=O)/C=C/c3c(F)cccc3
[$([CX3]=[CX3])] Fc1c(NC(=O)\C(\NC(=O)c2c(OC)cccc2)=C\c3ccc([N+]([O-])=O)cc3)ccc(F)c1
[$([CX3]=[CX3])] Fc1c(NC(=O)CN2C(=O)NC(=C(C(=O)OCC)[C@H]2c3ccccc3)C)ccc(F)c1
[$([CX3]=[CX3])] Fc1ccc(cc1)[C@H]2[C@@H]3C(=CCN(C3)CC)C(C#N)(C#N)C(=N)[C@@H](C#N)2
[$([CX3]=[CX3])] Fc1ccc(NC(=O)C2=C(NC(=O)N[C@@H](c3ccc(cc3)C)2)C)cc1
[$([CX3]=[CX3])] Ic1ccc(N/C=C/C(=O)c2cc(c(cc2)C)C)cc1
[$([CX3]=[CX3])] O(c1c(cccc1)[C@H]2C=3N=C(OC(NC(N)=C(C#N)2)3)CCC)CC
[$([CX3]=[CX3])] O(c1c(OC)cc(cc(OC)1)/C=C\c2c(N)cc(OC)c(N)c2)C
[$([CX3]=[CX3])] O(c1cc(ccc1)[C@@H]2NC3=NC=NN3C(N)=C(C#N)2)c4ccccc4
[$([CX3]=[CX3])] O[C@@]12C=3c4c5NC3C([C@H](O)C[C@@]([N+]#[C-])1[C@](C=C)(CC[C@@H]2C(c4ccc5)(C)C)C)(C)C
[$([CX3]=[CX3])] O[C@@H]1c2c(ncc(N3CCCCC3)c2)C=Cc4c(C#N)cccc41
[$([CX3]=[CX3])] O=C([C@]1(O)[C@@]2([C@@H]([C@H]3[C@H]([C@@]4(C(C=C([NH+]5CCCC5)CC4)=CC3)C)CC2)CC1)C)C
[$([CX3]=[CX3])] O=C(N(Cc1ncccc1)C)/C=C/C=2C(=NN(C2)Cc3ccc(cc3)C)c4ccccc4
[$([CX3]=[CX3])] O=C(N1C[C@@H](C(=O)Nc2nc(ccc2)C)CCC1)/C(/C#N)=C\C=3OC=CC3
[$([CX3]=[CX3])] O=C(N1c2c(cccc2)C[C@]3(C=C(C[NH2+]C)CC3)CC1)c4ccc(NC(=O)c5c(c6ccccc6)cccc5)cc4
[$([CX3]=[CX3])] O=C(N1CCC(CC1)C)\C(\N2C(=O)C=CC=C2)=C/c3c(OC)ccc(OC)c3
[$([CX3]=[CX3])] O=C(N1CCN(Cc2cc(OC)c(OC)cc2)CC1)c3cc(OC)c(OC)c(c3)CC=C
[$([CX3]=[CX3])] O=C(NC(=O)COC(=O)[C@@H]1CN(c2ccc(cc2)C)C(=O)C1)NCC=C
[$([CX3]=[CX3])] O=C(NC[C@@H](O)C)CCC/C=C\C/C=C\C/C=C\C/C=C\CCCCC
[$([CX3]=[CX3])] O=C(Nc1c(OC)cccc1)C(C(=O)Nc2c(OC)cccc2)=Cc3cc(OC)c(OC)c(OC)c3
[$([CX3]=[CX3])] O=C(Nc1cc2N(C(=O)COc2cc1)CC=C)C=3Oc4c(cccc4C)C(=O)C3
[$([CX3]=[CX3])] O=C(Nc1ccc(N2CCN(C(=O)C(C)(C)C)CC2)cc1)/C=C/C=3OC(c4ccccc4)=CC3
[$([CX3]=[CX3])] O=C(O[C@@H](C(=O)NC(=O)NCC=C)C)CCC=1C(=NC=2N(N=CC(C(=O)N)2)C1C)C
[$([CX3]=[CX3])] O=C(O[C@@H]1CC2=CC[C@@H]3[C@@H]([C@]2(CC1)C)CC[C@@]4([C@@H]([C@@H](CCCC(C)C)C)CC[C@H]43)C)CCCCCCC/C=C/C/C=C/CCCCC
[$([CX3]=[CX3])] O=C(O[C@H](C(=O)Nc1cc(ccc1)C(=O)C)C)/C=C/c2cc(OCC)c(OCC)cc2
[$([CX3]=[CX3])] O=C(OC)c1ccc(cc1)/C=C/C(=O)N2CCC(C(=O)Nc3cc4OCOc4cc3)CC2
[$([CX3]=[CX3])] O=C(Oc1c(OC)cc(cc(OC)1)C2C=3C(=O)CC(CC(OC4=C(C(=O)CC(C4)(C)C)2)3)(C)C)C
[$([CX3]=[CX3])] O=C(OCC(=O)NCCO[C@@H]1[C@@H](CCCC1)C)/C=C/c2cc(OC)cc(OC)c2
[$([CX3]=[CX3])] O=C(OCC)C1=C(OC(=O)[C@]2(c3c(NC(N)=C(C(=O)OC)2)cccc3)1)CC(=O)OCC
[$([CX3]=[CX3])] O=C(OCCC)C1=C(NC2=C(C(=O)CCC2)[C@@H](c3cc(OC)c(OCc4ccccc4)cc3)1)C
[$([CX3]=[CX3])] O=C1C=C(C=NC=2NN=C(C2)C)CC(C1)(C)C
[$([CX3]=[CX3])] O=C1C=C2[C@@](c3c(c(OC)ccc3)CC2)(CC1)C
[$([CX3]=[CX3])] O=C1N([C@@H](c2cc(OC)c(OCC=C)cc2)C(C(=O)C=3OC=CC3)=C(O)1)CCCOC
[$([CX3]=[CX3])] O=C1N([C@H](C(=O)NC(C)(C)C)[C@]23O[C@](C=C2)([C@H](C(=O)NCc4ccc(OC)cc4)[C@@H]13)C)CCC(C)C
[$([CX3]=[CX3])] O=C1N(c2cc(cc(c2)C)C)C(=O)/C(/C(=O)N1)=C\c3c(O)c(OC)ccc3
[$([CX3]=[CX3])] O=C1N(c2ccc(cc2)C(=O)NCCCO)C(=Nc3c(cc(OCC(=C)C)cc3)1)C
[$([CX3]=[CX3])] S(=O)(=O)(CC(=O)N([C@H](c1ccc(F)cc1)C)C)C/C=C/c2ccccc2
[$([CX3]=[CX3])] S(=O)(=O)(N(CC=C)C)c1ccc(NC(=O)[C@@H]2[C@@H](C([O-])=O)CC=CC2)cc1
[$([CX3]=[CX3])] S(=O)(=O)(N(CC=C)C)c1ccc(NC(=O)C2CCN(C(=O)N(C)C)CC2)cc1
[$([CX3]=[CX3])] S(=O)(=O)(N1[C@H](C(=O)OC)CN(C(=O)c2ccccc2)CC1)C3=C4C(=[NH+]C3)N=CC=C4
[$([CX3]=[CX3])] S(=O)(=O)(N1C[C@@H](C(=O)NC2CC2)CCC1)C3=C(ON=C3C)/C=C/c4c(ccc(c4)C)C
[$([CX3]=[CX3])] S(=O)(=O)(NCC=C)C=1C(=O)NC(=O)NC1C
[$([CX3]=[CX3])] S(C1=NN=C(N1CC=C)Cc2ccccc2)CCCOc3ccc(C#N)cc3
[$([CX3]=[CX3])] S(C1=NN=C(N1CCC(=O)N2CC[NH+](CC=C)CCC2)C3CC3)CCOC[C@H]4OCC[NH2+]C4
[$([CX3]=[CX3])] S(c1ncccc1)Cc2c(O)c(OC)cc(c2)/C=C(/C#N)\C(=O)N
[$([CX3]=[CX3])] S/1/C(/N(C(=O)\C1=C\c2cc(ccc2)C)C3CC3)=C(\C#N)/C(=O)C=4SC=CC4C
[$([CX3]=[CX3])] S/1c2c(N(\C1=C\C3=C([O-])\C(\C(=O)3)=C/C=4Sc5c([N+]4CCCCCC)cccc5)CCCCCC)cccc2
[$([CX3]=[CX3])] S=C(N(CC=C)CC=C)NC(=O)/C=C/C=1SC=CC1
[$([CX3]=[CX3])] S1C(=CC=C1)[C@H](N2CCOCC2)CNC(=O)/C=C/c3cc(OC)c(OC)cc3
[$([CX3]=[CX3])] S1C(=NC(/C=C/C(=O)OCC(=O)Nc2c(OCC)cccc2)=C1)C
[$([CX3]=[CX3])] S1C(=NC(=C1)COC(=O)/C=C/c2c(cc(c(c2)C)C)C)c3ncccc3
[$([CX3]=[CX3])] S1C(=NN=C1C(C)C)NC(=O)/C=C/c2cc(OC)c(OCc3ccccc3)cc2
[$([CX3]=[CX3])] S1C=2N(C(=O)C[C@@H](c3cc(c(OC)cc3)CN4N=CC=C4)C(C#N)2)[C@](O)(c5ccc(cc5)C)C1
[$([CX3]=[CX3])] S1C2=C(C=C1)[C@H](N(C(=O)/C=C/C=3C=NN(C3)Cc4ccccc4)CC2)C=5SC=CC5
[$([CX3]=[CX3])] S1C2=NC(=C(C(=O)OCc3ccccc3)[C@@H](N2C(=O)[C@@H]1CC)c4cc(OC)c(OCC)cc4)C
[$([CX3]=[CX3])] S1c2c(N=C1C3=C([NH3+])N(C(=O)C3)C4CC([NH2+]C(C4)(C)C)(C)C)cccc2
[$([CX3]=[CX3])] S1c2c(N=C1c3cc(NC(=O)/C=C/c4ccccc4)ccc3)cccc2
[$([CX3]=[CX3])] S1c2c(N=C1N(C(=O)C=3OCCOC3)CCN4CCOCC4)cc(cc2C)C
[$([CX3]=[CX3])] S1c2nc(SC/C=C\c3ccccc3)nc(N)c2C4=C1CCC4
[$([CX3]=[CX3])] S1CC[NH+](CC=2NC(=O)N[C@@H](c3c(OC)cccc3)C(C(=O)OCC)2)CC1
[$([CX3]=[OX1])] [O-]/C(=C(\C#N)/C(=O)NC1CCCCC1)/[C@@H](Oc2ccccc2)C
[$([CX3]=[OX1])] [O-]C(=O)[C@@H]([NH2+]CCCOC)CC(=O)Nc1ccc(cc1)C(C)C
[$([CX3]=[OX1])] [O-]C(=O)c1cc(N2C(=O)Cc3c(cc(OC)c(OC)c3)[C@H]2c4ccc(OC)cc4)ccc1
[$([CX3]=[OX1])] Brc1c(Oc2ncc(cc2)C(=O)NC[C@@H]3C[NH+](CCC3)CC)cccc1
[$([CX3]=[OX1])] Brc1cc2c(OC(C(=O)OCC(=O)Nc3ccc(cc3)C(=O)OC)=C2)cc1
[$([CX3]=[OX1])] Clc1c(c(F)ccc1)C(=O)Nc2cc3OCCOc3cc2
[$([CX3]=[OX1])] Clc1c(c(NC(=S)NC(=O)/C=C/c2ccc(Cl)cc2)ccc1)C
[$([CX3]=[OX1])] Clc1c(c2N=C(Sc2cc1)N(C(=O)/C=C/c3ccccc3)CC[NH+]4CCOCC4)C
[$([CX3]=[OX1])] Clc1c(cc2OC=3C(=O)N(C4=NOC(=C4)C)[C@@H](c5cc(OCC)ccc5)C(C(=O)c2c1)3)C
[$([CX3]=[OX1])] Clc1c(Cl)ccc(c1)[C@@H](NC(=O)CN2CCN(c3cc(OC)ccc3)CC2)C
[$([CX3]=[OX1])] Clc1c(Cl)cccc1[C@@H]2Nc3c(cccc3[C@H]4C=CC[C@@H]24)C(=O)NCC
[$([CX3]=[OX1])] Clc1c(NC(=O)C=2c3c(S(=O)(=O)N(C(O)2)C4CC4)ccc(Cl)c3)ccc(Cl)c1
[$([CX3]=[OX1])] Clc1c(NC(=O)COC(=O)c2cc3c(cc2)C(=O)N(C(=O)3)C4CCCCC4)cc([N+]([O-])=O)cc1
[$([CX3]=[OX1])] Clc1c(O)c(OC)cc(c1)/C=C/c2nc3c(c(c2)C([O-])=O)cccc3
[$([CX3]=[OX1])] Clc1c(O[C@H](C([O-])=O)C)cc(cc1)CN2c3nc(F)ccc3C(Oc4ccc(Cl)cc4)=C2C
[$([CX3]=[OX1])] Clc1c(OC)ccc(c1)C(=O)COC(=O)CCNC(=O)C2CCCC2
[$([CX3]=[OX1])] Clc1c(OCCC)c(OCC)cc(c1)C(=O)OCC(=O)N[C@@H](COC)C
[$([CX3]=[OX1])] Clc1c(OCCCC)c(OCC)cc(c1)C(=O)NCCC=2C=NN(C2)C
[$([CX3]=[OX1])] Clc1c2N=C(Sc2ccc1)N3CCN(C(=O)c4ccc(C#N)cc4)CC3
[$([CX3]=[OX1])] Clc1cc(NC(=O)CSC2=NN=C(N(N)2)COc3ccc(OC)cc3)ccc1
[$([CX3]=[OX1])] Clc1cc(NC(=O)NC[C@H]2COCC2)c(cc1)C(=O)N3CCCC3
[$([CX3]=[OX1])] Clc1ccc(cc1)C(=O)Nc2cc3N=C(Oc3cc2)Cc4ccccc4
[$([CX3]=[OX1])] Clc1ccc(N2C(=O)C[C@@H](C(=O)NCCNC(=O)c3cc4c(NC=C4)cc3)C2)cc1
[$([CX3]=[OX1])] Clc1ccc(OC=2C(=O)c3c(OC2)cc(OCC(=O)N[C@H]4CS(=O)(=O)CC4)cc3)cc1
[$([CX3]=[OX1])] Clc1nc(Cl)ccc1C(=O)O[C@@H]2C(=O)O[C@H](C2)C
[$([CX3]=[OX1])] Fc1c(c(F)ccc1)[C@]2(NC(=O)N(C(=O)2)CC(=O)N(C(C)C)CC(F)(F)F)C
[$([CX3]=[OX1])] Fc1c(cccc1)C=2ON=C(C2)C3(C(=O)Nc4ccncc4)CC3
[$([CX3]=[OX1])] Fc1c(N2C[C@H](O[C@H](C2)C)C)ccc(NC(=O)N(CC(=O)Nc3c(c(ccc3)C)C)C)c1
[$([CX3]=[OX1])] Fc1c(NC(=O)Nc2cc(OC)c(OC)cc2)cc(F)cc1
[$([CX3]=[OX1])] Fc1c(O[C@@H](C(=O)NNC(=O)NC[C@]2([NH+](C)C)C[C@H](CCC2)C)C)cccc1
[$([CX3]=[OX1])] Fc1cc(ccc1)C(=O)N2CCC(C(=O)NCC#N)CC2
[$([CX3]=[OX1])] Fc1cc(N2N=NN=C2CNC(=O)NCCc3ccc(OC)cc3)ccc1
[$([CX3]=[OX1])] IC=1OC(/C=C/C(=O)OCC(=O)N(CCC#N)CC)=CC1
[$([CX3]=[OX1])] O=C(N(C)C)COc1ccc(NC(=O)C(=O)NC[C@@H]2OCCC2)cc1
[$([CX3]=[OX1])] O=C(N[C@H](c1cc(OC)ccc1)C)[C@@H]2OCCC2
[$([CX3]=[OX1])] O=C(N1C=CC(=Cc2ccccc2)C=C1)C
[$([CX3]=[OX1])] O=C(N1CCC(CC1)CCc2ccc(cc2)C)[C@H]3[C@@H](C3)C
[$([CX3]=[OX1])] O=C(N1CCCCCC1)CN2CCN(C=3C(=NN(c4ncccc4)C3C)C)CC2
[$([CX3]=[OX1])] O=C(N1CCN(CC(=O)Nc2c(cccc2)CC)CC1)Nc3cc(ccc3)C=4OC=NC4
[$([CX3]=[OX1])] O=C(Nc1c(OC)c(OC)ccc1)Nc2ccc(cc2)C3=Nc4c(N3)cccc4
[$([CX3]=[OX1])] O=C(Nc1c(OC)ccc(c1)C=2OC(=CC2)CO)c3ccc(OCC)cc3
[$([CX3]=[OX1])] O=C(Nc1c(OC)cccc1)CCCCCCCCCC[C@@H]2OCCOC2
[$([CX3]=[OX1])] O=C(Nc1cc(NC(=O)C)ccc1)[C@@H](Oc2c(OC)cccc2)CC
[$([CX3]=[OX1])] O=C(Nc1cc(OC)ccc1)[C@@H]2CN(C=3ON=C(N3)c4ccc(OC)cc4)CCC2
[$([CX3]=[OX1])] O=C(NC1CC[NH+]([C@@H](c2ccccc2)CC)CC1)c3c(cccc3)C
[$([CX3]=[OX1])] O=C(Nc1cc2N(C(=O)COc2cc1)CC(C)C)c3ccc(cc3)C(C)(C)C
[$([CX3]=[OX1])] O=C(Nc1ccc(N2CCOCC2)cc1)[C@@H](Nc3ccc(OC(C)C)cc3)C
[$([CX3]=[OX1])] O=C(NCc1c(OC)cccc1)[C@@H](Oc2ccc(NC(=O)C)cc2)C
[$([CX3]=[OX1])] O=C(NCc1cc([nH+]cc1)N2CCOCC2)NC[C@H]3Oc4c(OC3)cccc4
[$([CX3]=[OX1])] O=C(NN=C(c1ccccc1)CC)COc2cc(ccc2)C
[$([CX3]=[OX1])] O=C(NN=Cc1ccc(OC)cc1)CCN2c3c(N=C2)cccc3
[$([CX3]=[OX1])] O=C(NNC(=O)COc1c(cc(cc1)C)C)/C=C/C=2OC=CC2
[$([CX3]=[OX1])] O=C(O[C@@H](C(=O)N[C@@H]1[C@H]([C@H](CCC1)C)C)C)C(=O)C=2C(=NN(C2C)C)C
[$([CX3]=[OX1])] O=C(O[C@H](C(=O)NC(=O)N[C@@H](c1ccccc1)C)C)c2cc3OCC(=O)Nc3cc2
[$([CX3]=[OX1])] O=C(O[C@H](C(=O)Nc1c(cccc1)CC)C(C)C)c2ccc(N3N=NN=C3)cc2
[$([CX3]=[OX1])] O=C(OC)c1cc(NC(=O)[C@H]2CN(C(=O)C2)Cc3ccccc3)ccc1
[$([CX3]=[OX1])] O=C(OC)c1ccc(cc1)[C@H]2Oc3c(OC)cccc3[C@@H]4N(N=C(c5c(O)ccc(c5)C)C4)2
[$([CX3]=[OX1])] O=C(Oc1cc(ccc1)C(=O)C)[C@@H]2CN(C(=O)Cc3ccccc3)CCC2
[$([CX3]=[OX1])] O=C(OCC(=O)N(C1CCC(CC1)C)C)C=2N=NN(c3ccccc3)C2C
[$([CX3]=[OX1])] O=C(OCC(=O)N(c1ccccc1)C)c2cc(ccc2)C(=O)C
[$([CX3]=[OX1])] O=C(OCC)c1ccc(OCC(=O)NNC(=O)c2c(OCCCCCC)cccc2)cc1
[$([CX3]=[OX1])] O=C(OCC=1ON=C(N1)c2cc(OC)c(OC)cc2)/C=C/c3ccc(C#N)cc3
[$([CX3]=[OX1])] O=C(OCc1ccccc1)NCCCC(=O)NCc2cc(ccc2)C[NH+]3CCCC3
[$([CX3]=[OX1])] O=C(OCc1nc(N)c2c(n1)cccc2)[C@@H]3CN(C(=O)C3)CCc4ccccc4
[$([CX3]=[OX1])] O=C(OCCOc1c(C#N)cccc1)COc2c(OC)cccc2
[$([CX3]=[OX1])] O=C1N(NC(=O)C[NH+](Cc2ccc(cc2)C(C)C)C)C(=O)[C@](N1)(c3cc(OC)ccc3)C
[$([CX3]=[OX1])] O=C1NC(=O)[C@@H](N1)CCC(=O)OCC(=O)C2=C(N(C(=C2)C)CCC(C)C)C
[$([CX3]=[OX1])] O=C1NC(=O)[C@H](N1)CCC(=O)Nc2ccc(c3ccccc3)cc2
[$([CX3]=[OX1])] O=C1NCC[NH+]([C@H]1CC(=O)NCCc2c3c(ccc2)cccc3)CC(C)(C)C
[$([CX3]=[OX1])] O=C1NCc2c(OC1)ccc3c2cccc3
[$([CX3]=[OX1])] S(=O)(=O)(N1CCN(C(=O)[C@H](Oc2ccccc2)C)CC1)c3cc4NC(=O)Nc4cc3
[$([CX3]=[OX1])] S(=O)(=O)(N1CCN(C(=O)CNc2c(OCC)cc(cc2)C)CC1)c3ccccc3
[$([CX3]=[OX1])] S(=O)(=O)(NC[C@@H]1OCCC1)c2ccc(NC(=O)COc3c(F)cccc3)cc2
[$([CX3]=[OX1])] S(=O)(=O)(NC1CC1)c2ccc(cc2)C(=O)OCC(=O)N[C@@H](c3cc4c(cc3)CCCC4)C
[$([CX3]=[OX1])] S(C=1NC(=C(C(=O)Nc2c(F)cccc2)[C@H](C=3OC=CC3)C(C#N)1)C)CC(=O)N
[$([CX3]=[OX1])] S(C1=NN=C(N(c2ccc(cc2)C)1)c3ccncc3)CC(=O)NN=Cc4cc(OC)c(OCC)cc4
[$([CX3]=[OX1])] S(C1=NN=C(N1C)[C@H]2Oc3c(OC2)cccc3)[C@@H](C(=O)N[C@@H](c4ccccc4)C)C
[$([CX3]=[OX1])] S(C1=NN=C2N(c3c(cccc3)C(=O)N2Cc4ccccc4)1)[C@H](C(=O)NC5CCCC5)C
[$([CX3]=[OX1])] S(c1ncccn1)[C@@H](C(=O)N2C[C@H](C([O-])=O)CCC2)C
[$([CX3]=[OX1])] S=C(N1[C@@H](C(=O)NCC1)CC(=O)OCCCCC)NC(=O)c2cc(ccc2)C
[$([CX3]=[OX1])] S=C(Nc1c(cc(OCC(=O)OC)cc1)C)Nc2cc(cc(c2)C)C
[$([CX3]=[OX1])] S=C(Nc1ccc(NC(=O)OCC)cc1)NC[C@@H]2[NH+](CCC2)CC
[$([CX3]=[OX1])] S=C1N(C(=O)\C(\N1)=C\c2cc(OC)c(OC)c(OC)c2)CCC
[$([CX3]=[OX1])] S1(=O)(=O)C[C@@H](N(C(=O)COc2c(c3OC(=O)C=C(c3cc2)C)C)CC(C)C)CC1
[$([CX3]=[OX1])] S1(=O)(=O)N(c2ccc(NC(=O)[C@H](NC(=O)c3c(cccc3)C)CC(C)C)cc2)CCC1
[$([CX3]=[OX1])] S1C(=CC=C1)[C@H](NC(=O)CN2C=3C(=O)N(C(=O)N(C(N=C2)3)C)C)c4ccc(F)cc4
[$([CX3]=[OX1])] S1C(=CC=C1)[C@H]2N(C(=O)NCC=3OC=CC3)CCC2
[$([CX3]=[OX1])] S1C(=NC(=C1)[C@@]2(OC(=O)[C@](C(=O)OCC)(C2)CC)C)Nc3ccc(cc3)C
[$([CX3]=[OX1])] S1C(=NC(=C1)C)CNC(=O)Nc2c(OC(C)C)ccc(c2)C(=O)OC
[$([CX3]=[OX1])] S1C(=NC=C1)NC(=O)C(=O)N[C@H](c2c([N+]([O-])=O)cccc2)CC(=O)OC(C)C
[$([CX3]=[OX1])] S1C(=NN=CC2=C(N(c3ccccc3)C(=C2)C)C)NC(=O)[C@H]1CC(=O)Nc4ccccc4
[$([CX3]=[OX1])] S1C(C(=O)Nc2cc(NC(=O)NC3CC3)ccc2)=CC=C1
[$([CX3]=[OX1])] S1C(c2nc3ON=C(c3c(c2)C(=O)Nc4cc(cc(c4)C(=O)OC)C(=O)OC)C)=CC=C1
[$([CX3]=[OX1])] S1C(SCC(=O)C=2SC=CC2)=NC(=C1)CC(=O)NC3CCCCC3
[$([CX3]=[OX1])] S1C=2C(=O)NC(=NC2C(c3ccccc3)=C1)N4C[C@H](C(=O)NCCc5ccccc5)CCC4
[$([CX3]=[OX1])] S1C=2N(C(=O)C[C@H](c3cc(OC)c(OC)c(OC)c3)C(C#N)2)[C@](O)(c4ccc(OCC)cc4)C1
[$([CX3]=[OX1])] S1C2=C(C=C1)CN(C(=O)C[C@@](O)(C3=NC=CN3C)C(F)(F)F)CC2
[$([CX3]=[OX1])] S1C2=NN=C(N(N=C1C(=O)Nc3ccc(N(CC)CC)cc3)2)C4CC4
[$([CX3]=[OX1])] S1c2c(N=C1N(C(=O)c3ccc(OC(C)C)cc3)CCCN4CCOCC4)c(OC)ccc2C
[$([CX3]=[OX1])] S1CCN(c2cc(c(NC(=O)N(Cc3ccccc3)CC=C)cc2)C)CC1
[$([NH2]-C)	$([OH]-*)] [NH2+](Cc1ccccc1)C[C@@H]2C[C@@H](C[NH2+]Cc3ccccc3)CCC2
[$([NH2]-C)	$([OH]-*)] [NH2+]1C(C[C@H](c2c(cccc2)[C@H]1C)C)(C)C
[$([NH2]-C)	$([OH]-*)] [O-]C(=O)[C@@H](NC(=O)[C@@H](NC(=O)[C@H]([NH3+])CO)CCCC[NH3+])CC([O-])=O
[$([NH2]-C)	$([OH]-*)] [O-]C(=O)[C@@H](NC(=O)CCCC[C@]12[C@H](C3=CC[C@H]4[C@]([C@@]3(CC1)C)(CC[C@@H]5[C@@]4(CC[C@H](O)C5(C)C)C)C)CC(CC2)(C)C)CC=6c7c(NC6)cccc7
[$([NH2]-C)	$([OH]-*)] [O-]C(=O)[C@H]([NH2+]c1nc(nc2N(N=Nc12)CCCC)N)CC([O-])=O
[$([NH2]-C)	$([OH]-*)] [O-]C(=O)[C@H](Oc1cc(ccc1)C=NNC(=O)c2c(O)cc(cc2)C)C
[$([NH2]-C)	$([OH]-*)] [O-]C(=O)CCC[C@H](O)[C@H](O)/C=C/C=C/C=C\C/C=C\CCCCC
[$([NH2]-C)	$([OH]-*)] [S-]C=1SC(=NN1)c2cc(c(O)c(c2)C(C)(C)C)C(C)(C)C
[$([NH2]-C)	$([OH]-*)] Br/C=C\C=1C(=O)NC(=O)N(C1)[C@H]2O[C@@H]([C@@H](O)[C@H](O)2)CO
[$([NH2]-C)	$([OH]-*)] Brc1c(O)c2nc(ccc(c(Br)c1)2)/C=C/c3cc(OC)c(O)cc3
[$([NH2]-C)	$([OH]-*)] Brc1c(OC)c(OC)cc(c1)[C@@H]2c3c(OC(N)=C(C#N)2)c4N=CNc4cc3
[$([NH2]-C)	$([OH]-*)] Brc1cc2c(NC(=O)N(c3ccc(Cl)cc3)[C@@](O)2C(=O)NCCC)cc1
[$([NH2]-C)	$([OH]-*)] ClC(Cl)(Cl)[C@H](O)N1c2c(ccc(c2)C)C(=CC1(C)C)C
[$([NH2]-C)	$([OH]-*)] Clc1c(c(NS(=O)(=O)C2=CN(C(C(=O)N)=C2)C)ccc1)C
[$([NH2]-C)	$([OH]-*)] Clc1c(cccc1)CSC=2[N-]N3C(=[NH+]C(=C(C(=O)N)[C@@H]3c4ccc([N+]([O-])=O)cc4)C)N2
[$([NH2]-C)	$([OH]-*)] Clc1c(ncc(c1)C(=O)N)N(CCOc2ccc(cc2)C)C
[$([NH2]-C)	$([OH]-*)] Clc1c(OCc2c(Cl)cccc2)c(OCC)cc(c1)C[NH2+]CCC
[$([NH2]-C)	$([OH]-*)] Clc1c2OCCCOc2cc(c1)CC(=O)NN=Cc3c(NC(=O)[C@H](OCP([O-])(=O)O)C)cccc3
[$([NH2]-C)	$([OH]-*)] Clc1cc(OCC(=O)N(C(C)C)C)c(cc1)C(=O)N
[$([NH2]-C)	$([OH]-*)] Clc1cc(S(=O)(=O)NC=2C=NN(C2)CC(=O)N)c(cc1)C
[$([NH2]-C)	$([OH]-*)] Clc1ccc(cc1)[C@@H]2[C@@H](C(=O)OC(C)C)[C@@](O)(CC(=O)[C@@H](C(=O)OC(C)C)2)C
[$([NH2]-C)	$([OH]-*)] Clc1ccc(cc1)C(=O)Nc2ccc(cc2)C(=O)NCCCC[NH+]3CCC(c4c(OCCO)cc(cc4)CC)CC3
[$([NH2]-C)	$([OH]-*)] Clc1ccc(cc1)C2=NN(c3ccccc3)C(C(=O)O[C@@H](C(=O)N)C)=C2
[$([NH2]-C)	$([OH]-*)] Clc1ccc(cc1)COc2c(OCC)cc(cc2)C[NH2+]CCNC(=O)C3=NON=C(N)3
[$([NH2]-C)	$([OH]-*)] Clc1nc2c(cc1[C@@H]3[NH+](CC(=O)N)CC[C@@]4(O)[C@H]3CCCC4)ccc(OC)c2
[$([NH2]-C)	$([OH]-*)] Clc1nc2c(cc1[C@H]3C(C#N)=C(OC(=C(C(=O)OC(C)(C)C)3)C)N)ccc(OC)c2
[$([NH2]-C)	$([OH]-*)] F[C@@]([NH2+]C(F)(F)F)(C(=O)N[C@@H](c1ccccc1)C)C(F)(F)F
[$([NH2]-C)	$([OH]-*)] FC(F)(F)[C@@](O)(C=1OC(=CC1)C)CCNc2ncnc3N(N=Cc32)C
[$([NH2]-C)	$([OH]-*)] FC(F)(F)[C@@H](O)CNC(=O)Nc1c(OC)cc(OC)cc1
[$([NH2]-C)	$([OH]-*)] FC(F)C1=NN(C(=O)COc2ccc([N+]([O-])=O)cc2)[C@@](O)(C(F)F)C1
[$([NH2]-C)	$([OH]-*)] Fc1c(NC(=O)C[NH+]2CCN(c3c(O)cccc3)CC2)cccc1
[$([NH2]-C)	$([OH]-*)] Fc1cc2N(C=Cc2cc1)CC(=O)NC[C@H](O)c3ccccc3
[$([NH2]-C)	$([OH]-*)] Fc1ccc(N2C3=C(N=C(O)C[C@H](c4ccc(O)cc4)3)C(C([O-])=O)=C2)cc1
[$([NH2]-C)	$([OH]-*)] Fc1ccc(NC(=O)C[C@@H]([NH2+]C[C@@H](CCCC)CC)C([O-])=O)cc1
[$([NH2]-C)	$([OH]-*)] O(c1c(OC)ccc(Nc2ncnc3N(C=Nc32)[C@@H]4O[C@@H]([C@@H](O)[C@@H](O)4)CO)c1)C
[$([NH2]-C)	$([OH]-*)] O(c1cc(ccc1)C[NH+]=C2NCC[NH2+]C32CCOCC3)C
[$([NH2]-C)	$([OH]-*)] O(c1cc(OC)cc(c1)C[NH2+]C2CCCCC2)C
[$([NH2]-C)	$([OH]-*)] O(CC1=CC[C@@H]2C([C@H]1C2)(C)C)C[C@H](O)C[NH+]3CCC(C(O)(c4ccccc4)c5ccccc5)CC3
[$([NH2]-C)	$([OH]-*)] O[C@@H]1[C@H]([C@H](c2ccc(cc2)C)C[NH3+])CCCC1
[$([NH2]-C)	$([OH]-*)] O[C@@H]1C2=NN=NN2[C@@H]([C@@H](O)[C@H](O)1)CO
[$([NH2]-C)	$([OH]-*)] O=C(N(C(C)(C)C)[C@@H](c1ccc(O)cc1)C(=O)NCCCC)C[C@@H](c2ccccc2)C
[$([NH2]-C)	$([OH]-*)] O=C(N(c1ccccc1)[C@H](C(=O)NC(CC(C)(C)C)(C)C)C2CCCCC2)c3c(O)cccc3
[$([NH2]-C)	$([OH]-*)] O=C(N(CC)CC)Nc1ccc(cc1)[C@H](NC(=O)c2ccc(cc2)C(=O)N)C
[$([NH2]-C)	$([OH]-*)] O=C(N(Cc1c(OC)cccc1)CCO)NC2CCCCC2
[$([NH2]-C)	$([OH]-*)] O=C(N)[C@H]([NH+]1CCN(c2c(OC)cccc2)CC1)C
[$([NH2]-C)	$([OH]-*)] O=C(N)c1c(O)ccc(c1)C=2N=C3N=CC=CN3C2
[$([NH2]-C)	$([OH]-*)] O=C(N)c1cc(OC(=O)CC[C@H]2OCCC2)ccc1
[$([NH2]-C)	$([OH]-*)] O=C(N[C@@H](C(=O)NO)CO)c1ccc(cc1)C
[$([NH2]-C)	$([OH]-*)] O=C(N[C@H](C(=O)Nc1cc2OC3(Oc2cc1)CCCC3)[C@@H](CC)C)N
[$([NH2]-C)	$([OH]-*)] O=C(N[C@H](C(=O)OC)Cc1ccccc1)NCCCCCO
[$([NH2]-C)	$([OH]-*)] O=C(N1CC2([C@H](C(=O)NCCC3=Nc4c(N3)cc(OC)cc4)C1)CC[NH2+]CC2)c5c(cc(cc5)C)C
[$([NH2]-C)	$([OH]-*)] O=C(N1CCC(C(=O)N)CC1)[C@H]2CN(c3nnc(c4ccc(OC)cc4)cc3)CCC2
[$([NH2]-C)	$([OH]-*)] O=C(N1CCN(c2ccc(O)cc2)CC1)C3=NN(c4ccc(cc4)C)C5=C3CCC5
[$([NH2]-C)	$([OH]-*)] O=C(Nc1ccc(NC(=O)C)cc1)[C@H](Nc2cc(ccc2)CO)C
[$([NH2]-C)	$([OH]-*)] O=C(NCCOCCNc1ncnc2N(C=Nc21)[C@H]3O[C@H]([C@@H](O)[C@@H](O)3)CO)c4cc(OC)c(OC)cc4
[$([NH2]-C)	$([OH]-*)] O=C(NN=Cc1c(O)ccc2c1cccc2)C=3NN=C(c4c(OC)ccc5c4cccc5)C3
[$([NH2]-C)	$([OH]-*)] O=C(NN=Cc1ccc(OCCC)cc1)c2cc(O)ccc2
[$([NH2]-C)	$([OH]-*)] O=C(NO)CCCCCCCN1N=NC(c2ccccc2)=C1
[$([NH2]-C)	$([OH]-*)] O=C(O[C@@H](C(=O)NC(=O)N)C(C)C)[C@H]1CN(c2cc(OC)ccc2)C(=O)C1
[$([NH2]-C)	$([OH]-*)] O=C(O[C@@H](C(=O)Nc1cc(OC)c(OC)cc1)C)COc2cc(ccc2)C(=O)N
[$([NH2]-C)	$([OH]-*)] O=C(O[C@H](C(=O)N)C)c1ccc(N2C(=O)CCCC2)cc1
[$([NH2]-C)	$([OH]-*)] O=C(OCC)C=1c2c(OC1C)ncnc(N[C@H](C(=O)OCC)[C@@H](O)C)2
[$([NH2]-C)	$([OH]-*)] O=C=NC1CC(N(O)C(C1)(C)C)(C)C
[$([NH2]-C)	$([OH]-*)] O=C1C(O[C@@H]2[C@]([C@@H]([C@@](O)(CC2)C)CC[C@@]3(C4=CC[C@H](O)C(O[C@H]4CC[C@@H]3C)(C)C)C)(CC1)C)(C)C
[$([NH2]-C)	$([OH]-*)] O=C1c2c(OC3=C(c4c(O[C@H](OC)3)cc(O)cc4)1)cc(O)c(c(O)2)C
[$([NH2]-C)	$([OH]-*)] O=C1N(c2ccc(cc2)C)C(=O)C[C@H](N(O)[C@@H]3C(=O)N(c4ccc(cc4)C)C(=O)C3)1
[$([NH2]-C)	$([OH]-*)] O=C1N(c2ccc(OCC(=O)Nc3ccc(cc3)CC)cc2)C[C@H](C(=O)N)C1
[$([NH2]-C)	$([OH]-*)] O1C(=NN=C1CCC)C[C@H]2C(=C[C@H]([C@H](C(C)C)C2)C[NH+]3CCC(O)CC3)C
[$([NH2]-C)	$([OH]-*)] OC[C@H](C[NH+](Cc1cnc2c(c1)cccc2)Cc3ccccc3)C
[$([NH2]-C)	$([OH]-*)] Oc1c(cccc1)C=Nc2[nH+]cccc2
[$([NH2]-C)	$([OH]-*)] S(=O)(=O)(c1ccc(OCc2c3c(nc(c2)C)cccc3)cc1)C[C@@H]4[C@@H](C(=O)NO)CC[NH+](C#C)C4
[$([NH2]-C)	$([OH]-*)] S(=O)(=O)(N)C=1SC=2S(=O)(=O)CC[C@@H]([NH2+]CC(C)C)C2C1
[$([NH2]-C)	$([OH]-*)] S(=O)(=O)(N[C@H](C=1Oc2c(cccc2)C1)C)C3=CN(C(C(=O)N)=C3)C
[$([NH2]-C)	$([OH]-*)] S(C=1N=C([C@H](C(=O)OC)[C@@H](c2cnccc2)C(C#N)1)C)CC(=O)N
[$([NH2]-C)	$([OH]-*)] S(C1=Nc2c(cccc2)C(=O)N1CCCO)CC(=O)C3=C(N(C(=C3)C)CCc4ccccc4)C
[$([NH2]-C)	$([OH]-*)] S(C1=Nc2c(N1)cccc2)[C@@H]3[C@@H](O)CCC3
[$([NH2]-C)	$([OH]-*)] S(C1=NN=C(N(c2ccccc2)1)c3ccc(OC)cc3)CC(=O)NN=Cc4cc(O)ccc4
[$([NH2]-C)	$([OH]-*)] S(c1c(c(OCC(=NO)N)c(cc1)C(C)(C)C)C(C)(C)C)C(Sc2cc(c(O)c(c2)C(C)(C)C)C(C)(C)C)(C)C
[$([NH2]-C)	$([OH]-*)] S(c1ccc(O)cc1)[C@H]2C(=O)O[C@H](C2)C
[$([NH2]-C)	$([OH]-*)] S(c1ncccc1C(=O)N(Cc2c(O)cccc2)C)C3CCCC3
[$([NH2]-C)	$([OH]-*)] S=C(N(C1CCC(CC1)C)CC=2OC=CC2)NC3CC([NH2+]C(C3)(C)C)(C)C
[$([NH2]-C)	$([OH]-*)] S=C(N(Cc1c(O)cccc1)C)Nc2cc3c(cc2)CCC3
[$([NH2]-C)	$([OH]-*)] S=C(N1CCN(C(=O)c2ccc(O)cc2)CC1)NC[C@H](CCCC)CC
[$([NH2]-C)	$([OH]-*)] S=C(NC=1Sc2c(N1)ccc(c2)CC)N
[$([NH2]-C)	$([OH]-*)] S=C(NN=Cc1ccc(N(CCO)C)cc1)Nc2ccccc2
[$([NH2]-C)	$([OH]-*)] S=C1NC(=C(C(=O)Nc2ccc(F)cc2)[C@H](N1)c3cc(OC)c(O)c(OC)c3)C
[$([NH2]-C)	$([OH]-*)] S=P(OC)(O)[C@H](N1c2ncnc(N)c(N=C1)2)/C=C/3\OC(=O)C(OC)=C(OC)3
[$([NH2]-C)	$([OH]-*)] S1(=O)(=O)N(c2c3c(N(C=C3CC1)CC)cc(c2)C(=O)N[C@@H]([C@H](O)C[NH2+]CCC)Cc4ccccc4)C
[$([NH2]-C)	$([OH]-*)] S1/C(/C(=O)N(C1=O)C(C)C)=C/c2cc(OC)c(O)c(OC)c2
[$([NH2]-C)	$([OH]-*)] S1C(=CC=C1)[C@@H]([NH2+]CC(=O)NN2C(=O)NC3(C(=O)2)CCCCC3)c4ccc(cc4)C(C)C
[$([NH2]-C)	$([OH]-*)] S1C(=CC=C1)[C@H]2CC(=O)C3=C(Nc4c(N[C@@H](c5cc(OCC)c(O)cc5)3)cccc4)C2
[$([NH2]-C)	$([OH]-*)] S1C(=NC(C(=O)O[C@H]2C3CC[NH+](C2)CC3)=C1)COCCC(=O)OCC[C@H]4C[NH2+]CCC4
[$([NH2]-C)	$([OH]-*)] S1C(=NC2=C1[C@@H]([NH2+]CC2)C)C3=N[N-]C(SCC(=O)Oc4cc5c(NC(C=C5C)(C)C)cc4)=N3
[$([NH2]-C)	$([OH]-*)] S1C(=NN=C1C)N=C(O)C(=O)NN=Cc2c(NC(=O)[C@@H](OCP([O-])(=O)O)C)cccc2
[$([NH2]-C)	$([OH]-*)] S1C(NC(=O)COC(=O)c2cc([N+]([O-])=O)c(N3CCC(CC3)C)cc2)=C(C(=O)N)C4=C1CCC4
[$([NH2]-C)	$([OH]-*)] S1C(SC[C@@H](O)COc2ccc(cc2)CC)=NN=C1NC[C@@H]3OCCC3
[$([NH2]-C)	$([OH]-*)] S1C2=C(C(C(=O)NC[C@@H](O)c3cc(F)c(F)cc3)=C1)CCCC2
[$([NH2]-C)	$([OH]-*)] S1C2=NC(=CC(=O)N2[C@@H](C1)CC(=O)NN=Cc3c(NC(=O)[C@@H](OCP([O-])(=O)O)C)cccc3)C
[$([NH2]-C)	$([OH]-*)] S1C2=NC(c3ccc(cc3)C(F)(F)F)=CN2C(C(=O)N4[C@H](CO)CCC4)=C1
[$([NH2]-C)	$([OH]-*)] S1c2c3N(c4c(c3c5c(c2c6c1ccc(F)c6)C(=O)NC(=O)5)cc(F)cc4)[C@@H]7O[C@H]([C@@H](O)[C@@H](O)[C@@H](O)7)CO
[$([NX3	NX4+][CX4H]([*])[CX3](=[OX1])[O	N]);!$([$([$([NX3H	NX4H2+])	$([NX3](C)(C)(C))]1[CX4H]([CH2][CH2][CH2]1)[CX3](=[OX1])[OX2H	OX1-	N])	$([$([NX3H2	NX4H3+])	$([NX3H](C)(C))][CX4H2][CX3](=[OX1])[OX2H	OX1-	N])	$([$([NX3H2	NX4H3+])	$([NX3H](C)(C))][CX4H]([$([CH3X4])	$([CH2X4][CH2X4][CH2X4][NHX3][CH0X3](=[NH2X3+	NHX2+0])[NH2X3])	$([CH2X4][CX3](=[OX1])[NX3H2])	$([CH2X4][CX3](=[OX1])[OH0-	OH])	$([CH2X4][SX2H	SX1H0-])	$([CH2X4][CH2X4][CX3](=[OX1])[OH0-	OH])	$([CH2X4][#6X3]1:[$([#7X3H+	#7X2H0+0]:[#6X3H]:[#7X3H])	$([#7X3H])]:[#6X3H]:[$([#7X3H+	#7X2H0+0]:[#6X3H]:[#7X3H])	$([#7X3H])]:[#6X3H]1)	$([CHX4]([CH3X4])[CH2X4][CH3X4])	$([CH2X4][CHX4]([CH3X4])[CH3X4])	$([CH2X4][CH2X4][CH2X4][CH2X4][NX4+	NX3+0])	$([CH2X4][CH2X4][SX2][CH3X4])	$([CH2X4][cX3]1[cX3H][cX3H][cX3H][cX3H][cX3H]1)	$([CH2X4][OX2H])	$([CHX4]([CH3X4])[OX2H])	$([CH2X4][cX3]1[cX3H][nX3H][cX3]2[cX3H][cX3H][cX3H][cX3H][cX3]12)	$([CH2X4][cX3]1[cX3H][cX3H][cX3]([OHX2	OH0X1-])[cX3H][cX3H]1)	$([CHX4]([CH3X4])[CH3X4])])[CX3](=[OX1])[OX2H	OX1-	N])])] [O-][N+](=O)c1cc([N+]([O-])=O)cc(c1)C(=O)N([C@H](C(=O)NCCCC)C=2OC=CC2)CC=3OC(=CC3)C
[$([NX3	NX4+][CX4H]([*])[CX3](=[OX1])[O	N]);!$([$([$([NX3H	NX4H2+])	$([NX3](C)(C)(C))]1[CX4H]([CH2][CH2][CH2]1)[CX3](=[OX1])[OX2H	OX1-	N])	$([$([NX3H2	NX4H3+])	$([NX3H](C)(C))][CX4H2][CX3](=[OX1])[OX2H	OX1-	N])	$([$([NX3H2	NX4H3+])	$([NX3H](C)(C))][CX4H]([$([CH3X4])	$([CH2X4][CH2X4][CH2X4][NHX3][CH0X3](=[NH2X3+	NHX2+0])[NH2X3])	$([CH2X4][CX3](=[OX1])[NX3H2])	$([CH2X4][CX3](=[OX1])[OH0-	OH])	$([CH2X4][SX2H	SX1H0-])	$([CH2X4][CH2X4][CX3](=[OX1])[OH0-	OH])	$([CH2X4][#6X3]1:[$([#7X3H+	#7X2H0+0]:[#6X3H]:[#7X3H])	$([#7X3H])]:[#6X3H]:[$([#7X3H+	#7X2H0+0]:[#6X3H]:[#7X3H])	$([#7X3H])]:[#6X3H]1)	$([CHX4]([CH3X4])[CH2X4][CH3X4])	$([CH2X4][CHX4]([CH3X4])[CH3X4])	$([CH2X4][CH2X4][CH2X4][CH2X4][NX4+	NX3+0])	$([CH2X4][CH2X4][SX2][CH3X4])	$([CH2X4][cX3]1[cX3H][cX3H][cX3H][cX3H][cX3H]1)	$([CH2X4][OX2H])	$([CHX4]([CH3X4])[OX2H])	$([CH2X4][cX3]1[cX3H][nX3H][cX3]2[cX3H][cX3H][cX3H][cX3H][cX3]12)	$([CH2X4][cX3]1[cX3H][cX3H][cX3]([OHX2	OH0X1-])[cX3H][cX3H]1)	$([CHX4]([CH3X4])[CH3X4])])[CX3](=[OX1])[OX2H	OX1-	N])])] [O-]C(=O)[C@@H](NC(=O)OCC1c2c(c3c(cccc3)1)cccc2)Cc4cc(ccc4)C
[$([NX3	NX4+][CX4H]([*])[CX3](=[OX1])[O	N]);!$([$([$([NX3H	NX4H2+])	$([NX3](C)(C)(C))]1[CX4H]([CH2][CH2][CH2]1)[CX3](=[OX1])[OX2H	OX1-	N])	$([$([NX3H2	NX4H3+])	$([NX3H](C)(C))][CX4H2][CX3](=[OX1])[OX2H	OX1-	N])	$([$([NX3H2	NX4H3+])	$([NX3H](C)(C))][CX4H]([$([CH3X4])	$([CH2X4][CH2X4][CH2X4][NHX3][CH0X3](=[NH2X3+	NHX2+0])[NH2X3])	$([CH2X4][CX3](=[OX1])[NX3H2])	$([CH2X4][CX3](=[OX1])[OH0-	OH])	$([CH2X4][SX2H	SX1H0-])	$([CH2X4][CH2X4][CX3](=[OX1])[OH0-	OH])	$([CH2X4][#6X3]1:[$([#7X3H+	#7X2H0+0]:[#6X3H]:[#7X3H])	$([#7X3H])]:[#6X3H]:[$([#7X3H+	#7X2H0+0]:[#6X3H]:[#7X3H])	$([#7X3H])]:[#6X3H]1)	$([CHX4]([CH3X4])[CH2X4][CH3X4])	$([CH2X4][CHX4]([CH3X4])[CH3X4])	$([CH2X4][CH2X4][CH2X4][CH2X4][NX4+	NX3+0])	$([CH2X4][CH2X4][SX2][CH3X4])	$([CH2X4][cX3]1[cX3H][cX3H][cX3H][cX3H][cX3H]1)	$([CH2X4][OX2H])	$([CHX4]([CH3X4])[OX2H])	$([CH2X4][cX3]1[cX3H][nX3H][cX3]2[cX3H][cX3H][cX3H][cX3H][cX3]12)	$([CH2X4][cX3]1[cX3H][cX3H][cX3]([OHX2	OH0X1-])[cX3H][cX3H]1)	$([CHX4]([CH3X4])[CH3X4])])[CX3](=[OX1])[OX2H	OX1-	N])])] [O-]C(=O)[C@H]([NH3+])[C@H](O)C(C)C
[$([NX3	NX4+][CX4H]([*])[CX3](=[OX1])[O	N]);!$([$([$([NX3H	NX4H2+])	$([NX3](C)(C)(C))]1[CX4H]([CH2][CH2][CH2]1)[CX3](=[OX1])[OX2H	OX1-	N])	$([$([NX3H2	NX4H3+])	$([NX3H](C)(C))][CX4H2][CX3](=[OX1])[OX2H	OX1-	N])	$([$([NX3H2	NX4H3+])	$([NX3H](C)(C))][CX4H]([$([CH3X4])	$([CH2X4][CH2X4][CH2X4][NHX3][CH0X3](=[NH2X3+	NHX2+0])[NH2X3])	$([CH2X4][CX3](=[OX1])[NX3H2])	$([CH2X4][CX3](=[OX1])[OH0-	OH])	$([CH2X4][SX2H	SX1H0-])	$([CH2X4][CH2X4][CX3](=[OX1])[OH0-	OH])	$([CH2X4][#6X3]1:[$([#7X3H+	#7X2H0+0]:[#6X3H]:[#7X3H])	$([#7X3H])]:[#6X3H]:[$([#7X3H+	#7X2H0+0]:[#6X3H]:[#7X3H])	$([#7X3H])]:[#6X3H]1)	$([CHX4]([CH3X4])[CH2X4][CH3X4])	$([CH2X4][CHX4]([CH3X4])[CH3X4])	$([CH2X4][CH2X4][CH2X4][CH2X4][NX4+	NX3+0])	$([CH2X4][CH2X4][SX2][CH3X4])	$([CH2X4][cX3]1[cX3H][cX3H][cX3H][cX3H][cX3H]1)	$([CH2X4][OX2H])	$([CHX4]([CH3X4])[OX2H])	$([CH2X4][cX3]1[cX3H][nX3H][cX3]2[cX3H][cX3H][cX3H][cX3H][cX3]12)	$([CH2X4][cX3]1[cX3H][cX3H][cX3]([OHX2	OH0X1-])[cX3H][cX3H]1)	$([CHX4]([CH3X4])[CH3X4])])[CX3](=[OX1])[OX2H	OX1-	N])])] [O-]C(=O)[C@H]([NH3+])CC(=O)N[C@H](C([O-])=O)Cc1ccccc1
[$([NX3	NX4+][CX4H]([*])[CX3](=[OX1])[O	N]);!$([$([$([NX3H	NX4H2+])	$([NX3](C)(C)(C))]1[CX4H]([CH2][CH2][CH2]1)[CX3](=[OX1])[OX2H	OX1-	N])	$([$([NX3H2	NX4H3+])	$([NX3H](C)(C))][CX4H2][CX3](=[OX1])[OX2H	OX1-	N])	$([$([NX3H2	NX4H3+])	$([NX3H](C)(C))][CX4H]([$([CH3X4])	$([CH2X4][CH2X4][CH2X4][NHX3][CH0X3](=[NH2X3+	NHX2+0])[NH2X3])	$([CH2X4][CX3](=[OX1])[NX3H2])	$([CH2X4][CX3](=[OX1])[OH0-	OH])	$([CH2X4][SX2H	SX1H0-])	$([CH2X4][CH2X4][CX3](=[OX1])[OH0-	OH])	$([CH2X4][#6X3]1:[$([#7X3H+	#7X2H0+0]:[#6X3H]:[#7X3H])	$([#7X3H])]:[#6X3H]:[$([#7X3H+	#7X2H0+0]:[#6X3H]:[#7X3H])	$([#7X3H])]:[#6X3H]1)	$([CHX4]([CH3X4])[CH2X4][CH3X4])	$([CH2X4][CHX4]([CH3X4])[CH3X4])	$([CH2X4][CH2X4][CH2X4][CH2X4][NX4+	NX3+0])	$([CH2X4][CH2X4][SX2][CH3X4])	$([CH2X4][cX3]1[cX3H][cX3H][cX3H][cX3H][cX3H]1)	$([CH2X4][OX2H])	$([CHX4]([CH3X4])[OX2H])	$([CH2X4][cX3]1[cX3H][nX3H][cX3]2[cX3H][cX3H][cX3H][cX3H][cX3]12)	$([CH2X4][cX3]1[cX3H][cX3H][cX3]([OHX2	OH0X1-])[cX3H][cX3H]1)	$([CHX4]([CH3X4])[CH3X4])])[CX3](=[OX1])[OX2H	OX1-	N])])] [O-]C(=O)[C@H](N(C(=O)CCCCN1C=[NH+]C=C1)CCCCC(=O)N[C@@H](c2cc3c(cc(O)cc3)cc2)C)C
[$([NX3	NX4+][CX4H]([*])[CX3](=[OX1])[O	N]);!$([$([$([NX3H	NX4H2+])	$([NX3](C)(C)(C))]1[CX4H]([CH2][CH2][CH2]1)[CX3](=[OX1])[OX2H	OX1-	N])	$([$([NX3H2	NX4H3+])	$([NX3H](C)(C))][CX4H2][CX3](=[OX1])[OX2H	OX1-	N])	$([$([NX3H2	NX4H3+])	$([NX3H](C)(C))][CX4H]([$([CH3X4])	$([CH2X4][CH2X4][CH2X4][NHX3][CH0X3](=[NH2X3+	NHX2+0])[NH2X3])	$([CH2X4][CX3](=[OX1])[NX3H2])	$([CH2X4][CX3](=[OX1])[OH0-	OH])	$([CH2X4][SX2H	SX1H0-])	$([CH2X4][CH2X4][CX3](=[OX1])[OH0-	OH])	$([CH2X4][#6X3]1:[$([#7X3H+	#7X2H0+0]:[#6X3H]:[#7X3H])	$([#7X3H])]:[#6X3H]:[$([#7X3H+	#7X2H0+0]:[#6X3H]:[#7X3H])	$([#7X3H])]:[#6X3H]1)	$([CHX4]([CH3X4])[CH2X4][CH3X4])	$([CH2X4][CHX4]([CH3X4])[CH3X4])	$([CH2X4][CH2X4][CH2X4][CH2X4][NX4+	NX3+0])	$([CH2X4][CH2X4][SX2][CH3X4])	$([CH2X4][cX3]1[cX3H][cX3H][cX3H][cX3H][cX3H]1)	$([CH2X4][OX2H])	$([CHX4]([CH3X4])[OX2H])	$([CH2X4][cX3]1[cX3H][nX3H][cX3]2[cX3H][cX3H][cX3H][cX3H][cX3]12)	$([CH2X4][cX3]1[cX3H][cX3H][cX3]([OHX2	OH0X1-])[cX3H][cX3H]1)	$([CHX4]([CH3X4])[CH3X4])])[CX3](=[OX1])[OX2H	OX1-	N])])] [O-]C(=O)[C@H](NC(=O)[C@@H](NC(=O)[C@H]1[NH2+]CCC1)CCC(=O)N)Cc2ccc(O)cc2
[$([NX3	NX4+][CX4H]([*])[CX3](=[OX1])[O	N]);!$([$([$([NX3H	NX4H2+])	$([NX3](C)(C)(C))]1[CX4H]([CH2][CH2][CH2]1)[CX3](=[OX1])[OX2H	OX1-	N])	$([$([NX3H2	NX4H3+])	$([NX3H](C)(C))][CX4H2][CX3](=[OX1])[OX2H	OX1-	N])	$([$([NX3H2	NX4H3+])	$([NX3H](C)(C))][CX4H]([$([CH3X4])	$([CH2X4][CH2X4][CH2X4][NHX3][CH0X3](=[NH2X3+	NHX2+0])[NH2X3])	$([CH2X4][CX3](=[OX1])[NX3H2])	$([CH2X4][CX3](=[OX1])[OH0-	OH])	$([CH2X4][SX2H	SX1H0-])	$([CH2X4][CH2X4][CX3](=[OX1])[OH0-	OH])	$([CH2X4][#6X3]1:[$([#7X3H+	#7X2H0+0]:[#6X3H]:[#7X3H])	$([#7X3H])]:[#6X3H]:[$([#7X3H+	#7X2H0+0]:[#6X3H]:[#7X3H])	$([#7X3H])]:[#6X3H]1)	$([CHX4]([CH3X4])[CH2X4][CH3X4])	$([CH2X4][CHX4]([CH3X4])[CH3X4])	$([CH2X4][CH2X4][CH2X4][CH2X4][NX4+	NX3+0])	$([CH2X4][CH2X4][SX2][CH3X4])	$([CH2X4][cX3]1[cX3H][cX3H][cX3H][cX3H][cX3H]1)	$([CH2X4][OX2H])	$([CHX4]([CH3X4])[OX2H])	$([CH2X4][cX3]1[cX3H][nX3H][cX3]2[cX3H][cX3H][cX3H][cX3H][cX3]12)	$([CH2X4][cX3]1[cX3H][cX3H][cX3]([OHX2	OH0X1-])[cX3H][cX3H]1)	$([CHX4]([CH3X4])[CH3X4])])[CX3](=[OX1])[OX2H	OX1-	N])])] [O-]C(=O)[C@H](NC(=O)COC(=O)C=1OC(=CC1)CN2C(=[NH+]C=C2)CC)COC[C@]3(OC3)C
[$([NX3	NX4+][CX4H]([*])[CX3](=[OX1])[O	N]);!$([$([$([NX3H	NX4H2+])	$([NX3](C)(C)(C))]1[CX4H]([CH2][CH2][CH2]1)[CX3](=[OX1])[OX2H	OX1-	N])	$([$([NX3H2	NX4H3+])	$([NX3H](C)(C))][CX4H2][CX3](=[OX1])[OX2H	OX1-	N])	$([$([NX3H2	NX4H3+])	$([NX3H](C)(C))][CX4H]([$([CH3X4])	$([CH2X4][CH2X4][CH2X4][NHX3][CH0X3](=[NH2X3+	NHX2+0])[NH2X3])	$([CH2X4][CX3](=[OX1])[NX3H2])	$([CH2X4][CX3](=[OX1])[OH0-	OH])	$([CH2X4][SX2H	SX1H0-])	$([CH2X4][CH2X4][CX3](=[OX1])[OH0-	OH])	$([CH2X4][#6X3]1:[$([#7X3H+	#7X2H0+0]:[#6X3H]:[#7X3H])	$([#7X3H])]:[#6X3H]:[$([#7X3H+	#7X2H0+0]:[#6X3H]:[#7X3H])	$([#7X3H])]:[#6X3H]1)	$([CHX4]([CH3X4])[CH2X4][CH3X4])	$([CH2X4][CHX4]([CH3X4])[CH3X4])	$([CH2X4][CH2X4][CH2X4][CH2X4][NX4+	NX3+0])	$([CH2X4][CH2X4][SX2][CH3X4])	$([CH2X4][cX3]1[cX3H][cX3H][cX3H][cX3H][cX3H]1)	$([CH2X4][OX2H])	$([CHX4]([CH3X4])[OX2H])	$([CH2X4][cX3]1[cX3H][nX3H][cX3]2[cX3H][cX3H][cX3H][cX3H][cX3]12)	$([CH2X4][cX3]1[cX3H][cX3H][cX3]([OHX2	OH0X1-])[cX3H][cX3H]1)	$([CHX4]([CH3X4])[CH3X4])])[CX3](=[OX1])[OX2H	OX1-	N])])] [O-]C(=O)[C@H]1[NH2+]C[C@H]([C@H](c2cc(c3ccccc3)ccc2)C)[C@@H]1CC([O-])=O
[$([NX3	NX4+][CX4H]([*])[CX3](=[OX1])[O	N]);!$([$([$([NX3H	NX4H2+])	$([NX3](C)(C)(C))]1[CX4H]([CH2][CH2][CH2]1)[CX3](=[OX1])[OX2H	OX1-	N])	$([$([NX3H2	NX4H3+])	$([NX3H](C)(C))][CX4H2][CX3](=[OX1])[OX2H	OX1-	N])	$([$([NX3H2	NX4H3+])	$([NX3H](C)(C))][CX4H]([$([CH3X4])	$([CH2X4][CH2X4][CH2X4][NHX3][CH0X3](=[NH2X3+	NHX2+0])[NH2X3])	$([CH2X4][CX3](=[OX1])[NX3H2])	$([CH2X4][CX3](=[OX1])[OH0-	OH])	$([CH2X4][SX2H	SX1H0-])	$([CH2X4][CH2X4][CX3](=[OX1])[OH0-	OH])	$([CH2X4][#6X3]1:[$([#7X3H+	#7X2H0+0]:[#6X3H]:[#7X3H])	$([#7X3H])]:[#6X3H]:[$([#7X3H+	#7X2H0+0]:[#6X3H]:[#7X3H])	$([#7X3H])]:[#6X3H]1)	$([CHX4]([CH3X4])[CH2X4][CH3X4])	$([CH2X4][CHX4]([CH3X4])[CH3X4])	$([CH2X4][CH2X4][CH2X4][CH2X4][NX4+	NX3+0])	$([CH2X4][CH2X4][SX2][CH3X4])	$([CH2X4][cX3]1[cX3H][cX3H][cX3H][cX3H][cX3H]1)	$([CH2X4][OX2H])	$([CHX4]([CH3X4])[OX2H])	$([CH2X4][cX3]1[cX3H][nX3H][cX3]2[cX3H][cX3H][cX3H][cX3H][cX3]12)	$([CH2X4][cX3]1[cX3H][cX3H][cX3]([OHX2	OH0X1-])[cX3H][cX3H]1)	$([CHX4]([CH3X4])[CH3X4])])[CX3](=[OX1])[OX2H	OX1-	N])])] [O-]C(=O)COCC(=O)N[C@@H]1C=C(C(=O)N[C@H](C(=O)N)Cc2ccc(OC)cc2)C[C@@H](O)[C@H](O)1
[$([NX3	NX4+][CX4H]([*])[CX3](=[OX1])[O	N]);!$([$([$([NX3H	NX4H2+])	$([NX3](C)(C)(C))]1[CX4H]([CH2][CH2][CH2]1)[CX3](=[OX1])[OX2H	OX1-	N])	$([$([NX3H2	NX4H3+])	$([NX3H](C)(C))][CX4H2][CX3](=[OX1])[OX2H	OX1-	N])	$([$([NX3H2	NX4H3+])	$([NX3H](C)(C))][CX4H]([$([CH3X4])	$([CH2X4][CH2X4][CH2X4][NHX3][CH0X3](=[NH2X3+	NHX2+0])[NH2X3])	$([CH2X4][CX3](=[OX1])[NX3H2])	$([CH2X4][CX3](=[OX1])[OH0-	OH])	$([CH2X4][SX2H	SX1H0-])	$([CH2X4][CH2X4][CX3](=[OX1])[OH0-	OH])	$([CH2X4][#6X3]1:[$([#7X3H+	#7X2H0+0]:[#6X3H]:[#7X3H])	$([#7X3H])]:[#6X3H]:[$([#7X3H+	#7X2H0+0]:[#6X3H]:[#7X3H])	$([#7X3H])]:[#6X3H]1)	$([CHX4]([CH3X4])[CH2X4][CH3X4])	$([CH2X4][CHX4]([CH3X4])[CH3X4])	$([CH2X4][CH2X4][CH2X4][CH2X4][NX4+	NX3+0])	$([CH2X4][CH2X4][SX2][CH3X4])	$([CH2X4][cX3]1[cX3H][cX3H][cX3H][cX3H][cX3H]1)	$([CH2X4][OX2H])	$([CHX4]([CH3X4])[OX2H])	$([CH2X4][cX3]1[cX3H][nX3H][cX3]2[cX3H][cX3H][cX3H][cX3H][cX3]12)	$([CH2X4][cX3]1[cX3H][cX3H][cX3]([OHX2	OH0X1-])[cX3H][cX3H]1)	$([CHX4]([CH3X4])[CH3X4])])[CX3](=[OX1])[OX2H	OX1-	N])])] [O-]c1nc(nc(c1)CC)N2N=C(C=C2N(C(=O)C[C@@H]3N[C@@H]4[C@H](NC(=O)3)CCCC4)CC5=[NH+]C=C(N5)C)C
[$([NX3	NX4+][CX4H]([*])[CX3](=[OX1])[O	N]);!$([$([$([NX3H	NX4H2+])	$([NX3](C)(C)(C))]1[CX4H]([CH2][CH2][CH2]1)[CX3](=[OX1])[OX2H	OX1-	N])	$([$([NX3H2	NX4H3+])	$([NX3H](C)(C))][CX4H2][CX3](=[OX1])[OX2H	OX1-	N])	$([$([NX3H2	NX4H3+])	$([NX3H](C)(C))][CX4H]([$([CH3X4])	$([CH2X4][CH2X4][CH2X4][NHX3][CH0X3](=[NH2X3+	NHX2+0])[NH2X3])	$([CH2X4][CX3](=[OX1])[NX3H2])	$([CH2X4][CX3](=[OX1])[OH0-	OH])	$([CH2X4][SX2H	SX1H0-])	$([CH2X4][CH2X4][CX3](=[OX1])[OH0-	OH])	$([CH2X4][#6X3]1:[$([#7X3H+	#7X2H0+0]:[#6X3H]:[#7X3H])	$([#7X3H])]:[#6X3H]:[$([#7X3H+	#7X2H0+0]:[#6X3H]:[#7X3H])	$([#7X3H])]:[#6X3H]1)	$([CHX4]([CH3X4])[CH2X4][CH3X4])	$([CH2X4][CHX4]([CH3X4])[CH3X4])	$([CH2X4][CH2X4][CH2X4][CH2X4][NX4+	NX3+0])	$([CH2X4][CH2X4][SX2][CH3X4])	$([CH2X4][cX3]1[cX3H][cX3H][cX3H][cX3H][cX3H]1)	$([CH2X4][OX2H])	$([CHX4]([CH3X4])[OX2H])	$([CH2X4][cX3]1[cX3H][nX3H][cX3]2[cX3H][cX3H][cX3H][cX3H][cX3]12)	$([CH2X4][cX3]1[cX3H][cX3H][cX3]([OHX2	OH0X1-])[cX3H][cX3H]1)	$([CHX4]([CH3X4])[CH3X4])])[CX3](=[OX1])[OX2H	OX1-	N])])] BrC=1OC(C(=O)NCC(=O)N[C@@H](C(=O)OC)Cc2ccccc2)=CC1
[$([NX3	NX4+][CX4H]([*])[CX3](=[OX1])[O	N]);!$([$([$([NX3H	NX4H2+])	$([NX3](C)(C)(C))]1[CX4H]([CH2][CH2][CH2]1)[CX3](=[OX1])[OX2H	OX1-	N])	$([$([NX3H2	NX4H3+])	$([NX3H](C)(C))][CX4H2][CX3](=[OX1])[OX2H	OX1-	N])	$([$([NX3H2	NX4H3+])	$([NX3H](C)(C))][CX4H]([$([CH3X4])	$([CH2X4][CH2X4][CH2X4][NHX3][CH0X3](=[NH2X3+	NHX2+0])[NH2X3])	$([CH2X4][CX3](=[OX1])[NX3H2])	$([CH2X4][CX3](=[OX1])[OH0-	OH])	$([CH2X4][SX2H	SX1H0-])	$([CH2X4][CH2X4][CX3](=[OX1])[OH0-	OH])	$([CH2X4][#6X3]1:[$([#7X3H+	#7X2H0+0]:[#6X3H]:[#7X3H])	$([#7X3H])]:[#6X3H]:[$([#7X3H+	#7X2H0+0]:[#6X3H]:[#7X3H])	$([#7X3H])]:[#6X3H]1)	$([CHX4]([CH3X4])[CH2X4][CH3X4])	$([CH2X4][CHX4]([CH3X4])[CH3X4])	$([CH2X4][CH2X4][CH2X4][CH2X4][NX4+	NX3+0])	$([CH2X4][CH2X4][SX2][CH3X4])	$([CH2X4][cX3]1[cX3H][cX3H][cX3H][cX3H][cX3H]1)	$([CH2X4][OX2H])	$([CHX4]([CH3X4])[OX2H])	$([CH2X4][cX3]1[cX3H][nX3H][cX3]2[cX3H][cX3H][cX3H][cX3H][cX3]12)	$([CH2X4][cX3]1[cX3H][cX3H][cX3]([OHX2	OH0X1-])[cX3H][cX3H]1)	$([CHX4]([CH3X4])[CH3X4])])[CX3](=[OX1])[OX2H	OX1-	N])])] Clc1c(c(Cl)ccc1)CCNC(=O)[C@H]2N(C(=O)C=3OC=CC3)CCCC2
[$([NX3	NX4+][CX4H]([*])[CX3](=[OX1])[O	N]);!$([$([$([NX3H	NX4H2+])	$([NX3](C)(C)(C))]1[CX4H]([CH2][CH2][CH2]1)[CX3](=[OX1])[OX2H	OX1-	N])	$([$([NX3H2	NX4H3+])	$([NX3H](C)(C))][CX4H2][CX3](=[OX1])[OX2H	OX1-	N])	$([$([NX3H2	NX4H3+])	$([NX3H](C)(C))][CX4H]([$([CH3X4])	$([CH2X4][CH2X4][CH2X4][NHX3][CH0X3](=[NH2X3+	NHX2+0])[NH2X3])	$([CH2X4][CX3](=[OX1])[NX3H2])	$([CH2X4][CX3](=[OX1])[OH0-	OH])	$([CH2X4][SX2H	SX1H0-])	$([CH2X4][CH2X4][CX3](=[OX1])[OH0-	OH])	$([CH2X4][#6X3]1:[$([#7X3H+	#7X2H0+0]:[#6X3H]:[#7X3H])	$([#7X3H])]:[#6X3H]:[$([#7X3H+	#7X2H0+0]:[#6X3H]:[#7X3H])	$([#7X3H])]:[#6X3H]1)	$([CHX4]([CH3X4])[CH2X4][CH3X4])	$([CH2X4][CHX4]([CH3X4])[CH3X4])	$([CH2X4][CH2X4][CH2X4][CH2X4][NX4+	NX3+0])	$([CH2X4][CH2X4][SX2][CH3X4])	$([CH2X4][cX3]1[cX3H][cX3H][cX3H][cX3H][cX3H]1)	$([CH2X4][OX2H])	$([CHX4]([CH3X4])[OX2H])	$([CH2X4][cX3]1[cX3H][nX3H][cX3]2[cX3H][cX3H][cX3H][cX3H][cX3]12)	$([CH2X4][cX3]1[cX3H][cX3H][cX3]([OHX2	OH0X1-])[cX3H][cX3H]1)	$([CHX4]([CH3X4])[CH3X4])])[CX3](=[OX1])[OX2H	OX1-	N])])] Clc1c(cc(cc1)C(F)(F)F)C(=O)N[C@@H]2CN([C@H](C(=O)OC)C2)CC3=CSC=C3
[$([NX3	NX4+][CX4H]([*])[CX3](=[OX1])[O	N]);!$([$([$([NX3H	NX4H2+])	$([NX3](C)(C)(C))]1[CX4H]([CH2][CH2][CH2]1)[CX3](=[OX1])[OX2H	OX1-	N])	$([$([NX3H2	NX4H3+])	$([NX3H](C)(C))][CX4H2][CX3](=[OX1])[OX2H	OX1-	N])	$([$([NX3H2	NX4H3+])	$([NX3H](C)(C))][CX4H]([$([CH3X4])	$([CH2X4][CH2X4][CH2X4][NHX3][CH0X3](=[NH2X3+	NHX2+0])[NH2X3])	$([CH2X4][CX3](=[OX1])[NX3H2])	$([CH2X4][CX3](=[OX1])[OH0-	OH])	$([CH2X4][SX2H	SX1H0-])	$([CH2X4][CH2X4][CX3](=[OX1])[OH0-	OH])	$([CH2X4][#6X3]1:[$([#7X3H+	#7X2H0+0]:[#6X3H]:[#7X3H])	$([#7X3H])]:[#6X3H]:[$([#7X3H+	#7X2H0+0]:[#6X3H]:[#7X3H])	$([#7X3H])]:[#6X3H]1)	$([CHX4]([CH3X4])[CH2X4][CH3X4])	$([CH2X4][CHX4]([CH3X4])[CH3X4])	$([CH2X4][CH2X4][CH2X4][CH2X4][NX4+	NX3+0])	$([CH2X4][CH2X4][SX2][CH3X4])	$([CH2X4][cX3]1[cX3H][cX3H][cX3H][cX3H][cX3H]1)	$([CH2X4][OX2H])	$([CHX4]([CH3X4])[OX2H])	$([CH2X4][cX3]1[cX3H][nX3H][cX3]2[cX3H][cX3H][cX3H][cX3H][cX3]12)	$([CH2X4][cX3]1[cX3H][cX3H][cX3]([OHX2	OH0X1-])[cX3H][cX3H]1)	$([CHX4]([CH3X4])[CH3X4])])[CX3](=[OX1])[OX2H	OX1-	N])])] Clc1c(Cl)ccc(NC(=O)N[C@H](C(=O)OCC)C(F)(F)F)c1
[$([NX3	NX4+][CX4H]([*])[CX3](=[OX1])[O	N]);!$([$([$([NX3H	NX4H2+])	$([NX3](C)(C)(C))]1[CX4H]([CH2][CH2][CH2]1)[CX3](=[OX1])[OX2H	OX1-	N])	$([$([NX3H2	NX4H3+])	$([NX3H](C)(C))][CX4H2][CX3](=[OX1])[OX2H	OX1-	N])	$([$([NX3H2	NX4H3+])	$([NX3H](C)(C))][CX4H]([$([CH3X4])	$([CH2X4][CH2X4][CH2X4][NHX3][CH0X3](=[NH2X3+	NHX2+0])[NH2X3])	$([CH2X4][CX3](=[OX1])[NX3H2])	$([CH2X4][CX3](=[OX1])[OH0-	OH])	$([CH2X4][SX2H	SX1H0-])	$([CH2X4][CH2X4][CX3](=[OX1])[OH0-	OH])	$([CH2X4][#6X3]1:[$([#7X3H+	#7X2H0+0]:[#6X3H]:[#7X3H])	$([#7X3H])]:[#6X3H]:[$([#7X3H+	#7X2H0+0]:[#6X3H]:[#7X3H])	$([#7X3H])]:[#6X3H]1)	$([CHX4]([CH3X4])[CH2X4][CH3X4])	$([CH2X4][CHX4]([CH3X4])[CH3X4])	$([CH2X4][CH2X4][CH2X4][CH2X4][NX4+	NX3+0])	$([CH2X4][CH2X4][SX2][CH3X4])	$([CH2X4][cX3]1[cX3H][cX3H][cX3H][cX3H][cX3H]1)	$([CH2X4][OX2H])	$([CHX4]([CH3X4])[OX2H])	$([CH2X4][cX3]1[cX3H][nX3H][cX3]2[cX3H][cX3H][cX3H][cX3H][cX3]12)	$([CH2X4][cX3]1[cX3H][cX3H][cX3]([OHX2	OH0X1-])[cX3H][cX3H]1)	$([CHX4]([CH3X4])[CH3X4])])[CX3](=[OX1])[OX2H	OX1-	N])])] Clc1c(Cl)cccc1C(=O)N[C@@H](C(=O)OCC(=O)NC(=O)N)C
[$([NX3	NX4+][CX4H]([*])[CX3](=[OX1])[O	N]);!$([$([$([NX3H	NX4H2+])	$([NX3](C)(C)(C))]1[CX4H]([CH2][CH2][CH2]1)[CX3](=[OX1])[OX2H	OX1-	N])	$([$([NX3H2	NX4H3+])	$([NX3H](C)(C))][CX4H2][CX3](=[OX1])[OX2H	OX1-	N])	$([$([NX3H2	NX4H3+])	$([NX3H](C)(C))][CX4H]([$([CH3X4])	$([CH2X4][CH2X4][CH2X4][NHX3][CH0X3](=[NH2X3+	NHX2+0])[NH2X3])	$([CH2X4][CX3](=[OX1])[NX3H2])	$([CH2X4][CX3](=[OX1])[OH0-	OH])	$([CH2X4][SX2H	SX1H0-])	$([CH2X4][CH2X4][CX3](=[OX1])[OH0-	OH])	$([CH2X4][#6X3]1:[$([#7X3H+	#7X2H0+0]:[#6X3H]:[#7X3H])	$([#7X3H])]:[#6X3H]:[$([#7X3H+	#7X2H0+0]:[#6X3H]:[#7X3H])	$([#7X3H])]:[#6X3H]1)	$([CHX4]([CH3X4])[CH2X4][CH3X4])	$([CH2X4][CHX4]([CH3X4])[CH3X4])	$([CH2X4][CH2X4][CH2X4][CH2X4][NX4+	NX3+0])	$([CH2X4][CH2X4][SX2][CH3X4])	$([CH2X4][cX3]1[cX3H][cX3H][cX3H][cX3H][cX3H]1)	$([CH2X4][OX2H])	$([CHX4]([CH3X4])[OX2H])	$([CH2X4][cX3]1[cX3H][nX3H][cX3]2[cX3H][cX3H][cX3H][cX3H][cX3]12)	$([CH2X4][cX3]1[cX3H][cX3H][cX3]([OHX2	OH0X1-])[cX3H][cX3H]1)	$([CHX4]([CH3X4])[CH3X4])])[CX3](=[OX1])[OX2H	OX1-	N])])] Clc1c(N(C(=O)c2ccc(O)cc2)[C@@H](c3ccc(cc3)C)C(=O)NC(CC(C)(C)C)(C)C)cccc1
[$([NX3	NX4+][CX4H]([*])[CX3](=[OX1])[O	N]);!$([$([$([NX3H	NX4H2+])	$([NX3](C)(C)(C))]1[CX4H]([CH2][CH2][CH2]1)[CX3](=[OX1])[OX2H	OX1-	N])	$([$([NX3H2	NX4H3+])	$([NX3H](C)(C))][CX4H2][CX3](=[OX1])[OX2H	OX1-	N])	$([$([NX3H2	NX4H3+])	$([NX3H](C)(C))][CX4H]([$([CH3X4])	$([CH2X4][CH2X4][CH2X4][NHX3][CH0X3](=[NH2X3+	NHX2+0])[NH2X3])	$([CH2X4][CX3](=[OX1])[NX3H2])	$([CH2X4][CX3](=[OX1])[OH0-	OH])	$([CH2X4][SX2H	SX1H0-])	$([CH2X4][CH2X4][CX3](=[OX1])[OH0-	OH])	$([CH2X4][#6X3]1:[$([#7X3H+	#7X2H0+0]:[#6X3H]:[#7X3H])	$([#7X3H])]:[#6X3H]:[$([#7X3H+	#7X2H0+0]:[#6X3H]:[#7X3H])	$([#7X3H])]:[#6X3H]1)	$([CHX4]([CH3X4])[CH2X4][CH3X4])	$([CH2X4][CHX4]([CH3X4])[CH3X4])	$([CH2X4][CH2X4][CH2X4][CH2X4][NX4+	NX3+0])	$([CH2X4][CH2X4][SX2][CH3X4])	$([CH2X4][cX3]1[cX3H][cX3H][cX3H][cX3H][cX3H]1)	$([CH2X4][OX2H])	$([CHX4]([CH3X4])[OX2H])	$([CH2X4][cX3]1[cX3H][nX3H][cX3]2[cX3H][cX3H][cX3H][cX3H][cX3]12)	$([CH2X4][cX3]1[cX3H][cX3H][cX3]([OHX2	OH0X1-])[cX3H][cX3H]1)	$([CHX4]([CH3X4])[CH3X4])])[CX3](=[OX1])[OX2H	OX1-	N])])] Clc1c(nc2c(c1C)cccc2)COC(=O)[C@@H](NC(=O)C3CCCC3)C
[$([NX3	NX4+][CX4H]([*])[CX3](=[OX1])[O	N]);!$([$([$([NX3H	NX4H2+])	$([NX3](C)(C)(C))]1[CX4H]([CH2][CH2][CH2]1)[CX3](=[OX1])[OX2H	OX1-	N])	$([$([NX3H2	NX4H3+])	$([NX3H](C)(C))][CX4H2][CX3](=[OX1])[OX2H	OX1-	N])	$([$([NX3H2	NX4H3+])	$([NX3H](C)(C))][CX4H]([$([CH3X4])	$([CH2X4][CH2X4][CH2X4][NHX3][CH0X3](=[NH2X3+	NHX2+0])[NH2X3])	$([CH2X4][CX3](=[OX1])[NX3H2])	$([CH2X4][CX3](=[OX1])[OH0-	OH])	$([CH2X4][SX2H	SX1H0-])	$([CH2X4][CH2X4][CX3](=[OX1])[OH0-	OH])	$([CH2X4][#6X3]1:[$([#7X3H+	#7X2H0+0]:[#6X3H]:[#7X3H])	$([#7X3H])]:[#6X3H]:[$([#7X3H+	#7X2H0+0]:[#6X3H]:[#7X3H])	$([#7X3H])]:[#6X3H]1)	$([CHX4]([CH3X4])[CH2X4][CH3X4])	$([CH2X4][CHX4]([CH3X4])[CH3X4])	$([CH2X4][CH2X4][CH2X4][CH2X4][NX4+	NX3+0])	$([CH2X4][CH2X4][SX2][CH3X4])	$([CH2X4][cX3]1[cX3H][cX3H][cX3H][cX3H][cX3H]1)	$([CH2X4][OX2H])	$([CHX4]([CH3X4])[OX2H])	$([CH2X4][cX3]1[cX3H][nX3H][cX3]2[cX3H][cX3H][cX3H][cX3H][cX3]12)	$([CH2X4][cX3]1[cX3H][cX3H][cX3]([OHX2	OH0X1-])[cX3H][cX3H]1)	$([CHX4]([CH3X4])[CH3X4])])[CX3](=[OX1])[OX2H	OX1-	N])])] Clc1cc(c(NC(=O)[C@H]2[NH+]=C(NC=3Sc4c(N3)cccc4)NC(=O)C2)cc1)C
[$([NX3	NX4+][CX4H]([*])[CX3](=[OX1])[O	N]);!$([$([$([NX3H	NX4H2+])	$([NX3](C)(C)(C))]1[CX4H]([CH2][CH2][CH2]1)[CX3](=[OX1])[OX2H	OX1-	N])	$([$([NX3H2	NX4H3+])	$([NX3H](C)(C))][CX4H2][CX3](=[OX1])[OX2H	OX1-	N])	$([$([NX3H2	NX4H3+])	$([NX3H](C)(C))][CX4H]([$([CH3X4])	$([CH2X4][CH2X4][CH2X4][NHX3][CH0X3](=[NH2X3+	NHX2+0])[NH2X3])	$([CH2X4][CX3](=[OX1])[NX3H2])	$([CH2X4][CX3](=[OX1])[OH0-	OH])	$([CH2X4][SX2H	SX1H0-])	$([CH2X4][CH2X4][CX3](=[OX1])[OH0-	OH])	$([CH2X4][#6X3]1:[$([#7X3H+	#7X2H0+0]:[#6X3H]:[#7X3H])	$([#7X3H])]:[#6X3H]:[$([#7X3H+	#7X2H0+0]:[#6X3H]:[#7X3H])	$([#7X3H])]:[#6X3H]1)	$([CHX4]([CH3X4])[CH2X4][CH3X4])	$([CH2X4][CHX4]([CH3X4])[CH3X4])	$([CH2X4][CH2X4][CH2X4][CH2X4][NX4+	NX3+0])	$([CH2X4][CH2X4][SX2][CH3X4])	$([CH2X4][cX3]1[cX3H][cX3H][cX3H][cX3H][cX3H]1)	$([CH2X4][OX2H])	$([CHX4]([CH3X4])[OX2H])	$([CH2X4][cX3]1[cX3H][nX3H][cX3]2[cX3H][cX3H][cX3H][cX3H][cX3]12)	$([CH2X4][cX3]1[cX3H][cX3H][cX3]([OHX2	OH0X1-])[cX3H][cX3H]1)	$([CHX4]([CH3X4])[CH3X4])])[CX3](=[OX1])[OX2H	OX1-	N])])] Clc1cc(ccc1)C(=O)N([C@H](c2c(cc(cc2)C)C)C(=O)NC(C)(C)C)CC=3OC(=CC3)C
[$([NX3	NX4+][CX4H]([*])[CX3](=[OX1])[O	N]);!$([$([$([NX3H	NX4H2+])	$([NX3](C)(C)(C))]1[CX4H]([CH2][CH2][CH2]1)[CX3](=[OX1])[OX2H	OX1-	N])	$([$([NX3H2	NX4H3+])	$([NX3H](C)(C))][CX4H2][CX3](=[OX1])[OX2H	OX1-	N])	$([$([NX3H2	NX4H3+])	$([NX3H](C)(C))][CX4H]([$([CH3X4])	$([CH2X4][CH2X4][CH2X4][NHX3][CH0X3](=[NH2X3+	NHX2+0])[NH2X3])	$([CH2X4][CX3](=[OX1])[NX3H2])	$([CH2X4][CX3](=[OX1])[OH0-	OH])	$([CH2X4][SX2H	SX1H0-])	$([CH2X4][CH2X4][CX3](=[OX1])[OH0-	OH])	$([CH2X4][#6X3]1:[$([#7X3H+	#7X2H0+0]:[#6X3H]:[#7X3H])	$([#7X3H])]:[#6X3H]:[$([#7X3H+	#7X2H0+0]:[#6X3H]:[#7X3H])	$([#7X3H])]:[#6X3H]1)	$([CHX4]([CH3X4])[CH2X4][CH3X4])	$([CH2X4][CHX4]([CH3X4])[CH3X4])	$([CH2X4][CH2X4][CH2X4][CH2X4][NX4+	NX3+0])	$([CH2X4][CH2X4][SX2][CH3X4])	$([CH2X4][cX3]1[cX3H][cX3H][cX3H][cX3H][cX3H]1)	$([CH2X4][OX2H])	$([CHX4]([CH3X4])[OX2H])	$([CH2X4][cX3]1[cX3H][nX3H][cX3]2[cX3H][cX3H][cX3H][cX3H][cX3]12)	$([CH2X4][cX3]1[cX3H][cX3H][cX3]([OHX2	OH0X1-])[cX3H][cX3H]1)	$([CHX4]([CH3X4])[CH3X4])])[CX3](=[OX1])[OX2H	OX1-	N])])] Clc1cc(ccc1)C(=O)N(C(C)(C)C)[C@H](c2cc(O)ccc2)C(=O)NC3CCCCC3
[$([NX3	NX4+][CX4H]([*])[CX3](=[OX1])[O	N]);!$([$([$([NX3H	NX4H2+])	$([NX3](C)(C)(C))]1[CX4H]([CH2][CH2][CH2]1)[CX3](=[OX1])[OX2H	OX1-	N])	$([$([NX3H2	NX4H3+])	$([NX3H](C)(C))][CX4H2][CX3](=[OX1])[OX2H	OX1-	N])	$([$([NX3H2	NX4H3+])	$([NX3H](C)(C))][CX4H]([$([CH3X4])	$([CH2X4][CH2X4][CH2X4][NHX3][CH0X3](=[NH2X3+	NHX2+0])[NH2X3])	$([CH2X4][CX3](=[OX1])[NX3H2])	$([CH2X4][CX3](=[OX1])[OH0-	OH])	$([CH2X4][SX2H	SX1H0-])	$([CH2X4][CH2X4][CX3](=[OX1])[OH0-	OH])	$([CH2X4][#6X3]1:[$([#7X3H+	#7X2H0+0]:[#6X3H]:[#7X3H])	$([#7X3H])]:[#6X3H]:[$([#7X3H+	#7X2H0+0]:[#6X3H]:[#7X3H])	$([#7X3H])]:[#6X3H]1)	$([CHX4]([CH3X4])[CH2X4][CH3X4])	$([CH2X4][CHX4]([CH3X4])[CH3X4])	$([CH2X4][CH2X4][CH2X4][CH2X4][NX4+	NX3+0])	$([CH2X4][CH2X4][SX2][CH3X4])	$([CH2X4][cX3]1[cX3H][cX3H][cX3H][cX3H][cX3H]1)	$([CH2X4][OX2H])	$([CHX4]([CH3X4])[OX2H])	$([CH2X4][cX3]1[cX3H][nX3H][cX3]2[cX3H][cX3H][cX3H][cX3H][cX3]12)	$([CH2X4][cX3]1[cX3H][cX3H][cX3]([OHX2	OH0X1-])[cX3H][cX3H]1)	$([CHX4]([CH3X4])[CH3X4])])[CX3](=[OX1])[OX2H	OX1-	N])])] Clc1cc(N2C(=O)[C@@H]3N=NN([C@@H](C(=O)2)3)CC(=O)Nc4c(cccc4)C)ccc1
[$([NX3	NX4+][CX4H]([*])[CX3](=[OX1])[O	N]);!$([$([$([NX3H	NX4H2+])	$([NX3](C)(C)(C))]1[CX4H]([CH2][CH2][CH2]1)[CX3](=[OX1])[OX2H	OX1-	N])	$([$([NX3H2	NX4H3+])	$([NX3H](C)(C))][CX4H2][CX3](=[OX1])[OX2H	OX1-	N])	$([$([NX3H2	NX4H3+])	$([NX3H](C)(C))][CX4H]([$([CH3X4])	$([CH2X4][CH2X4][CH2X4][NHX3][CH0X3](=[NH2X3+	NHX2+0])[NH2X3])	$([CH2X4][CX3](=[OX1])[NX3H2])	$([CH2X4][CX3](=[OX1])[OH0-	OH])	$([CH2X4][SX2H	SX1H0-])	$([CH2X4][CH2X4][CX3](=[OX1])[OH0-	OH])	$([CH2X4][#6X3]1:[$([#7X3H+	#7X2H0+0]:[#6X3H]:[#7X3H])	$([#7X3H])]:[#6X3H]:[$([#7X3H+	#7X2H0+0]:[#6X3H]:[#7X3H])	$([#7X3H])]:[#6X3H]1)	$([CHX4]([CH3X4])[CH2X4][CH3X4])	$([CH2X4][CHX4]([CH3X4])[CH3X4])	$([CH2X4][CH2X4][CH2X4][CH2X4][NX4+	NX3+0])	$([CH2X4][CH2X4][SX2][CH3X4])	$([CH2X4][cX3]1[cX3H][cX3H][cX3H][cX3H][cX3H]1)	$([CH2X4][OX2H])	$([CHX4]([CH3X4])[OX2H])	$([CH2X4][cX3]1[cX3H][nX3H][cX3]2[cX3H][cX3H][cX3H][cX3H][cX3]12)	$([CH2X4][cX3]1[cX3H][cX3H][cX3]([OHX2	OH0X1-])[cX3H][cX3H]1)	$([CHX4]([CH3X4])[CH3X4])])[CX3](=[OX1])[OX2H	OX1-	N])])] Clc1ccc(cc1)C=2N=C(SC2)NC(=O)[C@H]3N(C(=O)C=4OC=CC4)CCCC3
[$([NX3	NX4+][CX4H]([*])[CX3](=[OX1])[O	N]);!$([$([$([NX3H	NX4H2+])	$([NX3](C)(C)(C))]1[CX4H]([CH2][CH2][CH2]1)[CX3](=[OX1])[OX2H	OX1-	N])	$([$([NX3H2	NX4H3+])	$([NX3H](C)(C))][CX4H2][CX3](=[OX1])[OX2H	OX1-	N])	$([$([NX3H2	NX4H3+])	$([NX3H](C)(C))][CX4H]([$([CH3X4])	$([CH2X4][CH2X4][CH2X4][NHX3][CH0X3](=[NH2X3+	NHX2+0])[NH2X3])	$([CH2X4][CX3](=[OX1])[NX3H2])	$([CH2X4][CX3](=[OX1])[OH0-	OH])	$([CH2X4][SX2H	SX1H0-])	$([CH2X4][CH2X4][CX3](=[OX1])[OH0-	OH])	$([CH2X4][#6X3]1:[$([#7X3H+	#7X2H0+0]:[#6X3H]:[#7X3H])	$([#7X3H])]:[#6X3H]:[$([#7X3H+	#7X2H0+0]:[#6X3H]:[#7X3H])	$([#7X3H])]:[#6X3H]1)	$([CHX4]([CH3X4])[CH2X4][CH3X4])	$([CH2X4][CHX4]([CH3X4])[CH3X4])	$([CH2X4][CH2X4][CH2X4][CH2X4][NX4+	NX3+0])	$([CH2X4][CH2X4][SX2][CH3X4])	$([CH2X4][cX3]1[cX3H][cX3H][cX3H][cX3H][cX3H]1)	$([CH2X4][OX2H])	$([CHX4]([CH3X4])[OX2H])	$([CH2X4][cX3]1[cX3H][nX3H][cX3]2[cX3H][cX3H][cX3H][cX3H][cX3]12)	$([CH2X4][cX3]1[cX3H][cX3H][cX3]([OHX2	OH0X1-])[cX3H][cX3H]1)	$([CHX4]([CH3X4])[CH3X4])])[CX3](=[OX1])[OX2H	OX1-	N])])] Clc1ccc(NC(=O)[C@@H](N2C(=O)[C@H]3[C@@H](C(=O)2)[C@H]4C=C[C@@H]3[C@@H]5[C@H]4C5)C)cc1
[$([NX3	NX4+][CX4H]([*])[CX3](=[OX1])[O	N]);!$([$([$([NX3H	NX4H2+])	$([NX3](C)(C)(C))]1[CX4H]([CH2][CH2][CH2]1)[CX3](=[OX1])[OX2H	OX1-	N])	$([$([NX3H2	NX4H3+])	$([NX3H](C)(C))][CX4H2][CX3](=[OX1])[OX2H	OX1-	N])	$([$([NX3H2	NX4H3+])	$([NX3H](C)(C))][CX4H]([$([CH3X4])	$([CH2X4][CH2X4][CH2X4][NHX3][CH0X3](=[NH2X3+	NHX2+0])[NH2X3])	$([CH2X4][CX3](=[OX1])[NX3H2])	$([CH2X4][CX3](=[OX1])[OH0-	OH])	$([CH2X4][SX2H	SX1H0-])	$([CH2X4][CH2X4][CX3](=[OX1])[OH0-	OH])	$([CH2X4][#6X3]1:[$([#7X3H+	#7X2H0+0]:[#6X3H]:[#7X3H])	$([#7X3H])]:[#6X3H]:[$([#7X3H+	#7X2H0+0]:[#6X3H]:[#7X3H])	$([#7X3H])]:[#6X3H]1)	$([CHX4]([CH3X4])[CH2X4][CH3X4])	$([CH2X4][CHX4]([CH3X4])[CH3X4])	$([CH2X4][CH2X4][CH2X4][CH2X4][NX4+	NX3+0])	$([CH2X4][CH2X4][SX2][CH3X4])	$([CH2X4][cX3]1[cX3H][cX3H][cX3H][cX3H][cX3H]1)	$([CH2X4][OX2H])	$([CHX4]([CH3X4])[OX2H])	$([CH2X4][cX3]1[cX3H][nX3H][cX3]2[cX3H][cX3H][cX3H][cX3H][cX3]12)	$([CH2X4][cX3]1[cX3H][cX3H][cX3]([OHX2	OH0X1-])[cX3H][cX3H]1)	$([CHX4]([CH3X4])[CH3X4])])[CX3](=[OX1])[OX2H	OX1-	N])])] Clc1ccc(OCCN(C(=O)[C@@H]([NH+]2CCN(CC(=O)N)CC2)C)C)cc1
[$([NX3	NX4+][CX4H]([*])[CX3](=[OX1])[O	N]);!$([$([$([NX3H	NX4H2+])	$([NX3](C)(C)(C))]1[CX4H]([CH2][CH2][CH2]1)[CX3](=[OX1])[OX2H	OX1-	N])	$([$([NX3H2	NX4H3+])	$([NX3H](C)(C))][CX4H2][CX3](=[OX1])[OX2H	OX1-	N])	$([$([NX3H2	NX4H3+])	$([NX3H](C)(C))][CX4H]([$([CH3X4])	$([CH2X4][CH2X4][CH2X4][NHX3][CH0X3](=[NH2X3+	NHX2+0])[NH2X3])	$([CH2X4][CX3](=[OX1])[NX3H2])	$([CH2X4][CX3](=[OX1])[OH0-	OH])	$([CH2X4][SX2H	SX1H0-])	$([CH2X4][CH2X4][CX3](=[OX1])[OH0-	OH])	$([CH2X4][#6X3]1:[$([#7X3H+	#7X2H0+0]:[#6X3H]:[#7X3H])	$([#7X3H])]:[#6X3H]:[$([#7X3H+	#7X2H0+0]:[#6X3H]:[#7X3H])	$([#7X3H])]:[#6X3H]1)	$([CHX4]([CH3X4])[CH2X4][CH3X4])	$([CH2X4][CHX4]([CH3X4])[CH3X4])	$([CH2X4][CH2X4][CH2X4][CH2X4][NX4+	NX3+0])	$([CH2X4][CH2X4][SX2][CH3X4])	$([CH2X4][cX3]1[cX3H][cX3H][cX3H][cX3H][cX3H]1)	$([CH2X4][OX2H])	$([CHX4]([CH3X4])[OX2H])	$([CH2X4][cX3]1[cX3H][nX3H][cX3]2[cX3H][cX3H][cX3H][cX3H][cX3]12)	$([CH2X4][cX3]1[cX3H][cX3H][cX3]([OHX2	OH0X1-])[cX3H][cX3H]1)	$([CHX4]([CH3X4])[CH3X4])])[CX3](=[OX1])[OX2H	OX1-	N])])] Clc1ccc(S(=O)(=O)N2[C@H](C(=O)NCCC3=CCCCC3)CCC2)cc1
[$([NX3	NX4+][CX4H]([*])[CX3](=[OX1])[O	N]);!$([$([$([NX3H	NX4H2+])	$([NX3](C)(C)(C))]1[CX4H]([CH2][CH2][CH2]1)[CX3](=[OX1])[OX2H	OX1-	N])	$([$([NX3H2	NX4H3+])	$([NX3H](C)(C))][CX4H2][CX3](=[OX1])[OX2H	OX1-	N])	$([$([NX3H2	NX4H3+])	$([NX3H](C)(C))][CX4H]([$([CH3X4])	$([CH2X4][CH2X4][CH2X4][NHX3][CH0X3](=[NH2X3+	NHX2+0])[NH2X3])	$([CH2X4][CX3](=[OX1])[NX3H2])	$([CH2X4][CX3](=[OX1])[OH0-	OH])	$([CH2X4][SX2H	SX1H0-])	$([CH2X4][CH2X4][CX3](=[OX1])[OH0-	OH])	$([CH2X4][#6X3]1:[$([#7X3H+	#7X2H0+0]:[#6X3H]:[#7X3H])	$([#7X3H])]:[#6X3H]:[$([#7X3H+	#7X2H0+0]:[#6X3H]:[#7X3H])	$([#7X3H])]:[#6X3H]1)	$([CHX4]([CH3X4])[CH2X4][CH3X4])	$([CH2X4][CHX4]([CH3X4])[CH3X4])	$([CH2X4][CH2X4][CH2X4][CH2X4][NX4+	NX3+0])	$([CH2X4][CH2X4][SX2][CH3X4])	$([CH2X4][cX3]1[cX3H][cX3H][cX3H][cX3H][cX3H]1)	$([CH2X4][OX2H])	$([CHX4]([CH3X4])[OX2H])	$([CH2X4][cX3]1[cX3H][nX3H][cX3]2[cX3H][cX3H][cX3H][cX3H][cX3]12)	$([CH2X4][cX3]1[cX3H][cX3H][cX3]([OHX2	OH0X1-])[cX3H][cX3H]1)	$([CHX4]([CH3X4])[CH3X4])])[CX3](=[OX1])[OX2H	OX1-	N])])] Clc1ncccc(NC(=O)[C@H](Nc2c(c(ccc2)C)C)C)1
[$([NX3	NX4+][CX4H]([*])[CX3](=[OX1])[O	N]);!$([$([$([NX3H	NX4H2+])	$([NX3](C)(C)(C))]1[CX4H]([CH2][CH2][CH2]1)[CX3](=[OX1])[OX2H	OX1-	N])	$([$([NX3H2	NX4H3+])	$([NX3H](C)(C))][CX4H2][CX3](=[OX1])[OX2H	OX1-	N])	$([$([NX3H2	NX4H3+])	$([NX3H](C)(C))][CX4H]([$([CH3X4])	$([CH2X4][CH2X4][CH2X4][NHX3][CH0X3](=[NH2X3+	NHX2+0])[NH2X3])	$([CH2X4][CX3](=[OX1])[NX3H2])	$([CH2X4][CX3](=[OX1])[OH0-	OH])	$([CH2X4][SX2H	SX1H0-])	$([CH2X4][CH2X4][CX3](=[OX1])[OH0-	OH])	$([CH2X4][#6X3]1:[$([#7X3H+	#7X2H0+0]:[#6X3H]:[#7X3H])	$([#7X3H])]:[#6X3H]:[$([#7X3H+	#7X2H0+0]:[#6X3H]:[#7X3H])	$([#7X3H])]:[#6X3H]1)	$([CHX4]([CH3X4])[CH2X4][CH3X4])	$([CH2X4][CHX4]([CH3X4])[CH3X4])	$([CH2X4][CH2X4][CH2X4][CH2X4][NX4+	NX3+0])	$([CH2X4][CH2X4][SX2][CH3X4])	$([CH2X4][cX3]1[cX3H][cX3H][cX3H][cX3H][cX3H]1)	$([CH2X4][OX2H])	$([CHX4]([CH3X4])[OX2H])	$([CH2X4][cX3]1[cX3H][nX3H][cX3]2[cX3H][cX3H][cX3H][cX3H][cX3]12)	$([CH2X4][cX3]1[cX3H][cX3H][cX3]([OHX2	OH0X1-])[cX3H][cX3H]1)	$([CHX4]([CH3X4])[CH3X4])])[CX3](=[OX1])[OX2H	OX1-	N])])] FC(F)(F)[C@@H]1CN([C@@H](C(=O)N(c2ccccc2)C)C)CCC1
[$([NX3	NX4+][CX4H]([*])[CX3](=[OX1])[O	N]);!$([$([$([NX3H	NX4H2+])	$([NX3](C)(C)(C))]1[CX4H]([CH2][CH2][CH2]1)[CX3](=[OX1])[OX2H	OX1-	N])	$([$([NX3H2	NX4H3+])	$([NX3H](C)(C))][CX4H2][CX3](=[OX1])[OX2H	OX1-	N])	$([$([NX3H2	NX4H3+])	$([NX3H](C)(C))][CX4H]([$([CH3X4])	$([CH2X4][CH2X4][CH2X4][NHX3][CH0X3](=[NH2X3+	NHX2+0])[NH2X3])	$([CH2X4][CX3](=[OX1])[NX3H2])	$([CH2X4][CX3](=[OX1])[OH0-	OH])	$([CH2X4][SX2H	SX1H0-])	$([CH2X4][CH2X4][CX3](=[OX1])[OH0-	OH])	$([CH2X4][#6X3]1:[$([#7X3H+	#7X2H0+0]:[#6X3H]:[#7X3H])	$([#7X3H])]:[#6X3H]:[$([#7X3H+	#7X2H0+0]:[#6X3H]:[#7X3H])	$([#7X3H])]:[#6X3H]1)	$([CHX4]([CH3X4])[CH2X4][CH3X4])	$([CH2X4][CHX4]([CH3X4])[CH3X4])	$([CH2X4][CH2X4][CH2X4][CH2X4][NX4+	NX3+0])	$([CH2X4][CH2X4][SX2][CH3X4])	$([CH2X4][cX3]1[cX3H][cX3H][cX3H][cX3H][cX3H]1)	$([CH2X4][OX2H])	$([CHX4]([CH3X4])[OX2H])	$([CH2X4][cX3]1[cX3H][nX3H][cX3]2[cX3H][cX3H][cX3H][cX3H][cX3]12)	$([CH2X4][cX3]1[cX3H][cX3H][cX3]([OHX2	OH0X1-])[cX3H][cX3H]1)	$([CHX4]([CH3X4])[CH3X4])])[CX3](=[OX1])[OX2H	OX1-	N])])] FC(F)(F)c1ccc(cc1)[C@@H](N(C(=O)c2ccc(OC)cc2)C)C(=O)NC(CC(C)(C)C)(C)C
[$([NX3	NX4+][CX4H]([*])[CX3](=[OX1])[O	N]);!$([$([$([NX3H	NX4H2+])	$([NX3](C)(C)(C))]1[CX4H]([CH2][CH2][CH2]1)[CX3](=[OX1])[OX2H	OX1-	N])	$([$([NX3H2	NX4H3+])	$([NX3H](C)(C))][CX4H2][CX3](=[OX1])[OX2H	OX1-	N])	$([$([NX3H2	NX4H3+])	$([NX3H](C)(C))][CX4H]([$([CH3X4])	$([CH2X4][CH2X4][CH2X4][NHX3][CH0X3](=[NH2X3+	NHX2+0])[NH2X3])	$([CH2X4][CX3](=[OX1])[NX3H2])	$([CH2X4][CX3](=[OX1])[OH0-	OH])	$([CH2X4][SX2H	SX1H0-])	$([CH2X4][CH2X4][CX3](=[OX1])[OH0-	OH])	$([CH2X4][#6X3]1:[$([#7X3H+	#7X2H0+0]:[#6X3H]:[#7X3H])	$([#7X3H])]:[#6X3H]:[$([#7X3H+	#7X2H0+0]:[#6X3H]:[#7X3H])	$([#7X3H])]:[#6X3H]1)	$([CHX4]([CH3X4])[CH2X4][CH3X4])	$([CH2X4][CHX4]([CH3X4])[CH3X4])	$([CH2X4][CH2X4][CH2X4][CH2X4][NX4+	NX3+0])	$([CH2X4][CH2X4][SX2][CH3X4])	$([CH2X4][cX3]1[cX3H][cX3H][cX3H][cX3H][cX3H]1)	$([CH2X4][OX2H])	$([CHX4]([CH3X4])[OX2H])	$([CH2X4][cX3]1[cX3H][nX3H][cX3]2[cX3H][cX3H][cX3H][cX3H][cX3]12)	$([CH2X4][cX3]1[cX3H][cX3H][cX3]([OHX2	OH0X1-])[cX3H][cX3H]1)	$([CHX4]([CH3X4])[CH3X4])])[CX3](=[OX1])[OX2H	OX1-	N])])] FC(F)(F)c1ccc(cc1)[C@H](N(C(=O)CO)CCCCCC)C(=O)NC(C)(C)C
[$([NX3	NX4+][CX4H]([*])[CX3](=[OX1])[O	N]);!$([$([$([NX3H	NX4H2+])	$([NX3](C)(C)(C))]1[CX4H]([CH2][CH2][CH2]1)[CX3](=[OX1])[OX2H	OX1-	N])	$([$([NX3H2	NX4H3+])	$([NX3H](C)(C))][CX4H2][CX3](=[OX1])[OX2H	OX1-	N])	$([$([NX3H2	NX4H3+])	$([NX3H](C)(C))][CX4H]([$([CH3X4])	$([CH2X4][CH2X4][CH2X4][NHX3][CH0X3](=[NH2X3+	NHX2+0])[NH2X3])	$([CH2X4][CX3](=[OX1])[NX3H2])	$([CH2X4][CX3](=[OX1])[OH0-	OH])	$([CH2X4][SX2H	SX1H0-])	$([CH2X4][CH2X4][CX3](=[OX1])[OH0-	OH])	$([CH2X4][#6X3]1:[$([#7X3H+	#7X2H0+0]:[#6X3H]:[#7X3H])	$([#7X3H])]:[#6X3H]:[$([#7X3H+	#7X2H0+0]:[#6X3H]:[#7X3H])	$([#7X3H])]:[#6X3H]1)	$([CHX4]([CH3X4])[CH2X4][CH3X4])	$([CH2X4][CHX4]([CH3X4])[CH3X4])	$([CH2X4][CH2X4][CH2X4][CH2X4][NX4+	NX3+0])	$([CH2X4][CH2X4][SX2][CH3X4])	$([CH2X4][cX3]1[cX3H][cX3H][cX3H][cX3H][cX3H]1)	$([CH2X4][OX2H])	$([CHX4]([CH3X4])[OX2H])	$([CH2X4][cX3]1[cX3H][nX3H][cX3]2[cX3H][cX3H][cX3H][cX3H][cX3]12)	$([CH2X4][cX3]1[cX3H][cX3H][cX3]([OHX2	OH0X1-])[cX3H][cX3H]1)	$([CHX4]([CH3X4])[CH3X4])])[CX3](=[OX1])[OX2H	OX1-	N])])] Fc1c(F)c(NC(=O)[C@H]([NH+](Cc2cc3OCCOc3cc2)C)C)ccc(F)1
[$([NX3	NX4+][CX4H]([*])[CX3](=[OX1])[O	N]);!$([$([$([NX3H	NX4H2+])	$([NX3](C)(C)(C))]1[CX4H]([CH2][CH2][CH2]1)[CX3](=[OX1])[OX2H	OX1-	N])	$([$([NX3H2	NX4H3+])	$([NX3H](C)(C))][CX4H2][CX3](=[OX1])[OX2H	OX1-	N])	$([$([NX3H2	NX4H3+])	$([NX3H](C)(C))][CX4H]([$([CH3X4])	$([CH2X4][CH2X4][CH2X4][NHX3][CH0X3](=[NH2X3+	NHX2+0])[NH2X3])	$([CH2X4][CX3](=[OX1])[NX3H2])	$([CH2X4][CX3](=[OX1])[OH0-	OH])	$([CH2X4][SX2H	SX1H0-])	$([CH2X4][CH2X4][CX3](=[OX1])[OH0-	OH])	$([CH2X4][#6X3]1:[$([#7X3H+	#7X2H0+0]:[#6X3H]:[#7X3H])	$([#7X3H])]:[#6X3H]:[$([#7X3H+	#7X2H0+0]:[#6X3H]:[#7X3H])	$([#7X3H])]:[#6X3H]1)	$([CHX4]([CH3X4])[CH2X4][CH3X4])	$([CH2X4][CHX4]([CH3X4])[CH3X4])	$([CH2X4][CH2X4][CH2X4][CH2X4][NX4+	NX3+0])	$([CH2X4][CH2X4][SX2][CH3X4])	$([CH2X4][cX3]1[cX3H][cX3H][cX3H][cX3H][cX3H]1)	$([CH2X4][OX2H])	$([CHX4]([CH3X4])[OX2H])	$([CH2X4][cX3]1[cX3H][nX3H][cX3]2[cX3H][cX3H][cX3H][cX3H][cX3]12)	$([CH2X4][cX3]1[cX3H][cX3H][cX3]([OHX2	OH0X1-])[cX3H][cX3H]1)	$([CHX4]([CH3X4])[CH3X4])])[CX3](=[OX1])[OX2H	OX1-	N])])] Fc1c(F)ccc(N[C@@H](C(=O)Nc2ccc(N3CCOCC3)cc2)C)c1
[$([NX3	NX4+][CX4H]([*])[CX3](=[OX1])[O	N]);!$([$([$([NX3H	NX4H2+])	$([NX3](C)(C)(C))]1[CX4H]([CH2][CH2][CH2]1)[CX3](=[OX1])[OX2H	OX1-	N])	$([$([NX3H2	NX4H3+])	$([NX3H](C)(C))][CX4H2][CX3](=[OX1])[OX2H	OX1-	N])	$([$([NX3H2	NX4H3+])	$([NX3H](C)(C))][CX4H]([$([CH3X4])	$([CH2X4][CH2X4][CH2X4][NHX3][CH0X3](=[NH2X3+	NHX2+0])[NH2X3])	$([CH2X4][CX3](=[OX1])[NX3H2])	$([CH2X4][CX3](=[OX1])[OH0-	OH])	$([CH2X4][SX2H	SX1H0-])	$([CH2X4][CH2X4][CX3](=[OX1])[OH0-	OH])	$([CH2X4][#6X3]1:[$([#7X3H+	#7X2H0+0]:[#6X3H]:[#7X3H])	$([#7X3H])]:[#6X3H]:[$([#7X3H+	#7X2H0+0]:[#6X3H]:[#7X3H])	$([#7X3H])]:[#6X3H]1)	$([CHX4]([CH3X4])[CH2X4][CH3X4])	$([CH2X4][CHX4]([CH3X4])[CH3X4])	$([CH2X4][CH2X4][CH2X4][CH2X4][NX4+	NX3+0])	$([CH2X4][CH2X4][SX2][CH3X4])	$([CH2X4][cX3]1[cX3H][cX3H][cX3H][cX3H][cX3H]1)	$([CH2X4][OX2H])	$([CHX4]([CH3X4])[OX2H])	$([CH2X4][cX3]1[cX3H][nX3H][cX3]2[cX3H][cX3H][cX3H][cX3H][cX3]12)	$([CH2X4][cX3]1[cX3H][cX3H][cX3]([OHX2	OH0X1-])[cX3H][cX3H]1)	$([CHX4]([CH3X4])[CH3X4])])[CX3](=[OX1])[OX2H	OX1-	N])])] Fc1cc(N(C(=O)CCC(=O)Nc2ncccc2)[C@@H](c3ccc(F)cc3)C(=O)NC(C)C)ccc1
[$([NX3	NX4+][CX4H]([*])[CX3](=[OX1])[O	N]);!$([$([$([NX3H	NX4H2+])	$([NX3](C)(C)(C))]1[CX4H]([CH2][CH2][CH2]1)[CX3](=[OX1])[OX2H	OX1-	N])	$([$([NX3H2	NX4H3+])	$([NX3H](C)(C))][CX4H2][CX3](=[OX1])[OX2H	OX1-	N])	$([$([NX3H2	NX4H3+])	$([NX3H](C)(C))][CX4H]([$([CH3X4])	$([CH2X4][CH2X4][CH2X4][NHX3][CH0X3](=[NH2X3+	NHX2+0])[NH2X3])	$([CH2X4][CX3](=[OX1])[NX3H2])	$([CH2X4][CX3](=[OX1])[OH0-	OH])	$([CH2X4][SX2H	SX1H0-])	$([CH2X4][CH2X4][CX3](=[OX1])[OH0-	OH])	$([CH2X4][#6X3]1:[$([#7X3H+	#7X2H0+0]:[#6X3H]:[#7X3H])	$([#7X3H])]:[#6X3H]:[$([#7X3H+	#7X2H0+0]:[#6X3H]:[#7X3H])	$([#7X3H])]:[#6X3H]1)	$([CHX4]([CH3X4])[CH2X4][CH3X4])	$([CH2X4][CHX4]([CH3X4])[CH3X4])	$([CH2X4][CH2X4][CH2X4][CH2X4][NX4+	NX3+0])	$([CH2X4][CH2X4][SX2][CH3X4])	$([CH2X4][cX3]1[cX3H][cX3H][cX3H][cX3H][cX3H]1)	$([CH2X4][OX2H])	$([CHX4]([CH3X4])[OX2H])	$([CH2X4][cX3]1[cX3H][nX3H][cX3]2[cX3H][cX3H][cX3H][cX3H][cX3]12)	$([CH2X4][cX3]1[cX3H][cX3H][cX3]([OHX2	OH0X1-])[cX3H][cX3H]1)	$([CHX4]([CH3X4])[CH3X4])])[CX3](=[OX1])[OX2H	OX1-	N])])] Fc1cc2c(nc(cc(N(C(=O)c3cc4NC(=O)[C@@H](Nc4cc3)C(C)C)CC[C@H]5[NH2+]CCCC5)2)C)cc1
[$([NX3	NX4+][CX4H]([*])[CX3](=[OX1])[O	N]);!$([$([$([NX3H	NX4H2+])	$([NX3](C)(C)(C))]1[CX4H]([CH2][CH2][CH2]1)[CX3](=[OX1])[OX2H	OX1-	N])	$([$([NX3H2	NX4H3+])	$([NX3H](C)(C))][CX4H2][CX3](=[OX1])[OX2H	OX1-	N])	$([$([NX3H2	NX4H3+])	$([NX3H](C)(C))][CX4H]([$([CH3X4])	$([CH2X4][CH2X4][CH2X4][NHX3][CH0X3](=[NH2X3+	NHX2+0])[NH2X3])	$([CH2X4][CX3](=[OX1])[NX3H2])	$([CH2X4][CX3](=[OX1])[OH0-	OH])	$([CH2X4][SX2H	SX1H0-])	$([CH2X4][CH2X4][CX3](=[OX1])[OH0-	OH])	$([CH2X4][#6X3]1:[$([#7X3H+	#7X2H0+0]:[#6X3H]:[#7X3H])	$([#7X3H])]:[#6X3H]:[$([#7X3H+	#7X2H0+0]:[#6X3H]:[#7X3H])	$([#7X3H])]:[#6X3H]1)	$([CHX4]([CH3X4])[CH2X4][CH3X4])	$([CH2X4][CHX4]([CH3X4])[CH3X4])	$([CH2X4][CH2X4][CH2X4][CH2X4][NX4+	NX3+0])	$([CH2X4][CH2X4][SX2][CH3X4])	$([CH2X4][cX3]1[cX3H][cX3H][cX3H][cX3H][cX3H]1)	$([CH2X4][OX2H])	$([CHX4]([CH3X4])[OX2H])	$([CH2X4][cX3]1[cX3H][nX3H][cX3]2[cX3H][cX3H][cX3H][cX3H][cX3]12)	$([CH2X4][cX3]1[cX3H][cX3H][cX3]([OHX2	OH0X1-])[cX3H][cX3H]1)	$([CHX4]([CH3X4])[CH3X4])])[CX3](=[OX1])[OX2H	OX1-	N])])] Fc1ccc(cc1)[C@@H]([NH+](CC(=O)N[C@H](C(=O)OC)[C@H](CC)C)C)C
[$([NX3	NX4+][CX4H]([*])[CX3](=[OX1])[O	N]);!$([$([$([NX3H	NX4H2+])	$([NX3](C)(C)(C))]1[CX4H]([CH2][CH2][CH2]1)[CX3](=[OX1])[OX2H	OX1-	N])	$([$([NX3H2	NX4H3+])	$([NX3H](C)(C))][CX4H2][CX3](=[OX1])[OX2H	OX1-	N])	$([$([NX3H2	NX4H3+])	$([NX3H](C)(C))][CX4H]([$([CH3X4])	$([CH2X4][CH2X4][CH2X4][NHX3][CH0X3](=[NH2X3+	NHX2+0])[NH2X3])	$([CH2X4][CX3](=[OX1])[NX3H2])	$([CH2X4][CX3](=[OX1])[OH0-	OH])	$([CH2X4][SX2H	SX1H0-])	$([CH2X4][CH2X4][CX3](=[OX1])[OH0-	OH])	$([CH2X4][#6X3]1:[$([#7X3H+	#7X2H0+0]:[#6X3H]:[#7X3H])	$([#7X3H])]:[#6X3H]:[$([#7X3H+	#7X2H0+0]:[#6X3H]:[#7X3H])	$([#7X3H])]:[#6X3H]1)	$([CHX4]([CH3X4])[CH2X4][CH3X4])	$([CH2X4][CHX4]([CH3X4])[CH3X4])	$([CH2X4][CH2X4][CH2X4][CH2X4][NX4+	NX3+0])	$([CH2X4][CH2X4][SX2][CH3X4])	$([CH2X4][cX3]1[cX3H][cX3H][cX3H][cX3H][cX3H]1)	$([CH2X4][OX2H])	$([CHX4]([CH3X4])[OX2H])	$([CH2X4][cX3]1[cX3H][nX3H][cX3]2[cX3H][cX3H][cX3H][cX3H][cX3]12)	$([CH2X4][cX3]1[cX3H][cX3H][cX3]([OHX2	OH0X1-])[cX3H][cX3H]1)	$([CHX4]([CH3X4])[CH3X4])])[CX3](=[OX1])[OX2H	OX1-	N])])] Fc1ccc(cc1)[C@@H](N2CCN(C(=O)CN3C(=O)N[C@@]4(c5c(cccc5)CC4)C(=O)3)CC2)C(=O)OC
[$([NX3	NX4+][CX4H]([*])[CX3](=[OX1])[O	N]);!$([$([$([NX3H	NX4H2+])	$([NX3](C)(C)(C))]1[CX4H]([CH2][CH2][CH2]1)[CX3](=[OX1])[OX2H	OX1-	N])	$([$([NX3H2	NX4H3+])	$([NX3H](C)(C))][CX4H2][CX3](=[OX1])[OX2H	OX1-	N])	$([$([NX3H2	NX4H3+])	$([NX3H](C)(C))][CX4H]([$([CH3X4])	$([CH2X4][CH2X4][CH2X4][NHX3][CH0X3](=[NH2X3+	NHX2+0])[NH2X3])	$([CH2X4][CX3](=[OX1])[NX3H2])	$([CH2X4][CX3](=[OX1])[OH0-	OH])	$([CH2X4][SX2H	SX1H0-])	$([CH2X4][CH2X4][CX3](=[OX1])[OH0-	OH])	$([CH2X4][#6X3]1:[$([#7X3H+	#7X2H0+0]:[#6X3H]:[#7X3H])	$([#7X3H])]:[#6X3H]:[$([#7X3H+	#7X2H0+0]:[#6X3H]:[#7X3H])	$([#7X3H])]:[#6X3H]1)	$([CHX4]([CH3X4])[CH2X4][CH3X4])	$([CH2X4][CHX4]([CH3X4])[CH3X4])	$([CH2X4][CH2X4][CH2X4][CH2X4][NX4+	NX3+0])	$([CH2X4][CH2X4][SX2][CH3X4])	$([CH2X4][cX3]1[cX3H][cX3H][cX3H][cX3H][cX3H]1)	$([CH2X4][OX2H])	$([CHX4]([CH3X4])[OX2H])	$([CH2X4][cX3]1[cX3H][nX3H][cX3]2[cX3H][cX3H][cX3H][cX3H][cX3]12)	$([CH2X4][cX3]1[cX3H][cX3H][cX3]([OHX2	OH0X1-])[cX3H][cX3H]1)	$([CHX4]([CH3X4])[CH3X4])])[CX3](=[OX1])[OX2H	OX1-	N])])] Fc1ccc(cc1)C(=O)N([C@H](c2ccc(N(C)C)cc2)C(=O)NC3CCCCC3)C4CCCCC4
[$([NX3	NX4+][CX4H]([*])[CX3](=[OX1])[O	N]);!$([$([$([NX3H	NX4H2+])	$([NX3](C)(C)(C))]1[CX4H]([CH2][CH2][CH2]1)[CX3](=[OX1])[OX2H	OX1-	N])	$([$([NX3H2	NX4H3+])	$([NX3H](C)(C))][CX4H2][CX3](=[OX1])[OX2H	OX1-	N])	$([$([NX3H2	NX4H3+])	$([NX3H](C)(C))][CX4H]([$([CH3X4])	$([CH2X4][CH2X4][CH2X4][NHX3][CH0X3](=[NH2X3+	NHX2+0])[NH2X3])	$([CH2X4][CX3](=[OX1])[NX3H2])	$([CH2X4][CX3](=[OX1])[OH0-	OH])	$([CH2X4][SX2H	SX1H0-])	$([CH2X4][CH2X4][CX3](=[OX1])[OH0-	OH])	$([CH2X4][#6X3]1:[$([#7X3H+	#7X2H0+0]:[#6X3H]:[#7X3H])	$([#7X3H])]:[#6X3H]:[$([#7X3H+	#7X2H0+0]:[#6X3H]:[#7X3H])	$([#7X3H])]:[#6X3H]1)	$([CHX4]([CH3X4])[CH2X4][CH3X4])	$([CH2X4][CHX4]([CH3X4])[CH3X4])	$([CH2X4][CH2X4][CH2X4][CH2X4][NX4+	NX3+0])	$([CH2X4][CH2X4][SX2][CH3X4])	$([CH2X4][cX3]1[cX3H][cX3H][cX3H][cX3H][cX3H]1)	$([CH2X4][OX2H])	$([CHX4]([CH3X4])[OX2H])	$([CH2X4][cX3]1[cX3H][nX3H][cX3]2[cX3H][cX3H][cX3H][cX3H][cX3]12)	$([CH2X4][cX3]1[cX3H][cX3H][cX3]([OHX2	OH0X1-])[cX3H][cX3H]1)	$([CHX4]([CH3X4])[CH3X4])])[CX3](=[OX1])[OX2H	OX1-	N])])] Fc1ccc(cc1)CCNC(=O)c2ccc(N3C(=O)N4[C@H](C(=O)3)Cc5c(cccc5)C4)cc2
[$([NX3	NX4+][CX4H]([*])[CX3](=[OX1])[O	N]);!$([$([$([NX3H	NX4H2+])	$([NX3](C)(C)(C))]1[CX4H]([CH2][CH2][CH2]1)[CX3](=[OX1])[OX2H	OX1-	N])	$([$([NX3H2	NX4H3+])	$([NX3H](C)(C))][CX4H2][CX3](=[OX1])[OX2H	OX1-	N])	$([$([NX3H2	NX4H3+])	$([NX3H](C)(C))][CX4H]([$([CH3X4])	$([CH2X4][CH2X4][CH2X4][NHX3][CH0X3](=[NH2X3+	NHX2+0])[NH2X3])	$([CH2X4][CX3](=[OX1])[NX3H2])	$([CH2X4][CX3](=[OX1])[OH0-	OH])	$([CH2X4][SX2H	SX1H0-])	$([CH2X4][CH2X4][CX3](=[OX1])[OH0-	OH])	$([CH2X4][#6X3]1:[$([#7X3H+	#7X2H0+0]:[#6X3H]:[#7X3H])	$([#7X3H])]:[#6X3H]:[$([#7X3H+	#7X2H0+0]:[#6X3H]:[#7X3H])	$([#7X3H])]:[#6X3H]1)	$([CHX4]([CH3X4])[CH2X4][CH3X4])	$([CH2X4][CHX4]([CH3X4])[CH3X4])	$([CH2X4][CH2X4][CH2X4][CH2X4][NX4+	NX3+0])	$([CH2X4][CH2X4][SX2][CH3X4])	$([CH2X4][cX3]1[cX3H][cX3H][cX3H][cX3H][cX3H]1)	$([CH2X4][OX2H])	$([CHX4]([CH3X4])[OX2H])	$([CH2X4][cX3]1[cX3H][nX3H][cX3]2[cX3H][cX3H][cX3H][cX3H][cX3]12)	$([CH2X4][cX3]1[cX3H][cX3H][cX3]([OHX2	OH0X1-])[cX3H][cX3H]1)	$([CHX4]([CH3X4])[CH3X4])])[CX3](=[OX1])[OX2H	OX1-	N])])] Fc1ccc(N2C(=O)[C@@H](N(CC(=O)OC)C)CC(=O)2)cc1
[$([NX3	NX4+][CX4H]([*])[CX3](=[OX1])[O	N]);!$([$([$([NX3H	NX4H2+])	$([NX3](C)(C)(C))]1[CX4H]([CH2][CH2][CH2]1)[CX3](=[OX1])[OX2H	OX1-	N])	$([$([NX3H2	NX4H3+])	$([NX3H](C)(C))][CX4H2][CX3](=[OX1])[OX2H	OX1-	N])	$([$([NX3H2	NX4H3+])	$([NX3H](C)(C))][CX4H]([$([CH3X4])	$([CH2X4][CH2X4][CH2X4][NHX3][CH0X3](=[NH2X3+	NHX2+0])[NH2X3])	$([CH2X4][CX3](=[OX1])[NX3H2])	$([CH2X4][CX3](=[OX1])[OH0-	OH])	$([CH2X4][SX2H	SX1H0-])	$([CH2X4][CH2X4][CX3](=[OX1])[OH0-	OH])	$([CH2X4][#6X3]1:[$([#7X3H+	#7X2H0+0]:[#6X3H]:[#7X3H])	$([#7X3H])]:[#6X3H]:[$([#7X3H+	#7X2H0+0]:[#6X3H]:[#7X3H])	$([#7X3H])]:[#6X3H]1)	$([CHX4]([CH3X4])[CH2X4][CH3X4])	$([CH2X4][CHX4]([CH3X4])[CH3X4])	$([CH2X4][CH2X4][CH2X4][CH2X4][NX4+	NX3+0])	$([CH2X4][CH2X4][SX2][CH3X4])	$([CH2X4][cX3]1[cX3H][cX3H][cX3H][cX3H][cX3H]1)	$([CH2X4][OX2H])	$([CHX4]([CH3X4])[OX2H])	$([CH2X4][cX3]1[cX3H][nX3H][cX3]2[cX3H][cX3H][cX3H][cX3H][cX3]12)	$([CH2X4][cX3]1[cX3H][cX3H][cX3]([OHX2	OH0X1-])[cX3H][cX3H]1)	$([CHX4]([CH3X4])[CH3X4])])[CX3](=[OX1])[OX2H	OX1-	N])])] Fc1ccc(NC(=O)[C@@H](N2CCC(C(=O)OCC)CC2)c3ccccc3)cc1
[$([NX3	NX4+][CX4H]([*])[CX3](=[OX1])[O	N]);!$([$([$([NX3H	NX4H2+])	$([NX3](C)(C)(C))]1[CX4H]([CH2][CH2][CH2]1)[CX3](=[OX1])[OX2H	OX1-	N])	$([$([NX3H2	NX4H3+])	$([NX3H](C)(C))][CX4H2][CX3](=[OX1])[OX2H	OX1-	N])	$([$([NX3H2	NX4H3+])	$([NX3H](C)(C))][CX4H]([$([CH3X4])	$([CH2X4][CH2X4][CH2X4][NHX3][CH0X3](=[NH2X3+	NHX2+0])[NH2X3])	$([CH2X4][CX3](=[OX1])[NX3H2])	$([CH2X4][CX3](=[OX1])[OH0-	OH])	$([CH2X4][SX2H	SX1H0-])	$([CH2X4][CH2X4][CX3](=[OX1])[OH0-	OH])	$([CH2X4][#6X3]1:[$([#7X3H+	#7X2H0+0]:[#6X3H]:[#7X3H])	$([#7X3H])]:[#6X3H]:[$([#7X3H+	#7X2H0+0]:[#6X3H]:[#7X3H])	$([#7X3H])]:[#6X3H]1)	$([CHX4]([CH3X4])[CH2X4][CH3X4])	$([CH2X4][CHX4]([CH3X4])[CH3X4])	$([CH2X4][CH2X4][CH2X4][CH2X4][NX4+	NX3+0])	$([CH2X4][CH2X4][SX2][CH3X4])	$([CH2X4][cX3]1[cX3H][cX3H][cX3H][cX3H][cX3H]1)	$([CH2X4][OX2H])	$([CHX4]([CH3X4])[OX2H])	$([CH2X4][cX3]1[cX3H][nX3H][cX3]2[cX3H][cX3H][cX3H][cX3H][cX3]12)	$([CH2X4][cX3]1[cX3H][cX3H][cX3]([OHX2	OH0X1-])[cX3H][cX3H]1)	$([CHX4]([CH3X4])[CH3X4])])[CX3](=[OX1])[OX2H	OX1-	N])])] O=C(N([C@@H](C(=O)NC1CCCCC1)/C=C/C)C2CCCCC2)CCCCC
[$([NX3	NX4+][CX4H]([*])[CX3](=[OX1])[O	N]);!$([$([$([NX3H	NX4H2+])	$([NX3](C)(C)(C))]1[CX4H]([CH2][CH2][CH2]1)[CX3](=[OX1])[OX2H	OX1-	N])	$([$([NX3H2	NX4H3+])	$([NX3H](C)(C))][CX4H2][CX3](=[OX1])[OX2H	OX1-	N])	$([$([NX3H2	NX4H3+])	$([NX3H](C)(C))][CX4H]([$([CH3X4])	$([CH2X4][CH2X4][CH2X4][NHX3][CH0X3](=[NH2X3+	NHX2+0])[NH2X3])	$([CH2X4][CX3](=[OX1])[NX3H2])	$([CH2X4][CX3](=[OX1])[OH0-	OH])	$([CH2X4][SX2H	SX1H0-])	$([CH2X4][CH2X4][CX3](=[OX1])[OH0-	OH])	$([CH2X4][#6X3]1:[$([#7X3H+	#7X2H0+0]:[#6X3H]:[#7X3H])	$([#7X3H])]:[#6X3H]:[$([#7X3H+	#7X2H0+0]:[#6X3H]:[#7X3H])	$([#7X3H])]:[#6X3H]1)	$([CHX4]([CH3X4])[CH2X4][CH3X4])	$([CH2X4][CHX4]([CH3X4])[CH3X4])	$([CH2X4][CH2X4][CH2X4][CH2X4][NX4+	NX3+0])	$([CH2X4][CH2X4][SX2][CH3X4])	$([CH2X4][cX3]1[cX3H][cX3H][cX3H][cX3H][cX3H]1)	$([CH2X4][OX2H])	$([CHX4]([CH3X4])[OX2H])	$([CH2X4][cX3]1[cX3H][nX3H][cX3]2[cX3H][cX3H][cX3H][cX3H][cX3]12)	$([CH2X4][cX3]1[cX3H][cX3H][cX3]([OHX2	OH0X1-])[cX3H][cX3H]1)	$([CHX4]([CH3X4])[CH3X4])])[CX3](=[OX1])[OX2H	OX1-	N])])] O=C(N([C@@H](c1cc(OC)c(O)cc1)C(=O)NC(C)(C)C)C)[C@@H](c2ccccc2)CC
[$([NX3	NX4+][CX4H]([*])[CX3](=[OX1])[O	N]);!$([$([$([NX3H	NX4H2+])	$([NX3](C)(C)(C))]1[CX4H]([CH2][CH2][CH2]1)[CX3](=[OX1])[OX2H	OX1-	N])	$([$([NX3H2	NX4H3+])	$([NX3H](C)(C))][CX4H2][CX3](=[OX1])[OX2H	OX1-	N])	$([$([NX3H2	NX4H3+])	$([NX3H](C)(C))][CX4H]([$([CH3X4])	$([CH2X4][CH2X4][CH2X4][NHX3][CH0X3](=[NH2X3+	NHX2+0])[NH2X3])	$([CH2X4][CX3](=[OX1])[NX3H2])	$([CH2X4][CX3](=[OX1])[OH0-	OH])	$([CH2X4][SX2H	SX1H0-])	$([CH2X4][CH2X4][CX3](=[OX1])[OH0-	OH])	$([CH2X4][#6X3]1:[$([#7X3H+	#7X2H0+0]:[#6X3H]:[#7X3H])	$([#7X3H])]:[#6X3H]:[$([#7X3H+	#7X2H0+0]:[#6X3H]:[#7X3H])	$([#7X3H])]:[#6X3H]1)	$([CHX4]([CH3X4])[CH2X4][CH3X4])	$([CH2X4][CHX4]([CH3X4])[CH3X4])	$([CH2X4][CH2X4][CH2X4][CH2X4][NX4+	NX3+0])	$([CH2X4][CH2X4][SX2][CH3X4])	$([CH2X4][cX3]1[cX3H][cX3H][cX3H][cX3H][cX3H]1)	$([CH2X4][OX2H])	$([CHX4]([CH3X4])[OX2H])	$([CH2X4][cX3]1[cX3H][nX3H][cX3]2[cX3H][cX3H][cX3H][cX3H][cX3]12)	$([CH2X4][cX3]1[cX3H][cX3H][cX3]([OHX2	OH0X1-])[cX3H][cX3H]1)	$([CHX4]([CH3X4])[CH3X4])])[CX3](=[OX1])[OX2H	OX1-	N])])] O=C(N([C@@H](c1ccc(cc1)C)C(=O)NCCCC)C2CCCCC2)Cc3ccccc3
[$([NX3	NX4+][CX4H]([*])[CX3](=[OX1])[O	N]);!$([$([$([NX3H	NX4H2+])	$([NX3](C)(C)(C))]1[CX4H]([CH2][CH2][CH2]1)[CX3](=[OX1])[OX2H	OX1-	N])	$([$([NX3H2	NX4H3+])	$([NX3H](C)(C))][CX4H2][CX3](=[OX1])[OX2H	OX1-	N])	$([$([NX3H2	NX4H3+])	$([NX3H](C)(C))][CX4H]([$([CH3X4])	$([CH2X4][CH2X4][CH2X4][NHX3][CH0X3](=[NH2X3+	NHX2+0])[NH2X3])	$([CH2X4][CX3](=[OX1])[NX3H2])	$([CH2X4][CX3](=[OX1])[OH0-	OH])	$([CH2X4][SX2H	SX1H0-])	$([CH2X4][CH2X4][CX3](=[OX1])[OH0-	OH])	$([CH2X4][#6X3]1:[$([#7X3H+	#7X2H0+0]:[#6X3H]:[#7X3H])	$([#7X3H])]:[#6X3H]:[$([#7X3H+	#7X2H0+0]:[#6X3H]:[#7X3H])	$([#7X3H])]:[#6X3H]1)	$([CHX4]([CH3X4])[CH2X4][CH3X4])	$([CH2X4][CHX4]([CH3X4])[CH3X4])	$([CH2X4][CH2X4][CH2X4][CH2X4][NX4+	NX3+0])	$([CH2X4][CH2X4][SX2][CH3X4])	$([CH2X4][cX3]1[cX3H][cX3H][cX3H][cX3H][cX3H]1)	$([CH2X4][OX2H])	$([CHX4]([CH3X4])[OX2H])	$([CH2X4][cX3]1[cX3H][nX3H][cX3]2[cX3H][cX3H][cX3H][cX3H][cX3]12)	$([CH2X4][cX3]1[cX3H][cX3H][cX3]([OHX2	OH0X1-])[cX3H][cX3H]1)	$([CHX4]([CH3X4])[CH3X4])])[CX3](=[OX1])[OX2H	OX1-	N])])] O=C(N([C@@H](c1ccccc1)C(=O)NC(CC(C)(C)C)(C)C)CCCCCC)CCC2CCCCC2
[$([NX3	NX4+][CX4H]([*])[CX3](=[OX1])[O	N]);!$([$([$([NX3H	NX4H2+])	$([NX3](C)(C)(C))]1[CX4H]([CH2][CH2][CH2]1)[CX3](=[OX1])[OX2H	OX1-	N])	$([$([NX3H2	NX4H3+])	$([NX3H](C)(C))][CX4H2][CX3](=[OX1])[OX2H	OX1-	N])	$([$([NX3H2	NX4H3+])	$([NX3H](C)(C))][CX4H]([$([CH3X4])	$([CH2X4][CH2X4][CH2X4][NHX3][CH0X3](=[NH2X3+	NHX2+0])[NH2X3])	$([CH2X4][CX3](=[OX1])[NX3H2])	$([CH2X4][CX3](=[OX1])[OH0-	OH])	$([CH2X4][SX2H	SX1H0-])	$([CH2X4][CH2X4][CX3](=[OX1])[OH0-	OH])	$([CH2X4][#6X3]1:[$([#7X3H+	#7X2H0+0]:[#6X3H]:[#7X3H])	$([#7X3H])]:[#6X3H]:[$([#7X3H+	#7X2H0+0]:[#6X3H]:[#7X3H])	$([#7X3H])]:[#6X3H]1)	$([CHX4]([CH3X4])[CH2X4][CH3X4])	$([CH2X4][CHX4]([CH3X4])[CH3X4])	$([CH2X4][CH2X4][CH2X4][CH2X4][NX4+	NX3+0])	$([CH2X4][CH2X4][SX2][CH3X4])	$([CH2X4][cX3]1[cX3H][cX3H][cX3H][cX3H][cX3H]1)	$([CH2X4][OX2H])	$([CHX4]([CH3X4])[OX2H])	$([CH2X4][cX3]1[cX3H][nX3H][cX3]2[cX3H][cX3H][cX3H][cX3H][cX3]12)	$([CH2X4][cX3]1[cX3H][cX3H][cX3]([OHX2	OH0X1-])[cX3H][cX3H]1)	$([CHX4]([CH3X4])[CH3X4])])[CX3](=[OX1])[OX2H	OX1-	N])])] O=C(N([C@H](c1c(O)cccc1)C(=O)NCCCC)CC=2OC=CC2)c3c(O)c(O)ccc3
[$([NX3	NX4+][CX4H]([*])[CX3](=[OX1])[O	N]);!$([$([$([NX3H	NX4H2+])	$([NX3](C)(C)(C))]1[CX4H]([CH2][CH2][CH2]1)[CX3](=[OX1])[OX2H	OX1-	N])	$([$([NX3H2	NX4H3+])	$([NX3H](C)(C))][CX4H2][CX3](=[OX1])[OX2H	OX1-	N])	$([$([NX3H2	NX4H3+])	$([NX3H](C)(C))][CX4H]([$([CH3X4])	$([CH2X4][CH2X4][CH2X4][NHX3][CH0X3](=[NH2X3+	NHX2+0])[NH2X3])	$([CH2X4][CX3](=[OX1])[NX3H2])	$([CH2X4][CX3](=[OX1])[OH0-	OH])	$([CH2X4][SX2H	SX1H0-])	$([CH2X4][CH2X4][CX3](=[OX1])[OH0-	OH])	$([CH2X4][#6X3]1:[$([#7X3H+	#7X2H0+0]:[#6X3H]:[#7X3H])	$([#7X3H])]:[#6X3H]:[$([#7X3H+	#7X2H0+0]:[#6X3H]:[#7X3H])	$([#7X3H])]:[#6X3H]1)	$([CHX4]([CH3X4])[CH2X4][CH3X4])	$([CH2X4][CHX4]([CH3X4])[CH3X4])	$([CH2X4][CH2X4][CH2X4][CH2X4][NX4+	NX3+0])	$([CH2X4][CH2X4][SX2][CH3X4])	$([CH2X4][cX3]1[cX3H][cX3H][cX3H][cX3H][cX3H]1)	$([CH2X4][OX2H])	$([CHX4]([CH3X4])[OX2H])	$([CH2X4][cX3]1[cX3H][nX3H][cX3]2[cX3H][cX3H][cX3H][cX3H][cX3]12)	$([CH2X4][cX3]1[cX3H][cX3H][cX3]([OHX2	OH0X1-])[cX3H][cX3H]1)	$([CHX4]([CH3X4])[CH3X4])])[CX3](=[OX1])[OX2H	OX1-	N])])] O=C(N([C@H](c1ccc(N(C)C)cc1)C(=O)NCCCC)CCC)C=C(C)C
[$([NX3	NX4+][CX4H]([*])[CX3](=[OX1])[O	N]);!$([$([$([NX3H	NX4H2+])	$([NX3](C)(C)(C))]1[CX4H]([CH2][CH2][CH2]1)[CX3](=[OX1])[OX2H	OX1-	N])	$([$([NX3H2	NX4H3+])	$([NX3H](C)(C))][CX4H2][CX3](=[OX1])[OX2H	OX1-	N])	$([$([NX3H2	NX4H3+])	$([NX3H](C)(C))][CX4H]([$([CH3X4])	$([CH2X4][CH2X4][CH2X4][NHX3][CH0X3](=[NH2X3+	NHX2+0])[NH2X3])	$([CH2X4][CX3](=[OX1])[NX3H2])	$([CH2X4][CX3](=[OX1])[OH0-	OH])	$([CH2X4][SX2H	SX1H0-])	$([CH2X4][CH2X4][CX3](=[OX1])[OH0-	OH])	$([CH2X4][#6X3]1:[$([#7X3H+	#7X2H0+0]:[#6X3H]:[#7X3H])	$([#7X3H])]:[#6X3H]:[$([#7X3H+	#7X2H0+0]:[#6X3H]:[#7X3H])	$([#7X3H])]:[#6X3H]1)	$([CHX4]([CH3X4])[CH2X4][CH3X4])	$([CH2X4][CHX4]([CH3X4])[CH3X4])	$([CH2X4][CH2X4][CH2X4][CH2X4][NX4+	NX3+0])	$([CH2X4][CH2X4][SX2][CH3X4])	$([CH2X4][cX3]1[cX3H][cX3H][cX3H][cX3H][cX3H]1)	$([CH2X4][OX2H])	$([CHX4]([CH3X4])[OX2H])	$([CH2X4][cX3]1[cX3H][nX3H][cX3]2[cX3H][cX3H][cX3H][cX3H][cX3]12)	$([CH2X4][cX3]1[cX3H][cX3H][cX3]([OHX2	OH0X1-])[cX3H][cX3H]1)	$([CHX4]([CH3X4])[CH3X4])])[CX3](=[OX1])[OX2H	OX1-	N])])] O=C(N([C@H](c1ccc(OC)cc1)C(=O)NC(C)(C)C)CCC)c2c(O)cccc(O)2
[$([NX3	NX4+][CX4H]([*])[CX3](=[OX1])[O	N]);!$([$([$([NX3H	NX4H2+])	$([NX3](C)(C)(C))]1[CX4H]([CH2][CH2][CH2]1)[CX3](=[OX1])[OX2H	OX1-	N])	$([$([NX3H2	NX4H3+])	$([NX3H](C)(C))][CX4H2][CX3](=[OX1])[OX2H	OX1-	N])	$([$([NX3H2	NX4H3+])	$([NX3H](C)(C))][CX4H]([$([CH3X4])	$([CH2X4][CH2X4][CH2X4][NHX3][CH0X3](=[NH2X3+	NHX2+0])[NH2X3])	$([CH2X4][CX3](=[OX1])[NX3H2])	$([CH2X4][CX3](=[OX1])[OH0-	OH])	$([CH2X4][SX2H	SX1H0-])	$([CH2X4][CH2X4][CX3](=[OX1])[OH0-	OH])	$([CH2X4][#6X3]1:[$([#7X3H+	#7X2H0+0]:[#6X3H]:[#7X3H])	$([#7X3H])]:[#6X3H]:[$([#7X3H+	#7X2H0+0]:[#6X3H]:[#7X3H])	$([#7X3H])]:[#6X3H]1)	$([CHX4]([CH3X4])[CH2X4][CH3X4])	$([CH2X4][CHX4]([CH3X4])[CH3X4])	$([CH2X4][CH2X4][CH2X4][CH2X4][NX4+	NX3+0])	$([CH2X4][CH2X4][SX2][CH3X4])	$([CH2X4][cX3]1[cX3H][cX3H][cX3H][cX3H][cX3H]1)	$([CH2X4][OX2H])	$([CHX4]([CH3X4])[OX2H])	$([CH2X4][cX3]1[cX3H][nX3H][cX3]2[cX3H][cX3H][cX3H][cX3H][cX3]12)	$([CH2X4][cX3]1[cX3H][cX3H][cX3]([OHX2	OH0X1-])[cX3H][cX3H]1)	$([CHX4]([CH3X4])[CH3X4])])[CX3](=[OX1])[OX2H	OX1-	N])])] O=C(N(C(CC)(C)C)[C@@H](c1c(OC)c(OC)ccc1)C(=O)NC(CC)(C)C)CCC(=O)NC2=NOC(=C2)C
[$([NX3	NX4+][CX4H]([*])[CX3](=[OX1])[O	N]);!$([$([$([NX3H	NX4H2+])	$([NX3](C)(C)(C))]1[CX4H]([CH2][CH2][CH2]1)[CX3](=[OX1])[OX2H	OX1-	N])	$([$([NX3H2	NX4H3+])	$([NX3H](C)(C))][CX4H2][CX3](=[OX1])[OX2H	OX1-	N])	$([$([NX3H2	NX4H3+])	$([NX3H](C)(C))][CX4H]([$([CH3X4])	$([CH2X4][CH2X4][CH2X4][NHX3][CH0X3](=[NH2X3+	NHX2+0])[NH2X3])	$([CH2X4][CX3](=[OX1])[NX3H2])	$([CH2X4][CX3](=[OX1])[OH0-	OH])	$([CH2X4][SX2H	SX1H0-])	$([CH2X4][CH2X4][CX3](=[OX1])[OH0-	OH])	$([CH2X4][#6X3]1:[$([#7X3H+	#7X2H0+0]:[#6X3H]:[#7X3H])	$([#7X3H])]:[#6X3H]:[$([#7X3H+	#7X2H0+0]:[#6X3H]:[#7X3H])	$([#7X3H])]:[#6X3H]1)	$([CHX4]([CH3X4])[CH2X4][CH3X4])	$([CH2X4][CHX4]([CH3X4])[CH3X4])	$([CH2X4][CH2X4][CH2X4][CH2X4][NX4+	NX3+0])	$([CH2X4][CH2X4][SX2][CH3X4])	$([CH2X4][cX3]1[cX3H][cX3H][cX3H][cX3H][cX3H]1)	$([CH2X4][OX2H])	$([CHX4]([CH3X4])[OX2H])	$([CH2X4][cX3]1[cX3H][nX3H][cX3]2[cX3H][cX3H][cX3H][cX3H][cX3]12)	$([CH2X4][cX3]1[cX3H][cX3H][cX3]([OHX2	OH0X1-])[cX3H][cX3H]1)	$([CHX4]([CH3X4])[CH3X4])])[CX3](=[OX1])[OX2H	OX1-	N])])] O=C(N1c2c(cccc2)C[C@@H]1C(=O)N)c3cc(ccc3)C
[$([NX3	NX4+][CX4H]([*])[CX3](=[OX1])[O	N]);!$([$([$([NX3H	NX4H2+])	$([NX3](C)(C)(C))]1[CX4H]([CH2][CH2][CH2]1)[CX3](=[OX1])[OX2H	OX1-	N])	$([$([NX3H2	NX4H3+])	$([NX3H](C)(C))][CX4H2][CX3](=[OX1])[OX2H	OX1-	N])	$([$([NX3H2	NX4H3+])	$([NX3H](C)(C))][CX4H]([$([CH3X4])	$([CH2X4][CH2X4][CH2X4][NHX3][CH0X3](=[NH2X3+	NHX2+0])[NH2X3])	$([CH2X4][CX3](=[OX1])[NX3H2])	$([CH2X4][CX3](=[OX1])[OH0-	OH])	$([CH2X4][SX2H	SX1H0-])	$([CH2X4][CH2X4][CX3](=[OX1])[OH0-	OH])	$([CH2X4][#6X3]1:[$([#7X3H+	#7X2H0+0]:[#6X3H]:[#7X3H])	$([#7X3H])]:[#6X3H]:[$([#7X3H+	#7X2H0+0]:[#6X3H]:[#7X3H])	$([#7X3H])]:[#6X3H]1)	$([CHX4]([CH3X4])[CH2X4][CH3X4])	$([CH2X4][CHX4]([CH3X4])[CH3X4])	$([CH2X4][CH2X4][CH2X4][CH2X4][NX4+	NX3+0])	$([CH2X4][CH2X4][SX2][CH3X4])	$([CH2X4][cX3]1[cX3H][cX3H][cX3H][cX3H][cX3H]1)	$([CH2X4][OX2H])	$([CHX4]([CH3X4])[OX2H])	$([CH2X4][cX3]1[cX3H][nX3H][cX3]2[cX3H][cX3H][cX3H][cX3H][cX3]12)	$([CH2X4][cX3]1[cX3H][cX3H][cX3]([OHX2	OH0X1-])[cX3H][cX3H]1)	$([CHX4]([CH3X4])[CH3X4])])[CX3](=[OX1])[OX2H	OX1-	N])])] O=C(N1CCC(C(=O)Nc2cc3OCCOc3cc2)CC1)[C@H]4[NH2+]Cc5c(cccc5)C4
[$([NX3	NX4+][CX4H]([*])[CX3](=[OX1])[O	N]);!$([$([$([NX3H	NX4H2+])	$([NX3](C)(C)(C))]1[CX4H]([CH2][CH2][CH2]1)[CX3](=[OX1])[OX2H	OX1-	N])	$([$([NX3H2	NX4H3+])	$([NX3H](C)(C))][CX4H2][CX3](=[OX1])[OX2H	OX1-	N])	$([$([NX3H2	NX4H3+])	$([NX3H](C)(C))][CX4H]([$([CH3X4])	$([CH2X4][CH2X4][CH2X4][NHX3][CH0X3](=[NH2X3+	NHX2+0])[NH2X3])	$([CH2X4][CX3](=[OX1])[NX3H2])	$([CH2X4][CX3](=[OX1])[OH0-	OH])	$([CH2X4][SX2H	SX1H0-])	$([CH2X4][CH2X4][CX3](=[OX1])[OH0-	OH])	$([CH2X4][#6X3]1:[$([#7X3H+	#7X2H0+0]:[#6X3H]:[#7X3H])	$([#7X3H])]:[#6X3H]:[$([#7X3H+	#7X2H0+0]:[#6X3H]:[#7X3H])	$([#7X3H])]:[#6X3H]1)	$([CHX4]([CH3X4])[CH2X4][CH3X4])	$([CH2X4][CHX4]([CH3X4])[CH3X4])	$([CH2X4][CH2X4][CH2X4][CH2X4][NX4+	NX3+0])	$([CH2X4][CH2X4][SX2][CH3X4])	$([CH2X4][cX3]1[cX3H][cX3H][cX3H][cX3H][cX3H]1)	$([CH2X4][OX2H])	$([CHX4]([CH3X4])[OX2H])	$([CH2X4][cX3]1[cX3H][nX3H][cX3]2[cX3H][cX3H][cX3H][cX3H][cX3]12)	$([CH2X4][cX3]1[cX3H][cX3H][cX3]([OHX2	OH0X1-])[cX3H][cX3H]1)	$([CHX4]([CH3X4])[CH3X4])])[CX3](=[OX1])[OX2H	OX1-	N])])] O=C(N1CCCCC1)[C@H](N2CC(=O)NCC2)C
[$([NX3	NX4+][CX4H]([*])[CX3](=[OX1])[O	N]);!$([$([$([NX3H	NX4H2+])	$([NX3](C)(C)(C))]1[CX4H]([CH2][CH2][CH2]1)[CX3](=[OX1])[OX2H	OX1-	N])	$([$([NX3H2	NX4H3+])	$([NX3H](C)(C))][CX4H2][CX3](=[OX1])[OX2H	OX1-	N])	$([$([NX3H2	NX4H3+])	$([NX3H](C)(C))][CX4H]([$([CH3X4])	$([CH2X4][CH2X4][CH2X4][NHX3][CH0X3](=[NH2X3+	NHX2+0])[NH2X3])	$([CH2X4][CX3](=[OX1])[NX3H2])	$([CH2X4][CX3](=[OX1])[OH0-	OH])	$([CH2X4][SX2H	SX1H0-])	$([CH2X4][CH2X4][CX3](=[OX1])[OH0-	OH])	$([CH2X4][#6X3]1:[$([#7X3H+	#7X2H0+0]:[#6X3H]:[#7X3H])	$([#7X3H])]:[#6X3H]:[$([#7X3H+	#7X2H0+0]:[#6X3H]:[#7X3H])	$([#7X3H])]:[#6X3H]1)	$([CHX4]([CH3X4])[CH2X4][CH3X4])	$([CH2X4][CHX4]([CH3X4])[CH3X4])	$([CH2X4][CH2X4][CH2X4][CH2X4][NX4+	NX3+0])	$([CH2X4][CH2X4][SX2][CH3X4])	$([CH2X4][cX3]1[cX3H][cX3H][cX3H][cX3H][cX3H]1)	$([CH2X4][OX2H])	$([CHX4]([CH3X4])[OX2H])	$([CH2X4][cX3]1[cX3H][nX3H][cX3]2[cX3H][cX3H][cX3H][cX3H][cX3]12)	$([CH2X4][cX3]1[cX3H][cX3H][cX3]([OHX2	OH0X1-])[cX3H][cX3H]1)	$([CHX4]([CH3X4])[CH3X4])])[CX3](=[OX1])[OX2H	OX1-	N])])] O=C(NC(=O)[C@@H]([NH+]1CCCCCCC1)C)N[C@H](COC)C
[$([NX3	NX4+][CX4H]([*])[CX3](=[OX1])[O	N]);!$([$([$([NX3H	NX4H2+])	$([NX3](C)(C)(C))]1[CX4H]([CH2][CH2][CH2]1)[CX3](=[OX1])[OX2H	OX1-	N])	$([$([NX3H2	NX4H3+])	$([NX3H](C)(C))][CX4H2][CX3](=[OX1])[OX2H	OX1-	N])	$([$([NX3H2	NX4H3+])	$([NX3H](C)(C))][CX4H]([$([CH3X4])	$([CH2X4][CH2X4][CH2X4][NHX3][CH0X3](=[NH2X3+	NHX2+0])[NH2X3])	$([CH2X4][CX3](=[OX1])[NX3H2])	$([CH2X4][CX3](=[OX1])[OH0-	OH])	$([CH2X4][SX2H	SX1H0-])	$([CH2X4][CH2X4][CX3](=[OX1])[OH0-	OH])	$([CH2X4][#6X3]1:[$([#7X3H+	#7X2H0+0]:[#6X3H]:[#7X3H])	$([#7X3H])]:[#6X3H]:[$([#7X3H+	#7X2H0+0]:[#6X3H]:[#7X3H])	$([#7X3H])]:[#6X3H]1)	$([CHX4]([CH3X4])[CH2X4][CH3X4])	$([CH2X4][CHX4]([CH3X4])[CH3X4])	$([CH2X4][CH2X4][CH2X4][CH2X4][NX4+	NX3+0])	$([CH2X4][CH2X4][SX2][CH3X4])	$([CH2X4][cX3]1[cX3H][cX3H][cX3H][cX3H][cX3H]1)	$([CH2X4][OX2H])	$([CHX4]([CH3X4])[OX2H])	$([CH2X4][cX3]1[cX3H][nX3H][cX3]2[cX3H][cX3H][cX3H][cX3H][cX3]12)	$([CH2X4][cX3]1[cX3H][cX3H][cX3]([OHX2	OH0X1-])[cX3H][cX3H]1)	$([CHX4]([CH3X4])[CH3X4])])[CX3](=[OX1])[OX2H	OX1-	N])])] O=C(NC(=O)[C@H](Nc1c(OC)cc(cc1)C)C)NC[C@H]2OCCC2
[$([NX3	NX4+][CX4H]([*])[CX3](=[OX1])[O	N]);!$([$([$([NX3H	NX4H2+])	$([NX3](C)(C)(C))]1[CX4H]([CH2][CH2][CH2]1)[CX3](=[OX1])[OX2H	OX1-	N])	$([$([NX3H2	NX4H3+])	$([NX3H](C)(C))][CX4H2][CX3](=[OX1])[OX2H	OX1-	N])	$([$([NX3H2	NX4H3+])	$([NX3H](C)(C))][CX4H]([$([CH3X4])	$([CH2X4][CH2X4][CH2X4][NHX3][CH0X3](=[NH2X3+	NHX2+0])[NH2X3])	$([CH2X4][CX3](=[OX1])[NX3H2])	$([CH2X4][CX3](=[OX1])[OH0-	OH])	$([CH2X4][SX2H	SX1H0-])	$([CH2X4][CH2X4][CX3](=[OX1])[OH0-	OH])	$([CH2X4][#6X3]1:[$([#7X3H+	#7X2H0+0]:[#6X3H]:[#7X3H])	$([#7X3H])]:[#6X3H]:[$([#7X3H+	#7X2H0+0]:[#6X3H]:[#7X3H])	$([#7X3H])]:[#6X3H]1)	$([CHX4]([CH3X4])[CH2X4][CH3X4])	$([CH2X4][CHX4]([CH3X4])[CH3X4])	$([CH2X4][CH2X4][CH2X4][CH2X4][NX4+	NX3+0])	$([CH2X4][CH2X4][SX2][CH3X4])	$([CH2X4][cX3]1[cX3H][cX3H][cX3H][cX3H][cX3H]1)	$([CH2X4][OX2H])	$([CHX4]([CH3X4])[OX2H])	$([CH2X4][cX3]1[cX3H][nX3H][cX3]2[cX3H][cX3H][cX3H][cX3H][cX3]12)	$([CH2X4][cX3]1[cX3H][cX3H][cX3]([OHX2	OH0X1-])[cX3H][cX3H]1)	$([CHX4]([CH3X4])[CH3X4])])[CX3](=[OX1])[OX2H	OX1-	N])])] O=C(NC(=O)[C@H](Nc1cnc(OCc2ccccc2)cc1)C)NC3CC3
[$([NX3	NX4+][CX4H]([*])[CX3](=[OX1])[O	N]);!$([$([$([NX3H	NX4H2+])	$([NX3](C)(C)(C))]1[CX4H]([CH2][CH2][CH2]1)[CX3](=[OX1])[OX2H	OX1-	N])	$([$([NX3H2	NX4H3+])	$([NX3H](C)(C))][CX4H2][CX3](=[OX1])[OX2H	OX1-	N])	$([$([NX3H2	NX4H3+])	$([NX3H](C)(C))][CX4H]([$([CH3X4])	$([CH2X4][CH2X4][CH2X4][NHX3][CH0X3](=[NH2X3+	NHX2+0])[NH2X3])	$([CH2X4][CX3](=[OX1])[NX3H2])	$([CH2X4][CX3](=[OX1])[OH0-	OH])	$([CH2X4][SX2H	SX1H0-])	$([CH2X4][CH2X4][CX3](=[OX1])[OH0-	OH])	$([CH2X4][#6X3]1:[$([#7X3H+	#7X2H0+0]:[#6X3H]:[#7X3H])	$([#7X3H])]:[#6X3H]:[$([#7X3H+	#7X2H0+0]:[#6X3H]:[#7X3H])	$([#7X3H])]:[#6X3H]1)	$([CHX4]([CH3X4])[CH2X4][CH3X4])	$([CH2X4][CHX4]([CH3X4])[CH3X4])	$([CH2X4][CH2X4][CH2X4][CH2X4][NX4+	NX3+0])	$([CH2X4][CH2X4][SX2][CH3X4])	$([CH2X4][cX3]1[cX3H][cX3H][cX3H][cX3H][cX3H]1)	$([CH2X4][OX2H])	$([CHX4]([CH3X4])[OX2H])	$([CH2X4][cX3]1[cX3H][nX3H][cX3]2[cX3H][cX3H][cX3H][cX3H][cX3]12)	$([CH2X4][cX3]1[cX3H][cX3H][cX3]([OHX2	OH0X1-])[cX3H][cX3H]1)	$([CHX4]([CH3X4])[CH3X4])])[CX3](=[OX1])[OX2H	OX1-	N])])] O=C(Nc1c(cccc1C)CC)[C@@H](Nc2c(cc(N3CCOCC3)cc2)C)C
[$([NX3	NX4+][CX4H]([*])[CX3](=[OX1])[O	N]);!$([$([$([NX3H	NX4H2+])	$([NX3](C)(C)(C))]1[CX4H]([CH2][CH2][CH2]1)[CX3](=[OX1])[OX2H	OX1-	N])	$([$([NX3H2	NX4H3+])	$([NX3H](C)(C))][CX4H2][CX3](=[OX1])[OX2H	OX1-	N])	$([$([NX3H2	NX4H3+])	$([NX3H](C)(C))][CX4H]([$([CH3X4])	$([CH2X4][CH2X4][CH2X4][NHX3][CH0X3](=[NH2X3+	NHX2+0])[NH2X3])	$([CH2X4][CX3](=[OX1])[NX3H2])	$([CH2X4][CX3](=[OX1])[OH0-	OH])	$([CH2X4][SX2H	SX1H0-])	$([CH2X4][CH2X4][CX3](=[OX1])[OH0-	OH])	$([CH2X4][#6X3]1:[$([#7X3H+	#7X2H0+0]:[#6X3H]:[#7X3H])	$([#7X3H])]:[#6X3H]:[$([#7X3H+	#7X2H0+0]:[#6X3H]:[#7X3H])	$([#7X3H])]:[#6X3H]1)	$([CHX4]([CH3X4])[CH2X4][CH3X4])	$([CH2X4][CHX4]([CH3X4])[CH3X4])	$([CH2X4][CH2X4][CH2X4][CH2X4][NX4+	NX3+0])	$([CH2X4][CH2X4][SX2][CH3X4])	$([CH2X4][cX3]1[cX3H][cX3H][cX3H][cX3H][cX3H]1)	$([CH2X4][OX2H])	$([CHX4]([CH3X4])[OX2H])	$([CH2X4][cX3]1[cX3H][nX3H][cX3]2[cX3H][cX3H][cX3H][cX3H][cX3]12)	$([CH2X4][cX3]1[cX3H][cX3H][cX3]([OHX2	OH0X1-])[cX3H][cX3H]1)	$([CHX4]([CH3X4])[CH3X4])])[CX3](=[OX1])[OX2H	OX1-	N])])] O=C(Nc1c(OC)cccc1)[C@@H](Nc2cc3c(NC(=O)CC3)cc2)C
[$([NX3	NX4+][CX4H]([*])[CX3](=[OX1])[O	N]);!$([$([$([NX3H	NX4H2+])	$([NX3](C)(C)(C))]1[CX4H]([CH2][CH2][CH2]1)[CX3](=[OX1])[OX2H	OX1-	N])	$([$([NX3H2	NX4H3+])	$([NX3H](C)(C))][CX4H2][CX3](=[OX1])[OX2H	OX1-	N])	$([$([NX3H2	NX4H3+])	$([NX3H](C)(C))][CX4H]([$([CH3X4])	$([CH2X4][CH2X4][CH2X4][NHX3][CH0X3](=[NH2X3+	NHX2+0])[NH2X3])	$([CH2X4][CX3](=[OX1])[NX3H2])	$([CH2X4][CX3](=[OX1])[OH0-	OH])	$([CH2X4][SX2H	SX1H0-])	$([CH2X4][CH2X4][CX3](=[OX1])[OH0-	OH])	$([CH2X4][#6X3]1:[$([#7X3H+	#7X2H0+0]:[#6X3H]:[#7X3H])	$([#7X3H])]:[#6X3H]:[$([#7X3H+	#7X2H0+0]:[#6X3H]:[#7X3H])	$([#7X3H])]:[#6X3H]1)	$([CHX4]([CH3X4])[CH2X4][CH3X4])	$([CH2X4][CHX4]([CH3X4])[CH3X4])	$([CH2X4][CH2X4][CH2X4][CH2X4][NX4+	NX3+0])	$([CH2X4][CH2X4][SX2][CH3X4])	$([CH2X4][cX3]1[cX3H][cX3H][cX3H][cX3H][cX3H]1)	$([CH2X4][OX2H])	$([CHX4]([CH3X4])[OX2H])	$([CH2X4][cX3]1[cX3H][nX3H][cX3]2[cX3H][cX3H][cX3H][cX3H][cX3]12)	$([CH2X4][cX3]1[cX3H][cX3H][cX3]([OHX2	OH0X1-])[cX3H][cX3H]1)	$([CHX4]([CH3X4])[CH3X4])])[CX3](=[OX1])[OX2H	OX1-	N])])] O=C(Nc1c(OCC)cccc1)[C@@H]([NH+]2CCN(CC2)CC)c3ccccc3
[$([NX3	NX4+][CX4H]([*])[CX3](=[OX1])[O	N]);!$([$([$([NX3H	NX4H2+])	$([NX3](C)(C)(C))]1[CX4H]([CH2][CH2][CH2]1)[CX3](=[OX1])[OX2H	OX1-	N])	$([$([NX3H2	NX4H3+])	$([NX3H](C)(C))][CX4H2][CX3](=[OX1])[OX2H	OX1-	N])	$([$([NX3H2	NX4H3+])	$([NX3H](C)(C))][CX4H]([$([CH3X4])	$([CH2X4][CH2X4][CH2X4][NHX3][CH0X3](=[NH2X3+	NHX2+0])[NH2X3])	$([CH2X4][CX3](=[OX1])[NX3H2])	$([CH2X4][CX3](=[OX1])[OH0-	OH])	$([CH2X4][SX2H	SX1H0-])	$([CH2X4][CH2X4][CX3](=[OX1])[OH0-	OH])	$([CH2X4][#6X3]1:[$([#7X3H+	#7X2H0+0]:[#6X3H]:[#7X3H])	$([#7X3H])]:[#6X3H]:[$([#7X3H+	#7X2H0+0]:[#6X3H]:[#7X3H])	$([#7X3H])]:[#6X3H]1)	$([CHX4]([CH3X4])[CH2X4][CH3X4])	$([CH2X4][CHX4]([CH3X4])[CH3X4])	$([CH2X4][CH2X4][CH2X4][CH2X4][NX4+	NX3+0])	$([CH2X4][CH2X4][SX2][CH3X4])	$([CH2X4][cX3]1[cX3H][cX3H][cX3H][cX3H][cX3H]1)	$([CH2X4][OX2H])	$([CHX4]([CH3X4])[OX2H])	$([CH2X4][cX3]1[cX3H][nX3H][cX3]2[cX3H][cX3H][cX3H][cX3H][cX3]12)	$([CH2X4][cX3]1[cX3H][cX3H][cX3]([OHX2	OH0X1-])[cX3H][cX3H]1)	$([CHX4]([CH3X4])[CH3X4])])[CX3](=[OX1])[OX2H	OX1-	N])])] O=C(Nc1ccc(cc1)C(=O)C)[C@H]([NH+]2CCN(CC3CCCCC3)CC2)C
[$([NX3	NX4+][CX4H]([*])[CX3](=[OX1])[O	N]);!$([$([$([NX3H	NX4H2+])	$([NX3](C)(C)(C))]1[CX4H]([CH2][CH2][CH2]1)[CX3](=[OX1])[OX2H	OX1-	N])	$([$([NX3H2	NX4H3+])	$([NX3H](C)(C))][CX4H2][CX3](=[OX1])[OX2H	OX1-	N])	$([$([NX3H2	NX4H3+])	$([NX3H](C)(C))][CX4H]([$([CH3X4])	$([CH2X4][CH2X4][CH2X4][NHX3][CH0X3](=[NH2X3+	NHX2+0])[NH2X3])	$([CH2X4][CX3](=[OX1])[NX3H2])	$([CH2X4][CX3](=[OX1])[OH0-	OH])	$([CH2X4][SX2H	SX1H0-])	$([CH2X4][CH2X4][CX3](=[OX1])[OH0-	OH])	$([CH2X4][#6X3]1:[$([#7X3H+	#7X2H0+0]:[#6X3H]:[#7X3H])	$([#7X3H])]:[#6X3H]:[$([#7X3H+	#7X2H0+0]:[#6X3H]:[#7X3H])	$([#7X3H])]:[#6X3H]1)	$([CHX4]([CH3X4])[CH2X4][CH3X4])	$([CH2X4][CHX4]([CH3X4])[CH3X4])	$([CH2X4][CH2X4][CH2X4][CH2X4][NX4+	NX3+0])	$([CH2X4][CH2X4][SX2][CH3X4])	$([CH2X4][cX3]1[cX3H][cX3H][cX3H][cX3H][cX3H]1)	$([CH2X4][OX2H])	$([CHX4]([CH3X4])[OX2H])	$([CH2X4][cX3]1[cX3H][nX3H][cX3]2[cX3H][cX3H][cX3H][cX3H][cX3]12)	$([CH2X4][cX3]1[cX3H][cX3H][cX3]([OHX2	OH0X1-])[cX3H][cX3H]1)	$([CHX4]([CH3X4])[CH3X4])])[CX3](=[OX1])[OX2H	OX1-	N])])] O=C(Nc1ccc(cc1)C)[C@H]([NH2+]CCO)C
[$([NX3	NX4+][CX4H]([*])[CX3](=[OX1])[O	N]);!$([$([$([NX3H	NX4H2+])	$([NX3](C)(C)(C))]1[CX4H]([CH2][CH2][CH2]1)[CX3](=[OX1])[OX2H	OX1-	N])	$([$([NX3H2	NX4H3+])	$([NX3H](C)(C))][CX4H2][CX3](=[OX1])[OX2H	OX1-	N])	$([$([NX3H2	NX4H3+])	$([NX3H](C)(C))][CX4H]([$([CH3X4])	$([CH2X4][CH2X4][CH2X4][NHX3][CH0X3](=[NH2X3+	NHX2+0])[NH2X3])	$([CH2X4][CX3](=[OX1])[NX3H2])	$([CH2X4][CX3](=[OX1])[OH0-	OH])	$([CH2X4][SX2H	SX1H0-])	$([CH2X4][CH2X4][CX3](=[OX1])[OH0-	OH])	$([CH2X4][#6X3]1:[$([#7X3H+	#7X2H0+0]:[#6X3H]:[#7X3H])	$([#7X3H])]:[#6X3H]:[$([#7X3H+	#7X2H0+0]:[#6X3H]:[#7X3H])	$([#7X3H])]:[#6X3H]1)	$([CHX4]([CH3X4])[CH2X4][CH3X4])	$([CH2X4][CHX4]([CH3X4])[CH3X4])	$([CH2X4][CH2X4][CH2X4][CH2X4][NX4+	NX3+0])	$([CH2X4][CH2X4][SX2][CH3X4])	$([CH2X4][cX3]1[cX3H][cX3H][cX3H][cX3H][cX3H]1)	$([CH2X4][OX2H])	$([CHX4]([CH3X4])[OX2H])	$([CH2X4][cX3]1[cX3H][nX3H][cX3]2[cX3H][cX3H][cX3H][cX3H][cX3]12)	$([CH2X4][cX3]1[cX3H][cX3H][cX3]([OHX2	OH0X1-])[cX3H][cX3H]1)	$([CHX4]([CH3X4])[CH3X4])])[CX3](=[OX1])[OX2H	OX1-	N])])] O=C(NC1CCC(CC1)C)[C@H](N2CC[NH+](Cc3ccc(C#N)cc3)CCC2)C
[$([NX3	NX4+][CX4H]([*])[CX3](=[OX1])[O	N]);!$([$([$([NX3H	NX4H2+])	$([NX3](C)(C)(C))]1[CX4H]([CH2][CH2][CH2]1)[CX3](=[OX1])[OX2H	OX1-	N])	$([$([NX3H2	NX4H3+])	$([NX3H](C)(C))][CX4H2][CX3](=[OX1])[OX2H	OX1-	N])	$([$([NX3H2	NX4H3+])	$([NX3H](C)(C))][CX4H]([$([CH3X4])	$([CH2X4][CH2X4][CH2X4][NHX3][CH0X3](=[NH2X3+	NHX2+0])[NH2X3])	$([CH2X4][CX3](=[OX1])[NX3H2])	$([CH2X4][CX3](=[OX1])[OH0-	OH])	$([CH2X4][SX2H	SX1H0-])	$([CH2X4][CH2X4][CX3](=[OX1])[OH0-	OH])	$([CH2X4][#6X3]1:[$([#7X3H+	#7X2H0+0]:[#6X3H]:[#7X3H])	$([#7X3H])]:[#6X3H]:[$([#7X3H+	#7X2H0+0]:[#6X3H]:[#7X3H])	$([#7X3H])]:[#6X3H]1)	$([CHX4]([CH3X4])[CH2X4][CH3X4])	$([CH2X4][CHX4]([CH3X4])[CH3X4])	$([CH2X4][CH2X4][CH2X4][CH2X4][NX4+	NX3+0])	$([CH2X4][CH2X4][SX2][CH3X4])	$([CH2X4][cX3]1[cX3H][cX3H][cX3H][cX3H][cX3H]1)	$([CH2X4][OX2H])	$([CHX4]([CH3X4])[OX2H])	$([CH2X4][cX3]1[cX3H][nX3H][cX3]2[cX3H][cX3H][cX3H][cX3H][cX3]12)	$([CH2X4][cX3]1[cX3H][cX3H][cX3]([OHX2	OH0X1-])[cX3H][cX3H]1)	$([CHX4]([CH3X4])[CH3X4])])[CX3](=[OX1])[OX2H	OX1-	N])])] O=C(Nc1ccc(cc1)C)NC(=O)[C@H](Nc2c(cccc2)C)C
[$([NX3	NX4+][CX4H]([*])[CX3](=[OX1])[O	N]);!$([$([$([NX3H	NX4H2+])	$([NX3](C)(C)(C))]1[CX4H]([CH2][CH2][CH2]1)[CX3](=[OX1])[OX2H	OX1-	N])	$([$([NX3H2	NX4H3+])	$([NX3H](C)(C))][CX4H2][CX3](=[OX1])[OX2H	OX1-	N])	$([$([NX3H2	NX4H3+])	$([NX3H](C)(C))][CX4H]([$([CH3X4])	$([CH2X4][CH2X4][CH2X4][NHX3][CH0X3](=[NH2X3+	NHX2+0])[NH2X3])	$([CH2X4][CX3](=[OX1])[NX3H2])	$([CH2X4][CX3](=[OX1])[OH0-	OH])	$([CH2X4][SX2H	SX1H0-])	$([CH2X4][CH2X4][CX3](=[OX1])[OH0-	OH])	$([CH2X4][#6X3]1:[$([#7X3H+	#7X2H0+0]:[#6X3H]:[#7X3H])	$([#7X3H])]:[#6X3H]:[$([#7X3H+	#7X2H0+0]:[#6X3H]:[#7X3H])	$([#7X3H])]:[#6X3H]1)	$([CHX4]([CH3X4])[CH2X4][CH3X4])	$([CH2X4][CHX4]([CH3X4])[CH3X4])	$([CH2X4][CH2X4][CH2X4][CH2X4][NX4+	NX3+0])	$([CH2X4][CH2X4][SX2][CH3X4])	$([CH2X4][cX3]1[cX3H][cX3H][cX3H][cX3H][cX3H]1)	$([CH2X4][OX2H])	$([CHX4]([CH3X4])[OX2H])	$([CH2X4][cX3]1[cX3H][nX3H][cX3]2[cX3H][cX3H][cX3H][cX3H][cX3]12)	$([CH2X4][cX3]1[cX3H][cX3H][cX3]([OHX2	OH0X1-])[cX3H][cX3H]1)	$([CHX4]([CH3X4])[CH3X4])])[CX3](=[OX1])[OX2H	OX1-	N])])] O=C(Nc1ccc(N2CCOCC2)cc1)[C@@H]([NH2+][C@@H](c3ccc(cc3)CC(C)C)C)C
[$([NX3	NX4+][CX4H]([*])[CX3](=[OX1])[O	N]);!$([$([$([NX3H	NX4H2+])	$([NX3](C)(C)(C))]1[CX4H]([CH2][CH2][CH2]1)[CX3](=[OX1])[OX2H	OX1-	N])	$([$([NX3H2	NX4H3+])	$([NX3H](C)(C))][CX4H2][CX3](=[OX1])[OX2H	OX1-	N])	$([$([NX3H2	NX4H3+])	$([NX3H](C)(C))][CX4H]([$([CH3X4])	$([CH2X4][CH2X4][CH2X4][NHX3][CH0X3](=[NH2X3+	NHX2+0])[NH2X3])	$([CH2X4][CX3](=[OX1])[NX3H2])	$([CH2X4][CX3](=[OX1])[OH0-	OH])	$([CH2X4][SX2H	SX1H0-])	$([CH2X4][CH2X4][CX3](=[OX1])[OH0-	OH])	$([CH2X4][#6X3]1:[$([#7X3H+	#7X2H0+0]:[#6X3H]:[#7X3H])	$([#7X3H])]:[#6X3H]:[$([#7X3H+	#7X2H0+0]:[#6X3H]:[#7X3H])	$([#7X3H])]:[#6X3H]1)	$([CHX4]([CH3X4])[CH2X4][CH3X4])	$([CH2X4][CHX4]([CH3X4])[CH3X4])	$([CH2X4][CH2X4][CH2X4][CH2X4][NX4+	NX3+0])	$([CH2X4][CH2X4][SX2][CH3X4])	$([CH2X4][cX3]1[cX3H][cX3H][cX3H][cX3H][cX3H]1)	$([CH2X4][OX2H])	$([CHX4]([CH3X4])[OX2H])	$([CH2X4][cX3]1[cX3H][nX3H][cX3]2[cX3H][cX3H][cX3H][cX3H][cX3]12)	$([CH2X4][cX3]1[cX3H][cX3H][cX3]([OHX2	OH0X1-])[cX3H][cX3H]1)	$([CHX4]([CH3X4])[CH3X4])])[CX3](=[OX1])[OX2H	OX1-	N])])] O=C(NCC(=O)N(c1ccc(cc1)C)[C@H](c2cc(OC)ccc2)C(=O)NC3CCCC3)C=4OC=CC4
[$([NX3	NX4+][CX4H]([*])[CX3](=[OX1])[O	N]);!$([$([$([NX3H	NX4H2+])	$([NX3](C)(C)(C))]1[CX4H]([CH2][CH2][CH2]1)[CX3](=[OX1])[OX2H	OX1-	N])	$([$([NX3H2	NX4H3+])	$([NX3H](C)(C))][CX4H2][CX3](=[OX1])[OX2H	OX1-	N])	$([$([NX3H2	NX4H3+])	$([NX3H](C)(C))][CX4H]([$([CH3X4])	$([CH2X4][CH2X4][CH2X4][NHX3][CH0X3](=[NH2X3+	NHX2+0])[NH2X3])	$([CH2X4][CX3](=[OX1])[NX3H2])	$([CH2X4][CX3](=[OX1])[OH0-	OH])	$([CH2X4][SX2H	SX1H0-])	$([CH2X4][CH2X4][CX3](=[OX1])[OH0-	OH])	$([CH2X4][#6X3]1:[$([#7X3H+	#7X2H0+0]:[#6X3H]:[#7X3H])	$([#7X3H])]:[#6X3H]:[$([#7X3H+	#7X2H0+0]:[#6X3H]:[#7X3H])	$([#7X3H])]:[#6X3H]1)	$([CHX4]([CH3X4])[CH2X4][CH3X4])	$([CH2X4][CHX4]([CH3X4])[CH3X4])	$([CH2X4][CH2X4][CH2X4][CH2X4][NX4+	NX3+0])	$([CH2X4][CH2X4][SX2][CH3X4])	$([CH2X4][cX3]1[cX3H][cX3H][cX3H][cX3H][cX3H]1)	$([CH2X4][OX2H])	$([CHX4]([CH3X4])[OX2H])	$([CH2X4][cX3]1[cX3H][nX3H][cX3]2[cX3H][cX3H][cX3H][cX3H][cX3]12)	$([CH2X4][cX3]1[cX3H][cX3H][cX3]([OHX2	OH0X1-])[cX3H][cX3H]1)	$([CHX4]([CH3X4])[CH3X4])])[CX3](=[OX1])[OX2H	OX1-	N])])] O=C(NCc1c(cccc1)C)[C@@H](Nc2cc(OC)c(OC)c(OC)c2)C
[$([NX3	NX4+][CX4H]([*])[CX3](=[OX1])[O	N]);!$([$([$([NX3H	NX4H2+])	$([NX3](C)(C)(C))]1[CX4H]([CH2][CH2][CH2]1)[CX3](=[OX1])[OX2H	OX1-	N])	$([$([NX3H2	NX4H3+])	$([NX3H](C)(C))][CX4H2][CX3](=[OX1])[OX2H	OX1-	N])	$([$([NX3H2	NX4H3+])	$([NX3H](C)(C))][CX4H]([$([CH3X4])	$([CH2X4][CH2X4][CH2X4][NHX3][CH0X3](=[NH2X3+	NHX2+0])[NH2X3])	$([CH2X4][CX3](=[OX1])[NX3H2])	$([CH2X4][CX3](=[OX1])[OH0-	OH])	$([CH2X4][SX2H	SX1H0-])	$([CH2X4][CH2X4][CX3](=[OX1])[OH0-	OH])	$([CH2X4][#6X3]1:[$([#7X3H+	#7X2H0+0]:[#6X3H]:[#7X3H])	$([#7X3H])]:[#6X3H]:[$([#7X3H+	#7X2H0+0]:[#6X3H]:[#7X3H])	$([#7X3H])]:[#6X3H]1)	$([CHX4]([CH3X4])[CH2X4][CH3X4])	$([CH2X4][CHX4]([CH3X4])[CH3X4])	$([CH2X4][CH2X4][CH2X4][CH2X4][NX4+	NX3+0])	$([CH2X4][CH2X4][SX2][CH3X4])	$([CH2X4][cX3]1[cX3H][cX3H][cX3H][cX3H][cX3H]1)	$([CH2X4][OX2H])	$([CHX4]([CH3X4])[OX2H])	$([CH2X4][cX3]1[cX3H][nX3H][cX3]2[cX3H][cX3H][cX3H][cX3H][cX3]12)	$([CH2X4][cX3]1[cX3H][cX3H][cX3]([OHX2	OH0X1-])[cX3H][cX3H]1)	$([CHX4]([CH3X4])[CH3X4])])[CX3](=[OX1])[OX2H	OX1-	N])])] O=C(NCCCCCCCCCCCC)[C@@H]([NH3+])CCC[NH3+]
[$([NX3	NX4+][CX4H]([*])[CX3](=[OX1])[O	N]);!$([$([$([NX3H	NX4H2+])	$([NX3](C)(C)(C))]1[CX4H]([CH2][CH2][CH2]1)[CX3](=[OX1])[OX2H	OX1-	N])	$([$([NX3H2	NX4H3+])	$([NX3H](C)(C))][CX4H2][CX3](=[OX1])[OX2H	OX1-	N])	$([$([NX3H2	NX4H3+])	$([NX3H](C)(C))][CX4H]([$([CH3X4])	$([CH2X4][CH2X4][CH2X4][NHX3][CH0X3](=[NH2X3+	NHX2+0])[NH2X3])	$([CH2X4][CX3](=[OX1])[NX3H2])	$([CH2X4][CX3](=[OX1])[OH0-	OH])	$([CH2X4][SX2H	SX1H0-])	$([CH2X4][CH2X4][CX3](=[OX1])[OH0-	OH])	$([CH2X4][#6X3]1:[$([#7X3H+	#7X2H0+0]:[#6X3H]:[#7X3H])	$([#7X3H])]:[#6X3H]:[$([#7X3H+	#7X2H0+0]:[#6X3H]:[#7X3H])	$([#7X3H])]:[#6X3H]1)	$([CHX4]([CH3X4])[CH2X4][CH3X4])	$([CH2X4][CHX4]([CH3X4])[CH3X4])	$([CH2X4][CH2X4][CH2X4][CH2X4][NX4+	NX3+0])	$([CH2X4][CH2X4][SX2][CH3X4])	$([CH2X4][cX3]1[cX3H][cX3H][cX3H][cX3H][cX3H]1)	$([CH2X4][OX2H])	$([CHX4]([CH3X4])[OX2H])	$([CH2X4][cX3]1[cX3H][nX3H][cX3]2[cX3H][cX3H][cX3H][cX3H][cX3]12)	$([CH2X4][cX3]1[cX3H][cX3H][cX3]([OHX2	OH0X1-])[cX3H][cX3H]1)	$([CHX4]([CH3X4])[CH3X4])])[CX3](=[OX1])[OX2H	OX1-	N])])] O=C(O[C@H](C(=O)Nc1c(OC)ccc(c1)C)C)[C@@H]2N(C(=O)C=3OC=CC3)CCC2
[$([NX3	NX4+][CX4H]([*])[CX3](=[OX1])[O	N]);!$([$([$([NX3H	NX4H2+])	$([NX3](C)(C)(C))]1[CX4H]([CH2][CH2][CH2]1)[CX3](=[OX1])[OX2H	OX1-	N])	$([$([NX3H2	NX4H3+])	$([NX3H](C)(C))][CX4H2][CX3](=[OX1])[OX2H	OX1-	N])	$([$([NX3H2	NX4H3+])	$([NX3H](C)(C))][CX4H]([$([CH3X4])	$([CH2X4][CH2X4][CH2X4][NHX3][CH0X3](=[NH2X3+	NHX2+0])[NH2X3])	$([CH2X4][CX3](=[OX1])[NX3H2])	$([CH2X4][CX3](=[OX1])[OH0-	OH])	$([CH2X4][SX2H	SX1H0-])	$([CH2X4][CH2X4][CX3](=[OX1])[OH0-	OH])	$([CH2X4][#6X3]1:[$([#7X3H+	#7X2H0+0]:[#6X3H]:[#7X3H])	$([#7X3H])]:[#6X3H]:[$([#7X3H+	#7X2H0+0]:[#6X3H]:[#7X3H])	$([#7X3H])]:[#6X3H]1)	$([CHX4]([CH3X4])[CH2X4][CH3X4])	$([CH2X4][CHX4]([CH3X4])[CH3X4])	$([CH2X4][CH2X4][CH2X4][CH2X4][NX4+	NX3+0])	$([CH2X4][CH2X4][SX2][CH3X4])	$([CH2X4][cX3]1[cX3H][cX3H][cX3H][cX3H][cX3H]1)	$([CH2X4][OX2H])	$([CHX4]([CH3X4])[OX2H])	$([CH2X4][cX3]1[cX3H][nX3H][cX3]2[cX3H][cX3H][cX3H][cX3H][cX3]12)	$([CH2X4][cX3]1[cX3H][cX3H][cX3]([OHX2	OH0X1-])[cX3H][cX3H]1)	$([CHX4]([CH3X4])[CH3X4])])[CX3](=[OX1])[OX2H	OX1-	N])])] O=C(OC(C)(C)C)N[C@H](C(=O)NC(C(=O)N[C@@H](C=O)CCC[NH+]=C(N)N)(C)C)CCC[NH+]=C(N)N
[$([NX3	NX4+][CX4H]([*])[CX3](=[OX1])[O	N]);!$([$([$([NX3H	NX4H2+])	$([NX3](C)(C)(C))]1[CX4H]([CH2][CH2][CH2]1)[CX3](=[OX1])[OX2H	OX1-	N])	$([$([NX3H2	NX4H3+])	$([NX3H](C)(C))][CX4H2][CX3](=[OX1])[OX2H	OX1-	N])	$([$([NX3H2	NX4H3+])	$([NX3H](C)(C))][CX4H]([$([CH3X4])	$([CH2X4][CH2X4][CH2X4][NHX3][CH0X3](=[NH2X3+	NHX2+0])[NH2X3])	$([CH2X4][CX3](=[OX1])[NX3H2])	$([CH2X4][CX3](=[OX1])[OH0-	OH])	$([CH2X4][SX2H	SX1H0-])	$([CH2X4][CH2X4][CX3](=[OX1])[OH0-	OH])	$([CH2X4][#6X3]1:[$([#7X3H+	#7X2H0+0]:[#6X3H]:[#7X3H])	$([#7X3H])]:[#6X3H]:[$([#7X3H+	#7X2H0+0]:[#6X3H]:[#7X3H])	$([#7X3H])]:[#6X3H]1)	$([CHX4]([CH3X4])[CH2X4][CH3X4])	$([CH2X4][CHX4]([CH3X4])[CH3X4])	$([CH2X4][CH2X4][CH2X4][CH2X4][NX4+	NX3+0])	$([CH2X4][CH2X4][SX2][CH3X4])	$([CH2X4][cX3]1[cX3H][cX3H][cX3H][cX3H][cX3H]1)	$([CH2X4][OX2H])	$([CHX4]([CH3X4])[OX2H])	$([CH2X4][cX3]1[cX3H][nX3H][cX3]2[cX3H][cX3H][cX3H][cX3H][cX3]12)	$([CH2X4][cX3]1[cX3H][cX3H][cX3]([OHX2	OH0X1-])[cX3H][cX3H]1)	$([CHX4]([CH3X4])[CH3X4])])[CX3](=[OX1])[OX2H	OX1-	N])])] O=C(OCc1nc2c(nc1C)cccc2)[C@@H]3NC(=O)CC3
[$([NX3	NX4+][CX4H]([*])[CX3](=[OX1])[O	N]);!$([$([$([NX3H	NX4H2+])	$([NX3](C)(C)(C))]1[CX4H]([CH2][CH2][CH2]1)[CX3](=[OX1])[OX2H	OX1-	N])	$([$([NX3H2	NX4H3+])	$([NX3H](C)(C))][CX4H2][CX3](=[OX1])[OX2H	OX1-	N])	$([$([NX3H2	NX4H3+])	$([NX3H](C)(C))][CX4H]([$([CH3X4])	$([CH2X4][CH2X4][CH2X4][NHX3][CH0X3](=[NH2X3+	NHX2+0])[NH2X3])	$([CH2X4][CX3](=[OX1])[NX3H2])	$([CH2X4][CX3](=[OX1])[OH0-	OH])	$([CH2X4][SX2H	SX1H0-])	$([CH2X4][CH2X4][CX3](=[OX1])[OH0-	OH])	$([CH2X4][#6X3]1:[$([#7X3H+	#7X2H0+0]:[#6X3H]:[#7X3H])	$([#7X3H])]:[#6X3H]:[$([#7X3H+	#7X2H0+0]:[#6X3H]:[#7X3H])	$([#7X3H])]:[#6X3H]1)	$([CHX4]([CH3X4])[CH2X4][CH3X4])	$([CH2X4][CHX4]([CH3X4])[CH3X4])	$([CH2X4][CH2X4][CH2X4][CH2X4][NX4+	NX3+0])	$([CH2X4][CH2X4][SX2][CH3X4])	$([CH2X4][cX3]1[cX3H][cX3H][cX3H][cX3H][cX3H]1)	$([CH2X4][OX2H])	$([CHX4]([CH3X4])[OX2H])	$([CH2X4][cX3]1[cX3H][nX3H][cX3]2[cX3H][cX3H][cX3H][cX3H][cX3]12)	$([CH2X4][cX3]1[cX3H][cX3H][cX3]([OHX2	OH0X1-])[cX3H][cX3H]1)	$([CHX4]([CH3X4])[CH3X4])])[CX3](=[OX1])[OX2H	OX1-	N])])] O=C1N(C(=O)[C@@H](N1)CCc2ccccc2)CC(=O)N3c4c(NC(=O)C3(C)C)cccc4
[$([NX3	NX4+][CX4H]([*])[CX3](=[OX1])[O	N]);!$([$([$([NX3H	NX4H2+])	$([NX3](C)(C)(C))]1[CX4H]([CH2][CH2][CH2]1)[CX3](=[OX1])[OX2H	OX1-	N])	$([$([NX3H2	NX4H3+])	$([NX3H](C)(C))][CX4H2][CX3](=[OX1])[OX2H	OX1-	N])	$([$([NX3H2	NX4H3+])	$([NX3H](C)(C))][CX4H]([$([CH3X4])	$([CH2X4][CH2X4][CH2X4][NHX3][CH0X3](=[NH2X3+	NHX2+0])[NH2X3])	$([CH2X4][CX3](=[OX1])[NX3H2])	$([CH2X4][CX3](=[OX1])[OH0-	OH])	$([CH2X4][SX2H	SX1H0-])	$([CH2X4][CH2X4][CX3](=[OX1])[OH0-	OH])	$([CH2X4][#6X3]1:[$([#7X3H+	#7X2H0+0]:[#6X3H]:[#7X3H])	$([#7X3H])]:[#6X3H]:[$([#7X3H+	#7X2H0+0]:[#6X3H]:[#7X3H])	$([#7X3H])]:[#6X3H]1)	$([CHX4]([CH3X4])[CH2X4][CH3X4])	$([CH2X4][CHX4]([CH3X4])[CH3X4])	$([CH2X4][CH2X4][CH2X4][CH2X4][NX4+	NX3+0])	$([CH2X4][CH2X4][SX2][CH3X4])	$([CH2X4][cX3]1[cX3H][cX3H][cX3H][cX3H][cX3H]1)	$([CH2X4][OX2H])	$([CHX4]([CH3X4])[OX2H])	$([CH2X4][cX3]1[cX3H][nX3H][cX3]2[cX3H][cX3H][cX3H][cX3H][cX3]12)	$([CH2X4][cX3]1[cX3H][cX3H][cX3]([OHX2	OH0X1-])[cX3H][cX3H]1)	$([CHX4]([CH3X4])[CH3X4])])[CX3](=[OX1])[OX2H	OX1-	N])])] O=C1N(C(=O)C[C@@H](N2CC[NH+](Cc3ccccc3)CC2)1)C(C)C
[$([NX3	NX4+][CX4H]([*])[CX3](=[OX1])[O	N]);!$([$([$([NX3H	NX4H2+])	$([NX3](C)(C)(C))]1[CX4H]([CH2][CH2][CH2]1)[CX3](=[OX1])[OX2H	OX1-	N])	$([$([NX3H2	NX4H3+])	$([NX3H](C)(C))][CX4H2][CX3](=[OX1])[OX2H	OX1-	N])	$([$([NX3H2	NX4H3+])	$([NX3H](C)(C))][CX4H]([$([CH3X4])	$([CH2X4][CH2X4][CH2X4][NHX3][CH0X3](=[NH2X3+	NHX2+0])[NH2X3])	$([CH2X4][CX3](=[OX1])[NX3H2])	$([CH2X4][CX3](=[OX1])[OH0-	OH])	$([CH2X4][SX2H	SX1H0-])	$([CH2X4][CH2X4][CX3](=[OX1])[OH0-	OH])	$([CH2X4][#6X3]1:[$([#7X3H+	#7X2H0+0]:[#6X3H]:[#7X3H])	$([#7X3H])]:[#6X3H]:[$([#7X3H+	#7X2H0+0]:[#6X3H]:[#7X3H])	$([#7X3H])]:[#6X3H]1)	$([CHX4]([CH3X4])[CH2X4][CH3X4])	$([CH2X4][CHX4]([CH3X4])[CH3X4])	$([CH2X4][CH2X4][CH2X4][CH2X4][NX4+	NX3+0])	$([CH2X4][CH2X4][SX2][CH3X4])	$([CH2X4][cX3]1[cX3H][cX3H][cX3H][cX3H][cX3H]1)	$([CH2X4][OX2H])	$([CHX4]([CH3X4])[OX2H])	$([CH2X4][cX3]1[cX3H][nX3H][cX3]2[cX3H][cX3H][cX3H][cX3H][cX3]12)	$([CH2X4][cX3]1[cX3H][cX3H][cX3]([OHX2	OH0X1-])[cX3H][cX3H]1)	$([CHX4]([CH3X4])[CH3X4])])[CX3](=[OX1])[OX2H	OX1-	N])])] O=C1N(C(=O)C[C@H](N1)C(=O)OCC)Cc2ccccc2
[$([NX3	NX4+][CX4H]([*])[CX3](=[OX1])[O	N]);!$([$([$([NX3H	NX4H2+])	$([NX3](C)(C)(C))]1[CX4H]([CH2][CH2][CH2]1)[CX3](=[OX1])[OX2H	OX1-	N])	$([$([NX3H2	NX4H3+])	$([NX3H](C)(C))][CX4H2][CX3](=[OX1])[OX2H	OX1-	N])	$([$([NX3H2	NX4H3+])	$([NX3H](C)(C))][CX4H]([$([CH3X4])	$([CH2X4][CH2X4][CH2X4][NHX3][CH0X3](=[NH2X3+	NHX2+0])[NH2X3])	$([CH2X4][CX3](=[OX1])[NX3H2])	$([CH2X4][CX3](=[OX1])[OH0-	OH])	$([CH2X4][SX2H	SX1H0-])	$([CH2X4][CH2X4][CX3](=[OX1])[OH0-	OH])	$([CH2X4][#6X3]1:[$([#7X3H+	#7X2H0+0]:[#6X3H]:[#7X3H])	$([#7X3H])]:[#6X3H]:[$([#7X3H+	#7X2H0+0]:[#6X3H]:[#7X3H])	$([#7X3H])]:[#6X3H]1)	$([CHX4]([CH3X4])[CH2X4][CH3X4])	$([CH2X4][CHX4]([CH3X4])[CH3X4])	$([CH2X4][CH2X4][CH2X4][CH2X4][NX4+	NX3+0])	$([CH2X4][CH2X4][SX2][CH3X4])	$([CH2X4][cX3]1[cX3H][cX3H][cX3H][cX3H][cX3H]1)	$([CH2X4][OX2H])	$([CHX4]([CH3X4])[OX2H])	$([CH2X4][cX3]1[cX3H][nX3H][cX3]2[cX3H][cX3H][cX3H][cX3H][cX3]12)	$([CH2X4][cX3]1[cX3H][cX3H][cX3]([OHX2	OH0X1-])[cX3H][cX3H]1)	$([CHX4]([CH3X4])[CH3X4])])[CX3](=[OX1])[OX2H	OX1-	N])])] O=C1N(C(=O)c2c(cccc2)1)[C@@H](C(=O)OCC(=O)NCCOCCCC)C
[$([NX3	NX4+][CX4H]([*])[CX3](=[OX1])[O	N]);!$([$([$([NX3H	NX4H2+])	$([NX3](C)(C)(C))]1[CX4H]([CH2][CH2][CH2]1)[CX3](=[OX1])[OX2H	OX1-	N])	$([$([NX3H2	NX4H3+])	$([NX3H](C)(C))][CX4H2][CX3](=[OX1])[OX2H	OX1-	N])	$([$([NX3H2	NX4H3+])	$([NX3H](C)(C))][CX4H]([$([CH3X4])	$([CH2X4][CH2X4][CH2X4][NHX3][CH0X3](=[NH2X3+	NHX2+0])[NH2X3])	$([CH2X4][CX3](=[OX1])[NX3H2])	$([CH2X4][CX3](=[OX1])[OH0-	OH])	$([CH2X4][SX2H	SX1H0-])	$([CH2X4][CH2X4][CX3](=[OX1])[OH0-	OH])	$([CH2X4][#6X3]1:[$([#7X3H+	#7X2H0+0]:[#6X3H]:[#7X3H])	$([#7X3H])]:[#6X3H]:[$([#7X3H+	#7X2H0+0]:[#6X3H]:[#7X3H])	$([#7X3H])]:[#6X3H]1)	$([CHX4]([CH3X4])[CH2X4][CH3X4])	$([CH2X4][CHX4]([CH3X4])[CH3X4])	$([CH2X4][CH2X4][CH2X4][CH2X4][NX4+	NX3+0])	$([CH2X4][CH2X4][SX2][CH3X4])	$([CH2X4][cX3]1[cX3H][cX3H][cX3H][cX3H][cX3H]1)	$([CH2X4][OX2H])	$([CHX4]([CH3X4])[OX2H])	$([CH2X4][cX3]1[cX3H][nX3H][cX3]2[cX3H][cX3H][cX3H][cX3H][cX3]12)	$([CH2X4][cX3]1[cX3H][cX3H][cX3]([OHX2	OH0X1-])[cX3H][cX3H]1)	$([CHX4]([CH3X4])[CH3X4])])[CX3](=[OX1])[OX2H	OX1-	N])])] O=C1N(c2c(c3c(cccc3)[C@@H](NC(=O)[C@H](C(=O)N[C@H]4c5c(cccc5)CC4)C)1)cccc2)C
[$([NX3	NX4+][CX4H]([*])[CX3](=[OX1])[O	N]);!$([$([$([NX3H	NX4H2+])	$([NX3](C)(C)(C))]1[CX4H]([CH2][CH2][CH2]1)[CX3](=[OX1])[OX2H	OX1-	N])	$([$([NX3H2	NX4H3+])	$([NX3H](C)(C))][CX4H2][CX3](=[OX1])[OX2H	OX1-	N])	$([$([NX3H2	NX4H3+])	$([NX3H](C)(C))][CX4H]([$([CH3X4])	$([CH2X4][CH2X4][CH2X4][NHX3][CH0X3](=[NH2X3+	NHX2+0])[NH2X3])	$([CH2X4][CX3](=[OX1])[NX3H2])	$([CH2X4][CX3](=[OX1])[OH0-	OH])	$([CH2X4][SX2H	SX1H0-])	$([CH2X4][CH2X4][CX3](=[OX1])[OH0-	OH])	$([CH2X4][#6X3]1:[$([#7X3H+	#7X2H0+0]:[#6X3H]:[#7X3H])	$([#7X3H])]:[#6X3H]:[$([#7X3H+	#7X2H0+0]:[#6X3H]:[#7X3H])	$([#7X3H])]:[#6X3H]1)	$([CHX4]([CH3X4])[CH2X4][CH3X4])	$([CH2X4][CHX4]([CH3X4])[CH3X4])	$([CH2X4][CH2X4][CH2X4][CH2X4][NX4+	NX3+0])	$([CH2X4][CH2X4][SX2][CH3X4])	$([CH2X4][cX3]1[cX3H][cX3H][cX3H][cX3H][cX3H]1)	$([CH2X4][OX2H])	$([CHX4]([CH3X4])[OX2H])	$([CH2X4][cX3]1[cX3H][nX3H][cX3]2[cX3H][cX3H][cX3H][cX3H][cX3]12)	$([CH2X4][cX3]1[cX3H][cX3H][cX3]([OHX2	OH0X1-])[cX3H][cX3H]1)	$([CHX4]([CH3X4])[CH3X4])])[CX3](=[OX1])[OX2H	OX1-	N])])] O=C1N(c2ccccc2)[C@H](C(=O)N1CN(Cc3ccc(OC)cc3)C)C
[truncated: 8,827 more rows]
