# Supplementary material for: Systematic benchmark of substructure search in molecular graphs - From Ullmann to VF2
Source: J Cheminform. 2012 Jul 31;4:13. doi: 10.1186/1758-2946-4-13 (PMC3586954; doi:10.1186/1758-2946-4-13)
Supplement: Additional file 3 — Supplementary Information (Additional file3). Figure S1. Depiction of SMARTS pattern with no explicit hydrogens and no recursion (top-left), explicit hydrogens and no recursion (top-right), no explicit hydrogens and recursion (bottom-left), and with explicit hydrogens and recursive atom environments (bottom-right). Depictions are created by SMARTSViewer [42]. Figure S2. Visual dipiction of PAINS patterns 1-4 created with SMARTSViewer [42]. Figure S3. Visual dipiction of PAINS patterns 5-8 created with SMARTSViewer [42]. Figure S4. Visual dipiction of PAINS patterns 9-12 created with SMARTSViewer [42]. Figure S5. Visual dipiction of PAINS patterns 13-16 created with SMARTSViewer [42]. [file 1758-2946-4-13-S3.zip › additional_data/datasets/substructure_search_set/literature_noHs_rec.smarts.lead-like.benchmarkset]

[!$([#6	F	Cl	Br	I	o	s	nX3	#7v5	#15v5	#16v4	#16v6	*+1	*+2	*+3])] [O-][N+](=Cc1ccccc1)CCCc2ccccc2
[!$([#6	F	Cl	Br	I	o	s	nX3	#7v5	#15v5	#16v4	#16v6	*+1	*+2	*+3])] [O-][N+](=O)C=1N(C(=NC1)C)CCOC(=O)/C=C\c2c(cc(cc2)C)C
[!$([#6	F	Cl	Br	I	o	s	nX3	#7v5	#15v5	#16v4	#16v6	*+1	*+2	*+3])] [O-][N+](=O)c1c(cccc1)C(=O)NCc2cc3c(NC(=C3)C)cc2
[!$([#6	F	Cl	Br	I	o	s	nX3	#7v5	#15v5	#16v4	#16v6	*+1	*+2	*+3])] [O-][N+](=O)c1cc(c(NC(=O)[C@H]([n+]2cc3c(cc2)cccc3)C)cc1)C
[!$([#6	F	Cl	Br	I	o	s	nX3	#7v5	#15v5	#16v4	#16v6	*+1	*+2	*+3])] [O-]C(=O)[C@@H](Oc1cc(ccc1)C=NNC(=O)CN2N=C(C=C2C)C)C
[!$([#6	F	Cl	Br	I	o	s	nX3	#7v5	#15v5	#16v4	#16v6	*+1	*+2	*+3])] [O-]C1=NN(c2nc(cc(c21)C(=O)N[C@@H](CCC=3OC=CC3)C)C)C
[!$([#6	F	Cl	Br	I	o	s	nX3	#7v5	#15v5	#16v4	#16v6	*+1	*+2	*+3])] [o+]1c(cc(c2ccccc2)cc1C(=O)OCC)C(=O)OCC
[!$([#6	F	Cl	Br	I	o	s	nX3	#7v5	#15v5	#16v4	#16v6	*+1	*+2	*+3])] Brc1c(NC(=O)C=2c3c(NC(=O)C2)cccc3)cccc1
[!$([#6	F	Cl	Br	I	o	s	nX3	#7v5	#15v5	#16v4	#16v6	*+1	*+2	*+3])] Brc1cc(c(OC)cc1)CNC(=O)NCCCO
[!$([#6	F	Cl	Br	I	o	s	nX3	#7v5	#15v5	#16v4	#16v6	*+1	*+2	*+3])] Brc1cc(O)c(cc1)C(=O)NC[C@@H]([NH+]2CCCC2)C
[!$([#6	F	Cl	Br	I	o	s	nX3	#7v5	#15v5	#16v4	#16v6	*+1	*+2	*+3])] Brc1ccc(cc1)C(=NNC2=NNC=N2)C
[!$([#6	F	Cl	Br	I	o	s	nX3	#7v5	#15v5	#16v4	#16v6	*+1	*+2	*+3])] Clc1c(Cl)ccc(c1)C(CNC(=O)NCCCO)(C)C
[!$([#6	F	Cl	Br	I	o	s	nX3	#7v5	#15v5	#16v4	#16v6	*+1	*+2	*+3])] Clc1c(N)c(cc(Cl)c1)C(=O)OCC(=O)NCCNC(=O)C
[!$([#6	F	Cl	Br	I	o	s	nX3	#7v5	#15v5	#16v4	#16v6	*+1	*+2	*+3])] Clc1c(N/C(=C/2\C(SCC(=O)2)=O)/C)cc(Cl)cc1
[!$([#6	F	Cl	Br	I	o	s	nX3	#7v5	#15v5	#16v4	#16v6	*+1	*+2	*+3])] Clc1c(NC(=O)C[NH+](CC(=O)N)C)ccc([N+]([O-])=O)c1
[!$([#6	F	Cl	Br	I	o	s	nX3	#7v5	#15v5	#16v4	#16v6	*+1	*+2	*+3])] Clc1cc(ccc1)[C@H]([NH+](C)C)CNC(=O)c2ccc(OC)cc2
[!$([#6	F	Cl	Br	I	o	s	nX3	#7v5	#15v5	#16v4	#16v6	*+1	*+2	*+3])] Clc1cc(N2N=C(C(=O)O[C@H](C(=O)NCCC)C)C=C2)ccc1
[!$([#6	F	Cl	Br	I	o	s	nX3	#7v5	#15v5	#16v4	#16v6	*+1	*+2	*+3])] Clc1cc(NC(=O)[C@H](NC(=O)N)C(C)C)c(F)cc1
[!$([#6	F	Cl	Br	I	o	s	nX3	#7v5	#15v5	#16v4	#16v6	*+1	*+2	*+3])] Clc1cc(S(=O)(=O)Oc2cc(S(=O)(=O)C)ccc2)ccc1
[!$([#6	F	Cl	Br	I	o	s	nX3	#7v5	#15v5	#16v4	#16v6	*+1	*+2	*+3])] Clc1ccc(NC(=O)N2[C@@H](C(=O)NCC2)CC(=O)OCC)cc1
[!$([#6	F	Cl	Br	I	o	s	nX3	#7v5	#15v5	#16v4	#16v6	*+1	*+2	*+3])] Fc1c(cc(F)cc1)[C@@H](N(CC2=NOC(=N2)C3CC3)C)C
[!$([#6	F	Cl	Br	I	o	s	nX3	#7v5	#15v5	#16v4	#16v6	*+1	*+2	*+3])] Fc1c(OCC(=O)NC=2OC(=NN2)C3CCCCC3)cccc1
[!$([#6	F	Cl	Br	I	o	s	nX3	#7v5	#15v5	#16v4	#16v6	*+1	*+2	*+3])] Fc1cc(ccc1)[C@H]([NH2+]Cc2ccccc2)C([O-])=O
[!$([#6	F	Cl	Br	I	o	s	nX3	#7v5	#15v5	#16v4	#16v6	*+1	*+2	*+3])] Fc1cc(ccc1)C(=O)Nc2cc3N=C(Nc3cc2)[C@H]4OCCC4
[!$([#6	F	Cl	Br	I	o	s	nX3	#7v5	#15v5	#16v4	#16v6	*+1	*+2	*+3])] Fc1cc(ccc1)C(=O)NCc2ccc(NC(=O)C)cc2
[!$([#6	F	Cl	Br	I	o	s	nX3	#7v5	#15v5	#16v4	#16v6	*+1	*+2	*+3])] Fc1cc(F)cc(NC(=O)c2ccc(cc2)C[NH+](C)C)c1
[!$([#6	F	Cl	Br	I	o	s	nX3	#7v5	#15v5	#16v4	#16v6	*+1	*+2	*+3])] Fc1cc(F)cc(NC(=O)COC(=O)CC[C@@H]2OCCC2)c1
[!$([#6	F	Cl	Br	I	o	s	nX3	#7v5	#15v5	#16v4	#16v6	*+1	*+2	*+3])] Fc1cc2c3nc4c(nc(Nc2cc1)3)cccc4
[!$([#6	F	Cl	Br	I	o	s	nX3	#7v5	#15v5	#16v4	#16v6	*+1	*+2	*+3])] O(c1c(OC)cc2c(c1)[C@@]34[NH+](CCC(=CC[C@H](OC)C4)3)CCC2)C
[!$([#6	F	Cl	Br	I	o	s	nX3	#7v5	#15v5	#16v4	#16v6	*+1	*+2	*+3])] O=C(N(CC)CC)CCC=1ON=C(N1)c2c(cccc2)C
[!$([#6	F	Cl	Br	I	o	s	nX3	#7v5	#15v5	#16v4	#16v6	*+1	*+2	*+3])] O=C(N(CC)CC)Nc1cc(OCCCC#N)ccc1
[!$([#6	F	Cl	Br	I	o	s	nX3	#7v5	#15v5	#16v4	#16v6	*+1	*+2	*+3])] O=C(N(CCC)C)Nc1cc(N2N=NN=C2)c(cc1)C
[!$([#6	F	Cl	Br	I	o	s	nX3	#7v5	#15v5	#16v4	#16v6	*+1	*+2	*+3])] O=C(N(CCC#N)C)c1cc2nc(c(nc2cc1)C)C
[!$([#6	F	Cl	Br	I	o	s	nX3	#7v5	#15v5	#16v4	#16v6	*+1	*+2	*+3])] O=C(N[C@H]([C@@H]1OCCC1)C)C=2NC3=C(C(=O)CC(C3)(C)C)C2C
[!$([#6	F	Cl	Br	I	o	s	nX3	#7v5	#15v5	#16v4	#16v6	*+1	*+2	*+3])] O=C(N1[C@H](CCCC1)CC)C=2NN=C(C2)CCC
[!$([#6	F	Cl	Br	I	o	s	nX3	#7v5	#15v5	#16v4	#16v6	*+1	*+2	*+3])] O=C(N1C(COCC1)(C)C)c2ccc(NC(=O)[C@@H]3OCCC3)cc2
[!$([#6	F	Cl	Br	I	o	s	nX3	#7v5	#15v5	#16v4	#16v6	*+1	*+2	*+3])] O=C(N1C[C@H](C=2ON=C(N2)C(C)C)CCC1)c3cc(C#N)ccc3
[!$([#6	F	Cl	Br	I	o	s	nX3	#7v5	#15v5	#16v4	#16v6	*+1	*+2	*+3])] O=C(N1CC(=O)NCC1)NCc2cnc(OC)cc2
[!$([#6	F	Cl	Br	I	o	s	nX3	#7v5	#15v5	#16v4	#16v6	*+1	*+2	*+3])] O=C(N1CC[NH+](CC1)C)C=2N(C=NC2)[C@H](c3ccccc3)C
[!$([#6	F	Cl	Br	I	o	s	nX3	#7v5	#15v5	#16v4	#16v6	*+1	*+2	*+3])] O=C(N1CCC(CC(=O)N)CC1)[C@@H](N2c3c(N=C2)cccc3)C
[!$([#6	F	Cl	Br	I	o	s	nX3	#7v5	#15v5	#16v4	#16v6	*+1	*+2	*+3])] O=C(N1CCN(c2[nH+]cccc2)CC1)NCc3c([nH+]ccc3)N(C)C
[!$([#6	F	Cl	Br	I	o	s	nX3	#7v5	#15v5	#16v4	#16v6	*+1	*+2	*+3])] O=C(NC(=O)[C@H](OC(=O)Cc1cc2c(cc1)CCC2)C)NC
[!$([#6	F	Cl	Br	I	o	s	nX3	#7v5	#15v5	#16v4	#16v6	*+1	*+2	*+3])] O=C(NC(=O)COC(=O)/C=C/CC)NC1CCCC1
[!$([#6	F	Cl	Br	I	o	s	nX3	#7v5	#15v5	#16v4	#16v6	*+1	*+2	*+3])] O=C(NC[C@@H]([NH+]1[C@H](CCCC1)C)C)c2cc3NC(=O)CN(c3cc2)C
[!$([#6	F	Cl	Br	I	o	s	nX3	#7v5	#15v5	#16v4	#16v6	*+1	*+2	*+3])] O=C(NC1=NC=2C(=[NH+]CC2C3CC[NH+](CC3)C)C=C1)C(C)(C)C
[!$([#6	F	Cl	Br	I	o	s	nX3	#7v5	#15v5	#16v4	#16v6	*+1	*+2	*+3])] O=C(Nc1cc(c(N(C)C)cc1)C)C(=O)NCCCOC
[!$([#6	F	Cl	Br	I	o	s	nX3	#7v5	#15v5	#16v4	#16v6	*+1	*+2	*+3])] O=C(Nc1cc(C#C)ccc1)NCc2cc(OC)ccc2
[!$([#6	F	Cl	Br	I	o	s	nX3	#7v5	#15v5	#16v4	#16v6	*+1	*+2	*+3])] O=C(Nc1ccc(cc1)C(=O)N([C@H](COC)C)CC)NC2CC2
[!$([#6	F	Cl	Br	I	o	s	nX3	#7v5	#15v5	#16v4	#16v6	*+1	*+2	*+3])] O=C(NCC1=NN=CN1C)CCCC=2OC(c3ccccc3)=CN2
[!$([#6	F	Cl	Br	I	o	s	nX3	#7v5	#15v5	#16v4	#16v6	*+1	*+2	*+3])] O=C(NCc1c([nH+]ccc1)N(C)C)C=2ON=C(C2)C
[!$([#6	F	Cl	Br	I	o	s	nX3	#7v5	#15v5	#16v4	#16v6	*+1	*+2	*+3])] O=C(NCc1c(OC)c(OC)ccc1)/C(/C#N)=C/C=2OC=CC2
[!$([#6	F	Cl	Br	I	o	s	nX3	#7v5	#15v5	#16v4	#16v6	*+1	*+2	*+3])] O=C(NN=CC=1NC=CC1)[C@H]2Oc3c(OC2)cccc3
[!$([#6	F	Cl	Br	I	o	s	nX3	#7v5	#15v5	#16v4	#16v6	*+1	*+2	*+3])] O=C(NOCC)c1ccc(c2ccccc2)cc1
[!$([#6	F	Cl	Br	I	o	s	nX3	#7v5	#15v5	#16v4	#16v6	*+1	*+2	*+3])] O=C(O[C@H](C(=O)C)C)c1c2c(nc(c1)C3CC3)N(N=C2C)C(C)(C)C
[!$([#6	F	Cl	Br	I	o	s	nX3	#7v5	#15v5	#16v4	#16v6	*+1	*+2	*+3])] O=C(OC)[C@@H](N1CC[NH+](C/C=C/c2ccccc2)CC1)C
[!$([#6	F	Cl	Br	I	o	s	nX3	#7v5	#15v5	#16v4	#16v6	*+1	*+2	*+3])] O=C(OC)[C@@H](Oc1nnc(Oc2nc(nc(n2)N)N(C)C)cc1)C
[!$([#6	F	Cl	Br	I	o	s	nX3	#7v5	#15v5	#16v4	#16v6	*+1	*+2	*+3])] O=C(OC)c1cc(N2C(=[NH+]C)c3c(cccc3)C2)ccc1
[!$([#6	F	Cl	Br	I	o	s	nX3	#7v5	#15v5	#16v4	#16v6	*+1	*+2	*+3])] O=C(Oc1c(OCC)cccc1)Nc2c(OC)cccc2
[!$([#6	F	Cl	Br	I	o	s	nX3	#7v5	#15v5	#16v4	#16v6	*+1	*+2	*+3])] O=C(OCC(=O)N(C(C#N)(C)C)C)COc1ccccc1
[!$([#6	F	Cl	Br	I	o	s	nX3	#7v5	#15v5	#16v4	#16v6	*+1	*+2	*+3])] O=C(OCC(=O)NCC(=O)N1CCCC1)c2cc(N(C)C)ccc2
[!$([#6	F	Cl	Br	I	o	s	nX3	#7v5	#15v5	#16v4	#16v6	*+1	*+2	*+3])] O=C(OCC)N1[C@H](c2c(cc(OC)cc2)CC1)C
[!$([#6	F	Cl	Br	I	o	s	nX3	#7v5	#15v5	#16v4	#16v6	*+1	*+2	*+3])] O=C(OCC)NCCC(=O)Oc1c(cccc1)C
[!$([#6	F	Cl	Br	I	o	s	nX3	#7v5	#15v5	#16v4	#16v6	*+1	*+2	*+3])] O=C1N(C(=O)[C@](N1)(C2CC2)C)CC(=O)Nc3c(cccc3C)C
[!$([#6	F	Cl	Br	I	o	s	nX3	#7v5	#15v5	#16v4	#16v6	*+1	*+2	*+3])] O=C1N(c2ccc(OCC)cc2)C(=O)C[C@@H]([NH+]3CCC(CC3)C)1
[!$([#6	F	Cl	Br	I	o	s	nX3	#7v5	#15v5	#16v4	#16v6	*+1	*+2	*+3])] O=C1N(N=C(N[C@@H]1C)C(=O)NC[C@@H]2OCCC2)c3ccccc3
[!$([#6	F	Cl	Br	I	o	s	nX3	#7v5	#15v5	#16v4	#16v6	*+1	*+2	*+3])] O=C1OC([C@@]2(N1CCC=3c4c(NC3C)ccc(OC)c42)C)(C)C
[!$([#6	F	Cl	Br	I	o	s	nX3	#7v5	#15v5	#16v4	#16v6	*+1	*+2	*+3])] O1[C@H](OCCc2ccc(O)cc2)[C@@H](O)[C@@H](O)[C@H](O)[C@@H]1CO
[!$([#6	F	Cl	Br	I	o	s	nX3	#7v5	#15v5	#16v4	#16v6	*+1	*+2	*+3])] S([C@@H](C(=O)Nc1c(OCC)cccc1)C)Cc2nc(nc(n2)N)N
[!$([#6	F	Cl	Br	I	o	s	nX3	#7v5	#15v5	#16v4	#16v6	*+1	*+2	*+3])] S(=O)(=O)([N-]c1c2c(N(C(=O)[C@@H](CC)C)CCC2)ccc1)C
[!$([#6	F	Cl	Br	I	o	s	nX3	#7v5	#15v5	#16v4	#16v6	*+1	*+2	*+3])] S(=O)(=O)(N(C)C)c1cc(NC(=O)NCC)c(N(C)C)cc1
[!$([#6	F	Cl	Br	I	o	s	nX3	#7v5	#15v5	#16v4	#16v6	*+1	*+2	*+3])] S(=O)(=O)(N)C=1OC(C(=O)Nc2ccc(cc2)C(=O)OC)=CC1
[!$([#6	F	Cl	Br	I	o	s	nX3	#7v5	#15v5	#16v4	#16v6	*+1	*+2	*+3])] S(=O)(=O)(N=C([O-])C=1c2c(N(C1)C)cccc2)C=3SC=CC3
[!$([#6	F	Cl	Br	I	o	s	nX3	#7v5	#15v5	#16v4	#16v6	*+1	*+2	*+3])] S(=O)(=O)(N1C[C@H](O[C@@H](C1)C)C)c2cc(ccc2)C(=O)N
[!$([#6	F	Cl	Br	I	o	s	nX3	#7v5	#15v5	#16v4	#16v6	*+1	*+2	*+3])] S(=O)(=O)(Nc1cc(ccc1)C(=O)O[C@H]2C(=O)CCCC2)C
[!$([#6	F	Cl	Br	I	o	s	nX3	#7v5	#15v5	#16v4	#16v6	*+1	*+2	*+3])] S(=O)(=O)(Nc1cc2N=CNc2cc1)c3ccccc3
[!$([#6	F	Cl	Br	I	o	s	nX3	#7v5	#15v5	#16v4	#16v6	*+1	*+2	*+3])] S(=O)(c1c2c(ccc1)cccc2C([O-])=O)c3c(cccc3)CO
[!$([#6	F	Cl	Br	I	o	s	nX3	#7v5	#15v5	#16v4	#16v6	*+1	*+2	*+3])] S(C=1OC(=NN1)CSC)[C@@H](C(=O)NC(CC)(C)C)C
[!$([#6	F	Cl	Br	I	o	s	nX3	#7v5	#15v5	#16v4	#16v6	*+1	*+2	*+3])] S(C1=NC=C2N1C=CC=C2)[C@H](C(=O)N[C@H](CC)C)C(C)C
[!$([#6	F	Cl	Br	I	o	s	nX3	#7v5	#15v5	#16v4	#16v6	*+1	*+2	*+3])] S(C1=NC=CN(c2cc(OC)ccc2)1)[C@@H]3C(=O)NCCCC3
[!$([#6	F	Cl	Br	I	o	s	nX3	#7v5	#15v5	#16v4	#16v6	*+1	*+2	*+3])] S(C1=NN=C(N1C(C)C)C(C)C)C(C)C
[!$([#6	F	Cl	Br	I	o	s	nX3	#7v5	#15v5	#16v4	#16v6	*+1	*+2	*+3])] S(C1=NN=NN1C)CCC[NH2+]Cc2ccncc2
[!$([#6	F	Cl	Br	I	o	s	nX3	#7v5	#15v5	#16v4	#16v6	*+1	*+2	*+3])] S(C1=NN2C(=N1)N=CC=C2)[C@H](C(=O)c3cc(OC)c(OC)cc3)C
[!$([#6	F	Cl	Br	I	o	s	nX3	#7v5	#15v5	#16v4	#16v6	*+1	*+2	*+3])] S=C(N1C[C@@H](C2=Nc3c(N2)cccc3)CCC1)NC[C@H]4OCCC4
[!$([#6	F	Cl	Br	I	o	s	nX3	#7v5	#15v5	#16v4	#16v6	*+1	*+2	*+3])] S=C(N1CCC(NC(=O)C=2SC(=CC2)C)CC1)NCCCC
[!$([#6	F	Cl	Br	I	o	s	nX3	#7v5	#15v5	#16v4	#16v6	*+1	*+2	*+3])] S=C(N1CCN(Cc2cnccc2)CC1)Nc3c(cccc3)CC
[!$([#6	F	Cl	Br	I	o	s	nX3	#7v5	#15v5	#16v4	#16v6	*+1	*+2	*+3])] S=C1N([C@@H](CC(N1)(C)C)C)CC(=O)Nc2ccc(OCC)cc2
[!$([#6	F	Cl	Br	I	o	s	nX3	#7v5	#15v5	#16v4	#16v6	*+1	*+2	*+3])] S=C1N(C(c2ccccc2)=C(N1C)c3ccccc3)C
[!$([#6	F	Cl	Br	I	o	s	nX3	#7v5	#15v5	#16v4	#16v6	*+1	*+2	*+3])] S1(=O)(=O)C[C@@H]2OCCN(C(=O)/C(=C/C=3SC=CC3)/C)[C@@H]2C1
[!$([#6	F	Cl	Br	I	o	s	nX3	#7v5	#15v5	#16v4	#16v6	*+1	*+2	*+3])] S1C(=CC=C1)[C@@H]([NH+](C)C)CNC(=O)N2[C@H](COCC2)C
[!$([#6	F	Cl	Br	I	o	s	nX3	#7v5	#15v5	#16v4	#16v6	*+1	*+2	*+3])] S1C(=CC=C1)CCC(=O)NCc2cc(ccc2)C(=O)NCC
[!$([#6	F	Cl	Br	I	o	s	nX3	#7v5	#15v5	#16v4	#16v6	*+1	*+2	*+3])] S1C(=NC(=C1)C)CNCc2c(OC)c(OC)c(OC)cc2
[!$([#6	F	Cl	Br	I	o	s	nX3	#7v5	#15v5	#16v4	#16v6	*+1	*+2	*+3])] S1C(=NC(=C1)CCNC(=O)c2cc(ccc2)C)c3ccncc3
[!$([#6	F	Cl	Br	I	o	s	nX3	#7v5	#15v5	#16v4	#16v6	*+1	*+2	*+3])] S1C(=NC(=C1C(=O)OCC(=O)C=2Oc3c(cccc3)C2)C)C
[!$([#6	F	Cl	Br	I	o	s	nX3	#7v5	#15v5	#16v4	#16v6	*+1	*+2	*+3])] S1C(=NN=C1c2ccc([N+]([O-])=O)cc2)NC(=O)C(C)(C)C
[!$([#6	F	Cl	Br	I	o	s	nX3	#7v5	#15v5	#16v4	#16v6	*+1	*+2	*+3])] S1C(=O)N(C(=O)[C@@H]1Nc2c(cccc2)C([O-])=O)CC([O-])=O
[!$([#6	F	Cl	Br	I	o	s	nX3	#7v5	#15v5	#16v4	#16v6	*+1	*+2	*+3])] S1C(=O)NC(=O)[C@@H]1N(c2ccc(cc2)C)CC(=O)OCC
[!$([#6	F	Cl	Br	I	o	s	nX3	#7v5	#15v5	#16v4	#16v6	*+1	*+2	*+3])] S1C(C(=O)C2=[N+](C=CN2C)CC(=O)c3c(cc(cc3)C)C)=CC=C1
[!$([#6	F	Cl	Br	I	o	s	nX3	#7v5	#15v5	#16v4	#16v6	*+1	*+2	*+3])] S1C(C(=O)N2[C@@H](c3ccccc3)CCC2)=CC=C1C(=O)C
[!$([#6	F	Cl	Br	I	o	s	nX3	#7v5	#15v5	#16v4	#16v6	*+1	*+2	*+3])] S1C=C(C=C1)[C@@H]([NH+](C)C)CNC(=O)Nc2ccc(C#N)cc2
[!$([#6	F	Cl	Br	I	o	s	nX3	#7v5	#15v5	#16v4	#16v6	*+1	*+2	*+3])] S1CC2=NOC(NC(=O)c3nc4c(nc3)cccc4)=C2C1
[!H0;F	Cl	Br	I	N+	$([OH]-*=[!#6])	+] [NH+]12CCC(c3ccccc3)(CC1)CC2
[!H0;F	Cl	Br	I	N+	$([OH]-*=[!#6])	+] [NH2+]=C(Nc1ccccc1)Nc2ccccc2
[!H0;F	Cl	Br	I	N+	$([OH]-*=[!#6])	+] [O-][N+](=O)C=1OC(=CC1)C[NH2+]C[C@H]2C[NH+](C(C)C)CC2
[!H0;F	Cl	Br	I	N+	$([OH]-*=[!#6])	+] [O-][N+](=O)c1c(N)ccc(c1)C(=O)NC[C@H]([NH+](C)C)Cc2ccccc2
[!H0;F	Cl	Br	I	N+	$([OH]-*=[!#6])	+] [O-][N+](=O)c1cc(ccc1)C2=NN(C=N2)C[NH+](C3CCCC3)CC
[!H0;F	Cl	Br	I	N+	$([OH]-*=[!#6])	+] [O-][N+](=O)c1ccc(cc1)[C@@H](O)CNC(=O)NC2CC[NH+](C3CC3)CC2
[!H0;F	Cl	Br	I	N+	$([OH]-*=[!#6])	+] [O-][N+](=O)c1ccc(NCC[NH2+]Cc2cnccc2)cc1
[!H0;F	Cl	Br	I	N+	$([OH]-*=[!#6])	+] [O-]C(=O)CCCC(=O)N1CCC([NH+]2CCCCC2)(C(=O)N)CC1
[!H0;F	Cl	Br	I	N+	$([OH]-*=[!#6])	+] Brc1ccc(cc1)CN(C(=O)N[C@@H]2C[NH+](CCC2)C)C
[!H0;F	Cl	Br	I	N+	$([OH]-*=[!#6])	+] Clc1c(cccc1)C=2N=C(SC2)N3CC[NH+](CC3)C
[!H0;F	Cl	Br	I	N+	$([OH]-*=[!#6])	+] Clc1c(cccc1)CCC(=O)N[C@@H](CN2C=[NH+]C=C2)C
[!H0;F	Cl	Br	I	N+	$([OH]-*=[!#6])	+] Clc1c(cccc1)COc2cc(ccc2)C[NH3+]
[!H0;F	Cl	Br	I	N+	$([OH]-*=[!#6])	+] Clc1c(OCC)c(OC)cc(c1)C[NH2+]C2CC2
[!H0;F	Cl	Br	I	N+	$([OH]-*=[!#6])	+] Clc1cc(ccc1)C[NH2+]CCCSc2ncccn2
[!H0;F	Cl	Br	I	N+	$([OH]-*=[!#6])	+] Clc1cc(NC(=O)[C@H](N2C=[NH+]C=C2)C)c(N3CCCCC3)cc1
[!H0;F	Cl	Br	I	N+	$([OH]-*=[!#6])	+] Clc1cc2[nH+]ccc(N3CC[NH2+]CCC3)c2cc1
[!H0;F	Cl	Br	I	N+	$([OH]-*=[!#6])	+] Clc1ccc(NC(=O)C[NH2+]Cc2cc(C#N)ccc2)cc1
[!H0;F	Cl	Br	I	N+	$([OH]-*=[!#6])	+] Clc1ccc(OCCC[NH+]2CCC(CO)CC2)cc1
[!H0;F	Cl	Br	I	N+	$([OH]-*=[!#6])	+] Clc1nc2c(cc1C[NH+]3CCN(CCO)CC3)cccc2
[!H0;F	Cl	Br	I	N+	$([OH]-*=[!#6])	+] ClCC[NH2+]Cc1cc(OC)c(OC)cc1
[!H0;F	Cl	Br	I	N+	$([OH]-*=[!#6])	+] FC(F)(F)c1c(NC(=O)[C@H]([NH+](CC(=O)N)C)C)cccc1
[!H0;F	Cl	Br	I	N+	$([OH]-*=[!#6])	+] FC(F)(F)c1cc(cc(c1)C(F)(F)F)C(=[NH2+])N
[!H0;F	Cl	Br	I	N+	$([OH]-*=[!#6])	+] FC(F)(F)c1cc2NC(=O)CN(c2cc1)C(=O)[C@@H]([NH+]3CCCC3)C
[!H0;F	Cl	Br	I	N+	$([OH]-*=[!#6])	+] FC(F)Oc1cc2c(cc1)[C@@H]([NH2+]Cc3ncccc3)CCC2
[!H0;F	Cl	Br	I	N+	$([OH]-*=[!#6])	+] Fc1c(cc(NC(=O)NCCC[NH+]2CCCCCC2)cc1)C(=O)N
[!H0;F	Cl	Br	I	N+	$([OH]-*=[!#6])	+] Fc1c(N2CCCCC2)cc(N3CC[NH2+]CC3)c([N+]([O-])=O)c1
[!H0;F	Cl	Br	I	N+	$([OH]-*=[!#6])	+] Fc1c(NC(=O)[C@@H]([NH+]2CCN(c3ccccc3)CC2)C)c(F)ccc1
[!H0;F	Cl	Br	I	N+	$([OH]-*=[!#6])	+] Fc1ccc(N2N=C(C(=C2C)C[NH2+]CCCN3C(=O)CCC3)C)cc1
[!H0;F	Cl	Br	I	N+	$([OH]-*=[!#6])	+] Fc1ccc(OCC2CC[NH+](Cc3ccncc3)CC2)cc1
[!H0;F	Cl	Br	I	N+	$([OH]-*=[!#6])	+] Ic1ccc(cc1)C[C@H]([NH3+])CC([O-])=O
[!H0;F	Cl	Br	I	N+	$([OH]-*=[!#6])	+] N1=NN(C(=N1)[C@H](N2CC[NH+](C3CCCC3)CC2)C(C)C)C4CCCC4
[!H0;F	Cl	Br	I	N+	$([OH]-*=[!#6])	+] O(c1c(cccc1)[C@H]([C@H]2CC(OCC2)(C)C)CC[NH3+])C
[!H0;F	Cl	Br	I	N+	$([OH]-*=[!#6])	+] O(c1c(OC)cc(c(OC)c1)C[NH+]2CCOCC2)C
[!H0;F	Cl	Br	I	N+	$([OH]-*=[!#6])	+] O(c1ccc(cc1)CC[NH2+]C[C@H](O)c2ccccc2)C
[!H0;F	Cl	Br	I	N+	$([OH]-*=[!#6])	+] O=C(N(c1c(OC)cccc1)CCC#N)[C@@H]([NH+]2C[C@H](CCC2)C)C
[!H0;F	Cl	Br	I	N+	$([OH]-*=[!#6])	+] O=C(N(C1CCCCC1)C)[C@H]([NH+]2CCN(c3ncccn3)CC2)C
[!H0;F	Cl	Br	I	N+	$([OH]-*=[!#6])	+] O=C(N(Cc1ccc(C#N)cc1)CC[NH+](C)C)NCC
[!H0;F	Cl	Br	I	N+	$([OH]-*=[!#6])	+] O=C(N[C@@H](c1ncccc1)C)N[C@@H]2C[NH+](CCC2)C
[!H0;F	Cl	Br	I	N+	$([OH]-*=[!#6])	+] O=C(N[C@@H]1c2c(OCC1)cccc2)NCCCC[NH+]3CCC(CC3)C
[!H0;F	Cl	Br	I	N+	$([OH]-*=[!#6])	+] O=C(N[C@H](C(C)C)CN1C=[NH+]C=C1)C2=NNC(=C2)CCC
[!H0;F	Cl	Br	I	N+	$([OH]-*=[!#6])	+] O=C(N1[C@@H](CCC[C@@H]1C)C)[C@H]([NH+]2CCC(C(=O)N)CC2)C
[!H0;F	Cl	Br	I	N+	$([OH]-*=[!#6])	+] O=C(N1C[C@@H](O[C@H](C1)C)C)Nc2c[nH+]c(N(C)C)cc2
[!H0;F	Cl	Br	I	N+	$([OH]-*=[!#6])	+] O=C(N1C[C@H](OCC1)C)NCc2cc([nH+]cc2)N3CCOCC3
[!H0;F	Cl	Br	I	N+	$([OH]-*=[!#6])	+] O=C(N1CC[NH+](C(C)(C)C)CCC1)C(=O)Nc2cnc(OC)cc2
[!H0;F	Cl	Br	I	N+	$([OH]-*=[!#6])	+] O=C(N1CC[NH+](CCC1)C)[C@H](Oc2cc(ccc2)C)C
[!H0;F	Cl	Br	I	N+	$([OH]-*=[!#6])	+] O=C(N1CC[NH+](CCO)CC1)CCc2ccccc2
[!H0;F	Cl	Br	I	N+	$([OH]-*=[!#6])	+] O=C(N1CC[NH2+]CCC1)[C@H](N2c3c(N=C2CCC)cccc3)C
[!H0;F	Cl	Br	I	N+	$([OH]-*=[!#6])	+] O=C(N1CCN(c2[nH+]cccc2)CC1)C(=O)Nc3ccc(OC)cc3
[!H0;F	Cl	Br	I	N+	$([OH]-*=[!#6])	+] O=C(N1CCOCC1)NC[C@H]([NH+](CC)CC)c2ccc(OC)cc2
[!H0;F	Cl	Br	I	N+	$([OH]-*=[!#6])	+] O=C(NC(=O)CN1CC[NH+](C[C@@H]2OCCC2)CC1)NC
[!H0;F	Cl	Br	I	N+	$([OH]-*=[!#6])	+] O=C(NC[C@H]([NH+](CC)CC)C=1OC=CC1)c2cc3N=NNc3cc2
[!H0;F	Cl	Br	I	N+	$([OH]-*=[!#6])	+] O=C(NC[C@H]([NH+]1CCCC1)c2ccccc2)CN(c3nccnc3)C
[!H0;F	Cl	Br	I	N+	$([OH]-*=[!#6])	+] O=C(NC[C@H](O)c1c(OC)cccc1)NCCN2C=[NH+]C=C2
[!H0;F	Cl	Br	I	N+	$([OH]-*=[!#6])	+] O=C(NC1=NOC=C1)C(=O)NC[C@@H]([NH+](C)C)c2ccc(cc2)C
[!H0;F	Cl	Br	I	N+	$([OH]-*=[!#6])	+] O=C(Nc1c(cccc1)C(C)C)C(=O)NCCC[NH+]2C[C@H](CCC2)C
[!H0;F	Cl	Br	I	N+	$([OH]-*=[!#6])	+] O=C(Nc1c(OC)cccc1)CCN2CC[NH+](C(C)(C)C)CCC2
[!H0;F	Cl	Br	I	N+	$([OH]-*=[!#6])	+] O=C(Nc1c(OCCC)cc(cc1)C)NCc2cc([nH+]cc2)N(C)C
[!H0;F	Cl	Br	I	N+	$([OH]-*=[!#6])	+] O=C(Nc1cc(c(OC)cc1)C)NCC[NH+]2[C@@H](CCCC2)C
[!H0;F	Cl	Br	I	N+	$([OH]-*=[!#6])	+] O=C(Nc1cc(ccc1)CC)[C@@H]([NH+]2CCC(CNC(=O)C)CC2)C
[!H0;F	Cl	Br	I	N+	$([OH]-*=[!#6])	+] O=C(NCc1ccc(N2CC[NH+](CC2)C)cc1)CCc3ccccc3
[!H0;F	Cl	Br	I	N+	$([OH]-*=[!#6])	+] O=C(NCc1ncccc1)NC[C@@H](O)C[NH+]2Cc3c(cccc3)CC2
[!H0;F	Cl	Br	I	N+	$([OH]-*=[!#6])	+] O=C(NCCc1ccccc1)CN2CC[NH+](CC2)CC
[!H0;F	Cl	Br	I	N+	$([OH]-*=[!#6])	+] O=C(NN=Cc1c(OC)cc(OC)cc1)C[NH+]2CCN(CC2)C
[!H0;F	Cl	Br	I	N+	$([OH]-*=[!#6])	+] O=C(NN=Cc1cc(OC)c(O)cc1)C[NH+]2CCOCC2
[!H0;F	Cl	Br	I	N+	$([OH]-*=[!#6])	+] O=C(OC(C)(C)C)N1CCN(C(=O)[C@H]([NH3+])CCC)CC1
[!H0;F	Cl	Br	I	N+	$([OH]-*=[!#6])	+] O=C(OCC)[C@@]1([NH2+][C@@H](c2ccc(OC)cc2)[C@H]3C(=O)N(C(=O)[C@@H]13)C)C
[!H0;F	Cl	Br	I	N+	$([OH]-*=[!#6])	+] O=C(OCC)C1=C(N(N=C1)c2cc(ccc2)C[NH3+])C
[!H0;F	Cl	Br	I	N+	$([OH]-*=[!#6])	+] O=C1N(C(=CC=C1C(=O)N(C(C)C)CC[NH+]2CCCCCC2)C)CC
[!H0;F	Cl	Br	I	N+	$([OH]-*=[!#6])	+] O=C1N(c2c(O[C@H]1C)cccc2)CC(=O)NCCN3C=[NH+]C=C3
[!H0;F	Cl	Br	I	N+	$([OH]-*=[!#6])	+] O=C1N(N=C(c2cc3OCOc3cc2)C=C1)CC[NH+]4CCCCC4
[!H0;F	Cl	Br	I	N+	$([OH]-*=[!#6])	+] O=C1N(N=C(N2CC[NH2+]CC2)C=C1)c3c(cccc3)C
[!H0;F	Cl	Br	I	N+	$([OH]-*=[!#6])	+] O=C1N(N=C(N2CC[NH2+]CC2)C=C1)c3ccc(OC)cc3
[!H0;F	Cl	Br	I	N+	$([OH]-*=[!#6])	+] O=C1Oc2c(cc3c(c2)CCC3)C(=C1)C[NH+]4CCCC4
[!H0;F	Cl	Br	I	N+	$([OH]-*=[!#6])	+] O=Cc1c(OCCC[NH+]2CCCC2)cccc1
[!H0;F	Cl	Br	I	N+	$([OH]-*=[!#6])	+] O1[C@@H]([C@@H](O)[C@@H](O)[C@H](O)[C@H]1N2c3c(cccc3)C(=C2)CC[NH3+])CO
[!H0;F	Cl	Br	I	N+	$([OH]-*=[!#6])	+] O1c2c(OC1)cccc2C[NH2+]Cc3cc(OC)c(OC)c(OC)c3
[!H0;F	Cl	Br	I	N+	$([OH]-*=[!#6])	+] O1N=C(N=C1CCC)C[NH+]2C[C@@H](C[C@@H](C2)C)C
[!H0;F	Cl	Br	I	N+	$([OH]-*=[!#6])	+] P(=O)(O)([C@@H](C([O-])=O)Cc1ccccc1)CN2C(=O)CCC2
[!H0;F	Cl	Br	I	N+	$([OH]-*=[!#6])	+] S(=O)(=O)([C@@H](C(=O)N[C@H]1C[NH+](C2CC2)CC1)C)C
[!H0;F	Cl	Br	I	N+	$([OH]-*=[!#6])	+] S(=O)(=O)(C1CCCC1)CC(=O)N[C@@H]2[C@H]3[NH+](CC2)CCCC3
[!H0;F	Cl	Br	I	N+	$([OH]-*=[!#6])	+] S(=O)(=O)(NC[C@H]([NH+]1CCCC1)C=2N(C=CC2)C)Cc3ccccc3
[!H0;F	Cl	Br	I	N+	$([OH]-*=[!#6])	+] S(C(=[NH+]C)NC)CC(=O)N(c1ccccc1)CC
[!H0;F	Cl	Br	I	N+	$([OH]-*=[!#6])	+] S(C1=NN=CN1C)[C@@H](C(=O)N(c2ccccc2)CC[NH+](C)C)C
[!H0;F	Cl	Br	I	N+	$([OH]-*=[!#6])	+] S(c1ccc(cc1)C[NH2+]CC(C)C)C
[!H0;F	Cl	Br	I	N+	$([OH]-*=[!#6])	+] S(c1ccc(NC(=O)[C@@H]([NH+](CC(=O)N)C)C)cc1)C
[!H0;F	Cl	Br	I	N+	$([OH]-*=[!#6])	+] S=C(N[C@H]1C2=C(N(N=C2)C)CCC1)NC[C@H]3[NH+](CCC3)CC
[!H0;F	Cl	Br	I	N+	$([OH]-*=[!#6])	+] S=C(NN1CC[NH+](CC1)C)Nc2cc(c(cc2)C)C
[!H0;F	Cl	Br	I	N+	$([OH]-*=[!#6])	+] S=C1OC(=NN1C[NH+]2C[C@H](C(=O)NCC)CCC2)C(C)(C)C
[!H0;F	Cl	Br	I	N+	$([OH]-*=[!#6])	+] S1(=O)(=O)C[C@H](NC(=O)C[NH+](Cc2c(cccc2)C)C)CC1
[!H0;F	Cl	Br	I	N+	$([OH]-*=[!#6])	+] S1[C@H]([NH2+][C@@H](C([O-])=O)C1)c2cc([N+]([O-])=O)c(cc2)C
[!H0;F	Cl	Br	I	N+	$([OH]-*=[!#6])	+] S1C(=CC(c2ccccc2)=C1)C[NH2+][C@@H]3C4=C(N(N=C4)C)CCC3
[!H0;F	Cl	Br	I	N+	$([OH]-*=[!#6])	+] S1C(=NC(=C1)C)CNC(=O)NCc2c[nH+]c(N3CCCC3)cc2
[!H0;F	Cl	Br	I	N+	$([OH]-*=[!#6])	+] S1C(=NC(=C1)C)N2CC[NH+](CC3=C(ON=C3C)C)CC2
[!H0;F	Cl	Br	I	N+	$([OH]-*=[!#6])	+] S1C(=NC(c2ccc(OC(F)F)cc2)=C1)NC3=[NH+]CCC3
[!H0;F	Cl	Br	I	N+	$([OH]-*=[!#6])	+] S1C(C2=NOC(=N2)C[NH+]3CCC(C(=O)NC(C)C)CC3)=CC=C1
[!H0;F	Cl	Br	I	N+	$([OH]-*=[!#6])	+] S1C(NC(=O)CC[NH+](C2CC2)C)=C(C#N)C3=C1CCCCC3
[!H0;F	Cl	Br	I	N+	$([OH]-*=[!#6])	+] S1C(NC(=O)CC[NH+]2CCCCC2)=C(C(=O)N)C=C1
[!H0;F	Cl	Br	I	N+	$([OH]-*=[!#6])	+] S1C=C(/C=C/C(=O)NCC2CC[NH+](Cc3ccccc3)CC2)C=C1
[!H0;F	Cl	Br	I	N+	$([OH]-*=[!#6])	+] S1C=C(C=C1)[C@@H]([NH+]2CCCC2)CNC(=O)c3cc(OC)ccc3
[!H0;F	Cl	Br	I	N+	$([OH]-*=[!#6])	+] S1C2=NC(=NN2C([O-])=C1[C@@H]([NH+](CC)CC)C=3OC(=CC3)C)C
[$([!-0!-1!-2!-3!-4]~*~[!+0!+1!+2!+3!+4])	$([!-0!-1!-2!-3!-4]~*~*~[!+0!+1!+2!+3!+4])	$([!-0!-1!-2!-3!-4]~*~*~*~[!+0!+1!+2!+3!+4])	$([!-0!-1!-2!-3!-4]~*~*~*~*~[!+0!+1!+2!+3!+4])	$([!-0!-1!-2!-3!-4]~*~*~*~*~*~[!+0!+1!+2!+3!+4])	$([!-0!-1!-2!-3!-4]~*~*~*~*~*~*~[!+0!+1!+2!+3!+4])	$([!-0!-1!-2!-3!-4]~*~*~*~*~*~*~*~[!+0!+1!+2!+3!+4])	$([!-0!-1!-2!-3!-4]~*~*~*~*~*~*~*~*~[!+0!+1!+2!+3!+4])	$([!-0!-1!-2!-3!-4]~*~*~*~*~*~*~*~*~*~[!+0!+1!+2!+3!+4])] [O-][N+](=O)C=1C(=NN(C1)C)C(=O)NC2CC[NH+](C(C)C)CC2
[$([!-0!-1!-2!-3!-4]~*~[!+0!+1!+2!+3!+4])	$([!-0!-1!-2!-3!-4]~*~*~[!+0!+1!+2!+3!+4])	$([!-0!-1!-2!-3!-4]~*~*~*~[!+0!+1!+2!+3!+4])	$([!-0!-1!-2!-3!-4]~*~*~*~*~[!+0!+1!+2!+3!+4])	$([!-0!-1!-2!-3!-4]~*~*~*~*~*~[!+0!+1!+2!+3!+4])	$([!-0!-1!-2!-3!-4]~*~*~*~*~*~*~[!+0!+1!+2!+3!+4])	$([!-0!-1!-2!-3!-4]~*~*~*~*~*~*~*~[!+0!+1!+2!+3!+4])	$([!-0!-1!-2!-3!-4]~*~*~*~*~*~*~*~*~[!+0!+1!+2!+3!+4])	$([!-0!-1!-2!-3!-4]~*~*~*~*~*~*~*~*~*~[!+0!+1!+2!+3!+4])] [O-][N+](=O)C=1C(=O)NC([O-])=NC1/C=C/c2cc(OC)c(O)c(OC)c2
[$([!-0!-1!-2!-3!-4]~*~[!+0!+1!+2!+3!+4])	$([!-0!-1!-2!-3!-4]~*~*~[!+0!+1!+2!+3!+4])	$([!-0!-1!-2!-3!-4]~*~*~*~[!+0!+1!+2!+3!+4])	$([!-0!-1!-2!-3!-4]~*~*~*~*~[!+0!+1!+2!+3!+4])	$([!-0!-1!-2!-3!-4]~*~*~*~*~*~[!+0!+1!+2!+3!+4])	$([!-0!-1!-2!-3!-4]~*~*~*~*~*~*~[!+0!+1!+2!+3!+4])	$([!-0!-1!-2!-3!-4]~*~*~*~*~*~*~*~[!+0!+1!+2!+3!+4])	$([!-0!-1!-2!-3!-4]~*~*~*~*~*~*~*~*~[!+0!+1!+2!+3!+4])	$([!-0!-1!-2!-3!-4]~*~*~*~*~*~*~*~*~*~[!+0!+1!+2!+3!+4])] [O-][N+](=O)C=1C(=O)NC([O-])=NC1/C=C/c2cc3N(C(=O)N(c3cc2)C)C
[$([!-0!-1!-2!-3!-4]~*~[!+0!+1!+2!+3!+4])	$([!-0!-1!-2!-3!-4]~*~*~[!+0!+1!+2!+3!+4])	$([!-0!-1!-2!-3!-4]~*~*~*~[!+0!+1!+2!+3!+4])	$([!-0!-1!-2!-3!-4]~*~*~*~*~[!+0!+1!+2!+3!+4])	$([!-0!-1!-2!-3!-4]~*~*~*~*~*~[!+0!+1!+2!+3!+4])	$([!-0!-1!-2!-3!-4]~*~*~*~*~*~*~[!+0!+1!+2!+3!+4])	$([!-0!-1!-2!-3!-4]~*~*~*~*~*~*~*~[!+0!+1!+2!+3!+4])	$([!-0!-1!-2!-3!-4]~*~*~*~*~*~*~*~*~[!+0!+1!+2!+3!+4])	$([!-0!-1!-2!-3!-4]~*~*~*~*~*~*~*~*~*~[!+0!+1!+2!+3!+4])] [O-][N+](=O)C=1N=CN(C(N[C@@H](C[NH+]2C[C@@H](CCC2)C)C)1)C
[$([!-0!-1!-2!-3!-4]~*~[!+0!+1!+2!+3!+4])	$([!-0!-1!-2!-3!-4]~*~*~[!+0!+1!+2!+3!+4])	$([!-0!-1!-2!-3!-4]~*~*~*~[!+0!+1!+2!+3!+4])	$([!-0!-1!-2!-3!-4]~*~*~*~*~[!+0!+1!+2!+3!+4])	$([!-0!-1!-2!-3!-4]~*~*~*~*~*~[!+0!+1!+2!+3!+4])	$([!-0!-1!-2!-3!-4]~*~*~*~*~*~*~[!+0!+1!+2!+3!+4])	$([!-0!-1!-2!-3!-4]~*~*~*~*~*~*~*~[!+0!+1!+2!+3!+4])	$([!-0!-1!-2!-3!-4]~*~*~*~*~*~*~*~*~[!+0!+1!+2!+3!+4])	$([!-0!-1!-2!-3!-4]~*~*~*~*~*~*~*~*~*~[!+0!+1!+2!+3!+4])] [O-][N+](=O)C1=C(N(C(NC)=C([N+]([O-])=O)C1)C)NCc2ncccc2
[$([!-0!-1!-2!-3!-4]~*~[!+0!+1!+2!+3!+4])	$([!-0!-1!-2!-3!-4]~*~*~[!+0!+1!+2!+3!+4])	$([!-0!-1!-2!-3!-4]~*~*~*~[!+0!+1!+2!+3!+4])	$([!-0!-1!-2!-3!-4]~*~*~*~*~[!+0!+1!+2!+3!+4])	$([!-0!-1!-2!-3!-4]~*~*~*~*~*~[!+0!+1!+2!+3!+4])	$([!-0!-1!-2!-3!-4]~*~*~*~*~*~*~[!+0!+1!+2!+3!+4])	$([!-0!-1!-2!-3!-4]~*~*~*~*~*~*~*~[!+0!+1!+2!+3!+4])	$([!-0!-1!-2!-3!-4]~*~*~*~*~*~*~*~*~[!+0!+1!+2!+3!+4])	$([!-0!-1!-2!-3!-4]~*~*~*~*~*~*~*~*~*~[!+0!+1!+2!+3!+4])] [O-][N+](=O)C1=C(N=C(/C(=C(/[O-])\OC)/[C@H]1C=2C3=NON=C3C=CC2)C)C
[$([!-0!-1!-2!-3!-4]~*~[!+0!+1!+2!+3!+4])	$([!-0!-1!-2!-3!-4]~*~*~[!+0!+1!+2!+3!+4])	$([!-0!-1!-2!-3!-4]~*~*~*~[!+0!+1!+2!+3!+4])	$([!-0!-1!-2!-3!-4]~*~*~*~*~[!+0!+1!+2!+3!+4])	$([!-0!-1!-2!-3!-4]~*~*~*~*~*~[!+0!+1!+2!+3!+4])	$([!-0!-1!-2!-3!-4]~*~*~*~*~*~*~[!+0!+1!+2!+3!+4])	$([!-0!-1!-2!-3!-4]~*~*~*~*~*~*~*~[!+0!+1!+2!+3!+4])	$([!-0!-1!-2!-3!-4]~*~*~*~*~*~*~*~*~[!+0!+1!+2!+3!+4])	$([!-0!-1!-2!-3!-4]~*~*~*~*~*~*~*~*~*~[!+0!+1!+2!+3!+4])] [O-][N+](=O)C1=NC=CN1CCC[C@@H]([NH3+])C([O-])=O
[$([!-0!-1!-2!-3!-4]~*~[!+0!+1!+2!+3!+4])	$([!-0!-1!-2!-3!-4]~*~*~[!+0!+1!+2!+3!+4])	$([!-0!-1!-2!-3!-4]~*~*~*~[!+0!+1!+2!+3!+4])	$([!-0!-1!-2!-3!-4]~*~*~*~*~[!+0!+1!+2!+3!+4])	$([!-0!-1!-2!-3!-4]~*~*~*~*~*~[!+0!+1!+2!+3!+4])	$([!-0!-1!-2!-3!-4]~*~*~*~*~*~*~[!+0!+1!+2!+3!+4])	$([!-0!-1!-2!-3!-4]~*~*~*~*~*~*~*~[!+0!+1!+2!+3!+4])	$([!-0!-1!-2!-3!-4]~*~*~*~*~*~*~*~*~[!+0!+1!+2!+3!+4])	$([!-0!-1!-2!-3!-4]~*~*~*~*~*~*~*~*~*~[!+0!+1!+2!+3!+4])] [O-][N+](=O)c1c([O-])c(OC)cc(c1)C[NH+]2CC[NH+](CC2)C
[$([!-0!-1!-2!-3!-4]~*~[!+0!+1!+2!+3!+4])	$([!-0!-1!-2!-3!-4]~*~*~[!+0!+1!+2!+3!+4])	$([!-0!-1!-2!-3!-4]~*~*~*~[!+0!+1!+2!+3!+4])	$([!-0!-1!-2!-3!-4]~*~*~*~*~[!+0!+1!+2!+3!+4])	$([!-0!-1!-2!-3!-4]~*~*~*~*~*~[!+0!+1!+2!+3!+4])	$([!-0!-1!-2!-3!-4]~*~*~*~*~*~*~[!+0!+1!+2!+3!+4])	$([!-0!-1!-2!-3!-4]~*~*~*~*~*~*~*~[!+0!+1!+2!+3!+4])	$([!-0!-1!-2!-3!-4]~*~*~*~*~*~*~*~*~[!+0!+1!+2!+3!+4])	$([!-0!-1!-2!-3!-4]~*~*~*~*~*~*~*~*~*~[!+0!+1!+2!+3!+4])] [O-][N+](=O)c1c(c(cc([N+]([O-])=O)c1)C(=O)OCc2ccc(C#N)cc2)C
[$([!-0!-1!-2!-3!-4]~*~[!+0!+1!+2!+3!+4])	$([!-0!-1!-2!-3!-4]~*~*~[!+0!+1!+2!+3!+4])	$([!-0!-1!-2!-3!-4]~*~*~*~[!+0!+1!+2!+3!+4])	$([!-0!-1!-2!-3!-4]~*~*~*~*~[!+0!+1!+2!+3!+4])	$([!-0!-1!-2!-3!-4]~*~*~*~*~*~[!+0!+1!+2!+3!+4])	$([!-0!-1!-2!-3!-4]~*~*~*~*~*~*~[!+0!+1!+2!+3!+4])	$([!-0!-1!-2!-3!-4]~*~*~*~*~*~*~*~[!+0!+1!+2!+3!+4])	$([!-0!-1!-2!-3!-4]~*~*~*~*~*~*~*~*~[!+0!+1!+2!+3!+4])	$([!-0!-1!-2!-3!-4]~*~*~*~*~*~*~*~*~*~[!+0!+1!+2!+3!+4])] [O-][N+](=O)c1c(c(ccc1)C([O-])=O)C(=O)Nc2ccc(cc2)C(=O)C
[$([!-0!-1!-2!-3!-4]~*~[!+0!+1!+2!+3!+4])	$([!-0!-1!-2!-3!-4]~*~*~[!+0!+1!+2!+3!+4])	$([!-0!-1!-2!-3!-4]~*~*~*~[!+0!+1!+2!+3!+4])	$([!-0!-1!-2!-3!-4]~*~*~*~*~[!+0!+1!+2!+3!+4])	$([!-0!-1!-2!-3!-4]~*~*~*~*~*~[!+0!+1!+2!+3!+4])	$([!-0!-1!-2!-3!-4]~*~*~*~*~*~*~[!+0!+1!+2!+3!+4])	$([!-0!-1!-2!-3!-4]~*~*~*~*~*~*~*~[!+0!+1!+2!+3!+4])	$([!-0!-1!-2!-3!-4]~*~*~*~*~*~*~*~*~[!+0!+1!+2!+3!+4])	$([!-0!-1!-2!-3!-4]~*~*~*~*~*~*~*~*~*~[!+0!+1!+2!+3!+4])] [O-][N+](=O)c1c(c(NC(=O)C[n+]2ccc(cc2)C)ccc1)C
[$([!-0!-1!-2!-3!-4]~*~[!+0!+1!+2!+3!+4])	$([!-0!-1!-2!-3!-4]~*~*~[!+0!+1!+2!+3!+4])	$([!-0!-1!-2!-3!-4]~*~*~*~[!+0!+1!+2!+3!+4])	$([!-0!-1!-2!-3!-4]~*~*~*~*~[!+0!+1!+2!+3!+4])	$([!-0!-1!-2!-3!-4]~*~*~*~*~*~[!+0!+1!+2!+3!+4])	$([!-0!-1!-2!-3!-4]~*~*~*~*~*~*~[!+0!+1!+2!+3!+4])	$([!-0!-1!-2!-3!-4]~*~*~*~*~*~*~*~[!+0!+1!+2!+3!+4])	$([!-0!-1!-2!-3!-4]~*~*~*~*~*~*~*~*~[!+0!+1!+2!+3!+4])	$([!-0!-1!-2!-3!-4]~*~*~*~*~*~*~*~*~*~[!+0!+1!+2!+3!+4])] [O-][N+](=O)c1c(cc(N2CCC(CC2)C)cc1)C([O-])=O
[$([!-0!-1!-2!-3!-4]~*~[!+0!+1!+2!+3!+4])	$([!-0!-1!-2!-3!-4]~*~*~[!+0!+1!+2!+3!+4])	$([!-0!-1!-2!-3!-4]~*~*~*~[!+0!+1!+2!+3!+4])	$([!-0!-1!-2!-3!-4]~*~*~*~*~[!+0!+1!+2!+3!+4])	$([!-0!-1!-2!-3!-4]~*~*~*~*~*~[!+0!+1!+2!+3!+4])	$([!-0!-1!-2!-3!-4]~*~*~*~*~*~*~[!+0!+1!+2!+3!+4])	$([!-0!-1!-2!-3!-4]~*~*~*~*~*~*~*~[!+0!+1!+2!+3!+4])	$([!-0!-1!-2!-3!-4]~*~*~*~*~*~*~*~*~[!+0!+1!+2!+3!+4])	$([!-0!-1!-2!-3!-4]~*~*~*~*~*~*~*~*~*~[!+0!+1!+2!+3!+4])] [O-][N+](=O)c1c(ccc([N+]([O-])=O)c1)C(=O)NC[C@@H]2OCCC2
[$([!-0!-1!-2!-3!-4]~*~[!+0!+1!+2!+3!+4])	$([!-0!-1!-2!-3!-4]~*~*~[!+0!+1!+2!+3!+4])	$([!-0!-1!-2!-3!-4]~*~*~*~[!+0!+1!+2!+3!+4])	$([!-0!-1!-2!-3!-4]~*~*~*~*~[!+0!+1!+2!+3!+4])	$([!-0!-1!-2!-3!-4]~*~*~*~*~*~[!+0!+1!+2!+3!+4])	$([!-0!-1!-2!-3!-4]~*~*~*~*~*~*~[!+0!+1!+2!+3!+4])	$([!-0!-1!-2!-3!-4]~*~*~*~*~*~*~*~[!+0!+1!+2!+3!+4])	$([!-0!-1!-2!-3!-4]~*~*~*~*~*~*~*~*~[!+0!+1!+2!+3!+4])	$([!-0!-1!-2!-3!-4]~*~*~*~*~*~*~*~*~*~[!+0!+1!+2!+3!+4])] [O-][N+](=O)c1c(ccc([N+]([O-])=O)c1)C(=O)Nc2ccccc2
[$([!-0!-1!-2!-3!-4]~*~[!+0!+1!+2!+3!+4])	$([!-0!-1!-2!-3!-4]~*~*~[!+0!+1!+2!+3!+4])	$([!-0!-1!-2!-3!-4]~*~*~*~[!+0!+1!+2!+3!+4])	$([!-0!-1!-2!-3!-4]~*~*~*~*~[!+0!+1!+2!+3!+4])	$([!-0!-1!-2!-3!-4]~*~*~*~*~*~[!+0!+1!+2!+3!+4])	$([!-0!-1!-2!-3!-4]~*~*~*~*~*~*~[!+0!+1!+2!+3!+4])	$([!-0!-1!-2!-3!-4]~*~*~*~*~*~*~*~[!+0!+1!+2!+3!+4])	$([!-0!-1!-2!-3!-4]~*~*~*~*~*~*~*~*~[!+0!+1!+2!+3!+4])	$([!-0!-1!-2!-3!-4]~*~*~*~*~*~*~*~*~*~[!+0!+1!+2!+3!+4])] [O-][N+](=O)c1c(N2CC[NH+](CC2)C)cc3N=CNC(=O)c3c1
[$([!-0!-1!-2!-3!-4]~*~[!+0!+1!+2!+3!+4])	$([!-0!-1!-2!-3!-4]~*~*~[!+0!+1!+2!+3!+4])	$([!-0!-1!-2!-3!-4]~*~*~*~[!+0!+1!+2!+3!+4])	$([!-0!-1!-2!-3!-4]~*~*~*~*~[!+0!+1!+2!+3!+4])	$([!-0!-1!-2!-3!-4]~*~*~*~*~*~[!+0!+1!+2!+3!+4])	$([!-0!-1!-2!-3!-4]~*~*~*~*~*~*~[!+0!+1!+2!+3!+4])	$([!-0!-1!-2!-3!-4]~*~*~*~*~*~*~*~[!+0!+1!+2!+3!+4])	$([!-0!-1!-2!-3!-4]~*~*~*~*~*~*~*~*~[!+0!+1!+2!+3!+4])	$([!-0!-1!-2!-3!-4]~*~*~*~*~*~*~*~*~*~[!+0!+1!+2!+3!+4])] [O-][N+](=O)c1c(NC(=O)[C@H]2[C@H](C([O-])=O)CC=CC2)ccc(OCC)c1
[$([!-0!-1!-2!-3!-4]~*~[!+0!+1!+2!+3!+4])	$([!-0!-1!-2!-3!-4]~*~*~[!+0!+1!+2!+3!+4])	$([!-0!-1!-2!-3!-4]~*~*~*~[!+0!+1!+2!+3!+4])	$([!-0!-1!-2!-3!-4]~*~*~*~*~[!+0!+1!+2!+3!+4])	$([!-0!-1!-2!-3!-4]~*~*~*~*~*~[!+0!+1!+2!+3!+4])	$([!-0!-1!-2!-3!-4]~*~*~*~*~*~*~[!+0!+1!+2!+3!+4])	$([!-0!-1!-2!-3!-4]~*~*~*~*~*~*~*~[!+0!+1!+2!+3!+4])	$([!-0!-1!-2!-3!-4]~*~*~*~*~*~*~*~*~[!+0!+1!+2!+3!+4])	$([!-0!-1!-2!-3!-4]~*~*~*~*~*~*~*~*~*~[!+0!+1!+2!+3!+4])] [O-][N+](=O)c1c(NC(=O)C[n+]2ccc(cc2)C)cccc1
[$([!-0!-1!-2!-3!-4]~*~[!+0!+1!+2!+3!+4])	$([!-0!-1!-2!-3!-4]~*~*~[!+0!+1!+2!+3!+4])	$([!-0!-1!-2!-3!-4]~*~*~*~[!+0!+1!+2!+3!+4])	$([!-0!-1!-2!-3!-4]~*~*~*~*~[!+0!+1!+2!+3!+4])	$([!-0!-1!-2!-3!-4]~*~*~*~*~*~[!+0!+1!+2!+3!+4])	$([!-0!-1!-2!-3!-4]~*~*~*~*~*~*~[!+0!+1!+2!+3!+4])	$([!-0!-1!-2!-3!-4]~*~*~*~*~*~*~*~[!+0!+1!+2!+3!+4])	$([!-0!-1!-2!-3!-4]~*~*~*~*~*~*~*~*~[!+0!+1!+2!+3!+4])	$([!-0!-1!-2!-3!-4]~*~*~*~*~*~*~*~*~*~[!+0!+1!+2!+3!+4])] [O-][N+](=O)c1c(nccc1)NCC2([NH+](C)C)CCCCC2
[$([!-0!-1!-2!-3!-4]~*~[!+0!+1!+2!+3!+4])	$([!-0!-1!-2!-3!-4]~*~*~[!+0!+1!+2!+3!+4])	$([!-0!-1!-2!-3!-4]~*~*~*~[!+0!+1!+2!+3!+4])	$([!-0!-1!-2!-3!-4]~*~*~*~*~[!+0!+1!+2!+3!+4])	$([!-0!-1!-2!-3!-4]~*~*~*~*~*~[!+0!+1!+2!+3!+4])	$([!-0!-1!-2!-3!-4]~*~*~*~*~*~*~[!+0!+1!+2!+3!+4])	$([!-0!-1!-2!-3!-4]~*~*~*~*~*~*~*~[!+0!+1!+2!+3!+4])	$([!-0!-1!-2!-3!-4]~*~*~*~*~*~*~*~*~[!+0!+1!+2!+3!+4])	$([!-0!-1!-2!-3!-4]~*~*~*~*~*~*~*~*~*~[!+0!+1!+2!+3!+4])] [O-][N+](=O)c1c(NNC(=O)[C@H]2C3(C2)CCC3)ccc([N+]([O-])=O)c1
[$([!-0!-1!-2!-3!-4]~*~[!+0!+1!+2!+3!+4])	$([!-0!-1!-2!-3!-4]~*~*~[!+0!+1!+2!+3!+4])	$([!-0!-1!-2!-3!-4]~*~*~*~[!+0!+1!+2!+3!+4])	$([!-0!-1!-2!-3!-4]~*~*~*~*~[!+0!+1!+2!+3!+4])	$([!-0!-1!-2!-3!-4]~*~*~*~*~*~[!+0!+1!+2!+3!+4])	$([!-0!-1!-2!-3!-4]~*~*~*~*~*~*~[!+0!+1!+2!+3!+4])	$([!-0!-1!-2!-3!-4]~*~*~*~*~*~*~*~[!+0!+1!+2!+3!+4])	$([!-0!-1!-2!-3!-4]~*~*~*~*~*~*~*~*~[!+0!+1!+2!+3!+4])	$([!-0!-1!-2!-3!-4]~*~*~*~*~*~*~*~*~*~[!+0!+1!+2!+3!+4])] [O-][N+](=O)c1c(O)c2ncccc2c(c1)C[NH+]3CCOCC3
[$([!-0!-1!-2!-3!-4]~*~[!+0!+1!+2!+3!+4])	$([!-0!-1!-2!-3!-4]~*~*~[!+0!+1!+2!+3!+4])	$([!-0!-1!-2!-3!-4]~*~*~*~[!+0!+1!+2!+3!+4])	$([!-0!-1!-2!-3!-4]~*~*~*~*~[!+0!+1!+2!+3!+4])	$([!-0!-1!-2!-3!-4]~*~*~*~*~*~[!+0!+1!+2!+3!+4])	$([!-0!-1!-2!-3!-4]~*~*~*~*~*~*~[!+0!+1!+2!+3!+4])	$([!-0!-1!-2!-3!-4]~*~*~*~*~*~*~*~[!+0!+1!+2!+3!+4])	$([!-0!-1!-2!-3!-4]~*~*~*~*~*~*~*~*~[!+0!+1!+2!+3!+4])	$([!-0!-1!-2!-3!-4]~*~*~*~*~*~*~*~*~*~[!+0!+1!+2!+3!+4])] [O-][N+](=O)c1c(OCCC[NH+]2CCOCC2)cc(cc1)C
[$([!-0!-1!-2!-3!-4]~*~[!+0!+1!+2!+3!+4])	$([!-0!-1!-2!-3!-4]~*~*~[!+0!+1!+2!+3!+4])	$([!-0!-1!-2!-3!-4]~*~*~*~[!+0!+1!+2!+3!+4])	$([!-0!-1!-2!-3!-4]~*~*~*~*~[!+0!+1!+2!+3!+4])	$([!-0!-1!-2!-3!-4]~*~*~*~*~*~[!+0!+1!+2!+3!+4])	$([!-0!-1!-2!-3!-4]~*~*~*~*~*~*~[!+0!+1!+2!+3!+4])	$([!-0!-1!-2!-3!-4]~*~*~*~*~*~*~*~[!+0!+1!+2!+3!+4])	$([!-0!-1!-2!-3!-4]~*~*~*~*~*~*~*~*~[!+0!+1!+2!+3!+4])	$([!-0!-1!-2!-3!-4]~*~*~*~*~*~*~*~*~*~[!+0!+1!+2!+3!+4])] [O-][N+](=O)c1cc([N+]([O-])=O)cc(c1)C(=O)N[C@@H](C([O-])=O)CC(C)C
[$([!-0!-1!-2!-3!-4]~*~[!+0!+1!+2!+3!+4])	$([!-0!-1!-2!-3!-4]~*~*~[!+0!+1!+2!+3!+4])	$([!-0!-1!-2!-3!-4]~*~*~*~[!+0!+1!+2!+3!+4])	$([!-0!-1!-2!-3!-4]~*~*~*~*~[!+0!+1!+2!+3!+4])	$([!-0!-1!-2!-3!-4]~*~*~*~*~*~[!+0!+1!+2!+3!+4])	$([!-0!-1!-2!-3!-4]~*~*~*~*~*~*~[!+0!+1!+2!+3!+4])	$([!-0!-1!-2!-3!-4]~*~*~*~*~*~*~*~[!+0!+1!+2!+3!+4])	$([!-0!-1!-2!-3!-4]~*~*~*~*~*~*~*~*~[!+0!+1!+2!+3!+4])	$([!-0!-1!-2!-3!-4]~*~*~*~*~*~*~*~*~*~[!+0!+1!+2!+3!+4])] [O-][N+](=O)c1cc([N+]([O-])=O)cc(c1)C(=O)N[C@H]([C@H]2OCCC2)C
[$([!-0!-1!-2!-3!-4]~*~[!+0!+1!+2!+3!+4])	$([!-0!-1!-2!-3!-4]~*~*~[!+0!+1!+2!+3!+4])	$([!-0!-1!-2!-3!-4]~*~*~*~[!+0!+1!+2!+3!+4])	$([!-0!-1!-2!-3!-4]~*~*~*~*~[!+0!+1!+2!+3!+4])	$([!-0!-1!-2!-3!-4]~*~*~*~*~*~[!+0!+1!+2!+3!+4])	$([!-0!-1!-2!-3!-4]~*~*~*~*~*~*~[!+0!+1!+2!+3!+4])	$([!-0!-1!-2!-3!-4]~*~*~*~*~*~*~*~[!+0!+1!+2!+3!+4])	$([!-0!-1!-2!-3!-4]~*~*~*~*~*~*~*~*~[!+0!+1!+2!+3!+4])	$([!-0!-1!-2!-3!-4]~*~*~*~*~*~*~*~*~*~[!+0!+1!+2!+3!+4])] [O-][N+](=O)c1cc([N+]([O-])=O)cc(c1)C(=O)Nc2cc(C#C)ccc2
[$([!-0!-1!-2!-3!-4]~*~[!+0!+1!+2!+3!+4])	$([!-0!-1!-2!-3!-4]~*~*~[!+0!+1!+2!+3!+4])	$([!-0!-1!-2!-3!-4]~*~*~*~[!+0!+1!+2!+3!+4])	$([!-0!-1!-2!-3!-4]~*~*~*~*~[!+0!+1!+2!+3!+4])	$([!-0!-1!-2!-3!-4]~*~*~*~*~*~[!+0!+1!+2!+3!+4])	$([!-0!-1!-2!-3!-4]~*~*~*~*~*~*~[!+0!+1!+2!+3!+4])	$([!-0!-1!-2!-3!-4]~*~*~*~*~*~*~*~[!+0!+1!+2!+3!+4])	$([!-0!-1!-2!-3!-4]~*~*~*~*~*~*~*~*~[!+0!+1!+2!+3!+4])	$([!-0!-1!-2!-3!-4]~*~*~*~*~*~*~*~*~*~[!+0!+1!+2!+3!+4])] [O-][N+](=O)c1cc(c([O-])cc1)C=Nc2c(ccc(c2)C(=O)NCC)C
[$([!-0!-1!-2!-3!-4]~*~[!+0!+1!+2!+3!+4])	$([!-0!-1!-2!-3!-4]~*~*~[!+0!+1!+2!+3!+4])	$([!-0!-1!-2!-3!-4]~*~*~*~[!+0!+1!+2!+3!+4])	$([!-0!-1!-2!-3!-4]~*~*~*~*~[!+0!+1!+2!+3!+4])	$([!-0!-1!-2!-3!-4]~*~*~*~*~*~[!+0!+1!+2!+3!+4])	$([!-0!-1!-2!-3!-4]~*~*~*~*~*~*~[!+0!+1!+2!+3!+4])	$([!-0!-1!-2!-3!-4]~*~*~*~*~*~*~*~[!+0!+1!+2!+3!+4])	$([!-0!-1!-2!-3!-4]~*~*~*~*~*~*~*~*~[!+0!+1!+2!+3!+4])	$([!-0!-1!-2!-3!-4]~*~*~*~*~*~*~*~*~*~[!+0!+1!+2!+3!+4])] [O-][N+](=O)c1cc(c([O-])cc1)C=NNC(=O)c2ccc(cc2)C
[$([!-0!-1!-2!-3!-4]~*~[!+0!+1!+2!+3!+4])	$([!-0!-1!-2!-3!-4]~*~*~[!+0!+1!+2!+3!+4])	$([!-0!-1!-2!-3!-4]~*~*~*~[!+0!+1!+2!+3!+4])	$([!-0!-1!-2!-3!-4]~*~*~*~*~[!+0!+1!+2!+3!+4])	$([!-0!-1!-2!-3!-4]~*~*~*~*~*~[!+0!+1!+2!+3!+4])	$([!-0!-1!-2!-3!-4]~*~*~*~*~*~*~[!+0!+1!+2!+3!+4])	$([!-0!-1!-2!-3!-4]~*~*~*~*~*~*~*~[!+0!+1!+2!+3!+4])	$([!-0!-1!-2!-3!-4]~*~*~*~*~*~*~*~*~[!+0!+1!+2!+3!+4])	$([!-0!-1!-2!-3!-4]~*~*~*~*~*~*~*~*~*~[!+0!+1!+2!+3!+4])] [O-][N+](=O)c1cc(c([O-])cc1)C=NNC(=O)CCCC
[$([!-0!-1!-2!-3!-4]~*~[!+0!+1!+2!+3!+4])	$([!-0!-1!-2!-3!-4]~*~*~[!+0!+1!+2!+3!+4])	$([!-0!-1!-2!-3!-4]~*~*~*~[!+0!+1!+2!+3!+4])	$([!-0!-1!-2!-3!-4]~*~*~*~*~[!+0!+1!+2!+3!+4])	$([!-0!-1!-2!-3!-4]~*~*~*~*~*~[!+0!+1!+2!+3!+4])	$([!-0!-1!-2!-3!-4]~*~*~*~*~*~*~[!+0!+1!+2!+3!+4])	$([!-0!-1!-2!-3!-4]~*~*~*~*~*~*~*~[!+0!+1!+2!+3!+4])	$([!-0!-1!-2!-3!-4]~*~*~*~*~*~*~*~*~[!+0!+1!+2!+3!+4])	$([!-0!-1!-2!-3!-4]~*~*~*~*~*~*~*~*~*~[!+0!+1!+2!+3!+4])] [O-][N+](=O)c1cc(c(NC(=O)[C@H]([NH+]2CCC(C#N)CC2)C)cc1)C
[$([!-0!-1!-2!-3!-4]~*~[!+0!+1!+2!+3!+4])	$([!-0!-1!-2!-3!-4]~*~*~[!+0!+1!+2!+3!+4])	$([!-0!-1!-2!-3!-4]~*~*~*~[!+0!+1!+2!+3!+4])	$([!-0!-1!-2!-3!-4]~*~*~*~*~[!+0!+1!+2!+3!+4])	$([!-0!-1!-2!-3!-4]~*~*~*~*~*~[!+0!+1!+2!+3!+4])	$([!-0!-1!-2!-3!-4]~*~*~*~*~*~*~[!+0!+1!+2!+3!+4])	$([!-0!-1!-2!-3!-4]~*~*~*~*~*~*~*~[!+0!+1!+2!+3!+4])	$([!-0!-1!-2!-3!-4]~*~*~*~*~*~*~*~*~[!+0!+1!+2!+3!+4])	$([!-0!-1!-2!-3!-4]~*~*~*~*~*~*~*~*~*~[!+0!+1!+2!+3!+4])] [O-][N+](=O)c1cc(c(O)cc1)C2=[NH+]CCN2CCCC
[$([!-0!-1!-2!-3!-4]~*~[!+0!+1!+2!+3!+4])	$([!-0!-1!-2!-3!-4]~*~*~[!+0!+1!+2!+3!+4])	$([!-0!-1!-2!-3!-4]~*~*~*~[!+0!+1!+2!+3!+4])	$([!-0!-1!-2!-3!-4]~*~*~*~*~[!+0!+1!+2!+3!+4])	$([!-0!-1!-2!-3!-4]~*~*~*~*~*~[!+0!+1!+2!+3!+4])	$([!-0!-1!-2!-3!-4]~*~*~*~*~*~*~[!+0!+1!+2!+3!+4])	$([!-0!-1!-2!-3!-4]~*~*~*~*~*~*~*~[!+0!+1!+2!+3!+4])	$([!-0!-1!-2!-3!-4]~*~*~*~*~*~*~*~*~[!+0!+1!+2!+3!+4])	$([!-0!-1!-2!-3!-4]~*~*~*~*~*~*~*~*~*~[!+0!+1!+2!+3!+4])] [O-][N+](=O)c1cc(ccc1)[C@H]2N(c3ccccc3)C(=O)C([O-])=C(C(=O)C)2
[$([!-0!-1!-2!-3!-4]~*~[!+0!+1!+2!+3!+4])	$([!-0!-1!-2!-3!-4]~*~*~[!+0!+1!+2!+3!+4])	$([!-0!-1!-2!-3!-4]~*~*~*~[!+0!+1!+2!+3!+4])	$([!-0!-1!-2!-3!-4]~*~*~*~*~[!+0!+1!+2!+3!+4])	$([!-0!-1!-2!-3!-4]~*~*~*~*~*~[!+0!+1!+2!+3!+4])	$([!-0!-1!-2!-3!-4]~*~*~*~*~*~*~[!+0!+1!+2!+3!+4])	$([!-0!-1!-2!-3!-4]~*~*~*~*~*~*~*~[!+0!+1!+2!+3!+4])	$([!-0!-1!-2!-3!-4]~*~*~*~*~*~*~*~*~[!+0!+1!+2!+3!+4])	$([!-0!-1!-2!-3!-4]~*~*~*~*~*~*~*~*~*~[!+0!+1!+2!+3!+4])] [O-][N+](=O)c1cc(ccc1)C[C@@]2([NH2+]CCC2)C([O-])=O
[$([!-0!-1!-2!-3!-4]~*~[!+0!+1!+2!+3!+4])	$([!-0!-1!-2!-3!-4]~*~*~[!+0!+1!+2!+3!+4])	$([!-0!-1!-2!-3!-4]~*~*~*~[!+0!+1!+2!+3!+4])	$([!-0!-1!-2!-3!-4]~*~*~*~*~[!+0!+1!+2!+3!+4])	$([!-0!-1!-2!-3!-4]~*~*~*~*~*~[!+0!+1!+2!+3!+4])	$([!-0!-1!-2!-3!-4]~*~*~*~*~*~*~[!+0!+1!+2!+3!+4])	$([!-0!-1!-2!-3!-4]~*~*~*~*~*~*~*~[!+0!+1!+2!+3!+4])	$([!-0!-1!-2!-3!-4]~*~*~*~*~*~*~*~*~[!+0!+1!+2!+3!+4])	$([!-0!-1!-2!-3!-4]~*~*~*~*~*~*~*~*~*~[!+0!+1!+2!+3!+4])] [O-][N+](=O)c1cc(ccc1)C[NH2+]C[C@H]2C[NH+](C(C)C)CC2
[$([!-0!-1!-2!-3!-4]~*~[!+0!+1!+2!+3!+4])	$([!-0!-1!-2!-3!-4]~*~*~[!+0!+1!+2!+3!+4])	$([!-0!-1!-2!-3!-4]~*~*~*~[!+0!+1!+2!+3!+4])	$([!-0!-1!-2!-3!-4]~*~*~*~*~[!+0!+1!+2!+3!+4])	$([!-0!-1!-2!-3!-4]~*~*~*~*~*~[!+0!+1!+2!+3!+4])	$([!-0!-1!-2!-3!-4]~*~*~*~*~*~*~[!+0!+1!+2!+3!+4])	$([!-0!-1!-2!-3!-4]~*~*~*~*~*~*~*~[!+0!+1!+2!+3!+4])	$([!-0!-1!-2!-3!-4]~*~*~*~*~*~*~*~*~[!+0!+1!+2!+3!+4])	$([!-0!-1!-2!-3!-4]~*~*~*~*~*~*~*~*~*~[!+0!+1!+2!+3!+4])] [O-][N+](=O)c1cc(N2C(=O)c3c(cccc3)C(=O)2)c(cc1)C([O-])=O
[$([!-0!-1!-2!-3!-4]~*~[!+0!+1!+2!+3!+4])	$([!-0!-1!-2!-3!-4]~*~*~[!+0!+1!+2!+3!+4])	$([!-0!-1!-2!-3!-4]~*~*~*~[!+0!+1!+2!+3!+4])	$([!-0!-1!-2!-3!-4]~*~*~*~*~[!+0!+1!+2!+3!+4])	$([!-0!-1!-2!-3!-4]~*~*~*~*~*~[!+0!+1!+2!+3!+4])	$([!-0!-1!-2!-3!-4]~*~*~*~*~*~*~[!+0!+1!+2!+3!+4])	$([!-0!-1!-2!-3!-4]~*~*~*~*~*~*~*~[!+0!+1!+2!+3!+4])	$([!-0!-1!-2!-3!-4]~*~*~*~*~*~*~*~*~[!+0!+1!+2!+3!+4])	$([!-0!-1!-2!-3!-4]~*~*~*~*~*~*~*~*~*~[!+0!+1!+2!+3!+4])] [O-][N+](=O)c1cc(NC(=O)[C@H]([NH+](CCOC)C)C)c(cc1)C
[$([!-0!-1!-2!-3!-4]~*~[!+0!+1!+2!+3!+4])	$([!-0!-1!-2!-3!-4]~*~*~[!+0!+1!+2!+3!+4])	$([!-0!-1!-2!-3!-4]~*~*~*~[!+0!+1!+2!+3!+4])	$([!-0!-1!-2!-3!-4]~*~*~*~*~[!+0!+1!+2!+3!+4])	$([!-0!-1!-2!-3!-4]~*~*~*~*~*~[!+0!+1!+2!+3!+4])	$([!-0!-1!-2!-3!-4]~*~*~*~*~*~*~[!+0!+1!+2!+3!+4])	$([!-0!-1!-2!-3!-4]~*~*~*~*~*~*~*~[!+0!+1!+2!+3!+4])	$([!-0!-1!-2!-3!-4]~*~*~*~*~*~*~*~*~[!+0!+1!+2!+3!+4])	$([!-0!-1!-2!-3!-4]~*~*~*~*~*~*~*~*~*~[!+0!+1!+2!+3!+4])] [O-][N+](=O)c1cc(OC)c(NC(=O)C[NH+]2CC(=O)NCC2)cc1
[$([!-0!-1!-2!-3!-4]~*~[!+0!+1!+2!+3!+4])	$([!-0!-1!-2!-3!-4]~*~*~[!+0!+1!+2!+3!+4])	$([!-0!-1!-2!-3!-4]~*~*~*~[!+0!+1!+2!+3!+4])	$([!-0!-1!-2!-3!-4]~*~*~*~*~[!+0!+1!+2!+3!+4])	$([!-0!-1!-2!-3!-4]~*~*~*~*~*~[!+0!+1!+2!+3!+4])	$([!-0!-1!-2!-3!-4]~*~*~*~*~*~*~[!+0!+1!+2!+3!+4])	$([!-0!-1!-2!-3!-4]~*~*~*~*~*~*~*~[!+0!+1!+2!+3!+4])	$([!-0!-1!-2!-3!-4]~*~*~*~*~*~*~*~*~[!+0!+1!+2!+3!+4])	$([!-0!-1!-2!-3!-4]~*~*~*~*~*~*~*~*~*~[!+0!+1!+2!+3!+4])] [O-][N+](=O)c1cc(OC)c(NC(=O)C[NH+]2CCCCCC2)cc1
[$([!-0!-1!-2!-3!-4]~*~[!+0!+1!+2!+3!+4])	$([!-0!-1!-2!-3!-4]~*~*~[!+0!+1!+2!+3!+4])	$([!-0!-1!-2!-3!-4]~*~*~*~[!+0!+1!+2!+3!+4])	$([!-0!-1!-2!-3!-4]~*~*~*~*~[!+0!+1!+2!+3!+4])	$([!-0!-1!-2!-3!-4]~*~*~*~*~*~[!+0!+1!+2!+3!+4])	$([!-0!-1!-2!-3!-4]~*~*~*~*~*~*~[!+0!+1!+2!+3!+4])	$([!-0!-1!-2!-3!-4]~*~*~*~*~*~*~*~[!+0!+1!+2!+3!+4])	$([!-0!-1!-2!-3!-4]~*~*~*~*~*~*~*~*~[!+0!+1!+2!+3!+4])	$([!-0!-1!-2!-3!-4]~*~*~*~*~*~*~*~*~*~[!+0!+1!+2!+3!+4])] [O-][N+](=O)c1ccc(cc1)/C=C(/NC(=O)c2c(OC)cccc2)\C([O-])=O
[$([!-0!-1!-2!-3!-4]~*~[!+0!+1!+2!+3!+4])	$([!-0!-1!-2!-3!-4]~*~*~[!+0!+1!+2!+3!+4])	$([!-0!-1!-2!-3!-4]~*~*~*~[!+0!+1!+2!+3!+4])	$([!-0!-1!-2!-3!-4]~*~*~*~*~[!+0!+1!+2!+3!+4])	$([!-0!-1!-2!-3!-4]~*~*~*~*~*~[!+0!+1!+2!+3!+4])	$([!-0!-1!-2!-3!-4]~*~*~*~*~*~*~[!+0!+1!+2!+3!+4])	$([!-0!-1!-2!-3!-4]~*~*~*~*~*~*~*~[!+0!+1!+2!+3!+4])	$([!-0!-1!-2!-3!-4]~*~*~*~*~*~*~*~*~[!+0!+1!+2!+3!+4])	$([!-0!-1!-2!-3!-4]~*~*~*~*~*~*~*~*~*~[!+0!+1!+2!+3!+4])] [O-][N+](=O)c1ccc(N2CC[NH+]([C@@H]3C(=NO)[C@H]4C[C@@H]3CC4)CC2)cc1
[$([!-0!-1!-2!-3!-4]~*~[!+0!+1!+2!+3!+4])	$([!-0!-1!-2!-3!-4]~*~*~[!+0!+1!+2!+3!+4])	$([!-0!-1!-2!-3!-4]~*~*~*~[!+0!+1!+2!+3!+4])	$([!-0!-1!-2!-3!-4]~*~*~*~*~[!+0!+1!+2!+3!+4])	$([!-0!-1!-2!-3!-4]~*~*~*~*~*~[!+0!+1!+2!+3!+4])	$([!-0!-1!-2!-3!-4]~*~*~*~*~*~*~[!+0!+1!+2!+3!+4])	$([!-0!-1!-2!-3!-4]~*~*~*~*~*~*~*~[!+0!+1!+2!+3!+4])	$([!-0!-1!-2!-3!-4]~*~*~*~*~*~*~*~*~[!+0!+1!+2!+3!+4])	$([!-0!-1!-2!-3!-4]~*~*~*~*~*~*~*~*~*~[!+0!+1!+2!+3!+4])] [O-][N+](=O)c1ccc(N2CC[NH+]([C@H](C(=O)NCCC)C)CC2)cc1
[$([!-0!-1!-2!-3!-4]~*~[!+0!+1!+2!+3!+4])	$([!-0!-1!-2!-3!-4]~*~*~[!+0!+1!+2!+3!+4])	$([!-0!-1!-2!-3!-4]~*~*~*~[!+0!+1!+2!+3!+4])	$([!-0!-1!-2!-3!-4]~*~*~*~*~[!+0!+1!+2!+3!+4])	$([!-0!-1!-2!-3!-4]~*~*~*~*~*~[!+0!+1!+2!+3!+4])	$([!-0!-1!-2!-3!-4]~*~*~*~*~*~*~[!+0!+1!+2!+3!+4])	$([!-0!-1!-2!-3!-4]~*~*~*~*~*~*~*~[!+0!+1!+2!+3!+4])	$([!-0!-1!-2!-3!-4]~*~*~*~*~*~*~*~*~[!+0!+1!+2!+3!+4])	$([!-0!-1!-2!-3!-4]~*~*~*~*~*~*~*~*~*~[!+0!+1!+2!+3!+4])] [O-][N+](=O)c1ccc(N2N=C(C(=O)OCC)C([O-])=C2)cc1
[$([!-0!-1!-2!-3!-4]~*~[!+0!+1!+2!+3!+4])	$([!-0!-1!-2!-3!-4]~*~*~[!+0!+1!+2!+3!+4])	$([!-0!-1!-2!-3!-4]~*~*~*~[!+0!+1!+2!+3!+4])	$([!-0!-1!-2!-3!-4]~*~*~*~*~[!+0!+1!+2!+3!+4])	$([!-0!-1!-2!-3!-4]~*~*~*~*~*~[!+0!+1!+2!+3!+4])	$([!-0!-1!-2!-3!-4]~*~*~*~*~*~*~[!+0!+1!+2!+3!+4])	$([!-0!-1!-2!-3!-4]~*~*~*~*~*~*~*~[!+0!+1!+2!+3!+4])	$([!-0!-1!-2!-3!-4]~*~*~*~*~*~*~*~*~[!+0!+1!+2!+3!+4])	$([!-0!-1!-2!-3!-4]~*~*~*~*~*~*~*~*~*~[!+0!+1!+2!+3!+4])] [O-][N+](=O)c1ccc(OCC[NH+]2CC[NH2+]CC2)cc1
[$([!-0!-1!-2!-3!-4]~*~[!+0!+1!+2!+3!+4])	$([!-0!-1!-2!-3!-4]~*~*~[!+0!+1!+2!+3!+4])	$([!-0!-1!-2!-3!-4]~*~*~*~[!+0!+1!+2!+3!+4])	$([!-0!-1!-2!-3!-4]~*~*~*~*~[!+0!+1!+2!+3!+4])	$([!-0!-1!-2!-3!-4]~*~*~*~*~*~[!+0!+1!+2!+3!+4])	$([!-0!-1!-2!-3!-4]~*~*~*~*~*~*~[!+0!+1!+2!+3!+4])	$([!-0!-1!-2!-3!-4]~*~*~*~*~*~*~*~[!+0!+1!+2!+3!+4])	$([!-0!-1!-2!-3!-4]~*~*~*~*~*~*~*~*~[!+0!+1!+2!+3!+4])	$([!-0!-1!-2!-3!-4]~*~*~*~*~*~*~*~*~*~[!+0!+1!+2!+3!+4])] [O-][N+]=1ON=C2C1CCC=3[N+]([O-])=C(NC32)c4ccccc4
[$([!-0!-1!-2!-3!-4]~*~[!+0!+1!+2!+3!+4])	$([!-0!-1!-2!-3!-4]~*~*~[!+0!+1!+2!+3!+4])	$([!-0!-1!-2!-3!-4]~*~*~*~[!+0!+1!+2!+3!+4])	$([!-0!-1!-2!-3!-4]~*~*~*~*~[!+0!+1!+2!+3!+4])	$([!-0!-1!-2!-3!-4]~*~*~*~*~*~[!+0!+1!+2!+3!+4])	$([!-0!-1!-2!-3!-4]~*~*~*~*~*~*~[!+0!+1!+2!+3!+4])	$([!-0!-1!-2!-3!-4]~*~*~*~*~*~*~*~[!+0!+1!+2!+3!+4])	$([!-0!-1!-2!-3!-4]~*~*~*~*~*~*~*~*~[!+0!+1!+2!+3!+4])	$([!-0!-1!-2!-3!-4]~*~*~*~*~*~*~*~*~*~[!+0!+1!+2!+3!+4])] [O-]/C(=C\1/C(=O)[C@@H]2[NH+]=C3C(=C2CC1)C=CC=C3)/C(=O)OC
[$([!-0!-1!-2!-3!-4]~*~[!+0!+1!+2!+3!+4])	$([!-0!-1!-2!-3!-4]~*~*~[!+0!+1!+2!+3!+4])	$([!-0!-1!-2!-3!-4]~*~*~*~[!+0!+1!+2!+3!+4])	$([!-0!-1!-2!-3!-4]~*~*~*~*~[!+0!+1!+2!+3!+4])	$([!-0!-1!-2!-3!-4]~*~*~*~*~*~[!+0!+1!+2!+3!+4])	$([!-0!-1!-2!-3!-4]~*~*~*~*~*~*~[!+0!+1!+2!+3!+4])	$([!-0!-1!-2!-3!-4]~*~*~*~*~*~*~*~[!+0!+1!+2!+3!+4])	$([!-0!-1!-2!-3!-4]~*~*~*~*~*~*~*~*~[!+0!+1!+2!+3!+4])	$([!-0!-1!-2!-3!-4]~*~*~*~*~*~*~*~*~*~[!+0!+1!+2!+3!+4])] [O-]C(=O)[C@@H]([NH2+]C1CCCC1)CC(=O)Nc2ccc(cc2)C
[$([!-0!-1!-2!-3!-4]~*~[!+0!+1!+2!+3!+4])	$([!-0!-1!-2!-3!-4]~*~*~[!+0!+1!+2!+3!+4])	$([!-0!-1!-2!-3!-4]~*~*~*~[!+0!+1!+2!+3!+4])	$([!-0!-1!-2!-3!-4]~*~*~*~*~[!+0!+1!+2!+3!+4])	$([!-0!-1!-2!-3!-4]~*~*~*~*~*~[!+0!+1!+2!+3!+4])	$([!-0!-1!-2!-3!-4]~*~*~*~*~*~*~[!+0!+1!+2!+3!+4])	$([!-0!-1!-2!-3!-4]~*~*~*~*~*~*~*~[!+0!+1!+2!+3!+4])	$([!-0!-1!-2!-3!-4]~*~*~*~*~*~*~*~*~[!+0!+1!+2!+3!+4])	$([!-0!-1!-2!-3!-4]~*~*~*~*~*~*~*~*~*~[!+0!+1!+2!+3!+4])] [O-]C(=O)[C@@H]([NH3+])CCC(=O)N[C@H](Cc1ccccc1)C
[$([!-0!-1!-2!-3!-4]~*~[!+0!+1!+2!+3!+4])	$([!-0!-1!-2!-3!-4]~*~*~[!+0!+1!+2!+3!+4])	$([!-0!-1!-2!-3!-4]~*~*~*~[!+0!+1!+2!+3!+4])	$([!-0!-1!-2!-3!-4]~*~*~*~*~[!+0!+1!+2!+3!+4])	$([!-0!-1!-2!-3!-4]~*~*~*~*~*~[!+0!+1!+2!+3!+4])	$([!-0!-1!-2!-3!-4]~*~*~*~*~*~*~[!+0!+1!+2!+3!+4])	$([!-0!-1!-2!-3!-4]~*~*~*~*~*~*~*~[!+0!+1!+2!+3!+4])	$([!-0!-1!-2!-3!-4]~*~*~*~*~*~*~*~*~[!+0!+1!+2!+3!+4])	$([!-0!-1!-2!-3!-4]~*~*~*~*~*~*~*~*~*~[!+0!+1!+2!+3!+4])] [O-]C(=O)[C@@H]1[C@@H](C(=O)N2CC[NH+](CC2)CCc3ccccc3)CC=CC1
[$([!-0!-1!-2!-3!-4]~*~[!+0!+1!+2!+3!+4])	$([!-0!-1!-2!-3!-4]~*~*~[!+0!+1!+2!+3!+4])	$([!-0!-1!-2!-3!-4]~*~*~*~[!+0!+1!+2!+3!+4])	$([!-0!-1!-2!-3!-4]~*~*~*~*~[!+0!+1!+2!+3!+4])	$([!-0!-1!-2!-3!-4]~*~*~*~*~*~[!+0!+1!+2!+3!+4])	$([!-0!-1!-2!-3!-4]~*~*~*~*~*~*~[!+0!+1!+2!+3!+4])	$([!-0!-1!-2!-3!-4]~*~*~*~*~*~*~*~[!+0!+1!+2!+3!+4])	$([!-0!-1!-2!-3!-4]~*~*~*~*~*~*~*~*~[!+0!+1!+2!+3!+4])	$([!-0!-1!-2!-3!-4]~*~*~*~*~*~*~*~*~*~[!+0!+1!+2!+3!+4])] [O-]C(=O)[C@@H]1[NH+](C[C@@H](O)COc2ccccc2)CCC1
[$([!-0!-1!-2!-3!-4]~*~[!+0!+1!+2!+3!+4])	$([!-0!-1!-2!-3!-4]~*~*~[!+0!+1!+2!+3!+4])	$([!-0!-1!-2!-3!-4]~*~*~*~[!+0!+1!+2!+3!+4])	$([!-0!-1!-2!-3!-4]~*~*~*~*~[!+0!+1!+2!+3!+4])	$([!-0!-1!-2!-3!-4]~*~*~*~*~*~[!+0!+1!+2!+3!+4])	$([!-0!-1!-2!-3!-4]~*~*~*~*~*~*~[!+0!+1!+2!+3!+4])	$([!-0!-1!-2!-3!-4]~*~*~*~*~*~*~*~[!+0!+1!+2!+3!+4])	$([!-0!-1!-2!-3!-4]~*~*~*~*~*~*~*~*~[!+0!+1!+2!+3!+4])	$([!-0!-1!-2!-3!-4]~*~*~*~*~*~*~*~*~*~[!+0!+1!+2!+3!+4])] [O-]C(=O)[C@@H]1N(C(=O)OC(C)(C)C)CC[NH+](C1)CC(C)C
[$([!-0!-1!-2!-3!-4]~*~[!+0!+1!+2!+3!+4])	$([!-0!-1!-2!-3!-4]~*~*~[!+0!+1!+2!+3!+4])	$([!-0!-1!-2!-3!-4]~*~*~*~[!+0!+1!+2!+3!+4])	$([!-0!-1!-2!-3!-4]~*~*~*~*~[!+0!+1!+2!+3!+4])	$([!-0!-1!-2!-3!-4]~*~*~*~*~*~[!+0!+1!+2!+3!+4])	$([!-0!-1!-2!-3!-4]~*~*~*~*~*~*~[!+0!+1!+2!+3!+4])	$([!-0!-1!-2!-3!-4]~*~*~*~*~*~*~*~[!+0!+1!+2!+3!+4])	$([!-0!-1!-2!-3!-4]~*~*~*~*~*~*~*~*~[!+0!+1!+2!+3!+4])	$([!-0!-1!-2!-3!-4]~*~*~*~*~*~*~*~*~*~[!+0!+1!+2!+3!+4])] [O-]C(=O)[C@H]([NH2+]C1CCCCC1)CC(=O)Nc2c(OC)cccc2
[$([!-0!-1!-2!-3!-4]~*~[!+0!+1!+2!+3!+4])	$([!-0!-1!-2!-3!-4]~*~*~[!+0!+1!+2!+3!+4])	$([!-0!-1!-2!-3!-4]~*~*~*~[!+0!+1!+2!+3!+4])	$([!-0!-1!-2!-3!-4]~*~*~*~*~[!+0!+1!+2!+3!+4])	$([!-0!-1!-2!-3!-4]~*~*~*~*~*~[!+0!+1!+2!+3!+4])	$([!-0!-1!-2!-3!-4]~*~*~*~*~*~*~[!+0!+1!+2!+3!+4])	$([!-0!-1!-2!-3!-4]~*~*~*~*~*~*~*~[!+0!+1!+2!+3!+4])	$([!-0!-1!-2!-3!-4]~*~*~*~*~*~*~*~*~[!+0!+1!+2!+3!+4])	$([!-0!-1!-2!-3!-4]~*~*~*~*~*~*~*~*~*~[!+0!+1!+2!+3!+4])] [O-]C(=O)C([NH+]1CCCCC1)(C([O-])=O)C2CCCC2
[$([!-0!-1!-2!-3!-4]~*~[!+0!+1!+2!+3!+4])	$([!-0!-1!-2!-3!-4]~*~*~[!+0!+1!+2!+3!+4])	$([!-0!-1!-2!-3!-4]~*~*~*~[!+0!+1!+2!+3!+4])	$([!-0!-1!-2!-3!-4]~*~*~*~*~[!+0!+1!+2!+3!+4])	$([!-0!-1!-2!-3!-4]~*~*~*~*~*~[!+0!+1!+2!+3!+4])	$([!-0!-1!-2!-3!-4]~*~*~*~*~*~*~[!+0!+1!+2!+3!+4])	$([!-0!-1!-2!-3!-4]~*~*~*~*~*~*~*~[!+0!+1!+2!+3!+4])	$([!-0!-1!-2!-3!-4]~*~*~*~*~*~*~*~*~[!+0!+1!+2!+3!+4])	$([!-0!-1!-2!-3!-4]~*~*~*~*~*~*~*~*~*~[!+0!+1!+2!+3!+4])] [O-]C(=O)C[C@H]([NH3+])c1cnc(nc1)c2ccc(cc2)C
[$([!-0!-1!-2!-3!-4]~*~[!+0!+1!+2!+3!+4])	$([!-0!-1!-2!-3!-4]~*~*~[!+0!+1!+2!+3!+4])	$([!-0!-1!-2!-3!-4]~*~*~*~[!+0!+1!+2!+3!+4])	$([!-0!-1!-2!-3!-4]~*~*~*~*~[!+0!+1!+2!+3!+4])	$([!-0!-1!-2!-3!-4]~*~*~*~*~*~[!+0!+1!+2!+3!+4])	$([!-0!-1!-2!-3!-4]~*~*~*~*~*~*~[!+0!+1!+2!+3!+4])	$([!-0!-1!-2!-3!-4]~*~*~*~*~*~*~*~[!+0!+1!+2!+3!+4])	$([!-0!-1!-2!-3!-4]~*~*~*~*~*~*~*~*~[!+0!+1!+2!+3!+4])	$([!-0!-1!-2!-3!-4]~*~*~*~*~*~*~*~*~*~[!+0!+1!+2!+3!+4])] [O-]C(=O)c1c([nH+]ccc1)N2CCN(C(=O)C3CCC3)CC2
[$([!-0!-1!-2!-3!-4]~*~[!+0!+1!+2!+3!+4])	$([!-0!-1!-2!-3!-4]~*~*~[!+0!+1!+2!+3!+4])	$([!-0!-1!-2!-3!-4]~*~*~*~[!+0!+1!+2!+3!+4])	$([!-0!-1!-2!-3!-4]~*~*~*~*~[!+0!+1!+2!+3!+4])	$([!-0!-1!-2!-3!-4]~*~*~*~*~*~[!+0!+1!+2!+3!+4])	$([!-0!-1!-2!-3!-4]~*~*~*~*~*~*~[!+0!+1!+2!+3!+4])	$([!-0!-1!-2!-3!-4]~*~*~*~*~*~*~*~[!+0!+1!+2!+3!+4])	$([!-0!-1!-2!-3!-4]~*~*~*~*~*~*~*~*~[!+0!+1!+2!+3!+4])	$([!-0!-1!-2!-3!-4]~*~*~*~*~*~*~*~*~*~[!+0!+1!+2!+3!+4])] [O-]C(=O)CN1c2c(N=C1C[NH+](CC)CC)cccc2
[$([!-0!-1!-2!-3!-4]~*~[!+0!+1!+2!+3!+4])	$([!-0!-1!-2!-3!-4]~*~*~[!+0!+1!+2!+3!+4])	$([!-0!-1!-2!-3!-4]~*~*~*~[!+0!+1!+2!+3!+4])	$([!-0!-1!-2!-3!-4]~*~*~*~*~[!+0!+1!+2!+3!+4])	$([!-0!-1!-2!-3!-4]~*~*~*~*~*~[!+0!+1!+2!+3!+4])	$([!-0!-1!-2!-3!-4]~*~*~*~*~*~*~[!+0!+1!+2!+3!+4])	$([!-0!-1!-2!-3!-4]~*~*~*~*~*~*~*~[!+0!+1!+2!+3!+4])	$([!-0!-1!-2!-3!-4]~*~*~*~*~*~*~*~*~[!+0!+1!+2!+3!+4])	$([!-0!-1!-2!-3!-4]~*~*~*~*~*~*~*~*~*~[!+0!+1!+2!+3!+4])] [O-]C=1[NH+]=C(Nc2nc3c(c(n2)C)ccc(OC)c3)NC(=O)C1
[$([!-0!-1!-2!-3!-4]~*~[!+0!+1!+2!+3!+4])	$([!-0!-1!-2!-3!-4]~*~*~[!+0!+1!+2!+3!+4])	$([!-0!-1!-2!-3!-4]~*~*~*~[!+0!+1!+2!+3!+4])	$([!-0!-1!-2!-3!-4]~*~*~*~*~[!+0!+1!+2!+3!+4])	$([!-0!-1!-2!-3!-4]~*~*~*~*~*~[!+0!+1!+2!+3!+4])	$([!-0!-1!-2!-3!-4]~*~*~*~*~*~*~[!+0!+1!+2!+3!+4])	$([!-0!-1!-2!-3!-4]~*~*~*~*~*~*~*~[!+0!+1!+2!+3!+4])	$([!-0!-1!-2!-3!-4]~*~*~*~*~*~*~*~*~[!+0!+1!+2!+3!+4])	$([!-0!-1!-2!-3!-4]~*~*~*~*~*~*~*~*~*~[!+0!+1!+2!+3!+4])] [O-]C=1N(OCC#C)C(=[N+]2N=C(C=C2C)C)N=C3C1C=CC=C3
[$([!-0!-1!-2!-3!-4]~*~[!+0!+1!+2!+3!+4])	$([!-0!-1!-2!-3!-4]~*~*~[!+0!+1!+2!+3!+4])	$([!-0!-1!-2!-3!-4]~*~*~*~[!+0!+1!+2!+3!+4])	$([!-0!-1!-2!-3!-4]~*~*~*~*~[!+0!+1!+2!+3!+4])	$([!-0!-1!-2!-3!-4]~*~*~*~*~*~[!+0!+1!+2!+3!+4])	$([!-0!-1!-2!-3!-4]~*~*~*~*~*~*~[!+0!+1!+2!+3!+4])	$([!-0!-1!-2!-3!-4]~*~*~*~*~*~*~*~[!+0!+1!+2!+3!+4])	$([!-0!-1!-2!-3!-4]~*~*~*~*~*~*~*~*~[!+0!+1!+2!+3!+4])	$([!-0!-1!-2!-3!-4]~*~*~*~*~*~*~*~*~*~[!+0!+1!+2!+3!+4])] [O-]C1=NC(=NC2([C@@H](C#N)1)CC[NH+](Cc3ccccc3)CC2)N
[$([!-0!-1!-2!-3!-4]~*~[!+0!+1!+2!+3!+4])	$([!-0!-1!-2!-3!-4]~*~*~[!+0!+1!+2!+3!+4])	$([!-0!-1!-2!-3!-4]~*~*~*~[!+0!+1!+2!+3!+4])	$([!-0!-1!-2!-3!-4]~*~*~*~*~[!+0!+1!+2!+3!+4])	$([!-0!-1!-2!-3!-4]~*~*~*~*~*~[!+0!+1!+2!+3!+4])	$([!-0!-1!-2!-3!-4]~*~*~*~*~*~*~[!+0!+1!+2!+3!+4])	$([!-0!-1!-2!-3!-4]~*~*~*~*~*~*~*~[!+0!+1!+2!+3!+4])	$([!-0!-1!-2!-3!-4]~*~*~*~*~*~*~*~*~[!+0!+1!+2!+3!+4])	$([!-0!-1!-2!-3!-4]~*~*~*~*~*~*~*~*~*~[!+0!+1!+2!+3!+4])] Br[C@@]([N+]([O-])=O)([N+]([O-])=NC(C)(C)C)CO
[$([!-0!-1!-2!-3!-4]~*~[!+0!+1!+2!+3!+4])	$([!-0!-1!-2!-3!-4]~*~*~[!+0!+1!+2!+3!+4])	$([!-0!-1!-2!-3!-4]~*~*~*~[!+0!+1!+2!+3!+4])	$([!-0!-1!-2!-3!-4]~*~*~*~*~[!+0!+1!+2!+3!+4])	$([!-0!-1!-2!-3!-4]~*~*~*~*~*~[!+0!+1!+2!+3!+4])	$([!-0!-1!-2!-3!-4]~*~*~*~*~*~*~[!+0!+1!+2!+3!+4])	$([!-0!-1!-2!-3!-4]~*~*~*~*~*~*~*~[!+0!+1!+2!+3!+4])	$([!-0!-1!-2!-3!-4]~*~*~*~*~*~*~*~*~[!+0!+1!+2!+3!+4])	$([!-0!-1!-2!-3!-4]~*~*~*~*~*~*~*~*~*~[!+0!+1!+2!+3!+4])] BrC1=CSC(=C1)C[NH2+]CC([O-])=O
[$([!-0!-1!-2!-3!-4]~*~[!+0!+1!+2!+3!+4])	$([!-0!-1!-2!-3!-4]~*~*~[!+0!+1!+2!+3!+4])	$([!-0!-1!-2!-3!-4]~*~*~*~[!+0!+1!+2!+3!+4])	$([!-0!-1!-2!-3!-4]~*~*~*~*~[!+0!+1!+2!+3!+4])	$([!-0!-1!-2!-3!-4]~*~*~*~*~*~[!+0!+1!+2!+3!+4])	$([!-0!-1!-2!-3!-4]~*~*~*~*~*~*~[!+0!+1!+2!+3!+4])	$([!-0!-1!-2!-3!-4]~*~*~*~*~*~*~*~[!+0!+1!+2!+3!+4])	$([!-0!-1!-2!-3!-4]~*~*~*~*~*~*~*~*~[!+0!+1!+2!+3!+4])	$([!-0!-1!-2!-3!-4]~*~*~*~*~*~*~*~*~*~[!+0!+1!+2!+3!+4])] Brc1cc([N+]([O-])=O)c(NC(=O)CCC([O-])=O)cc1
[$([!-0!-1!-2!-3!-4]~*~[!+0!+1!+2!+3!+4])	$([!-0!-1!-2!-3!-4]~*~*~[!+0!+1!+2!+3!+4])	$([!-0!-1!-2!-3!-4]~*~*~*~[!+0!+1!+2!+3!+4])	$([!-0!-1!-2!-3!-4]~*~*~*~*~[!+0!+1!+2!+3!+4])	$([!-0!-1!-2!-3!-4]~*~*~*~*~*~[!+0!+1!+2!+3!+4])	$([!-0!-1!-2!-3!-4]~*~*~*~*~*~*~[!+0!+1!+2!+3!+4])	$([!-0!-1!-2!-3!-4]~*~*~*~*~*~*~*~[!+0!+1!+2!+3!+4])	$([!-0!-1!-2!-3!-4]~*~*~*~*~*~*~*~*~[!+0!+1!+2!+3!+4])	$([!-0!-1!-2!-3!-4]~*~*~*~*~*~*~*~*~*~[!+0!+1!+2!+3!+4])] Brc1cc2c([nH+]cc(c(NC[C@@H](O)C)2)C([O-])=O)cc1
[$([!-0!-1!-2!-3!-4]~*~[!+0!+1!+2!+3!+4])	$([!-0!-1!-2!-3!-4]~*~*~[!+0!+1!+2!+3!+4])	$([!-0!-1!-2!-3!-4]~*~*~*~[!+0!+1!+2!+3!+4])	$([!-0!-1!-2!-3!-4]~*~*~*~*~[!+0!+1!+2!+3!+4])	$([!-0!-1!-2!-3!-4]~*~*~*~*~*~[!+0!+1!+2!+3!+4])	$([!-0!-1!-2!-3!-4]~*~*~*~*~*~*~[!+0!+1!+2!+3!+4])	$([!-0!-1!-2!-3!-4]~*~*~*~*~*~*~*~[!+0!+1!+2!+3!+4])	$([!-0!-1!-2!-3!-4]~*~*~*~*~*~*~*~*~[!+0!+1!+2!+3!+4])	$([!-0!-1!-2!-3!-4]~*~*~*~*~*~*~*~*~*~[!+0!+1!+2!+3!+4])] ClC=1N(C=[NH+]C(S(=O)(=O)N=C([O-])CCOc2ccccc2)1)C
[$([!-0!-1!-2!-3!-4]~*~[!+0!+1!+2!+3!+4])	$([!-0!-1!-2!-3!-4]~*~*~[!+0!+1!+2!+3!+4])	$([!-0!-1!-2!-3!-4]~*~*~*~[!+0!+1!+2!+3!+4])	$([!-0!-1!-2!-3!-4]~*~*~*~*~[!+0!+1!+2!+3!+4])	$([!-0!-1!-2!-3!-4]~*~*~*~*~*~[!+0!+1!+2!+3!+4])	$([!-0!-1!-2!-3!-4]~*~*~*~*~*~*~[!+0!+1!+2!+3!+4])	$([!-0!-1!-2!-3!-4]~*~*~*~*~*~*~*~[!+0!+1!+2!+3!+4])	$([!-0!-1!-2!-3!-4]~*~*~*~*~*~*~*~*~[!+0!+1!+2!+3!+4])	$([!-0!-1!-2!-3!-4]~*~*~*~*~*~*~*~*~*~[!+0!+1!+2!+3!+4])] Clc1c(cccc1)CC([O-])=NS(=O)(=O)C=2[NH+]=CN(C(Cl)2)C
[$([!-0!-1!-2!-3!-4]~*~[!+0!+1!+2!+3!+4])	$([!-0!-1!-2!-3!-4]~*~*~[!+0!+1!+2!+3!+4])	$([!-0!-1!-2!-3!-4]~*~*~*~[!+0!+1!+2!+3!+4])	$([!-0!-1!-2!-3!-4]~*~*~*~*~[!+0!+1!+2!+3!+4])	$([!-0!-1!-2!-3!-4]~*~*~*~*~*~[!+0!+1!+2!+3!+4])	$([!-0!-1!-2!-3!-4]~*~*~*~*~*~*~[!+0!+1!+2!+3!+4])	$([!-0!-1!-2!-3!-4]~*~*~*~*~*~*~*~[!+0!+1!+2!+3!+4])	$([!-0!-1!-2!-3!-4]~*~*~*~*~*~*~*~*~[!+0!+1!+2!+3!+4])	$([!-0!-1!-2!-3!-4]~*~*~*~*~*~*~*~*~*~[!+0!+1!+2!+3!+4])] Clc1c(NC(=O)C[N+](C2CCCC2)(C)C)ccc([N+]([O-])=O)c1
[$([!-0!-1!-2!-3!-4]~*~[!+0!+1!+2!+3!+4])	$([!-0!-1!-2!-3!-4]~*~*~[!+0!+1!+2!+3!+4])	$([!-0!-1!-2!-3!-4]~*~*~*~[!+0!+1!+2!+3!+4])	$([!-0!-1!-2!-3!-4]~*~*~*~*~[!+0!+1!+2!+3!+4])	$([!-0!-1!-2!-3!-4]~*~*~*~*~*~[!+0!+1!+2!+3!+4])	$([!-0!-1!-2!-3!-4]~*~*~*~*~*~*~[!+0!+1!+2!+3!+4])	$([!-0!-1!-2!-3!-4]~*~*~*~*~*~*~*~[!+0!+1!+2!+3!+4])	$([!-0!-1!-2!-3!-4]~*~*~*~*~*~*~*~*~[!+0!+1!+2!+3!+4])	$([!-0!-1!-2!-3!-4]~*~*~*~*~*~*~*~*~*~[!+0!+1!+2!+3!+4])] Clc1c(O)c(cc(Cl)c1)C=NNC(=[NH2+])N[O-]
[$([!-0!-1!-2!-3!-4]~*~[!+0!+1!+2!+3!+4])	$([!-0!-1!-2!-3!-4]~*~*~[!+0!+1!+2!+3!+4])	$([!-0!-1!-2!-3!-4]~*~*~*~[!+0!+1!+2!+3!+4])	$([!-0!-1!-2!-3!-4]~*~*~*~*~[!+0!+1!+2!+3!+4])	$([!-0!-1!-2!-3!-4]~*~*~*~*~*~[!+0!+1!+2!+3!+4])	$([!-0!-1!-2!-3!-4]~*~*~*~*~*~*~[!+0!+1!+2!+3!+4])	$([!-0!-1!-2!-3!-4]~*~*~*~*~*~*~*~[!+0!+1!+2!+3!+4])	$([!-0!-1!-2!-3!-4]~*~*~*~*~*~*~*~*~[!+0!+1!+2!+3!+4])	$([!-0!-1!-2!-3!-4]~*~*~*~*~*~*~*~*~*~[!+0!+1!+2!+3!+4])] Clc1c(OC)c(NC(=O)c2cc([N+]([O-])=O)ccc2)cc(c1)C([O-])=O
[$([!-0!-1!-2!-3!-4]~*~[!+0!+1!+2!+3!+4])	$([!-0!-1!-2!-3!-4]~*~*~[!+0!+1!+2!+3!+4])	$([!-0!-1!-2!-3!-4]~*~*~*~[!+0!+1!+2!+3!+4])	$([!-0!-1!-2!-3!-4]~*~*~*~*~[!+0!+1!+2!+3!+4])	$([!-0!-1!-2!-3!-4]~*~*~*~*~*~[!+0!+1!+2!+3!+4])	$([!-0!-1!-2!-3!-4]~*~*~*~*~*~*~[!+0!+1!+2!+3!+4])	$([!-0!-1!-2!-3!-4]~*~*~*~*~*~*~*~[!+0!+1!+2!+3!+4])	$([!-0!-1!-2!-3!-4]~*~*~*~*~*~*~*~*~[!+0!+1!+2!+3!+4])	$([!-0!-1!-2!-3!-4]~*~*~*~*~*~*~*~*~*~[!+0!+1!+2!+3!+4])] Clc1cc([N+]([O-])=O)c(NC(=O)[C@@H]([NH+](CC(=O)N)C)C)cc1
[$([!-0!-1!-2!-3!-4]~*~[!+0!+1!+2!+3!+4])	$([!-0!-1!-2!-3!-4]~*~*~[!+0!+1!+2!+3!+4])	$([!-0!-1!-2!-3!-4]~*~*~*~[!+0!+1!+2!+3!+4])	$([!-0!-1!-2!-3!-4]~*~*~*~*~[!+0!+1!+2!+3!+4])	$([!-0!-1!-2!-3!-4]~*~*~*~*~*~[!+0!+1!+2!+3!+4])	$([!-0!-1!-2!-3!-4]~*~*~*~*~*~*~[!+0!+1!+2!+3!+4])	$([!-0!-1!-2!-3!-4]~*~*~*~*~*~*~*~[!+0!+1!+2!+3!+4])	$([!-0!-1!-2!-3!-4]~*~*~*~*~*~*~*~*~[!+0!+1!+2!+3!+4])	$([!-0!-1!-2!-3!-4]~*~*~*~*~*~*~*~*~*~[!+0!+1!+2!+3!+4])] Clc1cc(ccc1)C[NH+]2CC3([C@H](C([O-])=O)C2)CCOCC3
[$([!-0!-1!-2!-3!-4]~*~[!+0!+1!+2!+3!+4])	$([!-0!-1!-2!-3!-4]~*~*~[!+0!+1!+2!+3!+4])	$([!-0!-1!-2!-3!-4]~*~*~*~[!+0!+1!+2!+3!+4])	$([!-0!-1!-2!-3!-4]~*~*~*~*~[!+0!+1!+2!+3!+4])	$([!-0!-1!-2!-3!-4]~*~*~*~*~*~[!+0!+1!+2!+3!+4])	$([!-0!-1!-2!-3!-4]~*~*~*~*~*~*~[!+0!+1!+2!+3!+4])	$([!-0!-1!-2!-3!-4]~*~*~*~*~*~*~*~[!+0!+1!+2!+3!+4])	$([!-0!-1!-2!-3!-4]~*~*~*~*~*~*~*~*~[!+0!+1!+2!+3!+4])	$([!-0!-1!-2!-3!-4]~*~*~*~*~*~*~*~*~*~[!+0!+1!+2!+3!+4])] Clc1ccc(NC(=O)C[C@H]([NH+](CC)CC)C([O-])=O)cc1
[$([!-0!-1!-2!-3!-4]~*~[!+0!+1!+2!+3!+4])	$([!-0!-1!-2!-3!-4]~*~*~[!+0!+1!+2!+3!+4])	$([!-0!-1!-2!-3!-4]~*~*~*~[!+0!+1!+2!+3!+4])	$([!-0!-1!-2!-3!-4]~*~*~*~*~[!+0!+1!+2!+3!+4])	$([!-0!-1!-2!-3!-4]~*~*~*~*~*~[!+0!+1!+2!+3!+4])	$([!-0!-1!-2!-3!-4]~*~*~*~*~*~*~[!+0!+1!+2!+3!+4])	$([!-0!-1!-2!-3!-4]~*~*~*~*~*~*~*~[!+0!+1!+2!+3!+4])	$([!-0!-1!-2!-3!-4]~*~*~*~*~*~*~*~*~[!+0!+1!+2!+3!+4])	$([!-0!-1!-2!-3!-4]~*~*~*~*~*~*~*~*~*~[!+0!+1!+2!+3!+4])] Clc1nc2c(c(C#N)c(C#N)1)CCCC([N+]([O-])=O)([N+]([O-])=O)2
[$([!-0!-1!-2!-3!-4]~*~[!+0!+1!+2!+3!+4])	$([!-0!-1!-2!-3!-4]~*~*~[!+0!+1!+2!+3!+4])	$([!-0!-1!-2!-3!-4]~*~*~*~[!+0!+1!+2!+3!+4])	$([!-0!-1!-2!-3!-4]~*~*~*~*~[!+0!+1!+2!+3!+4])	$([!-0!-1!-2!-3!-4]~*~*~*~*~*~[!+0!+1!+2!+3!+4])	$([!-0!-1!-2!-3!-4]~*~*~*~*~*~*~[!+0!+1!+2!+3!+4])	$([!-0!-1!-2!-3!-4]~*~*~*~*~*~*~*~[!+0!+1!+2!+3!+4])	$([!-0!-1!-2!-3!-4]~*~*~*~*~*~*~*~*~[!+0!+1!+2!+3!+4])	$([!-0!-1!-2!-3!-4]~*~*~*~*~*~*~*~*~*~[!+0!+1!+2!+3!+4])] ClCCOC(=O)CC[C@H]([NH3+])C([O-])=O
[$([!-0!-1!-2!-3!-4]~*~[!+0!+1!+2!+3!+4])	$([!-0!-1!-2!-3!-4]~*~*~[!+0!+1!+2!+3!+4])	$([!-0!-1!-2!-3!-4]~*~*~*~[!+0!+1!+2!+3!+4])	$([!-0!-1!-2!-3!-4]~*~*~*~*~[!+0!+1!+2!+3!+4])	$([!-0!-1!-2!-3!-4]~*~*~*~*~*~[!+0!+1!+2!+3!+4])	$([!-0!-1!-2!-3!-4]~*~*~*~*~*~*~[!+0!+1!+2!+3!+4])	$([!-0!-1!-2!-3!-4]~*~*~*~*~*~*~*~[!+0!+1!+2!+3!+4])	$([!-0!-1!-2!-3!-4]~*~*~*~*~*~*~*~*~[!+0!+1!+2!+3!+4])	$([!-0!-1!-2!-3!-4]~*~*~*~*~*~*~*~*~*~[!+0!+1!+2!+3!+4])] FC(F)(F)C=1N(N=CC(C([O-])=O)1)c2ccc([N+]([O-])=O)cc2
[$([!-0!-1!-2!-3!-4]~*~[!+0!+1!+2!+3!+4])	$([!-0!-1!-2!-3!-4]~*~*~[!+0!+1!+2!+3!+4])	$([!-0!-1!-2!-3!-4]~*~*~*~[!+0!+1!+2!+3!+4])	$([!-0!-1!-2!-3!-4]~*~*~*~*~[!+0!+1!+2!+3!+4])	$([!-0!-1!-2!-3!-4]~*~*~*~*~*~[!+0!+1!+2!+3!+4])	$([!-0!-1!-2!-3!-4]~*~*~*~*~*~*~[!+0!+1!+2!+3!+4])	$([!-0!-1!-2!-3!-4]~*~*~*~*~*~*~*~[!+0!+1!+2!+3!+4])	$([!-0!-1!-2!-3!-4]~*~*~*~*~*~*~*~*~[!+0!+1!+2!+3!+4])	$([!-0!-1!-2!-3!-4]~*~*~*~*~*~*~*~*~*~[!+0!+1!+2!+3!+4])] FC(F)(F)c1cc(ccc1)CNc2[nH+]cccc([N+]([O-])=O)2
[$([!-0!-1!-2!-3!-4]~*~[!+0!+1!+2!+3!+4])	$([!-0!-1!-2!-3!-4]~*~*~[!+0!+1!+2!+3!+4])	$([!-0!-1!-2!-3!-4]~*~*~*~[!+0!+1!+2!+3!+4])	$([!-0!-1!-2!-3!-4]~*~*~*~*~[!+0!+1!+2!+3!+4])	$([!-0!-1!-2!-3!-4]~*~*~*~*~*~[!+0!+1!+2!+3!+4])	$([!-0!-1!-2!-3!-4]~*~*~*~*~*~*~[!+0!+1!+2!+3!+4])	$([!-0!-1!-2!-3!-4]~*~*~*~*~*~*~*~[!+0!+1!+2!+3!+4])	$([!-0!-1!-2!-3!-4]~*~*~*~*~*~*~*~*~[!+0!+1!+2!+3!+4])	$([!-0!-1!-2!-3!-4]~*~*~*~*~*~*~*~*~*~[!+0!+1!+2!+3!+4])] FC(F)Oc1ccc(cc1)C[NH2+]Cc2cc([N+]([O-])=O)ccc2
[$([!-0!-1!-2!-3!-4]~*~[!+0!+1!+2!+3!+4])	$([!-0!-1!-2!-3!-4]~*~*~[!+0!+1!+2!+3!+4])	$([!-0!-1!-2!-3!-4]~*~*~*~[!+0!+1!+2!+3!+4])	$([!-0!-1!-2!-3!-4]~*~*~*~*~[!+0!+1!+2!+3!+4])	$([!-0!-1!-2!-3!-4]~*~*~*~*~*~[!+0!+1!+2!+3!+4])	$([!-0!-1!-2!-3!-4]~*~*~*~*~*~*~[!+0!+1!+2!+3!+4])	$([!-0!-1!-2!-3!-4]~*~*~*~*~*~*~*~[!+0!+1!+2!+3!+4])	$([!-0!-1!-2!-3!-4]~*~*~*~*~*~*~*~*~[!+0!+1!+2!+3!+4])	$([!-0!-1!-2!-3!-4]~*~*~*~*~*~*~*~*~*~[!+0!+1!+2!+3!+4])] Fc1c(cc(c2[n+]([O-])c(c([n+]([O-])c2C)C)C)cc1)C
[$([!-0!-1!-2!-3!-4]~*~[!+0!+1!+2!+3!+4])	$([!-0!-1!-2!-3!-4]~*~*~[!+0!+1!+2!+3!+4])	$([!-0!-1!-2!-3!-4]~*~*~*~[!+0!+1!+2!+3!+4])	$([!-0!-1!-2!-3!-4]~*~*~*~*~[!+0!+1!+2!+3!+4])	$([!-0!-1!-2!-3!-4]~*~*~*~*~*~[!+0!+1!+2!+3!+4])	$([!-0!-1!-2!-3!-4]~*~*~*~*~*~*~[!+0!+1!+2!+3!+4])	$([!-0!-1!-2!-3!-4]~*~*~*~*~*~*~*~[!+0!+1!+2!+3!+4])	$([!-0!-1!-2!-3!-4]~*~*~*~*~*~*~*~*~[!+0!+1!+2!+3!+4])	$([!-0!-1!-2!-3!-4]~*~*~*~*~*~*~*~*~*~[!+0!+1!+2!+3!+4])] Fc1c(F)ccc(c1)C[NH+]2CCC(Nc3ncccc([N+]([O-])=O)3)CC2
[$([!-0!-1!-2!-3!-4]~*~[!+0!+1!+2!+3!+4])	$([!-0!-1!-2!-3!-4]~*~*~[!+0!+1!+2!+3!+4])	$([!-0!-1!-2!-3!-4]~*~*~*~[!+0!+1!+2!+3!+4])	$([!-0!-1!-2!-3!-4]~*~*~*~*~[!+0!+1!+2!+3!+4])	$([!-0!-1!-2!-3!-4]~*~*~*~*~*~[!+0!+1!+2!+3!+4])	$([!-0!-1!-2!-3!-4]~*~*~*~*~*~*~[!+0!+1!+2!+3!+4])	$([!-0!-1!-2!-3!-4]~*~*~*~*~*~*~*~[!+0!+1!+2!+3!+4])	$([!-0!-1!-2!-3!-4]~*~*~*~*~*~*~*~*~[!+0!+1!+2!+3!+4])	$([!-0!-1!-2!-3!-4]~*~*~*~*~*~*~*~*~*~[!+0!+1!+2!+3!+4])] Fc1c(N2CCOCC2)cc(N3CC[NH2+]CC3)c([N+]([O-])=O)c1
[$([!-0!-1!-2!-3!-4]~*~[!+0!+1!+2!+3!+4])	$([!-0!-1!-2!-3!-4]~*~*~[!+0!+1!+2!+3!+4])	$([!-0!-1!-2!-3!-4]~*~*~*~[!+0!+1!+2!+3!+4])	$([!-0!-1!-2!-3!-4]~*~*~*~*~[!+0!+1!+2!+3!+4])	$([!-0!-1!-2!-3!-4]~*~*~*~*~*~[!+0!+1!+2!+3!+4])	$([!-0!-1!-2!-3!-4]~*~*~*~*~*~*~[!+0!+1!+2!+3!+4])	$([!-0!-1!-2!-3!-4]~*~*~*~*~*~*~*~[!+0!+1!+2!+3!+4])	$([!-0!-1!-2!-3!-4]~*~*~*~*~*~*~*~*~[!+0!+1!+2!+3!+4])	$([!-0!-1!-2!-3!-4]~*~*~*~*~*~*~*~*~*~[!+0!+1!+2!+3!+4])] Fc1cc(c(NC(=O)C[NH+]2CCC(c3[n+]([O-])cccc3)CC2)cc1)C
[$([!-0!-1!-2!-3!-4]~*~[!+0!+1!+2!+3!+4])	$([!-0!-1!-2!-3!-4]~*~*~[!+0!+1!+2!+3!+4])	$([!-0!-1!-2!-3!-4]~*~*~*~[!+0!+1!+2!+3!+4])	$([!-0!-1!-2!-3!-4]~*~*~*~*~[!+0!+1!+2!+3!+4])	$([!-0!-1!-2!-3!-4]~*~*~*~*~*~[!+0!+1!+2!+3!+4])	$([!-0!-1!-2!-3!-4]~*~*~*~*~*~*~[!+0!+1!+2!+3!+4])	$([!-0!-1!-2!-3!-4]~*~*~*~*~*~*~*~[!+0!+1!+2!+3!+4])	$([!-0!-1!-2!-3!-4]~*~*~*~*~*~*~*~*~[!+0!+1!+2!+3!+4])	$([!-0!-1!-2!-3!-4]~*~*~*~*~*~*~*~*~*~[!+0!+1!+2!+3!+4])] Fc1cc2N(C=C(c2cc1)[C@H](N3CC[NH+](CC3)C)C([O-])=O)CC([O-])=O
[$([!-0!-1!-2!-3!-4]~*~[!+0!+1!+2!+3!+4])	$([!-0!-1!-2!-3!-4]~*~*~[!+0!+1!+2!+3!+4])	$([!-0!-1!-2!-3!-4]~*~*~*~[!+0!+1!+2!+3!+4])	$([!-0!-1!-2!-3!-4]~*~*~*~*~[!+0!+1!+2!+3!+4])	$([!-0!-1!-2!-3!-4]~*~*~*~*~*~[!+0!+1!+2!+3!+4])	$([!-0!-1!-2!-3!-4]~*~*~*~*~*~*~[!+0!+1!+2!+3!+4])	$([!-0!-1!-2!-3!-4]~*~*~*~*~*~*~*~[!+0!+1!+2!+3!+4])	$([!-0!-1!-2!-3!-4]~*~*~*~*~*~*~*~*~[!+0!+1!+2!+3!+4])	$([!-0!-1!-2!-3!-4]~*~*~*~*~*~*~*~*~*~[!+0!+1!+2!+3!+4])] Fc1ccc(c2[n+]([O-])c(c([n+]([O-])c2C)C)c3ccc(cc3)C)cc1
[$([!-0!-1!-2!-3!-4]~*~[!+0!+1!+2!+3!+4])	$([!-0!-1!-2!-3!-4]~*~*~[!+0!+1!+2!+3!+4])	$([!-0!-1!-2!-3!-4]~*~*~*~[!+0!+1!+2!+3!+4])	$([!-0!-1!-2!-3!-4]~*~*~*~*~[!+0!+1!+2!+3!+4])	$([!-0!-1!-2!-3!-4]~*~*~*~*~*~[!+0!+1!+2!+3!+4])	$([!-0!-1!-2!-3!-4]~*~*~*~*~*~*~[!+0!+1!+2!+3!+4])	$([!-0!-1!-2!-3!-4]~*~*~*~*~*~*~*~[!+0!+1!+2!+3!+4])	$([!-0!-1!-2!-3!-4]~*~*~*~*~*~*~*~*~[!+0!+1!+2!+3!+4])	$([!-0!-1!-2!-3!-4]~*~*~*~*~*~*~*~*~*~[!+0!+1!+2!+3!+4])] Fc1ccc(cc1)[C@H]2N(C(=O)C([O-])=C(C(=O)C)2)CC[NH+](C)C
[$([!-0!-1!-2!-3!-4]~*~[!+0!+1!+2!+3!+4])	$([!-0!-1!-2!-3!-4]~*~*~[!+0!+1!+2!+3!+4])	$([!-0!-1!-2!-3!-4]~*~*~*~[!+0!+1!+2!+3!+4])	$([!-0!-1!-2!-3!-4]~*~*~*~*~[!+0!+1!+2!+3!+4])	$([!-0!-1!-2!-3!-4]~*~*~*~*~*~[!+0!+1!+2!+3!+4])	$([!-0!-1!-2!-3!-4]~*~*~*~*~*~*~[!+0!+1!+2!+3!+4])	$([!-0!-1!-2!-3!-4]~*~*~*~*~*~*~*~[!+0!+1!+2!+3!+4])	$([!-0!-1!-2!-3!-4]~*~*~*~*~*~*~*~*~[!+0!+1!+2!+3!+4])	$([!-0!-1!-2!-3!-4]~*~*~*~*~*~*~*~*~*~[!+0!+1!+2!+3!+4])] P([O-])([O-])(=O)[C@](P([O-])(=O)O)(O)C[n+]1ccccc1
[$([!-0!-1!-2!-3!-4]~*~[!+0!+1!+2!+3!+4])	$([!-0!-1!-2!-3!-4]~*~*~[!+0!+1!+2!+3!+4])	$([!-0!-1!-2!-3!-4]~*~*~*~[!+0!+1!+2!+3!+4])	$([!-0!-1!-2!-3!-4]~*~*~*~*~[!+0!+1!+2!+3!+4])	$([!-0!-1!-2!-3!-4]~*~*~*~*~*~[!+0!+1!+2!+3!+4])	$([!-0!-1!-2!-3!-4]~*~*~*~*~*~*~[!+0!+1!+2!+3!+4])	$([!-0!-1!-2!-3!-4]~*~*~*~*~*~*~*~[!+0!+1!+2!+3!+4])	$([!-0!-1!-2!-3!-4]~*~*~*~*~*~*~*~*~[!+0!+1!+2!+3!+4])	$([!-0!-1!-2!-3!-4]~*~*~*~*~*~*~*~*~*~[!+0!+1!+2!+3!+4])] P([O-])([O-])(=O)O[C@@H]1[C@@H]2OC3=NC(=[NH2+])C=CN3[C@H](O[C@H]1CO)2
[$([!-0!-1!-2!-3!-4]~*~[!+0!+1!+2!+3!+4])	$([!-0!-1!-2!-3!-4]~*~*~[!+0!+1!+2!+3!+4])	$([!-0!-1!-2!-3!-4]~*~*~*~[!+0!+1!+2!+3!+4])	$([!-0!-1!-2!-3!-4]~*~*~*~*~[!+0!+1!+2!+3!+4])	$([!-0!-1!-2!-3!-4]~*~*~*~*~*~[!+0!+1!+2!+3!+4])	$([!-0!-1!-2!-3!-4]~*~*~*~*~*~*~[!+0!+1!+2!+3!+4])	$([!-0!-1!-2!-3!-4]~*~*~*~*~*~*~*~[!+0!+1!+2!+3!+4])	$([!-0!-1!-2!-3!-4]~*~*~*~*~*~*~*~*~[!+0!+1!+2!+3!+4])	$([!-0!-1!-2!-3!-4]~*~*~*~*~*~*~*~*~*~[!+0!+1!+2!+3!+4])] P(=O)(O)([C@H]([NH3+])c1ccccc1)C[C@H](C([O-])=O)CC(C)C
[$([!-0!-1!-2!-3!-4]~*~[!+0!+1!+2!+3!+4])	$([!-0!-1!-2!-3!-4]~*~*~[!+0!+1!+2!+3!+4])	$([!-0!-1!-2!-3!-4]~*~*~*~[!+0!+1!+2!+3!+4])	$([!-0!-1!-2!-3!-4]~*~*~*~*~[!+0!+1!+2!+3!+4])	$([!-0!-1!-2!-3!-4]~*~*~*~*~*~[!+0!+1!+2!+3!+4])	$([!-0!-1!-2!-3!-4]~*~*~*~*~*~*~[!+0!+1!+2!+3!+4])	$([!-0!-1!-2!-3!-4]~*~*~*~*~*~*~*~[!+0!+1!+2!+3!+4])	$([!-0!-1!-2!-3!-4]~*~*~*~*~*~*~*~*~[!+0!+1!+2!+3!+4])	$([!-0!-1!-2!-3!-4]~*~*~*~*~*~*~*~*~*~[!+0!+1!+2!+3!+4])] S([O-])(=O)(=O)CC[NH+]1CCN(CCS([O-])(=O)=O)CCC1
[$([!-0!-1!-2!-3!-4]~*~[!+0!+1!+2!+3!+4])	$([!-0!-1!-2!-3!-4]~*~*~[!+0!+1!+2!+3!+4])	$([!-0!-1!-2!-3!-4]~*~*~*~[!+0!+1!+2!+3!+4])	$([!-0!-1!-2!-3!-4]~*~*~*~*~[!+0!+1!+2!+3!+4])	$([!-0!-1!-2!-3!-4]~*~*~*~*~*~[!+0!+1!+2!+3!+4])	$([!-0!-1!-2!-3!-4]~*~*~*~*~*~*~[!+0!+1!+2!+3!+4])	$([!-0!-1!-2!-3!-4]~*~*~*~*~*~*~*~[!+0!+1!+2!+3!+4])	$([!-0!-1!-2!-3!-4]~*~*~*~*~*~*~*~*~[!+0!+1!+2!+3!+4])	$([!-0!-1!-2!-3!-4]~*~*~*~*~*~*~*~*~*~[!+0!+1!+2!+3!+4])] S(=O)(=O)([N-]c1cc([N+]([O-])=O)c(N)cc1)C=2SC=CC2
[$([!-0!-1!-2!-3!-4]~*~[!+0!+1!+2!+3!+4])	$([!-0!-1!-2!-3!-4]~*~*~[!+0!+1!+2!+3!+4])	$([!-0!-1!-2!-3!-4]~*~*~*~[!+0!+1!+2!+3!+4])	$([!-0!-1!-2!-3!-4]~*~*~*~*~[!+0!+1!+2!+3!+4])	$([!-0!-1!-2!-3!-4]~*~*~*~*~*~[!+0!+1!+2!+3!+4])	$([!-0!-1!-2!-3!-4]~*~*~*~*~*~*~[!+0!+1!+2!+3!+4])	$([!-0!-1!-2!-3!-4]~*~*~*~*~*~*~*~[!+0!+1!+2!+3!+4])	$([!-0!-1!-2!-3!-4]~*~*~*~*~*~*~*~*~[!+0!+1!+2!+3!+4])	$([!-0!-1!-2!-3!-4]~*~*~*~*~*~*~*~*~*~[!+0!+1!+2!+3!+4])] S(=O)(=O)(c1c([N+]([O-])=O)cc([N+]([O-])=O)cc1)CC(=O)OC
[$([!-0!-1!-2!-3!-4]~*~[!+0!+1!+2!+3!+4])	$([!-0!-1!-2!-3!-4]~*~*~[!+0!+1!+2!+3!+4])	$([!-0!-1!-2!-3!-4]~*~*~*~[!+0!+1!+2!+3!+4])	$([!-0!-1!-2!-3!-4]~*~*~*~*~[!+0!+1!+2!+3!+4])	$([!-0!-1!-2!-3!-4]~*~*~*~*~*~[!+0!+1!+2!+3!+4])	$([!-0!-1!-2!-3!-4]~*~*~*~*~*~*~[!+0!+1!+2!+3!+4])	$([!-0!-1!-2!-3!-4]~*~*~*~*~*~*~*~[!+0!+1!+2!+3!+4])	$([!-0!-1!-2!-3!-4]~*~*~*~*~*~*~*~*~[!+0!+1!+2!+3!+4])	$([!-0!-1!-2!-3!-4]~*~*~*~*~*~*~*~*~*~[!+0!+1!+2!+3!+4])] S(=O)(=O)(N=C([O-])COc1cc([N+]([O-])=O)ccc1)C2CCOCC2
[$([!-0!-1!-2!-3!-4]~*~[!+0!+1!+2!+3!+4])	$([!-0!-1!-2!-3!-4]~*~*~[!+0!+1!+2!+3!+4])	$([!-0!-1!-2!-3!-4]~*~*~*~[!+0!+1!+2!+3!+4])	$([!-0!-1!-2!-3!-4]~*~*~*~*~[!+0!+1!+2!+3!+4])	$([!-0!-1!-2!-3!-4]~*~*~*~*~*~[!+0!+1!+2!+3!+4])	$([!-0!-1!-2!-3!-4]~*~*~*~*~*~*~[!+0!+1!+2!+3!+4])	$([!-0!-1!-2!-3!-4]~*~*~*~*~*~*~*~[!+0!+1!+2!+3!+4])	$([!-0!-1!-2!-3!-4]~*~*~*~*~*~*~*~*~[!+0!+1!+2!+3!+4])	$([!-0!-1!-2!-3!-4]~*~*~*~*~*~*~*~*~*~[!+0!+1!+2!+3!+4])] S(=O)(=O)(NC[C@H]([NH3+])C)c1cc([N+]([O-])=O)ccc1
[$([!-0!-1!-2!-3!-4]~*~[!+0!+1!+2!+3!+4])	$([!-0!-1!-2!-3!-4]~*~*~[!+0!+1!+2!+3!+4])	$([!-0!-1!-2!-3!-4]~*~*~*~[!+0!+1!+2!+3!+4])	$([!-0!-1!-2!-3!-4]~*~*~*~*~[!+0!+1!+2!+3!+4])	$([!-0!-1!-2!-3!-4]~*~*~*~*~*~[!+0!+1!+2!+3!+4])	$([!-0!-1!-2!-3!-4]~*~*~*~*~*~*~[!+0!+1!+2!+3!+4])	$([!-0!-1!-2!-3!-4]~*~*~*~*~*~*~*~[!+0!+1!+2!+3!+4])	$([!-0!-1!-2!-3!-4]~*~*~*~*~*~*~*~*~[!+0!+1!+2!+3!+4])	$([!-0!-1!-2!-3!-4]~*~*~*~*~*~*~*~*~*~[!+0!+1!+2!+3!+4])] S(C1=NC(=NN1)C)CC=NNc2c([N+]([O-])=O)cc([N+]([O-])=O)cc2
[$([!-0!-1!-2!-3!-4]~*~[!+0!+1!+2!+3!+4])	$([!-0!-1!-2!-3!-4]~*~*~[!+0!+1!+2!+3!+4])	$([!-0!-1!-2!-3!-4]~*~*~*~[!+0!+1!+2!+3!+4])	$([!-0!-1!-2!-3!-4]~*~*~*~*~[!+0!+1!+2!+3!+4])	$([!-0!-1!-2!-3!-4]~*~*~*~*~*~[!+0!+1!+2!+3!+4])	$([!-0!-1!-2!-3!-4]~*~*~*~*~*~*~[!+0!+1!+2!+3!+4])	$([!-0!-1!-2!-3!-4]~*~*~*~*~*~*~*~[!+0!+1!+2!+3!+4])	$([!-0!-1!-2!-3!-4]~*~*~*~*~*~*~*~*~[!+0!+1!+2!+3!+4])	$([!-0!-1!-2!-3!-4]~*~*~*~*~*~*~*~*~*~[!+0!+1!+2!+3!+4])] S(c1c(cc([N+]([O-])=O)cc1)C=O)C=2[N-]c3c(N2)ccc([N+]([O-])=O)c3
[$([!-0!-1!-2!-3!-4]~*~[!+0!+1!+2!+3!+4])	$([!-0!-1!-2!-3!-4]~*~*~[!+0!+1!+2!+3!+4])	$([!-0!-1!-2!-3!-4]~*~*~*~[!+0!+1!+2!+3!+4])	$([!-0!-1!-2!-3!-4]~*~*~*~*~[!+0!+1!+2!+3!+4])	$([!-0!-1!-2!-3!-4]~*~*~*~*~*~[!+0!+1!+2!+3!+4])	$([!-0!-1!-2!-3!-4]~*~*~*~*~*~*~[!+0!+1!+2!+3!+4])	$([!-0!-1!-2!-3!-4]~*~*~*~*~*~*~*~[!+0!+1!+2!+3!+4])	$([!-0!-1!-2!-3!-4]~*~*~*~*~*~*~*~*~[!+0!+1!+2!+3!+4])	$([!-0!-1!-2!-3!-4]~*~*~*~*~*~*~*~*~*~[!+0!+1!+2!+3!+4])] S(c1nc([O-])cc(n1)C)C(=O)c2ccc([N+]([O-])=O)cc2
[$([!-0!-1!-2!-3!-4]~*~[!+0!+1!+2!+3!+4])	$([!-0!-1!-2!-3!-4]~*~*~[!+0!+1!+2!+3!+4])	$([!-0!-1!-2!-3!-4]~*~*~*~[!+0!+1!+2!+3!+4])	$([!-0!-1!-2!-3!-4]~*~*~*~*~[!+0!+1!+2!+3!+4])	$([!-0!-1!-2!-3!-4]~*~*~*~*~*~[!+0!+1!+2!+3!+4])	$([!-0!-1!-2!-3!-4]~*~*~*~*~*~*~[!+0!+1!+2!+3!+4])	$([!-0!-1!-2!-3!-4]~*~*~*~*~*~*~*~[!+0!+1!+2!+3!+4])	$([!-0!-1!-2!-3!-4]~*~*~*~*~*~*~*~*~[!+0!+1!+2!+3!+4])	$([!-0!-1!-2!-3!-4]~*~*~*~*~*~*~*~*~*~[!+0!+1!+2!+3!+4])] S(N[C@@H](C([O-])=O)Cc1ccc(O)cc1)c2c([N+]([O-])=O)cccc2
[$([!-0!-1!-2!-3!-4]~*~[!+0!+1!+2!+3!+4])	$([!-0!-1!-2!-3!-4]~*~*~[!+0!+1!+2!+3!+4])	$([!-0!-1!-2!-3!-4]~*~*~*~[!+0!+1!+2!+3!+4])	$([!-0!-1!-2!-3!-4]~*~*~*~*~[!+0!+1!+2!+3!+4])	$([!-0!-1!-2!-3!-4]~*~*~*~*~*~[!+0!+1!+2!+3!+4])	$([!-0!-1!-2!-3!-4]~*~*~*~*~*~*~[!+0!+1!+2!+3!+4])	$([!-0!-1!-2!-3!-4]~*~*~*~*~*~*~*~[!+0!+1!+2!+3!+4])	$([!-0!-1!-2!-3!-4]~*~*~*~*~*~*~*~*~[!+0!+1!+2!+3!+4])	$([!-0!-1!-2!-3!-4]~*~*~*~*~*~*~*~*~*~[!+0!+1!+2!+3!+4])] S=C1N=C([O-])[C@H](C#N)C2([C@H](C#N)1)CC[NH+](CC2)CC
[$([!-0!-1!-2!-3!-4]~*~[!+0!+1!+2!+3!+4])	$([!-0!-1!-2!-3!-4]~*~*~[!+0!+1!+2!+3!+4])	$([!-0!-1!-2!-3!-4]~*~*~*~[!+0!+1!+2!+3!+4])	$([!-0!-1!-2!-3!-4]~*~*~*~*~[!+0!+1!+2!+3!+4])	$([!-0!-1!-2!-3!-4]~*~*~*~*~*~[!+0!+1!+2!+3!+4])	$([!-0!-1!-2!-3!-4]~*~*~*~*~*~*~[!+0!+1!+2!+3!+4])	$([!-0!-1!-2!-3!-4]~*~*~*~*~*~*~*~[!+0!+1!+2!+3!+4])	$([!-0!-1!-2!-3!-4]~*~*~*~*~*~*~*~*~[!+0!+1!+2!+3!+4])	$([!-0!-1!-2!-3!-4]~*~*~*~*~*~*~*~*~*~[!+0!+1!+2!+3!+4])] S1[C@@H]([NH2+][C@@H](C([O-])=O)C1)c2cc3OCCOc3cc2
[$([!-0!-1!-2!-3!-4]~*~[!+0!+1!+2!+3!+4])	$([!-0!-1!-2!-3!-4]~*~*~[!+0!+1!+2!+3!+4])	$([!-0!-1!-2!-3!-4]~*~*~*~[!+0!+1!+2!+3!+4])	$([!-0!-1!-2!-3!-4]~*~*~*~*~[!+0!+1!+2!+3!+4])	$([!-0!-1!-2!-3!-4]~*~*~*~*~*~[!+0!+1!+2!+3!+4])	$([!-0!-1!-2!-3!-4]~*~*~*~*~*~*~[!+0!+1!+2!+3!+4])	$([!-0!-1!-2!-3!-4]~*~*~*~*~*~*~*~[!+0!+1!+2!+3!+4])	$([!-0!-1!-2!-3!-4]~*~*~*~*~*~*~*~*~[!+0!+1!+2!+3!+4])	$([!-0!-1!-2!-3!-4]~*~*~*~*~*~*~*~*~*~[!+0!+1!+2!+3!+4])] S1[C@@H]([NH2+][C@H](C([O-])=O)C1)c2ccc(OC(F)(F)F)cc2
[$([!-0!-1!-2!-3!-4]~*~[!+0!+1!+2!+3!+4])	$([!-0!-1!-2!-3!-4]~*~*~[!+0!+1!+2!+3!+4])	$([!-0!-1!-2!-3!-4]~*~*~*~[!+0!+1!+2!+3!+4])	$([!-0!-1!-2!-3!-4]~*~*~*~*~[!+0!+1!+2!+3!+4])	$([!-0!-1!-2!-3!-4]~*~*~*~*~*~[!+0!+1!+2!+3!+4])	$([!-0!-1!-2!-3!-4]~*~*~*~*~*~*~[!+0!+1!+2!+3!+4])	$([!-0!-1!-2!-3!-4]~*~*~*~*~*~*~*~[!+0!+1!+2!+3!+4])	$([!-0!-1!-2!-3!-4]~*~*~*~*~*~*~*~*~[!+0!+1!+2!+3!+4])	$([!-0!-1!-2!-3!-4]~*~*~*~*~*~*~*~*~*~[!+0!+1!+2!+3!+4])] S1[C@H]([NH2+][C@@H](C([O-])=O)C1)[C@@H](c2ccccc2)C(=O)OCC
[$([!-0!-1!-2!-3!-4]~*~[!+0!+1!+2!+3!+4])	$([!-0!-1!-2!-3!-4]~*~*~[!+0!+1!+2!+3!+4])	$([!-0!-1!-2!-3!-4]~*~*~*~[!+0!+1!+2!+3!+4])	$([!-0!-1!-2!-3!-4]~*~*~*~*~[!+0!+1!+2!+3!+4])	$([!-0!-1!-2!-3!-4]~*~*~*~*~*~[!+0!+1!+2!+3!+4])	$([!-0!-1!-2!-3!-4]~*~*~*~*~*~*~[!+0!+1!+2!+3!+4])	$([!-0!-1!-2!-3!-4]~*~*~*~*~*~*~*~[!+0!+1!+2!+3!+4])	$([!-0!-1!-2!-3!-4]~*~*~*~*~*~*~*~*~[!+0!+1!+2!+3!+4])	$([!-0!-1!-2!-3!-4]~*~*~*~*~*~*~*~*~*~[!+0!+1!+2!+3!+4])] S1C(/C=C/2\Oc3c(c(cc([O-])c3C[NH+](C)C)C)C(=O)2)=CC=C1
[$([!-0!-1!-2!-3!-4]~*~[!+0!+1!+2!+3!+4])	$([!-0!-1!-2!-3!-4]~*~*~[!+0!+1!+2!+3!+4])	$([!-0!-1!-2!-3!-4]~*~*~*~[!+0!+1!+2!+3!+4])	$([!-0!-1!-2!-3!-4]~*~*~*~*~[!+0!+1!+2!+3!+4])	$([!-0!-1!-2!-3!-4]~*~*~*~*~*~[!+0!+1!+2!+3!+4])	$([!-0!-1!-2!-3!-4]~*~*~*~*~*~*~[!+0!+1!+2!+3!+4])	$([!-0!-1!-2!-3!-4]~*~*~*~*~*~*~*~[!+0!+1!+2!+3!+4])	$([!-0!-1!-2!-3!-4]~*~*~*~*~*~*~*~*~[!+0!+1!+2!+3!+4])	$([!-0!-1!-2!-3!-4]~*~*~*~*~*~*~*~*~*~[!+0!+1!+2!+3!+4])] S1C2=NC(=NN2C([O-])=C1[C@@H]([NH+]3CCCCCC3)C=4OC=CC4)C
[$([!-0!-1!-2!-3!-4]~*~[!+0!+1!+2!+3!+4])	$([!-0!-1!-2!-3!-4]~*~*~[!+0!+1!+2!+3!+4])	$([!-0!-1!-2!-3!-4]~*~*~*~[!+0!+1!+2!+3!+4])	$([!-0!-1!-2!-3!-4]~*~*~*~*~[!+0!+1!+2!+3!+4])	$([!-0!-1!-2!-3!-4]~*~*~*~*~*~[!+0!+1!+2!+3!+4])	$([!-0!-1!-2!-3!-4]~*~*~*~*~*~*~[!+0!+1!+2!+3!+4])	$([!-0!-1!-2!-3!-4]~*~*~*~*~*~*~*~[!+0!+1!+2!+3!+4])	$([!-0!-1!-2!-3!-4]~*~*~*~*~*~*~*~*~[!+0!+1!+2!+3!+4])	$([!-0!-1!-2!-3!-4]~*~*~*~*~*~*~*~*~*~[!+0!+1!+2!+3!+4])] S1C2=NC(=NN2C([O-])=C1[C@H]([NH+](CCO)C)c3cc(OC)ccc3)C
[$([!-0!-1!-2!-3!-4]~*~[!+0!+1!+2!+3!+4])	$([!-0!-1!-2!-3!-4]~*~*~[!+0!+1!+2!+3!+4])	$([!-0!-1!-2!-3!-4]~*~*~*~[!+0!+1!+2!+3!+4])	$([!-0!-1!-2!-3!-4]~*~*~*~*~[!+0!+1!+2!+3!+4])	$([!-0!-1!-2!-3!-4]~*~*~*~*~*~[!+0!+1!+2!+3!+4])	$([!-0!-1!-2!-3!-4]~*~*~*~*~*~*~[!+0!+1!+2!+3!+4])	$([!-0!-1!-2!-3!-4]~*~*~*~*~*~*~*~[!+0!+1!+2!+3!+4])	$([!-0!-1!-2!-3!-4]~*~*~*~*~*~*~*~*~[!+0!+1!+2!+3!+4])	$([!-0!-1!-2!-3!-4]~*~*~*~*~*~*~*~*~*~[!+0!+1!+2!+3!+4])] S1c2c(cccc2)C(=C1)C[n+]3c(cccc3)C=N[O-]
[$([#16X4](=[OX1])(=[OX1])([#6])[#6])	$([#16X4+2]([OX1-])([OX1-])([#6])[#6])] Brc1cc(ccc1)C=N[C@H]2CS(=O)(=O)CC2
[$([#16X4](=[OX1])(=[OX1])([#6])[#6])	$([#16X4+2]([OX1-])([OX1-])([#6])[#6])] Brc1ccc(S(=O)(=O)[C@H](C(=O)N2CCCC2)C)cc1
[$([#16X4](=[OX1])(=[OX1])([#6])[#6])	$([#16X4+2]([OX1-])([OX1-])([#6])[#6])] Clc1c(c(Cl)ccc1[C@H](S(=O)(=O)c2[n+]([O-])cccc2)C)C
[$([#16X4](=[OX1])(=[OX1])([#6])[#6])	$([#16X4+2]([OX1-])([OX1-])([#6])[#6])] Clc1c(NC(=O)CS(=O)(=O)CC([O-])=O)cccc1
[$([#16X4](=[OX1])(=[OX1])([#6])[#6])	$([#16X4+2]([OX1-])([OX1-])([#6])[#6])] Clc1c(NN)ccc(S(=O)(=O)CS(=O)(=O)C)c1
[$([#16X4](=[OX1])(=[OX1])([#6])[#6])	$([#16X4+2]([OX1-])([OX1-])([#6])[#6])] Clc1c(S(=O)(=O)/C(/C#N)=C/C=2C=NN(C2)C)cc(Cl)cc1
[$([#16X4](=[OX1])(=[OX1])([#6])[#6])	$([#16X4+2]([OX1-])([OX1-])([#6])[#6])] Clc1cc(c(N2N=NN=C2)cc1)C(=O)NCCCS(=O)(=O)C
[$([#16X4](=[OX1])(=[OX1])([#6])[#6])	$([#16X4+2]([OX1-])([OX1-])([#6])[#6])] Clc1cc(c(NC(=O)CS(=O)(=O)c2ccccc2)cc1)C
[$([#16X4](=[OX1])(=[OX1])([#6])[#6])	$([#16X4+2]([OX1-])([OX1-])([#6])[#6])] Clc1cc(c(OC)cc1)C[NH+]([C@@H]2CS(=O)(=O)CC2)CC
[$([#16X4](=[OX1])(=[OX1])([#6])[#6])	$([#16X4+2]([OX1-])([OX1-])([#6])[#6])] Clc1cc(NC(=O)[C@@H](S(=O)(=O)C[C@H]2OCCC2)C)c(cc1)C
[$([#16X4](=[OX1])(=[OX1])([#6])[#6])	$([#16X4+2]([OX1-])([OX1-])([#6])[#6])] Clc1cc(NC(=O)CS(=O)(=O)c2ccc(OC)cc2)ccc1
[$([#16X4](=[OX1])(=[OX1])([#6])[#6])	$([#16X4+2]([OX1-])([OX1-])([#6])[#6])] Clc1cc(S(=O)(=O)CC(=O)N(c2ccccc2)C)ccc1
[$([#16X4](=[OX1])(=[OX1])([#6])[#6])	$([#16X4+2]([OX1-])([OX1-])([#6])[#6])] Clc1cc2N=C(NC(=O)c2cc1)C[NH+](CCS(=O)(=O)C)CC
[$([#16X4](=[OX1])(=[OX1])([#6])[#6])	$([#16X4+2]([OX1-])([OX1-])([#6])[#6])] Clc1ccc(cc1)C(=O)N2[C@H]3[C@@H](OCC2)CS(=O)(=O)C3
[$([#16X4](=[OX1])(=[OX1])([#6])[#6])	$([#16X4+2]([OX1-])([OX1-])([#6])[#6])] Clc1ccc(cc1)CS(=O)(=O)c2ccccc2
[$([#16X4](=[OX1])(=[OX1])([#6])[#6])	$([#16X4+2]([OX1-])([OX1-])([#6])[#6])] Clc1ccc(cc1)CS(=O)(=O)CC(=O)N2CCOCC2
[$([#16X4](=[OX1])(=[OX1])([#6])[#6])	$([#16X4+2]([OX1-])([OX1-])([#6])[#6])] Clc1ccc(N2C(SCC=C)=N[C@@H]3[C@@H]2CS(=O)(=O)C3)cc1
[$([#16X4](=[OX1])(=[OX1])([#6])[#6])	$([#16X4+2]([OX1-])([OX1-])([#6])[#6])] S(=O)(=O)([C@@H](C(=O)NCCCC)C)CC=1ON=C(C1)C
[$([#16X4](=[OX1])(=[OX1])([#6])[#6])	$([#16X4+2]([OX1-])([OX1-])([#6])[#6])] S(=O)(=O)([C@H](C(=O)N[C@@H]1c2c(OCC1)cccc2)C)C
[$([#16X4](=[OX1])(=[OX1])([#6])[#6])	$([#16X4+2]([OX1-])([OX1-])([#6])[#6])] S(=O)(=O)([C@H](C(=O)Nc1cc(F)c(F)cc1)C)C
[$([#16X4](=[OX1])(=[OX1])([#6])[#6])	$([#16X4+2]([OX1-])([OX1-])([#6])[#6])] S(=O)(=O)([C@H](C(=O)NC1CC1)C)CC=2ON=C(N2)c3ccc(cc3)C
[$([#16X4](=[OX1])(=[OX1])([#6])[#6])	$([#16X4+2]([OX1-])([OX1-])([#6])[#6])] S(=O)(=O)(C=1SC(SC)=NC(N)1)C2CCCCC2
[$([#16X4](=[OX1])(=[OX1])([#6])[#6])	$([#16X4+2]([OX1-])([OX1-])([#6])[#6])] S(=O)(=O)(C1=NC=CN1C)[C@@H](C(=O)NC(C)(C)C)C
[$([#16X4](=[OX1])(=[OX1])([#6])[#6])	$([#16X4+2]([OX1-])([OX1-])([#6])[#6])] S(=O)(=O)(c1c(cccc1)C(=O)N2CC(=O)NCC2)C(C)C
[$([#16X4](=[OX1])(=[OX1])([#6])[#6])	$([#16X4+2]([OX1-])([OX1-])([#6])[#6])] S(=O)(=O)(c1c(cccc1)C(=O)NCC=2Oc3c(cccc3)C2)CC
[$([#16X4](=[OX1])(=[OX1])([#6])[#6])	$([#16X4+2]([OX1-])([OX1-])([#6])[#6])] S(=O)(=O)(c1c(cccc1)C)CC=2Sc3c(N2)cccc3
[$([#16X4](=[OX1])(=[OX1])([#6])[#6])	$([#16X4+2]([OX1-])([OX1-])([#6])[#6])] S(=O)(=O)(c1c(F)cc(F)cc(F)1)[C@H](C(=O)NC(CC)CC)C
[$([#16X4](=[OX1])(=[OX1])([#6])[#6])	$([#16X4+2]([OX1-])([OX1-])([#6])[#6])] S(=O)(=O)(c1c(F)cccc1)CC(=O)Nc2c(OCC)cccc2
[$([#16X4](=[OX1])(=[OX1])([#6])[#6])	$([#16X4+2]([OX1-])([OX1-])([#6])[#6])] S(=O)(=O)(c1c(NC(=O)N[C@H]2[C@H](CCCC2)C)cc(cc1)C)C
[$([#16X4](=[OX1])(=[OX1])([#6])[#6])	$([#16X4+2]([OX1-])([OX1-])([#6])[#6])] S(=O)(=O)(c1cc(c(cc1)C)C(=O)OCc2ccc(C#N)cc2)C
[$([#16X4](=[OX1])(=[OX1])([#6])[#6])	$([#16X4+2]([OX1-])([OX1-])([#6])[#6])] S(=O)(=O)(c1cc(ccc1)C([O-])=O)C2CCCC2
[$([#16X4](=[OX1])(=[OX1])([#6])[#6])	$([#16X4+2]([OX1-])([OX1-])([#6])[#6])] S(=O)(=O)(c1cc(ccc1)C(=O)Nc2cc3c(cc2)C(=O)NC(=O)3)C
[$([#16X4](=[OX1])(=[OX1])([#6])[#6])	$([#16X4+2]([OX1-])([OX1-])([#6])[#6])] S(=O)(=O)(c1cc(OC(=O)c2ccc(cc2)C(=O)N)ccc1)C
[$([#16X4](=[OX1])(=[OX1])([#6])[#6])	$([#16X4+2]([OX1-])([OX1-])([#6])[#6])] S(=O)(=O)(c1cc2c(cc1)cccc2)[C@H](C(=O)N3CCCC3)C
[$([#16X4](=[OX1])(=[OX1])([#6])[#6])	$([#16X4+2]([OX1-])([OX1-])([#6])[#6])] S(=O)(=O)(c1cc2NC(=O)CN(c2cc1)C(=O)C(=O)OCC)C
[$([#16X4](=[OX1])(=[OX1])([#6])[#6])	$([#16X4+2]([OX1-])([OX1-])([#6])[#6])] S(=O)(=O)(c1ccc(cc1)C(=O)N[C@@H](C(=O)N(C)C)CC(C)C)C
[$([#16X4](=[OX1])(=[OX1])([#6])[#6])	$([#16X4+2]([OX1-])([OX1-])([#6])[#6])] S(=O)(=O)(c1ccc(cc1)C(=O)N[C@@H](C(=O)OC)C)C(F)F
[$([#16X4](=[OX1])(=[OX1])([#6])[#6])	$([#16X4+2]([OX1-])([OX1-])([#6])[#6])] S(=O)(=O)(c1ccc(cc1)C(=O)NC=2C=NN(C2)C)C
[$([#16X4](=[OX1])(=[OX1])([#6])[#6])	$([#16X4+2]([OX1-])([OX1-])([#6])[#6])] S(=O)(=O)(c1ccc(cc1)C(=O)NC2=CN(C(=O)C=C2)CCC)CC
[$([#16X4](=[OX1])(=[OX1])([#6])[#6])	$([#16X4+2]([OX1-])([OX1-])([#6])[#6])] S(=O)(=O)(c1ccc(cc1)C)[C@@H](C=2OC=CC2)CNC(=O)OCC
[$([#16X4](=[OX1])(=[OX1])([#6])[#6])	$([#16X4+2]([OX1-])([OX1-])([#6])[#6])] S(=O)(=O)(c1ccc(cc1)C=2OC(SCC(=O)N)=NN2)C
[$([#16X4](=[OX1])(=[OX1])([#6])[#6])	$([#16X4+2]([OX1-])([OX1-])([#6])[#6])] S(=O)(=O)(c1ccc(cc1)CC)[C@@H]2[C@H]([NH2+]C(C)C)CS(=O)(=O)C2
[$([#16X4](=[OX1])(=[OX1])([#6])[#6])	$([#16X4+2]([OX1-])([OX1-])([#6])[#6])] S(=O)(=O)(c1ccc(cc1)CNC(=O)CSCC#N)C
[$([#16X4](=[OX1])(=[OX1])([#6])[#6])	$([#16X4+2]([OX1-])([OX1-])([#6])[#6])] S(=O)(=O)(c1ccc(NC(=O)CC2=CSC=C2)cc1)C(F)F
[$([#16X4](=[OX1])(=[OX1])([#6])[#6])	$([#16X4+2]([OX1-])([OX1-])([#6])[#6])] S(=O)(=O)(c1ccc(NC(=O)NC[C@H](OC)c2ccccc2)cc1)C
[$([#16X4](=[OX1])(=[OX1])([#6])[#6])	$([#16X4+2]([OX1-])([OX1-])([#6])[#6])] S(=O)(=O)(c1ccc(OC(=O)C[C@@H]2OCCC2)cc1)c3ccccc3
[$([#16X4](=[OX1])(=[OX1])([#6])[#6])	$([#16X4+2]([OX1-])([OX1-])([#6])[#6])] S(=O)(=O)(c1ccc(OC)cc1)CC(=O)N(c2ccccc2)CC
[$([#16X4](=[OX1])(=[OX1])([#6])[#6])	$([#16X4+2]([OX1-])([OX1-])([#6])[#6])] S(=O)(=O)(c1ccc(OCC(=O)c2ccc(cc2)CC)cc1)C
[$([#16X4](=[OX1])(=[OX1])([#6])[#6])	$([#16X4+2]([OX1-])([OX1-])([#6])[#6])] S(=O)(=O)(c1ccccc1)[C@@H](C=2NC(=O)N(C2CC)CC)C
[$([#16X4](=[OX1])(=[OX1])([#6])[#6])	$([#16X4+2]([OX1-])([OX1-])([#6])[#6])] S(=O)(=O)(c1ccccc1)Cc2ccc(F)cc2
[$([#16X4](=[OX1])(=[OX1])([#6])[#6])	$([#16X4+2]([OX1-])([OX1-])([#6])[#6])] S(=O)(=O)(c1ccccc1)CCCON=C(N)C(C)(C)C
[$([#16X4](=[OX1])(=[OX1])([#6])[#6])	$([#16X4+2]([OX1-])([OX1-])([#6])[#6])] S(=O)(=O)(c1ccccc1)CCNC=2SC3=NC(=CN(N2)3)C
[$([#16X4](=[OX1])(=[OX1])([#6])[#6])	$([#16X4+2]([OX1-])([OX1-])([#6])[#6])] S(=O)(=O)(c1ncccc1)CC=2ON=C(N2)c3ccc(cc3)C
[$([#16X4](=[OX1])(=[OX1])([#6])[#6])	$([#16X4+2]([OX1-])([OX1-])([#6])[#6])] S(=O)(=O)(c1nnc(c2cc(NC(=O)CCCC)ccc2)cc1)C
[$([#16X4](=[OX1])(=[OX1])([#6])[#6])	$([#16X4+2]([OX1-])([OX1-])([#6])[#6])] S(=O)(=O)(CC(=O)N(C1CCCCC1)CC)CC2=NOC(=C2)C
[$([#16X4](=[OX1])(=[OX1])([#6])[#6])	$([#16X4+2]([OX1-])([OX1-])([#6])[#6])] S(=O)(=O)(CC(=O)N1c2c(cccc2)CCC1)CC=3ON=C(N3)C
[$([#16X4](=[OX1])(=[OX1])([#6])[#6])	$([#16X4+2]([OX1-])([OX1-])([#6])[#6])] S(=O)(=O)(CC(=O)NCC(C)C)CC=1N=C(SC1)CC
[$([#16X4](=[OX1])(=[OX1])([#6])[#6])	$([#16X4+2]([OX1-])([OX1-])([#6])[#6])] S(=O)(=O)(CC=1N=C(SC1)C2CCCC2)CCN3C(=O)OCC3
[$([#16X4](=[OX1])(=[OX1])([#6])[#6])	$([#16X4+2]([OX1-])([OX1-])([#6])[#6])] S(=O)(=O)(Cc1c(ccc(c1)C)C)CCC(=O)NC(=O)NC
[$([#16X4](=[OX1])(=[OX1])([#6])[#6])	$([#16X4+2]([OX1-])([OX1-])([#6])[#6])] S(=O)(=O)(Cc1c(cccc1)C)CC(=O)N[C@@H](C(C)C)C
[$([#16X4](=[OX1])(=[OX1])([#6])[#6])	$([#16X4+2]([OX1-])([OX1-])([#6])[#6])] S(=O)(=O)(Cc1c(NC(=O)/C=C(\C2CC2)/C)cccc1)C
[$([#16X4](=[OX1])(=[OX1])([#6])[#6])	$([#16X4+2]([OX1-])([OX1-])([#6])[#6])] S(=O)(=O)(Cc1cc(ccc1)C(=O)Nc2cc(ccc2)C[NH+](C)C)C
[$([#16X4](=[OX1])(=[OX1])([#6])[#6])	$([#16X4+2]([OX1-])([OX1-])([#6])[#6])] S(=O)(=O)(Cc1nc2c(nc1C)cccc2)Cc3ncccc3
[$([#16X4](=[OX1])(=[OX1])([#6])[#6])	$([#16X4+2]([OX1-])([OX1-])([#6])[#6])] S(=O)(=O)(Cc1ncccc1)CC=2N=C(OC2C)c3ccccc3
[$([#16X4](=[OX1])(=[OX1])([#6])[#6])	$([#16X4+2]([OX1-])([OX1-])([#6])[#6])] S(=O)(=O)(Cc1ncccc1)Cc2ccc(OC(F)F)cc2
[$([#16X4](=[OX1])(=[OX1])([#6])[#6])	$([#16X4+2]([OX1-])([OX1-])([#6])[#6])] S(=O)(=O)(CCNC(=O)C1=NN(C(c2ccc(cc2)C)=C1)C)C
[$([#16X4](=[OX1])(=[OX1])([#6])[#6])	$([#16X4+2]([OX1-])([OX1-])([#6])[#6])] S(=O)(=O)(CCNC(=O)N1[C@@H](c2c3c(ccc2)cccc3)CCC1)C
[$([#16X4](=[OX1])(=[OX1])([#6])[#6])	$([#16X4+2]([OX1-])([OX1-])([#6])[#6])] S1(=O)(=O)C(C#N)=C(C[C@@H](c2ccccc2)[C@H]1C#N)C
[$([#16X4](=[OX1])(=[OX1])([#6])[#6])	$([#16X4+2]([OX1-])([OX1-])([#6])[#6])] S1(=O)(=O)C[C@](NC(=O)C(=O)c2ccc(cc2)C)(CC1)C
[$([#16X4](=[OX1])(=[OX1])([#6])[#6])	$([#16X4+2]([OX1-])([OX1-])([#6])[#6])] S1(=O)(=O)C[C@@](N(C(=O)C23CC4CC(C2)CC(C3)C4)C)(CC1)C
[$([#16X4](=[OX1])(=[OX1])([#6])[#6])	$([#16X4+2]([OX1-])([OX1-])([#6])[#6])] S1(=O)(=O)C[C@@](NC(=O)C2CC[NH+](CC(C)C)CC2)(CC1)C
[$([#16X4](=[OX1])(=[OX1])([#6])[#6])	$([#16X4+2]([OX1-])([OX1-])([#6])[#6])] S1(=O)(=O)C[C@@](NC(=O)Cc2cc(OC)c(cc2)C)(CC1)C
[$([#16X4](=[OX1])(=[OX1])([#6])[#6])	$([#16X4+2]([OX1-])([OX1-])([#6])[#6])] S1(=O)(=O)C[C@@H](C(=O)Nc2cc(ccc2)C[NH+](C)C)CC1
[$([#16X4](=[OX1])(=[OX1])([#6])[#6])	$([#16X4+2]([OX1-])([OX1-])([#6])[#6])] S1(=O)(=O)C[C@@H](C(=O)O[C@@H](C(=O)NCc2ccc(cc2)C)C)CC1
[$([#16X4](=[OX1])(=[OX1])([#6])[#6])	$([#16X4+2]([OX1-])([OX1-])([#6])[#6])] S1(=O)(=O)C[C@@H](CNC(=O)C=2C(=O)NC=CC2)CC1
[$([#16X4](=[OX1])(=[OX1])([#6])[#6])	$([#16X4+2]([OX1-])([OX1-])([#6])[#6])] S1(=O)(=O)C[C@@H](CNC(=O)CN2c3c(N=C2)cccc3)CC1
[$([#16X4](=[OX1])(=[OX1])([#6])[#6])	$([#16X4+2]([OX1-])([OX1-])([#6])[#6])] S1(=O)(=O)C[C@@H](N(C(=O)COC(=O)C=2SC=CC2C)C)CC1
[$([#16X4](=[OX1])(=[OX1])([#6])[#6])	$([#16X4+2]([OX1-])([OX1-])([#6])[#6])] S1(=O)(=O)C[C@@H](N2N=C(C(=O)NCCCOC)C=C2C3CC3)CC1
[$([#16X4](=[OX1])(=[OX1])([#6])[#6])	$([#16X4+2]([OX1-])([OX1-])([#6])[#6])] S1(=O)(=O)C[C@@H](NC(=O)[C@@H]2CN(c3ccc(cc3)C)C(=O)C2)CC1
[$([#16X4](=[OX1])(=[OX1])([#6])[#6])	$([#16X4+2]([OX1-])([OX1-])([#6])[#6])] S1(=O)(=O)C[C@@H](NC(=O)C2=NN(C(c3c(ccc(c3)C)C)=C2)C)CC1
[$([#16X4](=[OX1])(=[OX1])([#6])[#6])	$([#16X4+2]([OX1-])([OX1-])([#6])[#6])] S1(=O)(=O)C[C@@H](NC(=O)CCC=2OC(=NN2)c3cc(ccc3)C)CC1
[$([#16X4](=[OX1])(=[OX1])([#6])[#6])	$([#16X4+2]([OX1-])([OX1-])([#6])[#6])] S1(=O)(=O)C[C@@H](NC(=O)CN(Cc2ccc([N+]([O-])=O)cc2)C)CC1
[$([#16X4](=[OX1])(=[OX1])([#6])[#6])	$([#16X4+2]([OX1-])([OX1-])([#6])[#6])] S1(=O)(=O)C[C@@H](NN=Cc2ccc(N(CC)CC)cc2)CC1
[$([#16X4](=[OX1])(=[OX1])([#6])[#6])	$([#16X4+2]([OX1-])([OX1-])([#6])[#6])] S1(=O)(=O)C[C@@H](NNC(=S)Nc2ccc(OC)cc2)CC1
[$([#16X4](=[OX1])(=[OX1])([#6])[#6])	$([#16X4+2]([OX1-])([OX1-])([#6])[#6])] S1(=O)(=O)C[C@@H](O)[C@H](SC(=S)N(C)C)C1
[$([#16X4](=[OX1])(=[OX1])([#6])[#6])	$([#16X4+2]([OX1-])([OX1-])([#6])[#6])] S1(=O)(=O)C[C@H]([NH+](CC(=O)N[C@H](c2ccccc2)C3CC3)C)CC1
[$([#16X4](=[OX1])(=[OX1])([#6])[#6])	$([#16X4+2]([OX1-])([OX1-])([#6])[#6])] S1(=O)(=O)C[C@H](CNC(=O)c2c3NC(=C(c3ccc2)C)C)CC1
[$([#16X4](=[OX1])(=[OX1])([#6])[#6])	$([#16X4+2]([OX1-])([OX1-])([#6])[#6])] S1(=O)(=O)C[C@H](CNC(=O)COc2c(OCC)cccc2)CC1
[$([#16X4](=[OX1])(=[OX1])([#6])[#6])	$([#16X4+2]([OX1-])([OX1-])([#6])[#6])] S1(=O)(=O)C[C@H](NC(=O)[C@H](Oc2c(ccc(c2)C)C(=O)N)C)CC1
[$([#16X4](=[OX1])(=[OX1])([#6])[#6])	$([#16X4+2]([OX1-])([OX1-])([#6])[#6])] S1(=O)(=O)C[C@H](NC(=O)C[C@H](c2ccc(F)cc2)C(C)C)CC1
[$([#16X4](=[OX1])(=[OX1])([#6])[#6])	$([#16X4+2]([OX1-])([OX1-])([#6])[#6])] S1(=O)(=O)C[C@H](NC(=O)c2cc(ccc2)CN3N=C(C=C3C)C)CC1
[$([#16X4](=[OX1])(=[OX1])([#6])[#6])	$([#16X4+2]([OX1-])([OX1-])([#6])[#6])] S1(=O)(=O)C[C@H](NC(=O)CCC=2C=NN(c3ccccc3)C2)CC1
[$([#16X4](=[OX1])(=[OX1])([#6])[#6])	$([#16X4+2]([OX1-])([OX1-])([#6])[#6])] S1(=O)(=O)C[C@H](NC(=O)N2CC[NH+](CC=3OC=CC3)CC2)CC1
[$([#16X4](=[OX1])(=[OX1])([#6])[#6])	$([#16X4+2]([OX1-])([OX1-])([#6])[#6])] S1(=O)(=O)C[C@H](NC(=O)NCc2cnc(OC(C)C)cc2)CC1
[$([#16X4](=[OX1])(=[OX1])([#6])[#6])	$([#16X4+2]([OX1-])([OX1-])([#6])[#6])] S1(=O)(=O)C[C@H]2N(C(=O)C[C@@H]2C1)C3CCCCC3
[$([#16X4](=[OX1])(=[OX1])([#6])[#6])	$([#16X4+2]([OX1-])([OX1-])([#6])[#6])] S1(=O)(=O)C[C@H]2N(C(=O)C[C@@H]2C1)CC[NH+]3CCOCC3
[$([#16X4](=[OX1])(=[OX1])([#6])[#6])	$([#16X4+2]([OX1-])([OX1-])([#6])[#6])] S1(=O)(=O)C=C([C@@H](SC(=S)N[C@@H]2CS(=O)(=O)CC2)C1)C
[$([#16X4](=[OX1])(=[OX1])([#6])[#6])	$([#16X4+2]([OX1-])([OX1-])([#6])[#6])] S1(=O)(=O)C=C[C@@H](N(c2ccc(OC)cc2)C(=O)c3ccccc3)C1
[$([#16X4](=[OX1])(=[OX1])([#6])[#6])	$([#16X4+2]([OX1-])([OX1-])([#6])[#6])] S1(=O)(=O)C=C[C@H](NC(=O)C23CC4CC(C2)CC(C3)C4)C1
[$([#16X4](=[OX1])(=[OX1])([#6])[#6])	$([#16X4+2]([OX1-])([OX1-])([#6])[#6])] S1(=O)(=O)CC[NH+]([C@@H](C(=O)OC)Cc2ccccc2)CC1
[$([#6X4@](*)(*)(*)*)	$([#6X4@H](*)(*)*)] [O-][N+](=O)C=1N2C(=NC(NCc3ccc(cc3)COC(C)C)1)C=CC=C2
[$([#6X4@](*)(*)(*)*)	$([#6X4@H](*)(*)*)] [O-][N+](=O)c1cc(C#N)c(N2[C@@H](CC[C@@H](C(=O)NCCCC)C2)C)cc1
[$([#6X4@](*)(*)(*)*)	$([#6X4@H](*)(*)*)] [O-][N+](=O)c1cc(ccc1)[C@H]2NC(=O)N(C(=C(C([O-])=O)2)C)CC
[$([#6X4@](*)(*)(*)*)	$([#6X4@H](*)(*)*)] [O-][N+](=O)c1cc(ccc1)/C=C(\C#N)/C(=O)C(C)(C)C
[$([#6X4@](*)(*)(*)*)	$([#6X4@H](*)(*)*)] [O-][N+](=O)c1ccc(N2C(=O)[C@@H]3[C@H]4C=C[C@@H]([C@H](C(=O)2)3)C4)cc1
[$([#6X4@](*)(*)(*)*)	$([#6X4@H](*)(*)*)] [O-]C(=O)[C@@H](Oc1ccc(cc1)C(=O)/C=C/c2cnccc2)C
[$([#6X4@](*)(*)(*)*)	$([#6X4@H](*)(*)*)] [O-]C(=O)[C@H]1[C@@H](C(=O)OC(C#C)(C)C)CC(=CC1)C
[$([#6X4@](*)(*)(*)*)	$([#6X4@H](*)(*)*)] Brc1c(O[C@@H](C(=O)N2C(=O)NCC2)C)ccc(Cl)c1
[$([#6X4@](*)(*)(*)*)	$([#6X4@H](*)(*)*)] Brc1c(OC)c(OCC)cc(c1)C[NH2+]C2CC2
[$([#6X4@](*)(*)(*)*)	$([#6X4@H](*)(*)*)] BrCCCN1C(=O)[C@@H]2[C@@H](C(=O)1)CC=C(Cl)C2
[$([#6X4@](*)(*)(*)*)	$([#6X4@H](*)(*)*)] Cl/C(/S(=O)(=O)C(C)C)=C(/Cl)\C(=O)Nc1c(cccc1)C
[$([#6X4@](*)(*)(*)*)	$([#6X4@H](*)(*)*)] Clc1c(cc(NC(=O)[C@H]2OCCC2)cc1)C(F)(F)F
[$([#6X4@](*)(*)(*)*)	$([#6X4@H](*)(*)*)] Clc1c(ccc(Cl)c1)CCC(=O)OCC(=O)NC2CC2
[$([#6X4@](*)(*)(*)*)	$([#6X4@H](*)(*)*)] Clc1c(ccc(F)c1)CS(=O)(=O)C2=NC=CN2C3CC3
[$([#6X4@](*)(*)(*)*)	$([#6X4@H](*)(*)*)] Clc1c(cccc1)C(=O)N2CCC(C(=O)NC)CC2
[$([#6X4@](*)(*)(*)*)	$([#6X4@H](*)(*)*)] Clc1c(cccc1)C2=NOC(=N2)C[NH+]3CCC(C(=O)NC)CC3
[$([#6X4@](*)(*)(*)*)	$([#6X4@H](*)(*)*)] Clc1c(cccc1)CN(C(=O)CCC(=O)OC)C(C)C
[$([#6X4@](*)(*)(*)*)	$([#6X4@H](*)(*)*)] Clc1c(N)cc(cc1)C(=O)O[C@H](C(=O)NC(=O)NCC=C)C
[$([#6X4@](*)(*)(*)*)	$([#6X4@H](*)(*)*)] Clc1c(OC)cc(S(=O)(=O)NC(C)(C)C)cc1
[$([#6X4@](*)(*)(*)*)	$([#6X4@H](*)(*)*)] Clc1cc(c(NC(=O)[C@H](OC(=O)[C@H]2CNC(=O)CC2)C)cc1)C
[$([#6X4@](*)(*)(*)*)	$([#6X4@H](*)(*)*)] Clc1cc2c(cc1)[C@@H](NC(=O)NC[C@H]3COCC3)CC2
[$([#6X4@](*)(*)(*)*)	$([#6X4@H](*)(*)*)] FC(F)(F)c1c(N\C(\[O-])=C(/C#N)\C(=O)[C@H]2CC=CCC2)cccc1
[$([#6X4@](*)(*)(*)*)	$([#6X4@H](*)(*)*)] FC(F)(F)c1cc(N2C(=O)c3c(cccc3)\C(\C(=O)2)=C/NC)ccc1
[$([#6X4@](*)(*)(*)*)	$([#6X4@H](*)(*)*)] Fc1c(cccc1)[C@@H](Nc2ncccc2)C=3OC(=CC(=O)C(O)3)CO
[$([#6X4@](*)(*)(*)*)	$([#6X4@H](*)(*)*)] Fc1c(O[C@@H](C(=O)NN=Cc2c([N+]([O-])=O)cccc2)C)cccc1
[$([#6X4@](*)(*)(*)*)	$([#6X4@H](*)(*)*)] Fc1c(OC)ccc(c1)[C@@H](NC(=O)c2ncc(nc2)C)C
[$([#6X4@](*)(*)(*)*)	$([#6X4@H](*)(*)*)] Fc1c(OCC(=O)NN=C(C=2C(=NN(C2C)C(C)C)C)C)cccc1
[$([#6X4@](*)(*)(*)*)	$([#6X4@H](*)(*)*)] Fc1c(OCC=2NN=C(C(=O)N3[C@@H](CO)CCCC3)C2)cccc1
[$([#6X4@](*)(*)(*)*)	$([#6X4@H](*)(*)*)] Fc1cc(NC(=O)CNC(=O)[C@H](C=2C(=NN(C2C)C)C)C)ccc1
[$([#6X4@](*)(*)(*)*)	$([#6X4@H](*)(*)*)] Fc1ccc(cc1)[C@@H]2[C@H](C(=O)[C@@H](C#N)C(=O)NC3CCCCC3)C2
[$([#6X4@](*)(*)(*)*)	$([#6X4@H](*)(*)*)] Fc1ccc(cc1)[C@H](N(C(=O)CN2N=C(N=C2)C#N)C)c3ccccc3
[$([#6X4@](*)(*)(*)*)	$([#6X4@H](*)(*)*)] Fc1ccc(cc1)C(=O)N[C@@H](C=2ON=C(N2)c3ccccc3)C
[$([#6X4@](*)(*)(*)*)	$([#6X4@H](*)(*)*)] Fc1ccc(cc1)C(=O)N2[C@H](C(=O)NC3CCCCC3)CCC2
[$([#6X4@](*)(*)(*)*)	$([#6X4@H](*)(*)*)] n1c(nc(nc1N2CCCC2)NC(C)C)N3CCCC3
[$([#6X4@](*)(*)(*)*)	$([#6X4@H](*)(*)*)] O([C@@H](c1ccc(cc1)C)c2ccccc2)C[C@H](O)CN3CCOCC3
[$([#6X4@](*)(*)(*)*)	$([#6X4@H](*)(*)*)] O(c1c(OC)cccc1)C[C@H](O)CN2c3c([N+](=C2N)CC)cccc3
[$([#6X4@](*)(*)(*)*)	$([#6X4@H](*)(*)*)] O=C(/C=C/1\NCCc2c(cc3OCCCOc3c2)1)C4CCC4
[$([#6X4@](*)(*)(*)*)	$([#6X4@H](*)(*)*)] O=C(N(C1CC1)CC=2OC(=CC2)C)NCC3=NNC=C3
[$([#6X4@](*)(*)(*)*)	$([#6X4@H](*)(*)*)] O=C(N(C1CC1)Cc2ncccc2)c3cc(ncc3)N(C)C
[$([#6X4@](*)(*)(*)*)	$([#6X4@H](*)(*)*)] O=C(N(CC=1OC(=CC1)C)C)[C@H]2CN(c3ccccc3)C(=O)C2
[$([#6X4@](*)(*)(*)*)	$([#6X4@H](*)(*)*)] O=C(N(Cc1ccc(O)cc1)C)C[NH+]2C[C@H](C(=O)NC3CC3)CCC2
[$([#6X4@](*)(*)(*)*)	$([#6X4@H](*)(*)*)] O=C(N[C@@H](C(=O)NCCN1C[C@H](O[C@H](C1)C)C)C)c2cc(ccc2)C
[$([#6X4@](*)(*)(*)*)	$([#6X4@H](*)(*)*)] O=C(N[C@@H](CCC=1OC=CC1)C)c2cc3NC(=O)COc3cc2
[$([#6X4@](*)(*)(*)*)	$([#6X4@H](*)(*)*)] O=C(N=C1N(c2c(N1)cccc2)C(C)(C)C)[C@H]3CN(C(=O)C)CCC3
[$([#6X4@](*)(*)(*)*)	$([#6X4@H](*)(*)*)] O=C(N1C[C@H](C[C@@H](C1)C)C)c2ccc(OC)cc2
[$([#6X4@](*)(*)(*)*)	$([#6X4@H](*)(*)*)] O=C(N1CCOCC1)[C@@H](NC(=O)COc2c(OCC)cccc2)C
[$([#6X4@](*)(*)(*)*)	$([#6X4@H](*)(*)*)] O=C(Nc1cc(NC(=O)C)ccc1)C(=O)N[C@@H](C(=O)NCCC)C
[$([#6X4@](*)(*)(*)*)	$([#6X4@H](*)(*)*)] O=C(NC1CC1)NCC(=O)Nc2c(OC)nccc2
[$([#6X4@](*)(*)(*)*)	$([#6X4@H](*)(*)*)] O=C(Nc1cc2NC(=O)[C@@H](Oc2cc1)C)Nc3cc(ccc3)C
[$([#6X4@](*)(*)(*)*)	$([#6X4@H](*)(*)*)] O=C(Nc1ccc(cc1)C(=O)C)C[C@H]2C=CCC2
[$([#6X4@](*)(*)(*)*)	$([#6X4@H](*)(*)*)] O=C(Nc1ccc(cc1)C(=O)N)N[C@@H](c2ccc(OC)cc2)C3CC3
[$([#6X4@](*)(*)(*)*)	$([#6X4@H](*)(*)*)] O=C(NC1CCCCC1)CCCCCN2N=NN=C2
[$([#6X4@](*)(*)(*)*)	$([#6X4@H](*)(*)*)] O=C(NCC(=O)N(C)C)/C=C/c1ccc(OC(C)C)cc1
[$([#6X4@](*)(*)(*)*)	$([#6X4@H](*)(*)*)] O=C(NCC(=O)NC(C)C)c1c(O)ccc(NC(=O)CC)c1
[$([#6X4@](*)(*)(*)*)	$([#6X4@H](*)(*)*)] O=C(NCC1([NH+](C)C)CCCC1)c2ccc(cc2)COC
[$([#6X4@](*)(*)(*)*)	$([#6X4@H](*)(*)*)] O=C(NCC1=NN=CN1CC)[C@H]2c3c(cccc3)CCC2
[$([#6X4@](*)(*)(*)*)	$([#6X4@H](*)(*)*)] O=C(NCc1c(Oc2c(OC)cccc2)nccc1)[C@H]3OCCC3
[$([#6X4@](*)(*)(*)*)	$([#6X4@H](*)(*)*)] O=C(NN=C(c1ccc(OCC)cc1)C)[C@@H](OC)c2ccccc2
[$([#6X4@](*)(*)(*)*)	$([#6X4@H](*)(*)*)] O=C(NN=CCC(C)C)[C@@H](Oc1ccccc1)C
[$([#6X4@](*)(*)(*)*)	$([#6X4@H](*)(*)*)] O=C(O[C@@H](C(=O)Nc1ccccc1)C)COC2CCCC2
[$([#6X4@](*)(*)(*)*)	$([#6X4@H](*)(*)*)] O=C(OC(C)(C)C)Nc1ccc(cc1)C(=O)NC[C@@H]2[NH+](CCC2)CC
[$([#6X4@](*)(*)(*)*)	$([#6X4@H](*)(*)*)] O=C(OC(C)C)c1cc(OCCC(=O)N2CCCCC2)c(N)cc1
[$([#6X4@](*)(*)(*)*)	$([#6X4@H](*)(*)*)] O=C(Oc1ccc(NC(=O)C2CC2)cc1)[C@@H](C=3C(=NN(C3C)C)C)C
[$([#6X4@](*)(*)(*)*)	$([#6X4@H](*)(*)*)] O=C(OCC(=O)N1c2c(NC(=O)C31CCCC3)cccc2)/C=C/C
[$([#6X4@](*)(*)(*)*)	$([#6X4@H](*)(*)*)] O=C(OCC)[C@]1(C(=O)[C@@H](CC=C)CC1)CC=C
[$([#6X4@](*)(*)(*)*)	$([#6X4@H](*)(*)*)] O=C(OCC)[C@@H]1CN(C(=O)C[NH+]([C@H](c2ccc(cc2)C)C)C)CCC1
[$([#6X4@](*)(*)(*)*)	$([#6X4@H](*)(*)*)] O=C(OCC)C1=C(NC2=NC(=NN2[C@H](c3c(OC)cccc3)1)N)C
[$([#6X4@](*)(*)(*)*)	$([#6X4@H](*)(*)*)] O=C1N(c2c(cccc2)C)C[C@@H](C(=O)Nc3ccncc3)C1
[$([#6X4@](*)(*)(*)*)	$([#6X4@H](*)(*)*)] O=C1N(c2cc(NC(=O)C[C@H]3C=CCC3)ccc2)CCCC1
[$([#6X4@](*)(*)(*)*)	$([#6X4@H](*)(*)*)] O=C1N(NC(=O)[C@@H]2CN(c3cc(ccc3)C(C)C)C(=O)C2)CC(=O)N1
[$([#6X4@](*)(*)(*)*)	$([#6X4@H](*)(*)*)] O=C1N(NC(=O)c2cc(ccc2)C)C(=O)[C@](N1)(c3ccccc3)CC
[$([#6X4@](*)(*)(*)*)	$([#6X4@H](*)(*)*)] O=C1O[C@H](c2c(c(OC)c(OC)cc2)1)CC(=O)c3ccc(cc3)C
[$([#6X4@](*)(*)(*)*)	$([#6X4@H](*)(*)*)] OC(C(=NCc1ccccc1)c2ccccc2)(C)C
[$([#6X4@](*)(*)(*)*)	$([#6X4@H](*)(*)*)] Oc1c(O)cc2c(c1)C3(c4c(cc(O)c(O)c4)C2(CC3)C)C
[$([#6X4@](*)(*)(*)*)	$([#6X4@H](*)(*)*)] S(=O)(=O)([C@@H](C(=O)N1[C@H](CCC[C@@H]1C)C)C)C/C=C/c2ccccc2
[$([#6X4@](*)(*)(*)*)	$([#6X4@H](*)(*)*)] S(=O)(=O)([N-]c1cc2N=C(Oc2cc1)C3CC3)C=4C=NN(C4)C
[$([#6X4@](*)(*)(*)*)	$([#6X4@H](*)(*)*)] S(=O)(=O)(N(C1CCCCC1)C)NCc2cc(ncc2)N3N=CC=C3
[$([#6X4@](*)(*)(*)*)	$([#6X4@H](*)(*)*)] S(=O)(=O)(N=C([O-])[C@H]1CC=CCC1)c2c(cc(cc2)C)C
[$([#6X4@](*)(*)(*)*)	$([#6X4@H](*)(*)*)] S(C1=NN=C(N1C)c2c(cccc2)C)CC(=O)NC[C@H]3OCCC3
[$([#6X4@](*)(*)(*)*)	$([#6X4@H](*)(*)*)] S(C1=NN=CN1C)C[C@@H](O)COCCO
[$([#6X4@](*)(*)(*)*)	$([#6X4@H](*)(*)*)] S(C1=NN=CN1C)CC(=O)NC=2ON=C(C2)C(C)C
[$([#6X4@](*)(*)(*)*)	$([#6X4@H](*)(*)*)] S(c1c(N)ccc(c1)C(=O)O[C@@H](c2ccccc2)C(=O)N)C
[$([#6X4@](*)(*)(*)*)	$([#6X4@H](*)(*)*)] S(Cc1ccc(C#N)cc1)CC(=O)N[C@H](C2=C(N(N=C2)C)C)C
[$([#6X4@](*)(*)(*)*)	$([#6X4@H](*)(*)*)] S=C(N1C[C@H](O)CCC1)Nc2cc(c(cc2)C)C
[$([#6X4@](*)(*)(*)*)	$([#6X4@H](*)(*)*)] S=C(NC1CCN(C(=O)C(CC)CC)CC1)NC
[$([#6X4@](*)(*)(*)*)	$([#6X4@H](*)(*)*)] S=C(NN1[C@@H](CCC[C@@H]1C)C)NCCCOC
[$([#6X4@](*)(*)(*)*)	$([#6X4@H](*)(*)*)] S=C(NNC(=O)C1=NN(C(=O)c2c(cccc2)1)C(C)C)NCC
[$([#6X4@](*)(*)(*)*)	$([#6X4@H](*)(*)*)] S=C1N=C2N=C(C=3SC=CC3)C=C(C(=C([O-])N1)2)C(F)(F)F
[$([#6X4@](*)(*)(*)*)	$([#6X4@H](*)(*)*)] S=C1S[C@@H](C(=O)N(c2c(cc(cc2)C)C)1)CN3CCOCC3
[$([#6X4@](*)(*)(*)*)	$([#6X4@H](*)(*)*)] S1(=O)(=O)C[C@](NC(=O)COc2cc(ccc2)C(C)C)(CC1)C
[$([#6X4@](*)(*)(*)*)	$([#6X4@H](*)(*)*)] S1(=O)(=O)C[C@@H](NC(=O)Nc2c(SC(F)F)cccc2)CC1
[$([#6X4@](*)(*)(*)*)	$([#6X4@H](*)(*)*)] S1(=O)(=O)C=C[C@H](NC(=O)CCC2CCCC2)C1
[$([#6X4@](*)(*)(*)*)	$([#6X4@H](*)(*)*)] S1C(=CC=C1)[C@@H](N2CC[NH+](CC2)CC)[C@@H](NC(=O)C=3OC=CC3)C
[$([#6X4@](*)(*)(*)*)	$([#6X4@H](*)(*)*)] S1C(=NC(C(=O)OCC(=O)NC2CCCC2)=C1)C=3C=NN(C3)C
[$([#6X4@](*)(*)(*)*)	$([#6X4@H](*)(*)*)] S1C(=NN=C1c2ccccc2)NC(=O)CC(C)C
[$([#6X4@](*)(*)(*)*)	$([#6X4@H](*)(*)*)] S1C(C(=O)Nc2c(cccc2)C(=O)N[C@H](CC)C)=CC=C1
[$([#6X4@](*)(*)(*)*)	$([#6X4@H](*)(*)*)] S1C(S[C@@H](C(=O)N2CCCCC2)C)=NN=C1NCC(C)C
[$([#6X4@](*)(*)(*)*)	$([#6X4@H](*)(*)*)] S1c2c(NC(=O)[C@@H]1C)cc(cc2)C(=O)Nc3ccncc3
[$([#6X4@](*)(*)(*)*)	$([#6X4@H](*)(*)*)] S1CC2=NN(c3ccc([N+]([O-])=O)cc3)C(NC(=O)C4CC4)=C2C1
[$([#6X4@](*)(*)(*)*)	$([#6X4@H](*)(*)*)] S1N=C(C=C1NC(=O)[C@@H](N2N=Nc3c(cccc3)C(=O)2)C)C
[$([$([NX4]=O)	$([NX4+][O-])])] [O-][N+]([C@@H](CC(c1ccccc1)(c2ccccc2)C(=O)N(C)C)C)(C)C
[$([$([NX4]=O)	$([NX4+][O-])])] [O-][N+]([C@@H](CC(c1ccccc1)(c2ccccc2)C(=O)NC)C)(C)C
[$([$([NX4]=O)	$([NX4+][O-])])] [O-][N+]([C@H](CC(c1ccccc1)(c2ccccc2)C(=O)N(C)C)C)(C)C
[$([$([NX4]=O)	$([NX4+][O-])])] [O-][N+]([C@H](CC(c1ccccc1)(c2ccccc2)C(=O)NC)C)(C)C
[$([$([NX4]=O)	$([NX4+][O-])])] [O-][N+](=O)c1c2c([nH+]c3c(c(NCCC[N+]([O-])(C)C)2)cccc3)ccc1
[$([$([NX4]=O)	$([NX4+][O-])])] [O-][N+](=O)c1ccc(cc1)C[N+]2([O-])CCCCC2
[$([$([NX4]=O)	$([NX4+][O-])])] [O-][N+](C[C@H]1[C@](O)(c2cc(OC)ccc2)CCCC1)(C)C
[$([$([NX4]=O)	$([NX4+][O-])])] [O-][N+](C1CC=CCC([N+]([O-])(C)C)CC=CC1)(C)C
[$([$([NX4]=O)	$([NX4+][O-])])] [O-][N+](C1CC=CCC([N+]([O-])(C)C)CC=CC1)(C)C
[$([$([NX4]=O)	$([NX4+][O-])])] [O-][N+](c1ccc(cc1)C(=O)OC)(CC=C)C
[$([$([NX4]=O)	$([NX4+][O-])])] [O-][N+](c1ccc(cc1)C=C)(C)C
[$([$([NX4]=O)	$([NX4+][O-])])] [O-][N+](c1ccccc1)(Cc2ccccc2)C
[$([$([NX4]=O)	$([NX4+][O-])])] [O-][N+](CC(Oc1ccccc1)Oc2ccccc2)(C)C
[$([$([NX4]=O)	$([NX4+][O-])])] [O-][N+](CC[C@H](c1ncccc1)c2ccccc2)(C)C
[$([$([NX4]=O)	$([NX4+][O-])])] [O-][N+](Cc1c(O)c(c2ccccc2)cc(c1)C(C)(C)C)(C)C
[$([$([NX4]=O)	$([NX4+][O-])])] [O-][N+](Cc1c(O)ccc(c1)C(CC(C)(C)C)(C)C)(C)C
[$([$([NX4]=O)	$([NX4+][O-])])] [O-][N+](Cc1ccccc1)(CCO)CCO
[$([$([NX4]=O)	$([NX4+][O-])])] [O-][N+](CCC=1c2c(NC1)ccc(c2)C[C@@H]3NC(=O)OC3)(C)C
[$([$([NX4]=O)	$([NX4+][O-])])] [O-][N+](CCC=1c2c(NC1)ccc(c2)C[C@H]3NC(=O)OC3)(C)C
[$([$([NX4]=O)	$([NX4+][O-])])] [O-][N+](CCC=C1c2c(cccc2)C=Cc3c(cccc3)1)(C)C
[$([$([NX4]=O)	$([NX4+][O-])])] [O-][N+](CCc1c2c(NC(=O)C2)ccc1)(CCC)CCC
[$([$([NX4]=O)	$([NX4+][O-])])] [O-][N+](CCCN1c2c(cccc2)CCc3c1cccc3)(C)C
[$([$([NX4]=O)	$([NX4+][O-])])] [O-][N+](CCCNc1c2c([nH+]c3c1cccc3)cccc2)(C)C
[$([$([NX4]=O)	$([NX4+][O-])])] [O-][N+](CCCOC(=O)CC(C)(C)C)(C)C
[$([$([NX4]=O)	$([NX4+][O-])])] [O-][N+](CCOC(c1ccccc1)c2ccccc2)(C)C
[$([$([NX4]=O)	$([NX4+][O-])])] [O-][N+](CCOc1c2c(c3c4c(cccc4)C(=O)c3c1)cccc2)(C)C
[$([$([NX4]=O)	$([NX4+][O-])])] [O-][N+]1([C@@H]2[C@@H]3[C@@](c4c(ccc(O)c4)C2)(CC1)CCCC3)C
[$([$([NX4]=O)	$([NX4+][O-])])] [O-][N+]1([C@@H]2[C@H]3[C@@](c4c(ccc(O)c4)C2)(CC1)CCCC3)C
[$([$([NX4]=O)	$([NX4+][O-])])] [O-][N+]1([C@@H]2C(=CC[C@@H]3OC(=O)c4c(cc(OC)c(O)c4)[C@@H]32)CC1)C
[$([$([NX4]=O)	$([NX4+][O-])])] [O-][N+]1([C@@H]2C(=CC[C@H]3OC(=O)c4c(cc(OC)c(O)c4)[C@@H]32)CC1)C
[$([$([NX4]=O)	$([NX4+][O-])])] [O-][N+]1([C@@H]2C(=CC[C@H]3OC(=O)c4c(cc(OC)c(O)c4)[C@H]32)CC1)C
[$([$([NX4]=O)	$([NX4+][O-])])] [O-][N+]1([C@H]2[C@@H]3[C@](c4c(ccc(O)c4)C2)(CC1)CCCC3)C
[$([$([NX4]=O)	$([NX4+][O-])])] [O-][N+]1([C@H]2[C@@H]3O[C@@H]3[C@@H]1CC(OC(=O)[C@@H](c4ccccc4)CO)C2)C
[$([$([NX4]=O)	$([NX4+][O-])])] [O-][N+]1([C@H]2[C@H]3O[C@H]3[C@@H]1CC(OC(=O)[C@@H](c4ccccc4)CO)C2)C
[$([$([NX4]=O)	$([NX4+][O-])])] [O-][N+]1([C@H]2CC(OC(=O)[C@@H](c3ccccc3)CO)C[C@@H]1CC2)C
[$([$([NX4]=O)	$([NX4+][O-])])] [O-][N+]1([C@H]2CC(OC(=O)[C@@H](O)c3ccccc3)C[C@@H]1CC2)C
[$([$([NX4]=O)	$([NX4+][O-])])] [O-][N+]1([C@H]2CC(OC(=O)[C@H](c3ccccc3)CO)C[C@@H]1CC2)C
[$([$([NX4]=O)	$([NX4+][O-])])] [O-][N+]1([C@H]2CC(OC(=O)C(c3ccccc3)=C)C[C@@H]1CC2)C
[$([$([NX4]=O)	$([NX4+][O-])])] [O-][N+]1([C@H]2CC(OC(=O)C(c3ccccc3)=C)C[C@@H]1CC2)C
[$([$([NX4]=O)	$([NX4+][O-])])] [O-][N+]1([C@H]2CC(OC(=O)c3cc(OC)c(OC)cc3)C[C@@H]1CC2)C
[$([$([NX4]=O)	$([NX4+][O-])])] [O-][N+]1(C[C@@H]2N(c3[nH+]cccc3Cc4c(cccc4)2)CC1)C
[$([$([NX4]=O)	$([NX4+][O-])])] [O-][N+]1(C[C@H]2N(c3[nH+]cccc3Cc4c(cccc4)2)CC1)C
[$([$([NX4]=O)	$([NX4+][O-])])] [O-][N+]1(Cc2c3c(O[C@@H]4[C@]3(C=C[C@@H](O)C4)CC1)c(OC)cc2)C
[$([$([NX4]=O)	$([NX4+][O-])])] [O-][N+]1(CCC(c2ccccc2)(C(=O)OCC)CC1)C
[$([$([NX4]=O)	$([NX4+][O-])])] [O-][N+]1(CCc2ccccc2)CCCCC1
[$([$([NX4]=O)	$([NX4+][O-])])] [O-][N+]1=C([N+]2([O-])CCOCC2)N(C=3C(=O)N(C(=O)N(C13)C)C)C
[$([$([NX4]=O)	$([NX4+][O-])])] [O-][N+]12[C@@H]([C@@H](O)c3c4c(ncc3)ccc(OC)c4)C[C@@H]([C@@H](C=C)C1)CC2
[$([$([NX4]=O)	$([NX4+][O-])])] [O-][N+]12[C@@H]([C@@H](O)c3c4c(ncc3)ccc(OC)c4)C[C@H]([C@@H](C=C)C1)CC2
[$([$([NX4]=O)	$([NX4+][O-])])] [O-][N+]12[C@@H]([C@H](COC(=O)[C@@H](O)[C@](O)(CC)C)CC1)CCC2
[$([$([NX4]=O)	$([NX4+][O-])])] [O-][N+]12[C@@H]([C@H](COC(=O)[C@@H](O)[C@@](O)(CC)C)CC1)CCC2
[$([$([NX4]=O)	$([NX4+][O-])])] [O-][N+]12[C@@H]([C@H](COC(=O)[C@H](O)[C@](O)(CC)C)CC1)CCC2
[$([$([NX4]=O)	$([NX4+][O-])])] [O-][N+]12[C@@H]([C@H](COC(=O)[C@H](O)[C@@](O)(CC)C)CC1)CCC2
[$([$([NX4]=O)	$([NX4+][O-])])] [O-][N+]12[C@@H]([C@H](O)c3c4c(ncc3)ccc(OC)c4)C[C@@H]([C@@H](C=C)C1)CC2
[$([$([NX4]=O)	$([NX4+][O-])])] [O-][N+]12[C@@H]([C@H](O)c3c4c(ncc3)cccc4)C[C@@H]([C@H](C=C)C1)CC2
[$([$([NX4]=O)	$([NX4+][O-])])] [O-][N+]12[C@@H]([C@H](O)c3c4c(ncc3)cccc4)C[C@H]([C@H](C=C)C1)CC2
[$([$([NX4]=O)	$([NX4+][O-])])] [O-][N+]12[C@@H]([C@H](O)CC1)[C@H](COC(=O)[C@](O)([C@@H](O)C)C(C)C)CC2
[$([$([NX4]=O)	$([NX4+][O-])])] [O-][N+]12[C@@H]([C@H](O)CC1)[C@H](COC(=O)[C@](O)([C@H](O)C)C(C)C)CC2
[$([$([NX4]=O)	$([NX4+][O-])])] [O-][N+]12[C@@H]([C@H](O)CC1)[C@H](COC(=O)[C@@](O)([C@@H](O)C)C(C)C)CC2
[$([$([NX4]=O)	$([NX4+][O-])])] [O-][N+]12[C@@H](C(=CC1)COC(=O)[C@](O)([C@H](O)C)C(C)C)[C@H](O)CC2
[$([$([NX4]=O)	$([NX4+][O-])])] [O-][N+]12[C@@H](C(=CC1)COC(=O)[C@](O)([C@H](O)C)C(C)C)[C@H](O)CC2
[$([$([NX4]=O)	$([NX4+][O-])])] [O-][N+]12[C@@H]3[C@@H]([C@@H]4N(C(=O)CCC4)C[C@@H]3CCC2)CCC1
[$([$([NX4]=O)	$([NX4+][O-])])] [O-][N+]12[C@@H]3[C@@H]([C@H]4N(C(=O)CCC4)C[C@@H]3CCC2)CCC1
[$([$([NX4]=O)	$([NX4+][O-])])] [O-][N+]12[C@@H]3[C@H]([C@@H]4N(C(=O)C=CC4)C[C@@H]3CCC2)CCC1
[$([$([NX4]=O)	$([NX4+][O-])])] [O-][N+]12[C@@H]3[C@H]([C@@H]4N(C(=O)CCC4)C[C@@H]3CCC2)CCC1
[$([$([NX4]=O)	$([NX4+][O-])])] [O-][N+]12[C@@H]3[C@H]([C@H]4N(C(=O)CCC4)C[C@@H]3CCC2)CCC1
[$([$([NX4]=O)	$([NX4+][O-])])] [O-][N+]12[C@@H]3C(=CC1)COC(=O)[C@@](O)([C@](O)([C@@H](C(=O)O[C@H]3CC2)C)C)C
[$([$([NX4]=O)	$([NX4+][O-])])] [O-][N+]12[C@@H]3C(=CC1)COC(=O)[C@@H]([C@](O)([C@](O)(C(=O)O[C@@H]3CC2)C)C)C
[$([$([NX4]=O)	$([NX4+][O-])])] [O-][N+]12[C@@H]3C(=CC1)COC(=O)[C@H]([C@](O)([C@](O)(C(=O)O[C@@H]3CC2)C)C)C
[$([$([NX4]=O)	$([NX4+][O-])])] [O-][N+]12[C@H]([C@@H](O)c3c4c(ncc3)ccc(OC)c4)C[C@@H]([C@@H](C=C)C1)CC2
[$([$([NX4]=O)	$([NX4+][O-])])] [O-][N+]12[C@H]([C@H](COC(=O)[C@](O)([C@H](O)C)C(C)C)CC1)CCC2
[$([$([NX4]=O)	$([NX4+][O-])])] [O-][N+]12[C@H]([C@H](COC(=O)[C@@](O)([C@@H](O)C)C(C)C)CC1)CCC2
[$([$([NX4]=O)	$([NX4+][O-])])] [O-][N+]12[C@H]([C@H](COC(=O)[C@@H](O)[C@@](O)(CC)C)CC1)CCC2
[$([$([NX4]=O)	$([NX4+][O-])])] [O-][N+]12[C@H]([C@H](COC(=O)[C@H](O)[C@](O)(CC)C)CC1)CCC2
[$([$([NX4]=O)	$([NX4+][O-])])] [O-][N+]12[C@H]([C@H](COC(=O)[C@H](O)[C@@](O)(CC)C)CC1)CCC2
[$([$([NX4]=O)	$([NX4+][O-])])] [O-][N+]12[C@H]([C@H](O)c3c4c(ncc3)ccc(OC)c4)C[C@@H]([C@@H](C=C)C1)CC2
[$([$([NX4]=O)	$([NX4+][O-])])] [O-][N+]12[C@H]([C@H](O)c3c4c(ncc3)ccc(OC)c4)C[C@H]([C@@H](C=C)C1)CC2
[$([$([NX4]=O)	$([NX4+][O-])])] [O-][N+]12[C@H](C(=CC1)COC(=O)[C@](O)([C@@H](O)C)C(C)C)[C@H](O)CC2
[$([$([NX4]=O)	$([NX4+][O-])])] [O-][N+]12[C@H](C(=CC1)COC(=O)[C@](O)([C@H](OC)C)C(C)C)[C@H](O)CC2
[$([$([NX4]=O)	$([NX4+][O-])])] [O-][N+]12[C@H](C(=CC1)COC(=O)[C@](O)(C(O)(C)C)[C@H](OC)C)[C@H](O)CC2
[$([$([NX4]=O)	$([NX4+][O-])])] [O-][N+]12[C@H](C(=CC1)COC(=O)[C@](O)(c3ccccc3)CC)[C@@H](O)CC2
[$([$([NX4]=O)	$([NX4+][O-])])] [O-][N+]12[C@H](C(=CC1)COC(=O)[C@@](O)([C@H](O)C)C(C)C)[C@H](O)CC2
[$([$([NX4]=O)	$([NX4+][O-])])] [O-][N+]12[C@H](C(=CC1)COC(=O)[C@@](O)([C@H](OC)C)C(C)C)[C@H](O)CC2
[$([$([NX4]=O)	$([NX4+][O-])])] [O-][N+]12[C@H](C(=CC1)COC(=O)[C@@](O)(C(O)(C)C)[C@H](OC)C)[C@H](O)CC2
[$([$([NX4]=O)	$([NX4+][O-])])] [O-][N+]12[C@H](C(=CC1)COC(=O)[C@@](O)(c3ccccc3)CC)[C@@H](O)CC2
[$([$([NX4]=O)	$([NX4+][O-])])] [O-][N+]12[C@H]3[C@@H]([C@@H]4N(C(=O)C=CC4)C[C@@H]3CCC2)CCC1
[$([$([NX4]=O)	$([NX4+][O-])])] [O-][N+]12[C@H]3[C@@H]([C@@H]4N(C(=O)C=CC4)C[C@H]3CCC2)CCC1
[$([$([NX4]=O)	$([NX4+][O-])])] [O-][N+]12[C@H]3[C@@H]([C@H]4N(C(=O)C=CC4)C[C@@H]3CCC2)CCC1
[$([$([NX4]=O)	$([NX4+][O-])])] [O-][N+]12[C@H]3C(=CC1)COC(=O)[C@@](O)([C@@](O)([C@@H](C(=O)O[C@@H]3CC2)C)C)C
[$([$([NX4]=O)	$([NX4+][O-])])] [O-][N+]12[C@H]3C(=CC1)COC(=O)[C@@](O)([C@@](O)([C@@H](C(=O)O[C@H]3CC2)C)C)C
[$([$([NX4]=O)	$([NX4+][O-])])] [O-][N+]12[C@H]3C(=CC1)COC(=O)[C@@](O)([C@@](O)([C@H](C(=O)O[C@@H]3CC2)C)C)C
[$([$([NX4]=O)	$([NX4+][O-])])] [O-][N+]12[C@H]3C(=CC1)COC(=O)[C@@](O)([C@@](O)([C@H](C(=O)O[C@H]3CC2)C)C)C
[$([$([NX4]=O)	$([NX4+][O-])])] [O-][N+]12[C@H]3C(=CC1)COC(=O)[C@@H]([C@](O)([C@](O)(C(=O)O[C@@H]3CC2)C)C)C
[$([$([NX4]=O)	$([NX4+][O-])])] [O-][N+]12[C@H]3C(=CC1)COC(=O)[C@H]([C@](O)([C@](O)(C(=O)O[C@@H]3CC2)C)C)C
[$([$([NX4]=O)	$([NX4+][O-])])] Clc1cc2c(Nc3c(N=C(N4CC[N+]([O-])(CC4)C)2)cccc3)cc1
[$([$([NX4]=O)	$([NX4+][O-])])] Clc1ccc([N+]2([O-])C(=O)c3c(cccc3)C2)cc1
[$([$([NX4]=O)	$([NX4+][O-])])] Fc1c(cccc1)[C@@H]2O[C@]3([N+]4([O-])CCC(C(=O)3)CC4)2
[$([$([NX4]=O)	$([NX4+][O-])])] Fc1c(cccc1)[C@@H]2O[C@@]3([N+]4([O-])CCC(C(=O)3)CC4)2
[$([$([NX4]=O)	$([NX4+][O-])])] Fc1c(cccc1)[C@H]2O[C@]3([N+]4([O-])CCC(C(=O)3)CC4)2
[$([$([NX4]=O)	$([NX4+][O-])])] Fc1c(cccc1)[C@H]2O[C@@]3([N+]4([O-])CCC(C(=O)3)CC4)2
[$([$([NX4]=O)	$([NX4+][O-])])] Fc1ccc(cc1)[C@]2(OCc3c(ccc(C#N)c3)2)CCC[N+]([O-])(C)C
[$([CX3]=[OX1])] [O-][N+](=O)c1c(NC(=O)[C@H](OC(=O)C)C)cccc1
[$([CX3]=[OX1])] [O-][n+]1c(cccc1)C(=O)NC=2NN=C(C2)CCCC
[$([CX3]=[OX1])] [O-]/C(/NCCc1ccccc1)=C(/C#N)\C(=O)Cc2cc3c(cc2)CCC3
[$([CX3]=[OX1])] [O-]C(=O)C=1NC=2C(=O)C=C3Oc4c(N=C3C(C(=O)C1)2)cccc4
[$([CX3]=[OX1])] [O-]C(=O)C1=C[C@H]2[C@@]3([C@@](O)(C(=O)OC[C@H]13)C)CC(C2)(C)C
[$([CX3]=[OX1])] [O-]C(=O)c1c(cccc1)C(=O)NNC(=O)c2ccc(OCCC)cc2
[$([CX3]=[OX1])] [O-]C(=O)c1c2c(nc(c1)C3CC3)N(N=C2C)CCCC
[$([CX3]=[OX1])] [O-]C=1Oc2c(N1)cc(cc2)C(=O)Nc3cc(OC)c(OC)cc3
[$([CX3]=[OX1])] BrC=1OC(C(=O)NCc2ccncc2)=CC1
[$([CX3]=[OX1])] Brc1cc2c(N(C=C(C#N)2)CC(=O)N3CCCCC3)cc1
[$([CX3]=[OX1])] Brc1ccc(cc1)C(=O)NC=2N(C(=O)N(C(=O)C2)C)C
[$([CX3]=[OX1])] ClC(Cl)(Cl)C(=O)Nc1ncc([N+]([O-])=O)cc1
[$([CX3]=[OX1])] Clc1c(c(F)ccc1)CN(C(=O)c2cc3c(NC(=O)CC3)cc2)C
[$([CX3]=[OX1])] Clc1c(cccc1)/C=C/2\Oc3c(ccc(OCC([O-])=O)c3)C(=O)2
[$([CX3]=[OX1])] Clc1c(OC)c(OC)cc(c1)C(=O)NCCOC
[$([CX3]=[OX1])] Clc1cc(c(O)cc1)C(=O)NNC(=O)c2ccc(OC)cc2
[$([CX3]=[OX1])] Clc1cc(NC(=O)COC(=O)CC[C@H]2OCCC2)c(F)cc1
[$([CX3]=[OX1])] Clc1ccc(cc1)[C@H](OC(=O)C=2OC(=CC2)C)CN3N=CN=C3
[$([CX3]=[OX1])] Clc1ccc(cc1)C(=O)/C=C(/NCCOC)\C
[$([CX3]=[OX1])] Clc1ccc(cc1)C=NNC(=O)c2ccc(N)cc2
[$([CX3]=[OX1])] Clc1ccc(cc1)CN=C(C2C(=O)NC(=O)NC(=O)2)CC
[$([CX3]=[OX1])] Clc1ccc(NC(=O)C2CC[NH+](CCC#N)CC2)cc1
[$([CX3]=[OX1])] FC(F)(F)c1c(OC[C@H](NC(=O)[C@@H](NC(=O)N)C)C)cccc1
[$([CX3]=[OX1])] FC(F)(F)CNC(=O)CNc1c(ccc(c1)C(=O)NC2CC2)C
[$([CX3]=[OX1])] Fc1c(cc(NC(=O)N(C(C2CC2)C3CC3)C)cc1)C(=O)N
[$([CX3]=[OX1])] Fc1c(cccc1)C(=O)NC2=NN(C=C2)CCc3ncccc3
[$([CX3]=[OX1])] Fc1c(NC(=O)CCN2N=C(N=C2)C#N)cccc1
[$([CX3]=[OX1])] Fc1c(OC)ccc(c1)[C@H](NC(=O)NC=2N(N=C(C2)C)CCC#N)C
[$([CX3]=[OX1])] Fc1cc(c(N)cc1)C(=O)O[C@H](C(=O)NCC=C)C
[$([CX3]=[OX1])] Fc1cc(ccc1)C(=O)NCC(=O)OCC(=O)N(c2ccccc2)C
[$([CX3]=[OX1])] Fc1ccc(cc1)C(=O)NCC(=O)N2[C@@H](CCCC2)C
[$([CX3]=[OX1])] Fc1ccc(NNC(=O)[C@@H](NC(=O)c2ccccc2)[C@@H](CC)C)cc1
[$([CX3]=[OX1])] O=C(c1cc2c(cc1)CCC2)CN3N=NC(=N3)c4c(cccc4)C
[$([CX3]=[OX1])] O=C(N(CC1CCCC1)C)NC2CCC(C(=O)NC)CC2
[$([CX3]=[OX1])] O=C(N(Cc1ccccc1)C[C@@H](CO)C)C=2N3C(=NC2)C=CC=C3
[$([CX3]=[OX1])] O=C(N[C@@H]1[C@@H](CCCC1)C)NCc2cc(NC(=O)C3CCC3)ccc2
[$([CX3]=[OX1])] O=C(N[C@@H]1c2c(cccc2)CCC1)c3ccc(OCC)cc3
[$([CX3]=[OX1])] O=C(N1C[C@@H](C(=O)N)CCC1)c2cc(OC)c(OC)c(OC)c2
[$([CX3]=[OX1])] O=C(N1C[C@H](C[C@@H](C1)C)C)c2cc(OC)c(OC)cc2
[$([CX3]=[OX1])] O=C(N1C[C@H](COC)CCC1)c2c[nH+]c(NC3CCC3)cc2
[$([CX3]=[OX1])] O=C(N1c2c(cccc2)CC[C@H]1C)C[n+]3ccc(cc3)C(CC)CC
[$([CX3]=[OX1])] O=C(N1c2c(NC(=O)C1(C)C)cccc2)CN3c4c(cccc4)C[C@H]3C
[$([CX3]=[OX1])] O=C(N1CC[NH+](C/C=C/c2ccccc2)CC1)NCCC(=O)N(C)C
[$([CX3]=[OX1])] O=C(N1CCC([NH2+]Cc2c(Oc3ccccc3)nccc2)CC1)C
[$([CX3]=[OX1])] O=C(N1CCC(CC(=O)N)CC1)CCC=2c3c(NC2)cccc3
[$([CX3]=[OX1])] O=C(NC)C[NH+](CC1=NOC(=N1)C(C)(C)C)CC
[$([CX3]=[OX1])] O=C(NC[C@@H]([NH+]1[C@H](CCCC1)C)C)CCC(=O)c2ccc(cc2)C
[$([CX3]=[OX1])] O=C(NC[C@H]([NH+]1CCCC1)C=2OC=CC2)CN3N=C(C=C3C)C
[$([CX3]=[OX1])] O=C(Nc1c(ccc(C#N)c1)C)NCCCN2C(=O)CCCCC2
[$([CX3]=[OX1])] O=C(Nc1c(N2N=NN=C2)cccc1)C3CCCCC3
[$([CX3]=[OX1])] O=C(NC1CC1)CON=C(N)CCc2ccccc2
[$([CX3]=[OX1])] O=C(Nc1cc2N=CN(c2cc1)CCC)C=3OC=CC3
[$([CX3]=[OX1])] O=C(Nc1ccc(cc1)C(=O)N[C@@H]2[C@@H]([C@H](CCC2)C)C)N
[$([CX3]=[OX1])] O=C(Nc1ccc(N(C)C)cc1)[C@@H](N2C[C@H](O[C@@H](C2)C)C)C
[$([CX3]=[OX1])] O=C(Nc1ccc(NC(=O)C)cc1)c2cc(OCCC)ccc2
[$([CX3]=[OX1])] O=C(Nc1ccccc1)N[C@@H]2C[C@@H](CCC2)C
[$([CX3]=[OX1])] O=C(Nc1ccccc1)NCC2=NN=C3N2C=CC=C3
[$([CX3]=[OX1])] O=C(Nc1cnc(N2N=C(C=C2C)C)cc1)c3c(O)cccc3
[$([CX3]=[OX1])] O=C(NCC(=O)NC[C@@H]1[NH+](CCC1)CC)C2CC2
[$([CX3]=[OX1])] O=C(NCc1ccc(cc1)CN2c3c(N=C2)cccc3)C4CCC4
[$([CX3]=[OX1])] O=C(NCCC[NH+]1CCCC1)C2CCN(c3nc(nc(c3)C)N)CC2
[$([CX3]=[OX1])] O=C(NCCc1ncccc1)c2ccc(cc2)CN3CC[NH+](CC3)C
[$([CX3]=[OX1])] O=C(NNC(=O)c1nccnc1)N[C@H](c2ncccc2)C
[$([CX3]=[OX1])] O=C(O[C@@H](C(=O)N1CCN(C(=O)C)CC1)C)c2cc(OC)c(cc2)C
[$([CX3]=[OX1])] O=C(O[C@H](C(=O)N[C@H](c1c2c(ccc1)cccc2)C)C)[C@H](OC)C
[$([CX3]=[OX1])] O=C(OC)C[C@H]1c2c(N3C(=O)CC=4c5c(NC4[C@H]31)cccc5)cccc2
[$([CX3]=[OX1])] O=C(OCC(=O)c1c(c(c(c(c1)C)C)C)C)[C@H]2CC(=O)N(CC2)C
[$([CX3]=[OX1])] O=C(OCC(=O)N1c2c(cccc2)C[C@@H]1C)C=3N=C4N(C3)C=CC=C4
[$([CX3]=[OX1])] O=C(OCC)C(=O)[C@@H](C#N)c1c2c(ccc1)cccc2
[$([CX3]=[OX1])] O=C(OCC)C=1N=NN(NC1)c2nc(nc(n2)N)N3CCCCC3
[$([CX3]=[OX1])] O=C1N(C(=O)[C@](N1)(CC)C)CC(=O)Nc2c(cc(cc2)C(=O)NC)C
[$([CX3]=[OX1])] O=C1N(C(=O)/C(/C(=O)N1)=C/c2cc(OC)c(O)c(OC)c2)C(C)(C)C
[$([CX3]=[OX1])] O=C1N(N=C(C(=NNc2cc3c(nccc3)cc2)1)C)c4ccccc4
[$([CX3]=[OX1])] O=C1N(NC(=O)C=C1)CC(=O)Nc2c(cccc2)C
[$([CX3]=[OX1])] O=Cc1cc(c(OC)cc1)C[NH+](C(C)C)C(C)C
[$([CX3]=[OX1])] S(C=1OC(=NN1)[C@H]2OCCC2)CC(=O)NCCOC
[$([CX3]=[OX1])] S(C1=Nc2c(nccc2)N1)[C@H](C(=O)Nc3ccc(F)cc3)CC
[$([CX3]=[OX1])] S(C1=NN=CN(c2c(cccc2)C)1)CC(=O)N(C[C@@H](C#N)C)CC
[$([CX3]=[OX1])] S(C1=NN=NN(c2ccc(cc2)C(C)C)1)[C@H]3C(=O)OCC3
[$([CX3]=[OX1])] S(c1ccc(NC(=O)[C@@H](NC(=O)N)CCSC)cc1)C
[$([CX3]=[OX1])] S(CC(=O)N[C@H](c1ccccc1)CN2N=CN=C2)C
[$([CX3]=[OX1])] S=C(N1CCN(C(=O)C=2OC=CC2)CC1)Nc3ccc(cc3)CC
[$([CX3]=[OX1])] S=C(NNC(=O)c1cc(OC)c(OC)cc1)Nc2cc(ccc2)C
[$([CX3]=[OX1])] S=C1OC(c2ccccc2)=CN1C[NH+]3CCC(CNC(=O)C)CC3
[$([CX3]=[OX1])] S1(=O)(=O)C[C@@H](CNC(=O)NC[C@@H](N2CCOCC2)C(C)C)CC1
[$([CX3]=[OX1])] S1(=O)(=O)C=C[C@@H](N(c2cc(c(cc2)C)C)C(=O)C(C)(C)C)C1
[$([CX3]=[OX1])] S1(=O)(=O)N=C(c2ccc(cc2)C)C=C(N1C)C(=O)NC3CCCC3
[$([CX3]=[OX1])] S1C(=CC=C1)CCCC(=O)N[C@@H](C(=O)N)C
[$([CX3]=[OX1])] S1C(=NC(=C1)CC(=O)NC2=C(SC=C2)C(=O)OC)C=3OC=CC3
[$([CX3]=[OX1])] S1C(=NC(=C1C(=O)N(C(C)C)CC(C)C)C)CCC
[$([CX3]=[OX1])] S1C(=NC(=C1CCNC(=O)C=2SC=CC2)C)C
[$([CX3]=[OX1])] S1C(=NC(c2cnccc2)=C1)NC(=O)Cc3c(OC)cccc3
[$([CX3]=[OX1])] S1C(=NN=C1)NC(=O)NC[C@@H](N2CCOCC2)c3ccccc3
[$([CX3]=[OX1])] S1C(=O)NC(=O)[C@H]1CC(=O)Nc2ccc(OC)cc2
[$([CX3]=[OX1])] S1C(C(=O)NCCCC(=O)N2[C@@H](CO[C@@H](C2)C)C)=CC=C1
[$([CX3]=[OX1])] S1C=C(C=2ON=C(N2)COc3ccc(cc3)C(=O)CC)C=C1
[$([CX3]=[OX1])] S1c2c(cccc2)[C@H](NC(=O)C(=O)Nc3cc(ccc3)CC)CC1
[$([CX3]=[OX1])] S1c2c(N(C(=O)[C@]1(C(=O)Nc3ccccc3)C)C)cccc2
[$([CX3]=[OX1])] S1c2c(NC(=C1C(=O)OCCOC)C)ccc(c2)C
[$([CX3]=[OX1])] S1c2nc(nc(c2C(=C1C(=O)NNC(=O)[C@@H]3OCCC3)C)C)C
[$([NH2]-C)	$([OH]-*)] [O-][N+](=O)c1c(N)cc(N2CCN(CCO)CC2)cc1
[$([NH2]-C)	$([OH]-*)] [O-][N+](=O)c1cc2c(cc1)CO[C@@H](OC2)C[NH2+][C@@H](c3ccccc3)C
[$([NH2]-C)	$([OH]-*)] [O-][N+](=O)c1cc2N(C=Cc2cc1)[C@@H]3OC[C@@H](O)[C@@H](O)[C@@H](O)3
[$([NH2]-C)	$([OH]-*)] [O-]C(=O)[C@@]1([NH2+]CCC1)Cc2c3c(ccc2)cccc3
[$([NH2]-C)	$([OH]-*)] [O-]C(=O)[C@@H](NC(=O)[C@H]([NH3+])[C@H](O)C)Cc1ccccc1
[$([NH2]-C)	$([OH]-*)] [O-]c1nnc(N2N=C(C3=C(N=C(O)C[C@H](c4ccc(O)cc4)3)2)C)cc1
[$([NH2]-C)	$([OH]-*)] Brc1c(cccc1)C(=O)N/C(/C(=O)N)=C/c2ccccc2
[$([NH2]-C)	$([OH]-*)] Brc1c(N)c(cc(Br)c1)C(=O)N
[$([NH2]-C)	$([OH]-*)] Brc1c(O)c(Br)cc(O)c1
[$([NH2]-C)	$([OH]-*)] Brc1ccc(cc1)[C@H](O)[C@H](NC(=O)NC(C)C)C
[$([NH2]-C)	$([OH]-*)] Cl[C@@H](C#CC(O)(C)C)CS(=O)(=O)c1ccccc1
[$([NH2]-C)	$([OH]-*)] Clc1c(c(Cl)ccc1)[C@H]2SCC(O)=NC3=NNC=C32
[$([NH2]-C)	$([OH]-*)] Clc1c(cccc1)C(=NOCC(=O)N[C@H](c2ccccc2)C)N
[$([NH2]-C)	$([OH]-*)] Clc1c(cccc1)CCSC=2SC(SCC(=O)N)=NN2
[$([NH2]-C)	$([OH]-*)] Clc1c(NC(=O)N(c2ccccc2)CCO)ccc(OC)c1
[$([NH2]-C)	$([OH]-*)] Clc1c(S(=O)(=O)N2[C@@H](C(=O)N)CCC2)cc(cc1)C([O-])=O
[$([NH2]-C)	$([OH]-*)] Clc1cc(NC(=O)ON=C(N)C=2ON=CC2)ccc1
[$([NH2]-C)	$([OH]-*)] Clc1cc(NCC(=O)NC(=O)N)c(OCC)cc1
[$([NH2]-C)	$([OH]-*)] Clc1cc2c(N(C(=O)[C@](O)2CC(=O)/C=C/c3ccccc3)C)cc1
[$([NH2]-C)	$([OH]-*)] Clc1cc2c(NC(=O)[C@](O)2C=3c4c(NC3C)cccc4)cc1
[$([NH2]-C)	$([OH]-*)] FC(F)(F)[C@@](O)(C1=NC=CN1C)CC(=O)N[C@H](C(C)C)CC
[$([NH2]-C)	$([OH]-*)] FC(F)(F)C1=NN(C(=C1)C2CC2)[C@H](CC(=NO)N)C
[$([NH2]-C)	$([OH]-*)] FC(F)(F)c1ccc(NC(=O)COC(=O)C2(O)CCCC2)cc1
[$([NH2]-C)	$([OH]-*)] Fc1c(ccc(F)c1)[C@@](O)([C@@H](c2cnccc2)C)CN3N=CN=C3
[$([NH2]-C)	$([OH]-*)] Fc1c(cccc1)[C@H](O)CN2C(=O)c3c(N4N=C(C=C42)C)cccc3
[$([NH2]-C)	$([OH]-*)] Fc1c(cccc1)C[C@H](NC(=O)Nc2ccc(cc2)CC(=O)N)C
[$([NH2]-C)	$([OH]-*)] Fc1c(cccc1)COc2cc(ccc2)C[NH2+]C(CO)(C)C
[$([NH2]-C)	$([OH]-*)] Fc1c(F)cccc1COc2ccc(cc2)C(=O)N
[$([NH2]-C)	$([OH]-*)] Fc1c(N2C=3N=C(O)C[C@@H](c4ccc(O)cc4)C(N=C2)3)cc(F)cc1
[$([NH2]-C)	$([OH]-*)] Fc1c(NC(=O)CCCCNC(=O)N)ccc(c1)C
[$([NH2]-C)	$([OH]-*)] Fc1cc(ccc1)CON=C(N)c2c(cccc2)C
[$([NH2]-C)	$([OH]-*)] Fc1cc(NC(=O)C[NH2+]Cc2c(OCC)cccc2)ccc1
[$([NH2]-C)	$([OH]-*)] Fc1ccc(cc1)[C@@](O)([C@@H](c2ccccc2)C[N+]3(CCOCC3)C)C
[$([NH2]-C)	$([OH]-*)] Fc1ccc(cc1)C[NH2+][C@H]2[C@H]([O-])[C@@H]([NH+]3CCCCC3)[C@H]4O[C@@H]2CO4
[$([NH2]-C)	$([OH]-*)] Fc1ccc(cc1)C2(C(=O)Nc3ccc(cc3)C(=O)N)CCC2
[$([NH2]-C)	$([OH]-*)] Fc1ccc(OC[C@@H](O)C[NH+]2[C@@H](CCC[C@@H]2C)C)cc1
[$([NH2]-C)	$([OH]-*)] O(c1c(OC)cc(cc1)[C@@H](Nc2ncnc3N(N=Cc32)C)C)CCO
[$([NH2]-C)	$([OH]-*)] O(c1c(OC)ccc(c1)C[NH2+][C@H]2c3c(OCC2)cccc3)CC(=C)C
[$([NH2]-C)	$([OH]-*)] O(c1c(OC)ccc(c1)CC[NH2+]CC=2OC=CC2)C
[$([NH2]-C)	$([OH]-*)] O(c1c(OC)cccc1[C@@H](O)C2=[NH+]C=CN2CC)C
[$([NH2]-C)	$([OH]-*)] O(c1cc(O)c(cc1)C=NNc2ncccc2)CC
[$([NH2]-C)	$([OH]-*)] O[C@@H]([C@@]1([C@H](CC=CC1)C)CO)[C@@H]2[C@H](CC=CC2)C
[$([NH2]-C)	$([OH]-*)] O=C(N)[C@H]1c2c(N([C@@H](C1)C)CC3=NOC(=N3)C(C)(C)C)cccc2
[$([NH2]-C)	$([OH]-*)] O=C(N)c1c(NC(=O)C[NH+](CC=2OC=CC2)C)cccc1
[$([NH2]-C)	$([OH]-*)] O=C(N)c1c(OCCCC)cccc1
[$([NH2]-C)	$([OH]-*)] O=C(N)COc1cc(ccc1)C[NH+]2[C@H]3[C@H]([C@@H](CC2)C)CCCC3
[$([NH2]-C)	$([OH]-*)] O=C(N[C@@H](CO)CC)[C@H]1N(c2ncnc3c2cccc3)CCC1
[$([NH2]-C)	$([OH]-*)] O=C(N[C@@H](CO)CC)NCc1ccc(cc1)C(=O)N(C(C)C)C
[$([NH2]-C)	$([OH]-*)] O=C(N[C@@H]1[C@H](Oc2ccc(OC)cc2)O[C@H]([C@@H](O)[C@@H](O)1)CO)C
[$([NH2]-C)	$([OH]-*)] O=C(N1C[C@@H](OCC1)C(=O)N)N[C@H](C(=O)NCc2ccccc2)C
[$([NH2]-C)	$([OH]-*)] O=C(N1CCN(CC=2OC(=CC2)CO)CC1)c3ccccc3
[$([NH2]-C)	$([OH]-*)] O=C(NC(=O)C[NH2+]Cc1cc(OC)ccc1)NC2CCCC2
[$([NH2]-C)	$([OH]-*)] O=C(Nc1c(OC)ccc(c1)C(=O)N)NCCO[C@@H]2[C@@H](CCCC2)C
[$([NH2]-C)	$([OH]-*)] O=C(Nc1c(OC)cccc1)C(=O)NCc2cc(O)c(OC)cc2
[$([NH2]-C)	$([OH]-*)] O=C(Nc1ccc(cc1)[C@@H]([NH2+]Cc2c(O)cccc2)C)CC
[$([NH2]-C)	$([OH]-*)] O=C(Nc1ccc(cc1)C(=O)N)c2ccc(c3ccccc3)cc2
[$([NH2]-C)	$([OH]-*)] O=C(NC1CCCC1)[C@@H]([NH2+][C@@H](CCC)C)C
[$([NH2]-C)	$([OH]-*)] O=C(NC1CCCC1)CC[NH2+]C[C@H]2CN3N=CC=C3NC2
[$([NH2]-C)	$([OH]-*)] O=C(NCC(C)C)C1=NOC(c2cc(O)ccc2)=C1
[$([NH2]-C)	$([OH]-*)] O=C(NCCC(=O)NN=Cc1cc(OC)c(O)cc1)c2ccccc2
[$([NH2]-C)	$([OH]-*)] O=C(NN=C(c1ccccc1)CC23CC4CC(C2)CC(C3)C4)C(=O)N
[$([NH2]-C)	$([OH]-*)] O=C(NN=Cc1cc(O)ccc1)CCC(=O)NCc2ccccc2
[$([NH2]-C)	$([OH]-*)] O=C(OC)[C@@H]1[C@@](O)(CC=2NN=C(O)C2[C@H](c3ccc(cc3)CC)1)C
[$([NH2]-C)	$([OH]-*)] O=C(OCC(=O)N(C1CC1)CC)c2c(O)cccc2
[$([NH2]-C)	$([OH]-*)] O=C(OCC(=O)N[C@H]1C(=O)NCCCC1)c2c(O)cc(cc2)C
[$([NH2]-C)	$([OH]-*)] O=C(OCC(=O)NC[C@H]1OCCC1)c2ccc(NC(=O)N)cc2
[$([NH2]-C)	$([OH]-*)] O=C(OCC)C1=NOC(=C1)[C@@]2(O)CC(OCC2)(C)C
[$([NH2]-C)	$([OH]-*)] O=C(OCC=1ON=C(N1)Cc2ccccc2)C3(O)CCCC3
[$([NH2]-C)	$([OH]-*)] O=C(OCc1ccc(cc1)C(=O)N)c2ccc(NC(=O)CC#N)cc2
[$([NH2]-C)	$([OH]-*)] O=C1C=C2[C@@]([C@H]3[C@H](O)C[C@@]4([C@H](C(=O)C)CC[C@H]4[C@@H]3C[C@H]2C)C)(CC1)C
[$([NH2]-C)	$([OH]-*)] O=C1N(C(=O)C2(N1)CCCCC2)C[C@@H](O)COc3cc(ccc3)CC
[$([NH2]-C)	$([OH]-*)] O=C1N(C=CC(C(=O)NC[C@H](O)c2c(OC)ccc(OC)c2)=C1)C
[$([NH2]-C)	$([OH]-*)] O=C1N(c2c(cccc2)[C@](O)1CC(=O)c3ncccc3)CC(=C)C
[$([NH2]-C)	$([OH]-*)] O=C1NC=2N(N=C(C2C(=C1)CN3CC[NH2+]CC3)C)CCC
[$([NH2]-C)	$([OH]-*)] O=C1NN=C(c2c(cccc2)1)CNC(=O)C(=O)N[C@H](CO)CC
[$([NH2]-C)	$([OH]-*)] O1[C@H](CCC(O)CC[C@H]2OCCC2)CCC1
[$([NH2]-C)	$([OH]-*)] O1[C@H]2OC[C@@H]1[C@@H]([NH2+]Cc3ncccc3)[C@H](O)[C@@H]([NH2+]CCOC)2
[$([NH2]-C)	$([OH]-*)] O1C(=CC=C1C)C[NH2+]CCCCCC
[$([NH2]-C)	$([OH]-*)] O1c2c(cccc2)[C@H]([NH2+]Cc3ccc(cc3)C)CC1
[$([NH2]-C)	$([OH]-*)] O1c2c(ncnc2c3c1cccc3)N(Cc4ccccc4)CCO
[$([NH2]-C)	$([OH]-*)] O1c2c(OC1)ccc(c2)C[NH2+]Cc3c(OC)c(OC)ccc3
[$([NH2]-C)	$([OH]-*)] O1c2c(OCC1)cccc2C[NH2+]C[C@H]3COc4c(cccc4)C3
[$([NH2]-C)	$([OH]-*)] Oc1c(cccc1)C[NH+]2Cc3c(cccc3)CC2
[$([NH2]-C)	$([OH]-*)] OCC=1N=NN(C1)CC2CC[NH+](C[C@H]3CC=CCC3)CC2
[$([NH2]-C)	$([OH]-*)] OCCCNc1ncnc2N(c3ccc(cc3)C)C(=C(c21)C)C
[$([NH2]-C)	$([OH]-*)] OCCN1C(=CC(c2ccccc2)=C1)CN3N=Nc4c3cccc4
[$([NH2]-C)	$([OH]-*)] P([O-])(=O)(O)[C@@H](NC1=NC=NN1)c2ccccc2
[$([NH2]-C)	$([OH]-*)] S(=O)(=O)(NC(=O)c1c(O)cccc1)c2ccc(cc2)C
[$([NH2]-C)	$([OH]-*)] S(=O)(=O)(NC1CC[NH+](CC(=O)N)CC1)Cc2ccc(F)cc2
[$([NH2]-C)	$([OH]-*)] S(C=1SCc2c(N1)cccc2)[C@H](c3ccccc3)C(=O)N
[$([NH2]-C)	$([OH]-*)] S(c1ccccc1)[C@@H](C(=O)NC[C@@H](O)c2ccc([N+]([O-])=O)cc2)C
[$([NH2]-C)	$([OH]-*)] S(c1nc(cc(n1)C)C)CC(=O)NN=Cc2c(O)c(O)ccc2
[$([NH2]-C)	$([OH]-*)] S(c1nc2c(c(c1)C)cccc2C)[C@H](C(=O)N)C
[$([NH2]-C)	$([OH]-*)] S=C1SC=2S[C@@H](CSC(S1)2)CO
[$([NH2]-C)	$([OH]-*)] S1(=O)(=O)C[C@@H](N2CC[NH+]([C@@H](c3ccccc3)C(=O)N)CC2)CC1
[$([NH2]-C)	$([OH]-*)] S1C(=NC(=C1)C)NN=Cc2cc(OC)c(O)c([N+]([O-])=O)c2
[$([NH2]-C)	$([OH]-*)] S1C(C(=O)NC[C@H](O)c2ccc([N+]([O-])=O)cc2)=CC(=C1C)CC
[$([NH2]-C)	$([OH]-*)] S1C(NC(=O)C[C@@H]2[NH2+]CCNC(=O)2)=C(C(=O)OC)C(=C1C)C
[$([NH2]-C)	$([OH]-*)] S1C(NC(=O)C=2N(N=CC2)C)=C(C(=O)N)C(c3ccccc3)=C1C
[$([NH2]-C)	$([OH]-*)] S1C(S[C@H]2C(=NO)[C@@H]3C[C@H]2CC3)=NN=C1N
[$([OX2])] [O-][N+](=O)c1c(c(NC(=O)[C@@H](OC(=O)CC(C)(C)C)C)ccc1)C
[$([OX2])] [O-][N+](=O)c1c(ncnc(N2CCOCC2)1)N3CCOCC3
[$([OX2])] [O-][N+](=O)c1c(OC(=O)[C@H]2Oc3c(OC2)cccc3)cccc1
[$([OX2])] [O-][N+](=O)c1c(OC)ccc(c1)C(=O)N[C@@H]2C(=O)NCCCC2
[$([OX2])] [O-][N+](=O)c1c(OCC2=NOC(=N2)CC)ccc(c1)C
[$([OX2])] [O-][N+](=O)c1cc(c(OC)cc1)C(=O)N(CC2=C(ON=C2C)C)C
[$([OX2])] Brc1c(cccc1)CC(=O)OCC
[$([OX2])] Brc1ccc(OCC(=O)N[C@@](C#N)(C(C)C)C)cc1
[$([OX2])] ClC=1SC=C(NC(=O)N2CCCCC2)C(OC)1
[$([OX2])] Clc1c(C#N)c(N2CCC(C(=O)NC=NO)CC2)ccc1
[$([OX2])] Clc1c(ccc(NC(=O)NCc2cc(O)ccc2)c1)C
[$([OX2])] Clc1c(N)cc(OC)c(c1)C(=O)OCC(=O)NC(C)(C)C
[$([OX2])] Clc1cc(ccc1)[C@H]\2NC(=S)N=C(/C(=C(\[O-])/C)2)C(=O)OCC
[$([OX2])] Clc1cc(ccc1)CNS(=O)(=O)Oc2c(O)cccc2
[$([OX2])] FC(F)(F)[C@@H](C(=O)OCC)C(=O)Nc1ccc(cc1)C
[$([OX2])] FC(F)(F)C(=O)C1=C([O-])c2c(OC1)cccc2
[$([OX2])] FC(F)(F)c1c(cccc1)COC(=O)CC[C@@H]2NC(=O)NC(=O)2
[$([OX2])] FC(F)N1c2c(N=C1COC(=O)CC=3C(=NN(C3C)C)C)cccc2
[$([OX2])] FC(F)Oc1ccc(cc1)CNC2=NN3N=NN=C3C=C2
[$([OX2])] Fc1c(cccc1)COC[C@H](O)C[NH+]2Cc3c(cccc3)CC2
[$([OX2])] Fc1c(OCC)ccc(NC(=O)NCCc2ncccc2)c1
[$([OX2])] Fc1ccc(cc1)[C@H]2OCCN(C2)CCC(=O)NC3CCCC3
[$([OX2])] O(c1c(OC)cccc1C=NN2CCCCCC2)C
[$([OX2])] O(c1cc(ccc1)[C@H]([NH+](C)C)CNC=2N3N=CN=C(N=C(C2)C)3)C
[$([OX2])] O(c1cc(OC)cc(c1)C[NH2+]Cc2cc(ncc2)N3CCOCC3)C
[$([OX2])] O(c1ccc(cc1)C=NNCCN2CCOCC2)C
[$([OX2])] O=C(N(C)C)c1ccc(cc1)/C=C/C(=O)NCc2ccc(OC)cc2
[$([OX2])] O=C(N(C)C)COC=1N(N=C(C(=O)Nc2ccccc2)C1)C
[$([OX2])] O=C(N(C[C@@H]1Oc2c(N(C1)CC)cccc2)C)C3=NNC(=C3)C4CC4
[$([OX2])] O=C(N(c1c(OC)cccc1)C)C(=O)N2[C@H](C3CCCCC3)CCC2
[$([OX2])] O=C(N(c1cnc(OC)cc1)C)c2ccc(N3CCOCC3)cc2
[$([OX2])] O=C(N(Cc1ccc(OCC)cc1)C)[C@@H]([NH+]2CCC(CO)CC2)C
[$([OX2])] O=C(N(CCc1ncccc1)C)N[C@H](c2cc3OCOc3cc2)C
[$([OX2])] O=C(N)c1cc(ccc1)COC(=O)/C=C(\C2CC2)/C
[$([OX2])] O=C(N[C@@H](c1c(OC)cc(OC)cc1)C)C2CCOCC2
[$([OX2])] O=C(N1[C@@H](C(=O)Nc2cnc(Oc3ccc(cc3)C)cc2)CCC1)C
[$([OX2])] O=C(N1[C@@H](CC[C@@H](C(=O)NCCOC)C1)C)Cc2ccc(OC)cc2
[$([OX2])] O=C(N1[C@@H]2[C@H](OCC1)CCCC2)C=3C(=O)Nc4c(cc(cc4C)C)C3
[$([OX2])] O=C(N1c2c(O[C@H](C1)C)cccc2)CCC(=O)N3C[C@@H](C[C@@H](C3)C)C
[$([OX2])] O=C(NC(=O)CC[NH+](C1CCCC1)CCOC)N
[$([OX2])] O=C(NC[C@H](N1CCOCC1)CC(C)C)[C@H]2OCCC2
[$([OX2])] O=C(NC[C@H]1OCCC1)CCC2=Nc3c(N2)cccc3
[$([OX2])] O=C(Nc1c(cc(cc1)C)C)N[C@@H](c2ccc(cc2)C)CC(=O)OC
[$([OX2])] O=C(Nc1c(cccc1)CC)N[C@@H]2c3c(cccc3)C[C@H](O)2
[$([OX2])] O=C(Nc1c(O)cccc1)C(=O)NCCc2cc(OC)c(OC)cc2
[$([OX2])] O=C(Nc1c(OC)cccc1)C(=NO)C(=O)Nc2c(OC)cccc2
[$([OX2])] O=C(Nc1c(OCC)cccc1)[C@@H]2N3NC(N=C3NC(=O)C2)=C(C)C
[$([OX2])] O=C(Nc1nc(ccc1)C)c2cc(OC)c(OC)c(OC)c2
[$([OX2])] O=C(NCc1cc(OC)cc(OC)c1)CC2=CN(C=C2)C
[$([OX2])] O=C(NNC(=O)C1=C(OC(=C1)C)C)c2c(OCC)nccc2
[$([OX2])] O=C(O[C@H](C(=O)Nc1c(C#N)cccc1)C)CCc2ccc(O)cc2
[$([OX2])] O=C(O[C@H](C=1ON=C(N1)CCC)C)/C=C/c2cc(C#N)ccc2
[$([OX2])] O=C(OC(C)(C)C)NC(C(=O)NC1=NN(C=C1)C)(C)C
[$([OX2])] O=C(OC)[C@@H]1C[NH+]2[C@@H](C=3Nc4c(cccc4)C3CC2)C1
[$([OX2])] O=C(OC)C1CCN(CC(=O)C=2c3c(NC2C)cccc3)CC1
[$([OX2])] O=C(OC)NC(=O)C=1C(=O)NC(=O)N(C1)[C@@H]2O[C@H]([C@@H](O)[C@H](O)2)CO
[$([OX2])] O=C(OC[C@H]1OCCC1)c2c(O)c(ccc2)C
[$([OX2])] O=C(Oc1ccccc1)N2C=C(C(=O)OC)CC(=O)C2
[$([OX2])] O=C(OCC(=O)c1ccc(NC(=O)C)cc1)[C@H]2CN(C(=O)C2)C(C)C
[$([OX2])] O=C(OCC(=O)NC(=O)NCC)CN1N=C(c2c(cccc2)C(=O)1)C
[$([OX2])] O=C(OCC)C1=C(N[C@@]2(Oc3c(cccc3)[C@H]1C2)C)C
[$([OX2])] O=C(OCC=1OC(=NN1)c2ccc(cc2)C)C3=C(NN=C3)C(C)C
[$([OX2])] O=C(OCC=C)/C=C/c1c(OC)cccc1
[$([OX2])] O=C1N(N=C(c2cc3OCOc3cc2)C=C1)CC#N
[$([OX2])] O=C1NC(=NC(=C1Cc2ccccc2)C)NCCCO
[$([OX2])] O=C1Nc2c(c3c(NC(=O)C(=NO)C(=O)3)cc2)C(=O)C(=NO)1
[$([OX2])] O=C1O[C@H]2[C@H]3O[C@@]3(CCC=C(C[C@@H](OC(=O)C)[C@H](C1=C)2)C)C
[$([OX2])] O=C1Oc2c(ccc(OC)c2)C(=C1)CN(CCOc3ccccc3)C
[$([OX2])] O=C1OCCN1Cc2ccc(N=Cc3c(O)ccc(OCC)c3)cc2
[$([OX2])] O1[C@@H](CN([C@H]2Cc3c(cccc3)CC2)C[C@@H]1C)C
[$([OX2])] O1CCN(CC1)CCNN=Cc2cc(O)c(O)cc2
[$([OX2])] O1N=C(N=C1C)C[NH+]2[C@H](c3ccc(OC)cc3)CCCCC2
[$([OX2])] Oc1cc2c(N(C(C=C2C)(C)C)Cc3ccncc3)cc1
[$([OX2])] P(=O)(OCC)(OCC)C1c2c(c3c(cccc3)1)cccc2
[$([OX2])] P(=O)(OCC)(OCC)CCN1CCOCC1
[$([OX2])] S(=O)(=O)([C@@H](C(=O)Nc1cc(NC(=O)C)c(OC)cc1)C)C(C)C
[$([OX2])] S(=O)(=O)([N-]c1cc(F)c(OC)c(F)c1)c2c(F)ccc(c2)C
[$([OX2])] S(=O)(=O)(c1cc(ccc1)C(=O)OCCOCC)C
[$([OX2])] S(=O)(=O)(N(CC1=CSC=C1)C)C2=C(SC=C2)C(=O)OC
[$([OX2])] S(=O)(=O)(N=C([O-])c1cc(OCCC)ccc1)C2CCCCC2
[$([OX2])] S(=O)(=O)(N1CCOCC1)c2cc(NC(=O)C(C)(C)C)ccc2
[$([OX2])] S(=O)(=O)(Nc1c2NN=Cc2ccc1)c3ccc(OCC([O-])=O)cc3
[$([OX2])] S(=O)(=O)(NCC(C)C)c1ccc(NC(=O)OCC)cc1
[$([OX2])] S(=O)(=O)(NOCc1ccccc1)c2ccccc2
[$([OX2])] S(C1=NC=CN1C)[C@@H](C(=O)NC[C@@H]2OCCC2)C
[$([OX2])] S(C1=NNC(=O)N1C)CCCOc2ccc([N+]([O-])=O)cc2
[$([OX2])] S(c1ccccc1)CCC(=O)NC=2C=NN(C2)C[C@H]3OCCC3
[$([OX2])] S(c1nc(c(c(n1)C)C)C)[C@@H](C(=O)NCc2c(OC)cccc2)C
[$([OX2])] S(c1nc(cc(c(C#N)1)C)C)C[C@H](O)COc2ccc(F)cc2
[$([OX2])] S(c1nc(N)c(C#N)cn1)CCOc2c(cccc2)C
[$([OX2])] S(c1nc(O)cc(n1)CCC)[C@@H](C(=O)NCCC)C
[$([OX2])] S=C1SC(C(=O)N)=C(N(c2ccc(OC)cc2)1)N
[$([OX2])] S1/C(/C(=O)NC1=N)=C/c2cc(OC)c(OCC=3OC=CC3)cc2
[$([OX2])] S1/C(=C/c2ccccc2)/[C@H](O)[C@H](NC(=O)c3ccccc3)C1
[$([OX2])] S1C(=NC(C(=O)N(Cc2cc(O)ccc2)C)=C1)COC
[$([OX2])] S1C(=NC(c2ccncc2)=C1)Nc3cc(O)ccc3
[$([OX2])] S1C(=NN=C1)N2C(=O)CS[C@H]2c3c(O)cccc3
[$([OX2])] S1C(=NN=C1C(C)C)NC(=O)N[C@H](COc2cc(ccc2)C)C
[$([OX2])] S1c2c(N(C(=O)COC(=O)[C@@H](OCC)C)CC[C@@H]1C)cccc2
[$([OX2])] S1c2c(N=C1NC(=O)C=3OC([N+]([O-])=O)=CC3)cc4OCCOc4c2
[$([SX1]~P)] ClC(Cl)(Cl)C1=[NH+]CCN(P(=S)(N2CC2)N3CC3)1
[$([SX1]~P)] ClC(Cl)(Cl)C1=NCCN(P(=S)(N2CC2)N3CC3)1
[$([SX1]~P)] ClC[C@@H]1OP(OP(=S)(OC(C)C)OC(C)C)OC1
[$([SX1]~P)] ClC[C@H]1OP(OP(=S)(OC(C)C)OC(C)C)OC1
[$([SX1]~P)] ClC=1C(=O)OC(=CC(OP(=S)(OCC)OCC)1)C
[$([SX1]~P)] ClC=1C(=S)N(N=CC(OP(=S)(OCC)OCC)1)C
[$([SX1]~P)] ClCCSP(=S)(OCC)OCC
[$([SX1]~P)] S=P([N+]1=C(NCC1)c2ccccc2)(N3CC3)N4CC4
[$([SX1]~P)] S=P([S-])(OC(C)C)OC(C)C
[$([SX1]~P)] S=P(CCC)(CC)CC
[$([SX1]~P)] S=P(N(C)C)(C=1C(=NN(C1C)C)C)C=2C(=NN(C2C)C)C
[$([SX1]~P)] S=P(N(C)C)(N(C)C)C(=[N+](C)C)Nc1ccccc1
[$([SX1]~P)] S=P(N(C)C)(N(C)C)C=1C(=NN(C1C)C)C
[$([SX1]~P)] S=P(N(C)C)(N(C)C)c1ccc(NCC)cc1
[$([SX1]~P)] S=P(N(C)C)(N(C)C)CCPc1ccccc1
[$([SX1]~P)] S=P(N(CC=C)CC=C)(N1CC1)N2CC2
[$([SX1]~P)] S=P(N)(C(C)(C)C)C(C)(C)C
[$([SX1]~P)] S=P(N1[C@@H](C1)C)(N2[C@H](C2)C)N3CCCCC3
[$([SX1]~P)] S=P(N1[C@H](C1)C)(N(CC=C)CC=C)N2CC2
[$([SX1]~P)] S=P(N1[C@H](C1)C)(N2[C@H](C2)C)N(CC)CC
[$([SX1]~P)] S=P(N1[C@H](C1)C)(N2[C@H](C2)C)N(CC=C)CC=C
[$([SX1]~P)] S=P(N1[C@H](C1)C)(N2[C@H](C2)C)N3CCCCC3
[$([SX1]~P)] S=P(N1C(=[NH+]CC1)c2ccccc2)(N3CC3)N4CC4
[$([SX1]~P)] S=P(N1CC1)(N2CC2)Nc3ccc(cc3)CCC([O-])=O
[$([SX1]~P)] S=P(N1CC1)(N2CC2)NCCCOC
[$([SX1]~P)] S=P(N1CCCC1)(c2ccncc2)C(C)(C)C
[$([SX1]~P)] S=P(N1CCOCC1)(N2CCOCC2)C=3OC(=CC3)C
[$([SX1]~P)] S=P(N1P=NC(=N1)N(C)C)(C2=PN(N=C2C)C)C
[$([SX1]~P)] S=P(NC(C)(C)C)(CC)CC
[$([SX1]~P)] S=P(Nc1cc(ccc1)C(=O)OC)C(C)(C)C
[$([SX1]~P)] S=P(Nc1cc(ccc1)C(=O)OC)C(C)(C)C
[$([SX1]~P)] S=P(NCC)(NCC)c1ccccc1
[$([SX1]~P)] S=P(NCC=1OC=CC1)(C(C)C)C(C)C
[$([SX1]~P)] S=P(O)(N(C=1SCCCN1)CC)CC
[$([SX1]~P)] S=P(O)(O)[C@@H]1[C@@H](c2c(cccc2)C1)C([O-])=O
[$([SX1]~P)] S=P(O)(O)[C@@H]1[C@H](c2c(cccc2)C1)C([O-])=O
[$([SX1]~P)] S=P(O)(O)[C@H]1[C@H](c2c(cccc2)C1)C([O-])=O
[$([SX1]~P)] S=P(O)(O)c1ccccc1
[$([SX1]~P)] S=P(O[C@@H](CN1CCOCC1)C)(OCC)C
[$([SX1]~P)] S=P(O[C@H](CN1CCOCC1)C)(OCC)C
[$([SX1]~P)] S=P(OC(C)C)([C@H](C#N)CC)C
[$([SX1]~P)] S=P(OC(C)C)([C@H](C#N)CC)C
[$([SX1]~P)] S=P(OC)(O)c1ccccc1
[$([SX1]~P)] S=P(OC)(OC)NCCOC
[$([SX1]~P)] S=P(OC[C@H]1[C@@H]2[NH+](CCC1)CCCC2)(OCC)C
[$([SX1]~P)] S=P(OC1=C(SCC)C(=O)N(N=C1)C)(OCC)CC
[$([SX1]~P)] S=P(Oc1cc(c([N+]([O-])=O)cc1)C)(OC)OC
[$([SX1]~P)] S=P(Oc1cc(NC(=O)N(C)C)ccc1)(OCC)OCC
[$([SX1]~P)] S=P(Oc1ccc(OC)cc1)(N2CC2)N3CC3
[$([SX1]~P)] S=P(Oc1ccccc1)([NH+]=C2SCCN2)C
[$([SX1]~P)] S=P(Oc1ccccc1)([NH+]=C2SCCN2)C
[$([SX1]~P)] S=P(Oc1ccccc1)(NN(C)C)NN(C)C
[$([SX1]~P)] S=P(Oc1nc(c([N+]([O-])=O)c(c(C#N)1)C)C)(OC)OC
[$([SX1]~P)] S=P(OCC(C)C)([C@@H](C#N)C)C
[$([SX1]~P)] S=P(OCC(C)C)([C@@H](C#N)CC)C
[$([SX1]~P)] S=P(OCC(C)C)([C@H](C#N)C)C
[$([SX1]~P)] S=P(OCC(C)C)([C@H](C#N)CC)C
[$([SX1]~P)] S=P(OCC)(N1C(C1)(C)C)N2C(C2)(C)C
[$([SX1]~P)] S=P(OCC)(O)N(C=1SCCCN1)CC
[$([SX1]~P)] S=P(OCC)(O)N(C=1SCCCN1)CC
[$([SX1]~P)] S=P(OCC)(OCC)[C@@H](O)c1ccccc1
[$([SX1]~P)] S=P(OCC)(OCC)[C@H](O)c1ccccc1
[$([SX1]~P)] S=P(OCC)(OCC)C1(C#N)CCC1
[$([SX1]~P)] S=P(OCC)(OCC)C1(C#N)CCCC1
[$([SX1]~P)] S=P(OCC)(OCC)CC
[$([SX1]~P)] S=P(OCC)(OCC)N1N=Nc2c1cccc2
[$([SX1]~P)] S=P(OCC)(OCC)NN=Cc1ccncc1
[$([SX1]~P)] S=P(OCC)(OCC)NN=Cc1cnccc1
[$([SX1]~P)] S=P(OCC)(OCC)NNC(=O)c1ccccc1
[$([SX1]~P)] S=P(OCCC)(OCCC)C
[$([SX1]~P)] S=P(OP1O[C@H](CCO1)C)(OC(C)C)OC(C)C
[$([SX1]~P)] S=P(OP1OCCCO1)(OC(C)C)OC(C)C
[$([SX1]~P)] S=P(S)(N1CCOCC1)c2ccc(OC)cc2
[$([SX1]~P)] S=P(S[C@H](c1ccccc1)C(=O)OCC)(OC)O
[$([SX1]~P)] S=P(SCC(=O)N[C@@H](C([O-])=O)C)(OCC)C
[$([SX1]~P)] S=P(SCC(=O)N[C@H](C([O-])=O)C)(OCC)C
[$([SX1]~P)] S=P1([C@@H]2[C@@H](C3=C(CC(=O)CC3)CC2)CC1)C
[$([SX1]~P)] S=P1([C@@H]2[C@@H](C3=C(CC(=O)CC3)CC2)CC1)C
[$([SX1]~P)] S=P1(C=2c3c(cc(O)cc3)CCC2CC1)C
[$([SX1]~P)] S=P1(c2ccccc2)CC=3C(=O)NC(=S)NC3CC1
[$([SX1]~P)] S=P1(c2ccccc2)CC=3C(=O)NC(=S)NC3CC1
[$([SX1]~P)] S=P1(c2ccccc2)COC(OC1)OCC
[$([SX1]~P)] S=P1(O[C@@H]2[C@@H](O[C@@H](N3C(=O)NC(=O)C(=C3)C)C2)CO1)OC
[$([SX1]~P)] S=P1(O[C@@H]2[C@H](O[C@@H](N3C(=O)NC(=O)C(=C3)C)C2)CO1)OC
[$([SX1]~P)] S=P1(O[C@@H]2[C@H](O[C@@H](N3c4ncnc(N)c(N=C3)4)[C@H](O)2)CO1)O
[$([SX1]~P)] S=P1(O[C@H]2[C@@H](O)[C@@H](O[C@H]2CO1)N3c4ncnc(N)c(N=C3)4)O
[$([SX1]~P)] S=P1(O[C@H]2[C@H](O[C@H](N3c4ncnc(N)c(N=C3)4)[C@@H](O)2)CO1)O
[$([SX1]~P)] S=P1(O[C@H]2[C@H](O[C@H](N3c4ncnc(N)c(N=C3)4)[C@H](O)2)CO1)O
[$([SX1]~P)] S=P1(OC(=CSC1)C)OC
[$([SX1]~P)] S=P1(OC(C[C@@]1(O)C)(C)C)N(CC)CC
[$([SX1]~P)] S=P1(OC[C@H](C(C)(C)C)CN1)N(C)C
[$([SX1]~P)] S=P1(OC[C@H](C(C)(C)C)CN1C)N(C)C
[$([SX1]~P)] S=P1(OCC(C(C)(C)C)CO1)C
[$([SX1]~P)] S=P1(OCC(C(C)(C)C)CO1)OC
[$([SX1]~P)] S=P1(OCC)NNP(=S)(OCC)NN1
[$([SX1]~P)] S=P1(OCCO1)N(c2ccccc2)C(=O)OCC
[$([SX1]~P)] S=P1(OP2(=O)OCC(CO2)(C)C)OCC(CO1)(C)C
[$([SX1]~P)] S=P1(Sc2ccccc2)OCCCN1
[$([SX1]~P)] S1(=O)(=O)C[C@@H]2SP(=S)(O[C@@H]2C1)[C@@H](CC)C
[$([SX1]~P)] S1(=O)(=O)C[C@@H]2SP(=S)(O[C@@H]2C1)[C@H](CC)C
[$(P(=[OX1])([OX2][#6])([$([OX2H])	$([OX1-])	$([OX2][#6])])[$([OX2H])	$([OX1-])	$([OX2][#6])	$([OX2]P)])	$([P+]([OX1-])([OX2][#6])([$([OX2H])	$([OX1-])	$([OX2][#6])])[$([OX2H])	$([OX1-])	$([OX2][#6])	$([OX2]P)])] Cl/C(/c1ccccc1)=C/OP(=O)(OCC)OCC
[$(P(=[OX1])([OX2][#6])([$([OX2H])	$([OX1-])	$([OX2][#6])])[$([OX2H])	$([OX1-])	$([OX2][#6])	$([OX2]P)])	$([P+]([OX1-])([OX2][#6])([$([OX2H])	$([OX1-])	$([OX2][#6])])[$([OX2H])	$([OX1-])	$([OX2][#6])	$([OX2]P)])] ClC(Cl)(Cl)[C@](OP(=O)(OC)OC)(C(=O)C)C
[$(P(=[OX1])([OX2][#6])([$([OX2H])	$([OX1-])	$([OX2][#6])])[$([OX2H])	$([OX1-])	$([OX2][#6])	$([OX2]P)])	$([P+]([OX1-])([OX2][#6])([$([OX2H])	$([OX1-])	$([OX2][#6])])[$([OX2H])	$([OX1-])	$([OX2][#6])	$([OX2]P)])] ClC(Cl)(Cl)[C@@H](O)c1ccc(OP(=O)(OC)OC)cc1
[$(P(=[OX1])([OX2][#6])([$([OX2H])	$([OX1-])	$([OX2][#6])])[$([OX2H])	$([OX1-])	$([OX2][#6])	$([OX2]P)])	$([P+]([OX1-])([OX2][#6])([$([OX2H])	$([OX1-])	$([OX2][#6])])[$([OX2H])	$([OX1-])	$([OX2][#6])	$([OX2]P)])] ClC(Cl)(Cl)COP1(=O)O[C@H](CCO1)C
[$(P(=[OX1])([OX2][#6])([$([OX2H])	$([OX1-])	$([OX2][#6])])[$([OX2H])	$([OX1-])	$([OX2][#6])	$([OX2]P)])	$([P+]([OX1-])([OX2][#6])([$([OX2H])	$([OX1-])	$([OX2][#6])])[$([OX2H])	$([OX1-])	$([OX2][#6])	$([OX2]P)])] Clc1ccc(OP([O-])(=O)Oc2c(F)cccc2)cc1
[$(P(=[OX1])([OX2][#6])([$([OX2H])	$([OX1-])	$([OX2][#6])])[$([OX2H])	$([OX1-])	$([OX2][#6])	$([OX2]P)])	$([P+]([OX1-])([OX2][#6])([$([OX2H])	$([OX1-])	$([OX2][#6])])[$([OX2H])	$([OX1-])	$([OX2][#6])	$([OX2]P)])] Clc1ccc(OP([O-])(=O)Oc2c(F)cccc2)cc1
[$(P(=[OX1])([OX2][#6])([$([OX2H])	$([OX1-])	$([OX2][#6])])[$([OX2H])	$([OX1-])	$([OX2][#6])	$([OX2]P)])	$([P+]([OX1-])([OX2][#6])([$([OX2H])	$([OX1-])	$([OX2][#6])])[$([OX2H])	$([OX1-])	$([OX2][#6])	$([OX2]P)])] P([O-])([O-])(=O)O[C@@H]1[C@@H](O[C@H]([C@@H](O)1)CO)N2c3ncnc(N)c(N=C2)3
[$(P(=[OX1])([OX2][#6])([$([OX2H])	$([OX1-])	$([OX2][#6])])[$([OX2H])	$([OX1-])	$([OX2][#6])	$([OX2]P)])	$([P+]([OX1-])([OX2][#6])([$([OX2H])	$([OX1-])	$([OX2][#6])])[$([OX2H])	$([OX1-])	$([OX2][#6])	$([OX2]P)])] P([O-])([O-])(=O)O[C@@H]1[C@@H]2OC3=NC(=[NH2+])C=CN3[C@H](O[C@H]1CO)2
[$(P(=[OX1])([OX2][#6])([$([OX2H])	$([OX1-])	$([OX2][#6])])[$([OX2H])	$([OX1-])	$([OX2][#6])	$([OX2]P)])	$([P+]([OX1-])([OX2][#6])([$([OX2H])	$([OX1-])	$([OX2][#6])])[$([OX2H])	$([OX1-])	$([OX2][#6])	$([OX2]P)])] P([O-])([O-])(=O)O[C@@H]1[C@H](O[C@H](N2C(=O)N=C(N)C=C2)[C@@H](O)1)CO
[$(P(=[OX1])([OX2][#6])([$([OX2H])	$([OX1-])	$([OX2][#6])])[$([OX2H])	$([OX1-])	$([OX2][#6])	$([OX2]P)])	$([P+]([OX1-])([OX2][#6])([$([OX2H])	$([OX1-])	$([OX2][#6])])[$([OX2H])	$([OX1-])	$([OX2][#6])	$([OX2]P)])] P([O-])([O-])(=O)O[C@@H]1[C@H](O[C@H](N2C(=O)NC(=O)C=C2)[C@@H](O)1)CO
[$(P(=[OX1])([OX2][#6])([$([OX2H])	$([OX1-])	$([OX2][#6])])[$([OX2H])	$([OX1-])	$([OX2][#6])	$([OX2]P)])	$([P+]([OX1-])([OX2][#6])([$([OX2H])	$([OX1-])	$([OX2][#6])])[$([OX2H])	$([OX1-])	$([OX2][#6])	$([OX2]P)])] P([O-])([O-])(=O)O[C@@H]1O[C@H]([C@H](O)[C@@H](O)[C@H](O)1)CO
[$(P(=[OX1])([OX2][#6])([$([OX2H])	$([OX1-])	$([OX2][#6])])[$([OX2H])	$([OX1-])	$([OX2][#6])	$([OX2]P)])	$([P+]([OX1-])([OX2][#6])([$([OX2H])	$([OX1-])	$([OX2][#6])])[$([OX2H])	$([OX1-])	$([OX2][#6])	$([OX2]P)])] P([O-])([O-])(=O)O[C@H]1[C@@H](O)[C@@H](O[C@H]1CO)N2C(=O)N=C(N)C=C2
[$(P(=[OX1])([OX2][#6])([$([OX2H])	$([OX1-])	$([OX2][#6])])[$([OX2H])	$([OX1-])	$([OX2][#6])	$([OX2]P)])	$([P+]([OX1-])([OX2][#6])([$([OX2H])	$([OX1-])	$([OX2][#6])])[$([OX2H])	$([OX1-])	$([OX2][#6])	$([OX2]P)])] P([O-])([O-])(=O)O[C@H]1O[C@@H]([C@@H](O)[C@H](O)[C@H](O)1)CO
[$(P(=[OX1])([OX2][#6])([$([OX2H])	$([OX1-])	$([OX2][#6])])[$([OX2H])	$([OX1-])	$([OX2][#6])	$([OX2]P)])	$([P+]([OX1-])([OX2][#6])([$([OX2H])	$([OX1-])	$([OX2][#6])])[$([OX2H])	$([OX1-])	$([OX2][#6])	$([OX2]P)])] P([O-])([O-])(=O)O[C@H]1O[C@H]([C@H](O)CO)[C@@H](O)[C@H](O)[C@H](O)1
[$(P(=[OX1])([OX2][#6])([$([OX2H])	$([OX1-])	$([OX2][#6])])[$([OX2H])	$([OX1-])	$([OX2][#6])	$([OX2]P)])	$([P+]([OX1-])([OX2][#6])([$([OX2H])	$([OX1-])	$([OX2][#6])])[$([OX2H])	$([OX1-])	$([OX2][#6])	$([OX2]P)])] P([O-])([O-])(=O)OC[C@@H](CCCC)CC
[$(P(=[OX1])([OX2][#6])([$([OX2H])	$([OX1-])	$([OX2][#6])])[$([OX2H])	$([OX1-])	$([OX2][#6])	$([OX2]P)])	$([P+]([OX1-])([OX2][#6])([$([OX2H])	$([OX1-])	$([OX2][#6])])[$([OX2H])	$([OX1-])	$([OX2][#6])	$([OX2]P)])] P([O-])([O-])(=O)OC[C@@H]1[C@@H](O)[C@H](O)[C@@H](N2C(N)=C(N=C2)C(=O)N)C1
[$(P(=[OX1])([OX2][#6])([$([OX2H])	$([OX1-])	$([OX2][#6])])[$([OX2H])	$([OX1-])	$([OX2][#6])	$([OX2]P)])	$([P+]([OX1-])([OX2][#6])([$([OX2H])	$([OX1-])	$([OX2][#6])])[$([OX2H])	$([OX1-])	$([OX2][#6])	$([OX2]P)])] P([O-])([O-])(=O)OC[C@@H]1O[C@@H](c2cc(ccc2)C(=O)N)[C@@H](O)[C@H](O)1
[$(P(=[OX1])([OX2][#6])([$([OX2H])	$([OX1-])	$([OX2][#6])])[$([OX2H])	$([OX1-])	$([OX2][#6])	$([OX2]P)])	$([P+]([OX1-])([OX2][#6])([$([OX2H])	$([OX1-])	$([OX2][#6])])[$([OX2H])	$([OX1-])	$([OX2][#6])	$([OX2]P)])] P([O-])([O-])(=O)OC[C@@H]1O[C@@H](c2cc(ccc2)C(=O)N)[C@H](O)[C@@H](O)1
[$(P(=[OX1])([OX2][#6])([$([OX2H])	$([OX1-])	$([OX2][#6])])[$([OX2H])	$([OX1-])	$([OX2][#6])	$([OX2]P)])	$([P+]([OX1-])([OX2][#6])([$([OX2H])	$([OX1-])	$([OX2][#6])])[$([OX2H])	$([OX1-])	$([OX2][#6])	$([OX2]P)])] P([O-])([O-])(=O)OC[C@@H]1O[C@@H](N2C(=O)N=C(N)C=C2)[C@H](O)[C@H](O)1
[$(P(=[OX1])([OX2][#6])([$([OX2H])	$([OX1-])	$([OX2][#6])])[$([OX2H])	$([OX1-])	$([OX2][#6])	$([OX2]P)])	$([P+]([OX1-])([OX2][#6])([$([OX2H])	$([OX1-])	$([OX2][#6])])[$([OX2H])	$([OX1-])	$([OX2][#6])	$([OX2]P)])] P([O-])([O-])(=O)OC[C@@H]1O[C@H](C2=NNC(C(=O)N)=C(O)2)[C@@H](O)[C@H](O)1
[$(P(=[OX1])([OX2][#6])([$([OX2H])	$([OX1-])	$([OX2][#6])])[$([OX2H])	$([OX1-])	$([OX2][#6])	$([OX2]P)])	$([P+]([OX1-])([OX2][#6])([$([OX2H])	$([OX1-])	$([OX2][#6])])[$([OX2H])	$([OX1-])	$([OX2][#6])	$([OX2]P)])] P([O-])([O-])(=O)OC[C@@H]1O[C@H](c2cc(ccc2)C(=O)N)[C@@H](O)[C@H](O)1
[$(P(=[OX1])([OX2][#6])([$([OX2H])	$([OX1-])	$([OX2][#6])])[$([OX2H])	$([OX1-])	$([OX2][#6])	$([OX2]P)])	$([P+]([OX1-])([OX2][#6])([$([OX2H])	$([OX1-])	$([OX2][#6])])[$([OX2H])	$([OX1-])	$([OX2][#6])	$([OX2]P)])] P([O-])([O-])(=O)OC[C@@H]1O[C@H](N2C(=O)NC(=O)C=C2)[C@H](O)[C@H](O)1
[$(P(=[OX1])([OX2][#6])([$([OX2H])	$([OX1-])	$([OX2][#6])])[$([OX2H])	$([OX1-])	$([OX2][#6])	$([OX2]P)])	$([P+]([OX1-])([OX2][#6])([$([OX2H])	$([OX1-])	$([OX2][#6])])[$([OX2H])	$([OX1-])	$([OX2][#6])	$([OX2]P)])] P([O-])([O-])(=O)OC[C@@H]1O[C@H](N2c3ncnc(N)c(N=C2)3)[C@H](O)[C@@H](O)1
[$(P(=[OX1])([OX2][#6])([$([OX2H])	$([OX1-])	$([OX2][#6])])[$([OX2H])	$([OX1-])	$([OX2][#6])	$([OX2]P)])	$([P+]([OX1-])([OX2][#6])([$([OX2H])	$([OX1-])	$([OX2][#6])])[$([OX2H])	$([OX1-])	$([OX2][#6])	$([OX2]P)])] P([O-])([O-])(=O)OC[C@@H]1O[C@H](N2c3ncnc(N)c(N=C2)3)C[C@H](O)1
[$(P(=[OX1])([OX2][#6])([$([OX2H])	$([OX1-])	$([OX2][#6])])[$([OX2H])	$([OX1-])	$([OX2][#6])	$([OX2]P)])	$([P+]([OX1-])([OX2][#6])([$([OX2H])	$([OX1-])	$([OX2][#6])])[$([OX2H])	$([OX1-])	$([OX2][#6])	$([OX2]P)])] P([O-])([O-])(=O)OC[C@H](O)[C@@H](O)[C@@H](O)CC([O-])=O
[$(P(=[OX1])([OX2][#6])([$([OX2H])	$([OX1-])	$([OX2][#6])])[$([OX2H])	$([OX1-])	$([OX2][#6])	$([OX2]P)])	$([P+]([OX1-])([OX2][#6])([$([OX2H])	$([OX1-])	$([OX2][#6])])[$([OX2H])	$([OX1-])	$([OX2][#6])	$([OX2]P)])] P([O-])([O-])(=O)OC[C@H](O)[C@@H](O)[C@H](O)[C@H](O)C([O-])=O
[$(P(=[OX1])([OX2][#6])([$([OX2H])	$([OX1-])	$([OX2][#6])])[$([OX2H])	$([OX1-])	$([OX2][#6])	$([OX2]P)])	$([P+]([OX1-])([OX2][#6])([$([OX2H])	$([OX1-])	$([OX2][#6])])[$([OX2H])	$([OX1-])	$([OX2][#6])	$([OX2]P)])] P([O-])([O-])(=O)OC[C@H](O)[C@H](O)[C@@H](O)[C@@H](O)C([O-])=O
[$(P(=[OX1])([OX2][#6])([$([OX2H])	$([OX1-])	$([OX2][#6])])[$([OX2H])	$([OX1-])	$([OX2][#6])	$([OX2]P)])	$([P+]([OX1-])([OX2][#6])([$([OX2H])	$([OX1-])	$([OX2][#6])])[$([OX2H])	$([OX1-])	$([OX2][#6])	$([OX2]P)])] P([O-])([O-])(=O)OC[C@H]1O[C@@H](N2C(=O)N=C(N)C=C2)[C@H](O)[C@@H](O)1
[$(P(=[OX1])([OX2][#6])([$([OX2H])	$([OX1-])	$([OX2][#6])])[$([OX2H])	$([OX1-])	$([OX2][#6])	$([OX2]P)])	$([P+]([OX1-])([OX2][#6])([$([OX2H])	$([OX1-])	$([OX2][#6])])[$([OX2H])	$([OX1-])	$([OX2][#6])	$([OX2]P)])] P([O-])([O-])(=O)OC[C@H]1O[C@@H](N2C(=O)N=C(N)C=C2)C[C@@H](O)1
[$(P(=[OX1])([OX2][#6])([$([OX2H])	$([OX1-])	$([OX2][#6])])[$([OX2H])	$([OX1-])	$([OX2][#6])	$([OX2]P)])	$([P+]([OX1-])([OX2][#6])([$([OX2H])	$([OX1-])	$([OX2][#6])])[$([OX2H])	$([OX1-])	$([OX2][#6])	$([OX2]P)])] P([O-])([O-])(=O)OC[C@H]1O[C@@H](N2C(=O)NC(=O)C(=C2)C)CC1
[$(P(=[OX1])([OX2][#6])([$([OX2H])	$([OX1-])	$([OX2][#6])])[$([OX2H])	$([OX1-])	$([OX2][#6])	$([OX2]P)])	$([P+]([OX1-])([OX2][#6])([$([OX2H])	$([OX1-])	$([OX2][#6])])[$([OX2H])	$([OX1-])	$([OX2][#6])	$([OX2]P)])] P([O-])([O-])(=O)OC[C@H]1O[C@@H](N2C(N)=C(N=C2)C(=O)N)[C@@H](O)[C@@H](O)1
[$(P(=[OX1])([OX2][#6])([$([OX2H])	$([OX1-])	$([OX2][#6])])[$([OX2H])	$([OX1-])	$([OX2][#6])	$([OX2]P)])	$([P+]([OX1-])([OX2][#6])([$([OX2H])	$([OX1-])	$([OX2][#6])])[$([OX2H])	$([OX1-])	$([OX2][#6])	$([OX2]P)])] P([O-])([O-])(=O)OC[C@H]1O[C@@H](N2C(N)=C(N=C2)C(=O)N)[C@@H](O)[C@H](O)1
[$(P(=[OX1])([OX2][#6])([$([OX2H])	$([OX1-])	$([OX2][#6])])[$([OX2H])	$([OX1-])	$([OX2][#6])	$([OX2]P)])	$([P+]([OX1-])([OX2][#6])([$([OX2H])	$([OX1-])	$([OX2][#6])])[$([OX2H])	$([OX1-])	$([OX2][#6])	$([OX2]P)])] P([O-])([O-])(=O)OC[C@H]1O[C@@H](N2C=3N=C(NC(=O)C(N=C2)3)N)C[C@@H](O)1
[$(P(=[OX1])([OX2][#6])([$([OX2H])	$([OX1-])	$([OX2][#6])])[$([OX2H])	$([OX1-])	$([OX2][#6])	$([OX2]P)])	$([P+]([OX1-])([OX2][#6])([$([OX2H])	$([OX1-])	$([OX2][#6])])[$([OX2H])	$([OX1-])	$([OX2][#6])	$([OX2]P)])] P([O-])([O-])(=O)OC[C@H]1O[C@@H](N2C=3N=CNC(=O)C(N=C2)3)[C@H](O)[C@@H](O)1
[$(P(=[OX1])([OX2][#6])([$([OX2H])	$([OX1-])	$([OX2][#6])])[$([OX2H])	$([OX1-])	$([OX2][#6])	$([OX2]P)])	$([P+]([OX1-])([OX2][#6])([$([OX2H])	$([OX1-])	$([OX2][#6])])[$([OX2H])	$([OX1-])	$([OX2][#6])	$([OX2]P)])] P([O-])([O-])(=O)OC[C@H]1O[C@@H](N2C=3NC=NC(=O)C(N=C2)3)[C@H](O)[C@H](O)1
[$(P(=[OX1])([OX2][#6])([$([OX2H])	$([OX1-])	$([OX2][#6])])[$([OX2H])	$([OX1-])	$([OX2][#6])	$([OX2]P)])	$([P+]([OX1-])([OX2][#6])([$([OX2H])	$([OX1-])	$([OX2][#6])])[$([OX2H])	$([OX1-])	$([OX2][#6])	$([OX2]P)])] P([O-])([O-])(=O)OC[C@H]1O[C@@H](N2c3ncnc(O)c(N=C2)3)[C@H](O)[C@@H](O)1
[$(P(=[OX1])([OX2][#6])([$([OX2H])	$([OX1-])	$([OX2][#6])])[$([OX2H])	$([OX1-])	$([OX2][#6])	$([OX2]P)])	$([P+]([OX1-])([OX2][#6])([$([OX2H])	$([OX1-])	$([OX2][#6])])[$([OX2H])	$([OX1-])	$([OX2][#6])	$([OX2]P)])] P([O-])([O-])(=O)OC[C@H]1O[C@@H](N2N=C(N=C2)C(=O)N)[C@H](O)[C@@H](O)1
[$(P(=[OX1])([OX2][#6])([$([OX2H])	$([OX1-])	$([OX2][#6])])[$([OX2H])	$([OX1-])	$([OX2][#6])	$([OX2]P)])	$([P+]([OX1-])([OX2][#6])([$([OX2H])	$([OX1-])	$([OX2][#6])])[$([OX2H])	$([OX1-])	$([OX2][#6])	$([OX2]P)])] P([O-])([O-])(=O)OC[C@H]1O[C@@H](N2N=NC=3C(=O)N=C(NC23)N)C[C@@H](O)1
[$(P(=[OX1])([OX2][#6])([$([OX2H])	$([OX1-])	$([OX2][#6])])[$([OX2H])	$([OX1-])	$([OX2][#6])	$([OX2]P)])	$([P+]([OX1-])([OX2][#6])([$([OX2H])	$([OX1-])	$([OX2][#6])])[$([OX2H])	$([OX1-])	$([OX2][#6])	$([OX2]P)])] P([O-])([O-])(=O)OC[C@H]1O[C@@H](N2N=NC=3C(=O)N=C(NC23)N)C[C@H](O)1
[$(P(=[OX1])([OX2][#6])([$([OX2H])	$([OX1-])	$([OX2][#6])])[$([OX2H])	$([OX1-])	$([OX2][#6])	$([OX2]P)])	$([P+]([OX1-])([OX2][#6])([$([OX2H])	$([OX1-])	$([OX2][#6])])[$([OX2H])	$([OX1-])	$([OX2][#6])	$([OX2]P)])] P([O-])([O-])(=O)OC[C@H]1O[C@@H](NC(=O)C[NH3+])[C@@H](O)[C@H](O)1
[$(P(=[OX1])([OX2][#6])([$([OX2H])	$([OX1-])	$([OX2][#6])])[$([OX2H])	$([OX1-])	$([OX2][#6])	$([OX2]P)])	$([P+]([OX1-])([OX2][#6])([$([OX2H])	$([OX1-])	$([OX2][#6])])[$([OX2H])	$([OX1-])	$([OX2][#6])	$([OX2]P)])] P([O-])([O-])(=O)OC[C@H]1O[C@@H](O)[C@@H](O)[C@H](O)[C@H](O)1
[$(P(=[OX1])([OX2][#6])([$([OX2H])	$([OX1-])	$([OX2][#6])])[$([OX2H])	$([OX1-])	$([OX2][#6])	$([OX2]P)])	$([P+]([OX1-])([OX2][#6])([$([OX2H])	$([OX1-])	$([OX2][#6])])[$([OX2H])	$([OX1-])	$([OX2][#6])	$([OX2]P)])] P([O-])([O-])(=O)OC[C@H]1O[C@H](C2=NN=C(N2)C(=O)N)[C@@H](O)[C@H](O)1
[$(P(=[OX1])([OX2][#6])([$([OX2H])	$([OX1-])	$([OX2][#6])])[$([OX2H])	$([OX1-])	$([OX2][#6])	$([OX2]P)])	$([P+]([OX1-])([OX2][#6])([$([OX2H])	$([OX1-])	$([OX2][#6])])[$([OX2H])	$([OX1-])	$([OX2][#6])	$([OX2]P)])] P([O-])([O-])(=O)OC[C@H]1O[C@H](N2C(=O)NC(=[NH2+])C=C2)[C@H](O)[C@@H](O)1
[$(P(=[OX1])([OX2][#6])([$([OX2H])	$([OX1-])	$([OX2][#6])])[$([OX2H])	$([OX1-])	$([OX2][#6])	$([OX2]P)])	$([P+]([OX1-])([OX2][#6])([$([OX2H])	$([OX1-])	$([OX2][#6])])[$([OX2H])	$([OX1-])	$([OX2][#6])	$([OX2]P)])] P([O-])([O-])(=O)OC[C@H]1O[C@H](N2C(=O)NC(=O)C(F)=C2)[C@H](O)[C@@H](O)1
[$(P(=[OX1])([OX2][#6])([$([OX2H])	$([OX1-])	$([OX2][#6])])[$([OX2H])	$([OX1-])	$([OX2][#6])	$([OX2]P)])	$([P+]([OX1-])([OX2][#6])([$([OX2H])	$([OX1-])	$([OX2][#6])])[$([OX2H])	$([OX1-])	$([OX2][#6])	$([OX2]P)])] P([O-])([O-])(=O)OC[C@H]1O[C@H](N2C(=O)NC(=O)C=C2)[C@@H](O)[C@H](O)1
[$(P(=[OX1])([OX2][#6])([$([OX2H])	$([OX1-])	$([OX2][#6])])[$([OX2H])	$([OX1-])	$([OX2][#6])	$([OX2]P)])	$([P+]([OX1-])([OX2][#6])([$([OX2H])	$([OX1-])	$([OX2][#6])])[$([OX2H])	$([OX1-])	$([OX2][#6])	$([OX2]P)])] P([O-])([O-])(=O)OC[C@H]1O[C@H](N2C(=O)NC(=O)CC(=O)2)[C@H](O)[C@H](O)1
[$(P(=[OX1])([OX2][#6])([$([OX2H])	$([OX1-])	$([OX2][#6])])[$([OX2H])	$([OX1-])	$([OX2][#6])	$([OX2]P)])	$([P+]([OX1-])([OX2][#6])([$([OX2H])	$([OX1-])	$([OX2][#6])])[$([OX2H])	$([OX1-])	$([OX2][#6])	$([OX2]P)])] P([O-])([O-])(=O)OC[C@H]1O[C@H](N2C=3N=C(NC(=O)C(N=C2)3)N)C[C@@H](O)1
[$(P(=[OX1])([OX2][#6])([$([OX2H])	$([OX1-])	$([OX2][#6])])[$([OX2H])	$([OX1-])	$([OX2][#6])	$([OX2]P)])	$([P+]([OX1-])([OX2][#6])([$([OX2H])	$([OX1-])	$([OX2][#6])])[$([OX2H])	$([OX1-])	$([OX2][#6])	$([OX2]P)])] P([O-])([O-])(=O)OC[C@H]1O[C@H](N2C=3N=C(NC(=O)C(N=C2)3)N)C[C@H](O)1
[$(P(=[OX1])([OX2][#6])([$([OX2H])	$([OX1-])	$([OX2][#6])])[$([OX2H])	$([OX1-])	$([OX2][#6])	$([OX2]P)])	$([P+]([OX1-])([OX2][#6])([$([OX2H])	$([OX1-])	$([OX2][#6])])[$([OX2H])	$([OX1-])	$([OX2][#6])	$([OX2]P)])] P([O-])([O-])(=O)OC[C@H]1O[C@H](N2C=N[C@H]3C(=O)NC=N[C@H]23)[C@H](O)[C@@H](O)1
[$(P(=[OX1])([OX2][#6])([$([OX2H])	$([OX1-])	$([OX2][#6])])[$([OX2H])	$([OX1-])	$([OX2][#6])	$([OX2]P)])	$([P+]([OX1-])([OX2][#6])([$([OX2H])	$([OX1-])	$([OX2][#6])])[$([OX2H])	$([OX1-])	$([OX2][#6])	$([OX2]P)])] P([O-])([O-])(=O)OC[C@H]1O[C@H](N2C=N[C@H]3C(=O)NC=N[C@H]23)[C@H](O)[C@H](O)1
[$(P(=[OX1])([OX2][#6])([$([OX2H])	$([OX1-])	$([OX2][#6])])[$([OX2H])	$([OX1-])	$([OX2][#6])	$([OX2]P)])	$([P+]([OX1-])([OX2][#6])([$([OX2H])	$([OX1-])	$([OX2][#6])])[$([OX2H])	$([OX1-])	$([OX2][#6])	$([OX2]P)])] P([O-])([O-])(=O)OC[C@H]1O[C@H](N2c3ncnc(N)c(N=C2)3)C[C@H](O)1
[$(P(=[OX1])([OX2][#6])([$([OX2H])	$([OX1-])	$([OX2][#6])])[$([OX2H])	$([OX1-])	$([OX2][#6])	$([OX2]P)])	$([P+]([OX1-])([OX2][#6])([$([OX2H])	$([OX1-])	$([OX2][#6])])[$([OX2H])	$([OX1-])	$([OX2][#6])	$([OX2]P)])] P([O-])([O-])(=O)OC[C@H]1O[C@H](N2c3ncncc(N=C2)3)[C@@H](O)[C@H](O)1
[$(P(=[OX1])([OX2][#6])([$([OX2H])	$([OX1-])	$([OX2][#6])])[$([OX2H])	$([OX1-])	$([OX2][#6])	$([OX2]P)])	$([P+]([OX1-])([OX2][#6])([$([OX2H])	$([OX1-])	$([OX2][#6])])[$([OX2H])	$([OX1-])	$([OX2][#6])	$([OX2]P)])] P([O-])([O-])(=O)OC[C@H]1O[C@H](O)[C@H](O)[C@@H](O)[C@H](O)1
[$(P(=[OX1])([OX2][#6])([$([OX2H])	$([OX1-])	$([OX2][#6])])[$([OX2H])	$([OX1-])	$([OX2][#6])	$([OX2]P)])	$([P+]([OX1-])([OX2][#6])([$([OX2H])	$([OX1-])	$([OX2][#6])])[$([OX2H])	$([OX1-])	$([OX2][#6])	$([OX2]P)])] P([O-])([O-])(=O)OC1[C@@H](O)[C@H](O)C(O)[C@H](O)[C@H](O)1
[$(P(=[OX1])([OX2][#6])([$([OX2H])	$([OX1-])	$([OX2][#6])])[$([OX2H])	$([OX1-])	$([OX2][#6])	$([OX2]P)])	$([P+]([OX1-])([OX2][#6])([$([OX2H])	$([OX1-])	$([OX2][#6])])[$([OX2H])	$([OX1-])	$([OX2][#6])	$([OX2]P)])] P([O-])([O-])(=O)OC1[C@H](O)[C@@H](O)C(O)[C@H](O)[C@H](O)1
[$(P(=[OX1])([OX2][#6])([$([OX2H])	$([OX1-])	$([OX2][#6])])[$([OX2H])	$([OX1-])	$([OX2][#6])	$([OX2]P)])	$([P+]([OX1-])([OX2][#6])([$([OX2H])	$([OX1-])	$([OX2][#6])])[$([OX2H])	$([OX1-])	$([OX2][#6])	$([OX2]P)])] P([O-])([O-])(=O)OC1[C@H](O)[C@H](O)C(O)[C@H](O)[C@H](O)1
[$(P(=[OX1])([OX2][#6])([$([OX2H])	$([OX1-])	$([OX2][#6])])[$([OX2H])	$([OX1-])	$([OX2][#6])	$([OX2]P)])	$([P+]([OX1-])([OX2][#6])([$([OX2H])	$([OX1-])	$([OX2][#6])])[$([OX2H])	$([OX1-])	$([OX2][#6])	$([OX2]P)])] P([O-])([O-])(=O)Oc1c(cc2c(c1)cccc2)C(=O)Nc3ccccc3
[$(P(=[OX1])([OX2][#6])([$([OX2H])	$([OX1-])	$([OX2][#6])])[$([OX2H])	$([OX1-])	$([OX2][#6])	$([OX2]P)])	$([P+]([OX1-])([OX2][#6])([$([OX2H])	$([OX1-])	$([OX2][#6])])[$([OX2H])	$([OX1-])	$([OX2][#6])	$([OX2]P)])] P([O-])([O-])(=O)Oc1c(OC)cc(cc1)/C=C/C(=O)OC
[$(P(=[OX1])([OX2][#6])([$([OX2H])	$([OX1-])	$([OX2][#6])])[$([OX2H])	$([OX1-])	$([OX2][#6])	$([OX2]P)])	$([P+]([OX1-])([OX2][#6])([$([OX2H])	$([OX1-])	$([OX2][#6])])[$([OX2H])	$([OX1-])	$([OX2][#6])	$([OX2]P)])] P([O-])([O-])(=O)Oc1cc2c(cc1)[C@@H]3[C@H]([C@H]4[C@](C(=O)CC4)(CC3)C)CC2
[$(P(=[OX1])([OX2][#6])([$([OX2H])	$([OX1-])	$([OX2][#6])])[$([OX2H])	$([OX1-])	$([OX2][#6])	$([OX2]P)])	$([P+]([OX1-])([OX2][#6])([$([OX2H])	$([OX1-])	$([OX2][#6])])[$([OX2H])	$([OX1-])	$([OX2][#6])	$([OX2]P)])] P([O-])([O-])(=O)Oc1cc2c(cc1)[C@@H]3[C@H]([C@H]4[C@@](C(=O)CC4)(CC3)C)CC2
[$(P(=[OX1])([OX2][#6])([$([OX2H])	$([OX1-])	$([OX2][#6])])[$([OX2H])	$([OX1-])	$([OX2][#6])	$([OX2]P)])	$([P+]([OX1-])([OX2][#6])([$([OX2H])	$([OX1-])	$([OX2][#6])])[$([OX2H])	$([OX1-])	$([OX2][#6])	$([OX2]P)])] P([O-])([O-])(=O)Oc1cc2c(cc1)[C@H]3[C@H]([C@H]4[C@@](C(=O)CC4)(CC3)C)CC2
[$(P(=[OX1])([OX2][#6])([$([OX2H])	$([OX1-])	$([OX2][#6])])[$([OX2H])	$([OX1-])	$([OX2][#6])	$([OX2]P)])	$([P+]([OX1-])([OX2][#6])([$([OX2H])	$([OX1-])	$([OX2][#6])])[$([OX2H])	$([OX1-])	$([OX2][#6])	$([OX2]P)])] P([O-])([O-])(=O)OCc1c([O-])c([nH+]cc1COP([O-])([O-])=O)C
[$(P(=[OX1])([OX2][#6])([$([OX2H])	$([OX1-])	$([OX2][#6])])[$([OX2H])	$([OX1-])	$([OX2][#6])	$([OX2]P)])	$([P+]([OX1-])([OX2][#6])([$([OX2H])	$([OX1-])	$([OX2][#6])])[$([OX2H])	$([OX1-])	$([OX2][#6])	$([OX2]P)])] P([O-])(=O)(O[C@H](C(=O)C)C)OCC[N+](C)(C)C
[$(P(=[OX1])([OX2][#6])([$([OX2H])	$([OX1-])	$([OX2][#6])])[$([OX2H])	$([OX1-])	$([OX2][#6])	$([OX2]P)])	$([P+]([OX1-])([OX2][#6])([$([OX2H])	$([OX1-])	$([OX2][#6])])[$([OX2H])	$([OX1-])	$([OX2][#6])	$([OX2]P)])] P([O-])(=O)(O[C@H](C(=O)C)C)OCC[N+](C)(C)C
[$(P(=[OX1])([OX2][#6])([$([OX2H])	$([OX1-])	$([OX2][#6])])[$([OX2H])	$([OX1-])	$([OX2][#6])	$([OX2]P)])	$([P+]([OX1-])([OX2][#6])([$([OX2H])	$([OX1-])	$([OX2][#6])])[$([OX2H])	$([OX1-])	$([OX2][#6])	$([OX2]P)])] P([O-])(=O)(Oc1ccc([N+]#N)cc1)OCC[N+](C)(C)C
[$(P(=[OX1])([OX2][#6])([$([OX2H])	$([OX1-])	$([OX2][#6])])[$([OX2H])	$([OX1-])	$([OX2][#6])	$([OX2]P)])	$([P+]([OX1-])([OX2][#6])([$([OX2H])	$([OX1-])	$([OX2][#6])])[$([OX2H])	$([OX1-])	$([OX2][#6])	$([OX2]P)])] P([O-])(=O)(OCC(C)C)OCC[N+](C)(C)C
[$(P(=[OX1])([OX2][#6])([$([OX2H])	$([OX1-])	$([OX2][#6])])[$([OX2H])	$([OX1-])	$([OX2][#6])	$([OX2]P)])	$([P+]([OX1-])([OX2][#6])([$([OX2H])	$([OX1-])	$([OX2][#6])])[$([OX2H])	$([OX1-])	$([OX2][#6])	$([OX2]P)])] P([O-])(=O)(OCc1ccccc1)OCc2ccccc2
[$(P(=[OX1])([OX2][#6])([$([OX2H])	$([OX1-])	$([OX2][#6])])[$([OX2H])	$([OX1-])	$([OX2][#6])	$([OX2]P)])	$([P+]([OX1-])([OX2][#6])([$([OX2H])	$([OX1-])	$([OX2][#6])])[$([OX2H])	$([OX1-])	$([OX2][#6])	$([OX2]P)])] P([O-])(=O)(OP([O-])(=O)OCC)OCC
[$(P(=[OX1])([OX2][#6])([$([OX2H])	$([OX1-])	$([OX2][#6])])[$([OX2H])	$([OX1-])	$([OX2][#6])	$([OX2]P)])	$([P+]([OX1-])([OX2][#6])([$([OX2H])	$([OX1-])	$([OX2][#6])])[$([OX2H])	$([OX1-])	$([OX2][#6])	$([OX2]P)])] P(=O)(O[C@@H](C=C)[C@@](O)(C(=O)C)C)(OC)OC
[$(P(=[OX1])([OX2][#6])([$([OX2H])	$([OX1-])	$([OX2][#6])])[$([OX2H])	$([OX1-])	$([OX2][#6])	$([OX2]P)])	$([P+]([OX1-])([OX2][#6])([$([OX2H])	$([OX1-])	$([OX2][#6])])[$([OX2H])	$([OX1-])	$([OX2][#6])	$([OX2]P)])] P(=O)(O[C@H](C=C)[C@](O)(C(=O)C)C)(OC)OC
[$(P(=[OX1])([OX2][#6])([$([OX2H])	$([OX1-])	$([OX2][#6])])[$([OX2H])	$([OX1-])	$([OX2][#6])	$([OX2]P)])	$([P+]([OX1-])([OX2][#6])([$([OX2H])	$([OX1-])	$([OX2][#6])])[$([OX2H])	$([OX1-])	$([OX2][#6])	$([OX2]P)])] P(=O)(O[C@H](c1ccccc1)C(=O)c2ccccc2)(OC)OC
[$(P(=[OX1])([OX2][#6])([$([OX2H])	$([OX1-])	$([OX2][#6])])[$([OX2H])	$([OX1-])	$([OX2][#6])	$([OX2]P)])	$([P+]([OX1-])([OX2][#6])([$([OX2H])	$([OX1-])	$([OX2][#6])])[$([OX2H])	$([OX1-])	$([OX2][#6])	$([OX2]P)])] P(=O)(OC=1C(=O)NC(=O)NC(OC)1)(OC)OC
[$(P(=[OX1])([OX2][#6])([$([OX2H])	$([OX1-])	$([OX2][#6])])[$([OX2H])	$([OX1-])	$([OX2][#6])	$([OX2]P)])	$([P+]([OX1-])([OX2][#6])([$([OX2H])	$([OX1-])	$([OX2][#6])])[$([OX2H])	$([OX1-])	$([OX2][#6])	$([OX2]P)])] P(=O)(OC1=CC(=O)OC(=C1)C)(OCC)OCC
[$(P(=[OX1])([OX2][#6])([$([OX2H])	$([OX1-])	$([OX2][#6])])[$([OX2H])	$([OX1-])	$([OX2][#6])	$([OX2]P)])	$([P+]([OX1-])([OX2][#6])([$([OX2H])	$([OX1-])	$([OX2][#6])])[$([OX2H])	$([OX1-])	$([OX2][#6])	$([OX2]P)])] P(=O)(Oc1ccncc1)(OCC)OCC
[$(P(=[OX1])([OX2][#6])([$([OX2H])	$([OX1-])	$([OX2][#6])])[$([OX2H])	$([OX1-])	$([OX2][#6])	$([OX2]P)])	$([P+]([OX1-])([OX2][#6])([$([OX2H])	$([OX1-])	$([OX2][#6])])[$([OX2H])	$([OX1-])	$([OX2][#6])	$([OX2]P)])] P(=O)(OCC(=C)C)(OCC)OCC
[$(P(=[OX1])([OX2][#6])([$([OX2H])	$([OX1-])	$([OX2][#6])])[$([OX2H])	$([OX1-])	$([OX2][#6])	$([OX2]P)])	$([P+]([OX1-])([OX2][#6])([$([OX2H])	$([OX1-])	$([OX2][#6])])[$([OX2H])	$([OX1-])	$([OX2][#6])	$([OX2]P)])] P(=O)(OCC=C)(OCC)OCC
[$(P(=[OX1])([OX2][#6])([$([OX2H])	$([OX1-])	$([OX2][#6])])[$([OX2H])	$([OX1-])	$([OX2][#6])	$([OX2]P)])	$([P+]([OX1-])([OX2][#6])([$([OX2H])	$([OX1-])	$([OX2][#6])])[$([OX2H])	$([OX1-])	$([OX2][#6])	$([OX2]P)])] P(=O)(OCc1ccccc1)(OCC)OCC
[$(P(=[OX1])([OX2][#6])([$([OX2H])	$([OX1-])	$([OX2][#6])])[$([OX2H])	$([OX1-])	$([OX2][#6])	$([OX2]P)])	$([P+]([OX1-])([OX2][#6])([$([OX2H])	$([OX1-])	$([OX2][#6])])[$([OX2H])	$([OX1-])	$([OX2][#6])	$([OX2]P)])] P(=O)(ON=C(C#N)c1ccccc1)(OCC)OCC
[$(P(=[OX1])([OX2][#6])([$([OX2H])	$([OX1-])	$([OX2][#6])])[$([OX2H])	$([OX1-])	$([OX2][#6])	$([OX2]P)])	$([P+]([OX1-])([OX2][#6])([$([OX2H])	$([OX1-])	$([OX2][#6])])[$([OX2H])	$([OX1-])	$([OX2][#6])	$([OX2]P)])] P1([O-])(=O)O[C@]2([C@](O[C@@](OC)([C@@](O1)2C)C)(OC)C)C
[$(P(=[OX1])([OX2][#6])([$([OX2H])	$([OX1-])	$([OX2][#6])])[$([OX2H])	$([OX1-])	$([OX2][#6])	$([OX2]P)])	$([P+]([OX1-])([OX2][#6])([$([OX2H])	$([OX1-])	$([OX2][#6])])[$([OX2H])	$([OX1-])	$([OX2][#6])	$([OX2]P)])] P1([O-])(=O)O[C@]2([C@@](O[C@@](OC)([C@@](O1)2C)C)(OC)C)C
[$(P(=[OX1])([OX2][#6])([$([OX2H])	$([OX1-])	$([OX2][#6])])[$([OX2H])	$([OX1-])	$([OX2][#6])	$([OX2]P)])	$([P+]([OX1-])([OX2][#6])([$([OX2H])	$([OX1-])	$([OX2][#6])])[$([OX2H])	$([OX1-])	$([OX2][#6])	$([OX2]P)])] P1([O-])(=O)O[C@@H]2[C@@H](O)[C@H](O[C@H]2CO1)N3c4ncnc(N)c(N=C3)4
[$(P(=[OX1])([OX2][#6])([$([OX2H])	$([OX1-])	$([OX2][#6])])[$([OX2H])	$([OX1-])	$([OX2][#6])	$([OX2]P)])	$([P+]([OX1-])([OX2][#6])([$([OX2H])	$([OX1-])	$([OX2][#6])])[$([OX2H])	$([OX1-])	$([OX2][#6])	$([OX2]P)])] P1([O-])(=O)O[C@@H]2[C@@H](O[C@@H]([C@H](O1)2)CO)N3c4ncnc(N)c(N=C3)4
[$(P(=[OX1])([OX2][#6])([$([OX2H])	$([OX1-])	$([OX2][#6])])[$([OX2H])	$([OX1-])	$([OX2][#6])	$([OX2]P)])	$([P+]([OX1-])([OX2][#6])([$([OX2H])	$([OX1-])	$([OX2][#6])])[$([OX2H])	$([OX1-])	$([OX2][#6])	$([OX2]P)])] P1([O-])(=O)O[C@@H]2[C@H](O)[C@H](N3N=Nc4c(ncnc(N)4)3)C[C@H]2CO1
[$(P(=[OX1])([OX2][#6])([$([OX2H])	$([OX1-])	$([OX2][#6])])[$([OX2H])	$([OX1-])	$([OX2][#6])	$([OX2]P)])	$([P+]([OX1-])([OX2][#6])([$([OX2H])	$([OX1-])	$([OX2][#6])])[$([OX2H])	$([OX1-])	$([OX2][#6])	$([OX2]P)])] P1([O-])(=O)O[C@@H]2[C@H](O1)[C@@H](O[C@H](N3C(=O)N=C(N)C=C3)2)CO
[$(P(=[OX1])([OX2][#6])([$([OX2H])	$([OX1-])	$([OX2][#6])])[$([OX2H])	$([OX1-])	$([OX2][#6])	$([OX2]P)])	$([P+]([OX1-])([OX2][#6])([$([OX2H])	$([OX1-])	$([OX2][#6])])[$([OX2H])	$([OX1-])	$([OX2][#6])	$([OX2]P)])] P1([O-])(=O)O[C@H](c2c(OC)cccc2)C(CO1)(C)C
[$(P(=[OX1])([OX2][#6])([$([OX2H])	$([OX1-])	$([OX2][#6])])[$([OX2H])	$([OX1-])	$([OX2][#6])	$([OX2]P)])	$([P+]([OX1-])([OX2][#6])([$([OX2H])	$([OX1-])	$([OX2][#6])])[$([OX2H])	$([OX1-])	$([OX2][#6])	$([OX2]P)])] P1([O-])(=O)O[C@H](c2c(OC)cccc2)C(CO1)(C)C
[$(P(=[OX1])([OX2][#6])([$([OX2H])	$([OX1-])	$([OX2][#6])])[$([OX2H])	$([OX1-])	$([OX2][#6])	$([OX2]P)])	$([P+]([OX1-])([OX2][#6])([$([OX2H])	$([OX1-])	$([OX2][#6])])[$([OX2H])	$([OX1-])	$([OX2][#6])	$([OX2]P)])] P1([O-])(=O)O[C@H]2[C@@H](O[C@@H]([C@@H](O1)2)CO)N3c4ncnc(N)c(N=C3)4
[$(P(=[OX1])([OX2][#6])([$([OX2H])	$([OX1-])	$([OX2][#6])])[$([OX2H])	$([OX1-])	$([OX2][#6])	$([OX2]P)])	$([P+]([OX1-])([OX2][#6])([$([OX2H])	$([OX1-])	$([OX2][#6])])[$([OX2H])	$([OX1-])	$([OX2][#6])	$([OX2]P)])] P1([O-])(=O)O[C@H]2[C@@H](O[C@@H]([C@H](O1)2)CO)N3C(=O)NC(=O)C=C3
[$(P(=[OX1])([OX2][#6])([$([OX2H])	$([OX1-])	$([OX2][#6])])[$([OX2H])	$([OX1-])	$([OX2][#6])	$([OX2]P)])	$([P+]([OX1-])([OX2][#6])([$([OX2H])	$([OX1-])	$([OX2][#6])])[$([OX2H])	$([OX1-])	$([OX2][#6])	$([OX2]P)])] P1([O-])(=O)O[C@H]2[C@@H](O[C@@H](N3C(=O)NC(=O)C(=C3)C)C2)CO1
[$(P(=[OX1])([OX2][#6])([$([OX2H])	$([OX1-])	$([OX2][#6])])[$([OX2H])	$([OX1-])	$([OX2][#6])	$([OX2]P)])	$([P+]([OX1-])([OX2][#6])([$([OX2H])	$([OX1-])	$([OX2][#6])])[$([OX2H])	$([OX1-])	$([OX2][#6])	$([OX2]P)])] P1([O-])(=O)O[C@H]2[C@@H](O[C@@H](N3c4ncnc(N)c4C=C3)[C@@H](O)2)CO1
[$(P(=[OX1])([OX2][#6])([$([OX2H])	$([OX1-])	$([OX2][#6])])[$([OX2H])	$([OX1-])	$([OX2][#6])	$([OX2]P)])	$([P+]([OX1-])([OX2][#6])([$([OX2H])	$([OX1-])	$([OX2][#6])])[$([OX2H])	$([OX1-])	$([OX2][#6])	$([OX2]P)])] P1([O-])(=O)O[C@H]2[C@@H](O[C@H](N3c4ncnc(N)c(N=C3)4)[C@@H](O)2)CO1
[$(P(=[OX1])([OX2][#6])([$([OX2H])	$([OX1-])	$([OX2][#6])])[$([OX2H])	$([OX1-])	$([OX2][#6])	$([OX2]P)])	$([P+]([OX1-])([OX2][#6])([$([OX2H])	$([OX1-])	$([OX2][#6])])[$([OX2H])	$([OX1-])	$([OX2][#6])	$([OX2]P)])] P1([O-])(=O)O[C@H]2[C@H](O[C@@H](N3C(N)=C(N=C3)C(=NOC)N)[C@@H](O)2)CO1
[$(P(=[OX1])([OX2][#6])([$([OX2H])	$([OX1-])	$([OX2][#6])])[$([OX2H])	$([OX1-])	$([OX2][#6])	$([OX2]P)])	$([P+]([OX1-])([OX2][#6])([$([OX2H])	$([OX1-])	$([OX2][#6])])[$([OX2H])	$([OX1-])	$([OX2][#6])	$([OX2]P)])] P1([O-])(=O)O[C@H]2[C@H](O[C@@H](N3c4ncnc(N)c(N=C3)4)[C@H](O)2)CO1
[$(P(=[OX1])([OX2][#6])([$([OX2H])	$([OX1-])	$([OX2][#6])])[$([OX2H])	$([OX1-])	$([OX2][#6])	$([OX2]P)])	$([P+]([OX1-])([OX2][#6])([$([OX2H])	$([OX1-])	$([OX2][#6])])[$([OX2H])	$([OX1-])	$([OX2][#6])	$([OX2]P)])] P1(=O)(O[C@]2([C@](O[C@@](O)([C@@](O1)2C)C)(OC)C)C)OC
[$(P(=[OX1])([OX2][#6])([$([OX2H])	$([OX1-])	$([OX2][#6])])[$([OX2H])	$([OX1-])	$([OX2][#6])	$([OX2]P)])	$([P+]([OX1-])([OX2][#6])([$([OX2H])	$([OX1-])	$([OX2][#6])])[$([OX2H])	$([OX1-])	$([OX2][#6])	$([OX2]P)])] P1(=O)(O[C@@H]2[C@H](O[C@@H](N3c4ncnc(N)c(N=C3)4)[C@@H](O)2)CO1)OC
[$(P(=[OX1])([OX2][#6])([$([OX2H])	$([OX1-])	$([OX2][#6])])[$([OX2H])	$([OX1-])	$([OX2][#6])	$([OX2]P)])	$([P+]([OX1-])([OX2][#6])([$([OX2H])	$([OX1-])	$([OX2][#6])])[$([OX2H])	$([OX1-])	$([OX2][#6])	$([OX2]P)])] S(c1ccc(OP(=O)(OCC)OCC)cc1)C
[$(P(=[OX1])([OX2][#6])([$([OX2H])	$([OX1-])	$([OX2][#6])])[$([OX2H])	$([OX1-])	$([OX2][#6])	$([OX2]P)])	$([P+]([OX1-])([OX2][#6])([$([OX2H])	$([OX1-])	$([OX2][#6])])[$([OX2H])	$([OX1-])	$([OX2][#6])	$([OX2]P)])] S(c1ncnc2N(C=Nc12)[C@@H]3O[C@@H]4[C@H](OP([O-])(=O)OC4)C3)C
[$(P(=[OX1])([OX2][#6])([$([OX2H])	$([OX1-])	$([OX2][#6])])[$([OX2H])	$([OX1-])	$([OX2][#6])	$([OX2]P)])	$([P+]([OX1-])([OX2][#6])([$([OX2H])	$([OX1-])	$([OX2][#6])])[$([OX2H])	$([OX1-])	$([OX2][#6])	$([OX2]P)])] S1[C@H](NCC1)c2c(O)c(ncc2COP([O-])(=O)O)C
[$(P(=[OX1])([OX2][#6])([$([OX2H])	$([OX1-])	$([OX2][#6])])[$([OX2H])	$([OX1-])	$([OX2][#6])	$([OX2]P)])	$([P+]([OX1-])([OX2][#6])([$([OX2H])	$([OX1-])	$([OX2][#6])])[$([OX2H])	$([OX1-])	$([OX2][#6])	$([OX2]P)])] S1C(=NC(C(=O)N)=C1)[C@H]2O[C@@H]3[C@H](OP([O-])(=O)OC3)[C@H](O)2
[$(P(=[OX1])([OX2][#6])([$([OX2H])	$([OX1-])	$([OX2][#6])])[$([OX2H])	$([OX1-])	$([OX2][#6])	$([OX2]P)])	$([P+]([OX1-])([OX2][#6])([$([OX2H])	$([OX1-])	$([OX2][#6])])[$([OX2H])	$([OX1-])	$([OX2][#6])	$([OX2]P)])] S1C(=NC(C(=O)N)=C1)[C@H]2O[C@H]([C@@H](O)[C@H](O)2)COP([O-])([O-])=O
[NX3;H2	H1;!$(NC=O)] [NH+]1=C2C(=C(C3=CC[NH+](CC3)C)C1)C=C(C=C2)C
[NX3;H2	H1;!$(NC=O)] [O-][N+](=O)c1c(N[C@H]2[C@H]([NH3+])CCCC2)ccc([N+]([O-])=O)c1
[NX3;H2	H1;!$(NC=O)] [O-][N+](=O)c1c(Nc2cc(O)ccc2)ccc([N+]([O-])=O)c1
[NX3;H2	H1;!$(NC=O)] [O-][N+](=O)c1c(nccc1)Nc2cc(OC)c(OC)cc2
[NX3;H2	H1;!$(NC=O)] Brc1c(cccc1)C(=O)NCCC(=O)NN
[NX3;H2	H1;!$(NC=O)] Brc1ccc(cc1)[C@H]2N3N=NN=C3NC4=C(C(=O)CCC4)2
[NX3;H2	H1;!$(NC=O)] Clc1c(cc(S(=O)(=O)N)cc1)C(=O)OC[C@@H]2OCCC2
[NX3;H2	H1;!$(NC=O)] Clc1c(cccc1)[C@@H](NC(=S)NCC)C
[NX3;H2	H1;!$(NC=O)] Clc1c(Cl)ccc(c1)CN2c3c(N=C2)cc(N)cc3
[NX3;H2	H1;!$(NC=O)] Clc1c(N)cc(cc1)C(=O)OCC(=O)C2=C(SC(=C2)C)C
[NX3;H2	H1;!$(NC=O)] Clc1c(NC(=S)NNC(=O)OC)cccc1
[NX3;H2	H1;!$(NC=O)] Clc1c(NCC(=O)Nc2ccc(N3C(=O)CCC3)cc2)cccc1
[NX3;H2	H1;!$(NC=O)] Clc1c(O)c(cc(Cl)c1)C=NC2=NON=C(N)2
[NX3;H2	H1;!$(NC=O)] Clc1ccc(c2nc(nnc2)NC[C@@H]3[NH+](CCCC3)C)cc1
[NX3;H2	H1;!$(NC=O)] Clc1ccc(cc1)C=2OC(NCCC[NH+](C)C)=C(N2)C#N
[NX3;H2	H1;!$(NC=O)] Clc1ccc(S(=O)(=O)N2C=3N=C(NC(=O)C(N=C2)3)N)cc1
[NX3;H2	H1;!$(NC=O)] Clc1cnc(NC(=O)[C@H](Nc2cc3c(NC(=O)CC3)cc2)C)cc1
[NX3;H2	H1;!$(NC=O)] Clc1nc(nc(NC[C@@H]([NH+]2[C@@H](CCCC2)C)C)c1)N
[NX3;H2	H1;!$(NC=O)] FC(F)(F)C(=O)/C=C(/N[C@@H](c1ccccc1)CO)\C
[NX3;H2	H1;!$(NC=O)] FC(F)(F)c1cc(NC(=O)NCCNc2nnc(cc2)C)ccc1
[NX3;H2	H1;!$(NC=O)] Fc1c(cccc1)[C@@H]2N(C(=O)c3c(N2)cccc3)CC[NH+](CC)CC
[NX3;H2	H1;!$(NC=O)] Fc1c(Oc2ccc(cc2)CC(=O)OC)ccc(N)c1
[NX3;H2	H1;!$(NC=O)] n1nc(Nc2cc(c(cc2)C)C)ccc1N3C=NC=C3
[NX3;H2	H1;!$(NC=O)] O(c1cc(ccc1)C2=NC(=NN2)c3ccc(N)cc3)C
[NX3;H2	H1;!$(NC=O)] O=C(c1cc2OCCOc2cc1)CN3C(=[NH2+])c4c(cccc4)C3
[NX3;H2	H1;!$(NC=O)] O=C(N1[C@@H](CC=C[C@H]1c2ccccc2)CC=C)c3c(nc(nc3)N)C
[NX3;H2	H1;!$(NC=O)] O=C(N1C(=[NH+]C2CCCCC2)C=CC=C1)C3=COC=C3
[NX3;H2	H1;!$(NC=O)] O=C(N1C[C@H](C[C@@H](C1)C)C)CN2CCN(c3nc([nH+]c(c3)C)N)CC2
[NX3;H2	H1;!$(NC=O)] O=C(NC)c1ccc(NC(=O)CCNc2ncccn2)cc1
[NX3;H2	H1;!$(NC=O)] O=C(NC1=NN2C(=N1)N[C@H](C[C@@H]2c3ccccc3)C)CCCC
[NX3;H2	H1;!$(NC=O)] O=C(NCc1c[nH+]c(N2CCCCC2)cc1)c3nccnc(N)3
[NX3;H2	H1;!$(NC=O)] O=C(NCCNc1ncccn1)C[C@@H]2[C@H]3C[C@@H](C2)CC3
[NX3;H2	H1;!$(NC=O)] O=C(NN)[C@@H]([NH2+]CC=1OC=CC1)CCC
[NX3;H2	H1;!$(NC=O)] O=C(NN[C@@H](c1ccccc1)C(=O)NC(C)C)c2c(cccc2)C
[NX3;H2	H1;!$(NC=O)] O=C(NN1C(N)=C(c2ccccc2)C(=O)C1)C=3c4c(NC3)cccc4
[NX3;H2	H1;!$(NC=O)] O=C(OC)CNC(=O)c1ccc(NCC=2ON=C(N2)C)cc1
[NX3;H2	H1;!$(NC=O)] O=C(OC)N(c1ccc(NC(=O)c2cnc(NC3CC3)cc2)cc1)C
[NX3;H2	H1;!$(NC=O)] O=C(OCC)[C@H]1O[C@@H](N2c3ncnc(N)c(N=C2)3)[C@@H](O)[C@H](O)1
[NX3;H2	H1;!$(NC=O)] O=C(OCC)C1=CNC2=NN=NN2[C@@H](c3ccc(O)cc3)1
[NX3;H2	H1;!$(NC=O)] O=C(OCC=C)C1=C(OC(N)=C(C#N)[C@]2(c3c(NC(=O)2)cccc3)1)C
[NX3;H2	H1;!$(NC=O)] O=C1C2=C(Nc3c(c4c(nc(cc4)C)cc3)[C@@H](c5ncccc5)2)CCC1
[NX3;H2	H1;!$(NC=O)] O=C1c2c(cccc2)C(=O)C(=NN=C(N)C3=NON=C(N)3)1
[NX3;H2	H1;!$(NC=O)] O=C1c2c(cccc2)C(=O)C(NCCO)=C(Nc3cc(ccc3)C)1
[NX3;H2	H1;!$(NC=O)] O=C1N([C@H](Nc2c(cccc2)1)c3ccc(N(CCC#N)C)cc3)C4CC4
[NX3;H2	H1;!$(NC=O)] O=C1N(C(=O)[C@@]2(N1)c3c(OCC2)cccc3)Cc4nc(nc(n4)N)N
[NX3;H2	H1;!$(NC=O)] O=C1N(c2c(cccc2)[C@@](O)1CC(=O)c3ccc(N)cc3)C
[NX3;H2	H1;!$(NC=O)] O=C1N(N=C(NC=2C=NN(C2)C)C(=O)N1CC(=C)C)CC(=C)C
[NX3;H2	H1;!$(NC=O)] O=C1N(N=C(Nc2ccc(NC(=O)C)cc2)C(=O)N1CC)CC
[NX3;H2	H1;!$(NC=O)] O=C1N(N=C(Oc2nc(nc(n2)NCC)NC(C)C)C=C1)CC
[NX3;H2	H1;!$(NC=O)] O=C1N=C(NCCCO)C=C2N1CCc3c(cc(OC)c(OC)c3)2
[NX3;H2	H1;!$(NC=O)] O=C1NC(=Nc2c(cccc2)1)Nc3ccccc3
[NX3;H2	H1;!$(NC=O)] O=C1Nc2c(ccc(c2)C)C=C1CNc3c(OC)cccc3
[NX3;H2	H1;!$(NC=O)] O=C1O[C@H](C(=O)NCCNc2nccnc2)Cc3c(cccc3)1
[NX3;H2	H1;!$(NC=O)] O1C(=CC=C1)[C@@H]2N[C@H](C=3OC=CC3)[C@H](C(=NO)C2)CCC
[NX3;H2	H1;!$(NC=O)] O1C(=NC2=C1NC(N)=C(C#N)[C@@H](c3ccc(cc3)C)2)C
[NX3;H2	H1;!$(NC=O)] O1C(=NCC1)Nc2c3c(ccc2C)cccc3
[NX3;H2	H1;!$(NC=O)] O1c2c(cccc2)C[C@H]1C[NH+]=Cc3c(O)c(OCC)ccc3
[NX3;H2	H1;!$(NC=O)] O1c2c(OC1)cc(cc(OC)2)C=NNc3ncnc4NC=Nc34
[NX3;H2	H1;!$(NC=O)] O1c2c(OC1)ccc(c2)CNc3ncnc4N(N=Nc43)CC
[NX3;H2	H1;!$(NC=O)] S(=O)(=O)(Cc1c(NC(=S)Nc2c(cc(cc2)C)C)cccc1)C
[NX3;H2	H1;!$(NC=O)] S(=O)(=O)(N)c1ccc(cc1)CNC(=O)C=2C(=NN(C2)C)C
[NX3;H2	H1;!$(NC=O)] S(=O)(=O)(N)c1ccc(NC(=O)[C@H](Oc2ccccc2)CC)cc1
[NX3;H2	H1;!$(NC=O)] S(=O)(=O)(N)c1ccc(NC=2SC=C(N2)c3ncccc3)cc1
[NX3;H2	H1;!$(NC=O)] S(=O)(=O)(N[C@@H](C=1SC(=NC1C)C)C)c2c(cc(cc2C)C)C
[NX3;H2	H1;!$(NC=O)] S(=O)(=O)(N[C@H](c1ccc(OC)cc1)CC([O-])=O)c2ccc(cc2)C
[NX3;H2	H1;!$(NC=O)] S(=O)(=O)(NC(C)(C)C)c1c(OC)ccc(c1)C(=O)N
[NX3;H2	H1;!$(NC=O)] S(=O)(=O)(NC1(c2ccccc2)CCC1)C=3SC=CC3
[NX3;H2	H1;!$(NC=O)] S(=O)(=O)(Nc1c(OCC)cc(cc1)C)c2cc(c(cc2)C)C([O-])=O
[NX3;H2	H1;!$(NC=O)] S(=O)(=O)(NC1CCN(C(=O)Cc2c(OC)cccc2)CC1)C
[NX3;H2	H1;!$(NC=O)] S(=O)(=O)(NCC=1SC=CC1C)c2c(cc(OC)cc2)C
[NX3;H2	H1;!$(NC=O)] S(=O)(=O)(NCC=C)c1ccc(NC(=O)c2cc(cc(c2)C)C)cc1
[NX3;H2	H1;!$(NC=O)] S(=O)(=O)(NCCCN1N=CC=C1)c2cc3NC(=O)COc3cc2
[NX3;H2	H1;!$(NC=O)] S(=O)(=O)(NCCNC(=O)Nc1c(cccc1)C)C
[NX3;H2	H1;!$(NC=O)] S(=O)(=O)(NNc1ncccn1)c2c(F)cc(F)cc(F)2
[NX3;H2	H1;!$(NC=O)] S(C(=[NH2+])N)Cc1cc(ccc1)C(=O)OCC
[NX3;H2	H1;!$(NC=O)] S(c1nc(nc(c(N)1)C)N)Cc2ccc([N+]([O-])=O)cc2
[NX3;H2	H1;!$(NC=O)] S=C(N1c2c(NC(=O)C1)cccc2)NCC=3SC=CC3
[NX3;H2	H1;!$(NC=O)] S=C(N1c2c(nccc2)CCC1)Nc3ccc(OCC)cc3
[NX3;H2	H1;!$(NC=O)] S=C(N1c2c(O)cccc2CCC1)NCCC[NH+](C)C
[NX3;H2	H1;!$(NC=O)] S=C(N1CCCCC1)Nc2c(cccc2)C(=O)OC
[NX3;H2	H1;!$(NC=O)] S=C(N1CCN(C(=O)c2cc(OC)ccc2)CC1)NCCCC
[NX3;H2	H1;!$(NC=O)] S=C(N1CCN(C[C@H]2OCCC2)CC1)Nc3ccc(OCC)cc3
[NX3;H2	H1;!$(NC=O)] S=C(N1CCN(c2c(c(ccc2)C)C)CC1)NCC
[NX3;H2	H1;!$(NC=O)] S=C(Nc1cc(F)c(F)cc1)Nc2cc(F)c(cc2)C
[NX3;H2	H1;!$(NC=O)] S=C(Nc1ccc(F)cc1)NCC[NH+]2CCOCC2
[NX3;H2	H1;!$(NC=O)] S=C(NN=C(c1cnccc1)C)Nc2c(F)cccc2
[NX3;H2	H1;!$(NC=O)] S=C(NNC(=O)[C@H]1OCCC1)Nc2ccc(OC(F)F)cc2
[NX3;H2	H1;!$(NC=O)] S=C(NNC(=O)CC)NCC(=C)C
[NX3;H2	H1;!$(NC=O)] S=C1N(C(=C(C(=O)N(C)C)[C@H](N1)c2ccc(cc2)CC)C)C3CC3
[NX3;H2	H1;!$(NC=O)] S=C1NC(=O)C(C(=O)N1)=CN[C@@H](CCCCC)C
[NX3;H2	H1;!$(NC=O)] S1(=O)(=O)C[C@](NNC(=O)N[C@H](c2c(cccc2)C)C)(CC1)C
[NX3;H2	H1;!$(NC=O)] S1C(=CC=C1)CN(C(=O)CSC(=Nc2cc(ccc2)C)N)C
[NX3;H2	H1;!$(NC=O)] S1C(=NC(=C1C)C)NN=Cc2ccc(OC)cc2
[NX3;H2	H1;!$(NC=O)] S1C(=NC(=C1C=2N=C(NC(=O)C2)NCc3ccc(F)cc3)C)C
[NX3;H2	H1;!$(NC=O)] S1C(S[C@@H](C(=O)N2CCCCC2)C)=NN=C1NCCC
[NX3;H2	H1;!$(NC=O)] S1C2=C(C=C1CNC3=NN4N=NN=C4C=C3)CCCC2
[NX3;H2	H1;!$(NC=O)] S1c2c(N=C1NCCNC(=O)Nc3cc(C#C)ccc3)cccc2
[NX3;H2	H1;!$(NC=O)] S1c2nc(nc(NC(C)C)c2C(=C1C)C)C[NH+]3CCCC3
[NX3;H2	H1;!$(NC=O)] S1c2nc(SCC(=O)N(C(C)C)C)nc(N)c2C(=C1C)C
[NX3;H2	H1;!$(NC=O)] S1c2ncnc(NN=C([C@@H]3OC(=O)c4c(cccc4)C3)C)c2C=C1
[#6;!D1;!$([#6]-;!@[#6]=;!@[C	O	S;!@]);$([#6][!H;!D1]!=[!H;!D1])]=;!@[#6;!D1;!$([#6]-;!@[#6]=;!@[C	O	S;!@]);$([#6][!H;!D1]!=[!H;!D1])] [O-][N+](=O)C1(C(=O)c2c(cccc2)C(=O)1)C/C(=C\OCC)/C
[#6;!D1;!$([#6]-;!@[#6]=;!@[C	O	S;!@]);$([#6][!H;!D1]!=[!H;!D1])]=;!@[#6;!D1;!$([#6]-;!@[#6]=;!@[C	O	S;!@]);$([#6][!H;!D1]!=[!H;!D1])] [O-][N+](=O)c1c(NCCN/C=C/2\C(=O)[NH+]=C3C(=C2)C=CC=C3)cccc1
[#6;!D1;!$([#6]-;!@[#6]=;!@[C	O	S;!@]);$([#6][!H;!D1]!=[!H;!D1])]=;!@[#6;!D1;!$([#6]-;!@[#6]=;!@[C	O	S;!@]);$([#6][!H;!D1]!=[!H;!D1])] [O-][N+](=O)c1ccc(cc1)[C@@H]2\C(=C(\[O-])/OCC)\C(=NC(=O)[C@@H](C#N)2)C
[#6;!D1;!$([#6]-;!@[#6]=;!@[C	O	S;!@]);$([#6][!H;!D1]!=[!H;!D1])]=;!@[#6;!D1;!$([#6]-;!@[#6]=;!@[C	O	S;!@]);$([#6][!H;!D1]!=[!H;!D1])] [O-]/C(=C/1\C(=O)[C@@H](C=2ON=C(C2)C)C(CC(=O)1)(C)C)/CCC
[#6;!D1;!$([#6]-;!@[#6]=;!@[C	O	S;!@]);$([#6][!H;!D1]!=[!H;!D1])]=;!@[#6;!D1;!$([#6]-;!@[#6]=;!@[C	O	S;!@]);$([#6][!H;!D1]!=[!H;!D1])] [O-]\C(\OCC)=C/1\N(O)c2c([N+](=O)C(=O)1)ccc(OC)c2
[#6;!D1;!$([#6]-;!@[#6]=;!@[C	O	S;!@]);$([#6][!H;!D1]!=[!H;!D1])]=;!@[#6;!D1;!$([#6]-;!@[#6]=;!@[C	O	S;!@]);$([#6][!H;!D1]!=[!H;!D1])] [O-]\C(\OCC)=C\1/C(=O)CC(C#N)(C#N)C(C#N)(C#N)[C@H](c2ccccc2)1
[#6;!D1;!$([#6]-;!@[#6]=;!@[C	O	S;!@]);$([#6][!H;!D1]!=[!H;!D1])]=;!@[#6;!D1;!$([#6]-;!@[#6]=;!@[C	O	S;!@]);$([#6][!H;!D1]!=[!H;!D1])] [O-]C(=O)[C@H]1[C@H](C([O-])=O)CC\C(=C\CC=C(C)C)\C1
[#6;!D1;!$([#6]-;!@[#6]=;!@[C	O	S;!@]);$([#6][!H;!D1]!=[!H;!D1])]=;!@[#6;!D1;!$([#6]-;!@[#6]=;!@[C	O	S;!@]);$([#6][!H;!D1]!=[!H;!D1])] [O-]C(=O)C=CC(=O)NC/C=C(\CCC=C(C)C)/C
[#6;!D1;!$([#6]-;!@[#6]=;!@[C	O	S;!@]);$([#6][!H;!D1]!=[!H;!D1])]=;!@[#6;!D1;!$([#6]-;!@[#6]=;!@[C	O	S;!@]);$([#6][!H;!D1]!=[!H;!D1])] [O-]C(=O)CCNC=C1C(=O)N(C(=O)N(C(=O)1)C)C
[#6;!D1;!$([#6]-;!@[#6]=;!@[C	O	S;!@]);$([#6][!H;!D1]!=[!H;!D1])]=;!@[#6;!D1;!$([#6]-;!@[#6]=;!@[C	O	S;!@]);$([#6][!H;!D1]!=[!H;!D1])] [O-]C(=O)N/C=C/1\C(=O)N(N=C1C)c2cc(c(cc2)C)C
[#6;!D1;!$([#6]-;!@[#6]=;!@[C	O	S;!@]);$([#6][!H;!D1]!=[!H;!D1])]=;!@[#6;!D1;!$([#6]-;!@[#6]=;!@[C	O	S;!@]);$([#6][!H;!D1]!=[!H;!D1])] [O-]C\1=NC(=O)NC(=O)/C(=C(\NNC(=O)c2ccccc2)/CC)1
[#6;!D1;!$([#6]-;!@[#6]=;!@[C	O	S;!@]);$([#6][!H;!D1]!=[!H;!D1])]=;!@[#6;!D1;!$([#6]-;!@[#6]=;!@[C	O	S;!@]);$([#6][!H;!D1]!=[!H;!D1])] [O+](=C1/C(=C\2/OC(=O)\C(\[N-]2)=C/c3cc([N+]([O-])=O)ccc3)/C=CC=C1)C
[#6;!D1;!$([#6]-;!@[#6]=;!@[C	O	S;!@]);$([#6][!H;!D1]!=[!H;!D1])]=;!@[#6;!D1;!$([#6]-;!@[#6]=;!@[C	O	S;!@]);$([#6][!H;!D1]!=[!H;!D1])] [S-]/C(/NC(=O)C(C)C)=C\C1=[N+](c2c(cccc2)C1(C)C)C
[#6;!D1;!$([#6]-;!@[#6]=;!@[C	O	S;!@]);$([#6][!H;!D1]!=[!H;!D1])]=;!@[#6;!D1;!$([#6]-;!@[#6]=;!@[C	O	S;!@]);$([#6][!H;!D1]!=[!H;!D1])] Brc1cc\2c(NC(=O)/C2=C\3/SC(=N)NC(=O)3)c(c1)C
[#6;!D1;!$([#6]-;!@[#6]=;!@[C	O	S;!@]);$([#6][!H;!D1]!=[!H;!D1])]=;!@[#6;!D1;!$([#6]-;!@[#6]=;!@[C	O	S;!@]);$([#6][!H;!D1]!=[!H;!D1])] ClC=1C=C[C@@H]2Sc3c(cccc3)C(=CCC[N+](CC)(C)C)[C@@H](C1)2
[#6;!D1;!$([#6]-;!@[#6]=;!@[C	O	S;!@]);$([#6][!H;!D1]!=[!H;!D1])]=;!@[#6;!D1;!$([#6]-;!@[#6]=;!@[C	O	S;!@]);$([#6][!H;!D1]!=[!H;!D1])] ClC1=NSSC(=C2C(=O)C=CC(F)=C2)1
[#6;!D1;!$([#6]-;!@[#6]=;!@[C	O	S;!@]);$([#6][!H;!D1]!=[!H;!D1])]=;!@[#6;!D1;!$([#6]-;!@[#6]=;!@[C	O	S;!@]);$([#6][!H;!D1]!=[!H;!D1])] Clc1cc(c(OCC=2OC(=O)\C(\N2)=C/OCC)cc1)C
[#6;!D1;!$([#6]-;!@[#6]=;!@[C	O	S;!@]);$([#6][!H;!D1]!=[!H;!D1])]=;!@[#6;!D1;!$([#6]-;!@[#6]=;!@[C	O	S;!@]);$([#6][!H;!D1]!=[!H;!D1])] Clc1cc(ccc1)[C@H](N/C=C/2\c3c(cccc3)C(=O)NC(=O)2)C
[#6;!D1;!$([#6]-;!@[#6]=;!@[C	O	S;!@]);$([#6][!H;!D1]!=[!H;!D1])]=;!@[#6;!D1;!$([#6]-;!@[#6]=;!@[C	O	S;!@]);$([#6][!H;!D1]!=[!H;!D1])] Clc1ccc(cc1)C2CC(=O)C(=C3NCCN3)C(=O)C2
[#6;!D1;!$([#6]-;!@[#6]=;!@[C	O	S;!@]);$([#6][!H;!D1]!=[!H;!D1])]=;!@[#6;!D1;!$([#6]-;!@[#6]=;!@[C	O	S;!@]);$([#6][!H;!D1]!=[!H;!D1])] Clc1ccc(cc1)C2CC(=O)C(=C3OCCN3CC)C(=O)C2
[#6;!D1;!$([#6]-;!@[#6]=;!@[C	O	S;!@]);$([#6][!H;!D1]!=[!H;!D1])]=;!@[#6;!D1;!$([#6]-;!@[#6]=;!@[C	O	S;!@]);$([#6][!H;!D1]!=[!H;!D1])] ClCC(=O)N([C@H](C(=O)NC(C)(C)C)/C=C/CCC)C
[#6;!D1;!$([#6]-;!@[#6]=;!@[C	O	S;!@]);$([#6][!H;!D1]!=[!H;!D1])]=;!@[#6;!D1;!$([#6]-;!@[#6]=;!@[C	O	S;!@]);$([#6][!H;!D1]!=[!H;!D1])] FC(F)(F)C\1=NN(C(=O)/C1=C\NCc2cnccc2)C
[#6;!D1;!$([#6]-;!@[#6]=;!@[C	O	S;!@]);$([#6][!H;!D1]!=[!H;!D1])]=;!@[#6;!D1;!$([#6]-;!@[#6]=;!@[C	O	S;!@]);$([#6][!H;!D1]!=[!H;!D1])] FC(F)(F)c1cc(NCC(=O)NNC(=C2CC2)C)ccc1
[#6;!D1;!$([#6]-;!@[#6]=;!@[C	O	S;!@]);$([#6][!H;!D1]!=[!H;!D1])]=;!@[#6;!D1;!$([#6]-;!@[#6]=;!@[C	O	S;!@]);$([#6][!H;!D1]!=[!H;!D1])] FC(F)(F)CN1C[C@@H](N/C=C/2\C(=O)[NH+]=C3C(=C2)C=CC=C3)CC1
[#6;!D1;!$([#6]-;!@[#6]=;!@[C	O	S;!@]);$([#6][!H;!D1]!=[!H;!D1])]=;!@[#6;!D1;!$([#6]-;!@[#6]=;!@[C	O	S;!@]);$([#6][!H;!D1]!=[!H;!D1])] O(C(OC)/C=C\C(OC)OC)C
[#6;!D1;!$([#6]-;!@[#6]=;!@[C	O	S;!@]);$([#6][!H;!D1]!=[!H;!D1])]=;!@[#6;!D1;!$([#6]-;!@[#6]=;!@[C	O	S;!@]);$([#6][!H;!D1]!=[!H;!D1])] O(c1c(OC)cccc1)C/C=C/C[NH+](C)C
[#6;!D1;!$([#6]-;!@[#6]=;!@[C	O	S;!@]);$([#6][!H;!D1]!=[!H;!D1])]=;!@[#6;!D1;!$([#6]-;!@[#6]=;!@[C	O	S;!@]);$([#6][!H;!D1]!=[!H;!D1])] O(c1c(OCC)cccc1)C/C=C/CN2CC[NH+](CC2)C
[#6;!D1;!$([#6]-;!@[#6]=;!@[C	O	S;!@]);$([#6][!H;!D1]!=[!H;!D1])]=;!@[#6;!D1;!$([#6]-;!@[#6]=;!@[C	O	S;!@]);$([#6][!H;!D1]!=[!H;!D1])] O(c1ccc(cc1)C(C)C)C/C=C/CN2CC[NH2+]CC2
[#6;!D1;!$([#6]-;!@[#6]=;!@[C	O	S;!@]);$([#6][!H;!D1]!=[!H;!D1])]=;!@[#6;!D1;!$([#6]-;!@[#6]=;!@[C	O	S;!@]);$([#6][!H;!D1]!=[!H;!D1])] O(c1ccc(cc1)C)C/C=C/C[NH2+]CC=C
[#6;!D1;!$([#6]-;!@[#6]=;!@[C	O	S;!@]);$([#6][!H;!D1]!=[!H;!D1])]=;!@[#6;!D1;!$([#6]-;!@[#6]=;!@[C	O	S;!@]);$([#6][!H;!D1]!=[!H;!D1])] O=C(NN/C=C/1\c2c(cccc2)C=CC(=O)1)c3c4NC=Cc4ccc3
[#6;!D1;!$([#6]-;!@[#6]=;!@[C	O	S;!@]);$([#6][!H;!D1]!=[!H;!D1])]=;!@[#6;!D1;!$([#6]-;!@[#6]=;!@[C	O	S;!@]);$([#6][!H;!D1]!=[!H;!D1])] O=C(NNC=C1C(=O)CC(CC(=O)1)(C)C)C2CCCC2
[#6;!D1;!$([#6]-;!@[#6]=;!@[C	O	S;!@]);$([#6][!H;!D1]!=[!H;!D1])]=;!@[#6;!D1;!$([#6]-;!@[#6]=;!@[C	O	S;!@]);$([#6][!H;!D1]!=[!H;!D1])] O=C(NNC=C1C(=O)CC(CC(=O)1)(C)C)c2ccncc2
[#6;!D1;!$([#6]-;!@[#6]=;!@[C	O	S;!@]);$([#6][!H;!D1]!=[!H;!D1])]=;!@[#6;!D1;!$([#6]-;!@[#6]=;!@[C	O	S;!@]);$([#6][!H;!D1]!=[!H;!D1])] O=C(OC)[C@H]1C(=O)/C(=C(/NOCC)\CC)/C(=O)CC1(C)C
[#6;!D1;!$([#6]-;!@[#6]=;!@[C	O	S;!@]);$([#6][!H;!D1]!=[!H;!D1])]=;!@[#6;!D1;!$([#6]-;!@[#6]=;!@[C	O	S;!@]);$([#6][!H;!D1]!=[!H;!D1])] O=C/1[NH+]=C2C(=C\C1=C\N[C@H](c3cc(OC)c(OC)cc3)C)C=CC=C2
[#6;!D1;!$([#6]-;!@[#6]=;!@[C	O	S;!@]);$([#6][!H;!D1]!=[!H;!D1])]=;!@[#6;!D1;!$([#6]-;!@[#6]=;!@[C	O	S;!@]);$([#6][!H;!D1]!=[!H;!D1])] O=C/1[NH+]=C2C(=C\C1=C\NCc3cc4OCCOc4cc3)C=CC=C2
[#6;!D1;!$([#6]-;!@[#6]=;!@[C	O	S;!@]);$([#6][!H;!D1]!=[!H;!D1])]=;!@[#6;!D1;!$([#6]-;!@[#6]=;!@[C	O	S;!@]);$([#6][!H;!D1]!=[!H;!D1])] O=C/1N(N=C(\C(=C(/NCc2cnccc2)\C)1)C)c3ccc(OC)cc3
[#6;!D1;!$([#6]-;!@[#6]=;!@[C	O	S;!@]);$([#6][!H;!D1]!=[!H;!D1])]=;!@[#6;!D1;!$([#6]-;!@[#6]=;!@[C	O	S;!@]);$([#6][!H;!D1]!=[!H;!D1])] O=C/1N(N=C(\C1=C\NCC=2OC=CC2)C)C3=Nc4c(N3)cccc4
[#6;!D1;!$([#6]-;!@[#6]=;!@[C	O	S;!@]);$([#6][!H;!D1]!=[!H;!D1])]=;!@[#6;!D1;!$([#6]-;!@[#6]=;!@[C	O	S;!@]);$([#6][!H;!D1]!=[!H;!D1])] O=C/1Nc2c(cccc2)\C1=C\NCc3c(OC)c(OC)ccc3
[#6;!D1;!$([#6]-;!@[#6]=;!@[C	O	S;!@]);$([#6][!H;!D1]!=[!H;!D1])]=;!@[#6;!D1;!$([#6]-;!@[#6]=;!@[C	O	S;!@]);$([#6][!H;!D1]!=[!H;!D1])] O=C\1OC(=N/C(=C(/N2CCOCC2)\N(C)C)1)c3ccccc3
[#6;!D1;!$([#6]-;!@[#6]=;!@[C	O	S;!@]);$([#6][!H;!D1]!=[!H;!D1])]=;!@[#6;!D1;!$([#6]-;!@[#6]=;!@[C	O	S;!@]);$([#6][!H;!D1]!=[!H;!D1])] O=C1C(C(=O)CC(C1)(C)C)=CNN2CCCCC2
[#6;!D1;!$([#6]-;!@[#6]=;!@[C	O	S;!@]);$([#6][!H;!D1]!=[!H;!D1])]=;!@[#6;!D1;!$([#6]-;!@[#6]=;!@[C	O	S;!@]);$([#6][!H;!D1]!=[!H;!D1])] O=C1C(C(=O)CCC1)(C/C=C\2/c3c(O[C@H](C2)C)cc(OC)cc3)C
[#6;!D1;!$([#6]-;!@[#6]=;!@[C	O	S;!@]);$([#6][!H;!D1]!=[!H;!D1])]=;!@[#6;!D1;!$([#6]-;!@[#6]=;!@[C	O	S;!@]);$([#6][!H;!D1]!=[!H;!D1])] O=C1N(C(=O)/C(/C(=O)N1)=C\N[C@@H]2[C@@]3(C([C@H](C2)CC3)(C)C)C)CCCC
[#6;!D1;!$([#6]-;!@[#6]=;!@[C	O	S;!@]);$([#6][!H;!D1]!=[!H;!D1])]=;!@[#6;!D1;!$([#6]-;!@[#6]=;!@[C	O	S;!@]);$([#6][!H;!D1]!=[!H;!D1])] O=C1N(C(=O)/C(/C(=O)N1)=C\N[C@H](c2ccccc2)C)C(C)(C)C
[#6;!D1;!$([#6]-;!@[#6]=;!@[C	O	S;!@]);$([#6][!H;!D1]!=[!H;!D1])]=;!@[#6;!D1;!$([#6]-;!@[#6]=;!@[C	O	S;!@]);$([#6][!H;!D1]!=[!H;!D1])] O=C1N(C(=O)/C(=C(\NC[C@@H]2OCCC2)/C)/C(=O)N1)C3CCCCC3
[#6;!D1;!$([#6]-;!@[#6]=;!@[C	O	S;!@]);$([#6][!H;!D1]!=[!H;!D1])]=;!@[#6;!D1;!$([#6]-;!@[#6]=;!@[C	O	S;!@]);$([#6][!H;!D1]!=[!H;!D1])] O=C1N(C(=O)C(C(=O)N1C)=C(N[C@@H](c2c(OC)ccc(c2)C)C)C)C
[#6;!D1;!$([#6]-;!@[#6]=;!@[C	O	S;!@]);$([#6][!H;!D1]!=[!H;!D1])]=;!@[#6;!D1;!$([#6]-;!@[#6]=;!@[C	O	S;!@]);$([#6][!H;!D1]!=[!H;!D1])] O=C1N(C(=O)C(C(=O)N1C)=C(N[C@@H]2[C@H](CCCC2)C)C)C
[#6;!D1;!$([#6]-;!@[#6]=;!@[C	O	S;!@]);$([#6][!H;!D1]!=[!H;!D1])]=;!@[#6;!D1;!$([#6]-;!@[#6]=;!@[C	O	S;!@]);$([#6][!H;!D1]!=[!H;!D1])] O=C1N(C(=O)C(C(=O)N1C)=C(NCCc2c(OC)cccc2)C)C
[#6;!D1;!$([#6]-;!@[#6]=;!@[C	O	S;!@]);$([#6][!H;!D1]!=[!H;!D1])]=;!@[#6;!D1;!$([#6]-;!@[#6]=;!@[C	O	S;!@]);$([#6][!H;!D1]!=[!H;!D1])] O=C1N(C(=O)C(C(=O)N1C)=C(NCCc2cc3OCOc3cc2)C)C
[#6;!D1;!$([#6]-;!@[#6]=;!@[C	O	S;!@]);$([#6][!H;!D1]!=[!H;!D1])]=;!@[#6;!D1;!$([#6]-;!@[#6]=;!@[C	O	S;!@]);$([#6][!H;!D1]!=[!H;!D1])] O=C1N(C(=O)C(C(=O)N1C)=CN[C@@H]2[C@@H](CCCC2)C)C
[#6;!D1;!$([#6]-;!@[#6]=;!@[C	O	S;!@]);$([#6][!H;!D1]!=[!H;!D1])]=;!@[#6;!D1;!$([#6]-;!@[#6]=;!@[C	O	S;!@]);$([#6][!H;!D1]!=[!H;!D1])] O=C1N(C(=O)C(C(=O)N1C)=CNCCC=2c3c(NC2)cccc3)C
[#6;!D1;!$([#6]-;!@[#6]=;!@[C	O	S;!@]);$([#6][!H;!D1]!=[!H;!D1])]=;!@[#6;!D1;!$([#6]-;!@[#6]=;!@[C	O	S;!@]);$([#6][!H;!D1]!=[!H;!D1])] O=C1N(C(=O)C=C1)C/C=C(/CCC=C(C)C)\C
[#6;!D1;!$([#6]-;!@[#6]=;!@[C	O	S;!@]);$([#6][!H;!D1]!=[!H;!D1])]=;!@[#6;!D1;!$([#6]-;!@[#6]=;!@[C	O	S;!@]);$([#6][!H;!D1]!=[!H;!D1])] O=C1N(c2ccc(cc2)C)C(=O)/C(/c3c(cccc3)1)=C\OCC
[#6;!D1;!$([#6]-;!@[#6]=;!@[C	O	S;!@]);$([#6][!H;!D1]!=[!H;!D1])]=;!@[#6;!D1;!$([#6]-;!@[#6]=;!@[C	O	S;!@]);$([#6][!H;!D1]!=[!H;!D1])] O=C1N(NC(=C2C(=O)CC(CC(=O)2)(C)C)C)C(=O)c3c(cccc3)1
[#6;!D1;!$([#6]-;!@[#6]=;!@[C	O	S;!@]);$([#6][!H;!D1]!=[!H;!D1])]=;!@[#6;!D1;!$([#6]-;!@[#6]=;!@[C	O	S;!@]);$([#6][!H;!D1]!=[!H;!D1])] O=C1NC(=O)/C(/c2c(cccc2)1)=C/NCc3ccc(cc3)C
[#6;!D1;!$([#6]-;!@[#6]=;!@[C	O	S;!@]);$([#6][!H;!D1]!=[!H;!D1])]=;!@[#6;!D1;!$([#6]-;!@[#6]=;!@[C	O	S;!@]);$([#6][!H;!D1]!=[!H;!D1])] O=C1NC(=O)/C(/c2c(cccc2)1)=C/NCCC(=O)OC(C)C
[#6;!D1;!$([#6]-;!@[#6]=;!@[C	O	S;!@]);$([#6][!H;!D1]!=[!H;!D1])]=;!@[#6;!D1;!$([#6]-;!@[#6]=;!@[C	O	S;!@]);$([#6][!H;!D1]!=[!H;!D1])] O=C1NC(=O)/C(/c2c(cccc2)1)=C/NCCC[NH+]3C[C@H](C[C@@H](C3)C)C
[#6;!D1;!$([#6]-;!@[#6]=;!@[C	O	S;!@]);$([#6][!H;!D1]!=[!H;!D1])]=;!@[#6;!D1;!$([#6]-;!@[#6]=;!@[C	O	S;!@]);$([#6][!H;!D1]!=[!H;!D1])] O=C1NC(=O)/C(/c2c(cccc2)1)=C\NCC(=O)NC3CCCCC3
[#6;!D1;!$([#6]-;!@[#6]=;!@[C	O	S;!@]);$([#6][!H;!D1]!=[!H;!D1])]=;!@[#6;!D1;!$([#6]-;!@[#6]=;!@[C	O	S;!@]);$([#6][!H;!D1]!=[!H;!D1])] O=C1O[C@H](/C=C/C[C@H](O)C[C@@H](O)/C=C\c2ccccc2)CC=C1
[#6;!D1;!$([#6]-;!@[#6]=;!@[C	O	S;!@]);$([#6][!H;!D1]!=[!H;!D1])]=;!@[#6;!D1;!$([#6]-;!@[#6]=;!@[C	O	S;!@]);$([#6][!H;!D1]!=[!H;!D1])] O=C1OC(c2c(cccc2)1)=C3OC(=O)c4c(cccc4)3
[#6;!D1;!$([#6]-;!@[#6]=;!@[C	O	S;!@]);$([#6][!H;!D1]!=[!H;!D1])]=;!@[#6;!D1;!$([#6]-;!@[#6]=;!@[C	O	S;!@]);$([#6][!H;!D1]!=[!H;!D1])] P(=O)(OC(C)C)(OC(C)C)/C(/C#N)=C\1/N(CCC1)C
[#6;!D1;!$([#6]-;!@[#6]=;!@[C	O	S;!@]);$([#6][!H;!D1]!=[!H;!D1])]=;!@[#6;!D1;!$([#6]-;!@[#6]=;!@[C	O	S;!@]);$([#6][!H;!D1]!=[!H;!D1])] P1(=O)(O[C@H](c2ccccc2)[C@H](N1C)C)/C=C/C[C@H]3CC(=O)CCC3
[#6;!D1;!$([#6]-;!@[#6]=;!@[C	O	S;!@]);$([#6][!H;!D1]!=[!H;!D1])]=;!@[#6;!D1;!$([#6]-;!@[#6]=;!@[C	O	S;!@]);$([#6][!H;!D1]!=[!H;!D1])] S(=O)(=O)(/C(/C#N)=C/N1c2c(cccc2)CC1)CC=3OC=CC3
[#6;!D1;!$([#6]-;!@[#6]=;!@[C	O	S;!@]);$([#6][!H;!D1]!=[!H;!D1])]=;!@[#6;!D1;!$([#6]-;!@[#6]=;!@[C	O	S;!@]);$([#6][!H;!D1]!=[!H;!D1])] S(=O)(c1ccccc1)C/C=C/CS(=O)c2ccccc2
[#6;!D1;!$([#6]-;!@[#6]=;!@[C	O	S;!@]);$([#6][!H;!D1]!=[!H;!D1])]=;!@[#6;!D1;!$([#6]-;!@[#6]=;!@[C	O	S;!@]);$([#6][!H;!D1]!=[!H;!D1])] S(C(C)(C)C)CCN/C=C/1\C(=O)N(C(=O)NC(=O)1)C
[#6;!D1;!$([#6]-;!@[#6]=;!@[C	O	S;!@]);$([#6][!H;!D1]!=[!H;!D1])]=;!@[#6;!D1;!$([#6]-;!@[#6]=;!@[C	O	S;!@]);$([#6][!H;!D1]!=[!H;!D1])] S=C(N/C=C\1/C(=O)N(NC(=[NH2+])1)c2ccccc2)C
[#6;!D1;!$([#6]-;!@[#6]=;!@[C	O	S;!@]);$([#6][!H;!D1]!=[!H;!D1])]=;!@[#6;!D1;!$([#6]-;!@[#6]=;!@[C	O	S;!@]);$([#6][!H;!D1]!=[!H;!D1])] S=C(Nc1c(OC)cccc1)N/C=C\2/C(=O)OC(=CC(=O)2)C
[#6;!D1;!$([#6]-;!@[#6]=;!@[C	O	S;!@]);$([#6][!H;!D1]!=[!H;!D1])]=;!@[#6;!D1;!$([#6]-;!@[#6]=;!@[C	O	S;!@]);$([#6][!H;!D1]!=[!H;!D1])] S=C1N(C(=C2Sc3c(N2CC)cccc3)C(=O)N1C)C
[#6;!D1;!$([#6]-;!@[#6]=;!@[C	O	S;!@]);$([#6][!H;!D1]!=[!H;!D1])]=;!@[#6;!D1;!$([#6]-;!@[#6]=;!@[C	O	S;!@]);$([#6][!H;!D1]!=[!H;!D1])] S=C1N(C(=O)/C(/C(=O)N1)=C/NC[C@@H]2[NH+](CCC2)CC)CC(C)C
[#6;!D1;!$([#6]-;!@[#6]=;!@[C	O	S;!@]);$([#6][!H;!D1]!=[!H;!D1])]=;!@[#6;!D1;!$([#6]-;!@[#6]=;!@[C	O	S;!@]);$([#6][!H;!D1]!=[!H;!D1])] S=C1N(C(=O)/C(/C(=O)N1)=C/NCCCN2CCOCC2)C3CC3
[#6;!D1;!$([#6]-;!@[#6]=;!@[C	O	S;!@]);$([#6][!H;!D1]!=[!H;!D1])]=;!@[#6;!D1;!$([#6]-;!@[#6]=;!@[C	O	S;!@]);$([#6][!H;!D1]!=[!H;!D1])] S=C1N(C(=O)/C(/C(=O)N1)=C\NCC(=O)NC)CCOC
[#6;!D1;!$([#6]-;!@[#6]=;!@[C	O	S;!@]);$([#6][!H;!D1]!=[!H;!D1])]=;!@[#6;!D1;!$([#6]-;!@[#6]=;!@[C	O	S;!@]);$([#6][!H;!D1]!=[!H;!D1])] S=C1N(C(=O)/C(/C(=O)N1)=C\NNC(=O)CCCC)CC
[#6;!D1;!$([#6]-;!@[#6]=;!@[C	O	S;!@]);$([#6][!H;!D1]!=[!H;!D1])]=;!@[#6;!D1;!$([#6]-;!@[#6]=;!@[C	O	S;!@]);$([#6][!H;!D1]!=[!H;!D1])] S=C1N(C(=O)/C(=C(/NC2CCCC2)\CC)/C(=O)N1)CC(C)C
[#6;!D1;!$([#6]-;!@[#6]=;!@[C	O	S;!@]);$([#6][!H;!D1]!=[!H;!D1])]=;!@[#6;!D1;!$([#6]-;!@[#6]=;!@[C	O	S;!@]);$([#6][!H;!D1]!=[!H;!D1])] S=C1N(C(=O)/C(=C(\N[C@@H](C(C)C)C)/CC)/C(=O)N1)CCOC
[#6;!D1;!$([#6]-;!@[#6]=;!@[C	O	S;!@]);$([#6][!H;!D1]!=[!H;!D1])]=;!@[#6;!D1;!$([#6]-;!@[#6]=;!@[C	O	S;!@]);$([#6][!H;!D1]!=[!H;!D1])] S=C1N(C(=O)C(C(=O)N1CC)=CNCC2CCCCC2)CC
[#6;!D1;!$([#6]-;!@[#6]=;!@[C	O	S;!@]);$([#6][!H;!D1]!=[!H;!D1])]=;!@[#6;!D1;!$([#6]-;!@[#6]=;!@[C	O	S;!@]);$([#6][!H;!D1]!=[!H;!D1])] S=C1N(c2c(cccc2)C)C(=O)/C(/C(=O)N1)=C/NC[C@H]3OCCC3
[#6;!D1;!$([#6]-;!@[#6]=;!@[C	O	S;!@]);$([#6][!H;!D1]!=[!H;!D1])]=;!@[#6;!D1;!$([#6]-;!@[#6]=;!@[C	O	S;!@]);$([#6][!H;!D1]!=[!H;!D1])] S=C1N(c2cc(ccc2)C)C(=O)/C(/C(=O)N1)=C/NCC[NH+](C)C
[#6;!D1;!$([#6]-;!@[#6]=;!@[C	O	S;!@]);$([#6][!H;!D1]!=[!H;!D1])]=;!@[#6;!D1;!$([#6]-;!@[#6]=;!@[C	O	S;!@]);$([#6][!H;!D1]!=[!H;!D1])] S=C1N(N=C(C1=C[NH+]2CCCCC2)C)c3ccccc3
[#6;!D1;!$([#6]-;!@[#6]=;!@[C	O	S;!@]);$([#6][!H;!D1]!=[!H;!D1])]=;!@[#6;!D1;!$([#6]-;!@[#6]=;!@[C	O	S;!@]);$([#6][!H;!D1]!=[!H;!D1])] S=C1N=C([O-])\C(\C(=O)N1C2CC2)=C/NN3CC[NH+](CC3)C
[#6;!D1;!$([#6]-;!@[#6]=;!@[C	O	S;!@]);$([#6][!H;!D1]!=[!H;!D1])]=;!@[#6;!D1;!$([#6]-;!@[#6]=;!@[C	O	S;!@]);$([#6][!H;!D1]!=[!H;!D1])] S=C1NC(=O)C(C(=O)N1)=C(N[C@H](C(=O)OC)Cc2ccccc2)C
[#6;!D1;!$([#6]-;!@[#6]=;!@[C	O	S;!@]);$([#6][!H;!D1]!=[!H;!D1])]=;!@[#6;!D1;!$([#6]-;!@[#6]=;!@[C	O	S;!@]);$([#6][!H;!D1]!=[!H;!D1])] S=C1NC(=O)C(C(=O)N1)=C(N[C@H](CCCCC)C)CC
[#6;!D1;!$([#6]-;!@[#6]=;!@[C	O	S;!@]);$([#6][!H;!D1]!=[!H;!D1])]=;!@[#6;!D1;!$([#6]-;!@[#6]=;!@[C	O	S;!@]);$([#6][!H;!D1]!=[!H;!D1])] S=C1NC(=O)C(C(=O)N1)=C(NCCC(C)C)CC
[#6;!D1;!$([#6]-;!@[#6]=;!@[C	O	S;!@]);$([#6][!H;!D1]!=[!H;!D1])]=;!@[#6;!D1;!$([#6]-;!@[#6]=;!@[C	O	S;!@]);$([#6][!H;!D1]!=[!H;!D1])] S=C1NC(=O)C(C(=O)N1)=CN[C@@H](C(=O)OC)Cc2ccccc2
[#6;!D1;!$([#6]-;!@[#6]=;!@[C	O	S;!@]);$([#6][!H;!D1]!=[!H;!D1])]=;!@[#6;!D1;!$([#6]-;!@[#6]=;!@[C	O	S;!@]);$([#6][!H;!D1]!=[!H;!D1])] S=C1NC(=O)C(C(=O)N1)=CN[C@@H]2[C@@H]([C@@H](CCC2)C)C
[#6;!D1;!$([#6]-;!@[#6]=;!@[C	O	S;!@]);$([#6][!H;!D1]!=[!H;!D1])]=;!@[#6;!D1;!$([#6]-;!@[#6]=;!@[C	O	S;!@]);$([#6][!H;!D1]!=[!H;!D1])] S=C1S/C(/C(=O)N(c2ccccc2)1)=C/NCC([O-])=O
[#6;!D1;!$([#6]-;!@[#6]=;!@[C	O	S;!@]);$([#6][!H;!D1]!=[!H;!D1])]=;!@[#6;!D1;!$([#6]-;!@[#6]=;!@[C	O	S;!@]);$([#6][!H;!D1]!=[!H;!D1])] S=C1S/C(/C(=O)N1[C@H](C([O-])=O)C)=C/N2CCOCC2
[#6;!D1;!$([#6]-;!@[#6]=;!@[C	O	S;!@]);$([#6][!H;!D1]!=[!H;!D1])]=;!@[#6;!D1;!$([#6]-;!@[#6]=;!@[C	O	S;!@]);$([#6][!H;!D1]!=[!H;!D1])] S=C1S/C(/C(=O)N1C[C@H]2OCCC2)=C/N3CCOCC3
[#6;!D1;!$([#6]-;!@[#6]=;!@[C	O	S;!@]);$([#6][!H;!D1]!=[!H;!D1])]=;!@[#6;!D1;!$([#6]-;!@[#6]=;!@[C	O	S;!@]);$([#6][!H;!D1]!=[!H;!D1])] S=C1S/C(/C(=O)N1CC)=C/N[C@@H]2[C@H]([C@H](CCC2)C)C
[#6;!D1;!$([#6]-;!@[#6]=;!@[C	O	S;!@]);$([#6][!H;!D1]!=[!H;!D1])]=;!@[#6;!D1;!$([#6]-;!@[#6]=;!@[C	O	S;!@]);$([#6][!H;!D1]!=[!H;!D1])] S=C1S/C(=C/2\c3c(N(C(=O)2)CCCC)cccc3)/C(=O)N1
[#6;!D1;!$([#6]-;!@[#6]=;!@[C	O	S;!@]);$([#6][!H;!D1]!=[!H;!D1])]=;!@[#6;!D1;!$([#6]-;!@[#6]=;!@[C	O	S;!@]);$([#6][!H;!D1]!=[!H;!D1])] S=C1S/C(=C\2/c3c(N(C(=O)2)C)ccc([N+]([O-])=O)c3)/C(=O)N(N)1
[#6;!D1;!$([#6]-;!@[#6]=;!@[C	O	S;!@]);$([#6][!H;!D1]!=[!H;!D1])]=;!@[#6;!D1;!$([#6]-;!@[#6]=;!@[C	O	S;!@]);$([#6][!H;!D1]!=[!H;!D1])] S=C1S/C(=C\2/c3c(N(C(=O)2)CC)ccc([N+]([O-])=O)c3)/C([O-])=N1
[#6;!D1;!$([#6]-;!@[#6]=;!@[C	O	S;!@]);$([#6][!H;!D1]!=[!H;!D1])]=;!@[#6;!D1;!$([#6]-;!@[#6]=;!@[C	O	S;!@]);$([#6][!H;!D1]!=[!H;!D1])] S=C1S/C(=C\2/c3c(N(C(=O)2)CC)cccc3)/C(=O)N1[C@@H](CC)C
[#6;!D1;!$([#6]-;!@[#6]=;!@[C	O	S;!@]);$([#6][!H;!D1]!=[!H;!D1])]=;!@[#6;!D1;!$([#6]-;!@[#6]=;!@[C	O	S;!@]);$([#6][!H;!D1]!=[!H;!D1])] S=C1S/C(=C\2/c3c(NC(=O)2)cccc3)/C(=O)N1[C@@H](C([O-])=O)C
[#6;!D1;!$([#6]-;!@[#6]=;!@[C	O	S;!@]);$([#6][!H;!D1]!=[!H;!D1])]=;!@[#6;!D1;!$([#6]-;!@[#6]=;!@[C	O	S;!@]);$([#6][!H;!D1]!=[!H;!D1])] S1/C(=C/2\c3c(NC(=O)2)ccc([N+]([O-])=O)c3)/C(=O)N(C1=N)CC=C
[#6;!D1;!$([#6]-;!@[#6]=;!@[C	O	S;!@]);$([#6][!H;!D1]!=[!H;!D1])]=;!@[#6;!D1;!$([#6]-;!@[#6]=;!@[C	O	S;!@]);$([#6][!H;!D1]!=[!H;!D1])] S1/C(=C\2/c3c(N(C(=O)2)CC=C)cccc3)/C(=O)NC1=N
[#6;!D1;!$([#6]-;!@[#6]=;!@[C	O	S;!@]);$([#6][!H;!D1]!=[!H;!D1])]=;!@[#6;!D1;!$([#6]-;!@[#6]=;!@[C	O	S;!@]);$([#6][!H;!D1]!=[!H;!D1])] S1/C(=C\2/c3c(NC(=O)2)ccc(c3)CC)/C(=O)NC1=N
[#6;!D1;!$([#6]-;!@[#6]=;!@[C	O	S;!@]);$([#6][!H;!D1]!=[!H;!D1])]=;!@[#6;!D1;!$([#6]-;!@[#6]=;!@[C	O	S;!@]);$([#6][!H;!D1]!=[!H;!D1])] S1C(=CC=C1)CN/C=C/2\C(=O)NN=C(c3ccccc3)2
[#6;!D1;!$([#6]-;!@[#6]=;!@[C	O	S;!@]);$([#6][!H;!D1]!=[!H;!D1])]=;!@[#6;!D1;!$([#6]-;!@[#6]=;!@[C	O	S;!@]);$([#6][!H;!D1]!=[!H;!D1])] S1C(SCC1)=C2C(=O)O[C@@H]([C@@H](O)2)Cc3ncccc3
[#6;!D1;!$([#6]-;!@[#6]=;!@[C	O	S;!@]);$([#6][!H;!D1]!=[!H;!D1])]=;!@[#6;!D1;!$([#6]-;!@[#6]=;!@[C	O	S;!@]);$([#6][!H;!D1]!=[!H;!D1])] S1C(SCCC1)=C2NC(=O)C(NC(=O)2)=C3SCCCS3
[#6;!D1;!$([#6]-;!@[#6]=;!@[C	O	S;!@]);$([#6][!H;!D1]!=[!H;!D1])]=;!@[#6;!D1;!$([#6]-;!@[#6]=;!@[C	O	S;!@]);$([#6][!H;!D1]!=[!H;!D1])] S1C(SCCCC1)=C2C(=O)CC(CC(=O)2)(C)C
[#6;!D1;!$([#6]-;!@[#6]=;!@[C	O	S;!@]);$([#6][!H;!D1]!=[!H;!D1])]=;!@[#6;!D1;!$([#6]-;!@[#6]=;!@[C	O	S;!@]);$([#6][!H;!D1]!=[!H;!D1])] S1c2c(N=C1N3N=C(\C(\C(=O)3)=C\NC4CCCC4)C)cccc2
[#6]:[#6$(a1aaaa1)] [O-][N+](=O)c1cc2N(C(=O)Oc2cc1)CC(=O)NC3CC3
[#6]:[#6$(a1aaaa1)] [O-]C(=O)[C@@H](N1N=C(N2c3c(cccc3)C=C2C(=O)1)C)CC
[#6]:[#6$(a1aaaa1)] [O-]C(=O)CCN1N=CC(C(=O)N(CC=2C(=NN(C2C)CC)C)C)=C1
[#6]:[#6$(a1aaaa1)] ClC=1N(N=C(C(S(=O)(=O)NCC=2C=NN(C2)C)1)C)C
[#6]:[#6$(a1aaaa1)] Clc1c(cc(NC(=O)NCCCN2N=CC=C2)cc1)C(=O)NC
[#6]:[#6$(a1aaaa1)] Clc1cc(NNC(=O)[C@@H]2[C@H](C=3OC=CC3)C2)ccc1
[#6]:[#6$(a1aaaa1)] FC(F)(F)C1=CN2C(=NN=C2[C@@H]3C[NH2+]CCC3)C=C1
[#6]:[#6$(a1aaaa1)] FC(F)N1c2c(N=C1[C@H](OC(=O)c3c[n+]([O-])ccc3)C)cccc2
[#6]:[#6$(a1aaaa1)] Fc1cc2c(OC(C(=O)N3CCC(C(=O)N)CC3)=C2C)cc1
[#6]:[#6$(a1aaaa1)] Fc1ccc(cc1)[C@H]([NH+](C)C)CNC(=O)C=2NC=C(C(=O)C)C2
[#6]:[#6$(a1aaaa1)] Fc1ccc(cc1)C2=NN=C3N2C=CC=C(C(=O)NCC)3
[#6]:[#6$(a1aaaa1)] Fc1ccc(cc1)CCC(=O)N[C@@H](c2ccccc2)C3=NC=CN3C
[#6]:[#6$(a1aaaa1)] Fc1ccc(NC=2N=C3N(C([O-])=CC(N3)=C)[C@@H](N2)C=4OC=CC4)cc1
[#6]:[#6$(a1aaaa1)] n1c2NC=Nc2c(nc1)NCCN3c4c(N=C3C)cccc4
[#6]:[#6$(a1aaaa1)] O(c1ccccc1)CCCCNC2=NN3N=NN=C3C=C2
[#6]:[#6$(a1aaaa1)] O(c1ncc(cc1)C[NH2+]CC2=C(OC)N(N=C2C)C)c3ccccc3
[#6]:[#6$(a1aaaa1)] O=C(c1c(nc(NCC=2ON=C(c3ccccc3)C2)c(C#N)c1)C)C
[#6]:[#6$(a1aaaa1)] O=C(N(CC=1OC(=CC1)[C@@H]2[C@@H](C2)C)C)C3=NN(C(=O)C=C3)CCC
[#6]:[#6$(a1aaaa1)] O=C(N(CC=1OC(=CC1)C)CC[NH+](C)C)NC2CC2
[#6]:[#6$(a1aaaa1)] O=C(N[C@H](c1c(O)c2ncccc2cc1)C=3OC=CC3)C(C)C
[#6]:[#6$(a1aaaa1)] O=C(N[C@H](c1cc2OCCOc2cc1)C)C=3NC=C(C(=O)C)C3
[#6]:[#6$(a1aaaa1)] O=C(N[C@H]1[C@H](C(C)(C)C)CCCC1)C=2N=C3N=CC=CN3C2
[#6]:[#6$(a1aaaa1)] O=C(N1c2c(cccc2)CC1)C(=O)NCC=3C(=NN(C3C)C)C
[#6]:[#6$(a1aaaa1)] O=C(N1CC(=O)NCC1)C2=NOC(=C2)COc3cc(c(cc3)C)C
[#6]:[#6$(a1aaaa1)] O=C(NC[C@@H](N1c2c(cccc2)CC1)C)C=3OC=CC3
[#6]:[#6$(a1aaaa1)] O=C(NC[C@H]1OCCC1)C=2OC(=CC2)C[NH+]3CCCCC3
[#6]:[#6$(a1aaaa1)] O=C(NC1=NOC(=C1)C)[C@@H](Nc2c(OC)ccc(c2)C)CC
[#6]:[#6$(a1aaaa1)] O=C(NC1=NOC(=C1)C)C(=O)NCCC2=CCCCC2
[#6]:[#6$(a1aaaa1)] O=C(NC1=NOC(=C1)C)C[NH+]2CCN(C(=O)C)CCC2
[#6]:[#6$(a1aaaa1)] O=C(Nc1c(OC)ccc(OC)c1)C2=C(N(C(=C2)C)C(C)C)C
[#6]:[#6$(a1aaaa1)] O=C(Nc1c2ncccc2ccc1)NC3=C(ON=C3C)C
[#6]:[#6$(a1aaaa1)] O=C(Nc1c2ncccc2ccc1)NCC=3OC(=C(C(=O)OC)C3)C
[#6]:[#6$(a1aaaa1)] O=C(Nc1cc(ccc1)C(=O)NCC(=O)OC)NCC2=COC=C2
[#6]:[#6$(a1aaaa1)] O=C(NCC1=NOC(c2ccccc2)=C1)COc3cc(OC)ccc3
[#6]:[#6$(a1aaaa1)] O=C(NCc1ccccc1)NCC=2Nc3c(cccc3)C2
[#6]:[#6$(a1aaaa1)] O=C(NCc1ncc(c(OC)c1C)C)c2c3c(ON=C3C)nc(c2)C
[#6]:[#6$(a1aaaa1)] O=C(NCCN1CC[NH+](CC1)C)c2ccc(cc2)C=3OC=NC3
[#6]:[#6$(a1aaaa1)] O=C(NCCN1N=CC=2N(N=C(C12)C)CC)[C@H]3[C@H](c4ccccc4)C3
[#6]:[#6$(a1aaaa1)] O=C(NNC(=O)[C@H]1OCCC1)C2=C(N(c3ccccc3)C(=C2)C)C
[#6]:[#6$(a1aaaa1)] O=C(OC)C1=NNc2c(cc(NC(=O)c3ncc(nc3)C)cc2)1
[#6]:[#6$(a1aaaa1)] O=C(OC)c1c(NC(=O)c2ccc(N3N=C(C=C3C)C)cc2)cccc1
[#6]:[#6$(a1aaaa1)] O=C(OCC(=O)N(C[C@@H](C#N)C)CC)C=1Oc2c(cccc2)C1
[#6]:[#6$(a1aaaa1)] O=C(OCC)c1ccc(NC(=O)CCN2C=NC=C2)cc1
[#6]:[#6$(a1aaaa1)] O=C(OCc1cc(OC)c(OC)cc1)C=2NC3=C(C(=O)CCC3)C2C
[#6]:[#6$(a1aaaa1)] O=C1C2=C(O[C@H](C1)C)N(N=C2/C=C/C)c3ccccc3
[#6]:[#6$(a1aaaa1)] O=C1N(C(=O)[C@@]2(N1)c3c(cccc3)CC2)CC4=NOC(=C4)C
[#6]:[#6$(a1aaaa1)] O=C1N(C=NC=2OC(=C(C(=O)NCCC[NH+](C)C)C21)C)C
[#6]:[#6$(a1aaaa1)] O=C1NC(=NC(=C1)C)NC2=Nc3c(N2)cc(c(c3)C)C
[#6]:[#6$(a1aaaa1)] O=C1OCCN(c2cc(N[C@H](C(=O)NC3=NOC(=C3)C)C)ccc2)1
[#6]:[#6$(a1aaaa1)] O1[C@@H](N2N=Cc3c(ncnc23)N=CN(C)C)[C@@H](O)[C@H](O)[C@@H]1CO
[#6]:[#6$(a1aaaa1)] O1N=C(C=C1CN2C[C@H]([NH+](CC2)C)CCO)CC
[#6]:[#6$(a1aaaa1)] S(=O)(=O)([N-]C=1C2=NSN=C2C=CC1)c3ccccc3
[#6]:[#6$(a1aaaa1)] S(=O)(=O)(N1c2c(N=C1)cc(c(c2)C)C)N3CCC(CC3)C
[#6]:[#6$(a1aaaa1)] S(=O)(=O)(Nc1ccc(cc1)C=2N=C(SC2)Nc3ncccc3)C
[#6]:[#6$(a1aaaa1)] S(=O)(=O)(NCC[C@H]1OCCC1)C=2C3=NSN=C3C=CC2
[#6]:[#6$(a1aaaa1)] S(C1=Nc2c(N1CC)cccc2)CC=3OC(=NN3)C
[#6]:[#6$(a1aaaa1)] S(C1=NN=C(N1CCC)C=2OC=CC2)CC(=O)NC3CCCC3
[#6]:[#6$(a1aaaa1)] S(C1=NN=C2N1C=NC=3N(N=CC23)c4ccc(F)cc4)C
[#6]:[#6$(a1aaaa1)] S(c1cc(NC(=O)COC(=O)C2=C(OC(=C2)C)C)ccc1)C
[#6]:[#6$(a1aaaa1)] S(c1nc(cc(c(C#N)1)C)C)[C@@H](C(=O)NC=2ON=C(C2)C)C
[#6]:[#6$(a1aaaa1)] S(c1nc(N)c(C#N)cc(C#N)1)[C@@H](C(=O)NC2=NOC(=C2)C)CC
[#6]:[#6$(a1aaaa1)] S(c1nccc(c1)C(=O)N2[C@@H](C=3ON=C(C3)C)CCC2)CC
[#6]:[#6$(a1aaaa1)] S=C(N1[C@@H](C=2SC=CC2)CCC1)Nc3c(OC)cccc3
[#6]:[#6$(a1aaaa1)] S1(=O)(=O)C[C@@](NC(=O)CCC(=O)C2=C(SC(=C2)C)C)(CC1)C
[#6]:[#6$(a1aaaa1)] S1[C@@H](c2ccc(C#N)cc2)C3=C(N(N=C3C)C)NC(=O)C1
[#6]:[#6$(a1aaaa1)] S1C(=C(C(=O)N(CC(=O)NC(C)C)CC)C=C1C)C
[#6]:[#6$(a1aaaa1)] S1C(=CC=C1)[C@@H]2[C@H](C(=O)N3CCN(C(=O)C4CCCC4)CC3)C2
[#6]:[#6$(a1aaaa1)] S1C(=CC=C1)[C@H]2N(CC=3[NH+]=C4N(C(=O)C3)C=CC=C4)CCC2
[#6]:[#6$(a1aaaa1)] S1C(=CC=C1)C2(CNC(=O)c3cc(OC)c(OC)cc3)CC2
[#6]:[#6$(a1aaaa1)] S1C(=CC=C1)CC(=O)Nc2cc(N3N=NN=C3)c(OC)cc2
[#6]:[#6$(a1aaaa1)] S1C(=NC(=C1)CNC(=O)[C@@H](Oc2c(ccc(c2)C)C(C)C)C)C
[#6]:[#6$(a1aaaa1)] S1C(=NC(=C1[C@@H]([NH2+][C@H](C(=O)Nc2cc(F)ccc2)C)C)C)C
[#6]:[#6$(a1aaaa1)] S1C(=NC(=C1C(=O)N[C@@H](CN2CCOCC2)C)C)c3ncccc3
[#6]:[#6$(a1aaaa1)] S1C(=NC(=O)C2=C3N=CC=CN(N=C2)3)NC4=C1CN(CC4)C
[#6]:[#6$(a1aaaa1)] S1C(=NC(C(=O)OCC2=NOC(=C2)C)=C1)NC(=O)C
[#6]:[#6$(a1aaaa1)] S1C(=NC(c2ccccc2)=C1)NC(=O)[C@@H]3N(C(=O)C)CCC3
[#6]:[#6$(a1aaaa1)] S1C(=NC=C1)CCCNC(=O)c2cc3c(cc2)CCC3
[#6]:[#6$(a1aaaa1)] S1C(=NC=C1)N2CCN(C(=O)N[C@H]3c4c(cccc4)CCC3)CC2
[#6]:[#6$(a1aaaa1)] S1C(=NC2=C1CCC=3N(N=CC23)C)NC(=O)[C@@H]4OCCC4
[#6]:[#6$(a1aaaa1)] S1C(=NC2=C1CCCC2)CN[C@H]3CN(c4ncccn4)CCC3
[#6]:[#6$(a1aaaa1)] S1C(C(=O)COC(=O)[C@H]2N(c3ncccn3)CCC2)=CC=C1C
[#6]:[#6$(a1aaaa1)] S1C(C(=O)N(Cc2ccccc2)C[C@@H](CO)C)=C(C=C1)C
[#6]:[#6$(a1aaaa1)] S1C(C(=O)N2CCC([C@H](O)c3ccccc3)CC2)=CC=C1C
[#6]:[#6$(a1aaaa1)] S1C(C(=O)OC)=C(NC(=O)C=2C(=O)NC(=CC2)C)C=C1
[#6]:[#6$(a1aaaa1)] S1C(NC(=O)N2CCC(C3=Nc4c(N3)cccc4)CC2)=CC=C1
[#6]:[#6$(a1aaaa1)] S1C(SCC(=O)NC(C)C)=C(C#N)C=2N=C([O-])NC(=O)C12
[#6]:[#6$(a1aaaa1)] S1C=2N[C@@H](N=C(O)C2C3=C1C[NH+](CC3)C)c4cc5OCOc5cc4
[#6]:[#6$(a1aaaa1)] S1C=C(C=C1)[C@@H]2[NH+]([C@H](C(=O)NCCc3ccc(F)cc3)C)CCC2
[#6]:[#6$(a1aaaa1)] S1C=NC(C(=O)O[C@H]2C(=O)N([C@H](c3ccc(OC)cc3)C2)CC)=C1
[#6]:[#6$(a1aaaa1)] S1C2=C(C=C1)CN(C(=O)/C=C/c3cc([N+]([O-])=O)ccc3)CC2
[#6]:[#6$(a1aaaa1)] S1C2=NC(=C(N2C=C1)C=3N=C(SC3)NCC=4OC=CC4)C
[#6]:[#6$(a1aaaa1)] S1C2=NC(c3ncccc3)=C(N2C(c4c(OC)cccc4)=C1)CC#N
[#6]:[#6$(a1aaaa1)] S1c2c(N(CC(=O)NCC=3SC=CC3)CCC1)cccc2
[#6]:[#6$(a1aaaa1)] S1c2c(N=C1NC(=O)C)c(cc(NC(=O)c3cc(ccc3)C)c2)C
[#6]:[#6$(a1aaaa1)] S1c2c(N=C1Nc3nc(ccc3)C)ccc(C#N)c2
[#6]:[#6$(a1aaaa1)] S1c2c(N=C1NNC(=O)c3ccc(OC)cc3)c(F)cc(F)c2
[#6]:[#6$(a1aaaa1)] S1c2c(N=C1NNC(=O)NCCCC)cccc2
[#6]:[#6$(a1aaaa1)] S1c2ncnc(OCC(=O)C=3N(C=CC3)C)c2C=C1
[#6]:[#6$(a1aaaa1)] S1CCN(C(=O)Nc2cc(ccc2)C=3OC=NC3)CC1
[#6]:[#6$(a1aaaa1)] S1N=NC(=C1C(=O)N(C2CC2)Cc3cc4NC=Cc4cc3)C
[#6]:[#7$(a1aaaaa1)] [O-][N+](=O)c1c(NC(=O)[C@@H]([n+]2c(cccc2)CC)C)cccc1
[#6]:[#7$(a1aaaaa1)] [O-]/C(/Nc1ncccc1)=C(/C#N)\C(=O)COC2CCCCC2
[#6]:[#7$(a1aaaaa1)] [O-]C=1Nc2c(cccc2)C(=O)C1C(=O)Nc3ncccc3C
[#6]:[#7$(a1aaaaa1)] [O-]N=Cc1cc[n+](cc1)CC(=O)Nc2ccc(cc2)C([O-])=O
[#6]:[#7$(a1aaaaa1)] Brc1c(cccc1)C=NNc2ncc([N+]([O-])=O)cc2
[#6]:[#7$(a1aaaaa1)] Brc1c(nc(Cl)c(C#N)c1C)C
[#6]:[#7$(a1aaaaa1)] Brc1cncc(c1)C(=O)NC2=C([O-])N3N=CN=C(N=C2C)3
[#6]:[#7$(a1aaaaa1)] ClC=1C(=O)NN=CC(N(Cc2cc(OC(F)F)ccc2)C)1
[#6]:[#7$(a1aaaaa1)] Clc1c(c(NC(=O)CN2N=NC3=C(N(N=C3C)C)C(=O)2)ccc1)C
[#6]:[#7$(a1aaaaa1)] Clc1c(nc2SC(C#N)=C(N)c2c1C)C
[#6]:[#7$(a1aaaaa1)] Clc1cc(c(O)cc1)C(=NNc2ncccn2)C
[#6]:[#7$(a1aaaaa1)] Clc1cc(ccc1)C=2OC(SCc3ccncc3)=NN2
[#6]:[#7$(a1aaaaa1)] Clc1cc(N2N=C(C=C2C)C)c(c3nc(nc(c3)C)N)cc1
[#6]:[#7$(a1aaaaa1)] Clc1cc(ncc1)C(=O)Nc2c(F)ccc(F)c2
[#6]:[#7$(a1aaaaa1)] Clc1cc(ncc1)C(=O)Nc2c3ncccc3ccc2
[#6]:[#7$(a1aaaaa1)] Clc1cc2c(N(N=C(C(=O)Nc3c(cccc3)C)C(=O)2)CC)cc1
[#6]:[#7$(a1aaaaa1)] Clc1ccc(NC(=O)c2ncccc(NCc3ccncc3)2)cc1
[#6]:[#7$(a1aaaaa1)] Clc1ccc(S(=O)(=O)NNc2ncnc3N(N=Cc32)C)cc1
[#6]:[#7$(a1aaaaa1)] Clc1cnc2N(C(=Nc2c1)c3cc(OC)ccc3)[C@@H](C([O-])=O)C
[#6]:[#7$(a1aaaaa1)] Clc1nc(Cl)cc(c1)CS(=O)(=O)CC(=O)OCC
[#6]:[#7$(a1aaaaa1)] Clc1ncc(S(=O)(=O)N(C2CCCC2)CC=3OC=CC3)cc1
[#6]:[#7$(a1aaaaa1)] Clc1nccc(c1)C(=O)N2CCN(C(=O)OC(C)(C)C)CC2
[#6]:[#7$(a1aaaaa1)] FC(F)(F)C=1C(=O)NC(=O)N(C1)[C@@H]2O[C@@H](C(=O)C=C2)C
[#6]:[#7$(a1aaaaa1)] FC(F)(F)c1c2c(nc(c1)C=3OC=CC3)N(N=C2C)CC
[#6]:[#7$(a1aaaaa1)] Fc1c(cccc1)C(=O)Nc2cc3NC(=O)C=C(c3cc2)C
[#6]:[#7$(a1aaaaa1)] Fc1c(cccc1)C2=Nc3c(N2)cc[n+](c3)Cc4ccc(cc4)COC
[#6]:[#7$(a1aaaaa1)] Fc1c(F)ccc(NC(=O)CN=CC=2C(=O)Nc3c(cccc3)C2)c1
[#6]:[#7$(a1aaaaa1)] Fc1c(nc(nc1)N[NH+]=Cc2c([O-])ccc([N+]([O-])=O)c2)NC
[#6]:[#7$(a1aaaaa1)] Fc1cc(ccc1)CN(C(=O)C=2C(=O)NC=CC2)C3CC3
[#6]:[#7$(a1aaaaa1)] Fc1ccc(cc1)C=2OC(=NC2)COC(=O)c3c(nccc3)N(C)C
[#6]:[#7$(a1aaaaa1)] N#Cc1c(nccc1)N2C[C@@H](C3=Nc4c(N3)cccc4)CCC2
[#6]:[#7$(a1aaaaa1)] N1=NN2N=C(Nc3cc(cc(c3)C)C)C=CC(=N1)2
[#6]:[#7$(a1aaaaa1)] n1c(NCc2ncccc2)c(nc3c1cccc3)C
[#6]:[#7$(a1aaaaa1)] O=C(C1=[NH+]C=CN(c2nnc(NCCCC)cc2)1)C=3OC=CC3
[#6]:[#7$(a1aaaaa1)] O=C(N(Cc1cc2OCCOc2cc1)C)Nc3ncccc3
[#6]:[#7$(a1aaaaa1)] O=C(N(Cc1cnccc1)CCC)CCc2cnccc2
[#6]:[#7$(a1aaaaa1)] O=C(N(Cc1ncccc1)C)[C@H]2ON=C(c3ccccc3)C2
[#6]:[#7$(a1aaaaa1)] O=C(N[C@@H](C(=O)NC1CC[NH+](Cc2ncccc2)CC1)[C@@H](CC)C)N
[#6]:[#7$(a1aaaaa1)] O=C(N[C@@H](c1ccc(cc1)C)C)C=2C(=O)c3c(NC2)cccc3
[#6]:[#7$(a1aaaaa1)] O=C(N1[C@@H](C=2c3c(NC2)ccc(OC)c3)CCC1)c4cnccc4
[#6]:[#7$(a1aaaaa1)] O=C(N1CC(C=2ON=C(N2)c3ncccn3)C1)C=4OC=CC4
[#6]:[#7$(a1aaaaa1)] O=C(N1CC[NH+](C[C@@H]2OCCC2)CCC1)c3c(OC)nccc3
[#6]:[#7$(a1aaaaa1)] O=C(N1CCN(c2cc[nH+]cc2)CC1)NC[C@@H](c3ccccc3)C
[#6]:[#7$(a1aaaaa1)] O=C(N1CCN(c2cc[nH+]cc2)CC1)Nc3c(ccc(c3)C(=O)N)C
[#6]:[#7$(a1aaaaa1)] O=C(NC=1[N-]N=CN1)[C@@H]2CN(c3ncccn3)CCC2
[#6]:[#7$(a1aaaaa1)] O=C(NC=1N2C(=NC(c3ccccc3)1)C=CC(=C2)C)c4ncc(nc4)C
[#6]:[#7$(a1aaaaa1)] O=C(Nc1c(cccc1)CC(=O)NC)c2cnc(NC3CC3)cc2
[#6]:[#7$(a1aaaaa1)] O=C(Nc1c(cccc1)CC)NCc2ncccc2
[#6]:[#7$(a1aaaaa1)] O=C(NC1CCCCC1)[C@H]2CN(c3ncccc(C#N)3)CCC2
[#6]:[#7$(a1aaaaa1)] O=C(NC1CCCCC1)CCNc2ncnc3NC=Nc32
[#6]:[#7$(a1aaaaa1)] O=C(Nc1cnc(N2CC[NH+](CC2)C)cc1)C3=C(OC=C3)C
[#6]:[#7$(a1aaaaa1)] O=C(Nc1cnc2c(c1)cccc2)CCNC(=O)Cc3ccccc3
[#6]:[#7$(a1aaaaa1)] O=C(Nc1nccc(c1)C)c2ccc(OCC)cc2
[#6]:[#7$(a1aaaaa1)] O=C(Nc1nccc(c1)C)CCC2CCCC2
[#6]:[#7$(a1aaaaa1)] O=C(Nc1ncccc(O)1)COc2c(OCC)cc(C#N)cc2
[#6]:[#7$(a1aaaaa1)] O=C(NCC(=O)NNc1nc(cc(n1)C)C)c2ccccc2
[#6]:[#7$(a1aaaaa1)] O=C(NCC[C@@H](c1ccccc1)C)c2c(nccc2)N(C)C
[#6]:[#7$(a1aaaaa1)] O=C(NCC1(N2CCOCC2)CCCCC1)c3ncc(nc3)C
[#6]:[#7$(a1aaaaa1)] O=C(NCC1=NN=C2N1C=CC=C2)NCCCN3c4c(cccc4)C=C3
[#6]:[#7$(a1aaaaa1)] O=C(NCc1ncncc1)C=2Oc3c(cc(cc3)C)C2C
[#6]:[#7$(a1aaaaa1)] O=C(NCCC(=O)N(C)C)c1c2c(nc(c1)C)cccc2
[#6]:[#7$(a1aaaaa1)] O=C(NCCC)[C@@H]1CN(c2nccc3c(N(N=C3C)C)2)CCC1
[#6]:[#7$(a1aaaaa1)] O=C(NCCCN1C=[NH+]C=C1)c2cnc(N3C[C@H](O[C@@H](C3)C)C)cc2
[#6]:[#7$(a1aaaaa1)] O=C(NCCCOC)CCc1c(nc2N(N=C(c2c1C)C)C)C
[#6]:[#7$(a1aaaaa1)] O=C(NN(c1ccc(cc1)C)CC)c2ncc(nc2)C
[#6]:[#7$(a1aaaaa1)] O=C(O[C@@H](C(=O)Nc1ncccn1)C)CCN2N=CC(=C2)C
[#6]:[#7$(a1aaaaa1)] O=C(OC(C)(C)C)N1[C@H](C(=O)N(c2cnc(OC)cc2)C)CCC1
[#6]:[#7$(a1aaaaa1)] O=C(OC)c1c(nc(nc1)N2CCCCC2)CN3C[C@@H](O[C@H](C3)C)C
[#6]:[#7$(a1aaaaa1)] O=C(Oc1c(c2OC(=C(c3ncccc3)C(=O)c2cc1)C)C)C
[#6]:[#7$(a1aaaaa1)] O=C(OCC=1OC=CC(C(=O)OCC)1)C=2c3c(NC(=O)C2)cccc3
[#6]:[#7$(a1aaaaa1)] O=C1N(C(=O)C(C(=O)N2CCN(c3ccccc3)CC2)=C(N1C)N)C
[#6]:[#7$(a1aaaaa1)] O=C1N(C(=O)C=C(N1C)CN(Cc2ccccc2)CC=3OC=CC3)C
[#6]:[#7$(a1aaaaa1)] O=C1N(C(=O)C=C(N1C)COC(=O)/C=C/c2ccc(cc2)C)C
[#6]:[#7$(a1aaaaa1)] O=C1N(C(=O)c2nc(nnc(N1)2)c3ccc(cc3)CC)C
[#6]:[#7$(a1aaaaa1)] O=C1N(C=NC(c2ccccc2)=C1)CC(=O)c3ccc(OC)cc3
[#6]:[#7$(a1aaaaa1)] O=C1N(C=NC=2N(N=NC12)C)CC(=O)N3CCCC3
[#6]:[#7$(a1aaaaa1)] O=C1N(C=Nc2c(cccc2C)1)CC(=O)O[C@@H](C(=O)N(C)C)C
[#6]:[#7$(a1aaaaa1)] O=C1N(c2ccc(cc2)C)CC[C@@H]1C(=O)NCCNc3nccnc3
[#6]:[#7$(a1aaaaa1)] O=C1N(N=C(c2cc(OC)ccc2)C=C1)Cc3ccncc3
[#6]:[#7$(a1aaaaa1)] O=C1N=C(NN=C1C(C)(C)C)N[C@@H](c2ccccc2)C
[#6]:[#7$(a1aaaaa1)] O=C1N2C(=CC=C(NC(=O)C)1)[C@H]3CN(c4ncccn4)C[C@@H](C2)C3
[#6]:[#7$(a1aaaaa1)] O=C1NC(=Nc2c(cc(OC)c(OC)c2)1)CN3CC(=O)NCC3
[#6]:[#7$(a1aaaaa1)] O=C1NC(=Nc2c(cccc2)1)CN3c4c(cccc4)CC[C@@H]3C
[#6]:[#7$(a1aaaaa1)] O=C1Nc2c(c(cc(c2)C)C)C=C1CCC(=O)NC[C@H]3OCCC3
[#6]:[#7$(a1aaaaa1)] Oc1c(ccc(O)c1)[C@@H](c2ncccc2)c3ccc(N(C)C)cc3
[#6]:[#7$(a1aaaaa1)] OCCN(c1nc2nc(cc(c2cc1)C)C)CCO
[#6]:[#7$(a1aaaaa1)] S(=O)(=O)(N(C)C)c1ccc(NC(=O)NCCc2cnccc2)cc1
[#6]:[#7$(a1aaaaa1)] S(=O)(=O)(NCC=1N=C2N(C1)C=CC=C2)c3c(F)ccc(c3)C
[#6]:[#7$(a1aaaaa1)] S(C1=NC=C2N1C=CC=C2)Cc3ccc(cc3)C(=O)N
[#6]:[#7$(a1aaaaa1)] S(c1ncccc([N+]([O-])=O)1)C=2SC(=NN2)NCC(F)(F)F
[#6]:[#7$(a1aaaaa1)] S=C(NNC(=O)c1cnccc1)NCc2ccccc2
[#6]:[#7$(a1aaaaa1)] S=C1N(C(=O)C2=C(SC(c3ccccc3)=C2)N1)C[C@@H]4OCCC4
[#6]:[#7$(a1aaaaa1)] S=C1N=C(C(=C([O-])N1)Cc2ccccc2)C=NNC(=O)N
[#6]:[#7$(a1aaaaa1)] S1C(=NC(=C1)CC(=O)NC[C@H]2OCCC2)Nc3nc(cc(n3)C)C
[#6]:[#7$(a1aaaaa1)] S1C(=NC=C1C)NC(=O)C2=C3N=CC=CN(N=C2)3
[#6]:[#7$(a1aaaaa1)] S1C=2N=CN(C(=O)C2C(=C1C)C)CC(=O)Nc3c(cccc3)C
[#6]:[#7$(a1aaaaa1)] S1C=2N=CN(C(=O)C2C3=C1CCCC3)CCC(=O)OCC
[#6]:[#7$(a1aaaaa1)] S1C2=C(C=C1)[C@@H](N(C(=O)c3c4c(nc(c3)C)N(N=C4C)C)CC2)C
[#6]:[#7$(a1aaaaa1)] S1C2=NC(=CC(=O)N2C=C1)C[NH2+]C(CC(C)(C)C)(C)C
[#6]:[#7$(a1aaaaa1)] S1C2=NN=C(N(N=C1C3=NN(C(=C3)C)CCC)2)c4cnccc4
[#7]:[#7$(a1aaaaa1)] [O-][N+](=O)c1c(cccc1)C(=NNc2nnc(N3N=CC=C3)cc2)C
[#7]:[#7$(a1aaaaa1)] [O-]C1=NC=2N(N=CC(C(=O)OCCOC)2)c3c(cccc3)1
[#7]:[#7$(a1aaaaa1)] [O-]C1=NN(C(=O)C=C1)CC(=O)N2CCC(C(=O)N)CC2
[#7]:[#7$(a1aaaaa1)] [O-]C1=NN(C(=O)c2c(cccc2)1)CC(=O)N(C[C@H](C(=O)OC)C)C
[#7]:[#7$(a1aaaaa1)] [O-]C1=NN(C(=O)c2c(cccc2)1)CCC(=O)NC(C3CC3)C4CC4
[#7]:[#7$(a1aaaaa1)] [O-]c1c(N2C(=O)C3=C(N4N=CN=C(N=C3)4)C=C2)cccc1
[#7]:[#7$(a1aaaaa1)] [O-]c1nnc(cc1)C(=O)N2CCC(C(=O)NCc3ccccc3)CC2
[#7]:[#7$(a1aaaaa1)] [O-]c1nnc(cc1)C(=O)NCc2c(cccc2)COC
[#7]:[#7$(a1aaaaa1)] [O-]c1nnc(cc1)C(=O)NCc2cc(OC)cc(OC)c2
[#7]:[#7$(a1aaaaa1)] ClC=1C(=O)NN=CC(NCC(c2c(OC)cccc2)(C)C)1
[#7]:[#7$(a1aaaaa1)] ClC=1C(=O)NN=CC(NCc2cc(ccc2)C(=O)N3CCCC3)1
[#7]:[#7$(a1aaaaa1)] ClC=1C(=O)NN=CC(NNC(=S)NC[C@@H]2OCCC2)1
[#7]:[#7$(a1aaaaa1)] ClC=1C(=O)NN=CC(NNC(=S)NCC=2OC=CC2)1
[#7]:[#7$(a1aaaaa1)] ClC1=C2N=C(C=3C(=NN(C3C)CC)C)C=C(N(N=C1)2)C([O-])=O
[#7]:[#7$(a1aaaaa1)] ClC1=C2N=C(C=3OC=CC3)C=C(N(N=C1C)2)C(=O)OC
[#7]:[#7$(a1aaaaa1)] Clc1c(cccc1)C2=NN(C(=O)C=C2)CC=3OC(C(=O)OC)=CC3
[#7]:[#7$(a1aaaaa1)] Clc1c(cccc1)CSC2=NN3C(=N2)N=CC(C(=O)C)=C3C
[#7]:[#7$(a1aaaaa1)] Clc1c(N2N=C(C(=O)N3C[C@@H](OCC3)C)C(=O)C=C2C)cccc1
[#7]:[#7$(a1aaaaa1)] Clc1c(NC(=O)C2=NN3C(N=CC=C3)=C2)ccc(Cl)c1
[#7]:[#7$(a1aaaaa1)] Clc1cc(ccc1)C=NN2C(=S)NN=CC(=O)2
[#7]:[#7$(a1aaaaa1)] Clc1cc(Cl)cc(NC2=NC(=O)NN=C2)c1
[#7]:[#7$(a1aaaaa1)] Clc1cc2c(N(N=C(C(=O)NC=3C(=NN(C3C)C)C)C(=O)2)C)cc1
[#7]:[#7$(a1aaaaa1)] Clc1ccc(N2N=C(C(=O)OC)C([O-])=CC(=O)2)cc1
[#7]:[#7$(a1aaaaa1)] FC(F)C=1N2N=CC(C(=O)N3CCOCC3)=C(N=C(C1)C)2
[#7]:[#7$(a1aaaaa1)] Fc1c(ccc(C#N)c1)COC(=O)C2=C3N=CC=CN(N=C2)3
[#7]:[#7$(a1aaaaa1)] Fc1c(cccc1)CN2C(=C3C(=O)N(N=CC(=C2C)3)CC(=O)NN)C
[#7]:[#7$(a1aaaaa1)] Fc1c(F)ccc(NC(=O)C2=NN(C(=O)c3c(cccc3)2)C(C)C)c1
[#7]:[#7$(a1aaaaa1)] Fc1c(N2CCN(CN3N=C4C(=CC(=O)3)CCC4)CC2)cccc1
[#7]:[#7$(a1aaaaa1)] Fc1c(NC(=O)[C@@H](OC(=O)C2=NN3C(=N2)N=CC=C3C)C)cccc1
[#7]:[#7$(a1aaaaa1)] Fc1cc(ccc1)C=NNC(=O)CCC2=NNC(=O)NC(=O)2
[#7]:[#7$(a1aaaaa1)] Fc1cc(N2N=CC=3C4=NC(=NN4C=NC23)Cc5ccccc5)ccc1
[#7]:[#7$(a1aaaaa1)] Fc1cc2c(N(N=C(C(=O)NCCC=3OC(=CC3)C)C(=O)2)C)cc1
[#7]:[#7$(a1aaaaa1)] Fc1cc2N(C(=O)CN3N=CC(=O)c4c3cccc4)CCCc2cc1
[#7]:[#7$(a1aaaaa1)] Fc1ccc(cc1)C2=C3N=C(C=C([O-])N(N=C2C)3)CC(=O)OC
[#7]:[#7$(a1aaaaa1)] Fc1ccc(cc1)CC(=O)N2CCN(c3nnc(OCC)cc3)CC2
[#7]:[#7$(a1aaaaa1)] Fc1ccc(cc1)CC=2C(=NC=3N(N=CC(C(=O)NCCC)3)C2C)C
[#7]:[#7$(a1aaaaa1)] N#Cc1c(nnc(c1C)C)NCc2cc3c(N(CCC3)C)cc2
[#7]:[#7$(a1aaaaa1)] N=1N=C(N2N=C(N3CC[NH+](CC3)CC)C=CC12)CC
[#7]:[#7$(a1aaaaa1)] N=1N2C(N=C(C(=C2Nc3ccccc3)C)C)=NC1
[#7]:[#7$(a1aaaaa1)] N=1N2C(N=C(C=C2N3CC[NH+](CC3)C)CCC)=C4C1N=C(C=C4C)C
[#7]:[#7$(a1aaaaa1)] O(C1=NN2C(=NN=C2C)c3c(cccc3)1)Cc4ncccc4
[#7]:[#7$(a1aaaaa1)] O(c1c(cccc1)CNC=2N3N=CN=C(N=C4C2CCC4)3)C
[#7]:[#7$(a1aaaaa1)] O=C(C=1C(=NC2=NC(=NN2C1C)COc3cc4c(cc3)cccc4)C)C
[#7]:[#7$(a1aaaaa1)] O=C(N([C@H](C(C)(C)C)C)C)C1=NN2C(=N1)N=C(C=C2C)C
[#7]:[#7$(a1aaaaa1)] O=C(N1C[C@@H](CCC1)C)c2nnc3c(n2)cc(N4CCOCC4)cc3
[#7]:[#7$(a1aaaaa1)] O=C(N1CCCCC1)C2=C(N3N=C(C=C(N=C2)3)C)C
[#7]:[#7$(a1aaaaa1)] O=C(Nc1c(nccc1)N2N=CC=C2)C3=NN4C(=N3)N=C(C=C4C)C
[#7]:[#7$(a1aaaaa1)] O=C(NC1CCCC1)c2ccc(OC3=NN4N=NN=C4C=C3)cc2
[#7]:[#7$(a1aaaaa1)] O=C(O[C@@H](C(=O)N1CCOCC1)C)C2=NN(C(=O)C=C2)CCC
[#7]:[#7$(a1aaaaa1)] O=C(O[C@@H](C(=O)NCC=1OC=CC1)C)C2=NNC(=O)c3c(cccc3)2
[#7]:[#7$(a1aaaaa1)] O=C(OC(C)C)c1ccc(cc1)CN2N=Nc3c(cccc3)C(=O)2
[#7]:[#7$(a1aaaaa1)] O=C(OC)C1CCN(C(=O)[C@H](N2N=C(C=CC(=O)2)C)C)CC1
[#7]:[#7$(a1aaaaa1)] O=C(Oc1cc(cc(c1)C)C)CC2=NN3C(=N2)N=CC=C3
[#7]:[#7$(a1aaaaa1)] O=C(OCC(=O)NC(=O)NCC=C)C=1C(=O)N(N=C(C1C)C)C
[#7]:[#7$(a1aaaaa1)] O=C(OCc1cc(C#N)ccc1)CCC=2C(=NC3=NC=NN3C2C)C
[#7]:[#7$(a1aaaaa1)] O=C1N(C=CC=2N3N=C(N=C(N=CC12)3)c4cnccc4)C5CCCC5
[#7]:[#7$(a1aaaaa1)] O=C1N(C2=NN3C(=N2)N=C(C=C3C)C)C(=O)c4c(cccc4)1
[#7]:[#7$(a1aaaaa1)] O=C1N(N=C(C(=O)[C@H](C#N)C2=Nc3c(N2)cccc3)C=C1)CCCC
[#7]:[#7$(a1aaaaa1)] O=C1N(N=C(C(=O)N[C@H](c2cc3c(NC(=O)C3)cc2)C)C=C1)CCC
[#7]:[#7$(a1aaaaa1)] O=C1N(N=C(C=C1)C)[C@H](C(=O)Nc2ccc(N3CCOCC3)cc2)C
[#7]:[#7$(a1aaaaa1)] O=C1N(N=C(c2c(cccc2)1)C(=O)N(C[C@@H]3COCC3)CC)C
[#7]:[#7$(a1aaaaa1)] O=C1N(N=C(c2c(cccc2)1)C(=O)NC)CCOc3ccc(cc3)C
[#7]:[#7$(a1aaaaa1)] O=C1N(N=C(c2c(cccc2)1)C(=O)NN=C(C[C@H](CC)C)CC)C
[#7]:[#7$(a1aaaaa1)] O=C1N(N=C(Nc2ccc(N3C(=[NH+]C=C3)C)cc2)C(=O)N1C)C
[#7]:[#7$(a1aaaaa1)] O=C1N(N=C(Oc2nc(nc(n2)NC)N3CCCCCC3)C=C1)C
[#7]:[#7$(a1aaaaa1)] O=C1N(N=CC=2C(=NN(c3ccccc3)C2)1)CN4C[C@@H](O[C@H](C4)C)C
[#7]:[#7$(a1aaaaa1)] O=C1N(N=Cc2c(cccc2)1)CC(=O)O[C@@H](C(=O)N(CC)CC)C
[#7]:[#7$(a1aaaaa1)] O=C1N(N=Cc2c(cccc2)1)CC(=O)O[C@@H](C(=O)NCCC)C
[#7]:[#7$(a1aaaaa1)] O=C1N(N=Nc2c(cccc2)1)CCC(=O)N(CC(=O)NC3CC3)C
[#7]:[#7$(a1aaaaa1)] O=C1N=C(N2CC[NH+](C3CCCCC3)CC2)C=NN1
[#7]:[#7$(a1aaaaa1)] O=C1N=C(NCCCN2CCOCC2)C(=NN1)C
[#7]:[#7$(a1aaaaa1)] O=C1N=C(NN=C(c2ccccc2)1)NCCCOC(C)C
[#7]:[#7$(a1aaaaa1)] O=C1N=C(NN=C1C)NN=Cc2cc(OCc3ccccc3)ccc2
[#7]:[#7$(a1aaaaa1)] O=C1N2N=C(C(c3c(OC)cccc3)=C2NC(=C1CC=C)C)C
[#7]:[#7$(a1aaaaa1)] O=C1N2N=C(C(c3ccccc3)=C2NC(=C1CC=C)C)C
[#7]:[#7$(a1aaaaa1)] O=C1N2N=C(N=C2NC(=C1)Cc3ccccc3)CCC
[#7]:[#7$(a1aaaaa1)] O=C1NN=C(N[C@@H](c2cc3OCOc3cc2)C)C(=O)N1
[#7]:[#7$(a1aaaaa1)] O=C1NN=C(Nc2ccc(N3N=CC=C3)cc2)C(=O)N1
[#7]:[#7$(a1aaaaa1)] O1C=C(C=NNc2nnc(NN=CC3=COC=C3)c4c2cccc4)C=C1
[#7]:[#7$(a1aaaaa1)] Oc1c(cc(cc1)C)C(=NNc2nnc(N3N=CC=C3)cc2)C
[#7]:[#7$(a1aaaaa1)] Oc1c(cccc1)C=2N3N=C(N=C(N=C(c4ccccc4)C2)3)C
[#7]:[#7$(a1aaaaa1)] S(=O)(=O)(N(C(=O)C1=NN2C(=N1)N=CC=C2C)C)c3ccc(cc3)C
[#7]:[#7$(a1aaaaa1)] S(C1=NN=C(C(=O)N(N)1)C)CC(=O)NC=2ON=C(C2)C(C)C
[#7]:[#7$(a1aaaaa1)] S(C1=NN2C(=N1)N=C(C=C2C)C)[C@@H](C(=O)N3CCCC3)C(C)C
[#7]:[#7$(a1aaaaa1)] S(c1c(OC)cc(cc1)C[NH+](CN2N=C3C(=CC(=O)2)CCC3)C)C
[#7]:[#7$(a1aaaaa1)] S(c1nnc(c([O-])n1)CCC([O-])=O)Cc2ccc(cc2)C
[#7]:[#7$(a1aaaaa1)] S(c1nnc2c(n1)Nc3c2cccc3)CN4N=Nc5c4cccc5
[#7]:[#7$(a1aaaaa1)] S=C(NNC(=O)c1nnc([O-])cc1)Nc2c(c(ccc2)C)C
[#7]:[#7$(a1aaaaa1)] S1C(=CC=C1)CNC(=O)C2=NN(c3c(cc(cc3)C)C(=O)2)C
[#7]:[#7$(a1aaaaa1)] S1C(=NC(=C1)C)NC(=O)C2=NN(c3c(cccc3)C(=O)2)C
[#7]:[#7$(a1aaaaa1)] S1C(=NC(=C1C)C)NC(=O)CN2N=C(c3c(cccc3)C(=O)2)C
[#7]:[#7$(a1aaaaa1)] S1C(=NC=C1)NC(=O)CN2N=C(c3cc(c(cc3)C)C)C=CC(=O)2
[#7]:[#7$(a1aaaaa1)] S1C(=NC2=C1C[C@H](CC2)C)NC(=O)C3=NN4C(=N3)N=C(C=C4C)C
[#7]:[#7$(a1aaaaa1)] S1C(=NN=C1C2CC2)NC(=O)CC3=NNC(=O)c4c(cccc4)3
[#7]:[#7$(a1aaaaa1)] S1C(C2=NN(C(=O)C(N)=C2)CC(=O)NCC3CC3)=CC=C1
[#7]:[#7$(a1aaaaa1)] S1C(c2nnc(N3CCC(C(=O)NC(C)C)CC3)cc2)=CC=C1
[#7]:[#7$(a1aaaaa1)] S1C2=C(N3C(=NN(C(=O)C3=C2)CCCC(=O)N(CC)CC)C)C=C1
[#7]:[#7$(a1aaaaa1)] S1C2=NC(=CC(=O)N(N=C1CC)2)COc3ccc(NC(=O)C)cc3
[#7]:[#7$(a1aaaaa1)] S1C2=NN=C(C(=O)N(N=C1C=C(c3ccccc3)c4ccccc4)2)C
[#7]:[#7$(a1aaaaa1)] S1c2c(nnc(SCC#C)c(N=C1C)2)c3ccc(OC)cc3
[$([CX3]([#6])[#6])	$([CX3H][#6])]=[$([NX2][#6])	$([NX2H])] [O-][N+](=O)[C@@H]1C(=O)c2c(cccc2)C(=Nc3cc(c(cc3)C)C)1
[$([CX3]([#6])[#6])	$([CX3H][#6])]=[$([NX2][#6])	$([NX2H])] [O-][N+](=O)C1=C(N=C(/C(=C(/[O-])\OC2CCCC2)/[C@H](c3ncccc3)1)C)C
[$([CX3]([#6])[#6])	$([CX3H][#6])]=[$([NX2][#6])	$([NX2H])] [O-][N+](=O)c1c([O-])c(c2c(OC3=C2CCCC3)c1)C=NC4=NOC(=C4)C
[$([CX3]([#6])[#6])	$([CX3H][#6])]=[$([NX2][#6])	$([NX2H])] [O-][N+](=O)c1c(cccc1)[C@@H]2C=3C(=O)CC(CC(N=C(C(C#N)2)C)3)(C)C
[$([CX3]([#6])[#6])	$([CX3H][#6])]=[$([NX2][#6])	$([NX2H])] [O-][N+](=O)c1c(cccc1)[C@H]2N3N=NN=C(N=C([C@@H](C(=O)N)2)C)3
[$([CX3]([#6])[#6])	$([CX3H][#6])]=[$([NX2][#6])	$([NX2H])] [O-][N+](=O)c1c(N)ccc(c1)C(=O)OCC(=O)/C(=C(/[O-])\C)/C(=N)C
[$([CX3]([#6])[#6])	$([CX3H][#6])]=[$([NX2][#6])	$([NX2H])] [O-][N+](=O)c1cc(c([O-])cc1)C=Nc2cc3NC(=O)Nc3cc2
[$([CX3]([#6])[#6])	$([CX3H][#6])]=[$([NX2][#6])	$([NX2H])] [O-][N+](=O)c1cc(OC)c([O-])c(c1)C=Nc2[nH+]cccc2C
[$([CX3]([#6])[#6])	$([CX3H][#6])]=[$([NX2][#6])	$([NX2H])] [O-][N+](=O)c1cc(OC)c(N=C[C@@H]2C(=O)N(C(=O)C(C#N)=C2C)C)cc1
[$([CX3]([#6])[#6])	$([CX3H][#6])]=[$([NX2][#6])	$([NX2H])] [O-][N+](=O)c1ccc(cc1)[C@H]2N3N=CN=C(N=C([C@H](C(=O)N)2)C)3
[$([CX3]([#6])[#6])	$([CX3H][#6])]=[$([NX2][#6])	$([NX2H])] [O-][N+](=O)c1ccc(N=Cc2ccc([N+]([O-])=O)cc2)cc1
[$([CX3]([#6])[#6])	$([CX3H][#6])]=[$([NX2][#6])	$([NX2H])] [O-]C(=O)[C@@H](N=CC1C(=O)OC(OC(=O)1)(C)C)CC=2NC=[NH+]C2
[$([CX3]([#6])[#6])	$([CX3H][#6])]=[$([NX2][#6])	$([NX2H])] [O-]C(=O)[C@H](N=CC1C(=O)OC(OC(=O)1)(C)C)[C@H](O)C
[$([CX3]([#6])[#6])	$([CX3H][#6])]=[$([NX2][#6])	$([NX2H])] [O-]C(=O)C1=NC(=NN1)N=Cc2ccc(C#Cc3ccccc3)cc2
[$([CX3]([#6])[#6])	$([CX3H][#6])]=[$([NX2][#6])	$([NX2H])] [O-]C(=O)C1=NC2=NC(=NN2[C@H](c3ccc(O)cc3)C1)CC
[$([CX3]([#6])[#6])	$([CX3H][#6])]=[$([NX2][#6])	$([NX2H])] [O-]C(=O)C1=NC2=NC=NN2[C@@H](c3c(O)ccc4c3cccc4)C1
[$([CX3]([#6])[#6])	$([CX3H][#6])]=[$([NX2][#6])	$([NX2H])] [O-]C(=O)C1=NC2=NC=NN2[C@H](c3c(OCCC)cccc3)C1
[$([CX3]([#6])[#6])	$([CX3H][#6])]=[$([NX2][#6])	$([NX2H])] [O-]C(=O)C1=NC2=NN=NN2[C@H](c3cc(OC)c(O[C@@H](CC)C)cc3)C1
[$([CX3]([#6])[#6])	$([CX3H][#6])]=[$([NX2][#6])	$([NX2H])] [O-]C(=O)C1CCC(CN=C2C(O)=C(O)C(=[N+]3CCC(CC3)C)2)CC1
[$([CX3]([#6])[#6])	$([CX3H][#6])]=[$([NX2][#6])	$([NX2H])] [O-]C=1N(c2c(cccc2)C(=O)C1C(=Nc3c(cccc3)C)C)C
[$([CX3]([#6])[#6])	$([CX3H][#6])]=[$([NX2][#6])	$([NX2H])] [O-]C1=C(C(=O)CC(C1)(C)C)C=N[C@@H](c2c(OC)ccc(c2)C)C
[$([CX3]([#6])[#6])	$([CX3H][#6])]=[$([NX2][#6])	$([NX2H])] [O-]C1=C(C(=O)CC(C1)(C)C)C=NCc2c(OC)cccc2
[$([CX3]([#6])[#6])	$([CX3H][#6])]=[$([NX2][#6])	$([NX2H])] Cl[C@@H]1C(=O)c2c(cccc2)C(=O)C(=NCC(F)(F)F)1
[$([CX3]([#6])[#6])	$([CX3H][#6])]=[$([NX2][#6])	$([NX2H])] ClC1C(=O)C(=O)c2c(nccc2)C(=N[C@H]3[C@H]4C[C@@H](C3)CC4)1
[$([CX3]([#6])[#6])	$([CX3H][#6])]=[$([NX2][#6])	$([NX2H])] Clc1c(cccc1)[C@@H]2N3N=C(N=C(N=C([C@H](C(=O)N)2)C)3)CCCO
[$([CX3]([#6])[#6])	$([CX3H][#6])]=[$([NX2][#6])	$([NX2H])] Clc1c(cccc1)CN=C2C(O)=C(O)C(=NCCCOC)2
[$([CX3]([#6])[#6])	$([CX3H][#6])]=[$([NX2][#6])	$([NX2H])] Clc1c(N=Cc2ccc(SC)cc2)cc(S(=O)(=O)C)cc1
[$([CX3]([#6])[#6])	$([CX3H][#6])]=[$([NX2][#6])	$([NX2H])] Clc1cc([N+]([O-])=O)c([O-])c(c1)C=Nc2c(cc(cc2)C(=O)NC)C
[$([CX3]([#6])[#6])	$([CX3H][#6])]=[$([NX2][#6])	$([NX2H])] Clc1cc([N+]([O-])=O)c([O-])c(c1)C=Nc2cc(ccc2)CO
[$([CX3]([#6])[#6])	$([CX3H][#6])]=[$([NX2][#6])	$([NX2H])] Clc1ccc(cc1)C=2OC(=O)C(N2)C(=NCC[C@H]3OCCC3)C
[$([CX3]([#6])[#6])	$([CX3H][#6])]=[$([NX2][#6])	$([NX2H])] Clc1ccc(cc1)C2=N[C@H]([NH3+])C(=O)Nc3c(cccc3)2
[$([CX3]([#6])[#6])	$([CX3H][#6])]=[$([NX2][#6])	$([NX2H])] Clc1ccc(N=Cc2cc(OCC)c(OCC(=O)N)cc2)cc1
[$([CX3]([#6])[#6])	$([CX3H][#6])]=[$([NX2][#6])	$([NX2H])] Clc1ccc(N2C(=O)NC(=O)C(C(=O)2)C=N[C@@H](CC)C)cc1
[$([CX3]([#6])[#6])	$([CX3H][#6])]=[$([NX2][#6])	$([NX2H])] ClCCCN=CC1C(=O)N(C(=O)N(C(=O)1)CC)CC
[$([CX3]([#6])[#6])	$([CX3H][#6])]=[$([NX2][#6])	$([NX2H])] FC(F)(F)[C@]1(NC(=O)C2CCCCC2)C(=O)N=C([C@H](C#N)1)C
[$([CX3]([#6])[#6])	$([CX3H][#6])]=[$([NX2][#6])	$([NX2H])] Fc1c(cccc1)[C@@H]2[C@@H](C#N)C(=N)C(C#N)(C#N)C3=CC[NH+](C[C@H]32)CC
[$([CX3]([#6])[#6])	$([CX3H][#6])]=[$([NX2][#6])	$([NX2H])] Fc1cc(F)cc(c1)[C@@H]2N3N=C(N=C(N=C4[C@H](C(=O)C[C@H](C4)C)2)3)C
[$([CX3]([#6])[#6])	$([CX3H][#6])]=[$([NX2][#6])	$([NX2H])] Fc1cc(F)cc(N=CC=2C(=O)Nc3c(cccc3)C2)c1
[$([CX3]([#6])[#6])	$([CX3H][#6])]=[$([NX2][#6])	$([NX2H])] Fc1ccc(cc1)[C@@H]([NH+]2CCOCC2)CN=CC(C#N)C#N
[$([CX3]([#6])[#6])	$([CX3H][#6])]=[$([NX2][#6])	$([NX2H])] Fc1ccc(cc1)[C@H]2N3C(N=C(c4ccccc4)[C@H]32)(C)C
[$([CX3]([#6])[#6])	$([CX3H][#6])]=[$([NX2][#6])	$([NX2H])] N1=C(c2ccccc2)[C@H]3N([C@@H](c4ccccc4)3)CC1
[$([CX3]([#6])[#6])	$([CX3H][#6])]=[$([NX2][#6])	$([NX2H])] O(c1c(N=CC2=Nc3c(N2C)cccc3)cccc1)C
[$([CX3]([#6])[#6])	$([CX3H][#6])]=[$([NX2][#6])	$([NX2H])] O(c1c(O)ccc(c1)C=Nc2ccccc2)C
[$([CX3]([#6])[#6])	$([CX3H][#6])]=[$([NX2][#6])	$([NX2H])] O(c1cc(c(O)cc1)C=Nc2c(C#N)cccc2)C
[$([CX3]([#6])[#6])	$([CX3H][#6])]=[$([NX2][#6])	$([NX2H])] O(c1cc(c(O)cc1)C=Nc2cc(N3N=NN=C3)c(cc2)C)CC
[$([CX3]([#6])[#6])	$([CX3H][#6])]=[$([NX2][#6])	$([NX2H])] O(c1cc2c(N=C[C@@H]2CC[NH2+]CC(C)C)cc1)C
[$([CX3]([#6])[#6])	$([CX3H][#6])]=[$([NX2][#6])	$([NX2H])] O(c1ccc(cc1)C(=N)c2ccc(OC)cc2)C
[$([CX3]([#6])[#6])	$([CX3H][#6])]=[$([NX2][#6])	$([NX2H])] O(c1ccc(N=CCC2=NN=NN(c3ccc(cc3)C)2)cc1)C
[$([CX3]([#6])[#6])	$([CX3H][#6])]=[$([NX2][#6])	$([NX2H])] O=C(C1=C(N=C(c2ccncc2)[C@@H]1C)c3ccncc3)C
[$([CX3]([#6])[#6])	$([CX3H][#6])]=[$([NX2][#6])	$([NX2H])] O=C(c1ccccc1)/C=C\[C@@H]2N=C(c3ccccc3)2
[$([CX3]([#6])[#6])	$([CX3H][#6])]=[$([NX2][#6])	$([NX2H])] O=C(C1N2C=CC=C[C@H](N=C1C)2)C[NH+]3CCN(c4ccccc4)CC3
[$([CX3]([#6])[#6])	$([CX3H][#6])]=[$([NX2][#6])	$([NX2H])] O=C(N)C(=NO)C1=NC2(Cc3c(cccc3)1)CCCCC2
[$([CX3]([#6])[#6])	$([CX3H][#6])]=[$([NX2][#6])	$([NX2H])] O=C(O[C@@H](CC)C)[C@@H]1C(=N[C@]2(O)c3c(cccc3)C(=O)[C@](O)21)C
[$([CX3]([#6])[#6])	$([CX3H][#6])]=[$([NX2][#6])	$([NX2H])] O=C(OC)[C@@]1(c2c(N=C1CC)cccc2)C
[$([CX3]([#6])[#6])	$([CX3H][#6])]=[$([NX2][#6])	$([NX2H])] O=C(OC)/C=C(\C(=Nc1ccccc1)C)/C
[$([CX3]([#6])[#6])	$([CX3H][#6])]=[$([NX2][#6])	$([NX2H])] O=C(OC)C1=C(C(=O)c2c(Nc3ncccc3)cccc2)C(=N[C@H]1C)C
[$([CX3]([#6])[#6])	$([CX3H][#6])]=[$([NX2][#6])	$([NX2H])] O=C(OC)c1ccc(N=Cc2cc(O)c(OC)cc2)cc1
[$([CX3]([#6])[#6])	$([CX3H][#6])]=[$([NX2][#6])	$([NX2H])] O=C(Oc1c(OC)cc(cc1)C=Nc2c(C#N)cccc2)C
[$([CX3]([#6])[#6])	$([CX3H][#6])]=[$([NX2][#6])	$([NX2H])] O=C(OC1CCCC1)C2C(=N[C@]3(O)c4c(cccc4)C(=O)[C@](O)32)C
[$([CX3]([#6])[#6])	$([CX3H][#6])]=[$([NX2][#6])	$([NX2H])] O=C(OCC)[C@@H]1C(=NC)C(=O)N([C@H](c2ccccc2)1)C
[$([CX3]([#6])[#6])	$([CX3H][#6])]=[$([NX2][#6])	$([NX2H])] O=C(OCC)[C@H](C#N)C=N[C@](C#N)(C(C)C)C
[$([CX3]([#6])[#6])	$([CX3H][#6])]=[$([NX2][#6])	$([NX2H])] O=C(OCC)[C@H]1C(=O)C(=Nc2ccccc2)[C@@H](C(=O)OCC)C1
[$([CX3]([#6])[#6])	$([CX3H][#6])]=[$([NX2][#6])	$([NX2H])] O=C1[NH+]=C2C(=NC(=O)1)C=C3N[C@H]4C=CC=C[C@H](NC3=C2)4
[$([CX3]([#6])[#6])	$([CX3H][#6])]=[$([NX2][#6])	$([NX2H])] O=C1C(=O)[C@@H](Nc2cc[nH+]cc2)C(=N[C@@H](c3cc(O)ccc3)C)1
[$([CX3]([#6])[#6])	$([CX3H][#6])]=[$([NX2][#6])	$([NX2H])] O=C1C=2C(=N[C@@H]3[C@@H](NC2)CCCC3)C[C@@H](C=4OC=CC4)C1
[$([CX3]([#6])[#6])	$([CX3H][#6])]=[$([NX2][#6])	$([NX2H])] O=C1C2=C(N(c3c(N=C2)cccc3)CC(=O)C)CC(C1)(C)C
[$([CX3]([#6])[#6])	$([CX3H][#6])]=[$([NX2][#6])	$([NX2H])] O=C1c2c(NCC[NH2+]CCO)ccc(O)c2C(=N)c3c(cccc3)1
[$([CX3]([#6])[#6])	$([CX3H][#6])]=[$([NX2][#6])	$([NX2H])] O=C1N(C(=O)[C@@H](C(=O)N1)C=NCCC=2c3c(NC2)cccc3)CC
[$([CX3]([#6])[#6])	$([CX3H][#6])]=[$([NX2][#6])	$([NX2H])] O=C1N(C(=O)C(C(=O)N1C)C(=NCCCOC=C)CC)C
[$([CX3]([#6])[#6])	$([CX3H][#6])]=[$([NX2][#6])	$([NX2H])] O=C1N(c2ccccc2)[C@H](c3ccccc3)C=4C(=NCCNC14)C
[$([CX3]([#6])[#6])	$([CX3H][#6])]=[$([NX2][#6])	$([NX2H])] O=C1N=C(O)C(C(=O)N(c2ccc(cc2)C)1)C(=NCC[NH+](C)C)CC
[$([CX3]([#6])[#6])	$([CX3H][#6])]=[$([NX2][#6])	$([NX2H])] O=C1N=C(O)C(C(=O)N(c2ccccc2)1)C(=NCCC[NH+](C)C)CC
[$([CX3]([#6])[#6])	$([CX3H][#6])]=[$([NX2][#6])	$([NX2H])] O=C1N=CC(c2ccccc2)=C(c3ccccc3)[C@@H]1C
[$([CX3]([#6])[#6])	$([CX3H][#6])]=[$([NX2][#6])	$([NX2H])] O=C1N2C(=NC(=N[C@@H]2[C@H]3CC=CCC3)N4CC[NH+](CC4)C)N=C(C1)C
[$([CX3]([#6])[#6])	$([CX3H][#6])]=[$([NX2][#6])	$([NX2H])] O=C1N2C(=NC(=N[C@H]2c3cnccc3)N4CC[NH+](CC4)C)N=C(C1)C
[$([CX3]([#6])[#6])	$([CX3H][#6])]=[$([NX2][#6])	$([NX2H])] O=C1NC(=O)C(c2c(cccc2)1)C=NCc3c(cccc3)C[NH+](C)C
[$([CX3]([#6])[#6])	$([CX3H][#6])]=[$([NX2][#6])	$([NX2H])] O=C1NCc2c(cc(N=Cc3c(O)cc(N(CC)CC)cc3)cc2)1
[$([CX3]([#6])[#6])	$([CX3H][#6])]=[$([NX2][#6])	$([NX2H])] O=C1OC(=NC1C=N[C@@H](c2ccccc2)C)c3ccccc3
[$([CX3]([#6])[#6])	$([CX3H][#6])]=[$([NX2][#6])	$([NX2H])] O1C(O[C@H]2[C@@H]1[C@@H](O[C@@H]2CO)N=C3C(C#N)CCCC3)(C)C
[$([CX3]([#6])[#6])	$([CX3H][#6])]=[$([NX2][#6])	$([NX2H])] O1C=C(C=2N=C(c3ccccc3)CC(c4ccncc4)2)C=C1
[$([CX3]([#6])[#6])	$([CX3H][#6])]=[$([NX2][#6])	$([NX2H])] Oc1c(ccc(O)c1)C(=NCC[NH+](CC)CC)c2ccccc2
[$([CX3]([#6])[#6])	$([CX3H][#6])]=[$([NX2][#6])	$([NX2H])] Oc1c2nc(ccc2ccc1)C=Nc3c(O)cccc3
[$([CX3]([#6])[#6])	$([CX3H][#6])]=[$([NX2][#6])	$([NX2H])] Oc1nc(nc(N=CCC=Nc2nc(nc(O)c2)N)c1)N
[$([CX3]([#6])[#6])	$([CX3H][#6])]=[$([NX2][#6])	$([NX2H])] S(=O)(=O)(N)c1cc(N=Cc2c(O)c(OC)ccc2)c(OC)cc1
[$([CX3]([#6])[#6])	$([CX3H][#6])]=[$([NX2][#6])	$([NX2H])] S(=O)(=O)(N)c1ccc(N=Cc2ccc(O)cc2)cc1
[$([CX3]([#6])[#6])	$([CX3H][#6])]=[$([NX2][#6])	$([NX2H])] S(=O)(=O)(N=C([O-])C)c1ccc(N=Cc2ccc([N+]([O-])=O)cc2)cc1
[$([CX3]([#6])[#6])	$([CX3H][#6])]=[$([NX2][#6])	$([NX2H])] S(=O)(=O)(N=C(N)N)c1ccc(N=Cc2c(OCC)cccc2)cc1
[$([CX3]([#6])[#6])	$([CX3H][#6])]=[$([NX2][#6])	$([NX2H])] S(=O)(C1=NC=2C(=N1)CSC2)Cc3nccc(OC)c3
[$([CX3]([#6])[#6])	$([CX3H][#6])]=[$([NX2][#6])	$([NX2H])] S(C1=NN2C(=N1)N=C(C[C@@H]2c3ccccc3)C)C
[$([CX3]([#6])[#6])	$([CX3H][#6])]=[$([NX2][#6])	$([NX2H])] S=C1N=C(/C(=C(\[O-])/OC)/[C@@H](N1)c2cc(C#N)ccc2)CC(=O)OC
[$([CX3]([#6])[#6])	$([CX3H][#6])]=[$([NX2][#6])	$([NX2H])] S=C1N=C(C(=O)OC)C2(C(=O)c3c(cccc3)C2)C(=N1)C(=O)OC
[$([CX3]([#6])[#6])	$([CX3H][#6])]=[$([NX2][#6])	$([NX2H])] S1(=O)(=O)C[C@@H](N=Cc2ccc(OCC)cc2)CC1
[$([CX3]([#6])[#6])	$([CX3H][#6])]=[$([NX2][#6])	$([NX2H])] S1C([N+]([O-])=O)=CC=C1C=Nc2cc(ccc2)C(=O)C
[$([CX3]([#6])[#6])	$([CX3H][#6])]=[$([NX2][#6])	$([NX2H])] S1C(=C(C=C1)C)[C@@H]2N3N=C(SC)N=C(N=C4[C@@H](C(=O)C[C@@H](C4)C)2)3
[$([CX3]([#6])[#6])	$([CX3H][#6])]=[$([NX2][#6])	$([NX2H])] S1C(=NN=C1c2ccccc2)N=CC=3OC=CC3
[$([CX3]([#6])[#6])	$([CX3H][#6])]=[$([NX2][#6])	$([NX2H])] S1C(N=C(c2ccc(F)cc2)C1=NNc3cc(OC)ccc3)=N
[$([CX3]([#6])[#6])	$([CX3H][#6])]=[$([NX2][#6])	$([NX2H])] S1C(N=CC1=NNc2cc(ccc2)C(F)(F)F)=N
[$([CX3]([#6])[#6])	$([CX3H][#6])]=[$([NX2][#6])	$([NX2H])] S1c2c(NC1=O)ccc(N=Cc3c(O)cccc3)c2
[$([CX3]([#6])[#6])	$([CX3H][#6])]=[$([NX2][#6])	$([NX2H])] S1CC([O-])=C(C(=O)C1)C(=Nc2ccc(OC)cc2)C
[$([CX3]([#6])[#6])	$([CX3H][#6])]=[$([NX2][#6])	$([NX2H])] SC1=NC(=O)C(C(=O)N1CC=C)C=N[C@H]2[C@@H]([C@@H](CCC2)C)C
[$([NX3](=O)=O)	$([NX3+](=O)[O-])][!#8] [O-][N+](=O)[C@@H]1N=C(N(C(=[NH+]Cc2cc(NC(=O)COC)ccc2)1)C)C
[$([NX3](=O)=O)	$([NX3+](=O)[O-])][!#8] [O-][N+](=O)C=1OC(C(=O)Nc2c(N3CCC(CC3)C)cccc2)=CC1
[$([NX3](=O)=O)	$([NX3+](=O)[O-])][!#8] [O-][N+](=O)C=1OC(C(=O)Nc2cc3NC(=O)C4=C(c3cc2)CCC4)=CC1
[$([NX3](=O)=O)	$([NX3+](=O)[O-])][!#8] [O-][N+](=O)C1=NN(C(=C1)C)CC(=O)NCc2ccc(cc2)C(=O)OC
[$([NX3](=O)=O)	$([NX3+](=O)[O-])][!#8] [O-][N+](=O)C1=NN(C=C1)CC(=O)NCc2c(N3CCCC3)cccc2
[$([NX3](=O)=O)	$([NX3+](=O)[O-])][!#8] [O-][N+](=O)C1=NN(C=N1)CC(=O)N[C@H]2C3=C(N(N=C3)C(C)(C)C)CCC2
[$([NX3](=O)=O)	$([NX3+](=O)[O-])][!#8] [O-][N+](=O)c1c([O-])ccc(c1)CN2c3nc(cc(c(N=C2CC)3)C)C
[$([NX3](=O)=O)	$([NX3+](=O)[O-])][!#8] [O-][N+](=O)c1c(c(ccc1)C(=O)N2c3c(NC(=O)C2)cccc3)C
[$([NX3](=O)=O)	$([NX3+](=O)[O-])][!#8] [O-][N+](=O)c1c(c(N(C[C@@H]2Oc3c(OC2)cccc3)C)cc(C#N)c1)C
[$([NX3](=O)=O)	$([NX3+](=O)[O-])][!#8] [O-][N+](=O)c1c(c(NC(=O)CC[NH+]2CCCC2)ccc1)C
[$([NX3](=O)=O)	$([NX3+](=O)[O-])][!#8] [O-][N+](=O)c1c(ccc(NC(=O)C[C@@H]2[NH2+]CCNC(=O)2)c1)C
[$([NX3](=O)=O)	$([NX3+](=O)[O-])][!#8] [O-][N+](=O)c1c(cccc1)C(=O)N[C@@H](C(=O)OC)Cc2ccccc2
[$([NX3](=O)=O)	$([NX3+](=O)[O-])][!#8] [O-][N+](=O)c1c(cccc1)C(=O)OCC(=O)NC[C@H]2OCCC2
[$([NX3](=O)=O)	$([NX3+](=O)[O-])][!#8] [O-][N+](=O)c1c(N[C@@H]2O[C@H]([C@@H](O)[C@@H](O)[C@H](O)2)C)ccc(OCC)c1
[$([NX3](=O)=O)	$([NX3+](=O)[O-])][!#8] [O-][N+](=O)c1c(NC(=O)CC[NH+]2CCN(C(=O)C)CCC2)cccc1
[$([NX3](=O)=O)	$([NX3+](=O)[O-])][!#8] [O-][N+](=O)c1c(NC(=O)N[C@@H]([C@@H]2OCCC2)C)cccc1
[$([NX3](=O)=O)	$([NX3+](=O)[O-])][!#8] [O-][N+](=O)c1c(nc(nc1)N([C@@H](c2ccccc2)C)C)NC3CC3
[$([NX3](=O)=O)	$([NX3+](=O)[O-])][!#8] [O-][N+](=O)c1c(NC[C@@H]2COCC2)ccc(c1)/C=C/C(=O)OC
[$([NX3](=O)=O)	$([NX3+](=O)[O-])][!#8] [O-][N+](=O)c1c(NC[C@@H]2COCC2)ccc(c1)C(=O)N
[$([NX3](=O)=O)	$([NX3+](=O)[O-])][!#8] [O-][N+](=O)c1c(NCCOC)ccc(N2C(=O)[C@H](CC(=O)2)C)c1
[$([NX3](=O)=O)	$([NX3+](=O)[O-])][!#8] [O-][N+](=O)c1c(O)cc([O-])c(c1)C=NNC(=O)c2c(N)cccc2
[$([NX3](=O)=O)	$([NX3+](=O)[O-])][!#8] [O-][N+](=O)c1c(OC(=O)[C@H]2N(C(=O)C)CCC2)cccc1
[$([NX3](=O)=O)	$([NX3+](=O)[O-])][!#8] [O-][N+](=O)c1c(OC)nc(OC)nc1/C=C/c2ccccc2
[$([NX3](=O)=O)	$([NX3+](=O)[O-])][!#8] [O-][N+](=O)c1c(Oc2ccccc2)nccc1
[$([NX3](=O)=O)	$([NX3+](=O)[O-])][!#8] [O-][N+](=O)c1c(OCC(=O)Nc2c(cc(cc2)C)C)ccc([N+]([O-])=O)c1
[$([NX3](=O)=O)	$([NX3+](=O)[O-])][!#8] [O-][N+](=O)c1c(OCCC(=O)Nc2c3OCCOc3ccc2)cccc1
[$([NX3](=O)=O)	$([NX3+](=O)[O-])][!#8] [O-][N+](=O)c1cc(ccc1)[C@@H](NC(=O)C[NH+](C2CC2)CC)C
[$([NX3](=O)=O)	$([NX3+](=O)[O-])][!#8] [O-][N+](=O)c1cc(ccc1)[C@@H]2NC(=O)Cc3c(cc(OC)c(OC)c3)2
[$([NX3](=O)=O)	$([NX3+](=O)[O-])][!#8] [O-][N+](=O)c1cc(ccc1)[C@H](Nc2nc(N3N=CC=C3)cnc2)C
[$([NX3](=O)=O)	$([NX3+](=O)[O-])][!#8] [O-][N+](=O)c1cc(ccc1)[C@H]2NC(=O)NC3=C(C(=NO)CCC3)2
[$([NX3](=O)=O)	$([NX3+](=O)[O-])][!#8] [O-][N+](=O)c1cc(ccc1)C(=NNC(=O)C=2NN=C3C2CCCC3)C
[$([NX3](=O)=O)	$([NX3+](=O)[O-])][!#8] [O-][N+](=O)c1cc(ccc1)C(=O)NC[C@H](N2CCOCC2)C=3OC=CC3
[$([NX3](=O)=O)	$([NX3+](=O)[O-])][!#8] [O-][N+](=O)c1cc(ccc1)C=NO[C@@H](C(=O)Nc2ccc(C#N)cc2)C
[$([NX3](=O)=O)	$([NX3+](=O)[O-])][!#8] [O-][N+](=O)c1cc(ccc1)CN(C(=O)Nc2c(cccc2C)C)CC
[$([NX3](=O)=O)	$([NX3+](=O)[O-])][!#8] [O-][N+](=O)c1cc(ccc1)CN2CC[NH+]([C@H]3C[C@@H](CCC3)C)CC2
[$([NX3](=O)=O)	$([NX3+](=O)[O-])][!#8] [O-][N+](=O)c1cc(NC(=O)C(=O)NCC=2Nc3c(cccc3)C2)ccc1
[$([NX3](=O)=O)	$([NX3+](=O)[O-])][!#8] [O-][N+](=O)c1cc(NC(=O)CN2C[C@H](O[C@H](C2)C)C)c(OC)cc1
[$([NX3](=O)=O)	$([NX3+](=O)[O-])][!#8] [O-][N+](=O)c1cc(NC(=O)OCC=2OC=CC2)c(cc1)C
[$([NX3](=O)=O)	$([NX3+](=O)[O-])][!#8] [O-][N+](=O)c1cc(OC(=O)CCCC=2ON=C(N2)C)c(cc1)C
[$([NX3](=O)=O)	$([NX3+](=O)[O-])][!#8] [O-][N+](=O)c1cc2N(C=CC(=O)c2cc1)CC(=O)NCC[NH+](C)C
[$([NX3](=O)=O)	$([NX3+](=O)[O-])][!#8] [O-][N+](=O)c1cc2ON=C(c2cc1)C(=O)OCC[NH+]3[C@H](CCCC3)C
[$([NX3](=O)=O)	$([NX3+](=O)[O-])][!#8] [O-][N+](=O)c1ccc(cc1)[C@H](O)[C@@H](Nc2nc(OC)ccn2)CO
[$([NX3](=O)=O)	$([NX3+](=O)[O-])][!#8] [O-][N+](=O)c1ccc(cc1)[C@H](O)CNC(=O)CNC(=O)C2=COC=C2
[$([NX3](=O)=O)	$([NX3+](=O)[O-])][!#8] [O-][N+](=O)c1ccc(cc1)C(=O)NCCC=2c3c(NC2)ccc(c3)C
[$([NX3](=O)=O)	$([NX3+](=O)[O-])][!#8] [O-][N+](=O)c1ccc(cc1)C[NH+]2C[C@@H](O[C@H](C2)C)C
[$([NX3](=O)=O)	$([NX3+](=O)[O-])][!#8] [O-][N+](=O)c1ccc(cc1)CC(=O)NNC(=O)c2ccc(OC)cc2
[$([NX3](=O)=O)	$([NX3+](=O)[O-])][!#8] [O-][N+](=O)c1ccc(cc1)CN2N=Nc3c(cccc3)C(=O)2
[$([NX3](=O)=O)	$([NX3+](=O)[O-])][!#8] [O-][N+](=O)c1ccc(cc1)CNC(=O)Nc2ccc(N3N=CN=C3)cc2
[$([NX3](=O)=O)	$([NX3+](=O)[O-])][!#8] [O-][N+](=O)c1ccc(N2C(C=[NH+]CCCO)=CC=C2)cc1
[$([NX3](=O)=O)	$([NX3+](=O)[O-])][!#8] [O-][N+](=O)c1ccc(N2CC[NH+](C[C@H](O)COC)CC2)cc1
[$([NX3](=O)=O)	$([NX3+](=O)[O-])][!#8] [O-][N+](=O)c1ccc(NC(=O)C(=O)Nc2cc3OCOc3cc2)cc1
[$([NX3](=O)=O)	$([NX3+](=O)[O-])][!#8] [O-][N+](=O)c1ccc(OCC(=O)NN=Cc2c(O)cccc2)cc1
[$([NX3](=O)=O)	$([NX3+](=O)[O-])][!#8] [O-][N+](=O)c1cnc(N[C@H]2C[NH+](Cc3ccccc3)CC2)cc1
[$([NX3](=O)=O)	$([NX3+](=O)[O-])][!#8] [O-][N+](=O)c1ncccc(O[C@@H](C(=O)N(Cc2ccccc2)C)C)1
[$([NX3](=O)=O)	$([NX3+](=O)[O-])][!#8] [S-]C1=NN=C(N(N=CC=2OC(c3c([N+]([O-])=O)cccc3)=CC2)1)CC
[$([NX3](=O)=O)	$([NX3+](=O)[O-])][!#8] BrC=1SC(C=NNc2ncc([N+]([O-])=O)cc2)=CC1
[$([NX3](=O)=O)	$([NX3+](=O)[O-])][!#8] ClC1=C(Cl)C=NN(C(=O)1)C[NH+](Cc2cc([N+]([O-])=O)ccc2)C
[$([NX3](=O)=O)	$([NX3+](=O)[O-])][!#8] Clc1c([N+]([O-])=O)cc(cc1)C(=O)NNC(=O)CCc2ccccc2
[$([NX3](=O)=O)	$([NX3+](=O)[O-])][!#8] Clc1c(cc([N+]([O-])=O)c(N2CCOCC2)c1)C(F)(F)F
[$([NX3](=O)=O)	$([NX3+](=O)[O-])][!#8] Clc1c(ccc([N+]([O-])=O)c1)C(=O)N2[C@H](CCCC2)CC
[$([NX3](=O)=O)	$([NX3+](=O)[O-])][!#8] Clc1c(ccc([N+]([O-])=O)c1)C(=O)NN=Cc2c(O)c(OC)ccc2
[$([NX3](=O)=O)	$([NX3+](=O)[O-])][!#8] Clc1c(Cl)ccc(c1)[C@H]2NC(=O)CC[C@H]([N+]([O-])=O)2
[$([NX3](=O)=O)	$([NX3+](=O)[O-])][!#8] Clc1c(NC(=O)NCC2=NNC=N2)ccc([N+]([O-])=O)c1
[$([NX3](=O)=O)	$([NX3+](=O)[O-])][!#8] Clc1c(OCC)ccc(NCc2c([N+]([O-])=O)cc(cc2)C(=O)N)c1
[$([NX3](=O)=O)	$([NX3+](=O)[O-])][!#8] Clc1cc([N+]([O-])=O)c(N/C=C/C(=O)C=2OC=CC2)cc1
[$([NX3](=O)=O)	$([NX3+](=O)[O-])][!#8] Clc1ccc(cc1)CN(c2ncc([N+]([O-])=O)cc2)C
[$([NX3](=O)=O)	$([NX3+](=O)[O-])][!#8] Clc1ncccc(NC(=O)/C=C/c2c([N+]([O-])=O)cc(F)cc2)1
[$([NX3](=O)=O)	$([NX3+](=O)[O-])][!#8] FC(F)(F)C(F)(F)C(F)(F)[C@@H](C[N+]([O-])=O)CC([O-])=O
[$([NX3](=O)=O)	$([NX3+](=O)[O-])][!#8] FC(F)(F)CNC(=O)NCCNc1ccc([N+]([O-])=O)cc1
[$([NX3](=O)=O)	$([NX3+](=O)[O-])][!#8] FC(F)(F)COC[C@H](NC(=O)c1c(c([N+]([O-])=O)ccc1)C)C
[$([NX3](=O)=O)	$([NX3+](=O)[O-])][!#8] Fc1c([N+]([O-])=O)cc(NC(=O)c2ccc([N+]([O-])=O)cc2)cc1
[$([NX3](=O)=O)	$([NX3+](=O)[O-])][!#8] Fc1c(cccc1)C(=O)Nc2c(OC(F)F)ccc([N+]([O-])=O)c2
[$([NX3](=O)=O)	$([NX3+](=O)[O-])][!#8] Fc1c(F)ccc(c1)[C@@H](NC(=O)Cc2c([N+]([O-])=O)cccc2)C
[$([NX3](=O)=O)	$([NX3+](=O)[O-])][!#8] Fc1c(N2CCN(CCO)CC2)ccc([N+]([O-])=O)c1
[$([NX3](=O)=O)	$([NX3+](=O)[O-])][!#8] Fc1c(N2CCOCC2)cc(N3CCCCCC3)c([N+]([O-])=O)c1
[$([NX3](=O)=O)	$([NX3+](=O)[O-])][!#8] Fc1cc(ccc1)C2(CNC(=O)[C@@H]3[C@@H]([N+]([O-])=O)C3)CCOCC2
[$([NX3](=O)=O)	$([NX3+](=O)[O-])][!#8] Fc1cc(NC(=O)CON=CC=2OC([N+]([O-])=O)=CC2)ccc1
[$([NX3](=O)=O)	$([NX3+](=O)[O-])][!#8] Fc1cc2c(N(C=C(C(=O)Nc3ccc([N+]([O-])=O)cc3)C(=O)2)C)cc1
[$([NX3](=O)=O)	$([NX3+](=O)[O-])][!#8] Fc1ccc(cc1)[C@@H]2OCCN(C=3N(N=C(C([N+]([O-])=O)3)C)C)C2
[$([NX3](=O)=O)	$([NX3+](=O)[O-])][!#8] S(=O)(=O)(NC1CCCCC1)c2cc([N+]([O-])=O)ccc2
[$([NX3](=O)=O)	$([NX3+](=O)[O-])][!#8] S(=O)(=O)(NCCN1N=C(C=C1C)C)c2ccc([N+]([O-])=O)cc2
[$([NX3](=O)=O)	$([NX3+](=O)[O-])][!#8] S(=O)(=O)(NN1C=NN=C1)c2cc([N+]([O-])=O)c(cc2)C
[$([NX3](=O)=O)	$([NX3+](=O)[O-])][!#8] S(C(=[NH+]C1CCCC1)N)Cc2cc([N+]([O-])=O)ccc2
[$([NX3](=O)=O)	$([NX3+](=O)[O-])][!#8] S(C1=NN=C(N(N)1)C(F)F)CN2N=C(C([N+]([O-])=O)=C2C)C
[$([NX3](=O)=O)	$([NX3+](=O)[O-])][!#8] S(c1c(cc([N+]([O-])=O)cc1)C(=O)OCC=C)C2=NN=NN2C
[$([NX3](=O)=O)	$([NX3+](=O)[O-])][!#8] S=C(Nc1c(ccc([N+]([O-])=O)c1)C)NC(=O)C
[$([NX3](=O)=O)	$([NX3+](=O)[O-])][!#8] S=C(Nc1ccc([N+]([O-])=O)cc1)NC(=O)/C=C/C=2OC(=CC2)C
[$([NX3](=O)=O)	$([NX3+](=O)[O-])][!#8] S=C(NN=Cc1cc([N+]([O-])=O)c(NC)cc1)Nc2c(cccc2)C
[$([NX3](=O)=O)	$([NX3+](=O)[O-])][!#8] S1C([N+]([O-])=O)=CC(/C=C(\C#N)/c2ncc(cc2)C(F)(F)F)=C1
[$([NX3](=O)=O)	$([NX3+](=O)[O-])][!#8] S1C([N+]([O-])=O)=CC(=C1N2CCN(CC=3N=CSC3)CC2)C
[$([NX3](=O)=O)	$([NX3+](=O)[O-])][!#8] S1C([N+]([O-])=O)=CC(=C1NCc2c([N+]([O-])=O)cccc2)C
[$([NX3](=O)=O)	$([NX3+](=O)[O-])][!#8] S1C(=NC(=C1)C)N2CCN(c3ncc([N+]([O-])=O)cc3)CC2
[$([NX3](=O)=O)	$([NX3+](=O)[O-])][!#8] S1C(=Nc2cc([N+]([O-])=O)ccc2)N(C(=O)[C@@H]1CC([O-])=O)CC=C
[$([NX3](=O)=O)	$([NX3+](=O)[O-])][!#8] S1C(C(=O)[C@H](C#N)C=2Oc3c(N2)cccc3)=CC([N+]([O-])=O)=C1C
[$([NX3](=O)=O)	$([NX3+](=O)[O-])][!#8] S1C(C(=O)Nc2c(F)c(F)c(F)cc2)=CC([N+]([O-])=O)=C1C
[$([NX3](=O)=O)	$([NX3+](=O)[O-])][!#8] S1C(C(=O)O[C@@H](C(=O)Nc2c([N+]([O-])=O)cccc2)C)=C(C=C1)C
[$([NX3](=O)=O)	$([NX3+](=O)[O-])][!#8] S1C(C=2OC=C([NH+]2)CNC=3N(N=C(C([N+]([O-])=O)3)C)C)=CC=C1
[$([NX3](=O)=O)	$([NX3+](=O)[O-])][!#8] S1C(SCC(=O)Nc2cc([N+]([O-])=O)c(cc2)C)=NC(=C1)C
[$([NX3](=O)=O)	$([NX3+](=O)[O-])][!#8] S1C2=NC(NCc3c(OC(C)C)cccc3)=C([N+]([O-])=O)N2C=C1
[$([NX3](=O)=O)	$([NX3+](=O)[O-])][!#8] S1c2c(N(C1=NC(=[OH+])C)CC=C)cc([N+]([O-])=O)cc2
[C;!D4;!D1;!R;!$(C(=O));$(C([N;X3;!D1])[#6;!D1][!D1])]-;!@[N;X3;!D1;!$(NC=;!@[N	O	S]);$(N([C;!D1;!R])[#6;!D1]!=[!D1])] [O-][N+](=O)c1c(c(NC(=O)[C@H](N2CCOCC2)C)ccc1)C
[C;!D4;!D1;!R;!$(C(=O));$(C([N;X3;!D1])[#6;!D1][!D1])]-;!@[N;X3;!D1;!$(NC=;!@[N	O	S]);$(N([C;!D1;!R])[#6;!D1]!=[!D1])] [O-][N+](=O)c1c(N2CCN(CC(=O)NCC=3OC=CC3)CC2)cccc1
[C;!D4;!D1;!R;!$(C(=O));$(C([N;X3;!D1])[#6;!D1][!D1])]-;!@[N;X3;!D1;!$(NC=;!@[N	O	S]);$(N([C;!D1;!R])[#6;!D1]!=[!D1])] [O-][N+](=O)c1cc(ccc1)[C@@H](N(C(=O)CN2C[C@H](O[C@@H](C2)C)C)C)C
[C;!D4;!D1;!R;!$(C(=O));$(C([N;X3;!D1])[#6;!D1][!D1])]-;!@[N;X3;!D1;!$(NC=;!@[N	O	S]);$(N([C;!D1;!R])[#6;!D1]!=[!D1])] [O-][N+](=O)c1cc(ccc1)C(=O)NC[C@H](N2CCOCC2)C
[C;!D4;!D1;!R;!$(C(=O));$(C([N;X3;!D1])[#6;!D1][!D1])]-;!@[N;X3;!D1;!$(NC=;!@[N	O	S]);$(N([C;!D1;!R])[#6;!D1]!=[!D1])] [O-][N+](=O)c1ccc(c2nc(NCCCOC)cc(n2)C)cc1
[C;!D4;!D1;!R;!$(C(=O));$(C([N;X3;!D1])[#6;!D1][!D1])]-;!@[N;X3;!D1;!$(NC=;!@[N	O	S]);$(N([C;!D1;!R])[#6;!D1]!=[!D1])] [O-]/C(/NCCCOC)=C(/C#N)\C(=O)C=1NC(=O)c2c(cccc2)C1
[C;!D4;!D1;!R;!$(C(=O));$(C([N;X3;!D1])[#6;!D1][!D1])]-;!@[N;X3;!D1;!$(NC=;!@[N	O	S]);$(N([C;!D1;!R])[#6;!D1]!=[!D1])] [S-]c1nc(nc2NN=Cc12)NCc3ccccc3
[C;!D4;!D1;!R;!$(C(=O));$(C([N;X3;!D1])[#6;!D1][!D1])]-;!@[N;X3;!D1;!$(NC=;!@[N	O	S]);$(N([C;!D1;!R])[#6;!D1]!=[!D1])] ClC=1C(=O)NN=CC(NCc2c(cccc2)C[NH+]3[C@H](CCCC3)C)1
[C;!D4;!D1;!R;!$(C(=O));$(C([N;X3;!D1])[#6;!D1][!D1])]-;!@[N;X3;!D1;!$(NC=;!@[N	O	S]);$(N([C;!D1;!R])[#6;!D1]!=[!D1])] ClC=1SC(=CC1)CN2c3c(O[C@@H](C(=O)NC)C2)cccc3
[C;!D4;!D1;!R;!$(C(=O));$(C([N;X3;!D1])[#6;!D1][!D1])]-;!@[N;X3;!D1;!$(NC=;!@[N	O	S]);$(N([C;!D1;!R])[#6;!D1]!=[!D1])] Clc1c(cccc1)[C@H](N2CCOCC2)CNC(=O)N3CCC3
[C;!D4;!D1;!R;!$(C(=O));$(C([N;X3;!D1])[#6;!D1][!D1])]-;!@[N;X3;!D1;!$(NC=;!@[N	O	S]);$(N([C;!D1;!R])[#6;!D1]!=[!D1])] Clc1c(Cl)ccc(c1)/C=C/C(=O)NC[C@H](N2CCOCC2)C
[C;!D4;!D1;!R;!$(C(=O));$(C([N;X3;!D1])[#6;!D1][!D1])]-;!@[N;X3;!D1;!$(NC=;!@[N	O	S]);$(N([C;!D1;!R])[#6;!D1]!=[!D1])] Clc1c(N2N=NC(C(=O)NCCCN3CCOCC3)=C2)cccc1
[C;!D4;!D1;!R;!$(C(=O));$(C([N;X3;!D1])[#6;!D1][!D1])]-;!@[N;X3;!D1;!$(NC=;!@[N	O	S]);$(N([C;!D1;!R])[#6;!D1]!=[!D1])] Clc1c(NCC(=O)N2CCC(C(=O)N)CC2)ccc(c1)C
[C;!D4;!D1;!R;!$(C(=O));$(C([N;X3;!D1])[#6;!D1][!D1])]-;!@[N;X3;!D1;!$(NC=;!@[N	O	S]);$(N([C;!D1;!R])[#6;!D1]!=[!D1])] Clc1c(ncc(c1)C(=O)N)NC[C@@H]2CN(c3ccc(F)cc3)CC2
[C;!D4;!D1;!R;!$(C(=O));$(C([N;X3;!D1])[#6;!D1][!D1])]-;!@[N;X3;!D1;!$(NC=;!@[N	O	S]);$(N([C;!D1;!R])[#6;!D1]!=[!D1])] Clc1cc(NCC(=O)Nc2cc(C#N)ccc2)c(NC(=O)C)cc1
[C;!D4;!D1;!R;!$(C(=O));$(C([N;X3;!D1])[#6;!D1][!D1])]-;!@[N;X3;!D1;!$(NC=;!@[N	O	S]);$(N([C;!D1;!R])[#6;!D1]!=[!D1])] Clc1ccc(N2C(=O)[C@@H](N[C@H](c3ccccc3)C)CC(=O)2)cc1
[C;!D4;!D1;!R;!$(C(=O));$(C([N;X3;!D1])[#6;!D1][!D1])]-;!@[N;X3;!D1;!$(NC=;!@[N	O	S]);$(N([C;!D1;!R])[#6;!D1]!=[!D1])] Clc1ccc(NCC(=O)NC(=O)N[C@@H]2CS(=O)(=O)CC2)cc1
[C;!D4;!D1;!R;!$(C(=O));$(C([N;X3;!D1])[#6;!D1][!D1])]-;!@[N;X3;!D1;!$(NC=;!@[N	O	S]);$(N([C;!D1;!R])[#6;!D1]!=[!D1])] Clc1nccc(c1)C(=O)N(C[C@@H](N2CCOCC2)C)C
[C;!D4;!D1;!R;!$(C(=O));$(C([N;X3;!D1])[#6;!D1][!D1])]-;!@[N;X3;!D1;!$(NC=;!@[N	O	S]);$(N([C;!D1;!R])[#6;!D1]!=[!D1])] FC(F)(F)C1=NN=C2N(N=C(N[C@@H](C=3OC(=CC3)C)C)C=C2)1
[C;!D4;!D1;!R;!$(C(=O));$(C([N;X3;!D1])[#6;!D1][!D1])]-;!@[N;X3;!D1;!$(NC=;!@[N	O	S]);$(N([C;!D1;!R])[#6;!D1]!=[!D1])] FC(F)(F)c1c(cccc1)[C@@H](Nc2ncc(C#N)cc2)C
[C;!D4;!D1;!R;!$(C(=O));$(C([N;X3;!D1])[#6;!D1][!D1])]-;!@[N;X3;!D1;!$(NC=;!@[N	O	S]);$(N([C;!D1;!R])[#6;!D1]!=[!D1])] FC(F)(F)c1c(cccc1)CN([C@H](C(=O)NC(=O)NC)C)C
[C;!D4;!D1;!R;!$(C(=O));$(C([N;X3;!D1])[#6;!D1][!D1])]-;!@[N;X3;!D1;!$(NC=;!@[N	O	S]);$(N([C;!D1;!R])[#6;!D1]!=[!D1])] FC(F)(F)c1c(nccc1)NCc2cc(NC(=O)C(C)C)ccc2
[C;!D4;!D1;!R;!$(C(=O));$(C([N;X3;!D1])[#6;!D1][!D1])]-;!@[N;X3;!D1;!$(NC=;!@[N	O	S]);$(N([C;!D1;!R])[#6;!D1]!=[!D1])] FC(F)(F)c1c(nccc1)NCCNC(=O)N[C@H](C(C)C)C
[C;!D4;!D1;!R;!$(C(=O));$(C([N;X3;!D1])[#6;!D1][!D1])]-;!@[N;X3;!D1;!$(NC=;!@[N	O	S]);$(N([C;!D1;!R])[#6;!D1]!=[!D1])] FC(F)(F)c1ccc(N2N=NN=C2CNc3c(cccc3)C)cc1
[C;!D4;!D1;!R;!$(C(=O));$(C([N;X3;!D1])[#6;!D1][!D1])]-;!@[N;X3;!D1;!$(NC=;!@[N	O	S]);$(N([C;!D1;!R])[#6;!D1]!=[!D1])] FC(F)(F)COc1cc(N[C@H](C(=O)NC(=O)N)C)ccc1
[C;!D4;!D1;!R;!$(C(=O));$(C([N;X3;!D1])[#6;!D1][!D1])]-;!@[N;X3;!D1;!$(NC=;!@[N	O	S]);$(N([C;!D1;!R])[#6;!D1]!=[!D1])] Fc1c(ccc(F)c1)[C@@H](Nc2nc(nc3N(N=Cc32)C)C)C
[C;!D4;!D1;!R;!$(C(=O));$(C([N;X3;!D1])[#6;!D1][!D1])]-;!@[N;X3;!D1;!$(NC=;!@[N	O	S]);$(N([C;!D1;!R])[#6;!D1]!=[!D1])] Fc1c(cccc1)CNC(=O)CNc2ncnc3c2cccc3
[C;!D4;!D1;!R;!$(C(=O));$(C([N;X3;!D1])[#6;!D1][!D1])]-;!@[N;X3;!D1;!$(NC=;!@[N	O	S]);$(N([C;!D1;!R])[#6;!D1]!=[!D1])] Fc1c(NC(=O)CNc2c(cccc2)CN(C(=O)C)C)ccc(F)c1
[C;!D4;!D1;!R;!$(C(=O));$(C([N;X3;!D1])[#6;!D1][!D1])]-;!@[N;X3;!D1;!$(NC=;!@[N	O	S]);$(N([C;!D1;!R])[#6;!D1]!=[!D1])] Fc1c(OC)ccc(N[C@H](C(=O)NC(=O)N[C@@H](COC)C)C)c1
[C;!D4;!D1;!R;!$(C(=O));$(C([N;X3;!D1])[#6;!D1][!D1])]-;!@[N;X3;!D1;!$(NC=;!@[N	O	S]);$(N([C;!D1;!R])[#6;!D1]!=[!D1])] Fc1cc(ccc1)[C@@H](O)CN2CC[NH+](CC2)CCC(C)C
[C;!D4;!D1;!R;!$(C(=O));$(C([N;X3;!D1])[#6;!D1][!D1])]-;!@[N;X3;!D1;!$(NC=;!@[N	O	S]);$(N([C;!D1;!R])[#6;!D1]!=[!D1])] Fc1cc(ccc1)C(=O)N2CCN(Cc3ccc(F)cc3)CC2
[C;!D4;!D1;!R;!$(C(=O));$(C([N;X3;!D1])[#6;!D1][!D1])]-;!@[N;X3;!D1;!$(NC=;!@[N	O	S]);$(N([C;!D1;!R])[#6;!D1]!=[!D1])] Fc1cc(ccc1)C(=O)NC[C@@H](N2CCOCC2)c3cc(ccc3)C
[C;!D4;!D1;!R;!$(C(=O));$(C([N;X3;!D1])[#6;!D1][!D1])]-;!@[N;X3;!D1;!$(NC=;!@[N	O	S]);$(N([C;!D1;!R])[#6;!D1]!=[!D1])] Fc1cc(NC(=O)[C@@H](N2CC[NH+](CC(=O)NCC)CC2)C)ccc1
[C;!D4;!D1;!R;!$(C(=O));$(C([N;X3;!D1])[#6;!D1][!D1])]-;!@[N;X3;!D1;!$(NC=;!@[N	O	S]);$(N([C;!D1;!R])[#6;!D1]!=[!D1])] Fc1ccc(cc1)[C@H](NC(=O)CNc2ccc(N3N=CN=C3)cc2)C
[C;!D4;!D1;!R;!$(C(=O));$(C([N;X3;!D1])[#6;!D1][!D1])]-;!@[N;X3;!D1;!$(NC=;!@[N	O	S]);$(N([C;!D1;!R])[#6;!D1]!=[!D1])] Fc1ccc(cc1)CNc2ncccc2C(=O)NCCc3ccccc3
[C;!D4;!D1;!R;!$(C(=O));$(C([N;X3;!D1])[#6;!D1][!D1])]-;!@[N;X3;!D1;!$(NC=;!@[N	O	S]);$(N([C;!D1;!R])[#6;!D1]!=[!D1])] N#CCCN(c1ccc(cc1)C=NN2c3c(N=C2CC)cccc3)C
[C;!D4;!D1;!R;!$(C(=O));$(C([N;X3;!D1])[#6;!D1][!D1])]-;!@[N;X3;!D1;!$(NC=;!@[N	O	S]);$(N([C;!D1;!R])[#6;!D1]!=[!D1])] N=1N(C=CC1NCC=2c3c(NC2)cccc3)CCC
[C;!D4;!D1;!R;!$(C(=O));$(C([N;X3;!D1])[#6;!D1][!D1])]-;!@[N;X3;!D1;!$(NC=;!@[N	O	S]);$(N([C;!D1;!R])[#6;!D1]!=[!D1])] n1c2N(N=Cc2c(nc1)NCCCC=3C(=NN(c4ccccc4)C3)C)C
[C;!D4;!D1;!R;!$(C(=O));$(C([N;X3;!D1])[#6;!D1][!D1])]-;!@[N;X3;!D1;!$(NC=;!@[N	O	S]);$(N([C;!D1;!R])[#6;!D1]!=[!D1])] n1c2nc(ccc2cc3c1CCN(C3)CCc4ccccc4)C
[C;!D4;!D1;!R;!$(C(=O));$(C([N;X3;!D1])[#6;!D1][!D1])]-;!@[N;X3;!D1;!$(NC=;!@[N	O	S]);$(N([C;!D1;!R])[#6;!D1]!=[!D1])] O(c1c(cc(cc1)CNC=2C=NN(C2)CC)C[NH+]3CCCCC3)C
[C;!D4;!D1;!R;!$(C(=O));$(C([N;X3;!D1])[#6;!D1][!D1])]-;!@[N;X3;!D1;!$(NC=;!@[N	O	S]);$(N([C;!D1;!R])[#6;!D1]!=[!D1])] O(c1c(cccc1)CNc2ccc(O)cc2)C
[C;!D4;!D1;!R;!$(C(=O));$(C([N;X3;!D1])[#6;!D1][!D1])]-;!@[N;X3;!D1;!$(NC=;!@[N	O	S]);$(N([C;!D1;!R])[#6;!D1]!=[!D1])] O=C(N(CC)CC)[C@H](Nc1ncccc(C#N)1)c2ccccc2
[C;!D4;!D1;!R;!$(C(=O));$(C([N;X3;!D1])[#6;!D1][!D1])]-;!@[N;X3;!D1;!$(NC=;!@[N	O	S]);$(N([C;!D1;!R])[#6;!D1]!=[!D1])] O=C(N)COc1c(OC)cc(cc1)CNC2=NC=NN2
[C;!D4;!D1;!R;!$(C(=O));$(C([N;X3;!D1])[#6;!D1][!D1])]-;!@[N;X3;!D1;!$(NC=;!@[N	O	S]);$(N([C;!D1;!R])[#6;!D1]!=[!D1])] O=C(N[C@](C#N)(C1CC1)C)CNc2c(ccc(NC(=O)C)c2)C
[C;!D4;!D1;!R;!$(C(=O));$(C([N;X3;!D1])[#6;!D1][!D1])]-;!@[N;X3;!D1;!$(NC=;!@[N	O	S]);$(N([C;!D1;!R])[#6;!D1]!=[!D1])] O=C(N[C@@H](c1ccccc1)C2CC2)CN3C[C@H](O[C@@H](C3)C)C
[C;!D4;!D1;!R;!$(C(=O));$(C([N;X3;!D1])[#6;!D1][!D1])]-;!@[N;X3;!D1;!$(NC=;!@[N	O	S]);$(N([C;!D1;!R])[#6;!D1]!=[!D1])] O=C(N[C@@H](CC)C)NCCN(c1c(cccc1)C)CC
[C;!D4;!D1;!R;!$(C(=O));$(C([N;X3;!D1])[#6;!D1][!D1])]-;!@[N;X3;!D1;!$(NC=;!@[N	O	S]);$(N([C;!D1;!R])[#6;!D1]!=[!D1])] O=C(N1C[C@H](OCC1)C(=O)N)NCCCN(c2ccccc2)CC
[C;!D4;!D1;!R;!$(C(=O));$(C([N;X3;!D1])[#6;!D1][!D1])]-;!@[N;X3;!D1;!$(NC=;!@[N	O	S]);$(N([C;!D1;!R])[#6;!D1]!=[!D1])] O=C(N1CCN([C@@H](C#N)c2ccc(OC)cc2)CC1)C3CC3
[C;!D4;!D1;!R;!$(C(=O));$(C([N;X3;!D1])[#6;!D1][!D1])]-;!@[N;X3;!D1;!$(NC=;!@[N	O	S]);$(N([C;!D1;!R])[#6;!D1]!=[!D1])] O=C(N1CCN(CC(=O)c2ccc(cc2)C)CC1)c3c(cccc3)C
[C;!D4;!D1;!R;!$(C(=O));$(C([N;X3;!D1])[#6;!D1][!D1])]-;!@[N;X3;!D1;!$(NC=;!@[N	O	S]);$(N([C;!D1;!R])[#6;!D1]!=[!D1])] O=C(N1CCN(CC(=O)N[C@H](C2CC2)C)CC1)C[NH+](C)C
[C;!D4;!D1;!R;!$(C(=O));$(C([N;X3;!D1])[#6;!D1][!D1])]-;!@[N;X3;!D1;!$(NC=;!@[N	O	S]);$(N([C;!D1;!R])[#6;!D1]!=[!D1])] O=C(N1CCN(CC(=O)N2CCCCC2)CC1)Nc3cnccc3
[C;!D4;!D1;!R;!$(C(=O));$(C([N;X3;!D1])[#6;!D1][!D1])]-;!@[N;X3;!D1;!$(NC=;!@[N	O	S]);$(N([C;!D1;!R])[#6;!D1]!=[!D1])] O=C(N1CCN(CC1)CCC=2OC(=NN2)C)C3CC3
[C;!D4;!D1;!R;!$(C(=O));$(C([N;X3;!D1])[#6;!D1][!D1])]-;!@[N;X3;!D1;!$(NC=;!@[N	O	S]);$(N([C;!D1;!R])[#6;!D1]!=[!D1])] O=C(N1CCN(CC1)CCCC(=O)c2ccccc2)CC(C)(C)C
[C;!D4;!D1;!R;!$(C(=O));$(C([N;X3;!D1])[#6;!D1][!D1])]-;!@[N;X3;!D1;!$(NC=;!@[N	O	S]);$(N([C;!D1;!R])[#6;!D1]!=[!D1])] O=C(NC(=O)CNc1cc(NC(=O)C)c(cc1)C)NCC
[C;!D4;!D1;!R;!$(C(=O));$(C([N;X3;!D1])[#6;!D1][!D1])]-;!@[N;X3;!D1;!$(NC=;!@[N	O	S]);$(N([C;!D1;!R])[#6;!D1]!=[!D1])] O=C(NC(C)C)CNC1=NN=NN(c2ccc(cc2)C)1
[C;!D4;!D1;!R;!$(C(=O));$(C([N;X3;!D1])[#6;!D1][!D1])]-;!@[N;X3;!D1;!$(NC=;!@[N	O	S]);$(N([C;!D1;!R])[#6;!D1]!=[!D1])] O=C(NC[C@H](N1CCOCC1)c2ccccc2)/C=C/C=3OC=CC3
[C;!D4;!D1;!R;!$(C(=O));$(C([N;X3;!D1])[#6;!D1][!D1])]-;!@[N;X3;!D1;!$(NC=;!@[N	O	S]);$(N([C;!D1;!R])[#6;!D1]!=[!D1])] O=C(NC[C@H]1C[NH+](C(C)C)CC1)CCNc2ncccn2
[C;!D4;!D1;!R;!$(C(=O));$(C([N;X3;!D1])[#6;!D1][!D1])]-;!@[N;X3;!D1;!$(NC=;!@[N	O	S]);$(N([C;!D1;!R])[#6;!D1]!=[!D1])] O=C(Nc1c(OC(C)C)ccc(C#N)c1)NC[C@H](N2CCOCC2)C
[C;!D4;!D1;!R;!$(C(=O));$(C([N;X3;!D1])[#6;!D1][!D1])]-;!@[N;X3;!D1;!$(NC=;!@[N	O	S]);$(N([C;!D1;!R])[#6;!D1]!=[!D1])] O=C(Nc1ccc(cc1)[C@@H](Nc2ncccn2)C)NC(C)C
[C;!D4;!D1;!R;!$(C(=O));$(C([N;X3;!D1])[#6;!D1][!D1])]-;!@[N;X3;!D1;!$(NC=;!@[N	O	S]);$(N([C;!D1;!R])[#6;!D1]!=[!D1])] O=C(NCC)c1cc(c(NCC(=O)NCc2c(cccc2)C)cc1)C
[C;!D4;!D1;!R;!$(C(=O));$(C([N;X3;!D1])[#6;!D1][!D1])]-;!@[N;X3;!D1;!$(NC=;!@[N	O	S]);$(N([C;!D1;!R])[#6;!D1]!=[!D1])] O=C(NCC)c1cc(c(NCC=2ON=C(N2)CC(C)C)cc1)C
[C;!D4;!D1;!R;!$(C(=O));$(C([N;X3;!D1])[#6;!D1][!D1])]-;!@[N;X3;!D1;!$(NC=;!@[N	O	S]);$(N([C;!D1;!R])[#6;!D1]!=[!D1])] O=C(NCC1CCCCC1)[C@H](N2CC[NH+](CC3CC3)CC2)C
[C;!D4;!D1;!R;!$(C(=O));$(C([N;X3;!D1])[#6;!D1][!D1])]-;!@[N;X3;!D1;!$(NC=;!@[N	O	S]);$(N([C;!D1;!R])[#6;!D1]!=[!D1])] O=C(NCCC)c1cc(NCC2=NN=NN(c3ccccc3)2)ccc1
[C;!D4;!D1;!R;!$(C(=O));$(C([N;X3;!D1])[#6;!D1][!D1])]-;!@[N;X3;!D1;!$(NC=;!@[N	O	S]);$(N([C;!D1;!R])[#6;!D1]!=[!D1])] O=C(NCCN(c1c(cccc1)C)CC)/C(/C#N)=C/C=2OC=CC2
[C;!D4;!D1;!R;!$(C(=O));$(C([N;X3;!D1])[#6;!D1][!D1])]-;!@[N;X3;!D1;!$(NC=;!@[N	O	S]);$(N([C;!D1;!R])[#6;!D1]!=[!D1])] O=C(NNC(=O)CNc1c(cc(cc1)C)C)C2CC2
[C;!D4;!D1;!R;!$(C(=O));$(C([N;X3;!D1])[#6;!D1][!D1])]-;!@[N;X3;!D1;!$(NC=;!@[N	O	S]);$(N([C;!D1;!R])[#6;!D1]!=[!D1])] O=C(OC)[C@@H](N1CC[NH+](CC(=O)N2[C@H](CCCC2)C)CC1)C
[C;!D4;!D1;!R;!$(C(=O));$(C([N;X3;!D1])[#6;!D1][!D1])]-;!@[N;X3;!D1;!$(NC=;!@[N	O	S]);$(N([C;!D1;!R])[#6;!D1]!=[!D1])] O=C(OCC)N1CCN([C@@H](C(=O)N2Cc3c(cccc3)CC2)C)CC1
[C;!D4;!D1;!R;!$(C(=O));$(C([N;X3;!D1])[#6;!D1][!D1])]-;!@[N;X3;!D1;!$(NC=;!@[N	O	S]);$(N([C;!D1;!R])[#6;!D1]!=[!D1])] O=C1c2c(NCCCO)cccc2C(=O)c3c(cccc3)1
[C;!D4;!D1;!R;!$(C(=O));$(C([N;X3;!D1])[#6;!D1][!D1])]-;!@[N;X3;!D1;!$(NC=;!@[N	O	S]);$(N([C;!D1;!R])[#6;!D1]!=[!D1])] O=C1N(C(=O)[C@@H](N1)CC(C)C)CN(Cc2c(OC)ccc(c2)C)C
[C;!D4;!D1;!R;!$(C(=O));$(C([N;X3;!D1])[#6;!D1][!D1])]-;!@[N;X3;!D1;!$(NC=;!@[N	O	S]);$(N([C;!D1;!R])[#6;!D1]!=[!D1])] O=C1N(C(=O)C(C#N)=C(N1C)N(CC=2OC(=CC2)[C@H]3[C@H](C3)C)C)C
[C;!D4;!D1;!R;!$(C(=O));$(C([N;X3;!D1])[#6;!D1][!D1])]-;!@[N;X3;!D1;!$(NC=;!@[N	O	S]);$(N([C;!D1;!R])[#6;!D1]!=[!D1])] O=C1N(C(=O)C2(N1)CCCC2)C[C@@H](O)CN3C[C@H](O[C@@H](C3)C)C
[C;!D4;!D1;!R;!$(C(=O));$(C([N;X3;!D1])[#6;!D1][!D1])]-;!@[N;X3;!D1;!$(NC=;!@[N	O	S]);$(N([C;!D1;!R])[#6;!D1]!=[!D1])] O=C1N(c2c(cccc2)C(=O)1)CN(Cc3c(N4CCCC4)cccc3)C
[C;!D4;!D1;!R;!$(C(=O));$(C([N;X3;!D1])[#6;!D1][!D1])]-;!@[N;X3;!D1;!$(NC=;!@[N	O	S]);$(N([C;!D1;!R])[#6;!D1]!=[!D1])] O=C1N2N=C(N=C2NC(=C1)C)NCc3ccc(OC)cc3
[C;!D4;!D1;!R;!$(C(=O));$(C([N;X3;!D1])[#6;!D1][!D1])]-;!@[N;X3;!D1;!$(NC=;!@[N	O	S]);$(N([C;!D1;!R])[#6;!D1]!=[!D1])] O=C1NC(=Nc2c(cccc2)1)CCN([C@@H](c3c(OC)cccc3)C)C
[C;!D4;!D1;!R;!$(C(=O));$(C([N;X3;!D1])[#6;!D1][!D1])]-;!@[N;X3;!D1;!$(NC=;!@[N	O	S]);$(N([C;!D1;!R])[#6;!D1]!=[!D1])] O=C1Nc2c(cccc2)C(=NNC(=O)CNc3cc(OC)ccc3)1
[C;!D4;!D1;!R;!$(C(=O));$(C([N;X3;!D1])[#6;!D1][!D1])]-;!@[N;X3;!D1;!$(NC=;!@[N	O	S]);$(N([C;!D1;!R])[#6;!D1]!=[!D1])] O=C1Nc2c(N1)ccc(c2)[C@@H](NC(=O)CCNc3ccccc3)C
[C;!D4;!D1;!R;!$(C(=O));$(C([N;X3;!D1])[#6;!D1][!D1])]-;!@[N;X3;!D1;!$(NC=;!@[N	O	S]);$(N([C;!D1;!R])[#6;!D1]!=[!D1])] O=C1Oc2c(N1CCN3CCN(C(=O)COC)CC3)cccc2
[C;!D4;!D1;!R;!$(C(=O));$(C([N;X3;!D1])[#6;!D1][!D1])]-;!@[N;X3;!D1;!$(NC=;!@[N	O	S]);$(N([C;!D1;!R])[#6;!D1]!=[!D1])] O1C(=CC=C1C)[C@H](N2CCOCC2)CNc3nccnc3
[C;!D4;!D1;!R;!$(C(=O));$(C([N;X3;!D1])[#6;!D1][!D1])]-;!@[N;X3;!D1;!$(NC=;!@[N	O	S]);$(N([C;!D1;!R])[#6;!D1]!=[!D1])] O1C(=NN=C1[C@@H]2CN(Cc3ncccc3)CC2)c4ccc(cc4)C
[C;!D4;!D1;!R;!$(C(=O));$(C([N;X3;!D1])[#6;!D1][!D1])]-;!@[N;X3;!D1;!$(NC=;!@[N	O	S]);$(N([C;!D1;!R])[#6;!D1]!=[!D1])] O1N=C(C(=C1C)CNc2cc(N3N=NN=C3C)ccc2)C
[C;!D4;!D1;!R;!$(C(=O));$(C([N;X3;!D1])[#6;!D1][!D1])]-;!@[N;X3;!D1;!$(NC=;!@[N	O	S]);$(N([C;!D1;!R])[#6;!D1]!=[!D1])] O1N=C(N=C1C[NH+]2CCN(C[C@H]3OCCC3)CC2)CCCC
[C;!D4;!D1;!R;!$(C(=O));$(C([N;X3;!D1])[#6;!D1][!D1])]-;!@[N;X3;!D1;!$(NC=;!@[N	O	S]);$(N([C;!D1;!R])[#6;!D1]!=[!D1])] Oc1c(cc2c(c1)CCC2)CN3CCN(c4ncccn4)CC3
[C;!D4;!D1;!R;!$(C(=O));$(C([N;X3;!D1])[#6;!D1][!D1])]-;!@[N;X3;!D1;!$(NC=;!@[N	O	S]);$(N([C;!D1;!R])[#6;!D1]!=[!D1])] P(=O)(OC)(OC)[C@@H](Nc1c(cccc1)C([O-])=O)c2ccccc2
[C;!D4;!D1;!R;!$(C(=O));$(C([N;X3;!D1])[#6;!D1][!D1])]-;!@[N;X3;!D1;!$(NC=;!@[N	O	S]);$(N([C;!D1;!R])[#6;!D1]!=[!D1])] S(=O)(=O)(N(C[C@@H]1OCCC1)C[C@@H]2OCCC2)C=3C=NN(C3)C
[C;!D4;!D1;!R;!$(C(=O));$(C([N;X3;!D1])[#6;!D1][!D1])]-;!@[N;X3;!D1;!$(NC=;!@[N	O	S]);$(N([C;!D1;!R])[#6;!D1]!=[!D1])] S(=O)(=O)(N(c1ccc(F)cc1)[C@@H](C(=O)Nc2ccccc2)C)C
[C;!D4;!D1;!R;!$(C(=O));$(C([N;X3;!D1])[#6;!D1][!D1])]-;!@[N;X3;!D1;!$(NC=;!@[N	O	S]);$(N([C;!D1;!R])[#6;!D1]!=[!D1])] S(=O)(=O)(NCCN1CCOCC1)c2cc([N+]([O-])=O)c(cc2)C
[C;!D4;!D1;!R;!$(C(=O));$(C([N;X3;!D1])[#6;!D1][!D1])]-;!@[N;X3;!D1;!$(NC=;!@[N	O	S]);$(N([C;!D1;!R])[#6;!D1]!=[!D1])] S=C(Nc1c2ncccc2ccc1)NCCCN3CCOCC3
[C;!D4;!D1;!R;!$(C(=O));$(C([N;X3;!D1])[#6;!D1][!D1])]-;!@[N;X3;!D1;!$(NC=;!@[N	O	S]);$(N([C;!D1;!R])[#6;!D1]!=[!D1])] S=C1NC(=O)C(C(=O)N1)=C(N[C@H](c2c(F)cc(F)cc2)C)C
[C;!D4;!D1;!R;!$(C(=O));$(C([N;X3;!D1])[#6;!D1][!D1])]-;!@[N;X3;!D1;!$(NC=;!@[N	O	S]);$(N([C;!D1;!R])[#6;!D1]!=[!D1])] S1(=O)(=O)C[C@@H](N(C(=O)CN(c2ccccc2)C)C)CC1
[C;!D4;!D1;!R;!$(C(=O));$(C([N;X3;!D1])[#6;!D1][!D1])]-;!@[N;X3;!D1;!$(NC=;!@[N	O	S]);$(N([C;!D1;!R])[#6;!D1]!=[!D1])] S1C(=CC=C1)[C@@H](N2CCOCC2)CNC(=O)NC[C@@H]3COCC3
[C;!D4;!D1;!R;!$(C(=O));$(C([N;X3;!D1])[#6;!D1][!D1])]-;!@[N;X3;!D1;!$(NC=;!@[N	O	S]);$(N([C;!D1;!R])[#6;!D1]!=[!D1])] S1C(=CC=C1)CC2=NNC(=NC(=O)2)NCCc3ccc(F)cc3
[C;!D4;!D1;!R;!$(C(=O));$(C([N;X3;!D1])[#6;!D1][!D1])]-;!@[N;X3;!D1;!$(NC=;!@[N	O	S]);$(N([C;!D1;!R])[#6;!D1]!=[!D1])] S1C(=CC=C1)CCN2CCN(C(=O)C=3NC=C(C(=O)C)C3)CC2
[C;!D4;!D1;!R;!$(C(=O));$(C([N;X3;!D1])[#6;!D1][!D1])]-;!@[N;X3;!D1;!$(NC=;!@[N	O	S]);$(N([C;!D1;!R])[#6;!D1]!=[!D1])] S1C(=NC(=C1)CN(C2=C(SC=C2)[N+]([O-])=O)C)CC
[C;!D4;!D1;!R;!$(C(=O));$(C([N;X3;!D1])[#6;!D1][!D1])]-;!@[N;X3;!D1;!$(NC=;!@[N	O	S]);$(N([C;!D1;!R])[#6;!D1]!=[!D1])] S1C(=NC(c2ccccc2)=C1)CNc3ncccn3
[C;!D4;!D1;!R;!$(C(=O));$(C([N;X3;!D1])[#6;!D1][!D1])]-;!@[N;X3;!D1;!$(NC=;!@[N	O	S]);$(N([C;!D1;!R])[#6;!D1]!=[!D1])] S1C(=NC=2c3c(N(C12)CCN4CCOCC4)ccc(OC)c3)C
[C;!D4;!D1;!R;!$(C(=O));$(C([N;X3;!D1])[#6;!D1][!D1])]-;!@[N;X3;!D1;!$(NC=;!@[N	O	S]);$(N([C;!D1;!R])[#6;!D1]!=[!D1])] S1C(C(=O)N2CCN(CC=3OC=CC3)CC2)=CC4=C1CC[C@@H](C4)C
[C;!D4;!D1;!R;!$(C(=O));$(C([N;X3;!D1])[#6;!D1][!D1])]-;!@[N;X3;!D1;!$(NC=;!@[N	O	S]);$(N([C;!D1;!R])[#6;!D1]!=[!D1])] S1C2=NC(=C(N2C=C1)CNCCC3=[NH+]C=CN3C)C
[C;!D4;!D1;!R;!$(C(=O));$(C([N;X3;!D1])[#6;!D1][!D1])]-;!@[N;X3;!D1;!$(NC=;!@[N	O	S]);$(N([C;!D1;!R])[#6;!D1]!=[!D1])] S1C2=NC(=CC(=O)N(N=C1C)2)CNc3ccc(cc3)C(=O)OCC
[C;!D4;!D1;!R;!$(C(=O));$(C([N;X3;!D1])[#6;!D1][!D1])]-;!@[N;X3;!D1;!$(NC=;!@[N	O	S]);$(N([C;!D1;!R])[#6;!D1]!=[!D1])] S1c2c(N=C1C)ccc(N[C@@H](C(=O)NC(=O)NC3CC3)C)c2
[C;!D4;!D1;!R;!$(C(=O));$(C([N;X3;!D1])[#6;!D1][!D1])]-;!@[N;X3;!D1;!$(NC=;!@[N	O	S]);$(N([C;!D1;!R])[#6;!D1]!=[!D1])] S1c2ncnc(NC[C@H](N3CC[NH+](CC3)C)C(C)C)c2C=C1
[C;!D4;!D1;!R;!$(C(=O));$(C([O;D2])[#6;!D1]~[!D1])]-;!@[O;D2;$(O([C;!D1;!R])[#6;!D1][!D1]);!$(OCO);!$(OC=*);!$(O[P	S])] [O-][N+](=O)c1c(OCC(=O)Nc2ccc(cc2)CC#N)ccc(c1)C=O
[C;!D4;!D1;!R;!$(C(=O));$(C([O;D2])[#6;!D1]~[!D1])]-;!@[O;D2;$(O([C;!D1;!R])[#6;!D1][!D1]);!$(OCO);!$(OC=*);!$(O[P	S])] [O-][N+](=O)c1cc(c(OCC(=O)NN=Cc2cc(O)ccc2)c(c1)C)C
[C;!D4;!D1;!R;!$(C(=O));$(C([O;D2])[#6;!D1]~[!D1])]-;!@[O;D2;$(O([C;!D1;!R])[#6;!D1][!D1]);!$(OCO);!$(OC=*);!$(O[P	S])] [O-][N+](=O)c1cc(ccc1)C=NNC(=O)[C@@H](Oc2ccc(C#N)cc2)C
[C;!D4;!D1;!R;!$(C(=O));$(C([O;D2])[#6;!D1]~[!D1])]-;!@[O;D2;$(O([C;!D1;!R])[#6;!D1][!D1]);!$(OCO);!$(OC=*);!$(O[P	S])] [O-][N+](=O)c1ccc(OCCOc2ccc(cc2)C(=O)NC)cc1
[C;!D4;!D1;!R;!$(C(=O));$(C([O;D2])[#6;!D1]~[!D1])]-;!@[O;D2;$(O([C;!D1;!R])[#6;!D1][!D1]);!$(OCO);!$(OC=*);!$(O[P	S])] [O-]C(=O)c1cc(OCC(=O)N[C@@H](c2ccccc2)C)ccc1
[C;!D4;!D1;!R;!$(C(=O));$(C([O;D2])[#6;!D1]~[!D1])]-;!@[O;D2;$(O([C;!D1;!R])[#6;!D1][!D1]);!$(OCO);!$(OC=*);!$(O[P	S])] [O-]C(=O)c1cc2N=C(N(c2cc1)CCOCC)CCC
[C;!D4;!D1;!R;!$(C(=O));$(C([O;D2])[#6;!D1]~[!D1])]-;!@[O;D2;$(O([C;!D1;!R])[#6;!D1][!D1]);!$(OCO);!$(OC=*);!$(O[P	S])] [O-]C(=O)CNC(=O)CN1c2c(ccc(OCc3ccccc3)c2)C=C1
[C;!D4;!D1;!R;!$(C(=O));$(C([O;D2])[#6;!D1]~[!D1])]-;!@[O;D2;$(O([C;!D1;!R])[#6;!D1][!D1]);!$(OCO);!$(OC=*);!$(O[P	S])] Brc1cc(ccc1)[C@@H](NC(=O)[C@@H](OCC)C)C(=O)N
[C;!D4;!D1;!R;!$(C(=O));$(C([O;D2])[#6;!D1]~[!D1])]-;!@[O;D2;$(O([C;!D1;!R])[#6;!D1][!D1]);!$(OCO);!$(OC=*);!$(O[P	S])] Brc1cc(Cl)c(OCC(=O)N(CCC#N)C)c(c1)C
[C;!D4;!D1;!R;!$(C(=O));$(C([O;D2])[#6;!D1]~[!D1])]-;!@[O;D2;$(O([C;!D1;!R])[#6;!D1][!D1]);!$(OCO);!$(OC=*);!$(O[P	S])] Brc1cc2c(OCC(=O)NCCC)ncnc2cc1
[C;!D4;!D1;!R;!$(C(=O));$(C([O;D2])[#6;!D1]~[!D1])]-;!@[O;D2;$(O([C;!D1;!R])[#6;!D1][!D1]);!$(OCO);!$(OC=*);!$(O[P	S])] Clc1c2OCOc2cc(c1)C(=O)NCCCOCC=3OC=CC3
[C;!D4;!D1;!R;!$(C(=O));$(C([O;D2])[#6;!D1]~[!D1])]-;!@[O;D2;$(O([C;!D1;!R])[#6;!D1][!D1]);!$(OCO);!$(OC=*);!$(O[P	S])] Clc1cc(c(NC(=O)[C@H](Oc2ccc(NC(=O)C)cc2)C)cc1)C
[C;!D4;!D1;!R;!$(C(=O));$(C([O;D2])[#6;!D1]~[!D1])]-;!@[O;D2;$(O([C;!D1;!R])[#6;!D1][!D1]);!$(OCO);!$(OC=*);!$(O[P	S])] Clc1ccc(OCCC[NH2+]C)cc1
[C;!D4;!D1;!R;!$(C(=O));$(C([O;D2])[#6;!D1]~[!D1])]-;!@[O;D2;$(O([C;!D1;!R])[#6;!D1][!D1]);!$(OCO);!$(OC=*);!$(O[P	S])] Clc1ccc(OCCN(C(=O)NC=2SC=CN2)C)cc1
[C;!D4;!D1;!R;!$(C(=O));$(C([O;D2])[#6;!D1]~[!D1])]-;!@[O;D2;$(O([C;!D1;!R])[#6;!D1][!D1]);!$(OCO);!$(OC=*);!$(O[P	S])] Clc1ccc(OCCN2CCN(CC(F)F)CC2)cc1
[C;!D4;!D1;!R;!$(C(=O));$(C([O;D2])[#6;!D1]~[!D1])]-;!@[O;D2;$(O([C;!D1;!R])[#6;!D1][!D1]);!$(OCO);!$(OC=*);!$(O[P	S])] FC(F)(F)c1ccc(OCCCC([O-])=O)cc1
[C;!D4;!D1;!R;!$(C(=O));$(C([O;D2])[#6;!D1]~[!D1])]-;!@[O;D2;$(O([C;!D1;!R])[#6;!D1][!D1]);!$(OCO);!$(OC=*);!$(O[P	S])] Fc1c(cccc1)CNC(=O)COc2ccc(NC(=O)C)cc2
[C;!D4;!D1;!R;!$(C(=O));$(C([O;D2])[#6;!D1]~[!D1])]-;!@[O;D2;$(O([C;!D1;!R])[#6;!D1][!D1]);!$(OCO);!$(OC=*);!$(O[P	S])] Fc1c(O[C@@H](C(=O)Nc2c(N3N=CN=C3)cccc2)C)cccc1
[C;!D4;!D1;!R;!$(C(=O));$(C([O;D2])[#6;!D1]~[!D1])]-;!@[O;D2;$(O([C;!D1;!R])[#6;!D1][!D1]);!$(OCO);!$(OC=*);!$(O[P	S])] Fc1c(O[C@H](C(=O)N2CCN(c3ncccn3)CC2)C)ccc(F)c1
[C;!D4;!D1;!R;!$(C(=O));$(C([O;D2])[#6;!D1]~[!D1])]-;!@[O;D2;$(O([C;!D1;!R])[#6;!D1][!D1]);!$(OCO);!$(OC=*);!$(O[P	S])] Fc1c(OCC(=O)NN[C@@H](c2ccccc2)C(=O)N)cccc1
[C;!D4;!D1;!R;!$(C(=O));$(C([O;D2])[#6;!D1]~[!D1])]-;!@[O;D2;$(O([C;!D1;!R])[#6;!D1][!D1]);!$(OCO);!$(OC=*);!$(O[P	S])] Fc1c(OCC(=O)NNC(=O)NCc2cc(OC)ccc2)cccc1
[C;!D4;!D1;!R;!$(C(=O));$(C([O;D2])[#6;!D1]~[!D1])]-;!@[O;D2;$(O([C;!D1;!R])[#6;!D1][!D1]);!$(OCO);!$(OC=*);!$(O[P	S])] Fc1c2c(OCc3ccccc3)ncnc2ccc1
[C;!D4;!D1;!R;!$(C(=O));$(C([O;D2])[#6;!D1]~[!D1])]-;!@[O;D2;$(O([C;!D1;!R])[#6;!D1][!D1]);!$(OCO);!$(OC=*);!$(O[P	S])] Fc1cc(c2OCOCc2c1)COC(=O)COc3c(OC)cccc3
[C;!D4;!D1;!R;!$(C(=O));$(C([O;D2])[#6;!D1]~[!D1])]-;!@[O;D2;$(O([C;!D1;!R])[#6;!D1][!D1]);!$(OCO);!$(OC=*);!$(O[P	S])] Fc1ccc(cc1)[C@H](NC(=O)COc2c(cc(OC)cc2)C([O-])=O)C
[C;!D4;!D1;!R;!$(C(=O));$(C([O;D2])[#6;!D1]~[!D1])]-;!@[O;D2;$(O([C;!D1;!R])[#6;!D1][!D1]);!$(OCO);!$(OC=*);!$(O[P	S])] Fc1ccc(N2CCN(C[C@H](O)CO[C@@H]3[C@@H](CCC3)C)CC2)cc1
[C;!D4;!D1;!R;!$(C(=O));$(C([O;D2])[#6;!D1]~[!D1])]-;!@[O;D2;$(O([C;!D1;!R])[#6;!D1][!D1]);!$(OCO);!$(OC=*);!$(O[P	S])] Fc1ccc(O[C@H](C(=O)N2CCN(CC2)CC)CC)cc1
[C;!D4;!D1;!R;!$(C(=O));$(C([O;D2])[#6;!D1]~[!D1])]-;!@[O;D2;$(O([C;!D1;!R])[#6;!D1][!D1]);!$(OCO);!$(OC=*);!$(O[P	S])] Fc1ccc(OC[C@H](O)CN2C(=O)N[C@@](C(=O)2)(C(C)C)C)cc1
[C;!D4;!D1;!R;!$(C(=O));$(C([O;D2])[#6;!D1]~[!D1])]-;!@[O;D2;$(O([C;!D1;!R])[#6;!D1][!D1]);!$(OCO);!$(OC=*);!$(O[P	S])] Ic1ccc(OCc2nc(nc(n2)N)N)cc1
[C;!D4;!D1;!R;!$(C(=O));$(C([O;D2])[#6;!D1]~[!D1])]-;!@[O;D2;$(O([C;!D1;!R])[#6;!D1][!D1]);!$(OCO);!$(OC=*);!$(O[P	S])] O([C@H]1[C@H](CCCC1)C)CCN2CCN(c3ncccc(C#N)3)CC2
[C;!D4;!D1;!R;!$(C(=O));$(C([O;D2])[#6;!D1]~[!D1])]-;!@[O;D2;$(O([C;!D1;!R])[#6;!D1][!D1]);!$(OCO);!$(OC=*);!$(O[P	S])] O(c1c(cccc1)CC)CC[NH2+]C
[C;!D4;!D1;!R;!$(C(=O));$(C([O;D2])[#6;!D1]~[!D1])]-;!@[O;D2;$(O([C;!D1;!R])[#6;!D1][!D1]);!$(OCO);!$(OC=*);!$(O[P	S])] O(c1cc(ccc1)C[NH+]2CCCC2)C[C@@H](O)C[NH+]3CCOCC3
[C;!D4;!D1;!R;!$(C(=O));$(C([O;D2])[#6;!D1]~[!D1])]-;!@[O;D2;$(O([C;!D1;!R])[#6;!D1][!D1]);!$(OCO);!$(OC=*);!$(O[P	S])] O(c1ccc(cc1)C)CC=2OC(N3CCOCC3)=C(N2)C#N
[C;!D4;!D1;!R;!$(C(=O));$(C([O;D2])[#6;!D1]~[!D1])]-;!@[O;D2;$(O([C;!D1;!R])[#6;!D1][!D1]);!$(OCO);!$(OC=*);!$(O[P	S])] O(c1ccccc1)C[C@@H](O)CNc2nc3c(nc2C)cccc3
[C;!D4;!D1;!R;!$(C(=O));$(C([O;D2])[#6;!D1]~[!D1])]-;!@[O;D2;$(O([C;!D1;!R])[#6;!D1][!D1]);!$(OCO);!$(OC=*);!$(O[P	S])] O=C(N(CCOc1ccc(cc1)C)C)c2cnc3NN=C(c3c2)C
[C;!D4;!D1;!R;!$(C(=O));$(C([O;D2])[#6;!D1]~[!D1])]-;!@[O;D2;$(O([C;!D1;!R])[#6;!D1][!D1]);!$(OCO);!$(OC=*);!$(O[P	S])] O=C(N[C@@H](c1ccncc1)C)c2ccc(OCCCC)cc2
[C;!D4;!D1;!R;!$(C(=O));$(C([O;D2])[#6;!D1]~[!D1])]-;!@[O;D2;$(O([C;!D1;!R])[#6;!D1][!D1]);!$(OCO);!$(OC=*);!$(O[P	S])] O=C(N[C@@H]1[C@@H](CCCC1)C)NC[C@H](O)COc2ccccc2
[C;!D4;!D1;!R;!$(C(=O));$(C([O;D2])[#6;!D1]~[!D1])]-;!@[O;D2;$(O([C;!D1;!R])[#6;!D1][!D1]);!$(OCO);!$(OC=*);!$(O[P	S])] O=C(N[C@@H]1[C@H](CCCC1)C)COc2c3ncccc3ccc2
[C;!D4;!D1;!R;!$(C(=O));$(C([O;D2])[#6;!D1]~[!D1])]-;!@[O;D2;$(O([C;!D1;!R])[#6;!D1][!D1]);!$(OCO);!$(OC=*);!$(O[P	S])] O=C(N[C@@H]1c2c(OCC1)cccc2)COc3c(cc(cc3)C)C
[C;!D4;!D1;!R;!$(C(=O));$(C([O;D2])[#6;!D1]~[!D1])]-;!@[O;D2;$(O([C;!D1;!R])[#6;!D1][!D1]);!$(OCO);!$(OC=*);!$(O[P	S])] O=C(N[C@H]([C@H]1OCCC1)C)COc2c(OC)cc(C#N)cc2
[C;!D4;!D1;!R;!$(C(=O));$(C([O;D2])[#6;!D1]~[!D1])]-;!@[O;D2;$(O([C;!D1;!R])[#6;!D1][!D1]);!$(OCO);!$(OC=*);!$(O[P	S])] O=C(N[C@H](C=1OC(=NN1)C)CC(C)C)COc2ccccc2
[C;!D4;!D1;!R;!$(C(=O));$(C([O;D2])[#6;!D1]~[!D1])]-;!@[O;D2;$(O([C;!D1;!R])[#6;!D1][!D1]);!$(OCO);!$(OC=*);!$(O[P	S])] O=C(N1C[C@@H](C2=Nc3c(N2C)cccc3)CC1)COc4ccccc4
[C;!D4;!D1;!R;!$(C(=O));$(C([O;D2])[#6;!D1]~[!D1])]-;!@[O;D2;$(O([C;!D1;!R])[#6;!D1][!D1]);!$(OCO);!$(OC=*);!$(O[P	S])] O=C(N1C[C@H](OCC1)C)Nc2c(cc(OCCOC)cc2)C
[C;!D4;!D1;!R;!$(C(=O));$(C([O;D2])[#6;!D1]~[!D1])]-;!@[O;D2;$(O([C;!D1;!R])[#6;!D1][!D1]);!$(OCO);!$(OC=*);!$(O[P	S])] O=C(N1CCC(COCC#C)CC1)Cc2cc(OC)c(OC)cc2
[C;!D4;!D1;!R;!$(C(=O));$(C([O;D2])[#6;!D1]~[!D1])]-;!@[O;D2;$(O([C;!D1;!R])[#6;!D1][!D1]);!$(OCO);!$(OC=*);!$(O[P	S])] O=C(N1CCCC1)COC=2N(N=C(C(=O)Nc3ccccc3)C2)C
[C;!D4;!D1;!R;!$(C(=O));$(C([O;D2])[#6;!D1]~[!D1])]-;!@[O;D2;$(O([C;!D1;!R])[#6;!D1][!D1]);!$(OCO);!$(OC=*);!$(O[P	S])] O=C(N1CCCC1)COc2cc(ccc2)CC
[C;!D4;!D1;!R;!$(C(=O));$(C([O;D2])[#6;!D1]~[!D1])]-;!@[O;D2;$(O([C;!D1;!R])[#6;!D1][!D1]);!$(OCO);!$(OC=*);!$(O[P	S])] O=C(N1CCCCC1)COc2ccc(cc2)C(=NNC(=O)CC)C
[C;!D4;!D1;!R;!$(C(=O));$(C([O;D2])[#6;!D1]~[!D1])]-;!@[O;D2;$(O([C;!D1;!R])[#6;!D1][!D1]);!$(OCO);!$(OC=*);!$(O[P	S])] O=C(NC=1N=NN(N1)C)COc2c3c(ccc2)cccc3
[C;!D4;!D1;!R;!$(C(=O));$(C([O;D2])[#6;!D1]~[!D1])]-;!@[O;D2;$(O([C;!D1;!R])[#6;!D1][!D1]);!$(OCO);!$(OC=*);!$(O[P	S])] O=C(NC1=NN(C=2NC(=O)C[C@H](C12)C)C)COc3cc(ccc3)C
[C;!D4;!D1;!R;!$(C(=O));$(C([O;D2])[#6;!D1]~[!D1])]-;!@[O;D2;$(O([C;!D1;!R])[#6;!D1][!D1]);!$(OCO);!$(OC=*);!$(O[P	S])] O=C(Nc1c(N2N=CN=C2)cccc1)[C@H](Oc3ccc(cc3)C)C
[C;!D4;!D1;!R;!$(C(=O));$(C([O;D2])[#6;!D1]~[!D1])]-;!@[O;D2;$(O([C;!D1;!R])[#6;!D1][!D1]);!$(OCO);!$(OC=*);!$(O[P	S])] O=C(Nc1cc(OCC(=O)N(C)C)ccc1)N[C@@H](C(=O)NCC)C
[C;!D4;!D1;!R;!$(C(=O));$(C([O;D2])[#6;!D1]~[!D1])]-;!@[O;D2;$(O([C;!D1;!R])[#6;!D1][!D1]);!$(OCO);!$(OC=*);!$(O[P	S])] O=C(Nc1cnc(OCCOC)cc1)N[C@H](c2ccncc2)C
[C;!D4;!D1;!R;!$(C(=O));$(C([O;D2])[#6;!D1]~[!D1])]-;!@[O;D2;$(O([C;!D1;!R])[#6;!D1][!D1]);!$(OCO);!$(OC=*);!$(O[P	S])] O=C(NCC(c1cc2OCOc2cc1)(C)C)COC3CCCC3
[C;!D4;!D1;!R;!$(C(=O));$(C([O;D2])[#6;!D1]~[!D1])]-;!@[O;D2;$(O([C;!D1;!R])[#6;!D1][!D1]);!$(OCO);!$(OC=*);!$(O[P	S])] O=C(NCC#C)c1c(OC[C@@H]2OCCC2)cccc1
[C;!D4;!D1;!R;!$(C(=O));$(C([O;D2])[#6;!D1]~[!D1])]-;!@[O;D2;$(O([C;!D1;!R])[#6;!D1][!D1]);!$(OCO);!$(OC=*);!$(O[P	S])] O=C(NCC=1ON=C(N1)c2ccccc2)COc3cc(ccc3)C
[C;!D4;!D1;!R;!$(C(=O));$(C([O;D2])[#6;!D1]~[!D1])]-;!@[O;D2;$(O([C;!D1;!R])[#6;!D1][!D1]);!$(OCO);!$(OC=*);!$(O[P	S])] O=C(NCc1cc([nH+]cc1)N(C)C)[C@@H](OCC)C
[C;!D4;!D1;!R;!$(C(=O));$(C([O;D2])[#6;!D1]~[!D1])]-;!@[O;D2;$(O([C;!D1;!R])[#6;!D1][!D1]);!$(OCO);!$(OC=*);!$(O[P	S])] O=C(NCc1cc(ncc1)N2C(=NC=C2)C)[C@H](Oc3ccccc3)C
[C;!D4;!D1;!R;!$(C(=O));$(C([O;D2])[#6;!D1]~[!D1])]-;!@[O;D2;$(O([C;!D1;!R])[#6;!D1][!D1]);!$(OCO);!$(OC=*);!$(O[P	S])] O=C(NCc1ccc(OC[C@H]2OCCC2)cc1)[C@@H]3N(C(=O)C)CCC3
[C;!D4;!D1;!R;!$(C(=O));$(C([O;D2])[#6;!D1]~[!D1])]-;!@[O;D2;$(O([C;!D1;!R])[#6;!D1][!D1]);!$(OCO);!$(OC=*);!$(O[P	S])] O=C(NCCC)COc1ccc(cc1)C[NH3+]
[C;!D4;!D1;!R;!$(C(=O));$(C([O;D2])[#6;!D1]~[!D1])]-;!@[O;D2;$(O([C;!D1;!R])[#6;!D1][!D1]);!$(OCO);!$(OC=*);!$(O[P	S])] O=C(NCCOc1cc2c(cc1)cccc2)CCC3=C(ON=C3C)C
[C;!D4;!D1;!R;!$(C(=O));$(C([O;D2])[#6;!D1]~[!D1])]-;!@[O;D2;$(O([C;!D1;!R])[#6;!D1][!D1]);!$(OCO);!$(OC=*);!$(O[P	S])] O=C(NCCOc1cc2OCOc2cc1)C=3OC=CC3
[C;!D4;!D1;!R;!$(C(=O));$(C([O;D2])[#6;!D1]~[!D1])]-;!@[O;D2;$(O([C;!D1;!R])[#6;!D1][!D1]);!$(OCO);!$(OC=*);!$(O[P	S])] O=C(NNC(=O)COc1c(OC)cccc1)C=C(C)C
[C;!D4;!D1;!R;!$(C(=O));$(C([O;D2])[#6;!D1]~[!D1])]-;!@[O;D2;$(O([C;!D1;!R])[#6;!D1][!D1]);!$(OCO);!$(OC=*);!$(O[P	S])] O=C(NNC(=O)COc1ccccc1)[C@@H]2[C@H](c3ccccc3)C2
[C;!D4;!D1;!R;!$(C(=O));$(C([O;D2])[#6;!D1]~[!D1])]-;!@[O;D2;$(O([C;!D1;!R])[#6;!D1][!D1]);!$(OCO);!$(OC=*);!$(O[P	S])] O=C(NNC(=O)COC1CCCCC1)COc2cc(ccc2)C
[C;!D4;!D1;!R;!$(C(=O));$(C([O;D2])[#6;!D1]~[!D1])]-;!@[O;D2;$(O([C;!D1;!R])[#6;!D1][!D1]);!$(OCO);!$(OC=*);!$(O[P	S])] O=C(OC)NNC(=O)Nc1c(OCCCC)cccc1
[C;!D4;!D1;!R;!$(C(=O));$(C([O;D2])[#6;!D1]~[!D1])]-;!@[O;D2;$(O([C;!D1;!R])[#6;!D1][!D1]);!$(OCO);!$(OC=*);!$(O[P	S])] O=C(OC[C@H]1OCCC1)COc2cc(ccc2)CC
[C;!D4;!D1;!R;!$(C(=O));$(C([O;D2])[#6;!D1]~[!D1])]-;!@[O;D2;$(O([C;!D1;!R])[#6;!D1][!D1]);!$(OCO);!$(OC=*);!$(O[P	S])] O=C(OCC(=O)N1[C@H](CCCC1)C)COc2c(cccc2)C(=O)N
[C;!D4;!D1;!R;!$(C(=O));$(C([O;D2])[#6;!D1]~[!D1])]-;!@[O;D2;$(O([C;!D1;!R])[#6;!D1][!D1]);!$(OCO);!$(OC=*);!$(O[P	S])] O=C(OCC)Nc1cc(OCC(=O)N2[C@@H](CCC[C@@H]2C)C)ccc1
[C;!D4;!D1;!R;!$(C(=O));$(C([O;D2])[#6;!D1]~[!D1])]-;!@[O;D2;$(O([C;!D1;!R])[#6;!D1][!D1]);!$(OCO);!$(OC=*);!$(O[P	S])] O=C(OCC=1ON=C(N1)C(C)C)[C@@H](Oc2c(C#N)cccc2)C
[C;!D4;!D1;!R;!$(C(=O));$(C([O;D2])[#6;!D1]~[!D1])]-;!@[O;D2;$(O([C;!D1;!R])[#6;!D1][!D1]);!$(OCO);!$(OC=*);!$(O[P	S])] O=C1N(C(=O)[C@](N1)(C=2OC=CC2)C)CCOc3cc(ccc3)C
[C;!D4;!D1;!R;!$(C(=O));$(C([O;D2])[#6;!D1]~[!D1])]-;!@[O;D2;$(O([C;!D1;!R])[#6;!D1][!D1]);!$(OCO);!$(OC=*);!$(O[P	S])] O=C1N(C(=O)[C@@]2(N1)[C@H](CCCC2)C)C[C@H](O)COCc3ccccc3
[C;!D4;!D1;!R;!$(C(=O));$(C([O;D2])[#6;!D1]~[!D1])]-;!@[O;D2;$(O([C;!D1;!R])[#6;!D1][!D1]);!$(OCO);!$(OC=*);!$(O[P	S])] O=C1N(C=2N=C(N(C(C(=O)N1)2)C[C@H](O)COC(C)C)NC(C)C)C
[C;!D4;!D1;!R;!$(C(=O));$(C([O;D2])[#6;!D1]~[!D1])]-;!@[O;D2;$(O([C;!D1;!R])[#6;!D1][!D1]);!$(OCO);!$(OC=*);!$(O[P	S])] O=C1N(c2c(N1C)ccc(c2)C[NH2+]CCCOc3ncccc3)C
[C;!D4;!D1;!R;!$(C(=O));$(C([O;D2])[#6;!D1]~[!D1])]-;!@[O;D2;$(O([C;!D1;!R])[#6;!D1][!D1]);!$(OCO);!$(OC=*);!$(O[P	S])] O=C1N(c2ccc(NC(=O)COCC)cc2)C(=Nc3c(cccc3)1)C
[C;!D4;!D1;!R;!$(C(=O));$(C([O;D2])[#6;!D1]~[!D1])]-;!@[O;D2;$(O([C;!D1;!R])[#6;!D1][!D1]);!$(OCO);!$(OC=*);!$(O[P	S])] O=C1N(c2ccc(OCC(=O)N3CCCC3)cc2)C[C@@H](C(=O)N)C1
[C;!D4;!D1;!R;!$(C(=O));$(C([O;D2])[#6;!D1]~[!D1])]-;!@[O;D2;$(O([C;!D1;!R])[#6;!D1][!D1]);!$(OCO);!$(OC=*);!$(O[P	S])] O=C1N2C(=Nc3c(cc(OCC(=O)NCCO)cc3)1)CCCCC2
[C;!D4;!D1;!R;!$(C(=O));$(C([O;D2])[#6;!D1]~[!D1])]-;!@[O;D2;$(O([C;!D1;!R])[#6;!D1][!D1]);!$(OCO);!$(OC=*);!$(O[P	S])] O=C1Nc2c(cccc2)C(=NNC(=O)[C@@H](Oc3ccccc3)C)1
[C;!D4;!D1;!R;!$(C(=O));$(C([O;D2])[#6;!D1]~[!D1])]-;!@[O;D2;$(O([C;!D1;!R])[#6;!D1][!D1]);!$(OCO);!$(OC=*);!$(O[P	S])] O=Cc1cc(OCCOc2c3ncccc3ccc2)ccc1
[C;!D4;!D1;!R;!$(C(=O));$(C([O;D2])[#6;!D1]~[!D1])]-;!@[O;D2;$(O([C;!D1;!R])[#6;!D1][!D1]);!$(OCO);!$(OC=*);!$(O[P	S])] S(=O)(=O)(Nc1c(OCCOC)cccc1)c2ccc(cc2)C
[C;!D4;!D1;!R;!$(C(=O));$(C([O;D2])[#6;!D1]~[!D1])]-;!@[O;D2;$(O([C;!D1;!R])[#6;!D1][!D1]);!$(OCO);!$(OC=*);!$(O[P	S])] S(=O)(=O)(NCCCOCC)c1cc2NC(=O)[C@H](Oc2cc1)C
[C;!D4;!D1;!R;!$(C(=O));$(C([O;D2])[#6;!D1]~[!D1])]-;!@[O;D2;$(O([C;!D1;!R])[#6;!D1][!D1]);!$(OCO);!$(OC=*);!$(O[P	S])] S(c1nc(N)cc(n1)N)CC(=O)N(CCOc2c(cccc2)C)C
[C;!D4;!D1;!R;!$(C(=O));$(C([O;D2])[#6;!D1]~[!D1])]-;!@[O;D2;$(O([C;!D1;!R])[#6;!D1][!D1]);!$(OCO);!$(OC=*);!$(O[P	S])] S(c1ncnc2N=CNc12)CCOc3ccc(OC)cc3
[C;!D4;!D1;!R;!$(C(=O));$(C([O;D2])[#6;!D1]~[!D1])]-;!@[O;D2;$(O([C;!D1;!R])[#6;!D1][!D1]);!$(OCO);!$(OC=*);!$(O[P	S])] S(CC(=O)NC1CC1)CCOc2c(F)cccc2
[C;!D4;!D1;!R;!$(C(=O));$(C([O;D2])[#6;!D1]~[!D1])]-;!@[O;D2;$(O([C;!D1;!R])[#6;!D1][!D1]);!$(OCO);!$(OC=*);!$(O[P	S])] S/1c2c(cccc2)C(=O)\C1=C/c3cc(OC)c(OCCOC)cc3
[C;!D4;!D1;!R;!$(C(=O));$(C([O;D2])[#6;!D1]~[!D1])]-;!@[O;D2;$(O([C;!D1;!R])[#6;!D1][!D1]);!$(OCO);!$(OC=*);!$(O[P	S])] S=C(N1CCN(CC1)C)NC(=O)c2cc(OCCC(C)C)ccc2
[C;!D4;!D1;!R;!$(C(=O));$(C([O;D2])[#6;!D1]~[!D1])]-;!@[O;D2;$(O([C;!D1;!R])[#6;!D1][!D1]);!$(OCO);!$(OC=*);!$(O[P	S])] S=C(NNC(=O)COc1ccc(F)cc1)NC(C)C
[C;!D4;!D1;!R;!$(C(=O));$(C([O;D2])[#6;!D1]~[!D1])]-;!@[O;D2;$(O([C;!D1;!R])[#6;!D1][!D1]);!$(OCO);!$(OC=*);!$(O[P	S])] S=C1N(C(=O)[C@H](N1)CCSC)CCOc2ccccc2
[C;!D4;!D1;!R;!$(C(=O));$(C([O;D2])[#6;!D1]~[!D1])]-;!@[O;D2;$(O([C;!D1;!R])[#6;!D1][!D1]);!$(OCO);!$(OC=*);!$(O[P	S])] S1(=O)(=O)C[C@@H](N(C(=O)COc2ccccc2)CC(=O)OC)CC1
[C;!D4;!D1;!R;!$(C(=O));$(C([O;D2])[#6;!D1]~[!D1])]-;!@[O;D2;$(O([C;!D1;!R])[#6;!D1][!D1]);!$(OCO);!$(OC=*);!$(O[P	S])] S1(=O)(=O)C[C@@H]2N(C(SCCOc3ccccc3)=N[C@@H]2C1)C
[C;!D4;!D1;!R;!$(C(=O));$(C([O;D2])[#6;!D1]~[!D1])]-;!@[O;D2;$(O([C;!D1;!R])[#6;!D1][!D1]);!$(OCO);!$(OC=*);!$(O[P	S])] S1(=O)(=O)N(C(=O)c2c1cc(cc2)C(=O)NCCCOCC)CC
[C;!D4;!D1;!R;!$(C(=O));$(C([O;D2])[#6;!D1]~[!D1])]-;!@[O;D2;$(O([C;!D1;!R])[#6;!D1][!D1]);!$(OCO);!$(OC=*);!$(O[P	S])] S1C(=CC=C1)CCNC(=O)COc2c3nc(ccc3ccc2)C
[C;!D4;!D1;!R;!$(C(=O));$(C([O;D2])[#6;!D1]~[!D1])]-;!@[O;D2;$(O([C;!D1;!R])[#6;!D1][!D1]);!$(OCO);!$(OC=*);!$(O[P	S])] S1C(=NC(=C1)C)CNC(=O)Nc2cnc(OCCOC)cc2
[C;!D4;!D1;!R;!$(C(=O));$(C([O;D2])[#6;!D1]~[!D1])]-;!@[O;D2;$(O([C;!D1;!R])[#6;!D1][!D1]);!$(OCO);!$(OC=*);!$(O[P	S])] S1C(=NC(=C1)C)N2CCN(C(=O)[C@H](Oc3ccc(F)cc3)C)CC2
[C;!D4;!D1;!R;!$(C(=O));$(C([O;D2])[#6;!D1]~[!D1])]-;!@[O;D2;$(O([C;!D1;!R])[#6;!D1][!D1]);!$(OCO);!$(OC=*);!$(O[P	S])] S1C(=NC(=C1)C)NC(=O)C[NH+](CCOc2cc(F)ccc2)C
[C;!D4;!D1;!R;!$(C(=O));$(C([O;D2])[#6;!D1]~[!D1])]-;!@[O;D2;$(O([C;!D1;!R])[#6;!D1][!D1]);!$(OCO);!$(OC=*);!$(O[P	S])] S1C(=NN=C1C)NC(=O)[C@@H](Oc2ccccc2)C
[C;!D4;!D1;!R;!$(C(=O));$(C([O;D2])[#6;!D1]~[!D1])]-;!@[O;D2;$(O([C;!D1;!R])[#6;!D1][!D1]);!$(OCO);!$(OC=*);!$(O[P	S])] S1C(C=2OC=C(N2)COc3c(NC(=O)C)cccc3)=CC=C1
[C;!D4;!D1;!R;!$(C(=O));$(C([O;D2])[#6;!D1]~[!D1])]-;!@[O;D2;$(O([C;!D1;!R])[#6;!D1][!D1]);!$(OCO);!$(OC=*);!$(O[P	S])] S1C=2N=CN(C(=O)C2C=C1)CCOc3cc(ccc3)C
[C;!D4;!D1;!R;!$(C(=O));$(C([O;D2])[#6;!D1]~[!D1])]-;!@[O;D2;$(O([C;!D1;!R])[#6;!D1][!D1]);!$(OCO);!$(OC=*);!$(O[P	S])] S1C=C(C=C1)[C@H]2N(C(=O)Nc3cc(OCCOC)ccc3)CCC2
[C;!D4;!D1;!R;!$(C(=O));$(C([O;D2])[#6;!D1]~[!D1])]-;!@[O;D2;$(O([C;!D1;!R])[#6;!D1][!D1]);!$(OCO);!$(OC=*);!$(O[P	S])] S1C2=NC(=CC(=O)N(N=C1C)2)COC(=O)COC3CCCCC3
[C;!D4;!D1;!R;!$(C(=O));$(C([O;D2])[#6;!D1]~[!D1])]-;!@[O;D2;$(O([C;!D1;!R])[#6;!D1][!D1]);!$(OCO);!$(OC=*);!$(O[P	S])] S1c2c(cccc2)C=C1C(=O)Nc3c(OCCC(=O)N)cccc3
[C;!D4;!D1;!R;!$(C(=O));$(C([O;D2])[#6;!D1]~[!D1])]-;!@[O;D2;$(O([C;!D1;!R])[#6;!D1][!D1]);!$(OCO);!$(OC=*);!$(O[P	S])] S1N=C2C(=N1)C=CC(NC(=O)[C@@H](Oc3c(OC)cccc3)C)=C2
[truncated: 2,800 more rows]
[truncated: 16 more columns]
