# Supplementary material for: Systematic benchmark of substructure search in molecular graphs - From Ullmann to VF2
Source: J Cheminform. 2012 Jul 31;4:13. doi: 10.1186/1758-2946-4-13 (PMC3586954; doi:10.1186/1758-2946-4-13)
Supplement: Additional file 3 — Supplementary Information (Additional file3). Figure S1. Depiction of SMARTS pattern with no explicit hydrogens and no recursion (top-left), explicit hydrogens and no recursion (top-right), no explicit hydrogens and recursion (bottom-left), and with explicit hydrogens and recursive atom environments (bottom-right). Depictions are created by SMARTSViewer [42]. Figure S2. Visual dipiction of PAINS patterns 1-4 created with SMARTSViewer [42]. Figure S3. Visual dipiction of PAINS patterns 5-8 created with SMARTSViewer [42]. Figure S4. Visual dipiction of PAINS patterns 9-12 created with SMARTSViewer [42]. Figure S5. Visual dipiction of PAINS patterns 13-16 created with SMARTSViewer [42]. [file 1758-2946-4-13-S3.zip › additional_data/datasets/zinc_lead-like_2011-02-12_first100k.smi]

S(=O)(C(c1ccccc1)c2ccccc2)CC(=O)NO ZINC00000012
Clc1ccc(cc1)CC(OC(=O)[C@H]([NH3+])C)(C)C ZINC00000016
S(=O)(c1cc2NC(=NC(=O)OC)Nc2cc1)CCC ZINC00000017
O1c2c(OC1)cc3c(c2)[C@@H]4[C@@H](O)[C@H](O)C=C5[C@H]([NH+](C3)CC5)4 ZINC00000024
O=C(N)C(c1ccccc1)(c2ccccc2)C[C@@H]([NH+](C)C)C ZINC00000030
O=C1N(N(C(=C(NC(=O)[C@@H]([NH+](C)C)C)1)C)C)c2ccccc2 ZINC00000031
O=C(O[C@@](C[NH+](C)C)(CC)C)c1ccccc1 ZINC00000038
S1C2=N[C@H](c3ccccc3)CN2C=C1 ZINC00000044
O=C(OC1C[C@@H]2[NH+]([C@H](C1)CC2)C)[C@@H](c3ccccc3)CO ZINC00000056
[O-][N+]1([C@H]2CC(OC(=O)[C@@H](c3ccccc3)CO)C[C@@H]1CC2)C ZINC00000058
O=C(C=1Oc2c(OC[C@H](O)C[NH2+]C(C)C)cccc2C1)C ZINC00000063
O=C(O[C@H]1C2CC[NH+](C1)CC2)c3ccccc3 ZINC00000075
O=C(OCc1ccccc1)[C@@H](O)c2ccccc2 ZINC00000078
Brc1c(OC)cc(c(OC)c1)C[C@H]([NH3+])C ZINC00000092
Br/C(/C(=O)c1ccc(OC)cc1)=C\C([O-])=O ZINC00000093
Brc1ccc(cc1)[C@@H](c2ncccc2)CC[NH+](C)C ZINC00000096
O1c2c(OC1)cc3c4c2c5c(O)c(OC)ccc5C[C@H]([NH+](CC3)C)4 ZINC00000103
Br[C@@H]1C(=O)[C@@]2(C([C@H]1CC2)(C)C)C ZINC00000116
Clc1ccc(cc1)[C@H](OCC[NH+](C)C)c2ncccc2 ZINC00000122
O=C1Nc2c(c(OC[C@H](O)C[NH2+]C(C)(C)C)ccc2)CC1 ZINC00000128
Clc1ccc(cc1)[C@@H]2S(=O)(=O)CCC(=O)N2C ZINC00000133
Clc1ccc(OC[C@H](O)COC(=O)N)cc1 ZINC00000136
Clc1cc(ccc1)[C@]2(O)c3c(N4C(=[NH+]CCC4)2)cccc3 ZINC00000142
Clc1cc2c(N(C(=O)C[NH+]3[C@@H]2c4c(cccc4)CC3)C)cc1 ZINC00000159
Clc1cc2c(N(C(=O)C[NH+]3[C@H]2c4c(cccc4)CC3)C)cc1 ZINC00000160
Clc1ccc(O[C@H](N2C=NC=C2)C(=O)C(C)(C)C)cc1 ZINC00000164
Clc1c(c(Nc2ncccc2C(=O)OC[C@H](O)CO)ccc1)C ZINC00000171
O=C1C(OC)=C[C@@H]2[C@]3(c4c(O)c(OC)ccc4C[C@H]([NH+](CC3)C)2)C1 ZINC00000181
O=C(OCC[NH+](C)C)[C@H](c1ccccc1)C2(O)CCCC2 ZINC00000196
Clc1c(Cl)ccc(c1)[C@@H]2S(=O)(=O)CCC(=O)N2C ZINC00000212
O=C(c1ccccc1)[C@@H]([NH+](CC)CC)C ZINC00000215
O=C1N(C(=O)C=2N(C=NC(N1C)2)C)C[C@H](O)CO ZINC00000221
O([C@](c1ncccc1)(c2ccccc2)C)CC[NH+](C)C ZINC00000242
O=C(NC[C@@H]1[NH+](CCC1)CC)C(O)(c2ccccc2)c3ccccc3 ZINC00000251
O=C(OCC)[C@@]1(c2ccccc2)CC[NH+](CCC1)C ZINC00000268
S1/C(/N(C(=O)[C@H]1[NH+]2CCCCC2)C)=C\C(=O)OCC ZINC00000280
O=C(O[C@@H]1CC([NH+]([C@@H](C1)C)C)(C)C)[C@H](O)c2ccccc2 ZINC00000283
O=C1N(C(=O)C=2N(C=NC(N1C)2)CC[NH2+][C@@H](Cc3ccccc3)C)C ZINC00000293
FC(F)(F)c1cc(ccc1)C[C@@H]([NH2+]CC)C ZINC00000294
Fc1ccc(cc1)C(=O)[C@H]2[C@](O)(c3ccc(F)cc3)CC[NH+](C2)C ZINC00000310
Fc1c2NC3=C(c2cc(F)c1)C[C@@H]([NH+](C)C)CC3 ZINC00000312
Fc1cc2c3N(C=C(C([O-])=O)C(=O)2)[C@H](CCc3c1)C ZINC00000315
[O-][N+](=O)C=1OC(C=NN2C(=O)O[C@@H](C[NH+]3CCOCC3)C2)=CC1 ZINC00000330
O=C1C=CC2(c3c(O)c(OC)cc4c3[C@H]([NH+](CC4)C)C2)C=C1 ZINC00000341
S1S[C@]2(N(C(=O)[C@@]31N(C(=O)2)[C@@H]4C(=CC=C[C@@H](O)4)C3)C)CO ZINC00000343
O=C(O[C@@H]1C[N+](CC1)(C)C)[C@](O)(c2ccccc2)C3CCCC3 ZINC00000346
O=C(NC1C[C@@H]2[NH+]([C@H](C1)CCC2)C)C3=NN(c4c(cccc4)3)C ZINC00000347
O=C(Oc1c(OC)cccc1)c2c(OC(=O)C)cccc2 ZINC00000348
O=C(Oc1c(OC)cccc1)c2ccccc2 ZINC00000349
O=C(Oc1c(OC)cccc1)Oc2c(OC)cccc2 ZINC00000350
O[C@](c1ccccc1)(C2CCCCC2)CN3CC[N+](CC3)(C)C ZINC00000363
O=C(OC1C[C@@H]2[NH+]([C@H](C1)CC2)C)[C@H](O)c3ccccc3 ZINC00000367
O=C(OC1C[C@@H]2[N+]([C@H](C1)CC2)(C)C)[C@H](O)c3ccccc3 ZINC00000368
O=C(NO)[C@H](c1ccc(cc1)CC(C)C)C ZINC00000381
[O-]C(=O)[C@H](c1ccc(N2C(=O)c3c(cccc3)C2)cc1)C ZINC00000391
Oc1cc(ccc1)[C@@H]2C[NH+](CCC2)CCC ZINC00000393
O(c1ccccc1)C[C@H]([NH2+][C@H]([C@@H](O)c2ccc(O)cc2)C)C ZINC00000407
Clc1c(cccc1)[C@]2([NH2+]C)C(=O)CCCC2 ZINC00000409
O1c2c(c(O)cc(O)c2)[C@@H](O)[C@@H](O)[C@@H]1c3cc(O)c(O)cc3 ZINC00000419
Clc1c(cccc1)C2=N[C@@H](O)C(=O)Nc3c(cc(Cl)cc3)2 ZINC00000431
[O-]C(=O)[C@H](c1ccc(cc1)C[C@@H]2C(=O)CCC2)C ZINC00000435
[S-]C(=NC)[C@@]1(SCCC1)c2nc(ccc2)C ZINC00000436
Clc1c(N)c(cc(c1)[C@H](O)C[NH2+]C(C)(C)C)C(F)(F)F ZINC00000438
Clc1ccc(cc1)[C@]2(O)N3C(=[NH+]CC3)c4c(cccc4)2 ZINC00000440
[O-]C(=O)CCC(=O)c1c2c(c(OC)cc1)cccc2 ZINC00000446
O=C(O[C@@H]1C[N+](CCC1)(C)C)C(O)(c2ccccc2)c3ccccc3 ZINC00000449
O=C(OC[C@@H](O)COc1c(cccc1)C)N ZINC00000451
O[C@@H]([C@H](c1ccccc1)C(C)C)CC[N+]2(CCCCC2)C ZINC00000455
Oc1cc(ccc1)[C@@]2(C[NH+](CCCC2)C)CC ZINC00000460
Clc1cc2c(O[C@@H]3N(O[C@@H](C3)C)C(=O)2)cc1 ZINC00000463
Clc1cc(ccc1)[C@@](O)(C(O)(C)C)C ZINC00000464
O=C(Nc1ccc(N(C)C)cc1)c2cc(OC)c(OC)c(OC)c2 ZINC00000484
O(c1cc2c(N3C=4C(=[NH+]CCC24)N(CC3)C)cc1)C ZINC00000498
[NH+]1=C(NCC1)C[C@H](c2ncccc2)c3ccccc3 ZINC00000505
O=C(NC[C@@H](O)c1c(OC)ccc(OC)c1)C[NH3+] ZINC00000507
[nH+]1c2N3[C@H](c4c(cccc4)Cc2ccc1)C[NH+](CC3)C ZINC00000509
O=C1C2=C(NC(=C2CC)C)CC[C@@H]1C[NH+]3CCOCC3 ZINC00000512
O(c1c(OC)cccc1)C[C@H](O)C[NH2+]C(C)C ZINC00000513
O=C1N2[C@@H](C=Nc3c(cc(OC)c(O)c3)1)CC[C@H](O)2 ZINC00000534
S(C[C@H]1OC(=O)N(N=CC=2OC([N+]([O-])=O)=CC2)C1)C ZINC00000540
S1(=O)(=O)C[C@H](N(N=CC=2OC([N+]([O-])=O)=CC2)CC1)C ZINC00000542
[NH+]1(Cc2c(N)cccc2[C@H](c3ccccc3)C1)C ZINC00000549
O(c1c(OC)cc(c(c1)Cc2c(nc(nc2)N)N)C)C ZINC00000562
Clc1ccc(cc1)C=2OC(=CC2)[C@H](O)CC([O-])=O ZINC00000564
FC(F)(F)c1cc(ccc1)[C@H]2OCC[NH+](C(C)C)C2 ZINC00000568
[O-][N+](=O)c1c(cc2c(N[C@@H](C[NH2+]C(C)C)CC2)c1)CO ZINC00000570
O1[C@](OC[C@@H]1C[N+]2(CCCCC2)C)(c3ccccc3)C4CCCCC4 ZINC00000572
Clc1cc2c(NC(=O)[C@H](O)N=C2c3ccccc3)cc1 ZINC00000575
O=C(OC1CC[NH+](CC1)C)[C@H](c2ccccc2)[C@@H](CC)C ZINC00000594
Clc1ccc(cc1)[C@@](O)(C(O)(C)C)C ZINC00000603
n1c(cccc1)[C@H](c2ccccc2)CC[NH+](C)C ZINC00000607
O=C(N[C@@H](Cc1ccccc1)C)Cc2ccc(N)cc2 ZINC00000614
[O-]C(=O)c1c(cccc1)C(=O)O[C@](C#C)(CC)C ZINC00000616
[O-][N+](=O)C1=NC=CN1C[C@H](O)C[NH+]2CCCCC2 ZINC00000630
OC(c1ccccc1)(c2ccccc2)[C@H]3[NH2+]CCCC3 ZINC00000633
O1[C@@](C2=C(c3c(cccc3)C2)CC1)(CC[NH+](C)C)C ZINC00000635
O(c1c(cc(OC)cc1)Cc2c(c3c(nc(nc(N)3)N)nc2)C)C ZINC00000640
[NH2+]1[C@@H]2C=3N(c4c(cc(cc4)C)C3CCC2)CC1 ZINC00000641
S1C(=NC(=C1)C)N2CC[NH+]([C@H](Cc3cc4OCOc4cc3)C)CC2 ZINC00000650
O=C(Nc1ccc(OC[C@H](O)C[NH2+]C(C)C)cc1)C ZINC00000652
O(c1c2c(ccc1)cccc2)C[C@H](O)C[N+](C(C)C)(C)C ZINC00000653
[O-]C(=O)[C@H](c1cc2c(Oc3ncccc3C2)cc1)C ZINC00000654
O=C(N1CC(=O)N2[C@H](c3c(cccc3)CC2)C1)C4CCCCC4 ZINC00000655
O(c1c(cccc1)C2CC2)C[C@H](O)C[NH2+]C(C)C ZINC00000659
[O-]C(=O)C[C@]1(OCCC=2c3c(NC21)cccc3)CCC ZINC00000662
O[C@@H](c1cc2c(cc1)cccc2)C[NH2+]C(C)C ZINC00000666
O=C(OC)C=1C(=O)c2c(NC1)cc(OC(C)C)c(OC(C)C)c2 ZINC00000672
O1c2c(OC1)ccc(c2)C[C@@H]([NH2+]C[C@H](O)c3cc(O)c(O)cc3)C ZINC00000677
Clc1c(S(=O)(=O)N)cc2c(N[C@H](NC(=O)2)CC)c1 ZINC00000686
Oc1ccc(cc1)[C@H](O)C[NH2+][C@@H](CCc2ccc(O)cc2)C ZINC00000694
O1c2c(OC1)ccc3c2c[n+](c4c3ccc5c4cc6OCOc6c5)C ZINC00000706
Clc1cc2c(O[C@H]3N(OCC3)C(=O)2)cc1 ZINC00000710
[NH+]12[C@@H]([C@@H]3C[NH+]4[C@@H]([C@H](C1)C3)CCCC4)CCCC2 ZINC00000721
Clc1cc2c(N(C(=O)[C@H](O)N=C2c3ccccc3)C)cc1 ZINC00000740
Clc1ccc(NC(=O)[C@H]2c3c(cccc3)C(=O)NC(=O)2)cc1 ZINC00000749
O=C1[C@@H](C[NH+]2[C@@H](c3c(cc(OC)c(OC)c3)CC2)C1)CC(C)C ZINC00000751
S1c2c(N(c3c1cccc3)C[C@@H]([N+](C)(C)C)C)cccc2 ZINC00000761
S1C(C(=O)c2ccccc2)=CC=C1[C@@H](C([O-])=O)C ZINC00000767
S1C(=CC=C1)[C@]2([NH2+]CC)C(=O)CCCC2 ZINC00000774
S1C(C(C=2SC=CC2)=C3C[N+](C[C@H](OC)C3)(C)C)=CC=C1 ZINC00000776
Clc1ccc(OC(C(=O)N2[C@@H](C([O-])=O)CSC2)(C)C)cc1 ZINC00000777
Clc1c(S(=O)(=O)N)cc(cc1)[C@]2(O)N(C(SC2)=NC)C ZINC00000785
[O-]C(=O)c1c(NC(=O)/C=C/c2cc(OC)c(OC)cc2)cccc1 ZINC00000797
O(c1c(OC)cc(cc(OC)1)C[C@@H]2[NH2+]CCc3c(cc(O)c(O)c3)2)C ZINC00000802
Clc1ccc(O[C@H](N2N=CN=C2)C(=O)C(C)(C)C)cc1 ZINC00000803
O=C(OC[C@H]1C[NH+](CC1)C)C(O)(c2ccccc2)c3ccccc3 ZINC00000806
[N+]1(C[C@@]2(C([C@H](C1)CC2)(C)C)C)(CCC[N+](C)(C)C)C ZINC00000810
O=C(N1CCOCC1)c2cc(OC)c(OC)c(OC)c2 ZINC00000811
ClC(Cl)(Cl)[C@@H]([NH+]1CCOCC1)NC=O ZINC00000812
S=C(N1CCOCC1)c2cc(OC)c(OC)c(OC)c2 ZINC00000814
O=C(N1CCCCCCC1)c2cc(OC)c(OC)c(OC)c2 ZINC00000815
O=C(N[C@H]1C[NH2+]CCC1)c2cc(OC)c(OC)c(OC)c2 ZINC00000817
Fc1c(ncnc1)[C@H]([C@](O)(c2c(F)cc(F)cc2)CN3N=CN=C3)C ZINC00000842
O=C1N(C(=O)C=2N(C=NC(N1C)2)C[C@H](O)C[NH+](CCO)C)C ZINC00000843
O(c1c(c(ccc1)C)C)C[C@H](O)C[NH2+]C(C)(C)C ZINC00000844
[O-]C(=O)[C@@H]1[C@H](O)CC[C@H]2[C@@H]1C[C@@H]3[NH+](C2)CCC=4c5c(NC43)cccc5 ZINC00000847
Clc1c(N)cc(OC)c(c1)C(=O)N[C@@H]2C3CC[NH+](C2)CC3 ZINC00000848
O(c1cc(ccc1)[C@]2(O)[C@@H](C[NH+](C)C)CCCC2)C ZINC00000853
Oc1cc(ccc1)[C@]2(C[NH+](CCCC2)C)CC ZINC00000854
Oc1c(O)cc2c(c1)[C@@H]([NH2+]CC2)Cc3ccc(O)cc3 ZINC00000857
O(c1c(ccc(OC)c1)/C=C\2/C(=NCCC2)c3cnccc3)C ZINC00000860
S(=O)(=O)(c1ccc(NC(=O)C)cc1)c2ccc(NC(=O)C)cc2 ZINC00000861
S(=O)(=O)(c1ccc(NCC([O-])=O)cc1)c2ccc(N)cc2 ZINC00000862
O=C(Oc1ccc(NC(=O)C)cc1)c2c(O)cccc2 ZINC00000865
O=C(Oc1c2c(c(OC(=O)C)cc1C)cccc2)C ZINC00000867
O=C(Oc1c(OC(=O)C)cccc(OC(=O)C)1)C ZINC00000869
O=C\1N/C(/C(=O)N/C1=C/c2ccccc2)=C\C(C)C ZINC00000889
Br/C(=C\c1ccccc1)/C=O ZINC00000900
Clc1cc2c(N3C(=NN=C3C)CN=C2c4ccccc4)cc1 ZINC00000903
[O-]C(=O)Cc1c(N)c(ccc1)C(=O)c2ccccc2 ZINC00000909
[O-]C(=O)C=1C(=O)c2c(nc(cc2)Cc3ccccc3)N(C1)CC ZINC00000911
S(=O)(=O)(c1ccc(NC(=O)N)cc1)c2ccc(N)cc2 ZINC00000913
[O-][N+](CCOC(c1ccccc1)c2ccccc2)(C)C ZINC00000932
N#CC(c1cc(cc(c1)CN2N=CN=C2)C(C#N)(C)C)(C)C ZINC00000941
O=C(Oc1c(cccc1)C(=O)Nc2ccccc2)NC ZINC00000950
ClCCN(c1ccccc1)CCCl ZINC00000951
O=C(O[C@H]1[C@H]([NH2+]C[C@H](O)1)Cc2ccc(OC)cc2)C ZINC00000954
O(c1ccc(c2nnc(nc2c3ccc(OC)cc3)C)cc1)C ZINC00000957
O=C(OC1C[C@@H]2[NH+]([C@H](C1)CC2)C)C(c3ccccc3)=C ZINC00000961
O(c1ccc(O)cc1)[C@H]2O[C@H]([C@H](O)[C@@H](O)[C@H](O)2)CO ZINC00000964
Clc1c(c(F)ccc1)CN2c3ncnc(N)c(N=C2)3 ZINC00000969
O1c2ncccc2C(c3c1cccc3)=C4CC[NH+](CC4)C ZINC00000978
Clc1nnc(SCC(=O)N(CC)CC)cc1 ZINC00000984
O=C(N1CC[NH+](Cc2ccccc2)CC1)C=3Oc4c(cccc4)C3 ZINC00000995
O(c1cc2c(N(C(=C2CC[NH3+])C)Cc3ccccc3)cc1)C ZINC00000998
[O-]C(=O)COC1=NN(c2c(cccc2)1)Cc3ccccc3 ZINC00001000
O=C(Oc1ccc(NC(=O)C)cc1)c2c(OC(=O)C)cccc2 ZINC00001003
[O-]C(=O)c1c(O)cc(NC(=O)c2ccccc2)cc1 ZINC00001018
O=C(Oc1c[n+](ccc1)Cc2ccccc2)N(C)C ZINC00001020
S(=O)(=O)(N)c1ccc(NCc2ccccc2)cc1 ZINC00001022
O(c1ccccc1)CC[N+](Cc2ccccc2)(C)C ZINC00001023
O=C1N(C=2c3c(OC(C2)(C)C)ccc(C#N)c3)C=CC=C1 ZINC00001030
Br/C=C/C=1C(=O)NC(=O)N(C1)[C@H]2O[C@H]([C@H](O)C2)CO ZINC00001043
Brc1c2OC(=Cc2cc(OC)c1)C3CC[NH2+]CC3 ZINC00001046
Brc1cc(c(OC(=O)C)cc1)C([O-])=O ZINC00001050
Brc1cc2c(NC(=O)CN=C(c3ncccc3)2)cc1 ZINC00001051
Brc1c(Cl)cc2NC(=O)Oc2c1 ZINC00001052
BrC=1C(=O)NC(=O)N(C1)[C@H]2O[C@H]([C@H](O)C2)CO ZINC00001063
Brc1c(O)c2ncccc(c(Br)c1)2 ZINC00001064
Oc1ccc(cc1)[C@@H](O)C[NH2+][C@@H](CCc2ccc(O)cc2)C ZINC00001078
O=C1N(C(=O)C=2N(C(=NC(N1C)2)N(CCO)C)C)C ZINC00001081
O=C(OCCc1ccccc1)/C=C/c2cc(O)c(O)cc2 ZINC00001083
O=C1OCC=2C(=O)N3C(c4nc5c(cc4C3)cccc5)=CC2[C@@](O)1CC ZINC00001087
[O-]C(=O)c1ccc(N=NN(C)C)cc1 ZINC00001103
[O-]C(=O)CCc1ccc(OC(=O)C2CCC(C[NH3+])CC2)cc1 ZINC00001112
Clc1ccc(S(=O)(=O)NC(=O)NC2CCCCC2)cc1 ZINC00001121
Clc1c2c(c(O)cc1)CCC2 ZINC00001122
Clc1c(cc(O)cc1)C ZINC00001124
Clc1ccc(NC(=[NH2+])NC(=[NH2+])NC(C)C)cc1 ZINC00001127
ClC=1SC(=CC1)CN(c2[nH+]cccc2)CC[NH+](C)C ZINC00001128
Clc1c(O)c2ncccc(c(Cl)c1)2 ZINC00001131
Clc1c(cc(O)cc1C)C ZINC00001132
[O-]N1C(=O)C=C(C=C1C2CCCCC2)C ZINC00001145
O[C@H](c1c2c(ncc1)cccc2)[C@@H]3[NH+]4C[C@@H](C=C)[C@H](C3)CC4 ZINC00001153
O=C(N)C1c2c(cccc2)C=Cc3c(cccc3)1 ZINC00001162
[O-]C(=O)c1c(O)c(O)cc2OCC3=C(OC(=CC(=O)3)C)c21 ZINC00001165
Clc1ccc(NC(=O)NC(=O)c2c(F)cccc(N(C)C)2)cc1 ZINC00001167
Clc1cc2N(c3ccccc3)C(=O)CC(=O)N(c2cc1)C ZINC00001175
Clc1c(Cl)ccc(c1)C=2OC(C=NN3C(=O)NC(=O)C3)=CC2 ZINC00001181
Clc1ccc(OC(C([O-])=O)(C)C)cc1 ZINC00001187
Clc1c(NC2=[NH+]CCN2)c(Cl)ccc1 ZINC00001194
Clc1ccc(N2C(=C(C=C2C)CC([O-])=O)C)cc1 ZINC00001198
Clc1c(cccc1)CC([NH3+])(C)C ZINC00001204
Clc1c2c(nccc2)c(O)cc1 ZINC00001209
O=C(O[C@H]1[C@@H](C(=O)OC)[C@@H]2[NH+]([C@H](C1)CC2)C)c3ccccc3 ZINC00001212
O=C1Oc2c(ccc(O)c2)C=3Oc4c(ccc(O)c4)C13 ZINC00001219
O=C1N([C@@H]2c3c(OC([C@@H](O)2)(C)C)ccc(C#N)c3)CCC1 ZINC00001224
Clc1ccc(N2C(=NC(=[NH+]C2(C)C)N)N)cc1 ZINC00001233
Brc1c(O)c(cc(Br)c1)C=O ZINC00001241
N=1N=C2N(C1CC[NH+]3CCN(c4c(cccc4)C)CC3)CCCC2 ZINC00001246
[O-]C(=O)CCN1c2c(cccc2)C(=C1C)CN3C=NC=C3 ZINC00001249
O=C1[C@]2([C@@H](C3=C(c4c(cc(O)cc4)CC3)CC2)CC1)C ZINC00001258
S1/C(/N(C(=O)[C@@H]1[NH+]2CCCCC2)C)=C\C(=O)OCC ZINC00001265
Clc1c(O[C@H](C2=[NH+]CCN2)C)c(Cl)ccc1 ZINC00001266
S1c2c(N=C1N(C)C)ccc(OCC[NH+](CC)CC)c2 ZINC00001271
Clc1c(S(=O)(=O)NC)cc(cc1)C(=O)NC ZINC00001272
O=C1N(c2c(N(c3c(cccc3)1)C)cccc2)CC[NH+](C)C ZINC00001275
Brc1c(O)c(cc(Br)c1)C(=O)N ZINC00001276
ClC(Cl)=CCC=1C(=O)c2c(cccc2)C(=O)C([O-])1 ZINC00001278
ClN(Cl)S(=O)(=O)c1ccc(cc1)C ZINC00001279
O=C(OCC)c1c(cccc1)C(=O)OCC ZINC00001287
S(=O)(=O)(c1ccc(NC=O)cc1)c2ccc(NC=O)cc2 ZINC00001295
O=C1N2N(C(=O)c3c(cccc3)C2)Cc4c(cccc4)1 ZINC00001296
ClC(Cl)C(=O)N(c1ccc(OC(=O)C=2OC=CC2)cc1)C ZINC00001300
Oc1ccc(cc1)/C(=C(/c2ccc(O)cc2)\C)/C ZINC00001306
O=C(Oc1ccc(cc1)Cc2ccccc2)N ZINC00001314
O=C1c2c(O)cccc2Cc3c(c(O)ccc3)1 ZINC00001322
S(=O)(=O)(N(CCC)CCC)c1ccc(cc1)C ZINC00001323
Oc1c(N2N=C3C(=N2)C=CC=C3)cc(cc1)C ZINC00001336
[O-]C(=O)C=1C(=O)c2c(N(C1)CC)cc3c(OCC3)c2 ZINC00001337
Oc1cc2c3c(Nc2cc1)c(c4c(c3C)c[n+](cc4)C)C ZINC00001345
O=C1OC[C@H]([C@@H]1Cc2cc(O)ccc2)Cc3cc(O)ccc3 ZINC00001360
O(c1cc2c(cc1)[C@H]3[C@@H]([C@@H]4[C@]([C@H](O)[C@H](O)C4)(CC3)C)CC2)C ZINC00001362
O=C1[C@]2([C@@H](c3c(c4c(cc(O)cc4)cc3)CC2)CC1)C ZINC00001364
O=C1[C@]2([C@@H](C3=CCc4c(ccc(O)c4)[C@@H]3CC2)CC1)C ZINC00001365
O=C1Oc2c(cc(O[C@H]3O[C@H]([C@H](O)[C@@H](O)[C@H](O)3)CO)c(O)c2)C=C1 ZINC00001368
Clc1cc2c(N3C(=NN=C3)CN=C2c4ccccc4)cc1 ZINC00001370
O=C1[C@]2([C@@H]([C@@H]3[C@H](c4c(cc(O)cc4)CC3)CC2)CC1)C ZINC00001374
O=C(Oc1cc2c(cc1)[C@@H]3[C@H]([C@H]4[C@@](C(=O)CC4)(CC3)C)CC2)C ZINC00001375
O=C1N(C(=O)C=2N(C=NC(N1C)2)CC[NH+](CC)CC)C ZINC00001377
O=C1N(c2c(cccc2)CC)C(=Nc3c(cccc3)1)C ZINC00001378
O=C(OCC)c1c(NN=C(C)C)c2c(nc1)N(N=C2)CC ZINC00001379
S(=O)(=O)(N(CC)CC)c1ccc(cc1)C([O-])=O ZINC00001380
Clc1c(Cl)c(ccc(OCC([O-])=O)1)C(=O)C(=C)CC ZINC00001382
Clc1c(OC)c(c(O)c(c1)CC)C(=O)NC[C@H]2[NH+](CCC2)CC ZINC00001395
Clc1c(Cl)ccc(c2c(nc(nc2CC)N)N)c1 ZINC00001409
O=C(O[C@@H]1CC([NH2+][C@@H](C1)C)(C)C)c2ccccc2 ZINC00001410
O=C1c2c(OC(c3cc(O)c(OC)cc3)=C1)cc(OC)c(OC)c(O)2 ZINC00001412
O=C1N(c2c(c3c(cccc3)1)cccc2)CCC[NH+](C)C ZINC00001418
O=C1c2c(O[C@@H](c3ccc(O)cc3)C1)c(c(O)c(c(O)2)C)C ZINC00001419
[NH+](CCN(c1ccccc1)Cc2ccccc2)(C)C ZINC00001425
[O-]C(=O)CCC(=O)c1ccc(c2ccccc2)cc1 ZINC00001427
Clc1ccc(cc1)C=2SC=C(N2)CC([O-])=O ZINC00001430
S=P(Oc1cc(c([N+]([O-])=O)cc1)C)(OC)OC ZINC00001434
Clc1cc(NC(=O)N=C2N=C([O-])CN2C)ccc1 ZINC00001436
O(c1c(cccc1)C(C)C)CC2=[NH+]CCN2 ZINC00001437
O=C(N)C(c1ccccc1)(c2ccccc2)CC[N+]3(CCCCC3)C ZINC00001439
O=C1OC2(CN1)CC[NH+](CCc3ccccc3)CC2 ZINC00001441
[O-]C(=O)Cc1c2OC(c3ccccc3)=CC(=O)c2ccc1 ZINC00001453
Clc1cc2c(N(C(=O)CN=C(c3c(F)cccc3)2)C)cc1 ZINC00001460
Fc1cc2c(N3C(=C(N=C3)C(=O)OCC)CN(C(=O)2)C)cc1 ZINC00001464
Fc1ccc(cc1)C2=NC=C([N+]([O-])=O)N2CCO ZINC00001466
Fc1ccc(cc1)CNc2[nH+]c(N)c(NC(=O)OCC)cc2 ZINC00001473
F[C@H]1[C@H](O[C@H]([C@H](O)1)CO)N2C(=O)NC(=O)C(=C2)C ZINC00001484
P(=O)(c1ccccc1)(c2ccccc2)CC(=O)NN ZINC00001489
[O-]C(=O)c1c(cccc1)C(=O)Nc2c(cccc2C)C ZINC00001490
[O-]C(=O)C=1Oc2c(cc(cc2)Cc3cnccc3)C1 ZINC00001495
O=C1NC(=NC=2N(C=NC12)COC(CO)CO)N ZINC00001505
S(=O)(=O)(NC=1SC(=NN1)C(C)(C)C)c2ccc(N)cc2 ZINC00001511
S(=O)(=O)(N=C([O-])NC1CCCCC1)c2ccc(cc2)C ZINC00001514
S(=O)(=O)(NC(=O)NC1CCCCC1)c2cc3c(cc2)CCC3 ZINC00001515
Clc1ccc(S(=O)(=O)NC(=O)NN2CCCCCC2)cc1 ZINC00001517
S(=O)(=O)([N-]C=1SC(=NN1)CC(C)C)c2ccc(OC)cc2 ZINC00001519
Oc1c(ccc(c1)C(=[NH2+])N)/C=C/c2ccc(cc2)C(=[NH2+])N ZINC00001547
[O-]C(=O)Cc1ccc(cc1)CC(C)C ZINC00001549
O=C(N1CCCCC1)/C=C/c2cc3OCOc3cc2 ZINC00001551
[O-][N+](CCCN1c2c(cccc2)CCc3c1cccc3)(C)C ZINC00001557
Ic1c(O)ccc(c1)C[C@H]([NH3+])C([O-])=O ZINC00001575
Fc1c(N2C=CC=C2)cc3N(C=C(C([O-])=O)C(=O)c3c1)CC ZINC00001584
[O-]C(=O)Cc1cc2c(OCc3c(cccc3)C(=O)2)cc1 ZINC00001595
O=C1N(N(c2ccccc2)C(=O)C1CCC(=O)C)c3ccccc3 ZINC00001598
FC(F)(F)c1cc(ccc1)C[C@H]([NH2+]CC)C ZINC00001612
[O-]C(=O)C[NH+](CC([O-])=O)CC(=O)Nc1c(cccc1C)C ZINC00001618
Fc1c(N2CCOCC2)ccc(N3C(=O)O[C@@H](C3)CNC(=O)C)c1 ZINC00001622
Clc1ccc(cc1)C2=NN(c3ccccc3)C=C2CC([O-])=O ZINC00001631
S(=O)(=O)(N)c1ccc(NC(=O)/C=C/C([O-])=O)cc1 ZINC00001646
Clc1c(N2C(=O)c3c(N=C2C)cccc3)cccc1 ZINC00001656
Clc1cc2c(N(CC[NH+]=C2c3ccccc3)C)cc1 ZINC00001659
O(C(c1ccccc1)c2ccccc2)CC[N+](C)(C)C ZINC00001666
Clc1ccc(N2C(=O)c3c(N=C2C)cccc3)cc1 ZINC00001679
O=C(OCC)C1(c2ccccc2)CC[NH+](CC1)C ZINC00001681
S1C(=CC=C1)CN(c2ccccc2)CC[NH+](C)C ZINC00001699
S(=O)(=O)(NC=1SC=C(N1)C)c2ccc(N)cc2 ZINC00001713
S1c2c(N(c3c1cccc3)C)cc(cc2)CC([O-])=O ZINC00001717
S(=O)(=O)(N)c1c(cc2c(S(=O)(=O)CCC2)c1)C ZINC00001718
S1c2c(cccc2)C(=C1C)CC3=[NH+]CCN3 ZINC00001721
Clc1c(Cl)ccc(c2c(nc(nc2C)N)N)c1 ZINC00001723
O=C1C=C2C(=C3C=C[C@@]4([C@](O)(CC[C@H]4[C@@H]3CC2)C)C)CC1 ZINC00001727
Clc1cc2c(N3C(=[NH+]C=C3CN=C(c4c(F)cccc4)2)C)cc1 ZINC00001732
O(c1ccc(O)cc1)Cc2ccccc2 ZINC00001748
S1C(=C(C=C1)C)/C=C/C2=[NH+]CCCN2C ZINC00001750
[O-]C(=O)CC/C(=C/Cc1c(OC)c(c2c(c(O)1)C(=O)OC2)C)/C ZINC00001758
O=C(Oc1cc2c(cc(cc2)C(=[NH2+])N)cc1)c3ccc(NC(=[NH2+])N)cc3 ZINC00001763
O=C1[C@H]2Oc3c(O)ccc4c3[C@]5([C@@](O)([C@H]([NH+](CC=C)CC5)C4)CC1)2 ZINC00001772
O=C1[C@@H]2Oc3c(O)ccc4c3[C@]5([C@](O)([C@H]([NH+](CC6CC6)CC5)C4)CC1)2 ZINC00001773
O=C1c2c(O[C@@H](c3ccc(O)cc3)C1)cc(O)cc(O)2 ZINC00001785
O[C@H]1[C@@H](O)C(=C[C@H](N2c3ncnc(N)c(N=C2)3)1)CO ZINC00001793
[O-][N+](=O)c1c(cccc1)[C@H]2C(C(=O)OC)=C(N=C(C(C(=O)OC)2)C)C ZINC00001802
[O-][N+](=O)C=1OC(C=NN2C(=O)N(CCO)CC2)=CC1 ZINC00001804
[O-][N+](=O)C=1OC(C=NN(C(=O)N)CC[NH+](C)C)=CC1 ZINC00001805
[O-][N+](=O)C=1OC(C=NNC(=O)c2ccc(O)cc2)=CC1 ZINC00001808
[O-][N+](=O)C=1OC(C=NNC(=O)C[NH+]2CC[NH+](CC2)C)=CC1 ZINC00001809
[O-][N+](=O)C=1OC(c2nc(N(CCO)CCO)c3c(n2)cccc3)=CC1 ZINC00001810
S(=O)(=O)(N=C1NC=CC=C1)c2ccc([N+]([O-])=O)cc2 ZINC00001822
Ic1c([O-])c([N+]([O-])=O)cc(C#N)c1 ZINC00001823
[O-]C(=O)c1c(nccc1)Nc2c(c(ccc2)C)C ZINC00001824
Clc1c(Cl)ccc(Nc2cc3[n+](cc2)cccc3)c1 ZINC00001826
O=C1OC[C@H]2[C@]1(CC[C@H]3c4c(cc(O)cc4)CC[C@@H]32)C ZINC00001844
[O-]C(=O)Cc1cc/2c(OCc3c(cccc3)\C2=C\CC[NH+](C)C)cc1 ZINC00001850
O=C1c2c(cccc2)C(=O)C(c3ccccc3)1CO ZINC00001853
[O-]C(=O)c1c(OC)c(OC)ccc1C=NNC(=O)c2ccncc2 ZINC00001855
O=C(Nc1ccc(O)cc1)c2c(O)cccc2 ZINC00001856
O1c2c(N=C1N(Cc3ccccc3)CC[NH+](C)C)cccc2 ZINC00001857
OCCN(c1nnc(NN)cc1)CCO ZINC00001866
O=C1N(c2c(N1)cccc2)C3CC[NH+](CCOc4ccccc4)CC3 ZINC00001873
O1N=C(N=C1CC[NH+](CC)CC)c2ccccc2 ZINC00001874
[O-]C(=O)C=1C(=O)c2c(N(C1)CC)cc3OCOc3c2 ZINC00001875
[O-]C(=O)c1c(O)c(nc2c1cccc2)c3ccccc3 ZINC00001877
O=C1[C@H]2Oc3c(O)ccc4c3[C@]5([C@@](O)([C@H]([NH+](CC5)C)C4)CC1)2 ZINC00001880
S1C(C(=O)Oc2ccc(NC(=O)C)cc2)=CC=C1 ZINC00001884
[O-]C=1C(=O)c2c(cccc2)C(=O)C1C3CCCCC3 ZINC00001891
O=C(Oc1ccc(c2ccccc2)cc1)NC ZINC00001892
Fc1c(N2CC[NH+](CC2)C)cc3N(C=C(C([O-])=O)C(=O)c3c1)CC ZINC00001894
O=C1NC(=NC=2N(C=NC12)CCC(CO)CO)N ZINC00001899
ClC(Cl)(Cl)C1OCC(CO1)(CO)CO ZINC00001901
N=1c2c(cccc2)Cc3c(cccc3)C1N4CC[NH+](CC4)C ZINC00001911
[NH2+]=C(NC(=[NH2+])N)NCCc1ccccc1 ZINC00001923
S=P(SCN1C(=O)c2c(cccc2)C(=O)1)(OC)OC ZINC00001934
O=C(N(CC)CC)c1c(cccc1)C(=O)N(CC)CC ZINC00001935
n1nc(c2c(c1NN)cccc2)Cc3ccncc3 ZINC00001943
Clc1c(cccc1)C=2ON=C(N2)c3ccncc3 ZINC00001947
O1c2c(OC1)ccc(c2)C[NH+]3CCN(c4ncccn4)CC3 ZINC00001959
Clc1ccc(OC(C(=O)OCc2nc(ccc2)CO)(C)C)cc1 ZINC00001960
O=C1NC=2C(C(=NC1)c3ccccc3)=C(N(C2)C)C ZINC00001975
S(=O)(=O)(N(CCC)CCC)c1ccc(cc1)C([O-])=O ZINC00001982
O=C(Oc1ccc(NC(=O)C)cc1)C[NH+](CC)CC ZINC00001989
O(c1ccc(cc1)CN(c2[nH+]cccc2)CC[NH+](C)C)C ZINC00002002
S=P(OC1=NN(c2ccccc2)C(=O)C=C1)(OCC)OCC ZINC00002006
O1c2c(cccc2)C=C1c3ccncc3 ZINC00002007
S=P(Oc1nc(nc(c1)C)N(C)C)(OCC)OCC ZINC00002010
O=C1Nc2c(c(ccc2)CC[NH+](CCC)CCC)C1 ZINC00002041
[O-]C(=O)C=1C(=O)c2c(N(C1)CC)cc(c3ccncc3)cc2 ZINC00002042
Clc1ccc(cc1)[C@@H](OCC[NH+](C)C)c2ncccc2 ZINC00002043
Fc1ccc(cc1)C(=O)CCC[NH+]2CCC3(C(=O)N(C(=O)C3)C)CC2 ZINC00002045
O1c2c(OC1)ccc(c2)CC=C ZINC00002050
O(c1c(cccc1)CO)[C@H]2O[C@H]([C@H](O)[C@@H](O)[C@H](O)2)CO ZINC00002053
O=C(Nc1ccccc1)c2c(O)cccc2 ZINC00002057
[O-]C(=O)c1c(OC(=O)c2c(OC(=O)C)cccc2)cccc1 ZINC00002063
[NH2+]=C(N)c1ccc(cc1)/C=C/c2ccc(cc2)C(=[NH2+])N ZINC00002079
S1(=O)(=O)N([C@H](C(=O)NC=2SC=CN2)C(=O)c3c1cccc3)C ZINC00002083
Clc1cc2c(N(C(=S)CN=C2c3ccccc3)C)cc1 ZINC00002085
Clc1c(nc(nc1C)C)NS(=O)(=O)c2ccc(N)cc2 ZINC00002090
Clc1nc([N-]S(=O)(=O)c2ccc(N)cc2)cnc1 ZINC00002091
S(=O)(=O)(NC1=NC(=O)N(C=C1)CC)c2ccc(N)cc2 ZINC00002092
S(=O)(=O)([N-]c1ncnc(OC)c(OC)1)c2ccc(N)cc2 ZINC00002094
S(=O)(=O)([N-]c1nccnc(OC)1)c2ccc(N)cc2 ZINC00002097
S(=O)(=O)([N-]c1nc(OC)cc(OC)n1)c2ccc(N)cc2 ZINC00002100
S(=O)(=O)(Nc1ncc(cn1)C)c2ccc(N)cc2 ZINC00002102
S(=O)(=O)(NC(=O)c1ccc(OC(C)C)cc1)c2ccc(N)cc2 ZINC00002103
S(=O)(=O)(Nc1nccnc1)c2ccc(N)cc2 ZINC00002104
S(=O)(=O)([N-]c1nc2c(nc1)cccc2)c3ccc(N)cc3 ZINC00002106
S(=O)(=O)(NC=1SN=C(C1)C)c2ccc(N)cc2 ZINC00002107
O=C1N(N=C(c2c(cccc2)1)Cc3ccccc3)CC[NH+](C)C ZINC00002122
S(=O)(=O)(NC(C)C)CCN1C(=O)c2c(cccc2)C(=O)1 ZINC00002124
O=C(N(CC)CC)N[C@H]1C[NH+]([C@@H]2[C@H](c3c4c(NC=C4C2)ccc3)C1)C ZINC00002136
S1C(=CC=C1)C[N+](CCOc2ccccc2)(C)C ZINC00002148
S=C1NC=NC=2N(C=NC12)[C@H]3O[C@H]([C@H](O)[C@H](O)3)CO ZINC00002158
Clc1c(cc(S(=O)(=O)N2C[C@@H](C[C@@H](C2)C)C)cc1)C([O-])=O ZINC00002163
S(c1ccc(cc1)C(=O)c2c3OC=Cc3cc(c2)CC([O-])=O)C ZINC00002168
S1N=C(OC[C@@H](O)C[NH2+]C(C)(C)C)C(=N1)N2CCOCC2 ZINC00002176
ClC1=C(NC2=[NH+]CCN2)C3=NSN=C3C=C1 ZINC00002184
[O-]C(=O)CC=1N(C(C(=O)c2ccc(cc2)C)=CC1)C ZINC00002191
S(=O)(=O)(N=C([O-])NC1CCCC1)c2ccc(cc2)C ZINC00002194
S(=O)(=O)(NC(=O)N1CCCC1)c2ccc(cc2)C ZINC00002196
S(=O)(=O)(N=C([O-])N[C@H](Cc1ccccc1)C)c2ccc(cc2)C ZINC00002199
O(c1cc(ccc1)[C@@]2(O)[C@H](C[NH+](C)C)CCCC2)C ZINC00002200
O=C(O[C@H]1[C@]2(C=CC3=C4C(=CC(=O)CC4)CC[C@H]3[C@@H]2CC1)C)C ZINC00002206
Clc1c(cccc1)C2=NCC3=NN=C(N(c4c(cc(Cl)cc4)2)3)C ZINC00002212
ClC(Cl)(Cl)C(=O)Nc1ccc(O)cc1 ZINC00002214
FC(F)(F)C=1C(=O)NC(=O)N(C1)[C@H]2O[C@H]([C@H](O)C2)CO ZINC00002219
O=C1Oc2c(cc3c(OC(=C3)C)c2C)C(=C1)C ZINC00002226
n1c(cccc1)/C(/c2ccc(cc2)C)=C\C[NH+]3CCCC3 ZINC00002227
Brc1c(O)c2ncccc(c(Cl)c1)2 ZINC00002243
O=C1N(C(=O)C=2N(C=NC(N1C)2)C[NH+]3CCOCC3)C ZINC00002244
S(=O)(=O)(c1ccc(cc1)C=2N=C3N(C2)C=CC=C3)C ZINC00002261
O(c1c(OCC)cccc1)[C@H](c2ccccc2)[C@H]3OCC[NH2+]C3 ZINC00002275
Clc1ccc(cc1)[C@H]2OCc3c([O-])c([nH+]cc32)C ZINC00002277
Clc1c(cccc1)[C@@]2([NH2+]C)C(=O)CCCC2 ZINC00002278
[O-]C(=O)[C@H]1C=2N(C(C(=O)c3ccccc3)=CC2)CC1 ZINC00002279
S1C(C(=O)c2ccccc2)=CC=C1[C@H](C([O-])=O)C ZINC00002282
O(c1c(OCC)cccc1)[C@@H](c2ccccc2)[C@@H]3OCC[NH2+]C3 ZINC00002284
F[C@]12C(=O)C[C@@]3(OC(=O)CC[C@H]3[C@H]2CCC4=CC(=O)CC[C@]41C)C ZINC00002296
O=C1C=C2[C@@H](C=C1)[C@H]3[C@@H]([C@@H]4[C@]([C@H](O)CC4)(CC3)C)CC2 ZINC00002298
Oc1cc2c(cc1)[C@H]3[C@@H]([C@@H]4[C@]([C@H](O)CC4)(CC3)C)CC2 ZINC00002298
[O-]C(=O)Cc1ccc(c2ccccc2)cc1 ZINC00002318
O(c1c(N2C=CC=C2)cccc1)C[C@H](O)C[NH2+]C(C)C ZINC00002322
Clc1ccc(cc1)C2=Nc3c(nccc3)N2CC(=O)NC ZINC00002334
Clc1ccc(cc1)C2=Nc3c(nccc3)N2CC(=O)N(C)C ZINC00002335
FC(F)(F)c1ccc(cc1)C2=Nc3c(nccc3)N2CC(=O)N(C)C ZINC00002336
Oc1cc2c(cc1)C[C@@H]3[NH+](CC[C@]42[C@H]3CCCC4)C ZINC00002433
Fc1cc2c(O[C@H](C(=O)N)C[C@@]3(NC(=O)NC(=O)3)2)cc1 ZINC00002486
S=C(NN=C(c1ncc2Nc3c(c2c1)cccc3)C)N ZINC00002532
O=C(N1C=CC(C=C1)(C)C)Cc2cc(OC)c(OC)cc2 ZINC00002556
O=C(N1C=CC(c2ccccc2)(c3ccccc3)C=C1)C[NH+](C)C ZINC00002560
O=C(N1C=CC(C=C1)(C)C)Nc2ccccc2 ZINC00002561
Clc1c(c2nc(nc(n2)N)N)cc(Cl)cc1 ZINC00002645
[O-]C(=O)[C@H](c1ccc(cc1)CC(C)C)C ZINC00002647
O(C=1C2=NC(=C(N2C=CC1)CC#N)C)Cc3ccccc3 ZINC00002675
Fc1cc2c(cc1)C(c3ncccc3CC2)=C4CCN(C(=O)C)CC4 ZINC00002683
Fc1cc2c(cc1)CCc3c(nccc3)C2=C4CCN(C(=O)C)CC4 ZINC00002684
ON1C(CCCC1(C)C)(C)C ZINC00002687
O=C(OC1C[C@H]2[NH+]3[C@@H](C1)CC(C(=O)C3)C2)C=4c5c(NC4)cccc5 ZINC00002688
O1c2c(O)c(O)ccc2C[C@@H](c3ccc(O)cc3)C1 ZINC00002824
O(c1c(OC)cc2c(c1)C[NH+](Cc3c(N)cccc3)CC2)C ZINC00002825
O[C@@H]1c2ncnc(Nc3ccc(C#N)cc3)c2CC1 ZINC00002857
n1c2N(C=Nc2c(nc1)N(C)C)Cc3ccccc3 ZINC00002918
O(c1cc2c(cc1)CCCC=3NC(=NC23)c4ccncc4)C ZINC00003024
Brc1cc2N(C[C@@H]([NH3+])C)CCc2cc1 ZINC00003233
Clc1c(Cl)ccc(c1)C(=NNC(=S)N)C ZINC00003248
O=C(Nc1ccc(cc1)C)[C@@H]2C(C2)(C)C ZINC00003263
S1C=2NC(=O)c3c(cccc3)C2C=C1 ZINC00003266
O=C(C(C)(C)C)CN1c2c([N+](=C1N)CCC)cccc2 ZINC00003367
Clc1c(cc([N+]([O-])=O)cc1)C(=O)Nc2ccncc2 ZINC00003381
S1C(=NC(c2cc(OC)ccc2)=C1)c3cnccc3 ZINC00003451
S1C(=NC(c2ncccc2)=C1c3nc4c(nccc4)cc3)N ZINC00003548
S1C(=NC(c2nc(ccc2)C)=C1c3nc4c(nccc4)cc3)N ZINC00003549
n1c2c(nccc2)ccc1C=3C(=NNC3)c4ncccc4 ZINC00003553
S=C1N(c2ccccc2)C(=NN1)CC=3c4c(NC3)cccc4 ZINC00003569
S=C1N(N=C(N(c2ccccc2)1)Nc3ccccc3)CO ZINC00003575
S=C1N(c2ccccc2)C(=NN1)Cc3ccccc3 ZINC00003576
Clc1nc2N(C(=Nc2cc1)c3ccc(Cl)cc3)CC(=O)N(C)C ZINC00003658
Clc1ccc(cc1)C2=Nc3c(nccc3)N2CC(=O)N ZINC00003705
Fc1c(cccc1)C(=O)c2cc(O)c([O-])c([N+]([O-])=O)c2 ZINC00003718
S(=O)(C1=NC=CN(c2ncccc2C)1)Cc3c(N(C)C)cccc3 ZINC00003722
O1c2c(cc(O)c(O)c2)C[C@@H](c3cc(OC)c(OC)cc3)C1 ZINC00003732
Fc1c(N2CC[NH2+]CC2)cc3N(C=C(C([O-])=O)C(=O)c3c1)CC ZINC00003742
S=C1N(c2c(O[C@H]1C(C)C)c(ccc2)C(C)C)CC([O-])=O ZINC00003761
O=C(Nc1c(N)cccc1)c2ccc(NC(=O)C)cc2 ZINC00003803
[O-]C(=O)[C@H](NC(=O)c1ccc(cc1)CC)Cc2ccccc2 ZINC00003824
Clc1ccc(cc1)CNc2[nH+]c(N)c(NC(=O)OCC)cc2 ZINC00003829
O=C1N(C(=O)C=2N(C=NC(N1C)2)CC3OCCO3)C ZINC00003837
O1c2c(OC1)cc3c(c2)C(=NN[C@@H](C3)C)c4ccc(N)cc4 ZINC00003848
O=C1NC(=C2C(=C1CC)CC[C@H](c3ccncc3)C2)C ZINC00003849
S(C(c1ccc(F)cc1)c2ccc(F)cc2)CC(=O)N ZINC00003850
O=C(N(C)C)CC=1N2C(=NC(c3ccc(cc3)C)1)C=CC(=C2)C ZINC00003876
Oc1c(O)ccc(c1)CC[NH2+][C@@H](CCc2ccc(O)cc2)C ZINC00003911
[O-][N+](=O)c1c([O-])c(O)cc(c1)C=C(C(=O)C)C(=O)C ZINC00003935
O=C1N(C(=O)C=2N(C=NC(N1C)2)CC(=O)N3CCOCC3)C ZINC00003942
S1C=2C(=O)N(CC=3N(C2C=C1)C=NC(C(=O)OC(C)(C)C)3)C ZINC00003945
[O-]C(=O)[C@H](c1ccc(N2C(=O)c3c(cccc3)C2)cc1)CC ZINC00003955
Clc1c(N)cc(OC)c(c1)C(=O)N[C@H]2C3CC[NH+](C2)CC3 ZINC00003961
O(c1c(O)cc(OC)cc1C)c2c(O)c(O)cc(c2)C ZINC00003968
S(C1=NC(=C(N1C)COC(=O)NC)COC(=O)NC)C ZINC00003975
Clc1ccc(N2N=NC[C@H]2c3ccncc3)cc1 ZINC00003983
n1ccc(N(N2c3c(cccc3)C=C2)C)cc1 ZINC00003997
Clc1ccc(cc1)C=2OC(=C(N2)C)COC(C([O-])=O)(C)C ZINC00004008
Fc1c(ccc(F)c1)C(O)(CN2N=CN=C2)CN3N=CN=C3 ZINC00004009
O([C@H](c1ccccc1)C=2N(N=CC2)C)CC[NH+](C)C ZINC00004037
Clc1c(cccc1)/C=C\2/C(=N[NH+]=C(NCCN(C)C)C2)C ZINC00004047
S(=O)(=O)(NC)CCc1cc2c(NC=C2C3CC[NH+](CC3)C)cc1 ZINC00004076
O=C(OCC)Nc1[nH+]c(N)c2N=C(c3ccccc3)[C@@H](Nc2c1)C ZINC00004088
O=C(OC[C@@H]1O[C@H](N2C(=O)NC(=O)C(=C2)C)C=C1)C3=CN(C=CC3)C ZINC00004095
S(c1ccc(cc1)C=2N=C3N(C(c4ccncc4)2)CCC3)C ZINC00004134
O=C(N[C@@](c1ccccc1)(Cc2ccccc2)C)C[NH3+] ZINC00004153
O=C(NCCC=1c2c(NC1)cccc2)c3cnccc3 ZINC00004164
S(=O)(=O)(Nc1ccc(cc1)[C@H](O)C[NH2+]C(C)C)C ZINC00004166
Fc1ccc(cc1)[C@H](O)C[NH+]2CCC(CO)CC2 ZINC00004177
Clc1ccc(S(=O)(=O)N2C(=O)CCC2)cc1 ZINC00004229
O=C(C=1C(=NN2C1C=CC=C2)C(C)C)C(C)C ZINC00004234
FC(F)(F)c1cc(N2CCN(C(=O)c3cnccc3)CC2)ccc1 ZINC00004250
Clc1nc(nc2N(N=Nc12)[C@H]3C=C[C@@H](CO)C3)N ZINC00004257
O1c2c(OC1)cc3c(c2)C(=NN=C(C3)C)c4ccc(N)cc4 ZINC00004264
S1c2[nH+]c(c(c(N)c2C3=C1CCCC3)C(=O)OC)C ZINC00004280
O=C/1c2c(OC\C1=C/c3cnccc3)ccc(OC)c2 ZINC00004293
Fc1ccc(cc1)CNc2[nH+]c(N)c(N3C(=O)OCC3)cc2 ZINC00004315
S=C(Nc1cc(F)cc(F)c1)c2ncccc2 ZINC00004349
S1C=2C(=O)Cc3c(cccc3)C(=C4CC[NH+](CC4)C)C2C=C1 ZINC00004351
OC[C@H]1C=C[C@@H](N2c3nc(nc(NC4CC4)c(N=C2)3)N)C1 ZINC00004400
O=C(Oc1cc(ccc1)[C@@H]([NH+](C)C)C)N(CC)C ZINC00004413
S1c2c(cc(OCC)c(OCC)c2)C=C1C([O-])=O ZINC00004417
Fc1c(ccc(F)c1)[C@@](O)([C@@H](c2ncccc2)C)CN3N=CN=C3 ZINC00004432
O=C1C=2c3c(N(C2CC[C@@H]1CN4C(=[NH+]C=C4)C)C)cccc3 ZINC00004448
[O-][N+](=O)c1c([O-])c(O)cc(c1)C(=O)c2ccc(cc2)C ZINC00004508
S(c1ccc(cc1)[C@@H](C([O-])=O)C)C(C)C ZINC00004554
O=C1NN=C(c2ccc(NN=C(C#N)C#N)cc2)[C@H](C1)C ZINC00004689
O=C(N1c2c(cccc2)C(=O)Cc3c1cccc3)N ZINC00004724
FC(F)(F)C1=Nc2c(cccc2)C(=O)N(c3ccccc3)1 ZINC00004739
Clc1c2c(NC(C([O-])=O)=C2CCC([O-])=O)cc(Cl)c1 ZINC00004763
O=C1Oc2nc3OC(=C(c3cc2C(=C1)C)C)C ZINC00004777
O=C1Nc2c(nccc2C)N(c3ncccc31)C4CC4 ZINC00004778
O=C(N1c2c(cccc2)C=Cc3c1cccc3)N ZINC00004785
O=C(N1C(=O)CCC1)/C=C/c2cc(OC)c(OC)cc2 ZINC00004828
FC(F)(F)c1ccc(NC(=O)C2=C(ON=C2)C)cc1 ZINC00004840
O=C1c2c(OC(c3ccc(N)cc3)=C1)ccc(O)c2 ZINC00004898
S(=O)(C1=Nc2c(N1[C@@H](OCC)C)cccc2)Cc3ncccc3 ZINC00004900
S(=O)(C1=Nc2c(N1)ccc(F)c2)Cc3nccc(OCC4CC4)c3 ZINC00004925
S(c1ccccc1)[C@H]2CN(C(=O)[C@@H](CS)C)[C@@H](C([O-])=O)C2 ZINC00004930
O=C1c2c(O[C@@H](c3ccccc3)C1)cc(O)cc(O)2 ZINC00004935
ClC1(Cl)[C@@H](c2ccc(OC(C([O-])=O)(C)C)cc2)C1 ZINC00004942
O=C1NN=C(c2cc3c(NC(c4ccncc4)=C3)cc2)[C@H](C1)C ZINC00004958
O=C(OCC)[C@H]1C(=O)C(=O)N(Cc2ccccc2)C1 ZINC00004960
Brc1c2NCCNc2ccc(NC3=[NH+]CCN3)1 ZINC00004975
O=C1NC[C@@H](c2cc(OC3CCCC3)c(OC)cc2)C1 ZINC00004982
O1c2c(OC1)cc3c(c4[n+](cc5c(O)c(OC)ccc5c4cc3)C)c2 ZINC00004996
S=C(Nc1c(cccc1)C(=O)N)NC(=O)c2cc(ccc2)C ZINC00005023
O=C(N1C[C@@H]2C[NH+](C(C)C)C[C@H](C1)C2)c3ccccc3 ZINC00005064
[O-]N=Cc1[n+](cccc1)COC[n+]2ccc(cc2)C(=O)N ZINC00005077
S(c1ccccc1)Cc2nc3c(nc(nc(N)3)N)nc2 ZINC00005088
[O-][N+](=O)c1c([O-])c(O)cc(c1)/C=C(\C#N)/C(=O)N(CC)CC ZINC00005121
Fc1c(ccnc1)[C@@H]([C@@](O)(c2c(F)cc(F)cc2)CN3N=CN=C3)C ZINC00005132
S(=O)(=O)(N1[C@@H](C(=O)N2CCCC2)CCC1)c3ccc(cc3)C ZINC00005148
Clc1cc2c(NC(=O)CN=C2C=3NC=CC3)cc1 ZINC00005155
FC(F)(F)c1cc(ccc1)C(=O)N[C@H]2C(=O)NCCCC2 ZINC00005201
O=C1NC(=NC=2N(C=NC12)[C@H]3C(=C)[C@H]([C@H](O)C3)CO)N ZINC00005235
Clc1ccc(cc1)C(=O)N2C[C@@H]3C[NH+](C(C)C)C[C@H](C2)C3 ZINC00005250
O1C(C2=NN3C(N=C([NH+]=C3N)NCCc4ccc(O)cc4)=N2)=CC=C1 ZINC00005258
Clc1ccc(NC(=O)NS(=O)(=O)c2ccc(cc2)C)cc1 ZINC00005282
O=C(N)[C@@](c1ncccc1)(c2ccccc2)C[C@H]([NH+](C)C)C ZINC00005295
O=C1OC[C@H](N1)Cc2cc3c(NC=C3CC[NH+](C)C)cc2 ZINC00005298
O=C1Oc2c(nccc2)N1CC[NH+]3CCN(c4ccccc4)CC3 ZINC00005314
O1c2c(OC1)cc3c4c2c5c(cc(OC)c(OC)c5)C[C@H]([NH+](CC3)C)4 ZINC00005319
n1ccc(cc1)CN2c3c(cccc3)C=C2 ZINC00005331
[O-]C=1N(c2c(cccc2)C(=O)C1C=O)c3ccccc3 ZINC00005356
O=C1N(C=2c3c(ccc(C#N)c3)C(=O)C(C2)(C)C)C=CC=C1 ZINC00005375
Clc1cc2N(C(=O)Oc2cc1)CCc3ccncc3 ZINC00005393
O=C1NC(=C(C=C(NCc2c(OC)nc(c(c2)CC)C)1)CC)C ZINC00005395
O=C(Nc1cnccc1)Nc2cc3c(N(C=C3)C)cc2 ZINC00005475
Clc1ccc(NC(=O)OC2CC[NH+](CC2)C)cc1 ZINC00005501
[n+]1(c(nc(N(c2ccccc2)CC)cc1NC)C)C ZINC00005552
Clc1c(O)c(O)cc2c1CC[NH2+]C[C@H]2c3ccccc3 ZINC00005579
Clc1c(O[C@@H](C2=[NH+]CCN2)C)c(Cl)ccc1 ZINC00005626
Clc1cc2c(NC(=C(S(=O)(=O)c3ccccc3)2)C(=O)N)cc1 ZINC00005691
Fc1cc2c(O[C@@H](C(=O)N)C[C@]3(NC(=O)NC(=O)3)2)cc1 ZINC00005704
Brc1cnc(NC(=S)NCCc2ncccc2)cc1 ZINC00005722
S=C(NC=1SC=CN1)NCCc2ccccc2 ZINC00005723
O=C(N([C@@H](c1ccccc1)C[NH+]2CCCC2)C)Cc3ccccc3 ZINC00005739
O=C(NC1C[C@@H]2[NH+]([C@H](C1)CC2)C)C3=NN(c4c(cccc4)3)C ZINC00005747
O=C1c2c(OC(N3CCOCC3)=C1)c(OCc4cnccc4)ccc2 ZINC00005784
S(c1c(OC)cc(nc1C=NO)c2ncccc2)C ZINC00005789
O(c1nncc2c1cccc2)c3ccccc3 ZINC00005795
S(=O)(=O)([N-]C=1ON=C(C1C)C)c2c3c(c(N(C)C)ccc3)ccc2 ZINC00005803
S(=O)(=O)(N=C([O-])NC(C)C)c1c(Nc2cc(ccc2)C)cc[nH+]c1 ZINC00005823
O(c1c(OC)cc(cc(OC)1)CNc2ccc(cc2)C)C ZINC00005826
O=C(NCCc1c2c(ccc1)cccc2)C3CCC3 ZINC00005833
O=C1C=C(c2c(cccc2)[C@](C=3OCC(N3)(C)C)1C)C ZINC00005851
O=C1N(N=C(c2c(cccc2)1)c3cnccc3)CCN4C=NC=C4 ZINC00005870
[O-]C(=O)C1CCC(C#N)(c2cc(OC3CCCC3)c(OC)cc2)CC1 ZINC00005871
Clc1cc2c(NC(=O)N[C@](C#Cc3ncccc3)2C4CC4)cc1 ZINC00005876
O=C1N(N=C(c2c(cccc2)1)c3cnccc3)CC ZINC00005882
N=1N(C=NC1)Cc2cc3c(NC=C3CC[NH+](C)C)cc2 ZINC00005895
O=C(OCCN1C(=C(O)C(=O)C=C1)CC)C(C)(C)C ZINC00005991
O=C(N1c2c(c3c(N(C=C3)C)cc2)CC1)Nc4cnccc4 ZINC00005993
O=C(N1c2c(cc3N(C=Cc3c2)C)CC1)Nc4cnccc4 ZINC00005994
Clc1ccc(N[C@H](c2ccncc2)C)cc1 ZINC00006038
S=C(NN=Cc1ncccc1)Nc2cc3OCCOc3cc2 ZINC00006056
O=C1N(C(=O)[C@@]2(NC(=O)N(N=C(N1C)2)C)CC(=O)C)C ZINC00006072
Clc1c(ccc(NC(=O)Nc2cnccc2)c1)C ZINC00006104
[O-]C(=O)CC[C@H]([NH3+])C(=O)NC1CCC(CC1)(C)C ZINC00006138
S(=O)(C(c1ccccc1)c2ccccc2)CC(=O)N ZINC00006156
[NH+]1=C(N2c3c(cccc3)Cc4c(cccc4)[C@H]2C1)N ZINC00006157
S1c2c(cc3N(C(=O)Nc4cnccc4)CCc3c2)C=C1 ZINC00006169
Fc1c(NC(=O)C2C3=Nc4c(N3CCC(=O)2)cccc4)cccc1 ZINC00006200
F[C@@H]1[C@@H](O[C@@H]([C@@H](O)1)CO)N2C(=O)NC(=O)C(=C2)C ZINC00006228
Clc1c(cc2c(N(C(=O)Nc3cnccc3)CC2)c1)C ZINC00006247
O=C(OC=1C(=O)C=COC1C)c2c(OC(=O)C)cccc2 ZINC00006255
O=C1c2nccc3c(c(c4OCOc4c3)c5c(cccc5)1)2 ZINC00006256
S1c2c(N=C1c3ccc(N)cc3)cccc2 ZINC00006299
O=C(N(c1cc(ccc1)C=2N3N=CC(C#N)=C(N=CC2)3)CC)C ZINC00006300
Br/C=C/C=1C(=O)NC(=O)N(C1)C[C@@]2([C@@H](CO)C2)CO ZINC00006344
Fc1cc2NC=C(c2cc1)/C=C/c3ccncc3 ZINC00006369
O(c1c(cccc1)CC)C[C@@H](O)C[NH2+][C@H]2c3c(cccc3)CCC2 ZINC00006378
O=C(N(NC(=O)c1ccccc1)C(C)(C)C)c2ccccc2 ZINC00006382
Clc1cc2c(N(C(=O)CN=C2c3ccccc3)C)cc1 ZINC00006427
[O-][N+](=O)C1=C(N=C(/C(=C(/[O-])\OC(C)C)/[C@H](c2ncccc2)1)C)C ZINC00006457
S1c2c(N=C1N)ccc(OC(F)(F)F)c2 ZINC00006481
S(=O)(=O)(N1CC[NH2+]CCC1)c2c3c(cncc3)ccc2 ZINC00006486
O(c1nc(nc2N(C=Nc12)[C@H]3O[C@H]([C@H](O)[C@@H](O)3)CO)N)C ZINC00006508
FC1(F)[C@H](O[C@H]([C@H](O)1)CO)N2C(=O)N=C(N)C=C2 ZINC00006532
ClC=1C(=O)c2c(cccc2)C(=O)C(NC(=O)Cc3c(F)cccc3)1 ZINC00006561
S1c2c(N=C1c3c(NC(=O)C)cccc3)cccc2 ZINC00006568
S(C(=O)C)CCC(=O)N1[C@@H](C([O-])=O)CCC[C@H]1C ZINC00006582
Clc1c(cccc1)CNc2nnc(N3C=NC=C3)cc2 ZINC00006583
O=C(Nc1c(cccc1C)C)[C@@H]2[NH+](CCCC2)CCC ZINC00006588
S1C(=NC(c2ccc(cc2)C)=C1)C ZINC00006592
Ic1ccc(cc1)CC(=S)C([O-])=O ZINC00006651
S1C=2N(c3c(cccc3)C2C=C1C(=O)N4CCOCC4)C ZINC00006693
S(=O)(=O)(N)c1ccc(cc1)C=2C(=NOC2C)c3ccccc3 ZINC00006694
Clc1cc2N(C(=O)Oc2cc1)C[NH+]3CCOCC3 ZINC00006709
Fc1c(NN2c3c(cc(OC(=O)NC)cc3)C(=C2)C)ccnc1 ZINC00006763
Clc1cc(S(=O)(=O)c2c([N+]([O-])=O)cccc2)c(NC)cc1 ZINC00006769
S(=O)(=O)(N1c2c(cccc2)CCC1)c3cc(OC)c(OC)cc3 ZINC00006775
Oc1cc(O)cc(c1)/C=C/c2ccc(O)cc2 ZINC00006787
Clc1cc2[nH+]ccc(NCC[NH+](CC)CC)c2cc1 ZINC00006792
O=C(NN=CC=1c2c(NC1)cccc2)c3ccncc3 ZINC00006800
O(c1c(OC)cc2c(c3[n+](cc4c(c3cc2)ccc(OC)c4)C)c1)C ZINC00006815
O=C(N)c1c(NC(=O)/C=C/c2cc(OC)c(OC)cc2)cccc1 ZINC00006865
n1c2NC=Nc2c(nc1)N[C@@H]3c4c(cccc4)CCC3 ZINC00006896
O(c1c(OCC)cccc1)[C@@H](c2ccccc2)[C@H]3OCC[NH2+]C3 ZINC00006923
Clc1cncc(c1)C=2C(=O)CCC(c3ccc(S(=O)(=O)C)cc3)2 ZINC00007001
S(=O)(=O)(c1ccc(cc1)C2=C(c3cnccc3)C(=O)CC2)C ZINC00007002
Clc1ncc(cc1)C2=CCC[C@H]3[NH2+][C@@H]2CC3 ZINC00007013
O=C/1Nc2c(cccc2)\C1=C/c3c(N4CC[NH+](CC4)C)cccc3 ZINC00007027
O=C(NCC[C@@H]1c2c3c(OCC3)ccc2CC1)CC ZINC00007031
O=C1NC(=NC=2N(C=NC12)C[C@]3([C@H](CO)C3)CO)N ZINC00007126
S=C1N(C(=O)[C@H](N1)CSCc2ccccc2)Cc3ccccc3 ZINC00007196
O1C(=NCC1)Nc2c3c(ccc2)CCCC3 ZINC00007220
[S-]C(=Nc1cnc(C#N)cc1)N[C@@H](C(C)(C)C)C ZINC00007228
[S-]C(=Nc1cnc(C#N)cc1)N[C@@H](C(C)(C)C)C ZINC00007228
S=C(Nc1cnc(N2C=NC=C2)cc1)N[C@@H](C(C)(C)C)C ZINC00007229
Clc1c(O)c(O)cc2c1CC[NH2+]C[C@H]2c3ccc(O)cc3 ZINC00007244
Brc1cc2N3C(=O)ON=C3COc2cc1 ZINC00007253
Fc1ccc(cc1)C=2N=CN(C(c3nc(ncc3)N)2)C4CC[NH2+]CC4 ZINC00007258
O=C(N1c2c(cccc2)[C@@H](OC(=O)C)Cc3c1cccc3)N ZINC00007295
O=C(N1CC[NH+](Cc2ccccc2)CC1)C=3c4c(NC3)cccc4 ZINC00007313
O=C/1Nc2c(cccc2)\C1=C\C=3c4c(N(C3)C)cccc4 ZINC00007340
[O-]C(=O)C=1C=NN(c2cc(C#N)c(OCC(C)(C)C)cc2)C1 ZINC00007343
Fc1c(cccc1)CN2N=C(c3c(nccc3)2)C=4OC(=CC4)CO ZINC00007366
O=C(N)C(c1ccccc1)(c2ccccc2)CCN3C(=[NH+]C=C3)C ZINC00007368
Clc1c(N)cc(OC)c(c1)C(=O)NC2CC[NH+](CC([O-])=O)CC2 ZINC00007371
S(=O)(=O)(c1ccc(cc1)C2=C(c3ccccc3)C(=O)OC2)C ZINC00007455
O=C1N(C=CC(/C=C\c2cc(OC)c(OC)c(OC)c2)=C1)C ZINC00007487
Brc1ccc(cc1)C=2OC(=O)C(C#N)=C(SC)C2 ZINC00007493
O=C(OCC)/C(/C#N)=C\c1cc(OC)ccc1 ZINC00007542
Br/C(/[N+]([O-])=O)=C/C=1OC(Br)=CC1 ZINC00007570
Clc1ccc(cc1)C=2N=C(SC2C)[NH-] ZINC00007580
S1C(=NC(c2nc(cc(OC)c(OC)2)C([O-])=O)=C1)C ZINC00007597
S(=O)(c1c(OC)cc(nc1C=NO)c2ncccc2)C ZINC00007602
Clc1c(NC(=O)c2c3c(nccc3)c(OC)cc2)c(Cl)cnc1 ZINC00007607
Fc1ccc(cc1)C=2N=CN(C(c3ccncc3)2)C4CC[NH2+]CC4 ZINC00007633
O=C(NCc1ccccc1)[C@H](NC(=O)C)COC ZINC00007673
S1(=O)(=O)N(C(=O)c2c1cccc2)CC(=O)Nc3ccc(O)cc3 ZINC00007697
S(c1c2c(SC(C(=O)N)=C2)cnc1)c3ccc(cc3)C ZINC00007724
S1C(=CC=C1)[C@@H](OCC[NH+](C)C)C=2N(N=CC2)C ZINC00007743
[O-]C(=O)c1c(Oc2c(OC)cc(O)cc2C(=O)OC)cc(cc(O)1)C ZINC00007778
S1c2c(OC)c(O)c(OC)cc(N=C1NCc3cnccc3)2 ZINC00007870
S1c2c(N=C1NCc3cnccc3)c(c(c(O)c2C)C)C ZINC00007871
S1c2c(N=C1NCc3cnccc3)c(cc(O)c2C)C ZINC00007872
Fc1ccc(cc1)CN2c3c(N=C2N4CC[NH2+]CC4)cccc3 ZINC00007944
Brc1c2c(c(OC)c(OC)c1)C(=O)CC2 ZINC00008028
O(c1c(OC)cc2ncc(nc2c1)c3ccccc3)C ZINC00008082
S(c1c2c(N=C(NC(=O)2)N)ccc1C)c3ccncc3 ZINC00008107
FC(F)(F)C(=O)NCCC=1c2c(NC1)ccc(OC)c2 ZINC00008252
O=C(NCCC=1c2c(NC1)ccc(OC)c2)C3CC3 ZINC00008253
O=C(OC1C[C@@H]2[NH+]([C@H](C1)CC2)C)C3=C4N(N=C3)C=CC=C4 ZINC00008333
[O-][N+](C[C@H]1[C@](O)(c2cc(OC)ccc2)CCCC1)(C)C ZINC00008421
Clc1cc(ccc1)C2=NN(C(=O)c3c(nccc3)2)Cc4ccncc4 ZINC00008516
O(c1c2c(c(c3[nH+]c(N)ccc3)cc1)[C@H]4C[C@@H]2CC4)CC[NH+](C)C ZINC00008574
O=C(N(c1c(Oc2ccccc2)ccnc1)Cc3c(OC)cccc3)C ZINC00008614
Fc1c(cccc1)CN2N=C(c3nc(N)c(cn3)CC)c4c(nccc4)2 ZINC00008628
O=C(c1c(O)cc(O)cc(O)1)Cc2ccc(OC)cc2 ZINC00008630
O=C1C=2N=C3N(C(C(=O)C=4N5C(=NC14)CCC5)2)CCC3 ZINC00008634
O=C1c2c(OC(c3cc(O)c(O)cc3)=C(O)1)ccc(O)c2 ZINC00008662
Clc1c(N2C(=O)c3c(cccc3)C(=O)2)ccc(N)c1 ZINC00008695
S(=O)(=O)(Nc1c2NC=C(C#N)c2c(cc1)C)c3cc(C#N)ccc3 ZINC00008704
O=C(Nc1ccc(cc1)C2=NNC=C2)c3ccccc3 ZINC00008714
O(c1c(OC)cc(cc(OC)1)C2=NNC=3c4c(cccc4)CC23)C ZINC00008729
Clc1ccc(NC(=O)c2c(NCc3ccncc3)cccc2)cc1 ZINC00008732
Clc1cc2N=C(Oc2c(c1)C)N3CC[NH2+]CCC3 ZINC00008739
Clc1c(Cl)cc2NC(=O)[C@H]3N(c2c1)CC[NH2+]C3 ZINC00008760
O=C(N)C=1N2C(=NC1)C3(c4c(cccc4)CC2)CC[NH2+]CC3 ZINC00008768
O1c2ncc(NCc3cnccc3)cc2C[C@@]41C5CC[NH+](C4)CC5 ZINC00008778
Fc1ccc(NC(=O)N2CCN(C(=O)C)CC2)cc1 ZINC00008780
O=C(Nc1c2ncccc(ncc1)2)Nc3cc4OC(=Nc4cc3)C ZINC00008794
O=C(NC[C@H]1OCCC1)C=2C(=O)c3c(NC2)cccc3 ZINC00008877
S1c2c(N=C1N)c(c(cc2)C)C ZINC00008889
Br[C@@H]1C=2N(N=C(C(C(=O)CC1(C)C)2)C)c3ncccc3 ZINC00008893
Clc1c(Cl)cc2NC(=O)N(c2c1)CC ZINC00008902
Clc1ccc(Oc2c3c(SC(C(=O)N)=C3)cnc2)cc1 ZINC00008924
O=C1Nc2c(c3c(cccc3)1)cc(NC(=O)C[NH+](C)C)cc2 ZINC00008960
O=C(Nc1ncccc1)Nc2c3c(ccc2)C(=O)N4C3=CC=C4C(=O)C ZINC00008964
O1CC[NH+](Cc2cc(c(O)c(c2)C(C)C)C(C)C)CC1 ZINC00009045
Clc1c2c(N[C@H](C([O-])=O)[C@@H]3[C@@H]2C=CC3)cc(Cl)c1 ZINC00009061
Oc1c(O)ccc2c1c3c4c(ccc3)CC[NH+]([C@@H]4C2)C ZINC00009073
O=C(OC)[C@H]1C=2C(=O)c3c(OC2C=C[C@H](O)1)cc(cc(O)3)CO ZINC00009082
S=C1N(C(=O)C)[C@@H](C(=O)N1Cc2ccccc2)C ZINC00009085
S1C(C=NNC(=O)c2cc3OCOc3cc2)=CC=C1 ZINC00009109
[NH2+]1Cc2c3N(C4=C(c3ccc2)CCCC4)CC1 ZINC00009262
S1C(=NC(c2ncccc2)=C1c3c4c(ncc3)cccc4)N ZINC00009338
Fc1ccc(cc1)C(=O)NC2Cc3c(cccc3)C2 ZINC00009340
Oc1ccc(cc1)[C@H](C2(O)CCCCC2)C[NH+](C)C ZINC00009342
[O-]C(=O)[C@@H]([NH2+]Cc1ccccc1)CC([O-])=O ZINC00009349
O=C(NC1=NNc2c(cc(nc2)c3ccccc3)1)CCC ZINC00009357
O=CC1=C(N(C(=C1)C)CCC=2c3c(NC2)cccc3)C ZINC00009394
S1C(=NC(=C1)C)NC(=O)C[NH+]2CCN(c3ccccc3)CC2 ZINC00009403
O1CC[NH+](CC1)CCNc2nnc3c4c(cccc4)CCCc3c2 ZINC00009585
O=C(OC1CCCCC1)[C@H](c2ccncc2)C ZINC00009590
[O-]C(=O)[C@H](NC(=O)c1ccc(cc1)C(C)(C)C)Cc2ccccc2 ZINC00009688
[O-]C(=O)[C@H](NC(=O)C1CCC(C(C)C)CC1)Cc2ccccc2 ZINC00009689
Clc1ccc(cc1)[C@@H]2OCc3c([O-])c([nH+]cc32)C ZINC00009709
S(C(c1ccccc1)c2ccccc2)CC(=O)N ZINC00009766
O(c1c(cccc1)C2=NC(=C(N2)c3cnccc3)C)C ZINC00009824
O(c1c(OC)cc2c(ncnc2c1)Nc3ccc(O)cc3)C ZINC00009851
S(C1=Nc2c(N1)cccc2)CC(=O)c3cc(O)c(O)cc3 ZINC00009853
Fc1c(cccc1)CN2N=C(c3c(nccc3)2)C=4OC=CC4 ZINC00009909
Fc1c(cccc1)CN2N=C(c3ncccn3)c4c(nccc4)2 ZINC00009910
Fc1c(cccc1)CN2N=C(c3ncccc3)c4c(nccc4)2 ZINC00009911
O=C1N(C=2c3c(OC(C2)(C)C)ccc(O)c3)C=CC=C1 ZINC00009923
O=C1N(C=2c3c(OC(C2)(C)C)ccc(OC)c3)C=CC=C1 ZINC00009924
O=C(NC1=NN=C(c2ccccc2)C1)CCc3ccccc3 ZINC00010051
O=C(N(O)[C@H](C=1OC(=CC1)COCc2ccccc2)C)N ZINC00010359
[O-][N+](=O)c1cc2c(cc1)C(C=C(N3C(=O)C=CC=C3)2)(C)C ZINC00010426
O=C1N(C=2c3c(ccc(C#N)c3)C(C2)(C)C)C=CC=C1 ZINC00010427
Fc1c(c2OC[C@@H](N3c2c(c1)C(=O)C(C([O-])=O)=C3)C)c4ccncc4 ZINC00010458
[O-][n+]1c(cccc1)[C@H]2c3c(OC(C2)(C)C)ccc(C#N)c3 ZINC00010460
O=C1N(C=2c3c(OC(C2)(C)C)ccnc3)C=CC=C1 ZINC00010479
Clc1cc(c(N2CCN(C(=O)c3cnccc3)CC2)cc1)C ZINC00010482
O=C(N1CCN(c2ccc(cc2)C(=O)C)CC1)c3cnccc3 ZINC00010484
O=C1NC(=NC=2N(C=NC12)[C@H]3O[C@H]([C@H](O)C3)CO)N ZINC00010512
n1ccc(N(N2N=C3C(=C2)C=CC=C3)CCC)cc1 ZINC00010543
n1ccc(N(N2N=Cc3c2cccc3)CCC)cc1 ZINC00010544
S1c2[nH+]c(c(c(N)c2C3=C1CCCC3)C(=O)OCC)C ZINC00010763
[O-]C(=O)[C@@H]1C=2N(C(C(=O)c3ccccc3)=CC2)CC1 ZINC00011012
O(c1c(OC)cc2c(c1)[C@@H]3[NH+](CC2)CCc4c(cccc4)C3)C ZINC00011032
Fc1c(c2cnccc2)cc3N(C=C(C([O-])=O)C(=O)c3c1)C4CC4 ZINC00011264
S(c1c(cccc1)C[NH2+]C)c2ccc(OC)cc2 ZINC00011294
Fc1ccc(N2c3ncccc3C(C(=O)2)(C)C)cc1 ZINC00011332
O=C1N(c2ncccc2C1(C)C)c3ccc(OC)cc3 ZINC00011333
S(=O)(=O)(c1ccc(N2c3ncccc3C(C(=O)2)(C)C)cc1)C ZINC00011334
S=C(Nc1cc(c(F)cc1)CN2C=NC=C2)c3ncccc3 ZINC00011407
S=C(Nc1cc(c(F)cc1)C[NH+]2CCCCC2)c3ncccc3 ZINC00011408
S=C(Nc1cc(ccc1)CN2C=NC=C2)c3ncccc3 ZINC00011410
S=C(Nc1cc(ccc1)C[NH+]2CCCCC2)c3ncccc3 ZINC00011411
S=C(Nc1ccc(cc1)C[NH+]2CCCCC2)c3ncccc3 ZINC00011412
S=C(Nc1cc(ccc1)C[NH+]2CCSCC2)c3ncccc3 ZINC00011414
O1c2c(ccc(OC)c2)[C@H]3[C@@H]1c4c(OC3)cc(O)cc4 ZINC00011544
Clc1nc2N(C(=Nc2cc1)c3ccc(cc3)C)CC(=O)N(C)C ZINC00011550
Fc1c(ccc(F)c1)[C@@](O)([C@@H](c2cnccc2)C)CN3N=CN=C3 ZINC00011646
Oc1c(O)ccc2c1c3c4c(cc(O)c3)CC[NH+]([C@@H]4C2)CCC ZINC00011665
O1N=C(N=C1C2=CCC[NH+](C2)C)C=3c4c(N(C3)C)cccc4 ZINC00012019
O1N=C(N=C1C2=CCC[NH2+]C2)C=3c4c(N(C3)C)cccc4 ZINC00012020
Clc1c([nH+]cc(c1)C(F)(F)F)N2CC[NH2+]CC2 ZINC00012103
Clc1c(F)ccc(NC(=O)[C@H](C#N)C(=O)C=2SC=CC2)c1 ZINC00012200
Clc1c(F)ccc(NC(=O)[C@H](C#N)C(=O)C=2OC=CC2)c1 ZINC00012201
Oc1c(O)ccc(c1)C[C@H]([C@H](Cc2cc(O)c(O)cc2)C)C ZINC00012342
S1C(=CC=C1)CCOC(=O)/C(/C#N)=C/c2cc(O)c(O)cc2 ZINC00012514
n1ccc(cc1)C2=Nc3c(N2)c(N4C=NC=C4)ccc3 ZINC00012631
S1C(=CC=C1)CC(=O)N2CC[NH+](CC2)CCc3ccccc3 ZINC00012721
O=C(N1CC[NH+](CC1)CCc2ccccc2)C=3OC=CC3 ZINC00012724
O1C(OC)=C(N=C1C2=CCC[NH+](C2)C)[C@H](CC)C ZINC00012768
O1C(OCC)=C(N=C1C2=CCC[NH+](C2)C)[C@H](CC)C ZINC00012769
O1C(OC)=C(N=C1C2=CCC[NH+](C2)C)[C@@H](CC)C ZINC00012770
Clc1ccc(cc1)C(=O)Nc2cc(cc(c2)C([O-])=O)C([O-])=O ZINC00012853
[O-]C(=O)c1cc(NC(=O)c2ccc(OC)cc2)cc(c1)C([O-])=O ZINC00012855
O=C1Oc2c(N1C)cc(cc2)C(=O)c3ccccc3 ZINC00012860
Clc1ccc(cc1)C(=O)NCC[NH+]2CCOCC2 ZINC00012966
Fc1cc(ccc1)COc2ccc(cc2)C[NH2+][C@H](C(=O)N)C ZINC00013120
Clc1c(Cl)cccc1c2nnc(nc(N)2)N ZINC00013156
[nH+]1c(NCc2ccccc2)c3c(cc1)cccc3 ZINC00013164
Clc1cc2c(NC(C([O-])=O)=C2CC([O-])=O)cc1 ZINC00013231
Clc1cc(N2CCN(C(=O)CN3C(=O)CCC3)CC2)ccc1 ZINC00013447
O(c1c2[nH+]c(cc(NCC=3OC=CC3)c2ccc1)C)C ZINC00013506
S(=O)(c1ccccc1)c2ccccc2 ZINC00013563
O=C(N)C=1C(=O)c2c(N(C1)CC)cc(c3ccncc3)cc2 ZINC00013626
Fc1cnc(nc1)N2CC[NH+](CC2)CCC[C@H](O)c3ccc(F)cc3 ZINC00013635
O=C1N(c2ncccc2C)C(=Nc3c(cccc3)1)C ZINC00013747
O=C1C=C(O[C@@](c2ccccc2)1C)/C=C/c3cnccc3 ZINC00013858
O=C1C=C(O[C@@](c2ccccc2)1C)/C=C/c3ncccc3 ZINC00013859
Fc1ccc(cc1)[C@@]2(OC(/C=C/c3ncccc3)=CC(=O)2)C ZINC00013860
O=C(NC1C[C@@H]2[NH+]([C@H](C1)CCC2)C)C3=NN(c4c(O)cccc43)C ZINC00013894
O1C(=CC=C1)[C@@H]2[NH2+]CCc3c(cccc3)2 ZINC00013976
S1C(=CC=C1)[C@@H]2[NH2+]CCc3c(cccc3)2 ZINC00013979
S1c2c(NC(=O)c3c1cccc3)cccc2 ZINC00014023
S1c2ncccc(N=C1NCc3ccccc3)2 ZINC00014137
O=C(c1c(O)cc(O)cc1)CCc2ccc(O)cc2 ZINC00014168
Clc1cnc(cc1)[C@@H](c2ncccc2)CC[NH+](C)C ZINC00014172
S(=O)(=O)(NC)Cc1cc2c(NC=C2CC[NH+](C)C)cc1 ZINC00014360
Ic1ccc(N2C(=O)C=CC(=O)2)cc1 ZINC00014362
S=C(Nc1c(cccc1)C(=O)N)NC(=O)c2ccc(cc2)C ZINC00014415
Clc1ccc(cc1)C(=O)NC(=S)Nc2c(cccc2)C(=O)N ZINC00014417
S=C(Nc1c(cccc1)C(=O)NC)NC(=O)c2ccccc2 ZINC00014419
S=C(Nc1c(cccc1)C(=O)NC)NC(=O)c2ccc(cc2)C ZINC00014420
O=C(OCC[NH+]1CCCCC1)C=2c3c(NC2)cccc3 ZINC00014457
Clc1ccc(Oc2ccc(N)cc2)cc1 ZINC00014479
O=C1N(C=C2c3c(cccc3CCC2)1)[C@H]4C5CC[NH+](C4)CC5 ZINC00014514
O=C(Nc1c(cccc1C)C)CC23[NH+](CCC2)CCC3 ZINC00014548
n1c(nc(N)c2nc(cnc12)CNc3c4c(ccc3)cccc4)N ZINC00014672
Clc1ccc(cc1)[C@@H](O)c2c(cccc2)C[NH2+]C ZINC00014718
Fc1c(ncnc1)[C@@H]([C@@](O)(c2c(F)cc(F)cc2)CN3N=CN=C3)C ZINC00014864
O=C1N[C@H](C(=O)NC21CCCC2)Cc3ccccc3 ZINC00014887
S(=O)(=O)(N[C@H](C(=O)N1CCCC1)C)c2ccc(cc2)C ZINC00014936
S(=O)(=O)(N[C@H](C(=O)N1CCCC1)CC(C)C)c2ccc(cc2)C ZINC00014937
n1c(cccc1)C[NH+]2CCC3(c4c(cccc4)CC3)CC2 ZINC00014944
Fc1ccc(OCC2CC[NH+](Cc3ccncc3)CC2)cc1 ZINC00014953
Fc1ccc(cc1)CC(=O)C2CC[NH+](Cc3ccncc3)CC2 ZINC00014994
O=C1NCCCC[C@@H](NC(=O)CCCc2ccccc2)1 ZINC00015121
O=C(N[C@@H]1C(=O)NCCCC1)c2ccc(OC)cc2 ZINC00015124
Brc1c(S(=O)(=O)[C@@H](C(=O)NC2CC2)C)cccc1 ZINC00015175
[O-]C(=O)c1ncc(cc1)C(=O)Nc2ccc(OCC)cc2 ZINC00015250
O=C(Nc1ccccc1)/C(/C#N)=C/c2cc(O)c(O)cc2 ZINC00015335
O=C(Nc1cnccc1)N[C@@H]2c3c(OC([C@@H](O)2)(C)C)ccc(C#N)c3 ZINC00015468
O=C(Nc1ccncc1)N[C@@H]2c3c(OC([C@@H](O)2)(C)C)ccc(C#N)c3 ZINC00015469
O=C(Nc1ncccc1)N[C@@H]2c3c(OC([C@@H](O)2)(C)C)ccc(C#N)c3 ZINC00015470
O=C1OC[C@@H](N1)Cc2cc3c(NC=C3CC[NH+](C)C)cc2 ZINC00015515
O=C(OC)[C@@H]1[NH2+]C2(C=3Nc4c(cccc4)C3C1)CC[NH+](CC2)C ZINC00015576
[O-]C(=O)[C@@H]1[NH2+]C2(C=3Nc4c(cccc4)C3C1)CCCCC2 ZINC00015579
O=C1N2c3c(cccc3)C(C(=O)NC)=CC(=Nc4c(cccc4)1)2 ZINC00015630
Clc1cc(NC(=O)/C(/C#N)=C/c2cc(O)c(O)cc2)ccc1 ZINC00015844
[O-][N+](=O)c1ccc(cc1)[C@H]2C=3C(=O)CCCC(N=C4C(C(=O)CCC4)2)3 ZINC00015852
Brc1cc2c(cc1)C(=O)C(C=C(N3C(=O)C=CC=C3)2)(C)C ZINC00015977
O=C1N(C=2c3c(ccc(N(C(=O)C)C)c3)C(=O)C(C2)(C)C)C=CC=C1 ZINC00015978
O=C1N(C=2c3c(ccc(C#C)c3)C(=O)C(C2)(C)C)C=CC=C1 ZINC00015980
Clc1cc2N(C(=O)Oc2cc1)CCc3ncccc3 ZINC00016047
Fc1ccc(cc1)CNc2cc(N)c(NC(=O)OCC)cc2 ZINC00016154
Ic1c(N)ccc2OC(=O)C=Cc12 ZINC00016193
Brc1cc2c(NC=C2C[C@H]3[NH+](CCC3)C)cc1 ZINC00016286
O=C1Oc2ncccc(N1CC[NH+]3CCN(c4ccccc4)CC3)2 ZINC00016334
O=C1Oc2ncccc(N1CCC[NH+]3CCN(c4ccccc4)CC3)2 ZINC00016337
Fc1ccc(N2CC[NH+](CCN3c4c(OC(=O)3)nccc4)CC2)cc1 ZINC00016338
O=C1Oc2ncccc(N1CC[NH+]3CCC(c4ccccc4)CC3)2 ZINC00016340
Clc1ccc(cc1)/C=C(/C(=O)OCC)\C(=O)C ZINC00016518
[O-][N+](=O)c1ccc(cc1)/C=C(/C(=O)OCC)\C(=O)C ZINC00016520
S1C(=NC=C1)NC(=O)/C(/C#N)=C/c2cc(O)c(O)cc2 ZINC00016652
S(=O)(=O)(NC[C@H]1OCCC1)c2ccc(NC(=O)C)cc2 ZINC00016701
S1C(=NC(c2ncccc2)=C1c3c(cccc3)C)C ZINC00016727
S1C(=CC=C1)[C@H]2C(C#N)=C(OC=3c4c(cccc4)CCC32)N ZINC00016786
[nH+]1c2c(c(N)c3c1CCCC3)cccc2 ZINC00016827
O=C(N(O)C/C=C/C=1OC(Oc2ccccc2)=CC1)N ZINC00016830
S1C=2C(=O)C(C(=O)N[C@@H]3C4CC[NH+](C3)CC4)=CNC2C=C1 ZINC00016869
S1N=C(C=C1NC(=O)Nc2cc3c(N(C=C3)C)cc2)C ZINC00016912
Brc1c(O)ccc(c1)/C=C\2/NC(=S)NC(=O)2 ZINC00016970
O[C@H](c1ccccc1)CN2c3c(N4C(=[NH+]CC4)2)cccc3 ZINC00017116
FC(F)(F)c1cc(ccc1)CN2c3nc[n+]([O-])c(N)c(N=C2)3 ZINC00017253
O=C(N)C=1C(=O)c2c(cccc2)C(c3ccccc3)1 ZINC00017343
O=C(NC)c1cc(NC(=O)Cc2c3c(ccc2)cccc3)ccc1 ZINC00017445
O(c1ncc(cc1)/C=C\c2cc(OC)c(OC)c(OC)c2)C ZINC00017522
O=C(N1CCN(c2nc(OC)ccn2)CC1)C=3OC=CC3 ZINC00017599
O=C(N1CCN(c2nc(OC)ccn2)CC1)c3ncccc3 ZINC00017602
Clc1c(Cl)ccc(NC(=O)Nc2c(cccc2)C(=O)N)c1 ZINC00017634
[NH3+]CCC=1c2c(NC1)ccc(c2)C(C)(C)C ZINC00017643
Clc1cc(NC(=S)Nc2nccnc2)c(cc1)C ZINC00017809
S1C(SCc2cc(OC)ccc2)=NN=C1N ZINC00017832
O=C(Nc1ccncc1)c2cc(OC3CCCC3)c(OC)cc2 ZINC00017859
O=C1NC(=NC=2N(C=NC12)[C@H]3O[C@H](OC3)CO)N ZINC00017883
S(=O)(=O)(N1CCCC1)Cc2cc3c(NC=C3CC[NH+](C)C)cc2 ZINC00018087
O=C1/C(=C\c2c(OC)cccc2)/CC[C@@H]1C[NH+](C)C ZINC00018155
O=C1/C(=C/c2c(OC)cccc2)/CC[C@@H]1C[NH+]3CCOCC3 ZINC00018158
[O-]C1=C(C(=O)Nc2ccncc2)C3=Nc4c(N3CC1)cccc4 ZINC00018274
Clc1c(Cl)ccc(c1)C=NNC(=O)N ZINC00018300
[nH+]1c(c2cnccc2)cc(N3CC[NH+](CC3)C)c4c1cccc4 ZINC00018409
O1c2c(OC)ccc3c2[C@@]4(C=C[C@@H](O)C[C@@H]14)CC[NH+](C3)C ZINC00018473
Brc1cc2c(cc1)C(=O)C(C=C(c3[n+]([O-])cccc3)2)(C)C ZINC00018511
[O-][n+]1c(cccc1)C=2c3c(ccc(C#N)c3)C(=O)C(C2)(C)C ZINC00018512
[O-][n+]1c(cccc1)[C@H]2c3c(ccc(C#N)c3)C(=O)C(C2)(C)C ZINC00018513
Clc1c(Cl)cc2c(c1)C(=O)C(C=C(c3[n+]([O-])cccc3)2)(C)C ZINC00018514
O=C(OCC)c1nc(ccc1)C(=O)OCC ZINC00018737
O=C(Nc1cc2c(nccc2)cc1)Nc3ccccc3 ZINC00018751
FC(F)(F)c1cc(NC(=O)Nc2cnccc2)ccc1 ZINC00018753
S(c1ncc([N+]([O-])=O)cc1)CCC=2NC=[NH+]C2 ZINC00018833
O=C(N1c2c(ccc(C#N)c2)C(C1)(C)C)Nc3cnccc3 ZINC00018854
N=1c2c(NC1C[NH+]3CC=C(c4ccccc4)CC3)cccc2 ZINC00018941
Fc1c2N(C=CC(=NO)c2cc(F)c1c3cc(nc(c3)C)C)C4CC4 ZINC00019003
[O-]C(=O)[C@H]([NH2+]Cc1c(O)cccc1)Cc2ccccc2 ZINC00019038
O=C(Nc1cnccc1)C=2Oc3c(cccc3)C(=O)C2 ZINC00019246
Fc1c(NC(=O)C2C3=Nc4c(N3CCC(=O)2)cccc4)c(F)ccc1 ZINC00019247
Clc1c(SC)cc2c(N(C(=O)Nc3cnccc3)CC2)c1 ZINC00019469
Clc1c(cc2c(N(C(=O)Nc3cnccc3)CC2)c1)C(=O)OC ZINC00019471
O=C1NC(=NC(=C1Cc2ccccc2)C)N3CCCC3 ZINC00019581
S1c2c(cccc2)C(\C(\C#N)=C/c3ccncc3)=C1 ZINC00019624
S1c2c(N=C1c3ccncc3)cccc2 ZINC00019639
Clc1cnc(NC(=O)NCCc2c(F)cccc(F)2)cc1 ZINC00019731
O(c1ccccc1)CC[NH+]2CCC(CC2)CC[NH+](C)C ZINC00019746
S(=O)(=O)(c1cc(ccc1)[C@@H]2C[NH+](CCC2)CCC)C ZINC00019795
Cl/C=C/C=1C(=O)NC(=O)N(C1)C[C@@]2([C@@H](CO)C2)CO ZINC00019856
Br/C=C/C=1C(=O)NC(=O)N(C1)C[C@]2([C@H](CO)C2)CO ZINC00019857
O(c1c(OC)c(OC)cc2c(ncnc12)N(CC)CC)C ZINC00019889
Clc1ccc(O[C@H](C=2N3N=CN=C(N=CC2)3)C)cc1 ZINC00019929
Fc1cc2NC=C(c2cc1)/C=C/c3cnccc3 ZINC00019965
O=C1Oc2c(cc(O[C@H]3O[C@H]([C@@H](O)[C@@H](O)[C@H](O)3)CO)c(O)c2)C=C1 ZINC00019968
O=C(Nc1c(ccc(C#N)c1)C(C)(C)C)Nc2cnccc2 ZINC00019972
O1C(=NC(c2ccccc2)=C1c3ccncc3)C ZINC00020049
Fc1ccc(cc1)C=2N=COC(c3ccncc3)2 ZINC00020053
Fc1c(N2CC[NH2+]CC2)cc3N(C=C(C([O-])=O)C(=O)c3c1)C4CC4 ZINC00020220
O=C(CCc1cc2c(cc(OC)cc2)cc1)C ZINC00020221
O=C1[C@@H]2Oc3c(O)ccc4c3[C@]5([C@@](O)([C@H]([NH+](CC6CC6)CC5)C4)CC1)2 ZINC00020225
Clc1cc(ccc1)C(=O)[C@@H]([NH2+]C(C)(C)C)C ZINC00020228
S(=O)(=O)(N)c1cc(c(OC)cc1)C(=O)NC[C@@H]2[NH+](CCC2)CC ZINC00020229
O1CC[NH+](CC1)CCNc2nnc(c3ccccc3)cc2C ZINC00020233
Clc1c(cccc1)[C@H](O)C[NH2+]C(C)(C)C ZINC00020236
O(c1c2c(ccc1)cccc2)C[C@H](O)C[NH2+]C(C)C ZINC00020240
Oc1cc(N(c2ccc(cc2)C)CC3=[NH+]CCN3)ccc1 ZINC00020251
Oc1cc(O)cc(c1)[C@H](O)C[NH2+][C@@H](Cc2ccc(O)cc2)C ZINC00020252
Clc1c(S(=O)(=O)N)cc(cc1)[C@]2(O)NC(=O)c3c(cccc3)2 ZINC00020253
O=C(N1C(=O)C[C@H](c2ccccc2)C1)c3ccc(OC)cc3 ZINC00020524
Clc1ccc(cc1)[C@@H]2CN(C(=O)c3ccc(OC)cc3)C(=O)C2 ZINC00020525
Clc1ccc(cc1)C(=O)N2C(=O)C[C@H](c3ccccc3)C2 ZINC00020527
O=C(N1C(=O)C[C@H](c2ccccc2)C1)c3cnccc3 ZINC00020528
O=C(NCCC=1c2c(NC1)cccc2)Cc3ccccc3 ZINC00020542
O=C(N1c2c(cc3c(OC=C3C)c2)CC1)Nc4cnccc4 ZINC00020603
S(C=1Oc2c(N1)cccc2)CCN3C([N+]([O-])=O)=CN=C3C ZINC00020831
S(C1=Nc2c(N1)cccc2)CCN3C([N+]([O-])=O)=CN=C3C ZINC00020832
S1c2c(N=C1SCCN3C([N+]([O-])=O)=CN=C3C)cccc2 ZINC00020833
O=C(Nc1c(cccc1)C2=Nc3c(N2)cccc3)COC ZINC00020936
O=C(Nc1c(cccc1)C=2Oc3c(N2)cccc3)C ZINC00020938
O(c1ncc(cc1)Cc2ccccc2)CC[NH+]3CCCC3 ZINC00021082
S1N(C(=O)c2c1cccc2)[C@H](C([O-])=O)[C@H](CC)C ZINC00021104
ClC=1C(=O)c2c(cccc2)C(=O)C(OCC)1 ZINC00021238
ClC=1C(=O)c2c(cccc2)C(=O)C(N3CC[NH+](CC3)C)1 ZINC00021265
ClC=1C(=O)c2c(cccc2)C(=O)C(N3CCOCC3)1 ZINC00021268
Clc1nc(nc(NCC2(CO)CC(Cc3ccccc3)C2)c(N)1)N ZINC00021269
Clc1nc(nc(NCC2(CO)CC(Cc3ccccc3)C2)c1)N ZINC00021270
O=C1N(C(=O)c2c(cccc2)1)Cc3cc(OC)c(OC)cc3 ZINC00021413
O=C(N)c1ncc(c2cc(OC3CCCC3)c(OC)cc2)cc1 ZINC00021556
Clc1cc(c(NC(=O)C[NH3+])cc1)C(=O)C=2NC=CC2 ZINC00021557
Clc1c(OC)cc2c(NC=C2[C@H](CNC(=O)C)C)c1 ZINC00021620
S(=O)(=O)(N[C@@H]1c2c(cccc2)CC1)c3cc(OC)c(OC)cc3 ZINC00021702
S(=O)(=O)(N[C@H]1c2c(cccc2)CCC1)c3cc(OC)c(OC)cc3 ZINC00021703
S(=O)(=O)(N1Cc2c(cccc2)CC1)c3cc(OC)c(OC)cc3 ZINC00021730
S(=O)(=O)(N1c2c(cccc2)CC1)c3cc(OC)c(OC)cc3 ZINC00021732
O=C/1Nc2c(cccc2)\C1=C/c3ccc(N(C)C)cc3 ZINC00021786
S1C(=C(C=C1)C)/C=C/2\c3c(NC(=O)2)cccc3 ZINC00021788
[nH+]1c(N)cc(cc1CC(C)C)C ZINC00021816
n1ccc(cc1)C2=NN=C3N2CCC=4C(=NN(C34)C5CCCC5)CC ZINC00021910
S1C(=NC=C1)NC(=O)/C=C/c2c(OC)ccc(OC)c2 ZINC00022066
O=C(Nc1nc(ccc1)C)/C=C/c2c(OC)ccc(OC)c2 ZINC00022068
S(c1cc(cc(c1)C)C)C2=C(N)C(=O)NC=C2C ZINC00022099
S(c1cc(cc(c1)C)C)C2=C(N)C(=O)NC=C2CC ZINC00022100
O1CCN(c2nc(nc(n2)N3C=NC=C3)N(c4ccccc4)C)CC1 ZINC00022108
Clc1ccc(cc1)C2=C[C@@H]3[NH+]([C@H](C2)CC3)C ZINC00022173
O=C(N)c1c(NC(=O)/C=C/c2cc(OC)c(OCC)cc2)cccc1 ZINC00022178
Oc1cc2c(cc1)CC[C@@H]3[NH+](CC[C@H]23)CCC ZINC00022280
Clc1ncc(OC[C@@H]2[NH+](CCC2)C)cc1/C=C/c3ccncc3 ZINC00022308
O=C(Nc1ccncc1)c2c3c(OC(C(=O)C)=C3)c(OC)cc2 ZINC00022327
O=C(N1CCN(C(=O)c2ncccc2)CC1)c3ncccc3 ZINC00022418
O=C(NO)CCOc1ccc(c2ccc(C#N)cc2)cc1 ZINC00022419
S(=O)(=O)(c1ccc(cc1)C=2N(c3ccc(F)cc3)C(=CC2)C)C ZINC00022442
O=C(NCc1c(OC)cccc1)c2nc3c(cncc3)cc2 ZINC00022565
S(=O)(=O)(N1[C@H](C[NH2+]CCC1)C)c2c3c(cncc3C)ccc2 ZINC00022706
S(=O)(=O)(N1[C@@H](C[NH2+]CCC1)C)c2c3c(cncc3C)ccc2 ZINC00022708
F[C@@H]1[C@@H](O[C@@H]([C@@H](O)1)CO)N2c3ncnc(N)c(N=C2)3 ZINC00022805
O=C(Nc1ccncc1)c2c3c(nccc3)c(OC)cc2 ZINC00022966
O=C(N1CCOCC1)C2c3c(Oc4c(cccc4)2)cccc3 ZINC00023096
S(=O)(=O)(N1CCN(c2ncccn2)CC1)N(C)C ZINC00023204
Clc1cnc(c(c2ccc(S(=O)(=O)C)cc2)c1)c3cnccc3 ZINC00023207
O=C1O[C@H]([C@@H]2C(=O)[C@H](C[C@@H](C2)C)C)C[C@H](C1)CC(=O)N ZINC00023222
S1C(=NC(=C1)C[NH+](C)C)c2ccccc2 ZINC00023311
O=C(N1CC=C(c2ccc(cc2)C3=NO[C@H](CNC(=O)C)C3)CC1)C ZINC00023344
O=C(Nc1nc2c(NC=C2C3CC[NH+](CC3)C)cc1)CC ZINC00023433
S(=O)(=O)(N=C1NC(=NC(NC)=C1)NC)c2ccc(N)cc2 ZINC00023472
S([C@@H]1N(C(=O)N[C@@H](c2ccccc2)C)C(=O)C1)Cc3ncccc3 ZINC00023547
S(c1nccc2c1cccc2)C ZINC00023550
Oc1cc2c(NC=C2C3=CC[NH+](Cc4ccccc4)CC3)cc1 ZINC00023577
[O-]C(=O)C=1Nc2c(c3c(cc2)cccc3)C1 ZINC00023582
Brc1ncc(N2CC[NH2+]CCC2)cc1 ZINC00023623
S1C(=NC(c2nc(cc(OC)c(OC)2)C([O-])=O)=C1)NC ZINC00023638
S1C=NC(c2nc(cc(OC)c(OC)2)C([O-])=O)=C1 ZINC00023639
Clc1ccc(cc1)C=2N=C3SC=CN3C2 ZINC00023689
S1C(N)=C2C(=O)Oc3c(c4c(cc3)cccc4)C2=C1 ZINC00023780
S1C2=NN=C(C(=O)N(N=C1COc3ccc(cc3)C)2)C ZINC00023890
Clc1ccc(OCC=2SC3=NN=C(C(=O)N(N2)3)C)cc1 ZINC00023891
[O-][N+](=O)c1cc2c(NC=3c4c(NC(=O)CC23)cccc4)cc1 ZINC00023894
FC(F)(F)c1cnc(NC(=O)c2c3ncccc3ccc2)cc1 ZINC00023940
n1ccc(cc1)C=NN(Cc2ccccc2)Cc3ccccc3 ZINC00024071
S(=O)(=O)(NC=1ON=C(C1C)C)c2c(c3ncccc3)cccc2 ZINC00024073
S(=O)(=O)(NC=1ON=C(C1C)C)c2c(c3cnccc3)cccc2 ZINC00024075
Clc1ccc(cc1)[C@]2(OC(=O)C(=C)C2)CN3C(=O)NC(=O)C(=C3)C ZINC00024139
O=C1O[C@](COc2cc3OC(=O)C=Cc3cc2)(CC1=C)C ZINC00024141
O=C(Nc1ccc(Oc2cc(OC)ccc2)cc1)COC ZINC00024151
O1C(=NN=C1c2cc3c(cc2)cccc3)N ZINC00024188
Clc1c2c3c(cc1)C(=O)NC(=O)c3ccc2 ZINC00024217
O=C(NC)/C=C(\c1ccccc1)/C2=CN3C(=NC(N)=C3C(=O)C)C=C2 ZINC00024225
S1[C@@H]([C@@H](O)[C@H](O)[C@H]1N2C(=O)NC(=O)C(=C2)C)CO ZINC00024254
Clc1c(N2N=C(NC(=O)2)c3ccccc3)cccc1 ZINC00024269
O=C(N)C1=CN2C(=NC(=C2C)C)C(NCc3c(cccc3C)CC)=C1 ZINC00024301
[NH+]1([C@H]2[C@@H](c3c4c(NC=C4C2)ccc3)c5c(cccc5)C1)C ZINC00024497
O=C(Nc1c(cccc1C)C)c2ccc(OC)cc2 ZINC00024582
O=C(Nc1c(cccc1C)C)c2ccc(C#N)cc2 ZINC00024583
O=C1NC(=NC=2N(C=NC12)[C@H]3O[C@@H](CO)CC3)N ZINC00024612
O(c1c(OC)cc(cc(OC)1)/C=C\c2c(O)c(O)c(OC)cc2)C ZINC00024632
S(=O)(=O)(C(c1ccccc1)c2ccccc2)CC(=O)N ZINC00024705
S(c1ncnc2c1cccc2)Cc3ncccc3 ZINC00024746
S(c1ncnc2c1cccc2)CC3=Nc4c(N3)cccc4 ZINC00024748
S(c1ncnc2c1cccc2)CC=3OC=CC3 ZINC00024750
[O-]\C(\OC)=C/1\C(=NC(=C(C(=O)OCC(C)C)[C@@H](c2cnccc2)1)C)C ZINC00024832
[O-]\C(\OC)=C/1\C(=NC(=C(C(=O)OC(C)C)[C@@H](c2ncccc2)1)C)C ZINC00024833
F[C@@H]1[C@H](O[C@@H](CO)C1)N2c3ncnc(N)c(N=C2)3 ZINC00024879
S1c2c(cc(C#Cc3ncc(cc3)C([O-])=O)cc2)C(CC1)(C)C ZINC00024890
Clc1cc2c(cc1)C(c3ncc(O)cc3CC2)=C4CC[NH2+]CC4 ZINC00024923
O=C(NCC[NH+](C)C)c1c2nc(c3ccncc3)ccc2ccc1 ZINC00024932
n1c(cccc1)CN2c3c(cccc3)CCC2 ZINC00024941
O(c1c(OC)ccc(c1)Cc2c(nc(nc2)N)N)C ZINC00024946
O=C1N(C=CC=C1)[C@H]2c3c(OC(C2)(C)C)ccc(C#N)c3 ZINC00024980
[O-][N+](=O)c1cc2c(OC(C=C(N3C(=O)C=CC=C3)2)(C)C)cc1 ZINC00024981
O=C1N(C=C(C(=O)N1)CC)[C@@H]2O[C@H]([C@H](O)C2)CO ZINC00025057
[O-]C(=O)[C@@H](NC(=O)/C=C/c1ccccc1)Cc2ccccc2 ZINC00025156
O(c1c(O)ccc(c1)CCc2cc(OC)cc(O)c2)C ZINC00025159
O1[C@H](N2c3ncnc(N(C)C)c(N=C2)3)[C@H](O)[C@@H](O)[C@@H]1CO ZINC00025162
O=C(OC)c1ncc2Nc3c(c2c1)cccc3 ZINC00025301
O=C(OCc1c2Nc3c(c2c(c4c1ccnc4)C)cccc3)NC ZINC00025352
O1c2c(O)c(O)ccc2C[C@@H](c3cc(OC)c(OC)cc3)C1 ZINC00025401
Clc1c(Cl)ccc(N2CC[NH+](C(C(=O)N)(C)C)CC2)c1 ZINC00025480
O=C\1c2c(O/C1=C\c3c(OC)cc(OC)c(OC)c3)cc(O)cc2 ZINC00025569
O=C\1c2c(O/C1=C\c3c(OC)c(OC)c(OC)cc3)cc(O)cc2 ZINC00025570
S1C2=NC=3Oc4c(cccc4)C(=O)C(C(=O)N2CCC1)3 ZINC00025784
Clc1cc2c(OC=3N=C4SCCCN4C(=O)C3C(=O)2)cc1 ZINC00025785
S1C2=NC=3Oc4c(cc([N+]([O-])=O)cc4)C(=O)C(C(=O)N2CCC1)3 ZINC00025786
ON=C(c1c(O)c2c(cc1)cccc2)C ZINC00025885
[nH+]1c(N2CC[NH+](CC2)CCCc3ccccc3)cccc1 ZINC00025902
Fc1cc2NC(c3ccc(cc3)C[NH2+]C)=C4c2c(c1)C(=O)NCC4 ZINC00025958
O=C(NC(=[NH2+])N)NC(c1ccccc1)c2ccccc2 ZINC00026039
Clc1ccc(cc1)C(=O)Nc2cnc(Oc3cnccc3)cc2 ZINC00026052
Fc1ccc(cc1)C(=O)Nc2nc3c(OC(=C3CC[NH+](C)C)C)cc2 ZINC00026139
[S-]c1c(cccc1)C(=O)NNC(=O)c2c([S-])cccc2 ZINC00026181
O1C(c2ccc(cc2)C(=[NH2+])N)=CC=C1c3ccc(cc3)C(=[NH2+])N ZINC00026213
S(=O)(=O)(N1[C@H](C2=CSC=C2)CCC1)c3ccc(cc3)C ZINC00026230
S(=O)(=O)(NCCC([O-])=O)c1ccc(Oc2ccccc2)cc1 ZINC00026237
Oc1cc2c(cc1)[C@@H]3[C@H]([C@H]4[C@@](C[C@H](O)C4)(CC3)C)CC2 ZINC00026297
O=C1[C@@]2([C@H]([C@H]3[C@@H](c4c(cc(O)cc4)CC3)CC2)C[C@@H](O)1)C ZINC00026301
O=C(NCc1cnccc1)C=2C(=O)c3c(NC2)ccc(OCC)c3 ZINC00026377
Fc1c2NC=C(C(=O)NCc3ccccc3)C(=O)c2ccc1 ZINC00026378
[O-]C(=O)/C(/c1ccc(O)cc1)=C/c2cc(OC)cc(OC)c2 ZINC00026448
Clc1c(Cl)ccc2SC(=Nc12)N ZINC00026449
S1c2c(N=C1N)c3c(cc2)CCCC3 ZINC00026450
O=C(NC1CCC(CC1)C)C=2Oc3c(cccc3)C2 ZINC00026534
O=C(NCCC=1c2c(NC1)ccc(OC)c2)C=3OC=CC3 ZINC00026546
O=C(NCCC=1c2c(NC1)ccc(OC)c2)[C@H]3OCCC3 ZINC00026547
S1c2c(c(Oc3ccc(cc3)C)cnc2)C=C1C(=O)N ZINC00026574
S1c2c(c(Oc3ccc(C#N)cc3)cnc2)C=C1C(=O)N ZINC00026578
S1c2c(c(Oc3ccc(cc3)C(=O)C)cnc2)C=C1C(=O)NC ZINC00026579
O=C1C2=C(OC(N)=C(C#N)[C@@H](c3cc4OCOc4cc3)2)CC(C1)(C)C ZINC00026593
O=C1C2=C(OC(N)=C(C#N)[C@@H](c3cc(OC)ccc3)2)CC(C1)(C)C ZINC00026594
S=C(NC1CCCCC1)[C@@H](C#N)C2=Nc3c(nccc3)N2C ZINC00026617
O(c1ccc(cc1)C=2C=NC=3N(N=CC(c4ccncc4)3)C2)C ZINC00026944
n1ccc(cc1)C2=C3N=CC(c4ccc(cc4)C)=CN(N=C2)3 ZINC00026947
O(c1ccc(cc1)C=2C=NC=3N(N=CC(c4cnccc4)3)C2)C ZINC00026950
S1C=C(C2=C3N=CC(c4ccncc4)=CN(N=C2)3)C=C1 ZINC00026954
S=C(Nc1cc2c(NC=C2)cc1)NCC=3OC=CC3 ZINC00026959
S1C(NC(=O)C2CC2)=C(C(=O)OCC)C3=C1CN(C(=O)C)CC3 ZINC00027032
S1C(=NC(N)=C1C(=O)CC)Nc2ccccc2 ZINC00027061
S1C(=NC(N)=C1C(=O)C)Nc2ccccc2 ZINC00027063
Clc1cc(nc(c2ncccc2)c1)c3ncccc3 ZINC00027093
S1[C@H](N(c2nc(ccc2)C)C(=O)C1)c3c(F)cccc(F)3 ZINC00027159
ClC1=C([O-])c2c(nccc2)C(=O)C(=NCCN3CCOCC3)1 ZINC00027263
S1[C@@H](c2cc(OC)ccc2)CC(=NCC1)C=3C(=O)OC(=CC(O)3)C ZINC00027326
S1[C@@H](c2cc(OC)ccc2)CC(=NCC1)C=3C(=O)OC(=CC([O-])3)C ZINC00027326
S=C1N(SC(=O)N1Cc2ccccc2)Cc3ccccc3 ZINC00027364
O=C1Oc2c(c3c(cc2)cccc3)CC1 ZINC00027374
O=C(NC=1N=NN(N1)C)C(c2ccccc2)c3ccccc3 ZINC00027497
O=C(N)c1c(Nc2cc(OC)ccc2)c3c(nc1)N(N=C3C)C ZINC00027548
[NH+]1([C@H]2CC([NH2+]CCc3ccccc3)C[C@@H]1CC2)C ZINC00027586
[NH+]1([C@H]2CC([NH2+]C3CCCCC3)C[C@@H]1CC2)C ZINC00027588
O=C(ON=C1C[C@@H]2[NH+]([C@H](C1)CC2)C)c3cc(OC)c(OC)c(OC)c3 ZINC00027593
BrC=1C(=NN(C1C)CC(=O)OCC)C(F)(F)F ZINC00027595
O=C(N(c1ccc(N=Cc2cc(OC)c(OC)c(OC)c2)cc1)C)C ZINC00027600
O=C(N1c2c(cccc2)CC1)[C@@H]3C4(C3)CCC4 ZINC00027602
O=C(N1c2c(cccc2)CC1)[C@H]3C4(C3)CCC4 ZINC00027603
BrC=1OC(C(=O)Nc2cc3OCOc3cc2)=CC1 ZINC00027611
Clc1c(OCC(=O)NC=2SC=CN2)ccc(Cl)c1 ZINC00027612
S1C=C(C=C1)[C@@H]2C(C#N)=C(NC=3ON=C(C32)C)N ZINC00027617
S1C=C(C=C1)[C@H]2C(C#N)=C(NC=3ON=C(C32)C)N ZINC00027618
S(c1nc(cc(c(C#N)1)C)C(C)(C)C)CC(=O)C ZINC00027621
S(=O)(=O)(N1CCOCC1)[C@@H]2C(=O)[C@H]3[C@@H](C([C@@H]2C3)(C)C)C ZINC00027623
S=C1N(C[NH+]2CCCCC2)CCN1C[NH+]3CCCCC3 ZINC00027631
S(=O)(N1CCOCC1)C=2Sc3c(N2)cccc3 ZINC00027632
S=C(SNC1CCCCC1)N2CCOCC2 ZINC00027635
O=C(NN)Nc1ccc(cc1)Cc2ccc(NC(=O)NN)cc2 ZINC00027638
FC(F)(F)C=1ON=C(N1)C2=NON=C(Nc3ccccc3)2 ZINC00027639
N#CN(c1nc(nc(n1)NCC)NC(C)C)CCC ZINC00027640
N#CN(c1nc(nc(n1)NC(C)C)NC(C)C)CCC ZINC00027641
Clc1nc(nc(n1)NC(C)(C)C)N(N(C(=O)C)CC)CC ZINC00027642
O(N=C(C)C)c1nc(nc(n1)N(C)C)N(C)C ZINC00027644
O(N=C(C)C)c1nc(nc(n1)NCC)NCC ZINC00027645
Clc1nc(nc(n1)NC(C)(C)C)N(NC(=O)C)[C@@H](CC)C ZINC00027646
Clc1nc(nc(n1)NC(C)(C)C)N(NC(=O)C)[C@H](CC)C ZINC00027647
O=C(NN=C(c1ccc(N)cc1)C)c2cnccc2 ZINC00027653
S=C(NNC(=O)c1ccncc1)Nc2ccc(cc2)C ZINC00027655
S=C(NNC(=O)c1ccncc1)Nc2ccccc2 ZINC00027656
O1[C@@H](OC[C@@H]2O[C@H](OC)[C@@H](O)C[C@H]12)c3ccccc3 ZINC00027657
Fc1ccc(cc1)C(=O)CC[N+](Cc2c(cccc2)C)(C)C ZINC00027658
S=C(NN=CC=1c2c(NC1)cccc2)Nc3ccccc3 ZINC00027663
Brc1c(cccc1)C(=O)NNC(=O)C=2OC=CC2 ZINC00027670
Clc1ccc(cc1)C(=O)NNC(=O)c2c([N+]([O-])=O)cccc2 ZINC00027671
Clc1ccc(cc1)C(=O)NNC(=O)C=2OC=CC2 ZINC00027672
ClC=1SN=C(C(Cl)1)C(=O)N2CCCCC2 ZINC00027675
O=C(N(c1nc(nc(n1)NC(C)C)NC(C)C)C)N ZINC00027676
Brc1ccc(cc1)[C@@H]2OC(C(=O)N)(C(=O)N)2 ZINC00027677
Brc1ccc(cc1)[C@H]2OC(C(=O)N)(C(=O)N)2 ZINC00027678
S=C(Nc1ccc(cc1)C(=O)OC)NC(=O)N2CCOCC2 ZINC00027683
Clc1c([N+]([O-])=O)cc(cc1)C=2OC(=O)\C(\N2)=C/C=3OC=CC3 ZINC00027685
Clc1c([N+]([O-])=O)cc(cc1)C=2OC(=O)\C(\N2)=C\C=3OC=CC3 ZINC00027686
FC(F)(F)c1c(cccc1)[C@@H]2NC(=O)NC(=C(C(=O)OCC)2)C ZINC00027691
FC(F)(F)c1c(cccc1)[C@H]2NC(=O)NC(=C(C(=O)OCC)2)C ZINC00027692
O=C(N1c2c(cccc2)[C@H](Nc3ccccc3)C[C@@H]1C)C ZINC00027697
O=C(N1c2c(cccc2)[C@H](Nc3ccccc3)C[C@H]1C)C ZINC00027698
O=C(N1c2c(cccc2)[C@@H](Nc3ccccc3)C[C@@H]1C)C ZINC00027699
O=C(N1c2c(cccc2)[C@@H](Nc3ccccc3)C[C@H]1C)C ZINC00027700
Clc1c([N+]([O-])=O)cc(cc1)C=2OC(=O)\C(\N2)=C/C=3OC(=CC3)C ZINC00027705
Clc1c([N+]([O-])=O)cc(cc1)C=2OC(=O)\C(\N2)=C\C=3OC(=CC3)C ZINC00027706
S1C(NC(=O)/C=C/C=2OC=CC2)=C(C(=O)N)C(=C1C)C ZINC00027711
Cl[C@H](c1ccccc1)C(=O)NC=2SC=C(N2)C ZINC00027713
Cl[C@@H](c1ccccc1)C(=O)NC=2SC=C(N2)C ZINC00027714
O=C(N1c2c(cccc2)CCC1)c3cc4OCOc4cc3 ZINC00027719
S1C(NC(=O)/C=C/C=2OC=CC2)=C(C(=O)N)C3=C1CCCC3 ZINC00027720
S1C(NC(=O)C[NH+]2CCCCCC2)=C(C(=O)OCC)C(=C1C)C ZINC00027746
O=C(NC([C@H]1CC=C([C@@H](NC(=O)CC)C1)C)(C)C)CC ZINC00027752
O=C(NC([C@H]1CC=C([C@H](NC(=O)CC)C1)C)(C)C)CC ZINC00027753
O=C(NC([C@@H]1CC=C([C@@H](NC(=O)CC)C1)C)(C)C)CC ZINC00027754
O=C(NC([C@@H]1CC=C([C@H](NC(=O)CC)C1)C)(C)C)CC ZINC00027755
ClC=1SN=C(C(Cl)1)C(=O)OCC ZINC00027756
S=C(N1CCOCC1)CC(=S)N2CCOCC2 ZINC00027759
O1N=C2N=C(N3CCOCC3)C(=NC(=N1)2)Nc4ccc(C#N)cc4 ZINC00027768
[O-][N+](=O)c1c(cccc1)C(=O)NCC[NH+]2CCCCC2 ZINC00027770
Clc1cc2N=C(Oc2cc1)c3c(O)cc(N)cc3 ZINC00027774
Clc1c(Cl)ccc(c1)C(=O)NCc2ncccc2 ZINC00027777
O=C(Nc1nc(cc(c1)C)C)[C@H]2[C@H]3C[C@@H](C2)CC3 ZINC00027778
Fc1ccc(Oc2cc([N+]([O-])=O)cc(N)c2)cc1 ZINC00027783
S(c1nc(nc(SC)c(C#N)1)N)[C@@H]2C=CCCC2 ZINC00027789
S(c1nc(nc(SC)c(C#N)1)N)[C@H]2C=CCCC2 ZINC00027790
S1C(NC(=O)C=2OC=CC2)=C(C(=O)N)C3=C1CCCC3 ZINC00027793
S1C(NC(=O)[C@@H]2[C@@H]3C[C@H](C2)CC3)=C(C(=O)N)C4=C1CCCC4 ZINC00027794
O=C(Nc1c(cc(cc1C)C)C)CC[NH2+]C2CCCCC2 ZINC00027798
O=C(NCc1ccccc1)C2=NN(C(C(=O)NCc3ccccc3)=C2)C ZINC00027802
Brc1cc(c(OC)cc1)C=NNC(=O)C2=NON=C(N)2 ZINC00027804
Clc1c(OCC(=O)NN=Cc2ncccc2)ccc(Cl)c1 ZINC00027808
[O-]C(=O)c1ccc(cc1)C=NNC(=O)[C@@H](O)c2ccccc2 ZINC00027810
[O-]C(=O)c1ccc(cc1)C=NNC(=O)[C@H](O)c2ccccc2 ZINC00027812
Clc1c(ccc(Cl)c1)C=NNC(=O)[C@@H](O)c2ccccc2 ZINC00027820
Clc1c(ccc(Cl)c1)C=NNC(=O)[C@H](O)c2ccccc2 ZINC00027822
[O-][N+](=O)c1c([O-])ccc(c1)C=NNC(=O)[C@@H](O)c2ccccc2 ZINC00027824
[O-][N+](=O)c1c([O-])ccc(c1)C=NNC(=O)[C@H](O)c2ccccc2 ZINC00027826
O=C(NN=Cc1c(O)cccc1)[C@@H](O)c2ccccc2 ZINC00027828
O=C(NN=Cc1c(O)cccc1)[C@H](O)c2ccccc2 ZINC00027830
Clc1c(cc2OCOc2c1)C=NNC(=O)c3ccncc3 ZINC00027836
O=C(NN=CC=1C(=NNC1)c2ccccc2)c3cnccc3 ZINC00027840
IC=1OC(C=NNC(=O)c2ncccc2)=CC1 ZINC00027842
[O-][N+](=O)C=1OC(C=NNC(=O)COc2cc(ccc2)C)=CC1 ZINC00027844
[O-][N+](=O)c1cc(c([O-])cc1)C=Nc2cc(O)c(cc2)C([O-])=O ZINC00027846
Brc1cc(c(OC)cc1)C=NNC(=O)C[NH+]2CCCC2 ZINC00027850
O=C(NN=C1c2c(NC(=O)1)ccc(c2)C)c3ncc(cc3)CC ZINC00027860
O=C(NN=Cc1c(O)ccc(c1)C)C[NH+]2CCCC2 ZINC00027871
O=C(NN=Cc1cc(OC)c(O)cc1)C[NH+]2CCCC2 ZINC00027873
IC[C@H]1SC(=NC1)Nc2ncccn2 ZINC00027887
IC[C@@H]1SC(=NC1)Nc2ncccn2 ZINC00027888
O=C(C=1N=NN(c2ccccc2)C(Nc3ccccc3)1)C ZINC00027889
BrC[C@H]1SC(=Nc2ncccc2)NC1 ZINC00027890
BrC[C@@H]1SC(=Nc2ncccc2)NC1 ZINC00027891
O=C([NH+]=C1Oc2c(cccc2)C(O)=C1)N3CCCCC3 ZINC00027892
S=C(NN=C(c1cc(N)ccc1)C)Nc2cc(ccc2)C ZINC00027902
O=C([NH+]=C1Oc2c(cc(cc2)C)C(O)=C1)N3CCOCC3 ZINC00027907
FC(F)(F)C=1N2N=C(C(=O)N)C=C(N=C(c3ccc(OC)cc3)C1)2 ZINC00027913
[O-]C(=O)c1c(cccc1)C(=O)Nc2ccc(N(C(=O)C)C)cc2 ZINC00027914
[O-]C(=O)/C=C/C(=O)Nc1ccc(N(C(=O)C)C)cc1 ZINC00027915
S1/C(/C(=O)N2c3c(N=C12)cccc3)=C/c4cc(OC)c(O)cc4 ZINC00027922
O1CCN(c2nc(nc(n2)N3CCOCC3)N4N=C(C=C4C)C)CC1 ZINC00027924
S1C2=NC(c3ccc(cc3)CC)=CN2CC1 ZINC00027925
O=C(NN1N=NN=C1Nc2ccccc2)COc3c(cccc3)C ZINC00027937
BrC=1C(=O)NN2C(N=CC(C(=O)OCC)=C2C)1 ZINC00027943
Clc1c(cc([N+]([O-])=O)cc1)C=2OC(=O)\C(\N2)=C/C=3OC=CC3 ZINC00027944
Clc1c(cc([N+]([O-])=O)cc1)C=2OC(=O)\C(\N2)=C\C=3OC=CC3 ZINC00027945
BrC=1C(=O)NN2C(N=C(C=C2c3ccccc3)C)1 ZINC00027948
S1C(=NC(=C1)[C@]2(C(=O)OCC)COC(=O)C2)N ZINC00027950
[O-][N+](=O)C1=C2N=CC(C(=O)OCC)=C(N(N=C1)2)C ZINC00027951
O=C1NC(=O)C=C(N1)C=NNC(=O)[C@@H]2C(=O)NC[C@@H](c3ccccc3)2 ZINC00027953
S(=O)(=O)(N)c1ccc(NC=C2C(=O)c3c(cccc3)C(=O)2)cc1 ZINC00027956
S1C(NC(=O)C=2SC=CC2)=C(C(=O)OC)C(=C1C)CC ZINC00027957
S1C(NC(=O)c2ccncc2)=C(C(=O)OC)C(=C1C)CC ZINC00027960
O=C1Nc2c(N1)ccc(N=Cc3cc(OC)c(OCC)cc3)c2 ZINC00027962
Brc1cc(c(O)cc1)C=NN2N=NN=C2N ZINC00027999
O(c1c(O)c(OC)cc(c1)C=NN2N=NN=C2Nc3ccccc3)C ZINC00028003
Oc1c(c2c(cc1)cccc2)C=NN3N=NN=C3N ZINC00028010
FC(F)(F)C(=N)[C@H](C(=O)c1ccccc1)C(=O)C ZINC00028016
Fc1ccc(cc1)C=NN2N=NN=C2Nc3ccccc3 ZINC00028018
O=C1C2=C(OC(N)=C(C#N)[C@H](c3c(ccc(c3)C)C)2)CCC1 ZINC00028034
O=C1C2=C(OC(N)=C(C#N)[C@@H](c3c(ccc(c3)C)C)2)CCC1 ZINC00028035
O=C(OCC)C1=C(OC2=C(C(=O)CCC2)[C@@H](c3c(ccc(c3)C)C)1)N ZINC00028042
O=C(OCC)C1=C(OC2=C(C(=O)CCC2)[C@H](c3c(ccc(c3)C)C)1)N ZINC00028043
O=C1C2=C(OC(N)=C(C#N)[C@H](c3c(cc(cc3)C)C)2)CCC1 ZINC00028048
O=C1C2=C(OC(N)=C(C#N)[C@@H](c3c(cc(cc3)C)C)2)CCC1 ZINC00028049
[O-]C(=O)c1c(cccc1)C(=O)Nc2ccc(cc2)C(=O)C ZINC00028050
O=C(OC)CC1=C[C@](C(C#N)(C#N)C(=N)[C@@H](C#N)1)(CC(=O)OC)C ZINC00028053
O=C(OC)CC=1C(C#N)=C(N)C(C#N)(C#N)[C@](C1)(CC(=O)OC)C ZINC00028054
Clc1c(ccc(Cl)c1)C=NNC(=S)N ZINC00028057
N#CC1=C(N)C(C#N)(C#N)[C@@H](c2ccccc2)C3=C1CCCC3 ZINC00028081
N#CC1=C(N)C(C#N)(C#N)[C@H](c2ccccc2)C3=C1CCCC3 ZINC00028082
O1C(=CC=C1)[C@@H]2C3=C(C(C#N)=C(N)C(C#N)(C#N)2)CCCC3 ZINC00028089
O=C(OCC)[C@]1(C#N)C(=O)C(C#N)=C2[C@H]([C@H](c3ccccc3)1)CCCC2 ZINC00028091
O1C(c2c(C#N)c(N)c(C#N)c(c3ccccc3)c2)=CC=C1 ZINC00028097
O=C1C(C#N)=C2[C@H](C3(C(C#N)(C#N)1)CCCCC3)CCCC2 ZINC00028100
O=C1C(C#N)=C2[C@@H](C3(C(C#N)(C#N)1)CCCCC3)CCCC2 ZINC00028101
O=C1C(C#N)=C2[C@H]([C@H](C=3OC=CC3)C(C#N)(C#N)1)CCCC2 ZINC00028104
O=C1C(C#N)=C2[C@H]([C@@H](C=3OC=CC3)C(C#N)(C#N)1)CCCC2 ZINC00028105
O=C1C(C#N)=C2[C@@H]([C@H](C=3OC=CC3)C(C#N)(C#N)1)CCCC2 ZINC00028106
O=C1C(C#N)=C2[C@@H]([C@@H](C=3OC=CC3)C(C#N)(C#N)1)CCCC2 ZINC00028107
O=C(Nc1nc(cc(c(C#N)1)c2ccccc2)C3CC3)C ZINC00028112
Clc1c(OCC(=O)N2CCOCC2)ccc(Cl)c1 ZINC00028121
ClCC(=O)NC=1c2c(cccc2)CC3(C(C#N)1)CCCC3 ZINC00028128
BrCC[N+](Cc1c2c(ccc1C)cccc2)(C)C ZINC00028141
[O-]C(=O)[C@@H](N1C(=O)c2c(cccc2)C(=O)1)Cc3ccccc3 ZINC00028143
[O-]C(=O)[C@H](N1C(=O)c2c(cccc2)C(=O)1)Cc3ccccc3 ZINC00028144
Brc1ccc(cc1)C(=O)CBr ZINC00028146
O=CNc1c(Oc2ccccc2)cccc1 ZINC00028148
[O-][N+](=O)c1cc(ccc1)C(=O)NN=Cc2cc3OCOc3cc2 ZINC00028152
Clc1ccc(cc1)C(=O)NN=CC=2OC=CC2 ZINC00028159
Clc1ccc(cc1)C(=O)NN=Cc2ccc(O)cc2 ZINC00028163
Clc1ccc(cc1)C=NNC(=O)c2cc(O)ccc2 ZINC00028169
Brc1ccc(cc1)C=NNC(=O)c2cc(O)ccc2 ZINC00028171
O=C(NN=Cc1ccc(cc1)C)c2cc(O)ccc2 ZINC00028173
[O-][N+](=O)c1cc(ccc1)C=NNC(=O)c2cc(O)ccc2 ZINC00028175
O=C(NN=C(c1ccc(O)cc1)C)c2cnccc2 ZINC00028180
O=C(NN=C(c1cc2OCCOc2cc1)CC)c3cnccc3 ZINC00028184
O=C1NC(=O)C(C(=O)NN=Cc2c(OC)cccc2)=CN1 ZINC00028190
Brc1ccc(cc1)C=NNC(=O)C=2C(=O)NC(=O)NC2 ZINC00028194
Brc1cc(ccc1)C=NNC(=O)C=2C(=O)NC(=O)NC2 ZINC00028196
O=C(N[C@H]1[C@@H](O)[C@@H](O)[C@H](O[C@H](OCc2ccccc2)1)CO)C ZINC00028212
O=C(OCC)[C@H]1[C@@](O)(CC(=O)[C@@H](C(=O)OCC)[C@H](c2ccccc2)1)C ZINC00028218
O=C(NCC[n+]1cc2c(cc1)cccc2)c3ccccc3 ZINC00028223
Br[C@@H](C(=O)Nc1cc([N+]([O-])=O)c(cc1)C)C ZINC00028224
Br[C@H](C(=O)Nc1cc([N+]([O-])=O)c(cc1)C)C ZINC00028225
O=C(c1ccc(N=Cc2ccc(N(C)C)cc2)cc1)C ZINC00028228
O=C1N(c2nc(c(cc2C(=O)N1C)C(=O)NN)C)C ZINC00028230
OC(C[N+]1(CCCCC1)C)C[N+]2(CCCCC2)C ZINC00028231
O=C(OC(C[N+]1(CCCCCC1)C)C[N+]2(CCCCCC2)C)CC ZINC00028232
O=C(OCC)/C(/C#N)=C/c1ccccc1 ZINC00028235
O=C(OCC)/C(/C#N)=C/c1ccc(OC)cc1 ZINC00028237
[O-][N+](=O)c1ccc(cc1)/C=C(\C#N)/C(=O)OCC ZINC00028240
O=C(OCC)/C(/C#N)=C/c1ccc(N(C)C)cc1 ZINC00028241
Clc1ccc(cc1)/C=C(\C#N)/C(=O)OCC ZINC00028243
O=C(c1cc[n+](cc1)Cc2ncccc2)c3ccccc3 ZINC00028248
[n+]1(cc(ccc1)Cc2ccccc2)Cc3ncccc3 ZINC00028249
[O-][N+](=O)c1ccc(cc1)Cc2cc[n+](cc2)Cc3ncccc3 ZINC00028250
O=C(c1ccccc1)CC[N+](Cc2c(cccc2)C)(C)C ZINC00028263
O=C(c1ccccc1)CC[N+](Cc2cc(ccc2)C)(C)C ZINC00028264
Clc1cc([N+]([O-])=O)c(cc1)C(=O)NNC(=O)c2ccc(OC)cc2 ZINC00028266
S(=O)(=O)(NNC(=O)C=1OC=CC1)c2ccc(cc2)C ZINC00028272
O=C(OCC)NN=Cc1c(OC)cc(OC)cc1 ZINC00028279
O=C(N[C@H]1[C@H](CCCCC1)CC)C ZINC00028288
O=C(N[C@H]1[C@@H](CCCCC1)CC)C ZINC00028289
O=C(N[C@@H]1[C@H](CCCCC1)CC)C ZINC00028290
O=C(N[C@@H]1[C@@H](CCCCC1)CC)C ZINC00028291
O=C(N[C@H]1[C@H](CCCCC1)CCC)C ZINC00028292
O=C(N[C@H]1[C@@H](CCCCC1)CCC)C ZINC00028293
O=C(N[C@@H]1[C@H](CCCCC1)CCC)C ZINC00028294
O=C(N[C@@H]1[C@@H](CCCCC1)CCC)C ZINC00028295
O=C(NCc1ccccc1)c2c(cccc2)C(=O)NCc3ccccc3 ZINC00028305
S(=O)(=O)(NCc1ccccc1)c2ccc(cc2)C ZINC00028306
O=C(NCc1ccccc1)C(C)(C)C ZINC00028307
BrC1(c2ccccc2)C(=O)c3c(cccc3)C(=O)1 ZINC00028309
O=C(NC(C)(C)C)/C=C/c1ccc(OC)cc1 ZINC00028315
O=C(NCc1ccccc1)/C=C/c2ccc(OC)cc2 ZINC00028317
O=C(Nc1ncccc1)/C=C/c2ccc(OC)cc2 ZINC00028319
O=C(Nc1ccc(NC(=O)C)cc1)/C=C/c2ccc(OC)cc2 ZINC00028341
S(=O)(=O)([N-]N=Cc1cc([N+]([O-])=O)ccc1)c2ccc(cc2)C ZINC00028349
Clc1c(NC(=O)N2CCCCC2)cccc1 ZINC00028360
O=C1N(C[C@@H](O)C[N+]2(CCCCCC2)C)CCC1 ZINC00028363
O=C1N(C[C@H](O)C[N+]2(CCCCCC2)C)CCC1 ZINC00028364
Cl[C@@H](C[N+]1(CCCCC1)C)CN2C(=O)CCC2 ZINC00028365
Cl[C@H](C[N+]1(CCCCC1)C)CN2C(=O)CCC2 ZINC00028366
S=C(N(CCc1cc(OC)c(OC)cc1)C)NN ZINC00028367
Clc1ccc(cc1)C2=N[NH+]=C(SC2)N3CCCC3 ZINC00028371
S(C1=Nc2c(cccc2)C(=O)N(c3ccccc3)1)CC[NH+](C)C ZINC00028373
n1c2N(N=C(c(nc3c1N(N=C3C)c4ccccc4)2)C)c5ccccc5 ZINC00028378
Brc1c(cccc1)/C=C(\C#N)/C(=O)OCC ZINC00028391
N#CC(C#N)=Cc1ccc(N(CC)CC)cc1 ZINC00028397
Fc1c(ccc(NC(=O)COc2ccccc2)c1)C ZINC00028405
S(=O)(=O)(NC(C)(C)C)c1ccc(NC(=O)C)cc1 ZINC00028409
S(=O)(=O)(Nc1c(OC)cccc1)c2ccc(NC(=O)C)cc2 ZINC00028410
S(=O)(=O)(NCc1ccccc1)c2ccc(NC(=O)C)cc2 ZINC00028411
S(=O)(=O)(NC1CCCCC1)c2ccc(NC(=O)C)cc2 ZINC00028412
Brc1c(OCC([O-])=O)ccc(Br)c1 ZINC00028413
O=C(N)c1ccc(NC(=O)COc2cc(ccc2)C)cc1 ZINC00028419
S(=O)(=O)(N)c1ccc(NC(=O)[C@H]2[C@@H](c3ccccc3)C2)cc1 ZINC00028428
S(=O)(=O)(N)c1ccc(NC(=O)[C@H]2[C@H](c3ccccc3)C2)cc1 ZINC00028429
S(=O)(=O)(N)c1ccc(NC(=O)[C@@H]2[C@@H](c3ccccc3)C2)cc1 ZINC00028430
S(=O)(=O)(N)c1ccc(NC(=O)[C@@H]2[C@H](c3ccccc3)C2)cc1 ZINC00028431
Fc1ccc(cc1)CN2N=CC(NC(=O)[C@H]3[C@@H](c4ccccc4)C3)=C2 ZINC00028434
Fc1ccc(cc1)CN2N=CC(NC(=O)[C@H]3[C@H](c4ccccc4)C3)=C2 ZINC00028435
Fc1ccc(cc1)CN2N=CC(NC(=O)[C@@H]3[C@@H](c4ccccc4)C3)=C2 ZINC00028436
Fc1ccc(cc1)CN2N=CC(NC(=O)[C@@H]3[C@H](c4ccccc4)C3)=C2 ZINC00028437
S1C(=NC(c2ccc(cc2)CCC)=C1)NC(=O)CCC([O-])=O ZINC00028438
S1c2c(cccc2)C(C(=O)NC=3SC(=NN3)C4CC4)=C1 ZINC00028444
[O-]C(=O)C1C(c2ccc(O)cc2)C(C([O-])=O)C(c3ccc(O)cc3)1 ZINC00028447
Clc1c(N)c(cc(Cl)c1)C([O-])=O ZINC00028454
O=C1O[C@H](c2c(cccc2)1)[C@@H]3OC(=O)c4c(cccc4)3 ZINC00028457
O=C1O[C@@H](c2c(cccc2)1)[C@H]3OC(=O)c4c(cccc4)3 ZINC00028458
Brc1c(OC)cc(OC)c(c1)C=O ZINC00028461
Clc1cc([N+]([O-])=O)c(OCC(=O)NN=CC=2NC=CC2)cc1 ZINC00028462
O=C(NN=CC=1OC=CC1C)Cc2ccccc2 ZINC00028464
Clc1c(OCC(=O)NN=Cc2ccncc2)cc(Cl)cc1 ZINC00028468
Clc1c(OCC(=O)NN/C=C\2/[NH+]=CC=C2)cc(Cl)cc1 ZINC00028470
BrC=1OC(C=NNC(=O)C=2SC=CC2)=CC1 ZINC00028472
IC=1OC(C=NNC(=O)C=2SC=CC2)=CC1 ZINC00028474
O=C(NN=C(/C=C/C=1OC=CC1)C)CN2N=NC(=N2)c3ccccc3 ZINC00028478
O1c2c(OC1)ccc(c2)C=Nc3cc4c(NN=C4)cc3 ZINC00028480
[O-][N+](=O)c1c([O-])c(OC)cc(c1)C=Nc2cc3NC(=O)Nc3cc2 ZINC00028489
O=C(Nc1ccc(cc1)C)c2ccc(NC(=O)C)cc2 ZINC00028498
Brc1cc(NC(=O)c2ccc(NC(=O)C)cc2)ccc1 ZINC00028499
Clc1c(NC(=O)C)ccc(c1)C(=O)Nc2cc(Cl)ccc2 ZINC00028502
Clc1c(NC(=O)C)ccc(c1)C(=O)N(CC)CC ZINC00028503
O=C(Nc1ccccc1)c2ccc(NC(=O)C)cc2 ZINC00028504
Clc1cc(NC(=O)c2ccc(NC(=O)C)cc2)ccc1 ZINC00028505
Clc1c(NC(=O)c2ccc(NC(=O)C)cc2)cc(Cl)cc1 ZINC00028506
Clc1c(NC(=O)c2ccc(NC(=O)C)cc2)ccc(Cl)c1 ZINC00028507
Fc1ccc(NC(=O)Nc2ccc(cc2)C(=O)N3CCCCC3)cc1 ZINC00028508
S([C@H]1Nc2c(cccc2)C(=O)N1)Cc3ccccc3 ZINC00028509
S([C@@H]1Nc2c(cccc2)C(=O)N1)Cc3ccccc3 ZINC00028510
Clc1cc(ccc1)C(=O)Nc2c(cccc2)C(=O)N3CCCCC3 ZINC00028513
O=C(Oc1ccccc1)c2ccc(NC(=O)C)cc2 ZINC00028514
Clc1c(cc(NC(=S)NN)cc1)C(=O)OC ZINC00028515
O=C1N(N=Cc2cc(OC)c(OC)cc2)C=Nc3c(cccc3)1 ZINC00028517
Clc1c(cc(NC(=S)NN(C)C)cc1)C(=O)OC ZINC00028518
S(C1=Nc2c(cccc2)C(=O)N1CC=C)CC(=O)OC ZINC00028519
O=C(N1CCCC1)c2c(NC(=O)c3c(cccc3)C)cccc2 ZINC00028520
O=C1N(N(C(=C(NC(=O)C2=NNC=C2)1)C)C)c3ccccc3 ZINC00028522
O=C(N1N=C(C(=O)N2CCOCC2)C=C1)Nc3ccc(OC)cc3 ZINC00028523
O=C1OC(=C(C(=O)Nc2ccc(cc2)C(=O)C)C(=C1)C)C ZINC00028524
Fc1ccc(cc1)C(=O)N(c2c(cccc2)C(=O)N3CCOCC3)C ZINC00028528
Clc1ccc(cc1)C=2SC(=NN2)N ZINC00028531
S(C1=Nc2c(cccc2)C(=O)N(c3ccccc3)1)CC(=O)OCC ZINC00028532
S1C(SCc2ccccc2)=NN=C1SCC(=O)N ZINC00028535
S1C(=C(C=C1)C)C=NNC(=O)C2=C(OC=C2)C ZINC00028539
Clc1c(cc([N+]([O-])=O)cc1)C=NNC(=O)C2=C(OC=C2)C ZINC00028545
S1C(C(=O)NN=CC=2SC=CC2C)=CC=C1 ZINC00028547
S1C(C(=O)NN=CC=2SC=CC2)=CC=C1 ZINC00028553
S1C(C(=NN2CCN(c3[nH+]cccc3)CC2)C)=CC=C1 ZINC00028573
Oc1cc(ccc1)C=NN2CC[NH+](Cc3ccccc3)CC2 ZINC00028575
Brc1cc(c(O)cc1)C=NN2C=NN=C2 ZINC00028577
Brc1cc(c(O)cc1)C=NN2C=NN=C2 ZINC00028578
Brc1c(O)c(cc(Br)c1)C=NN2C=NN=C2 ZINC00028589
Brc1c(O)c(cc(Br)c1)C=NN2C=NN=C2 ZINC00028590
O=C(NN=Cc1ccc(OCc2ccccc2)cc1)c3nccnc3 ZINC00028593
[O-][N+](=O)c1c(cccc1)C=NNC(=O)c2nccnc2 ZINC00028595
O=C(NN=Cc1ccc(N(CC)CC)cc1)c2ccncc2 ZINC00028615
Br/C(=C/c1ccccc1)/C=NNC(=O)c2ccncc2 ZINC00028617
S1C(C=NN2CCN(c3ccccc3)CC2)=CC=C1C ZINC00028635
O=C1N(C(=O)C=2N(C=NC(N1C)2)CC(=O)NN=CC=3OC(=CC3)C)C ZINC00028641
O=C1N(C(=O)C=2N(C=NC(N1C)2)CC(=O)NN=Cc3ncccc3)C ZINC00028643
O=C1N(C(=O)C=2N(C=NC(N1C)2)CC(=O)NN=CC=3OC=CC3)C ZINC00028645
S1C(C=NNC(=O)CN2C=3C(=O)N(C(=O)N(C(N=C2)3)C)C)=CC=C1 ZINC00028647
O=C1N(C(=O)C=2N(C=NC(N1C)2)CC(=O)NN=CC=3N(C=CC3)C)C ZINC00028649
O=C1N(C(=O)C=2N(C=NC(N1C)2)CC(=O)NN=C(C=3OC=CC3)C)C ZINC00028650
n1c(cccc1)C=NN2CC[NH+](Cc3c4c(ccc3)cccc4)CC2 ZINC00028657
N(N1CC[NH+](Cc2c3c(ccc2)cccc3)CC1)=CC=4N(C=CC4)C ZINC00028661
S1C(=CC=C1)CC(=O)NN=CC=2OC(=CC2)C ZINC00028665
S1C(C=NNC(=O)CC=2SC=CC2)=CC=C1C ZINC00028669
n1cc(ccc1)C2Nc3c4c(N2)cccc4ccc3 ZINC00028671
S=C1N(N=Cc2ccc(SC)cc2)C(=NN1)c3ccccc3 ZINC00028691
[S-]C1=NN=C(N(N=C/C(=C\C=2OC=CC2)/C)1)C=3OC=CC3 ZINC00028895
O=C(OCC)C=1C(c2c(OC)cccc2)=C(NC1C)C ZINC00028947
O=C(N)c1ccc(NC(=O)C[NH+]2CCN(c3ccccc3)CC2)cc1 ZINC00028950
S(c1ncccc1)Cc2nc(nc(n2)N)Nc3ccccc3 ZINC00028954
O=C(N1[C@@H](C(=O)Nc2ccc(cc2)C)CCC1)C(C)(C)C ZINC00028956
O=C(N1[C@H](C(=O)Nc2ccc(cc2)C)CCC1)C(C)(C)C ZINC00028957
S=C1N(C(=O)[C@H](N1)CC=2NC=NC2)Cc3ccccc3 ZINC00028958
S=C1N(C(=O)[C@@H](N1)CC=2NC=NC2)Cc3ccccc3 ZINC00028959
S(=O)(=O)(N1[C@@H](N(C(=O)C)CC1)C(C)C)c2ccc(cc2)C ZINC00028960
S(=O)(=O)(N1[C@H](N(C(=O)C)CC1)C(C)C)c2ccc(cc2)C ZINC00028962
S1C(=NC=C1)NC(=O)c2cc(NC(=O)Cc3ccccc3)ccc2 ZINC00028963
O=C1NC(=O)C=C(Nc2ccc(N(CC)CC)cc2)N1 ZINC00028965
S1C(C(=O)Nc2ccc(cc2)C(=O)NC[C@@H]3OCCC3)=CC=C1 ZINC00028966
S1C(C(=O)Nc2ccc(cc2)C(=O)NC[C@H]3OCCC3)=CC=C1 ZINC00028967
N#CCC=1c2c(NC1CC[NH+](C)C)ccc(c2)C ZINC00028969
[O-][N+](=O)c1ccc(cc1)C(=O)N2CC=3c4c(NC3CC2)cccc4 ZINC00028971
ClC=1C(=NN(C1C)CC(=O)N[C@@H](CC)C)C(F)(F)F ZINC00028974
ClC=1C(=NN(C1C)CC(=O)N[C@H](CC)C)C(F)(F)F ZINC00028975
O=C(N1CCN(c2ccccc2)CC1)C[NH+]3CCCCC3 ZINC00028977
Brc1ccc(S(=O)(=O)N2CCC(C(=O)N)CC2)cc1 ZINC00028979
S(C1=NN=NN(c2cc3OCOc3cc2)1)Cc4c(F)cccc4 ZINC00028981
O=C(OC)CN1c2c(N=C1[C@H](O)c3ccccc3)cccc2 ZINC00028983
O=C(OC)CN1c2c(N=C1[C@@H](O)c3ccccc3)cccc2 ZINC00028984
Clc1c(OC(=O)N2CCOCC2)c(OC)cc(c1)C=O ZINC00028987
O=C(C=1c2c(N(C1C)CC=3OC=CC3)ccc(O)c2)C ZINC00028988
O=C(OC)C1=CN(C=C(C(=O)OC)C(c2c(OC)cc(OC)cc2)1)C ZINC00028989
O=C1N2c3c(N=C2N[C@@H](c4ccccc4)C1)cccc3 ZINC00028994
O=C1N2c3c(N=C2N[C@H](c4ccccc4)C1)cccc3 ZINC00028995
S1N=C2C(=N1)C=CC(C(=O)Nc3c(cccc3)C([O-])=O)=C2 ZINC00028997
S1C(C(=O)CN2C(=NC=3N(C(=O)N(C(=O)C23)C)C)N(C)C)=CC=C1 ZINC00028998
Fc1c2c(NC(=C2CCNC(=O)C=3N(N=CC3)C)C)c(cc1)C ZINC00029002
S(C1=NN=C2N1CCCCC2)CC(=O)Nc3ccc(F)cc3 ZINC00029005
O=C1N(C(=O)C=2N(C(=NC(N1C)2)Nc3ccc(cc3)C)CCO)C ZINC00029008
O=C(c1cc2c(OCC(=O)NC2)cc1)c3ccccc3 ZINC00029010
Clc1c(nc(Oc2cc(OC)cc(OC)c2)c(c1C)C(=O)N)C ZINC00029011
S(C1=Nc2c(ncnc(N)2)N1)CC(=O)NCC=3OC=CC3 ZINC00029013
S(C1=NC(=O)C=C(N(c2ccccc2)1)N)CC3=Nc4c(N3)cccc4 ZINC00029016
S(c1ncnc2c1cccc2)C3=Nc4c(ncnc(N)4)N3 ZINC00029018
O=C(NC1CCCCCC1)CN2c3c(cccc3)C(C#N)=C2 ZINC00029023
O=C(NCc1ccccc1)CN2c3c(cccc3)C(C#N)=C2 ZINC00029024
O=C(N1Cc2c(cccc2)CC1)/C(/C#N)=C/C=3c4c(NC3)cccc4 ZINC00029025
O=C(NCCC=1c2c(NC1)cccc2)CN3c4c(cccc4)C(C#N)=C3 ZINC00029027
O=C(NC[C@@H]1OCCC1)CN2c3c(cccc3)C(C#N)=C2C ZINC00029029
O=C(NC[C@H]1OCCC1)CN2c3c(cccc3)C(C#N)=C2C ZINC00029030
O=C(NCC=1OC=CC1)CN2c3c(cccc3)C(C#N)=C2C ZINC00029031
O=C(NCc1ccccc1)CN2c3c(cccc3)C(C#N)=C2C ZINC00029032
O=C(NCc1cc2OCOc2cc1)CN3c4c(cccc4)C(C#N)=C3C ZINC00029033
O=C(Nc1ccc(OCC)cc1)CN2c3c(cccc3)C(C#N)=C2C ZINC00029034
O=C(N1CCOCC1)CN2c3c(cccc3)C(C#N)=C2C ZINC00029035
O=C(N1Cc2c(cccc2)CC1)/C(/C#N)=C/C=3OC(=CC3)C ZINC00029036
S(C1=Nc2c(ncnc(N)2)N1)CC3=Nc4c(N3)cccc4 ZINC00029038
S1C(C(=O)Nc2ccc(NC(=O)c3cnccc3)cc2)=CC=C1 ZINC00029042
O=C(Nc1cc(NC(=O)CC)ccc1)/C=C/C=2OC=CC2 ZINC00029043
O=C(NCc1cnccc1)c2c(OC)cc3c(c2)cccc3 ZINC00029048
O=C(NCc1cnccc1)COc2c(c(ccc2)C)C ZINC00029049
O=C(Nc1ccc(N2CCCC2)cc1)/C=C/C=3OC=CC3 ZINC00029050
O=C1N(c2c(N1C[NH+]3CCOCC3)cccc2)C[NH+]4CCOCC4 ZINC00029053
[O-][N+](=O)c1cc(cc(c1)C(=O)N2C[C@H](O[C@@H](C2)C)C)C(=O)OC ZINC00029067
[O-][N+](=O)c1cc(cc(c1)C(=O)N2C[C@@H](O[C@H](C2)C)C)C(=O)OC ZINC00029068
Clc1c(O)c(OC)cc(c1)C=NNC(=O)[C@H](O)c2ccccc2 ZINC00029071
Clc1c(O)c(OC)cc(c1)C=NNC(=O)[C@@H](O)c2ccccc2 ZINC00029073
S(=O)(=O)(NN=Cc1cc(OC)c(OC)cc1)C ZINC00029079
O=C(Nc1ccc(cc1)C(=O)C)c2cc(OC)ccc2 ZINC00029082
Brc1cc(c(O)cc1)C=NNC(=O)CC2(OCCO2)C ZINC00029089
O=C(NC[C@@H]1OCCC1)c2c(cc(cc2C)C)C ZINC00029091
O=C(NC[C@H]1OCCC1)c2c(cc(cc2C)C)C ZINC00029092
O=C1N(C(=O)c2c(cccc2)1)CC(=O)NC[C@@H]3OCCC3 ZINC00029093
O=C1N(C(=O)c2c(cccc2)1)CC(=O)NC[C@H]3OCCC3 ZINC00029094
[O-][N+](=O)c1ccc(cc1)CC(=O)NNC2=CC(=O)CC(C2)(C)C ZINC00029098
S1/C(/C(=O)N2c3c(N=C12)cccc3)=C/C4=C(N(C(=C4)C)C)C ZINC00029099
S=C1N(c2ccccc2)C(=NN1)CN3N=NC(=N3)c4ccccc4 ZINC00029102
[O-]C(=O)c1cc(N2C(=O)[C@H]3[C@]4(O[C@H](C=C4)[C@@H](C(=O)2)3)C)ccc1 ZINC00029106
[O-]C(=O)c1cc(N2C(=CC=C2C)C)ccc1 ZINC00029114
Oc1ccc(c2c(C#N)c(N)c(C#N)c3c2CCCC3)cc1 ZINC00029116
[O-]C(=O)c1c(O)cc(N2C(=CC=C2C)C)cc1 ZINC00029121
S=C1N(c2c(N1)cccc2)CCN3c4c(NC(=S)3)cccc4 ZINC00029126
O=C(NN1C=NN=C1)c2ccc(cc2)C(=O)NN3C=NN=C3 ZINC00029129
O=C(Nc1nccc(c1)C)c2ccc(cc2)C(=O)Nc3nccc(c3)C ZINC00029130
S(=O)(=O)(NC1CCCC1)c2ccc(cc2)C ZINC00029132
S(=O)(=O)(N(CCC)CCC)c1ccc(NC(=O)C)cc1 ZINC00029135
S(=O)(=O)(N[C@H](CO)CC)c1ccc(NC(=O)C)cc1 ZINC00029136
S(=O)(=O)(N[C@@H](CO)CC)c1ccc(NC(=O)C)cc1 ZINC00029137
S(=O)(=O)(N(CCO)C)c1ccc(NC(=O)C)cc1 ZINC00029138
S(=O)(=O)(NC1CCCC1)c2ccc(NC(=O)C)cc2 ZINC00029140
S(=O)(=O)(NC=1Sc2c(N1)cccc2)c3ccccc3 ZINC00029142
S(=O)(=O)(N1c2c(cccc2)CC1)c3ccccc3 ZINC00029143
O=C(N(c1ccccc1)CC)c2ccccc2 ZINC00029146
Clc1ccc(cc1)C(=O)N2[C@H](CCCC2)C ZINC00029150
Clc1ccc(cc1)C(=O)N2[C@@H](CCCC2)C ZINC00029151
Clc1c(cccc1)C(=O)N2[C@H](CCCC2)C ZINC00029153
Clc1c(cccc1)C(=O)N2[C@@H](CCCC2)C ZINC00029154
Clc1c(ccc(Cl)c1)C(=O)NCC ZINC00029155
Brc1c(cccc1)C(=O)N2CCC(CC2)C ZINC00029156
Brc1c(cccc1)C(=O)N2CC[NH+](CC2)C ZINC00029157
O=C(N(C1CCCCC1)C)Cc2ccc(OC)cc2 ZINC00029159
O=C(N1CCC(CC1)C)Cc2ccc(OC)cc2 ZINC00029161
O=C(NCCc1ccccc1)c2c(cccc2)C ZINC00029163
O=C(N1[C@@H](CCCC1)C)c2cc(ccc2)C ZINC00029164
O=C(N1[C@H](CCCC1)C)c2cc(ccc2)C ZINC00029165
O=C(N(Cc1ccccc1)Cc2ccccc2)c3cnccc3 ZINC00029168
O=C(N1CCCC1)c2cc(ccc2)C(=O)N3CCCC3 ZINC00029170
S1C(C(=O)N2[C@H](CCCC2)C)=CC=C1 ZINC00029173
S1C(C(=O)N2[C@@H](CCCC2)C)=CC=C1 ZINC00029174
O=C(N1[C@@H](CCCC1)C)c2ccc(cc2)C(=O)N3[C@@H](CCCC3)C ZINC00029176
O=C(N1[C@H](CCCC1)C)c2ccc(cc2)C(=O)N3[C@H](CCCC3)C ZINC00029177
S(=O)(=O)(N(C1CCCCC1)C)c2ccccc2 ZINC00029179
S(=O)(=O)(N1CC[NH+](CCO)CC1)c2ccccc2 ZINC00029181
Clc1ccc(S(=O)(=O)N2[C@H](CCCC2)C)cc1 ZINC00029185
Clc1ccc(S(=O)(=O)N2[C@@H](CCCC2)C)cc1 ZINC00029186
S(=O)(=O)(NCCc1ccccc1)c2ccc(cc2)C ZINC00029189
S(=O)(=O)(N(C1CCCCC1)C)c2ccc(OC)cc2 ZINC00029191
S(=O)(=O)(N(c1ccccc1)CC)c2ccc(OC)cc2 ZINC00029193
S(=O)(=O)(N1CC[NH+](CCO)CC1)c2ccc(OC)cc2 ZINC00029195
S(=O)(=O)(Nc1ccccc1)c2ccc(F)cc2 ZINC00029197
S(=O)(=O)(Nc1c(cccc1)C)c2ccc(F)cc2 ZINC00029198
S(=O)(=O)(NCCc1ccccc1)c2ccc(F)cc2 ZINC00029199
S(=O)(=O)(N1[C@H](CCCC1)C)c2ccc(F)cc2 ZINC00029200
S(=O)(=O)(N1[C@@H](CCCC1)C)c2ccc(F)cc2 ZINC00029201
S(=O)(=O)(N(Cc1ccccc1)Cc2ccccc2)C ZINC00029206
Fc1ccc(NC(=O)c2ccccc2)cc1 ZINC00029209
O=C(Nc1c(OCC)cccc1)c2ccccc2 ZINC00029210
O=C(N(C(C)C)Cc1ccccc1)c2ccccc2 ZINC00029211
O=C(N(c1ccccc1)C)c2ccccc2 ZINC00029212
Brc1ccc(cc1)C(=O)N(CC#N)CC#N ZINC00029217
Brc1ccc(cc1)C(=O)N2C[C@H](CCC2)C ZINC00029218
Brc1ccc(cc1)C(=O)N2C[C@@H](CCC2)C ZINC00029219
O=C(N1C[C@H](C[C@@H](C1)C)C)c2ccc(cc2)C ZINC00029228
O=C(N1C[C@@H](C[C@H](C1)C)C)c2ccc(cc2)C ZINC00029229
Clc1ccc(cc1)C(=O)N2C[C@H](CCC2)C ZINC00029233
Clc1ccc(cc1)C(=O)N2C[C@@H](CCC2)C ZINC00029234
Clc1ccc(cc1)C(=O)N2Cc3c(cccc3)CC2 ZINC00029236
O=C(N(Cc1ccccc1)CC)c2ccc(OC)cc2 ZINC00029237
O=C(N(c1ccccc1)C)c2ccc(OC)cc2 ZINC00029238
O=C(N(C1CCCCC1)CC)c2ccc(OC)cc2 ZINC00029239
O=C(N(CC=C)CC=C)c1ccc(OC)cc1 ZINC00029240
Clc1c(cccc1)C(=O)NCc2ccc(OC)cc2 ZINC00029247
Clc1c(cccc1)C(=O)N2C[C@H](CCC2)C ZINC00029249
Clc1c(cccc1)C(=O)N2C[C@@H](CCC2)C ZINC00029250
Clc1c(cccc1)C(=O)N2Cc3c(cccc3)CC2 ZINC00029254
Clc1c(ccc(Cl)c1)C(=O)NCc2ncccc2 ZINC00029255
Clc1c(ccc(Cl)c1)C(=O)NC[C@@H]2OCCC2 ZINC00029256
Clc1c(ccc(Cl)c1)C(=O)NC[C@H]2OCCC2 ZINC00029257
Brc1c(cccc1)C(=O)NCc2ccc(OC)cc2 ZINC00029258
Brc1c(cccc1)C(=O)NCc2c(OC)cccc2 ZINC00029259
Brc1c(cccc1)C(=O)N2C[C@H](CCC2)C ZINC00029261
Brc1c(cccc1)C(=O)N2C[C@@H](CCC2)C ZINC00029262
Brc1c(cccc1)C(=O)N2C[C@@H](C[C@H](C2)C)C ZINC00029264
Brc1c(cccc1)C(=O)N2C[C@H](C[C@@H](C2)C)C ZINC00029265
Brc1c(cccc1)C(=O)N2[C@H](CO)CCCC2 ZINC00029267
Brc1c(cccc1)C(=O)N2[C@@H](CO)CCCC2 ZINC00029268
Fc1ccc(NC(=O)Cc2ccccc2)cc1 ZINC00029272
O=C(N(c1ccccc1)C)Cc2ccccc2 ZINC00029273
O=C(OC)c1cc(NC(=O)Cc2ccccc2)cc(c1)C(=O)OC ZINC00029274
O=C(OCC)c1ccc(NC(=O)Cc2ccccc2)cc1 ZINC00029275
O=C(N1C[C@H](CCC1)C)Cc2ccccc2 ZINC00029277
O=C(N1C[C@@H](CCC1)C)Cc2ccccc2 ZINC00029278
O=C(Nc1c(OCC)cccc1)Cc2ccc(OC)cc2 ZINC00029282
O=C(N(Cc1ccccc1)CC)Cc2ccc(OC)cc2 ZINC00029283
O=C(N(c1ccccc1)C)Cc2ccc(OC)cc2 ZINC00029284
O=C(N(CC=C)CC=C)Cc1ccc(OC)cc1 ZINC00029286
O=C(N1C[C@H](CCC1)C)Cc2ccc(OC)cc2 ZINC00029290
O=C(N1C[C@@H](CCC1)C)Cc2ccc(OC)cc2 ZINC00029291
O=C(N1C[C@@H](C[C@H](C1)C)C)Cc2ccc(OC)cc2 ZINC00029293
O=C(N1C[C@H](C[C@@H](C1)C)C)Cc2ccc(OC)cc2 ZINC00029294
O=C(N1C[C@H](C[C@@H](C1)C)C)c2c(cccc2)C ZINC00029297
O=C(N1C[C@@H](C[C@H](C1)C)C)c2c(cccc2)C ZINC00029298
O=C(Nc1ccc(OCC)cc1)c2c(OC)cccc(OC)2 ZINC00029302
O=C(NCc1ccc(OC)cc1)c2c(OC)cccc(OC)2 ZINC00029303
O=C(N(C(C)C)Cc1ccccc1)c2c(OC)cccc(OC)2 ZINC00029304
Fc1ccc(N2CCN(C(=O)c3c(OC)cccc(OC)3)CC2)cc1 ZINC00029305
O=C(N(CC=C)CC=C)c1c(OC)cccc(OC)1 ZINC00029307
O=C(N(CC#N)CC#N)c1c(OC)cccc(OC)1 ZINC00029308
O=C(N1Cc2c(cccc2)CC1)c3cc(ccc3)C ZINC00029310
Clc1c(NC(=O)c2cnccc2)cc(cc1)C(F)(F)F ZINC00029311
FC(F)(F)c1cc(NC(=O)c2cnccc2)ccc1 ZINC00029312
Clc1c(NC(=O)c2cnccc2)cc(Cl)cc1 ZINC00029313
Clc1c(Cl)ccc(NC(=O)c2cnccc2)c1 ZINC00029314
Clc1cc(Cl)cc(NC(=O)c2cnccc2)c1 ZINC00029315
Clc1c(Cl)cccc(NC(=O)c2cnccc2)1 ZINC00029320
Clc1c(NC(=O)c2cnccc2)ccc(Cl)c1 ZINC00029321
O=C(Nc1c(OC)cc(OC)cc1)c2cnccc2 ZINC00029322
O=C(N(c1c(cccc1)C)CC)c2cnccc2 ZINC00029332
O=C(N(CC#N)CC#N)c1cc(ccc1)C(=O)N(CC#N)CC#N ZINC00029335
O=C(N1C[C@@H](CCC1)C)c2cc(ccc2)C(=O)N3C[C@@H](CCC3)C ZINC00029338
O=C(N1C[C@H](CCC1)C)c2cc(ccc2)C(=O)N3C[C@H](CCC3)C ZINC00029339
O=C(NCc1ncccc1)c2cc(ccc2)C(=O)NCc3ncccc3 ZINC00029341
O=C(NC[C@@H]1OCCC1)c2cc(ccc2)C(=O)NC[C@@H]3OCCC3 ZINC00029342
O=C(NC[C@H]1OCCC1)c2cc(ccc2)C(=O)NC[C@H]3OCCC3 ZINC00029345
Clc1cc(NC(=O)C=2SC=CC2)c(OC)cc1 ZINC00029350
S1C(C(=O)Nc2c(OC)ccc(OC)c2)=CC=C1 ZINC00029351
S1C(C(=O)Nc2c(OCC)cccc2)=CC=C1 ZINC00029352
S1C(C(=O)N(Cc2ccccc2)CC)=CC=C1 ZINC00029354
S1C(C(=O)N(C(C)C)Cc2ccccc2)=CC=C1 ZINC00029355
S1C(C(=O)Nc2c(ccc(c2)C(=O)OC)C(=O)OC)=CC=C1 ZINC00029356
S1C(C(=O)N2CCN(c3ccc(F)cc3)CC2)=CC=C1 ZINC00029361
S1C(C(=O)N2CCN(C(=O)OCC)CC2)=CC=C1 ZINC00029362
S1C(C(=O)N(CC=C)CC=C)=CC=C1 ZINC00029363
S1C(C(=O)N[C@H](c2ccccc2)C)=CC=C1 ZINC00029364
S1C(C(=O)N[C@@H](c2ccccc2)C)=CC=C1 ZINC00029365
S1C(C(=O)N2C[C@@H](C[C@H](C2)C)C)=CC=C1 ZINC00029367
S1C(C(=O)N2C[C@H](C[C@@H](C2)C)C)=CC=C1 ZINC00029368
S1C(C(=O)N(c2ncccc2)Cc3ccccc3)=CC=C1 ZINC00029371
O=C(N(CC#N)CC#N)c1ccc(cc1)C(=O)N(CC#N)CC#N ZINC00029377
O=C(N1C[C@@H](CCC1)C)c2ccc(cc2)C(=O)N3C[C@@H](CCC3)C ZINC00029379
O=C(N1C[C@H](CCC1)C)c2ccc(cc2)C(=O)N3C[C@H](CCC3)C ZINC00029380
O=C(NCc1ncccc1)c2ccc(cc2)C(=O)NCc3ncccc3 ZINC00029382
S(=O)(=O)(NCc1c(OC)cccc1)c2ccccc2 ZINC00029383
S(=O)(=O)(N(Cc1ccccc1)CC)c2ccccc2 ZINC00029384
S(=O)(=O)(N(Cc1ccccc1)CCO)c2ccccc2 ZINC00029386
S(=O)(=O)(N(C1CCCCC1)CCO)c2ccccc2 ZINC00029388
S(=O)(=O)(N(c1ncccc1)Cc2ccccc2)c3ccccc3 ZINC00029396
Clc1ccc(S(=O)(=O)NCc2ccc(OC)cc2)cc1 ZINC00029400
Clc1ccc(S(=O)(=O)N(CC#N)CC#N)cc1 ZINC00029403
S(=O)(=O)(N(Cc1ccccc1)CC)c2ccc(cc2)C ZINC00029406
S(=O)(=O)(N1CCN(c2c(OC)cccc2)CC1)c3ccc(cc3)C ZINC00029412
S(=O)(=O)(N(CC=C)CC=C)c1ccc(cc1)C ZINC00029413
S(=O)(=O)(N1C[C@@H](CCC1)C)c2ccc(cc2)C ZINC00029414
S(=O)(=O)(N1C[C@H](CCC1)C)c2ccc(cc2)C ZINC00029416
S(=O)(=O)(NCC[NH+]1CCOCC1)c2ccc(cc2)C ZINC00029418
S(=O)(=O)(N1Cc2c(cccc2)CC1)c3ccc(cc3)C ZINC00029422
S(=O)(=O)(N(Cc1ccccc1)CCO)c2ccc(OC)cc2 ZINC00029426
S(=O)(=O)(N(C1CCCCC1)CCO)c2ccc(OC)cc2 ZINC00029428
S(=O)(=O)(N(CC=C)CC=C)c1ccc(OC)cc1 ZINC00029430
S(=O)(=O)(N(CC#N)CC#N)c1ccc(OC)cc1 ZINC00029431
S(=O)(=O)(N1C[C@H](CCC1)C)c2ccc(OC)cc2 ZINC00029432
S(=O)(=O)(N1C[C@@H](CCC1)C)c2ccc(OC)cc2 ZINC00029433
S(=O)(=O)(NCc1ncccc1)c2ccc(OC)cc2 ZINC00029436
S(=O)(=O)(NC[C@@H]1OCCC1)c2ccc(OC)cc2 ZINC00029437
S(=O)(=O)(NC[C@H]1OCCC1)c2ccc(OC)cc2 ZINC00029438
S(=O)(=O)(N(Cc1ccccc1)CCO)c2c(cc(cc2C)C)C ZINC00029445
S(=O)(=O)(N(CC#N)CC#N)c1c(cc(cc1C)C)C ZINC00029449
S(=O)(=O)(NCC(C)C)c1c(cc(cc1C)C)C ZINC00029450
S(=O)(=O)(N[C@@H](CC)C)c1c(cc(cc1C)C)C ZINC00029451
S(=O)(=O)(N[C@H](CC)C)c1c(cc(cc1C)C)C ZINC00029452
S(=O)(=O)(NCc1ncccc1)c2c(cc(cc2C)C)C ZINC00029453
S(=O)(=O)(NC[C@@H]1OCCC1)c2c(cc(cc2C)C)C ZINC00029454
S(=O)(=O)(NC[C@H]1OCCC1)c2c(cc(cc2C)C)C ZINC00029455
S(=O)(=O)(Nc1c(F)cccc1)c2ccc(F)cc2 ZINC00029458
S(=O)(=O)(NCc1ccc(OC)cc1)c2ccc(F)cc2 ZINC00029460
S(=O)(=O)(NCc1c(OC)cccc1)c2ccc(F)cc2 ZINC00029461
S(=O)(=O)(N(Cc1ccccc1)CC)c2ccc(F)cc2 ZINC00029462
S(=O)(=O)(N(c1ccccc1)C)c2ccc(F)cc2 ZINC00029464
S(=O)(=O)(N(Cc1ccccc1)CCO)c2ccc(F)cc2 ZINC00029466
S(=O)(=O)(N(CC=C)CC=C)c1ccc(F)cc1 ZINC00029470
S(=O)(=O)(N(CC#N)CC#N)c1ccc(F)cc1 ZINC00029471
S(=O)(=O)(N[C@H](c1ccccc1)C)c2ccc(F)cc2 ZINC00029473
S(=O)(=O)(N[C@@H](c1ccccc1)C)c2ccc(F)cc2 ZINC00029474
S(=O)(=O)(N1C[C@H](CCC1)C)c2ccc(F)cc2 ZINC00029475
S(=O)(=O)(N1C[C@@H](CCC1)C)c2ccc(F)cc2 ZINC00029476
S(=O)(=O)(NC[C@@H]1OCCC1)c2ccc(F)cc2 ZINC00029481
S(=O)(=O)(NC[C@H]1OCCC1)c2ccc(F)cc2 ZINC00029482
Clc1c(S(=O)(=O)N(CC#N)CC#N)cc(Cl)cc1 ZINC00029488
Clc1c(NS(=O)(=O)C)cc(cc1)C(F)(F)F ZINC00029492
Clc1c(OC)cc(NS(=O)(=O)C)c(OC)c1 ZINC00029504
S(=O)(=O)([N-]c1c(ccc(c1)C(=O)OC)C(=O)OC)C ZINC00029513
S(=O)(=O)(Nc1ccc(cc1)[C@@H](CC)C)C ZINC00029514
S(=O)(=O)(Nc1ccc(cc1)[C@H](CC)C)C ZINC00029515
S(=O)(=O)(NC1CC[NH+](Cc2ccccc2)CC1)C ZINC00029517
S(=O)(=O)(Nc1ccc(OCc2ccccc2)cc1)C ZINC00029518
Clc1cc(N2CCN(S(=O)(=O)C)CC2)ccc1 ZINC00029519
S(=O)(=O)(N1CCN(c2ccc(F)cc2)CC1)C ZINC00029520
S(=O)(=O)(N1CCN(c2c(OC)cccc2)CC1)C ZINC00029521
O=C(N(CCC)CCC)c1ccccc1 ZINC00029524
O=C(N(CCC)CCC)c1ccc(OC)cc1 ZINC00029527
Clc1c(cccc1)C(=O)N(CCC)CCC ZINC00029529
Clc1c(cccc1)C(=O)NC2CCCC2 ZINC00029530
Brc1c(cccc1)C(=O)N(CC)CC ZINC00029531
O=C(N(CCC)CCC)Cc1ccc(OC)cc1 ZINC00029534
O=C(Nc1c(OC)cccc1)Cc2ccc(OC)cc2 ZINC00029535
O=C(Nc1c(OC)cccc1)c2c(OC)cccc(OC)2 ZINC00029536
O=C(Nc1ccc(OC)cc1)c2c(OC)cccc(OC)2 ZINC00029537
Brc1ccc(NC(=O)c2cnccc2)cc1 ZINC00029541
O=C(N(CC)CC)c1cc(ccc1)C(=O)N(CC)CC ZINC00029542
O=C(N(CC)CC)c1ccc(cc1)C(=O)N(CC)CC ZINC00029544
Clc1ccc(S(=O)(=O)NCc2ccccc2)cc1 ZINC00029546
S(=O)(=O)(N(CC)CC)c1c(cc(cc1C)C)C ZINC00029550
S(=O)(=O)(NC(C)C)c1c(cc(cc1C)C)C ZINC00029551
S(=O)(=O)(Nc1cc(ccc1)C)c2ccc(F)cc2 ZINC00029555
S(=O)(=O)(NC(c1ccccc1)c2ccccc2)C ZINC00029556
O=C(N1CC[NH+](Cc2ccccc2)CC1)c3ccccc3 ZINC00029558
Clc1ccc(cc1)C(=O)N2CC[NH+](Cc3ccccc3)CC2 ZINC00029561
Clc1ccc(cc1)C(=O)N2CCC(C(=O)OCC)CC2 ZINC00029562
O=C(N1[C@H](CCCC1)CC)c2ccc(OC)cc2 ZINC00029563
O=C(N1[C@@H](CCCC1)CC)c2ccc(OC)cc2 ZINC00029564
O=C(N1CCC(C(=O)OCC)CC1)c2ccc(OC)cc2 ZINC00029565
Clc1c(cccc1)C(=O)N2CCC(C(=O)OCC)CC2 ZINC00029567
Clc1c(ccc(Cl)c1)C(=O)N2CCC(C(=O)OCC)CC2 ZINC00029569
Brc1c(cccc1)C(=O)N2CCC(C(=O)OCC)CC2 ZINC00029570
O=C(N1c2c(cccc2)CC1)Cc3ccc(OC)cc3 ZINC00029575
O=C(N(Cc1ccccc1)C)Cc2ccc(OC)cc2 ZINC00029576
O=C(N(Cc1ccccc1)C)c2cc(ccc2)C ZINC00029579
O=C(N1CCC(Cc2ccccc2)CC1)c3cnccc3 ZINC00029581
O=C(NCc1cnccc1)c2cc(ccc2)C(=O)NCc3cnccc3 ZINC00029583
S1C(C(=O)N(Cc2ccccc2)C)=CC=C1 ZINC00029586
O=C(NCc1cnccc1)c2ccc(cc2)C(=O)NCc3cnccc3 ZINC00029587
S(=O)(=O)(N1c2c(cccc2)CC1)c3ccc(OC)cc3 ZINC00029594
S(=O)(=O)(N1CC[NH+](Cc2ccccc2)CC1)c3ccc(OC)cc3 ZINC00029596
S(=O)(=O)(N(Cc1ccccc1)C)c2ccc(OC)cc2 ZINC00029598
S(=O)(=O)([N-]Cc1ccncc1)c2c(cc(cc2C)C)C ZINC00029599
S(=O)(=O)(N1[C@H](CCCC1)CC)c2ccc(F)cc2 ZINC00029606
S(=O)(=O)(N1[C@@H](CCCC1)CC)c2ccc(F)cc2 ZINC00029607
S(=O)(=O)(N1CC[NH+](Cc2ccccc2)CC1)c3ccc(F)cc3 ZINC00029610
S(=O)(=O)(N(Cc1ccccc1)C)c2ccc(F)cc2 ZINC00029612
O=C(Nc1cc(NC(=O)C)ccc1)c2ccccc2 ZINC00029626
Brc1ccc(cc1)C(=O)N2C[C@H](O[C@@H](C2)C)C ZINC00029630
Brc1ccc(cc1)C(=O)N2C[C@@H](O[C@H](C2)C)C ZINC00029631
O=C(Nc1cc(NC(=O)C)ccc1)c2ccc(cc2)C ZINC00029634
Clc1ccc(cc1)C(=O)Nc2cc(NC(=O)C)ccc2 ZINC00029638
O=C(Nc1cc(NC(=O)C)ccc1)c2ccc(OC)cc2 ZINC00029639
Clc1c(ccc(Cl)c1)C(=O)Nc2cc(NC(=O)C)ccc2 ZINC00029641
Brc1c(cccc1)C(=O)Nc2cc(NC(=O)C)ccc2 ZINC00029642
O=C(OC)c1ccc(NC(=O)Cc2ccccc2)cc1 ZINC00029644
O=C(OC)c1ccc(NC(=O)Cc2ccc(OC)cc2)cc1 ZINC00029645
O=C(NCc1ccc(cc1)C)Cc2ccc(OC)cc2 ZINC00029646
O=C(OC)c1ccc(NC(=O)c2c(cccc2)C)cc1 ZINC00029648
O=C(OC)c1ccc(NC(=O)c2c(OC)cccc(OC)2)cc1 ZINC00029649
O=C(N1CCOCC1)c2c(OC)cccc(OC)2 ZINC00029650
Brc1cc(c(NC(=O)c2cnccc2)cc1)C ZINC00029653
O=C(Nc1ccncc1)c2cc(ccc2)C(=O)Nc3ccncc3 ZINC00029657
O=C(Nc1ncccc1C)c2cc(ccc2)C(=O)Nc3ncccc3C ZINC00029658
O=C(NN1C=NN=C1)c2cc(ccc2)C(=O)NN3C=NN=C3 ZINC00029659
S1C(C(=O)Nc2cc(NC(=O)C)ccc2)=CC=C1 ZINC00029660
O=C(Nc1ccncc1)c2ccc(cc2)C(=O)Nc3ccncc3 ZINC00029661
O=C(Nc1cnccc1)c2ccc(cc2)C(=O)Nc3cnccc3 ZINC00029662
S(=O)(=O)(Nc1cc(F)ccc1)c2ccc(cc2)C ZINC00029665
S(=O)(=O)(Nc1cc(NC(=O)C)ccc1)c2ccc(OC)cc2 ZINC00029666
S(=O)(=O)(Nc1ncccn1)c2ccc(OC)cc2 ZINC00029667
S(=O)(=O)(NCC(=O)OC)c1c(cc(cc1C)C)C ZINC00029668
S(=O)(=O)(Nc1cc(NC(=O)C)ccc1)c2c(cc(cc2C)C)C ZINC00029669
S(=O)(=O)(Nc1cc(F)ccc1)c2ccc(F)cc2 ZINC00029670
S(=O)(=O)(Nc1ccc(cc1)C(=O)OC)c2ccc(F)cc2 ZINC00029671
S(=O)(=O)(NC=1Sc2c(N1)cccc2)c3ccc(F)cc3 ZINC00029672
S(=O)(=O)(Nc1cc(NC(=O)C)ccc1)c2ccc(F)cc2 ZINC00029673
S(=O)(=O)(N1C[C@H](O[C@@H](C1)C)C)c2ccc(F)cc2 ZINC00029675
S(=O)(=O)(N1C[C@@H](O[C@H](C1)C)C)c2ccc(F)cc2 ZINC00029676
S(=O)(=O)([N-]c1ncccn1)c2ccc(F)cc2 ZINC00029678
Clc1c(S(=O)(=O)N=C2NC(=CC=C2)C)cc(Cl)cc1 ZINC00029679
Clc1c(S(=O)(=O)[N-]c2cnccc2)cc(Cl)cc1 ZINC00029680
Clc1c(S(=O)(=O)N=C2NC=CC=C2)cc(Cl)cc1 ZINC00029681
Clc1c(S(=O)(=O)Nc2ncccc2C)cc(Cl)cc1 ZINC00029682
Clc1c(S(=O)(=O)NCC(=O)OC)cc(Cl)cc1 ZINC00029683
Brc1cc(c(NS(=O)(=O)C)cc1)C ZINC00029684
S(=O)(=O)(Nc1c(OCC)cccc1)c2ccc(NC(=O)C)cc2 ZINC00029692
S(=O)(=O)(NCc1c(OC)cccc1)c2ccc(NC(=O)C)cc2 ZINC00029693
S(=O)(=O)(N(C(C)C)Cc1ccccc1)c2ccc(NC(=O)C)cc2 ZINC00029694
S(=O)(=O)(N(c1ccccc1)C)c2ccc(NC(=O)C)cc2 ZINC00029696
S(=O)(=O)(N[C@@H](CC)C)c1ccc(NC(=O)C)cc1 ZINC00029698
S(=O)(=O)(N[C@H](CC)C)c1ccc(NC(=O)C)cc1 ZINC00029699
S(=O)(=O)(NCC[NH+]1CCOCC1)c2ccc(NC(=O)C)cc2 ZINC00029700
S(=O)(=O)(NC1CCCCCC1)c2ccc(NC(=O)C)cc2 ZINC00029701
S(=O)(=O)(N1CC[NH+](CCO)CC1)c2ccc(NC(=O)C)cc2 ZINC00029702
S(=O)(=O)(NCCc1ccccc1)c2ccc(NC(=O)C)cc2 ZINC00029703
S(=O)(=O)(Nc1ccc(cc1)C(=O)OC)c2ccc(NC(=O)C)cc2 ZINC00029704
S(=O)(=O)(NCc1ccc(cc1)C)c2ccc(NC(=O)C)cc2 ZINC00029705
S(=O)(=O)(Nc1cc(NC(=O)C)ccc1)c2ccc(NC(=O)C)cc2 ZINC00029706
Clc1cc(ccc1)C(=O)NCC(C)C ZINC00029708
Clc1cc(ccc1)C(=O)N2C[C@H](CCC2)C ZINC00029709
Clc1cc(ccc1)C(=O)N2C[C@@H](CCC2)C ZINC00029710
Clc1cc(ccc1)C(=O)NCC[NH+]2CCOCC2 ZINC00029711
Clc1cc(ccc1)C(=O)N2Cc3c(cccc3)CC2 ZINC00029713
Clc1cc(ccc1)C(=O)N(CCC)CCC ZINC00029714
Clc1cc(ccc1)C(=O)NCc2ccccc2 ZINC00029716
Clc1cc(ccc1)C(=O)N2[C@H](CCCC2)C ZINC00029719
Clc1cc(ccc1)C(=O)N2[C@@H](CCCC2)C ZINC00029720
Clc1cc(ccc1)C(=O)Nc2cc(NC(=O)C)ccc2 ZINC00029723
Fc1c(cccc1)C(=O)N2C[C@@H](C[C@H](C2)C)C ZINC00029730
Fc1c(cccc1)C(=O)N2C[C@H](C[C@@H](C2)C)C ZINC00029731
Fc1c(cccc1)C(=O)N2Cc3c(cccc3)CC2 ZINC00029734
Fc1c(cccc1)C(=O)N2CC[NH+](Cc3ccccc3)CC2 ZINC00029736
Fc1c(cccc1)C(=O)N(C2CCCCC2)C ZINC00029738
Fc1c(cccc1)C(=O)NCCc2ccccc2 ZINC00029741
Fc1c(cccc1)C(=O)Nc2ccc(cc2)C(=O)OC ZINC00029744
Fc1c(cccc1)C(=O)Nc2cc(NC(=O)C)ccc2 ZINC00029745
Fc1ccc(cc1)C(=O)Nc2cc(OC)ccc2 ZINC00029752
Fc1ccc(cc1)C(=O)N(c2ccccc2)C ZINC00029753
Fc1ccc(cc1)C(=O)N2C[C@@H](C[C@H](C2)C)C ZINC00029760
Fc1ccc(cc1)C(=O)N2C[C@H](C[C@@H](C2)C)C ZINC00029761
Fc1ccc(cc1)C(=O)N2Cc3c(cccc3)CC2 ZINC00029766
Fc1ccc(cc1)C(=O)N2[C@H](CCCC2)CC ZINC00029768
Fc1ccc(cc1)C(=O)N2[C@@H](CCCC2)CC ZINC00029769
Fc1ccc(cc1)C(=O)N2c3c(cccc3)CC2 ZINC00029770
Fc1ccc(cc1)C(=O)N2CC[NH+](Cc3ccccc3)CC2 ZINC00029771
Fc1ccc(cc1)C(=O)N2CCC(C(=O)OCC)CC2 ZINC00029772
Fc1ccc(cc1)C(=O)N(C2CCCCC2)C ZINC00029774
Fc1ccc(cc1)C(=O)Nc2c(cccc2)C ZINC00029776
Fc1ccc(cc1)C(=O)NCc2ccc(cc2)C ZINC00029780
FC(F)(F)c1c(NC(=O)C(C)C)cccc1 ZINC00029781
O=C(Nc1c(cccc1C)CC)C(C)C ZINC00029783
Clc1c(OC)cc(NC(=O)C(C)C)c(OC)c1 ZINC00029787
O=C(N(Cc1ccccc1)CC)C(C)C ZINC00029789
O=C(OC)c1c(NC(=O)C(C)C)cc(cc1)C(=O)OC ZINC00029790
O=C(OC)c1cc(NC(=O)C(C)C)cc(c1)C(=O)OC ZINC00029791
O=C(N(C1CCCCC1)CC)C(C)C ZINC00029792
O=C(N(c1ncccc1)Cc2ccccc2)C(C)C ZINC00029794
O=C(Nc1cc(ccc1)C)C(C)C ZINC00029799
O=C(N(C1CCCCC1)C)C(C)C ZINC00029802
O=C(Nc1c(cccc1)CC)C(C)C ZINC00029803
Clc1cc(NC(=O)C(C)C)ccc1 ZINC00029804
Brc1cc(c(NC(=O)C(C)C)cc1)C ZINC00029805
O=C(OCC)c1c(NC(=O)C(C)C)cccc1 ZINC00029806
S1c2c(N=C1NC(=O)C(C)C)cccc2 ZINC00029808
S(=O)(=O)(Nc1c(F)cccc1)Cc2ccccc2 ZINC00029810
S(=O)(=O)(Nc1ccc(F)cc1)Cc2ccccc2 ZINC00029813
S(=O)(=O)(Nc1ccc(OCC)cc1)Cc2ccccc2 ZINC00029814
S(=O)(=O)(NCc1c(OC)cccc1)Cc2ccccc2 ZINC00029815
S(=O)(=O)(N(c1ccccc1)C)Cc2ccccc2 ZINC00029816
S(=O)(=O)(N1CCN(c2c(OC)cccc2)CC1)Cc3ccccc3 ZINC00029818
S(=O)(=O)(N(CC=C)CC=C)Cc1ccccc1 ZINC00029819
S(=O)(=O)(N[C@H](c1ccccc1)C)Cc2ccccc2 ZINC00029822
S(=O)(=O)(N[C@@H](c1ccccc1)C)Cc2ccccc2 ZINC00029823
S(=O)(=O)(N1C[C@H](CCC1)C)Cc2ccccc2 ZINC00029824
S(=O)(=O)(N1C[C@@H](C[C@H](C1)C)C)Cc2ccccc2 ZINC00029829
S(=O)(=O)(N1C[C@H](C[C@@H](C1)C)C)Cc2ccccc2 ZINC00029830
S(=O)(=O)(NCc1ncccc1)Cc2ccccc2 ZINC00029832
S(=O)(=O)(NC1CCCCCC1)Cc2ccccc2 ZINC00029833
S(=O)(=O)(N1CCCCCC1)Cc2ccccc2 ZINC00029834
S(=O)(=O)(N1Cc2c(cccc2)CC1)Cc3ccccc3 ZINC00029835
S(=O)(=O)(N(CCC)CCC)Cc1ccccc1 ZINC00029838
S(=O)(=O)(NC1CCCCC1)Cc2ccccc2 ZINC00029839
S(=O)(=O)(NCc1ccccc1)Cc2ccccc2 ZINC00029840
S(=O)(=O)(Nc1ccc(OC)cc1)Cc2ccccc2 ZINC00029844
S(=O)(=O)(NCc1ccncc1)Cc2ccccc2 ZINC00029845
S(=O)(=O)(N1CC[NH+](Cc2ccccc2)CC1)Cc3ccccc3 ZINC00029846
S(=O)(=O)(N(Cc1ccccc1)C)Cc2ccccc2 ZINC00029848
S(=O)(=O)(N(C1CCCCC1)C)Cc2ccccc2 ZINC00029850
S(=O)(=O)(Nc1ccccc1)Cc2ccccc2 ZINC00029852
S(=O)(=O)(Nc1c(cccc1)C)Cc2ccccc2 ZINC00029854
S(=O)(=O)(N(c1ccccc1)CC)Cc2ccccc2 ZINC00029855
S(=O)(=O)(N1CCC(CC1)C)Cc2ccccc2 ZINC00029856
S(=O)(=O)(N1[C@H](CCCC1)C)Cc2ccccc2 ZINC00029859
S(=O)(=O)(N1[C@@H](CCCC1)C)Cc2ccccc2 ZINC00029860
S(=O)(=O)(Nc1c(cccc1)C(=O)OCC)Cc2ccccc2 ZINC00029864
S(=O)(=O)(NC=1Sc2c(N1)cccc2)Cc3ccccc3 ZINC00029865
S(=O)(=O)(Nc1cc(NC(=O)C)ccc1)Cc2ccccc2 ZINC00029866
Clc1c(cccc1)C2=NOC(=C(C(=O)NC3CCCC3)2)C ZINC00029868
Clc1c(cccc1)C2=NOC(=C(C(=O)NCC)2)C ZINC00029869
Brc1ccc(S(=O)(=O)N(CC#N)CC#N)cc1 ZINC00029870
Brc1ccc(S(=O)(=O)[N-]C=2SC=CN2)cc1 ZINC00029871
Brc1ccc(S(=O)(=O)N(Cc2ccccc2)C)cc1 ZINC00029872
Brc1ccc(S(=O)(=O)Nc2ccncc2)cc1 ZINC00029874
Brc1ccc(S(=O)(=O)Nc2cnccc2)cc1 ZINC00029875
Brc1ccc(S(=O)(=O)NCC(=O)OC)cc1 ZINC00029876
Brc1cc(ccc1)C(=O)N(CC#N)CC#N ZINC00029877
Brc1cc(ccc1)C(=O)NCC[NH+]2CCOCC2 ZINC00029878
Brc1cc(ccc1)C(=O)N2Cc3c(cccc3)CC2 ZINC00029879
Brc1cc(ccc1)C(=O)NC(C)C ZINC00029880
Brc1cc(ccc1)C(=O)Nc2ncccc2 ZINC00029881
Brc1cc(ccc1)C(=O)N2CCOCC2 ZINC00029882
Clc1c(Cl)ccc(c1)C(=O)N(CC=C)CC=C ZINC00029883
Clc1c(Cl)ccc(c1)C(=O)NC[C@@H]2OCCC2 ZINC00029885
Clc1c(Cl)ccc(c1)C(=O)NC[C@H]2OCCC2 ZINC00029886
Clc1c(Cl)ccc(c1)C(=O)N(CC)CC ZINC00029887
Clc1c(Cl)ccc(c1)C(=O)NC(C)C ZINC00029888
Clc1c(Cl)ccc(c1)C(=O)NCC ZINC00029891
Clc1c(Cl)ccc(c1)C(=O)N2CCCC2 ZINC00029892
Clc1c(Cl)ccc(c1)C(=O)NCC(=O)OC ZINC00029893
Clc1c(Cl)ccc(c1)C(=O)N2CCOCC2 ZINC00029894
O=C(NCc1ccc(OC)cc1)c2c(OC)cc(OC)cc2 ZINC00029896
O=C(N(CC=C)CC=C)c1c(OC)cc(OC)cc1 ZINC00029898
O=C(N(CC#N)CC#N)c1c(OC)cc(OC)cc1 ZINC00029899
S1C(=NCC1)NC(=O)c2c(OC)cc(OC)cc2 ZINC00029900
O=C(NCc1ccccc1)c2c(OC)cc(OC)cc2 ZINC00029901
O=C(N1[C@H](CCCC1)C)c2c(OC)cc(OC)cc2 ZINC00029904
O=C(N1[C@@H](CCCC1)C)c2c(OC)cc(OC)cc2 ZINC00029905
O=C(N1C[C@H](O[C@@H](C1)C)C)c2c(OC)cc(OC)cc2 ZINC00029907
O=C(N1C[C@@H](O[C@H](C1)C)C)c2c(OC)cc(OC)cc2 ZINC00029908
O=C(Nc1c(cccc1C)CC)c2cc(OC)c(OC)cc2 ZINC00029910
O=C(Nc1c(cccc1)C(C)C)c2cc(OC)c(OC)cc2 ZINC00029911
O=C(N(CC#N)CC#N)c1cc(OC)c(OC)cc1 ZINC00029912
O=C(N1C[C@H](CCC1)C)c2cc(OC)c(OC)cc2 ZINC00029913
O=C(N1C[C@@H](CCC1)C)c2cc(OC)c(OC)cc2 ZINC00029914
O=C(NC[C@@H]1OCCC1)c2cc(OC)c(OC)cc2 ZINC00029915
O=C(NC[C@H]1OCCC1)c2cc(OC)c(OC)cc2 ZINC00029916
S1C(=NCC1)NC(=O)c2cc(OC)c(OC)cc2 ZINC00029917
O=C(N1Cc2c(cccc2)CC1)c3cc(OC)c(OC)cc3 ZINC00029919
O=C(NCc1ccccc1)c2cc(OC)c(OC)cc2 ZINC00029920
O=C(N1c2c(cccc2)CC1)c3cc(OC)c(OC)cc3 ZINC00029922
O=C(N1CCC(Cc2ccccc2)CC1)c3cc(OC)c(OC)cc3 ZINC00029923
O=C(N1CCC(C(=O)OCC)CC1)c2cc(OC)c(OC)cc2 ZINC00029924
O=C(Nc1ncccc1C)c2cc(OC)c(OC)cc2 ZINC00029925
O=C(NCc1ccc(cc1)C)c2cc(OC)c(OC)cc2 ZINC00029926
O=C(NCc1ccc(OC)cc1)c2cc(OC)cc(OC)c2 ZINC00029927
O=C(NC[C@H]1OCCC1)c2cc(OC)cc(OC)c2 ZINC00029929
O=C(N(CCC)CCC)c1cc(OC)cc(OC)c1 ZINC00029930
Fc1c(F)ccc(NC(=O)c2cc(OC)cc(OC)c2)c1 ZINC00029933
O=C(NCC(=O)OC)c1cc(OC)cc(OC)c1 ZINC00029934
O=C(NCc1ccc(OC)cc1)c2cc(c(cc2)C)C ZINC00029936
Fc1ccc(N2CCN(C(=O)c3cc(c(cc3)C)C)CC2)cc1 ZINC00029938
O=C(N1CCN(c2ccccc2)CC1)c3cc(c(cc3)C)C ZINC00029939
O=C(N1CCCCCC1)c2cc(c(cc2)C)C ZINC00029943
O=C(NC(C)C)c1cc(c(cc1)C)C ZINC00029945
O=C(N1CC[NH+](Cc2ccccc2)CC1)c3cc(c(cc3)C)C ZINC00029947
O=C(N(Cc1ccccc1)C)c2cc(c(cc2)C)C ZINC00029948
O=C(Nc1ncccc1)c2cc(c(cc2)C)C ZINC00029951
O=C(Nc1cc(OC)ccc1)c2ccc(OCC)cc2 ZINC00029953
O=C(NCc1c(OC)cccc1)c2ccc(OCC)cc2 ZINC00029956
O=C(N(Cc1ccccc1)CC)c2ccc(OCC)cc2 ZINC00029957
O=C(N(CC=C)CC=C)c1ccc(OCC)cc1 ZINC00029958
O=C(NCC(C)C)c1ccc(OCC)cc1 ZINC00029959
O=C(N1C[C@H](C[C@@H](C1)C)C)c2ccc(OCC)cc2 ZINC00029965
O=C(N1C[C@@H](C[C@H](C1)C)C)c2ccc(OCC)cc2 ZINC00029966
O=C(NCC[NH+]1CCOCC1)c2ccc(OCC)cc2 ZINC00029968
O=C(N1CCCCCC1)c2ccc(OCC)cc2 ZINC00029971
O=C(N1Cc2c(cccc2)CC1)c3ccc(OCC)cc3 ZINC00029972
O=C(N(CCC)CCC)c1ccc(OCC)cc1 ZINC00029973
O=C(NCc1ccccc1)c2ccc(OCC)cc2 ZINC00029974
O=C(Nc1c(OC)cccc1)c2ccc(OCC)cc2 ZINC00029975
O=C(N1CCC(C(=O)OCC)CC1)c2ccc(OCC)cc2 ZINC00029977
O=C(NCCc1ccccc1)c2ccc(OCC)cc2 ZINC00029978
O=C(N1[C@@H](CCCC1)C)c2ccc(OCC)cc2 ZINC00029979
O=C(N1[C@H](CCCC1)C)c2ccc(OCC)cc2 ZINC00029980
Clc1c(NC(=O)C=2OC=CC2)cc(Cl)cc1 ZINC00029983
O=C(Nc1cc(cc(c1)C)C)C=2OC=CC2 ZINC00029984
Clc1c(Cl)cccc(NC(=O)C=2OC=CC2)1 ZINC00029986
Ic1ccc(NC(=O)C=2OC=CC2)cc1 ZINC00029988
O=C(Nc1c(cccc1)C(C)C)C=2OC=CC2 ZINC00029991
Clc1cc(N2CCN(C(=O)C=3OC=CC3)CC2)ccc1 ZINC00029992
O=C(N(c1c(cccc1)C)CC)C=2OC=CC2 ZINC00029999
O=C(N1c2c(cccc2)CCC1)C=3OC=CC3 ZINC00030003
O=C(N(c1ccccc1)CC)C=2OC=CC2 ZINC00030004
O=C(N(c1ccccc1)C)c2cc(OC)ccc2 ZINC00030011
O=C(OC)c1c(NC(=O)c2cc(OC)ccc2)cccc1 ZINC00030012
O=C(OCC)c1ccc(NC(=O)c2cc(OC)ccc2)cc1 ZINC00030013
O=C(N(CC=C)CC=C)c1cc(OC)ccc1 ZINC00030014
O=C(N[C@H](c1ccccc1)C)c2cc(OC)ccc2 ZINC00030015
O=C(N[C@@H](c1ccccc1)C)c2cc(OC)ccc2 ZINC00030016
O=C(N(CCC)CCC)c1cc(OC)ccc1 ZINC00030025
O=C(NCc1ccc(cc1)C)c2cc(OC)ccc2 ZINC00030032
S1c2c(N=C1NC(=O)c3cc(OC)ccc3)cccc2 ZINC00030033
O=C(N(CC#N)CC#N)c1ccc(c2ccccc2)cc1 ZINC00030035
O=C(NCC)c1ccc(c2ccccc2)cc1 ZINC00030037
O=C(Nc1c(OCC)cccc1)c2ccc(N(C)C)cc2 ZINC00030040
O=C(OC)c1ccc(NC(=O)c2ccc(N(C)C)cc2)cc1 ZINC00030047
O=C(NCc1ccc(cc1)C)c2ccc(N(C)C)cc2 ZINC00030048
O=C(NC[C@H]1OCCC1)c2ccc(OC(=O)C)cc2 ZINC00030050
O=C(N(CCC)CCC)c1ccc(OC(=O)C)cc1 ZINC00030051
O=C(Oc1ccc(cc1)C(=O)NCc2cnccc2)C ZINC00030053
O=C(Oc1ccc(cc1)C(=O)Nc2nc(ccc2)C)C ZINC00030054
Clc1cc(Cl)cc(NC(=O)c2ccc(NC(=O)C)cc2)c1 ZINC00030056
O=C(Nc1c(c(ccc1)C)C)c2ccc(NC(=O)C)cc2 ZINC00030057
O=C(Nc1c(OCC)cccc1)c2ccc(NC(=O)C)cc2 ZINC00030058
O=C(Nc1c(cccc1)C(C)C)c2ccc(NC(=O)C)cc2 ZINC00030059
O=C(N(c1ccccc1)C)c2ccc(NC(=O)C)cc2 ZINC00030060
O=C(OCC)c1ccc(NC(=O)c2ccc(NC(=O)C)cc2)cc1 ZINC00030061
O=C(N[C@H](c1ccccc1)C)c2ccc(NC(=O)C)cc2 ZINC00030062
O=C(N[C@@H](c1ccccc1)C)c2ccc(NC(=O)C)cc2 ZINC00030063
S1C(=NCC1)NC(=O)c2ccc(NC(=O)C)cc2 ZINC00030064
O=C(NC1CCCCCC1)c2ccc(NC(=O)C)cc2 ZINC00030065
O=C(N(c1c(cccc1)C)CC)c2ccc(NC(=O)C)cc2 ZINC00030066
O=C(NC1CCCCC1)c2ccc(NC(=O)C)cc2 ZINC00030067
O=C(Nc1cc(ccc1)C)c2ccc(NC(=O)C)cc2 ZINC00030068
O=C(Nc1c(OC)cccc1)c2ccc(NC(=O)C)cc2 ZINC00030069
O=C(NCc1cnccc1)c2ccc(NC(=O)C)cc2 ZINC00030070
O=C(N1c2c(cccc2)CCC1)c3ccc(NC(=O)C)cc3 ZINC00030071
O=C(N1c2c(cccc2)CC1)c3ccc(NC(=O)C)cc3 ZINC00030072
O=C(N1CC[NH+](Cc2ccccc2)CC1)c3ccc(NC(=O)C)cc3 ZINC00030073
O=C(N1CCC(Cc2ccccc2)CC1)c3ccc(NC(=O)C)cc3 ZINC00030074
O=C(N(Cc1ccccc1)C)c2ccc(NC(=O)C)cc2 ZINC00030075
O=C(Nc1c(cccc1)C)c2ccc(NC(=O)C)cc2 ZINC00030076
O=C(Nc1c(cc(cc1)C)C)c2ccc(NC(=O)C)cc2 ZINC00030077
O=C(N(c1ccccc1)CC)c2ccc(NC(=O)C)cc2 ZINC00030078
O=C(N1[C@H](CCCC1)C)c2ccc(NC(=O)C)cc2 ZINC00030079
O=C(N1[C@@H](CCCC1)C)c2ccc(NC(=O)C)cc2 ZINC00030080
O=C(Nc1cnccc1)c2ccc(NC(=O)C)cc2 ZINC00030081
O=C(N(CC=C)CC=C)c1c(OC(=O)C)cccc1 ZINC00030088
O=C(N1C[C@@H](C[C@H](C1)C)C)c2c(OC(=O)C)cccc2 ZINC00030090
O=C(N1C[C@H](C[C@@H](C1)C)C)c2c(OC(=O)C)cccc2 ZINC00030091
O=C(NC[C@@H]1OCCC1)c2c(OC(=O)C)cccc2 ZINC00030095
O=C(NC[C@H]1OCCC1)c2c(OC(=O)C)cccc2 ZINC00030096
O=C(N1CCC(C(=O)OCC)CC1)c2c(OC(=O)C)cccc2 ZINC00030098
O=C(Nc1c(cccc1)C)c2c(OC(=O)C)cccc2 ZINC00030100
O=C(NCCc1ccccc1)c2c(OC(=O)C)cccc2 ZINC00030101
O=C(Oc1c(cccc1)C(=O)N2c3c(N=C2)cccc3)C ZINC00030102
O=C(N1C[C@H](O[C@@H](C1)C)C)c2c(OC(=O)C)cccc2 ZINC00030104
O=C(N1C[C@@H](O[C@H](C1)C)C)c2c(OC(=O)C)cccc2 ZINC00030105
O=C(NCc1cnccc1)c2ccc(cc2)C(C)(C)C ZINC00030107
O=C(NC)c1ccc(cc1)C(C)(C)C ZINC00030109
Clc1c(cc(Cl)cc1)C(=O)N2C[C@H](CCC2)C ZINC00030110
Clc1c(cc(Cl)cc1)C(=O)N2C[C@@H](CCC2)C ZINC00030111
Clc1c(cc(Cl)cc1)C(=O)N(CC)CC ZINC00030112
Clc1c(cc(Cl)cc1)C(=O)Nc2cnccc2 ZINC00030114
Clc1c(cc(Cl)cc1)C(=O)Nc2cc(NC(=O)C)ccc2 ZINC00030115
Clc1c(cc(Cl)cc1)C(=O)N2C[C@H](O[C@@H](C2)C)C ZINC00030117
Clc1c(cc(Cl)cc1)C(=O)N2C[C@@H](O[C@H](C2)C)C ZINC00030118
Clc1c(c(Cl)ccc1)C(=O)N2C[C@H](CCC2)C ZINC00030121
Clc1c(c(Cl)ccc1)C(=O)N2C[C@@H](CCC2)C ZINC00030122
Clc1c(c(Cl)ccc1)C(=O)Nc2cc(NC(=O)C)ccc2 ZINC00030126
Clc1c(c(Cl)ccc1)C(=O)N2CCOCC2 ZINC00030127
Clc1c(c(Cl)ccc1)C(=O)N2C[C@H](O[C@@H](C2)C)C ZINC00030129
Clc1c(c(Cl)ccc1)C(=O)N2C[C@@H](O[C@H](C2)C)C ZINC00030130
O=C(Nc1c(OC)cccc1)c2cc(OCC)c(OCC)cc2 ZINC00030132
O=C(N1C[C@H](O[C@@H](C1)C)C)c2cc(OCC)c(OCC)cc2 ZINC00030135
O=C(N1C[C@@H](O[C@H](C1)C)C)c2cc(OCC)c(OCC)cc2 ZINC00030136
FC(F)(F)c1c(NC(=O)Cc2cc(OC)c(OC)cc2)cccc1 ZINC00030138
O=C(Nc1c(cccc1C)CC)Cc2cc(OC)c(OC)cc2 ZINC00030139
O=C(Nc1c(OC)cc(OC)cc1)Cc2cc(OC)c(OC)cc2 ZINC00030140
O=C(N1CCCCCC1)Cc2cc(OC)c(OC)cc2 ZINC00030141
O=C(Nc1c(OC)cccc1)Cc2cc(OC)c(OC)cc2 ZINC00030142
O=C(N1c2c(cccc2)CC1)Cc3cc(OC)c(OC)cc3 ZINC00030143
O=C(NCC[NH+]1CCOCC1)CC(c2ccccc2)c3ccccc3 ZINC00030146
O=C(NCc1ncccc1)CC(c2ccccc2)c3ccccc3 ZINC00030147
O=C(NC[C@@H]1OCCC1)CC(c2ccccc2)c3ccccc3 ZINC00030148
O=C(NC[C@H]1OCCC1)CC(c2ccccc2)c3ccccc3 ZINC00030149
O=C(Nc1ccncc1)CC(c2ccccc2)c3ccccc3 ZINC00030154
O=C(Nc1c(cccc1C)CC)Cc2c(OC)cccc2 ZINC00030157
O=C(NC1CCCC1)Cc2c(OC)cccc2 ZINC00030159
O=C(Nc1ccc(cc1)C)Cc2c(OC)cccc2 ZINC00030160
O=C(NCc1ccc(cc1)C)Cc2c(OC)cccc2 ZINC00030164
O=C(N1C[C@H](O[C@@H](C1)C)C)Cc2c(OC)cccc2 ZINC00030167
O=C(N1C[C@@H](O[C@H](C1)C)C)Cc2c(OC)cccc2 ZINC00030168
O=C(NCC[NH+]1CCOCC1)c2c(Oc3ccccc3)cccc2 ZINC00030170
Fc1c(NC(=O)c2cc3OCOc3cc2)cccc1 ZINC00030178
O=C(Nc1c(cccc1C)CC)c2cc3OCOc3cc2 ZINC00030180
O=C(Nc1cc(OC)ccc1)c2cc3OCOc3cc2 ZINC00030181
Fc1ccc(NC(=O)c2cc3OCOc3cc2)cc1 ZINC00030182
O=C(Nc1c(OCC)cccc1)c2cc3OCOc3cc2 ZINC00030183
O=C(Nc1ccc(OCC)cc1)c2cc3OCOc3cc2 ZINC00030184
O=C(OC)c1c(NC(=O)c2cc3OCOc3cc2)cccc1 ZINC00030186
O=C(N[C@H](c1ccccc1)C)c2cc3OCOc3cc2 ZINC00030189
O=C(N[C@@H](c1ccccc1)C)c2cc3OCOc3cc2 ZINC00030190
O=C(N1C[C@@H](C[C@H](C1)C)C)c2cc3OCOc3cc2 ZINC00030192
O=C(N1C[C@H](C[C@@H](C1)C)C)c2cc3OCOc3cc2 ZINC00030193
O=C(NCc1ncccc1)c2cc3OCOc3cc2 ZINC00030195
O=C(N(c1ncccc1)Cc2ccccc2)c3cc4OCOc4cc3 ZINC00030196
O=C(N1Cc2c(cccc2)CC1)c3cc4OCOc4cc3 ZINC00030197
O=C(NC1CCCCC1)c2cc3OCOc3cc2 ZINC00030198
Clc1ccc(NC(=O)c2cc3OCOc3cc2)cc1 ZINC00030200
O=C(Nc1ccc(OC)cc1)c2cc3OCOc3cc2 ZINC00030202
O=C(Nc1c(OC)cccc1)c2cc3OCOc3cc2 ZINC00030203
O=C(N1c2c(cccc2)CC1)c3cc4OCOc4cc3 ZINC00030204
O=C(N1CCC(Cc2ccccc2)CC1)c3cc4OCOc4cc3 ZINC00030205
O=C(N1CCC(C(=O)OCC)CC1)c2cc3OCOc3cc2 ZINC00030206
O=C(N(Cc1ccccc1)C)c2cc3OCOc3cc2 ZINC00030208
O=C(NCCc1ccccc1)c2cc3OCOc3cc2 ZINC00030210
O=C(N(C)C)c1cc(OCC)c(OCC)c(OCC)c1 ZINC00030220
O=C(N(Cc1ccccc1)CC)c2cc(OC)c(OC)c(OC)c2 ZINC00030222
O=C(N(CC#N)CC#N)c1cc(OC)c(OC)c(OC)c1 ZINC00030223
O=C(NCc1cnccc1)c2cc(OC)c(OC)c(OC)c2 ZINC00030225
O=C(N(Cc1ccccc1)C)c2cc(OC)c(OC)c(OC)c2 ZINC00030226
Fc1cc(NC(=O)c2cc(OC)c(OC)c(OC)c2)ccc1 ZINC00030227
O=C(N(CC#N)CC#N)C1c2c(Oc3c(cccc3)1)cccc2 ZINC00030232
O=C(N1CC[NH+](CC1)C)C2c3c(Oc4c(cccc4)2)cccc3 ZINC00030246
O=C(N1CCOCC1)NCc2ccc(OC)cc2 ZINC00030247
O=C(N1CCOCC1)NCc2c(OC)cccc2 ZINC00030248
O=C(N1CCOCC1)Nc2ccc(cc2)[C@@H](CC)C ZINC00030250
O=C(N1CCOCC1)Nc2ccc(cc2)[C@H](CC)C ZINC00030251
O=C(OCC)N1CCN(C(=O)N2CCOCC2)CC1 ZINC00030252
O=C(N1CCOCC1)NC2CCCCCC2 ZINC00030259
O=C(N1CCOCC1)N2CCC(Cc3ccccc3)CC2 ZINC00030263
O=C(N1CCOCC1)N2CCC(C(=O)OCC)CC2 ZINC00030264
S(=O)(=O)(Nc1c(OC)ccc(c1)C)Cc2ccccc2 ZINC00030276
O=C(Nc1c(OC)ccc(c1)C)c2ccc(OC(=O)C)cc2 ZINC00030277
O=C(Nc1c(OC)ccc(c1)C)c2c(OC(=O)C)cccc2 ZINC00030278
S(=O)(=O)(N=C1NC=C(C=C1)C)c2ccc(OC)cc2 ZINC00030280
S(=O)(=O)(Nc1ncc(cc1)C)c2ccc(NC(=O)C)cc2 ZINC00030281
Brc1ccc(S(=O)(=O)N=C2NC=C(C=C2)C)cc1 ZINC00030282
O=C(Nc1ncc(cc1)C)c2c(OC)cc(OC)cc2 ZINC00030283
O=C(Nc1ncc(cc1)C)c2cc(OC)c(OC)cc2 ZINC00030284
O=C(Nc1ncc(cc1)C)c2cc(OC)cc(OC)c2 ZINC00030285
O=C(Nc1ncc(cc1)C)c2ccc(NC(=O)C)cc2 ZINC00030286
O=C(Nc1ncc(cc1)C)c2cc3OCOc3cc2 ZINC00030287
Clc1cnc([N-]S(=O)(=O)c2ccc(NC(=O)C)cc2)cc1 ZINC00030289
Brc1ccc(S(=O)(=O)Nc2ncc(Cl)cc2)cc1 ZINC00030290
S(=O)(=O)(Nc1c(C#N)cccc1)c2ccc(OC)cc2 ZINC00030294
S(=O)(=O)(Nc1ccc(C#N)cc1)c2ccc(OC)cc2 ZINC00030295
O=C(Nc1c(C#N)cccc1)c2cc(OC)c(OC)c(OC)c2 ZINC00030296
O=C(Oc1ccc(cc1)C(=O)Nc2ccc(C#N)cc2)C ZINC00030297
S(=O)(=O)(N)c1ccc(NC(=O)c2cc(c(cc2)C)C)cc1 ZINC00030298
S(=O)(=O)(N)c1ccc(NC(=O)C=2OC=CC2)cc1 ZINC00030299
S(=O)(=O)(N)c1ccc(NC(=O)c2c(OC(=O)C)cccc2)cc1 ZINC00030300
Clc1c(cc(Cl)cc1)C(=O)Nc2ccc(S(=O)(=O)N)cc2 ZINC00030301
O=C(Nc1ccc(NC(=O)C)cc1)c2ccc(N(C)C)cc2 ZINC00030302
O=C(N1CCOCC1)Nc2ccc(NC(=O)C)cc2 ZINC00030303
Clc1c(C#N)ccc(NS(=O)(=O)c2ccccc2)c1 ZINC00030306
Clc1cc(NC(=O)c2ccc(OC(=O)C)cc2)c(cc1)C ZINC00030314
O=C(Nc1ccc(N(C)C)cc1)c2ccccc2 ZINC00030317
Fc1ccc(cc1)C(=O)Nc2ccc(N(C)C)cc2 ZINC00030319
O=C(Nc1ccc(N(C)C)cc1)c2ccc(NC(=O)C)cc2 ZINC00030321
O=C(Oc1ccc(cc1)C(=O)Nc2ccc(N(C)C)cc2)C ZINC00030322
O=C(N1CCCCC1)c2cc(c(cc2)C)C ZINC00030326
Brc1ccc(S(=O)(=O)NCc2ccncc2)cc1 ZINC00030328
O=C(N)c1c(NC(=O)Cc2ccccc2)cccc1 ZINC00030329
S(=O)(=O)(Nc1c(cccc1)C(=O)N)Cc2ccccc2 ZINC00030331
Brc1cc(ccc1)C(=O)Nc2c(cccc2)C(=O)N ZINC00030332
Clc1c(cc(Cl)cc1)C(=O)Nc2c(cccc2)C(=O)N ZINC00030333
O=C(N)c1c(NC(=O)CC(c2ccccc2)c3ccccc3)cccc1 ZINC00030334
O=C(Nc1ccc(cc1)C(=O)N)c2cc(c(cc2)C)C ZINC00030335
O=C(Nc1ccc(cc1)C(=O)N)c2ccc(NC(=O)C)cc2 ZINC00030337
O=C(Nc1ccc(cc1)C(=O)N)c2c(OC(=O)C)cccc2 ZINC00030338
Clc1c(c(Cl)ccc1)C(=O)Nc2ccc(cc2)C(=O)N ZINC00030339
O=C(N)c1ccc(NC(=O)Cc2c(OC)cccc2)cc1 ZINC00030340
Clc1c(cccc1)C(=O)NCc2ccc(S(=O)(=O)N)cc2 ZINC00030341
S(=O)(=O)(N)c1ccc(cc1)CNC(=O)C=2SC=CC2 ZINC00030342
S(=O)(=O)(N)c1ccc(cc1)CNC(=O)c2ccc(NC(=O)C)cc2 ZINC00030343
S(=O)(=O)(N)c1ccc(cc1)CNC(=O)c2ccc(cc2)C(C)(C)C ZINC00030344
S(=O)(=O)(N)c1ccc(cc1)CNC(=O)c2cc(N(C)C)ccc2 ZINC00030345
S(=O)(=O)(N)c1ccc(cc1)CNC(=O)N2CCOCC2 ZINC00030346
O=C(N[C@@H](CCC)C)Cc1ccccc1 ZINC00030351
O=C(N[C@H](CCC)C)Cc1ccccc1 ZINC00030352
O=C(N[C@@H](CCC)C)c1c(cccc1)C ZINC00030353
O=C(N[C@H](CCC)C)c1c(cccc1)C ZINC00030354
Clc1ccc(S(=O)(=O)N[C@@H](CCC)C)cc1 ZINC00030355
Clc1ccc(S(=O)(=O)N[C@H](CCC)C)cc1 ZINC00030356
S(=O)(=O)(N[C@@H](CCC)C)c1ccc(cc1)C ZINC00030357
S(=O)(=O)(N[C@H](CCC)C)c1ccc(cc1)C ZINC00030358
S(=O)(=O)(N[C@@H](CCC)C)c1ccc(OC)cc1 ZINC00030359
S(=O)(=O)(N[C@H](CCC)C)c1ccc(OC)cc1 ZINC00030360
S(=O)(=O)(N[C@@H](CCC)C)c1ccc(NC(=O)C)cc1 ZINC00030363
S(=O)(=O)(N[C@H](CCC)C)c1ccc(NC(=O)C)cc1 ZINC00030364
Fc1c(cccc1)C(=O)N[C@@H](CCC)C ZINC00030365
Fc1c(cccc1)C(=O)N[C@H](CCC)C ZINC00030366
S(=O)(=O)(N[C@@H](CCC)C)Cc1ccccc1 ZINC00030367
S(=O)(=O)(N[C@H](CCC)C)Cc1ccccc1 ZINC00030368
O=C(N[C@@H](CCC)C)c1cc(OC)c(OC)cc1 ZINC00030371
O=C(N[C@H](CCC)C)c1cc(OC)c(OC)cc1 ZINC00030372
O=C(N[C@@H](CCC)C)c1ccc(OCC)cc1 ZINC00030373
O=C(N[C@H](CCC)C)c1ccc(OCC)cc1 ZINC00030374
O=C(N1c2c(N=C1)cc(c(c2)C)C)N3CCOCC3 ZINC00030379
O=C(N1CCOCC1)Nc2ccc(cc2)C(C)C ZINC00030382
S(=O)(=O)(NC(=O)C)c1ccc(NC(=O)C=2SC=CC2)cc1 ZINC00030384
O=C(Nc1c(cc(cc1C)C)C)c2ccc(N(C)C)cc2 ZINC00030385
O=C(Nc1c(cc(cc1C)C)C)c2ccc(NC(=O)C)cc2 ZINC00030386
O=C(Nc1c(cc(cc1C)C)C)Cc2c(OC)cccc2 ZINC00030387
Clc1c(cccc1)C(=O)NCCC(C)C ZINC00030389
O=C(NCCC(C)C)Cc1ccc(OC)cc1 ZINC00030390
O=C(NCCC(C)C)c1c(cccc1)C ZINC00030391
O=C(NCCC(C)C)c1cc(ccc1)C ZINC00030392
S(=O)(=O)(NCCC(C)C)c1ccc(OC)cc1 ZINC00030393
S(=O)(=O)(NCCC(C)C)c1ccc(F)cc1 ZINC00030394
S(=O)(=O)(NCCC(C)C)c1ccc(NC(=O)C)cc1 ZINC00030397
Clc1cc(ccc1)C(=O)NCCC(C)C ZINC00030398
S(=O)(=O)(NCCC(C)C)Cc1ccccc1 ZINC00030399
Brc1ccc(S(=O)(=O)NCCC(C)C)cc1 ZINC00030401
O=C(NCCC(C)C)c1ccc(OCC)cc1 ZINC00030402
O=C(NCCC(C)C)c1ccc(OC(=O)C)cc1 ZINC00030404
Clc1cc(c(OC)cc1)C(=O)NN2C=NN=C2 ZINC00030407
S(c1cc(OC)c(cc1)C(=O)NC(C)(C)C)C ZINC00030409
S1C(=CC=C1)CC(=O)N2CCN(c3ccccc3)CC2 ZINC00030412
O=C(N1CCN(c2ccccc2)CC1)C(CC)(C)C ZINC00030414
S(=O)(=O)(N1CCN(c2ccccc2)CC1)N(C)C ZINC00030415
S(c1cc(OC)c(cc1)C(=O)N2CCN(c3ccccc3)CC2)C ZINC00030416
O=C(N1CCN(c2ccccc2)CC1)[C@@H](CC)C ZINC00030417
O=C(N1CCN(c2ccccc2)CC1)[C@H](CC)C ZINC00030418
S1C(=CC=C1)CC(=O)NC2CCCCC2 ZINC00030422
O=C(NC1CCCCC1)CC(C)C ZINC00030424
O=C(NC1CCCCC1)[C@@H](Oc2ccccc2)C ZINC00030425
O=C(NC1CCCCC1)[C@H](Oc2ccccc2)C ZINC00030426
Brc1ccc(cc1)CC(=O)N(CC#N)CC#N ZINC00030427
S(c1ccccc1)[C@H](c2ccccc2)C(=O)N(CC#N)CC#N ZINC00030430
S(c1cc(OC)c(cc1)C(=O)N(CC#N)CC#N)C ZINC00030431
O=C(NCc1ncccc1)[C@H](c2ccccc2)CC ZINC00030434
Clc1cc(c(OC)cc1)C(=O)NCc2ncccc2 ZINC00030436
S1C(=CC=C1)CC(=O)Nc2c(OC)cc(OC)cc2 ZINC00030448
O=C(Nc1c(OC)cc(OC)cc1)CC(C)C ZINC00030449
O=C(Nc1c(OC)cc(OC)cc1)[C@@H](CCC)C ZINC00030450
O=C(Nc1c(OC)cc(OC)cc1)[C@H](CCC)C ZINC00030451
Clc1ccc(NC(=O)[C@@H](CC)C)cc1 ZINC00030453
Clc1ccc(NC(=O)[C@H](CC)C)cc1 ZINC00030454
Brc1ccc(cc1)CC(=O)NC[C@@H]2OCCC2 ZINC00030455
Brc1ccc(cc1)CC(=O)NC[C@H]2OCCC2 ZINC00030456
O=C(NC[C@@H]1OCCC1)[C@H](c2ccccc2)CC ZINC00030459
O=C(NC[C@@H]1OCCC1)[C@@H](c2ccccc2)CC ZINC00030460
O=C(NC[C@H]1OCCC1)[C@H](c2ccccc2)CC ZINC00030461
O=C(NC[C@H]1OCCC1)[C@@H](c2ccccc2)CC ZINC00030462
Clc1ccc(cc1)CC(=O)N2C[C@H](CCC2)C ZINC00030480
Clc1ccc(cc1)CC(=O)N2C[C@@H](CCC2)C ZINC00030481
O=C(N1C[C@H](CCC1)C)CCc2ccccc2 ZINC00030482
O=C(N1C[C@@H](CCC1)C)CCc2ccccc2 ZINC00030483
O=C(N1C[C@H](CCC1)C)[C@H](Oc2ccccc2)C ZINC00030484
O=C(N1C[C@@H](CCC1)C)[C@H](Oc2ccccc2)C ZINC00030485
O=C(N1C[C@@H](CCC1)C)[C@@H](Oc2ccccc2)C ZINC00030487
Clc1cnc(NC(=O)CC(C)C)cc1 ZINC00030490
Clc1cnc(NC(=O)[C@@H](CCC)C)cc1 ZINC00030491
Clc1cnc(NC(=O)[C@H](CCC)C)cc1 ZINC00030492
Clc1cnc(NC(=O)CN2C(=O)c3c(cccc3)C(=O)2)cc1 ZINC00030493
S(=O)(=O)(N(C(C)C)Cc1ccccc1)N(C)C ZINC00030494
O=C(N(C(C)C)Cc1ccccc1)COc2ccccc2 ZINC00030496
O=C1N(C(=O)c2c(cccc2)1)CC(=O)N(C(C)C)Cc3ccccc3 ZINC00030497
S1C(=CC=C1)CC(=O)Nc2c(F)cccc2 ZINC00030499
Fc1c(NC(=O)[C@@H](Oc2ccccc2)C)cccc1 ZINC00030500
Fc1c(NC(=O)[C@H](Oc2ccccc2)C)cccc1 ZINC00030501
Clc1c(Cl)ccc(NS(=O)(=O)N(C)C)c1 ZINC00030502
S1C(=CC=C1)CC(=O)NC2CCCC2 ZINC00030503
O=C(NC1CCCC1)[C@@H](Oc2ccccc2)C ZINC00030506
O=C(NC1CCCC1)[C@H](Oc2ccccc2)C ZINC00030507
O=C(Nc1ccccc1)[C@@H](Oc2ccccc2)C ZINC00030510
O=C(Nc1ccccc1)[C@H](Oc2ccccc2)C ZINC00030511
Brc1ccc(cc1)CC(=O)NC=2SC=CN2 ZINC00030512
S1C(=NC=C1)NC(=O)[C@H](c2ccccc2)CC ZINC00030513
S1C(=NC=C1)NC(=O)[C@@H](c2ccccc2)CC ZINC00030514
S(c1cc(OC)c(cc1)C(=O)NC=2SC=CN2)C ZINC00030516
S(=O)(=O)(N1CCC(Cc2ccccc2)CC1)N(C)C ZINC00030521
Brc1ccc(NS(=O)(=O)N(C)C)cc1 ZINC00030523
Brc1ccc(cc1)CC(=O)NC(C)C ZINC00030532
Clc1cc(c(OC)cc1)C(=O)NC(C)C ZINC00030533
S(c1cc(OC)c(cc1)C(=O)NC(C)C)C ZINC00030536
Clc1ccc(cc1)CC(=O)N(CC=C)CC=C ZINC00030540
S1C(=CC=C1)CC(=O)N(CC=C)CC=C ZINC00030542
O=C(N(CC=C)CC=C)[C@@H](Oc1ccccc1)C ZINC00030543
O=C(N(CC=C)CC=C)[C@H](Oc1ccccc1)C ZINC00030544
O=C(N(CC=C)CC=C)COc1ccccc1 ZINC00030545
S(=O)(=O)(N1CCN(c2ccc(F)cc2)CC1)N(C)C ZINC00030549
Fc1ccc(N2CCN(C(=O)CC(C)C)CC2)cc1 ZINC00030550
Fc1ccc(N2CCN(C(=O)[C@@H](CC)C)CC2)cc1 ZINC00030551
Fc1ccc(N2CCN(C(=O)[C@H](CC)C)CC2)cc1 ZINC00030552
Brc1ccc(cc1)CC(=O)NCc2c(OC)cccc2 ZINC00030553
S1C(=CC=C1)CC(=O)NCc2c(OC)cccc2 ZINC00030556
O=C(NCc1c(OC)cccc1)[C@@H](CCC)C ZINC00030558
O=C(NCc1c(OC)cccc1)[C@H](CCC)C ZINC00030559
O=C(NCc1c(OC)cccc1)[C@H](Oc2ccccc2)C ZINC00030561
S1C(=CC=C1)CC(=O)N(Cc2ccccc2)CC ZINC00030563
O=C(N(Cc1ccccc1)CC)[C@H](Oc2ccccc2)C ZINC00030564
O=C(N(Cc1ccccc1)CC)[C@@H](Oc2ccccc2)C ZINC00030565
Clc1ccc(cc1)CC(=O)Nc2nccc(c2)C ZINC00030567
O=C(Nc1nccc(c1)C)[C@@H](CCC)C ZINC00030568
O=C(Nc1nccc(c1)C)[C@H](CCC)C ZINC00030569
Clc1ccc(cc1)CC(=O)NCC[NH+]2CCOCC2 ZINC00030573
Brc1ccc(cc1)CC(=O)NCC[NH+]2CCOCC2 ZINC00030574
Brc1ccc(cc1)CC(=O)N2CCCC2 ZINC00030578
O=C(N1CCCC1)[C@H](c2ccccc2)CC ZINC00030579
O=C(N1CCCC1)[C@@H](c2ccccc2)CC ZINC00030580
Fc1cc(NC(=O)CC(C)(C)C)ccc1 ZINC00030582
Fc1cc(NC(=O)C(CC)(C)C)ccc1 ZINC00030583
S1C(=CC=C1)CC(=O)Nc2ccc(OCC)cc2 ZINC00030589
O=C(Nc1ccc(OCC)cc1)[C@@H](CC)C ZINC00030592
O=C(Nc1ccc(OCC)cc1)[C@H](CC)C ZINC00030593
O=C(N(c1ccccc1)C)CCc2ccccc2 ZINC00030598
S1C(=CC=C1)CC(=O)N(c2ccccc2)C ZINC00030601
O=C(N(c1ccccc1)C)[C@@H](Oc2ccccc2)C ZINC00030605
O=C(N(c1ccccc1)C)[C@H](Oc2ccccc2)C ZINC00030606
Brc1ccc(cc1)CC(=O)N(CC)CC ZINC00030607
O=C(N(CC)CC)CCc1ccccc1 ZINC00030608
S(=O)(=O)(N1CC[NH+](Cc2ccccc2)CC1)N(C)C ZINC00030612
O=C(N1CC[NH+](Cc2ccccc2)CC1)[C@@H](Oc3ccccc3)C ZINC00030615
O=C(N1CC[NH+](Cc2ccccc2)CC1)[C@H](Oc3ccccc3)C ZINC00030616
Clc1ccc(cc1)CC(=O)NCc2cnccc2 ZINC00030617
O=C(NCc1cnccc1)[C@H](c2ccccc2)CC ZINC00030619
O=C(NCc1cnccc1)[C@@H](c2ccccc2)CC ZINC00030620
O=C(NC1CCCCCC1)CC(C)C ZINC00030625
O=C(NC1CCCCCC1)[C@H](CC)C ZINC00030627
S1C(=CC=C1)CC(=O)Nc2ccc(F)cc2 ZINC00030639
Fc1ccc(NC(=O)CC(C)(C)C)cc1 ZINC00030640
Fc1ccc(NC(=O)[C@@H](Oc2ccccc2)C)cc1 ZINC00030641
Fc1ccc(NC(=O)[C@H](Oc2ccccc2)C)cc1 ZINC00030642
O=C(N(c1ncccc1)Cc2ccccc2)CC(C)C ZINC00030644
Clc1cc(NC(=O)CC=2SC=CC2)c(OC)cc1 ZINC00030648
Clc1cc(NS(=O)(=O)N(C)C)c(OC)cc1 ZINC00030650
Clc1cc(NC(=O)[C@@H](CC)C)c(OC)cc1 ZINC00030651
S1C(=CC=C1)CC(=O)Nc2ccc(cc2)C(=O)C ZINC00030656
O=C(Nc1ccc(cc1)C(=O)C)CC(C)(C)C ZINC00030657
O=C(Nc1ccc(cc1)C(=O)C)[C@@H](Oc2ccccc2)C ZINC00030658
O=C(Nc1ccc(cc1)C(=O)C)[C@H](Oc2ccccc2)C ZINC00030659
Clc1ccc(cc1)CC(=O)N2CCC(C(=O)OCC)CC2 ZINC00030660
O=C(OCC)C1CCN(C(=O)CCc2ccccc2)CC1 ZINC00030661
S1C(=CC=C1)CC(=O)N2CCC(C(=O)OCC)CC2 ZINC00030664
S(=O)(=O)(N1CCC(C(=O)OCC)CC1)N(C)C ZINC00030665
O=C(OCC)C1CCN(C(=O)COc2ccccc2)CC1 ZINC00030667
O=C(Nc1ccncc1)[C@H](c2ccccc2)CC ZINC00030668
O=C(Nc1ccncc1)[C@@H](c2ccccc2)CC ZINC00030669
O=C(N(CCC)CCC)[C@H](Oc1ccccc1)C ZINC00030680
O=C(N(CCC)CCC)[C@@H](Oc1ccccc1)C ZINC00030681
S1C(=CC=C1)CC(=O)NCc2ccc(OC)cc2 ZINC00030682
Clc1ccc(cc1)CC(=O)N2[C@H](CCCC2)C ZINC00030697
Clc1ccc(cc1)CC(=O)N2[C@@H](CCCC2)C ZINC00030698
Brc1ccc(cc1)CC(=O)NCc2ccccc2 ZINC00030701
O=C(NCc1ccccc1)C(CC)(C)C ZINC00030704
O=C(NCc1ccccc1)[C@@H](CCC)C ZINC00030706
O=C(NCc1ccccc1)[C@H](CCC)C ZINC00030707
S1C(=CC=C1)CC(=O)Nc2ccc(cc2)C ZINC00030708
Fc1c(F)ccc(NC(=O)[C@@H](Oc2ccccc2)C)c1 ZINC00030717
Fc1c(F)ccc(NC(=O)[C@H](Oc2ccccc2)C)c1 ZINC00030718
S1C(=CC=C1)CC(=O)NCc2ccc(cc2)C ZINC00030723
O=C(NCc1ccc(cc1)C)CC(C)C ZINC00030725
O=C(NCc1ccc(cc1)C)[C@@H](CC)C ZINC00030726
O=C(NCc1ccc(cc1)C)[C@H](CC)C ZINC00030727
O=C(NCc1ccc(cc1)C)[C@@H](CCC)C ZINC00030728
O=C(NCc1ccc(cc1)C)[C@H](CCC)C ZINC00030729
O=C(NCc1ccc(cc1)C)[C@H](Oc2ccccc2)C ZINC00030730
O=C(NCc1ccc(cc1)C)[C@@H](Oc2ccccc2)C ZINC00030731
S1C(=CC=C1)CC(=O)Nc2c(cccc2C)C ZINC00030732
O=C(Nc1c(cccc1C)C)C(CC)(C)C ZINC00030733
O=C(Nc1c(cccc1C)C)CC(C)C ZINC00030734
O=C(Nc1c(cccc1C)C)[C@@H](CC)C ZINC00030735
O=C(Nc1c(cccc1C)C)[C@H](CC)C ZINC00030736
O=C(Nc1c(cccc1C)C)[C@@H](CCC)C ZINC00030737
O=C(Nc1c(cccc1C)C)[C@H](CCC)C ZINC00030738
O=C(Nc1c(cccc1C)C)[C@H](Oc2ccccc2)C ZINC00030739
O=C(Nc1c(cccc1C)C)[C@@H](Oc2ccccc2)C ZINC00030740
O=C(N1CCCCCC1)CCc2ccccc2 ZINC00030741
O=C(N1CCCCCC1)[C@@H](Oc2ccccc2)C ZINC00030746
O=C(N1CCCCCC1)[C@H](Oc2ccccc2)C ZINC00030747
Clc1ccc(cc1)CC(=O)N2C[C@H](O[C@@H](C2)C)C ZINC00030751
Clc1ccc(cc1)CC(=O)N2C[C@@H](O[C@H](C2)C)C ZINC00030752
Clc1ccc(cc1)CC(=O)Nc2ncccc2 ZINC00030754
Clc1ccc(cc1)CC(=O)Nc2c(C#N)cccc2 ZINC00030755
Clc1ccc(cc1)CC(=O)Nc2ccc(S(=O)(=O)N)cc2 ZINC00030756
Brc1ccc(cc1)CC(=O)NCC(C)C ZINC00030760
Brc1ccc(cc1)CC(=O)Nc2cc(NC(=O)C)ccc2 ZINC00030763
Brc1ccc(cc1)CC(=O)Nc2ncccc2 ZINC00030766
Brc1ccc(cc1)CC(=O)Nc2c(C#N)cccc2 ZINC00030768
Brc1ccc(cc1)CC(=O)Nc2c(cccc2)C(=O)N ZINC00030770
Brc1ccc(cc1)CC(=O)Nc2ccc(cc2)C(=O)N ZINC00030771
O=C(N(Cc1ccccc1)C)CCc2ccccc2 ZINC00030774
O=C(NCC(C)C)CCc1ccccc1 ZINC00030775
O=C(N(c1ccccc1)CC)CCc2ccccc2 ZINC00030780
O=C(N1C[C@H](O[C@@H](C1)C)C)[C@H](c2ccccc2)CC ZINC00030789
O=C(Nc1nc(ccc1)C)[C@H](c2ccccc2)CC ZINC00030790
O=C(Nc1nc(ccc1)C)[C@@H](c2ccccc2)CC ZINC00030791
S(=O)(=O)(N)c1ccc(NC(=O)[C@H](c2ccccc2)CC)cc1 ZINC00030796
S(=O)(=O)(N)c1ccc(NC(=O)[C@@H](c2ccccc2)CC)cc1 ZINC00030797
O=C(NCc1ccncc1)[C@H](c2ccccc2)CC ZINC00030798
O=C(NCc1ccncc1)[C@@H](c2ccccc2)CC ZINC00030799
O=C(N)c1c(NC(=O)[C@H](c2ccccc2)CC)cccc1 ZINC00030800
O=C(N)c1c(NC(=O)[C@@H](c2ccccc2)CC)cccc1 ZINC00030801
S1C(=CC=C1)CC(=O)N2Cc3c(cccc3)CC2 ZINC00030802
S1C(=CC=C1)CC(=O)Nc2c(OC)ccc(OC)c2 ZINC00030803
S1C(=CC=C1)CC(=O)Nc2c(cccc2C)CC ZINC00030811
S1C(=CC=C1)CC(=O)Nc2c(cccc2)C(=O)OC ZINC00030812
S1C(=CC=C1)CC(=O)N2CCN(c3c(OC)cccc3)CC2 ZINC00030813
S1C(=CC=C1)CC(=O)Nc2c(cccc2)C ZINC00030814
S1C(=CC=C1)CC(=O)Nc2c(OCC)cccc2 ZINC00030815
S1C(=CC=C1)CC(=O)Nc2ccc(C#N)cc2 ZINC00030816
S(=O)(=O)(N)c1ccc(NC(=O)CC=2SC=CC2)cc1 ZINC00030817
S1C(=CC=C1)CC(=O)Nc2ccc(NC(=O)C)cc2 ZINC00030818
S1C(=CC=C1)CC(=O)Nc2ccc(cc2)C(=O)N ZINC00030819
S1C(=CC=C1)CC(=O)NCCC(C)C ZINC00030820
O=C(N(c1ccccc1)CC)CC(C)(C)C ZINC00030830
O=C(Nc1c(OC)ccc(OC)c1)CC(C)(C)C ZINC00030831
O=C(Nc1cc(OC)ccc1)CC(C)(C)C ZINC00030832
O=C(Nc1c(cccc1)C)CC(C)(C)C ZINC00030833
S(=O)(=O)(N)c1ccc(cc1)CNC(=O)CC(C)(C)C ZINC00030836
O=C(OC)c1ccc(NC(=O)C(CC)(C)C)cc1 ZINC00030837
O=C(Nc1c(cccc1C)CC)C(CC)(C)C ZINC00030841
S(=O)(=O)(N(C)C)Nc1ccc(cc1)C(C)C ZINC00030854
O=C(Nc1c(cccc1)C)CC(C)C ZINC00030857
S(=O)(=O)(NC(=O)C)c1ccc(NC(=O)CC(C)C)cc1 ZINC00030859
S(c1cc(OC)c(cc1)C(=O)N(Cc2ccccc2)C)C ZINC00030860
S(c1cc(OC)c(cc1)C(=O)N2Cc3c(cccc3)CC2)C ZINC00030863
S(c1cc(OC)c(cc1)C(=O)Nc2ccc(NC(=O)C)cc2)C ZINC00030865
S(c1cc(OC)c(cc1)C(=O)Nc2c(cccc2)C(=O)N)C ZINC00030866
S(c1cc(OC)c(cc1)C(=O)Nc2ccc(cc2)C(=O)N)C ZINC00030867
O=C(NCCc1ccccc1)[C@@H](CC)C ZINC00030869
O=C(NCCc1ccccc1)[C@H](CC)C ZINC00030870
O=C(OC)c1c(NC(=O)[C@@H](CC)C)cccc1 ZINC00030871
O=C(OC)c1c(NC(=O)[C@H](CC)C)cccc1 ZINC00030872
O=C(Nc1c(OCC)cccc1)[C@@H](CC)C ZINC00030873
O=C(Nc1c(OCC)cccc1)[C@H](CC)C ZINC00030874
O=C(Nc1c(OC)ccc(OC)c1)[C@@H](CCC)C ZINC00030881
O=C(Nc1c(OC)ccc(OC)c1)[C@H](CCC)C ZINC00030882
O=C(Nc1cc(OC)ccc1)[C@@H](CCC)C ZINC00030885
O=C(Nc1cc(OC)ccc1)[C@H](CCC)C ZINC00030886
S(=O)(=O)(N)c1ccc(NC(=O)[C@@H](CCC)C)cc1 ZINC00030895
S(=O)(=O)(N)c1ccc(NC(=O)[C@H](CCC)C)cc1 ZINC00030896
O=C(Nc1ccc(NC(=O)C)cc1)[C@@H](CCC)C ZINC00030897
O=C(Nc1ccc(NC(=O)C)cc1)[C@H](CCC)C ZINC00030898
S(=O)(=O)(N)c1ccc(cc1)CNC(=O)[C@@H](CCC)C ZINC00030903
S(=O)(=O)(N)c1ccc(cc1)CNC(=O)[C@H](CCC)C ZINC00030904
O=C(N(Cc1ccccc1)C)[C@@H](Oc2ccccc2)C ZINC00030905
O=C(N(Cc1ccccc1)C)[C@H](Oc2ccccc2)C ZINC00030906
O=C(NCC(C)C)[C@H](Oc1ccccc1)C ZINC00030907
O=C(N1CCC(CC1)C)[C@H](Oc2ccccc2)C ZINC00030911
O=C(N1CCC(CC1)C)[C@@H](Oc2ccccc2)C ZINC00030912
O=C(N1Cc2c(cccc2)CC1)[C@@H](Oc3ccccc3)C ZINC00030915
O=C(N1Cc2c(cccc2)CC1)[C@H](Oc3ccccc3)C ZINC00030916
O=C(Nc1cc(NC(=O)C)ccc1)[C@@H](Oc2ccccc2)C ZINC00030917
O=C(Nc1cc(NC(=O)C)ccc1)[C@H](Oc2ccccc2)C ZINC00030918
O=C(NCc1ccncc1)[C@@H](Oc2ccccc2)C ZINC00030923
O=C(N1C[C@@H](C[C@H](C1)C)C)COc2ccccc2 ZINC00030926
O=C(N1C[C@H](C[C@@H](C1)C)C)COc2ccccc2 ZINC00030927
O=C(N(c1ccccc1)CC)COc2ccccc2 ZINC00030929
S(=O)(=O)(N)c1ccc(cc1)CNC(=O)COc2ccccc2 ZINC00030935
O=C(OCC)c1cc(NC(=O)c2ccccc2)ccc1 ZINC00030936
O=C(N1C[C@@H](C(=O)OCC)CCC1)c2ccccc2 ZINC00030937
O=C(N1C[C@H](C(=O)OCC)CCC1)c2ccccc2 ZINC00030938
O=C(N1CC[NH+](Cc2cc3OCOc3cc2)CC1)c4ccccc4 ZINC00030940
Brc1ccc(cc1)C(=O)N[C@H](COC)C ZINC00030941
Brc1ccc(cc1)C(=O)N[C@@H](COC)C ZINC00030942
Brc1ccc(cc1)C(=O)NC2=NOC(=C2)C ZINC00030943
Clc1ccc(cc1)C(=O)Nc2nc(cc(n2)C)C ZINC00030944
Clc1ccc(cc1)C(=O)N2C[C@@H](C(=O)OCC)CCC2 ZINC00030946
Clc1ccc(cc1)C(=O)N2C[C@H](C(=O)OCC)CCC2 ZINC00030947
Clc1ccc(cc1)C(=O)N2CCC(C(=O)OC)CC2 ZINC00030949
O=C(NC(CC)CC)c1ccc(OC)cc1 ZINC00030953
Clc1c(ccc(Cl)c1)C(=O)N[C@H](COC)C ZINC00030957
Clc1c(ccc(Cl)c1)C(=O)N[C@@H](COC)C ZINC00030958
Clc1c(ccc(Cl)c1)C(=O)NC2=NOC(=C2)C ZINC00030959
Brc1c(cccc1)C(=O)N[C@H](COC)C ZINC00030960
Brc1c(cccc1)C(=O)N[C@@H](COC)C ZINC00030961
Brc1c(cccc1)C(=O)N2C[C@@H](C(=O)OCC)CCC2 ZINC00030962
Brc1c(cccc1)C(=O)N2C[C@H](C(=O)OCC)CCC2 ZINC00030963
O=C(N1C[C@@H](C(=O)OCC)CCC1)c2cc(ccc2)C ZINC00030965
O=C(N1C[C@H](C(=O)OCC)CCC1)c2cc(ccc2)C ZINC00030966
O=C(N1CCC(C(=O)OC)CC1)c2cc(ccc2)C ZINC00030967
S1C(C(=O)N2CC[NH+](Cc3cc4OCOc4cc3)CC2)=CC=C1 ZINC00030972
S(=O)(=O)(NC=1Sc2c(N1)ccc(OC)c2)c3ccccc3 ZINC00030974
S(=O)(=O)(N1C[C@H](C(=O)OCC)CCC1)c2ccccc2 ZINC00030978
S(=O)(=O)(Nc1nc(cc(n1)C)C)c2ccc(cc2)C ZINC00030981
S(=O)(=O)(NCc1cc2OCOc2cc1)c3ccc(cc3)C ZINC00030982
S(=O)(=O)(N[C@H](COC)C)c1c(cc(cc1C)C)C ZINC00030984
S(=O)(=O)(N[C@@H](COC)C)c1c(cc(cc1C)C)C ZINC00030985
S(=O)(=O)(Nc1nc(cc(n1)C)C)c2ccc(F)cc2 ZINC00030986
S(=O)(=O)(N1C[C@@H](C(=O)OCC)CCC1)c2ccc(F)cc2 ZINC00030989
S(=O)(=O)(N1C[C@H](C(=O)OCC)CCC1)c2ccc(F)cc2 ZINC00030990
Clc1c(S(=O)(=O)N[C@H](COC)C)cc(Cl)cc1 ZINC00030993
Clc1c(S(=O)(=O)N[C@@H](COC)C)cc(Cl)cc1 ZINC00030994
S(=O)(=O)(N=C1Sc2c(N1)ccc(c2)C)C ZINC00030996
S(=O)(=O)(N[C@H](COC)C)c1ccc(NC(=O)C)cc1 ZINC00031001
S(=O)(=O)(N[C@@H](COC)C)c1ccc(NC(=O)C)cc1 ZINC00031002
Clc1cc(ccc1)C(=O)NCCc2ccc(S(=O)(=O)N)cc2 ZINC00031003
Clc1cc(ccc1)C(=O)Nc2ccc(N(C(=O)C)C)cc2 ZINC00031004
Clc1cc(ccc1)C(=O)N2C[C@@H](C(=O)OCC)CCC2 ZINC00031005
Clc1cc(ccc1)C(=O)N2C[C@H](C(=O)OCC)CCC2 ZINC00031006
Fc1c(cccc1)C(=O)N2C[C@@H](C(=O)OCC)CCC2 ZINC00031010
Fc1c(cccc1)C(=O)N2C[C@H](C(=O)OCC)CCC2 ZINC00031011
Fc1ccc(cc1)C(=O)N2C[C@@H](C(=O)OCC)CCC2 ZINC00031014
Fc1ccc(cc1)C(=O)N2C[C@H](C(=O)OCC)CCC2 ZINC00031015
S(=O)(=O)(Nc1cc(ccc1)C(=O)OCC)Cc2ccccc2 ZINC00031016
S(=O)(=O)(N[C@H](COC)C)Cc1ccccc1 ZINC00031017
S(=O)(=O)(N[C@@H](COC)C)Cc1ccccc1 ZINC00031018
S(=O)(=O)(NC(CC)CC)Cc1ccccc1 ZINC00031019
Brc1ccc(S(=O)(=O)NC2=NOC(=C2)C)cc1 ZINC00031021
Brc1cc(ccc1)C(=O)Nc2ccc(N(C(=O)C)C)cc2 ZINC00031022
Brc1cc(ccc1)C(=O)N2C[C@@H](C(=O)OCC)CCC2 ZINC00031023
Brc1cc(ccc1)C(=O)N2C[C@H](C(=O)OCC)CCC2 ZINC00031024
Brc1cc(ccc1)C(=O)N2CCC(C(=O)OC)CC2 ZINC00031025
Clc1c(Cl)ccc(c1)C(=O)N[C@H](COC)C ZINC00031026
Clc1c(Cl)ccc(c1)C(=O)N[C@@H](COC)C ZINC00031027
Clc1c(Cl)ccc(c1)C(=O)N2C[C@@H](C(=O)OCC)CCC2 ZINC00031028
Clc1c(Cl)ccc(c1)C(=O)N2C[C@H](C(=O)OCC)CCC2 ZINC00031029
O=C(Nc1ccc(N(C(=O)C)C)cc1)c2c(OC)cc(OC)cc2 ZINC00031030
O=C(NC1=NOC(=C1)C)c2c(OC)cc(OC)cc2 ZINC00031031
O=C(OCC)c1cc(NC(=O)c2cc(OC)cc(OC)c2)ccc1 ZINC00031032
Brc1cc(ccc1)C=NNC(=O)C2=NN(C=C2)C ZINC00031033
BrC=1C(=NN(C1)C)C(=O)NN=CC=2c3c(NC2)cccc3 ZINC00031035
Brc1ccc(cc1)C=NNC(=O)C2=NN(C=C2)C ZINC00031037
[O-][N+](=O)c1cc(c([O-])cc1)C=NNC(=O)C2=NN(C=C2)C ZINC00031039
O=C(NN=Cc1ccc(OC)cc1)C2=NN(C=C2)C ZINC00031041
O=C(NN=Cc1c2c(ccc1)cccc2)C3=NN(C=C3)C ZINC00031043
BrC=1C(=NN(C1)C)C(=O)NN=Cc2ccc(F)cc2 ZINC00031045
O=C(NN=Cc1ncccc1)CNc2cc3c(cc2)cccc3 ZINC00031049
O=C(NN=CC=1C(=NN(C1)C)C)CNc2cc3c(cc2)cccc3 ZINC00031067
O=C(NN=Cc1cc(OC)c(O)cc1)CNc2cc3c(cc2)cccc3 ZINC00031087
O=C(NN=Cc1ccncc1)CNc2cc3c(cc2)cccc3 ZINC00031115
O=C(NN=CC=1OC=CC1)CNc2cc3c(cc2)cccc3 ZINC00031117
O=C(NN=Cc1cnccc1)CNc2cc3c(cc2)cccc3 ZINC00031129
O=C(NN=Cc1nc(ccc1)C)CNc2cc3c(cc2)cccc3 ZINC00031147
O=C(NN=CC=1NC=CC1)c2ccc(cc2)C(=O)NN=CC=3NC=CC3 ZINC00031156
O=C(NN=CC=1NC=CC1)C=2OC(C(=O)NN=CC=3NC=CC3)=CC2 ZINC00031160
[O-][N+](=O)C1=NNC(C(=O)Nc2ccc(cc2)C(=O)OC)=C1 ZINC00031169
[O-][N+](=O)C1=NNC(C(=O)Nc2cc(OC)ccc2)=C1 ZINC00031171
O=C1N(NC(=O)C2C(C2(C)C)(C)C)C(=O)c3c(cccc3)1 ZINC00031172
O=C(NNC(=O)C1C(C1(C)C)(C)C)c2ccncc2 ZINC00031173
O=C(OCC)/C(/C(=O)c1ccccc1)=C/NN2C=NN=C2 ZINC00031174
[O-][N+](=O)C=1N(C(=NC1)C)CCOC(=O)Nc2ccccc2 ZINC00031176
[O-][N+](=O)C=1N(C(=NC1)C)CCOC(=O)Nc2c(cccc2)C ZINC00031177
[O-]C(=O)C[C@@H]([NH3+])c1ccc(OCc2ccccc2)cc1 ZINC00031181
Clc1c(cccc1)C(=O)NC2=NON=C(NC(=O)C)2 ZINC00031183
S1CCC2(C(C#N)=C(OC3=NNC(=C32)C)N)CC1 ZINC00031203
S1CCC2(C(C#N)=C(OC3=NNC(=C32)CCC)N)CC1 ZINC00031205
O=C1C2=C(NC(O)=C(C#N)C32CC[NH+](C(C)C)CC3)CC(C1)(C)C ZINC00031208
S(c1nc(cc(c(C#N)1)C(F)(F)F)C=2SC=CC2)CC([O-])=O ZINC00031209
S=C1OC(C=2SC=CC2)=CC(=C(C#N)1)C(F)(F)F ZINC00031211
O=C(OC)/C(/C#N)=C/C=C/c1ccccc1 ZINC00031214
[O-]C1=C(C(=O)CC(C1)(C)C)Cc2ccccc2 ZINC00031226
O=C(Nc1cc(ccc1)C(=[NH2+])N)Nc2cc(ccc2)C(=[NH2+])N ZINC00031235
S(Sc1c(NC=O)cccc1)c2c(NC=O)cccc2 ZINC00031240
S(=O)(=O)(NC(=[NH2+])N)c1ccc(N=Cc2cc(O)c(OC)cc2)cc1 ZINC00031241
O=C(NN=Cc1cc(OC)c(O)cc1)CN2N=C3C(=N2)C=CC=C3 ZINC00031246
O=C(NN=Cc1c(O)c(ccc1)CC=C)CN2N=C3C(=N2)C=CC=C3 ZINC00031247
Clc1c(N=C(N2N=CN=C2)C(Cl)Cl)cccc1 ZINC00031251
BrC=1SC(C=NN2C(=O)C(C#N)=C(C=C2C)C)=CC1 ZINC00031253
Clc1c(cccc1)[C@H]2C([N+]([O-])=O)=C(OC3=C(C(=O)CC(C3)(C)C)2)N ZINC00031257
Clc1c(cccc1)[C@@H]2C([N+]([O-])=O)=C(OC3=C(C(=O)CC(C3)(C)C)2)N ZINC00031258
[O-][N+](=O)c1ccc(cc1)C(=O)NN[C@H]2OC(=O)c3c(cccc3)2 ZINC00031259
[O-][N+](=O)c1ccc(cc1)C(=O)NN[C@@H]2OC(=O)c3c(cccc3)2 ZINC00031260
O=C1O[C@@H](NNC(=O)c2ccccc2)c3c(cccc3)1 ZINC00031262
O=C1O[C@H](NNC(=O)c2ccccc2)c3c(cccc3)1 ZINC00031263
Fc1c(ccc(F)c1)C(=O)NNC(=O)CN2N=NN=C2 ZINC00031264
S1C(C(=O)OC)=C(NC(=O)c2cc3OCOc3cc2)C=C1 ZINC00031265
BrC=1C(=NN(C1)C)C(=O)Nc2ncccc2 ZINC00031266
O=C1OC(C(=O)Nc2c(OC)ccc(OC)c2)=Cc3c(cccc3)1 ZINC00031273
O=C(OC(C)(C)C)C=1NN=C2OC(N)=C(C#N)C3(C21)CC[NH+](CC3)C ZINC00031276
[O-][N+](=O)c1c(cc([O-])cc1)C=NNC(=O)c2cnccc2 ZINC00031278
S=C1N(C(=O)c2cc(OC)c(OC)cc2)Cc3c(N1)cccc3 ZINC00031289
S=C1N(C(=O)c2c(cc(cc2C)C)C)Cc3c(N1)cccc3 ZINC00031290
Clc1ccc(NC(=O)c2c(N)cccc2)cc1 ZINC00031299
O(c1ccccc1)CC2=Nc3c(N2)cccc3 ZINC00031304
[O-][N+](=O)c1c(cc(cc1C)C([O-])=O)C ZINC00031310
Clc1c(N)ccc(Cl)c1C ZINC00031315
[O-][N+](=O)c1ccc(cc1)C(=O)NCCc2ccccc2 ZINC00031318
S(=O)(=O)(N)c1ccc(cc1)C=2OC(C=O)=CC2 ZINC00031319
Clc1c(ccc(NC(=O)c2c(N)cccc2)c1)C ZINC00031322
S(C1=Nc2c(N1)cc(c(c2)C)C)CC(=O)NN ZINC00031324
O=C(NCC=1OC=CC1)\C(\NC(=O)C)=C/c2ccccc2 ZINC00031331
[O-][N+](=O)c1cc(cc(c1)C(=O)NC2CC2)C(=O)NC3CC3 ZINC00031341
S(C1=NC2=C(C(=O)N(c3ccccc3)1)C4=C(C2)CCC4)CC(=O)N ZINC00031342
S(=O)(=O)(N1[C@H](C([O-])=O)CCC1)c2ccc(NC(=O)C)cc2 ZINC00031349
S(=O)(=O)(N1[C@@H](C([O-])=O)CCC1)c2ccc(NC(=O)C)cc2 ZINC00031351
S1C(C(=O)Nc2cc(OC)c(OC)cc2)=CC=C1 ZINC00031355
[O-][N+](=O)c1cc(ccc1)C(=O)COC(=O)c2cc3OCOc3cc2 ZINC00031356
O=C1NC2(N=C3C1CCCC3)CCCCC2 ZINC00031358
[O-]C(=O)/C=C/C(=O)NC=1C(=O)N(N(c2ccccc2)C1C)C ZINC00031360
Fc1c(cc([N+]([O-])=O)cc1)[C@H]2Oc3c(cccc3)C(=O)N2 ZINC00031362
Fc1c(cc([N+]([O-])=O)cc1)[C@@H]2Oc3c(cccc3)C(=O)N2 ZINC00031363
O=C(NCc1cc2OCOc2cc1)c3cc(OC)c(OC)cc3 ZINC00031372
O=C1N(c2c(cccc2)[C@@](O)1CC(=O)C3=C(OC=C3C)C)C ZINC00031373
O=C1N(c2c(cccc2)[C@](O)1CC(=O)C3=C(OC=C3C)C)C ZINC00031374
S1C(C(=O)NCc2cc(OC)c(OC)c(OC)c2)=CC=C1 ZINC00031375
S(=O)(=O)(N)c1c(ccc(c1)C(=O)Nc2ccc(cc2)C([O-])=O)C ZINC00031384
O=C(Nc1cc2c(nccc2)cc1)c3cc(ccc3)C ZINC00031389
O=C(N1c2c(cccc2)[C@@H](N(c3ccccc3)C(=O)C)C[C@H]1C)CC ZINC00031398
O=C(N1c2c(cccc2)[C@@H](N(c3ccccc3)C(=O)C)C[C@@H]1C)CC ZINC00031399
O=C(N1c2c(cccc2)[C@H](N(c3ccccc3)C(=O)C)C[C@H]1C)CC ZINC00031400
O=C(N1c2c(cccc2)[C@H](N(c3ccccc3)C(=O)C)C[C@@H]1C)CC ZINC00031401
O=C(Nc1c(cc(cc1C)C)C)[C@@H]2[NH+](CCC(C)C)CCC2 ZINC00031404
O=C(Nc1c(cc(cc1C)C)C)[C@H]2[NH+](CCC(C)C)CCC2 ZINC00031405
O=C(NCc1ccccc1)[C@@H](NC(=O)C)Cc2ccccc2 ZINC00031407
O=C(Nc1c2c(ccc1)cccc2)NC3=NOC(=C3)C ZINC00031410
BrC=1OC(C(=O)N2CCN(c3ccccc3)CC2)=CC1 ZINC00031411
Fc1cc(ccc1)C(=O)Nc2cnc3c(c2)cccc3 ZINC00031413
Clc1c(NC(=O)c2ccncc2)cc(cc1)C(F)(F)F ZINC00031414
[O-][N+](=O)C=1C(=NN(C1)C)C(=O)Nc2cc3c(cc2)C(=O)NC(=O)3 ZINC00031422
Clc1c(ccc([N+]([O-])=O)c1)C=2OC(=NN2)C3=C(OC=C3)C ZINC00031427
Clc1ccc(N2CCN(C(=O)[C@H]3[C@H](C([O-])=O)CCCC3)CC2)cc1 ZINC00031434
[O-]C(=O)[C@H]1[C@@H](C(=O)Nc2c(cccc2)C(=O)OCC)CC=CC1 ZINC00031439
[O-]C(=O)[C@H]1[C@H](C(=O)Nc2c(cccc2)C(=O)OCC)CC=CC1 ZINC00031440
S1C(=NC(c2cc3c(cc2)cccc3)=C1)NC(=O)/C=C/C([O-])=O ZINC00031444
S(c1ncccc1)CC(=O)Nc2cc(c(cc2)C)C ZINC00031447
S(C1=NN=CN1C)CC(=O)Nc2cc(c(cc2)C)C ZINC00031449
Clc1c(F)ccc(NC(=O)CSc2ncccc2)c1 ZINC00031450
S(c1ncccc1)CC(=O)Nc2cc(ccc2)C(F)(F)F ZINC00031453
S=C(NCc1ccccc1)C(=O)Nc2ccc(OCC)cc2 ZINC00031455
S(C1=NN=NN1C)CC(=O)Nc2c(ccc(F)c2)C ZINC00031456
Clc1c(Cl)ccc(NC(=O)CSC2=NN=NN2C)c1 ZINC00031460
Clc1c(F)ccc(NC(=O)C[NH+]2CCOCC2)c1 ZINC00031462
O=C(Nc1ccc(cc1)C)C[NH+]2CCCCC2 ZINC00031463
Clc1c(F)ccc(NC(=O)C(=S)NCc2ccccc2)c1 ZINC00031464
Brc1c(NC(=O)CSc2ncccc2)cccc1 ZINC00031465
S=C(NCc1ccccc1)C(=O)Nc2c(c(ccc2)C)C ZINC00031467
S(C1=NN=NN1C)CC(=O)Nc2cc(ccc2)C(F)(F)F ZINC00031468
S(c1ncccc1)[C@@H]2C(=O)N(c3c(F)cc(F)cc3)C(=O)C2 ZINC00031470
S=C(NCc1ccccc1)C(=O)Nc2cc(ccc2)C(F)(F)F ZINC00031471
Clc1c(F)ccc(NC(=O)CSC2=NN=NN2C)c1 ZINC00031472
[O-]C(=O)[C@@H]([NH+]1CCCCC1)CC(=O)c2ccc(OCC)cc2 ZINC00031474
[O-]C(=O)[C@@H]([NH+]1CCCCC1)CC(=O)c2ccc(cc2)C(C)(C)C ZINC00031477
[O-]C(=O)[C@H]([NH+]1CCCCC1)CC(=O)c2ccc(cc2)C(C)(C)C ZINC00031478
Clc1cc(NC(=O)CSc2ncccc2)c(OC)cc1 ZINC00031481
S(C1=NN=CN1C)CC(=O)Nc2ccc(cc2)C ZINC00031482
S(c1ncccc1)CC(=O)Nc2c(c(ccc2)C)C ZINC00031483
Clc1c(F)ccc(NC(=O)C(=S)NCC=2OC=CC2)c1 ZINC00031484
S(c1ncccc1)CC(=O)Nc2c(OC)ccc(c2)C ZINC00031485
S=C(NCC=1OC=CC1)C(=O)Nc2c(OC)ccc(c2)C ZINC00031486
S=C(NCc1ccccc1)C(=O)Nc2c(OC)ccc(c2)C ZINC00031488
S1C(SCC1)c2cc([N+]([O-])=O)c(OC)cc2 ZINC00031489
S(C1=NN=NN1C)CC(=O)Nc2ccc(cc2)[C@@H](CC)C ZINC00031493
S(C1=NN=NN1C)CC(=O)Nc2ccc(cc2)[C@H](CC)C ZINC00031494
S(C1=NN=CN1C)CC(=O)Nc2ccc(cc2)[C@@H](CC)C ZINC00031495
S(C1=NN=CN1C)CC(=O)Nc2ccc(cc2)[C@H](CC)C ZINC00031496
S(c1ccc(cc1)C)[C@H]2C(=O)N(c3c(F)cc(F)cc3)C(=O)C2 ZINC00031514
S(C1=NC=CN1C)CC(=O)Nc2c(C#N)cccc2 ZINC00031515
S1C(SCC(=O)Nc2ccc(OCC)cc2)=NN=C1C ZINC00031516
Clc1cc(NC(=O)C(=S)NCc2ccccc2)ccc1 ZINC00031517
Clc1cc(NC(=O)C[NH+]2CCOCC2)ccc1 ZINC00031518
Clc1cc(NC(=O)CSc2ncccn2)ccc1 ZINC00031519
Clc1cc(NC(=O)CSC2=NN=CN2C)ccc1 ZINC00031521
Clc1cc(NC(=O)CSC2=NN=NN(c3ccccc3)2)ccc1 ZINC00031522
Clc1cc(NC(=O)C(=S)NCC=2OC=CC2)ccc1 ZINC00031525
Brc1c(cc(N2C(=O)CCC(=O)2)cc1)C ZINC00031528
[O-]C(=O)CCC(=O)Nc1ccc(OCC)cc1 ZINC00031533
[O-]C(=O)CCC(=O)Nc1ccc(cc1)C(C)(C)C ZINC00031534
Clc1c(Cl)ccc(NC(=O)CCC(=O)OC)c1 ZINC00031540
Clc1ccc(cc1)CC=2SC(=C([O-])[NH+]2)C ZINC00031541
S1C(SCC(=O)Nc2cc(cc(c2)C)C)=NN=C1C ZINC00031546
S(C1=NN=CN1C)CC(=O)Nc2cc(cc(c2)C)C ZINC00031547
S(C1=NN=NN(c2ccccc2)1)CC(=O)Nc3cc(cc(c3)C)C ZINC00031548
S(c1ncccc1)CC(=O)Nc2cc(cc(c2)C)C ZINC00031549
S(c1ncccc1)CC(=O)Nc2ccc(F)cc2 ZINC00031551
S(C1=NC=CN1C)CC(=O)Nc2ccc(F)cc2 ZINC00031554
S(C1=NN=CN1C)CC(=O)Nc2ccc(F)cc2 ZINC00031555
S1C(SCC(=O)Nc2ccc(F)cc2)=NN=C1C ZINC00031556
Fc1c(NC(=O)C[NH+]2CCOCC2)ccc(F)c1 ZINC00031557
Fc1ccc(NC(=O)C[NH2+]Cc2ccccc2)cc1 ZINC00031558
S1C(SCC(=O)Nc2c(F)cc(F)cc2)=NN=C1C ZINC00031559
[O-][N+](=O)c1cc(ccc1)C=2OC(=O)c3c(N2)cccc3 ZINC00031562
S(c1nc(cc(n1)C)C)CC(=O)Nc2c(F)cc(F)cc2 ZINC00031563
Brc1cc(c(O)cc1)CNc2[nH+]cc(cc2)C ZINC00031566
Clc1cc(Cl)cc(N2C(=O)[C@@H]([NH+]3CCOCC3)CC(=O)2)c1 ZINC00031568
S(C1=NN=CN1C)CC(=O)Nc2ccc(OC)cc2 ZINC00031571
S1C(SCC(=O)Nc2ccc(OC)cc2)=NN=C1C ZINC00031572
S(c1ncccn1)CC(=O)Nc2ccc(OC)cc2 ZINC00031573
Fc1c([N+]([O-])=O)cc(NCN2N=Nc3c2cccc3)cc1 ZINC00031576
Fc1c(NCN2N=Nc3c2cccc3)cc(F)cc1 ZINC00031582
Fc1c(N2C(=O)c3c(N=C2C)cccc3)cc(F)cc1 ZINC00031584
Fc1c(F)c(NC(=O)CCCC([O-])=O)ccc(F)1 ZINC00031585
Fc1c(F)c(N2C(=O)c3c(N=C2C)cccc3)ccc(F)1 ZINC00031587
S(C1=NN=NN1C)CC(=O)Nc2c(F)ccc(F)c2 ZINC00031588
Fc1c(F)c(NCN2N=Nc3c2cccc3)ccc(F)1 ZINC00031589
Fc1c(NC(=O)CCC(=O)Nc2ccc(F)cc2)ccc(F)c1 ZINC00031595
O=C(N1CCCCC1)c2c(cccc2)C(=O)Cc3ccccc3 ZINC00031596
S(C1=NN=CN1C)CC(=O)Nc2c(F)ccc(F)c2 ZINC00031597
O=C(N1CCOCC1)c2c(cccc2)C(=O)Cc3ccccc3 ZINC00031600
Clc1c(ccc(NC(=O)CSc2ncccc2)c1)C ZINC00031601
Clc1ccc(cc1)CNC(=O)[C@H](C#N)CNc2ccc(OC)cc2 ZINC00031603
Fc1ccc(N2CC[NH+](CN3N=Nc4c3cccc4)CC2)cc1 ZINC00031605
S(C1=NN=NN(c2ccccc2)1)CC(=O)Nc3c(c(ccc3)C)C ZINC00031614
S1C(C=2OC(=O)c3c(N2)cccc3)=CC=C1 ZINC00031615
Clc1c(cccc1)C2=Nc3c(cccc3)C(=O)N(N)2 ZINC00031618
[O-][N+](=O)c1cc(ccc1)C2=Nc3c(cccc3)C(=O)N(N)2 ZINC00031620
S(C1=NC=CN1C)CC(=O)Nc2c(c(ccc2)C)C ZINC00031625
O=C(NC1=NOC(=C1)C)c2cc(OC)cc(OC)c2 ZINC00031626
O=C(Nc1ccc(N(C(=O)C)C)cc1)c2cc(c(cc2)C)C ZINC00031629
O=C(N1C[C@@H](C(=O)OCC)CCC1)c2cc(c(cc2)C)C ZINC00031631
O=C(N1C[C@H](C(=O)OCC)CCC1)c2cc(c(cc2)C)C ZINC00031632
O=C(N1CCC(C(=O)OC)CC1)c2cc(c(cc2)C)C ZINC00031633
O=C(NCc1cc2OCOc2cc1)c3cc(c(cc3)C)C ZINC00031634
O=C(Nc1ccc(N(C(=O)C)C)cc1)c2ccc(OCC)cc2 ZINC00031635
O=C(N1C[C@H](C(=O)OCC)CCC1)c2ccc(OCC)cc2 ZINC00031637
O=C(N1C[C@@H](C(=O)OCC)CCC1)c2ccc(OCC)cc2 ZINC00031638
O=C(NC(CC)CC)c1ccc(OCC)cc1 ZINC00031639
O=C(N(c1ccc(NC(=O)C=2OC=CC2)cc1)C)C ZINC00031645
O=C(N1CCN(c2c(c(ccc2)C)C)CC1)C=3OC=CC3 ZINC00031647
S(=O)(=O)(N)c1ccc(cc1)CCNC(=O)c2cc(OC)ccc2 ZINC00031648
O=C(Nc1ccc(N(C(=O)C)C)cc1)c2cc(OC)ccc2 ZINC00031651
O=C(NC(CC)CC)c1cc(OC)ccc1 ZINC00031652
O=C(N1CCC(C(=O)OC)CC1)c2cc(OC)ccc2 ZINC00031653
O=C(NC1=NOC(=C1)C)c2ccc(c3ccccc3)cc2 ZINC00031654
O=C(N1CCC(C(=O)OC)CC1)c2ccc(c3ccccc3)cc2 ZINC00031655
O=C(OCC)c1cc(NC(=O)c2ccc(N(C)C)cc2)ccc1 ZINC00031656
S(=O)(=O)(N)c1ccc(cc1)CCNC(=O)c2ccc(N(C)C)cc2 ZINC00031657
O=C(N1C[C@@H](C(=O)OCC)CCC1)c2ccc(N(C)C)cc2 ZINC00031658
O=C(N1C[C@H](C(=O)OCC)CCC1)c2ccc(N(C)C)cc2 ZINC00031659
O=C(Nc1ccc(N(C(=O)C)C)cc1)c2ccc(NC(=O)C)cc2 ZINC00031663
O=C(N[C@@H](COC)C)c1ccc(OC(=O)C)cc1 ZINC00031666
O=C(N1C[C@@H](C(=O)OCC)CCC1)c2ccc(OC(=O)C)cc2 ZINC00031667
O=C(N1C[C@H](C(=O)OCC)CCC1)c2ccc(OC(=O)C)cc2 ZINC00031668
O=C(N1CCC(C(=O)OC)CC1)c2ccc(OC(=O)C)cc2 ZINC00031670
Brc1c(NC(=O)c2ccc(OC(=O)C)cc2)cccc1 ZINC00031671
O=C(Oc1c(cccc1)C(=O)Nc2ccc(N(C(=O)C)C)cc2)C ZINC00031673
O=C(N1C[C@@H](C(=O)OCC)CCC1)c2c(OC(=O)C)cccc2 ZINC00031674
O=C(N1C[C@H](C(=O)OCC)CCC1)c2c(OC(=O)C)cccc2 ZINC00031675
O=C(N1CCC(C(=O)OC)CC1)c2c(OC(=O)C)cccc2 ZINC00031676
O=C(NCc1cc2OCOc2cc1)c3c(OC(=O)C)cccc3 ZINC00031677
O=C(N[C@@H](COC)C)c1ccc(cc1)C(C)(C)C ZINC00031679
O=C(NC1=NOC(=C1)C)c2ccc(cc2)C(C)(C)C ZINC00031681
Clc1c(c(Cl)ccc1)C(=O)N[C@@H](COC)C ZINC00031685
O=C(NC(CC)CC)Cc1c(OC)cccc1 ZINC00031690
O=C(OCC)c1cc(NC(=O)c2cc3OCOc3cc2)ccc1 ZINC00031693
O=C(OCC)c1cc(NC(=O)N2CCOCC2)ccc1 ZINC00031697
S(=O)(=O)(N)c1ccc(cc1)CCNC(=O)N2CCOCC2 ZINC00031698
O=C(N1CCOCC1)Nc2ccc(N(C(=O)C)C)cc2 ZINC00031699
O=C(N1C[C@@H](C(=O)OCC)CCC1)N2CCOCC2 ZINC00031700
O=C(N1C[C@H](C(=O)OCC)CCC1)N2CCOCC2 ZINC00031701
O=C(Nc1ccc(N(C(=O)C)C)cc1)c2c(OCC)cccc2 ZINC00031702
O=C(N1C[C@H](C(=O)OCC)CCC1)c2c(OCC)cccc2 ZINC00031703
O=C(N1C[C@@H](C(=O)OCC)CCC1)c2c(OCC)cccc2 ZINC00031704
O=C(NCc1cc2OCOc2cc1)c3c(OCC)cccc3 ZINC00031706
Clc1ccc(cc1)CC(=O)Nc2nc(cc(n2)C)C ZINC00031708
Clc1ccc(cc1)CC(=O)NC2=NOC(=C2)C ZINC00031709
Clc1ccc(cc1)CC(=O)N2C[C@@H](C(=O)OCC)CCC2 ZINC00031711
Clc1ccc(cc1)CC(=O)N2C[C@H](C(=O)OCC)CCC2 ZINC00031712
Brc1ccc(cc1)CC(=O)NC=2SC(=NN2)C ZINC00031714
Brc1ccc(cc1)CC(=O)N[C@H](COC)C ZINC00031715
Brc1ccc(cc1)CC(=O)N[C@@H](COC)C ZINC00031716
Brc1ccc(cc1)CC(=O)NC2=NOC(=C2)C ZINC00031717
S(=O)(=O)(N)c1ccc(cc1)CCNC(=O)CCc2ccccc2 ZINC00031719
O=C(OCC)[C@@H]1CN(C(=O)CCc2ccccc2)CCC1 ZINC00031720
O=C(OCC)[C@H]1CN(C(=O)CCc2ccccc2)CCC1 ZINC00031721
S1C(=NN=C1C)NC(=O)[C@H](c2ccccc2)CC ZINC00031722
S1C(=NN=C1C)NC(=O)[C@@H](c2ccccc2)CC ZINC00031723
O=C(OC)C1CCN(C(=O)[C@H](c2ccccc2)CC)CC1 ZINC00031724
O=C(OC)C1CCN(C(=O)[C@@H](c2ccccc2)CC)CC1 ZINC00031725
S1C(=CC=C1)CC(=O)Nc2cc(ccc2)C(=O)OCC ZINC00031726
S(=O)(=O)(N)c1ccc(cc1)CCNC(=O)CC=2SC=CC2 ZINC00031727
S1C(=CC=C1)CC(=O)Nc2ccc(N(C(=O)C)C)cc2 ZINC00031730
S1C(=CC=C1)CC(=O)NC(CC)CC ZINC00031731
S1C(=CC=C1)CC(=O)NCc2cc3OCOc3cc2 ZINC00031732
Clc1cc(c(OC)cc1)C(=O)N[C@@H](COC)C ZINC00031734
O=C(OCC)[C@@H]1CN(C(=O)CC(C)(C)C)CCC1 ZINC00031737
O=C(OCC)[C@H]1CN(C(=O)CC(C)(C)C)CCC1 ZINC00031738
O=C(NCc1cc2OCOc2cc1)CC(C)(C)C ZINC00031740
O=C(N1CC[NH+](Cc2cc3OCOc3cc2)CC1)CC(C)(C)C ZINC00031741
O=C(N(c1ccc(NC(=O)C(CC)(C)C)cc1)C)C ZINC00031743
O=C(OCC)[C@@H]1CN(C(=O)C(CC)(C)C)CCC1 ZINC00031746
O=C(NCc1cc2OCOc2cc1)C(CC)(C)C ZINC00031748
O=C(N1CC[NH+](Cc2cc3OCOc3cc2)CC1)C(CC)(C)C ZINC00031749
S(=O)(=O)(N(C)C)NC=1Sc2c(N1)ccc(S(=O)(=O)C)c2 ZINC00031751
O=C(N1CC[NH+](Cc2cc3OCOc3cc2)CC1)CC(C)C ZINC00031753
S(c1cc(OC)c(cc1)C(=O)Nc2ccc(N(C(=O)C)C)cc2)C ZINC00031754
S(=O)(=O)(N)c1ccc(cc1)CCNC(=O)[C@H](CC)C ZINC00031757
O=C(NCc1cc2OCOc2cc1)[C@H](CCC)C ZINC00031767
S(=O)(=O)(N)c1ccc(cc1)CCNC(=O)[C@@H](Oc2ccccc2)C ZINC00031770
S(=O)(=O)(N)c1ccc(cc1)CCNC(=O)[C@H](Oc2ccccc2)C ZINC00031771
O=C(N(c1ccc(NC(=O)[C@H](Oc2ccccc2)C)cc1)C)C ZINC00031773
O=C(OCC)[C@@H]1CN(C(=O)[C@H](Oc2ccccc2)C)CCC1 ZINC00031774
O=C(OCC)[C@@H]1CN(C(=O)[C@@H](Oc2ccccc2)C)CCC1 ZINC00031776
O=C(NC(CC)CC)[C@H](Oc1ccccc1)C ZINC00031778
O=C(OC)C1CCN(C(=O)[C@@H](Oc2ccccc2)C)CC1 ZINC00031780
O=C(OC)C1CCN(C(=O)[C@H](Oc2ccccc2)C)CC1 ZINC00031781
S(=O)(=O)(N)c1ccc(cc1)CCNC(=O)COc2ccccc2 ZINC00031782
O=C(NCc1cc2OCOc2cc1)COc3ccccc3 ZINC00031783
O=C(N(Cc1ccccc1)C)C2CCCCC2 ZINC00031784
Clc1cc(ccc1)C(=O)Nc2ncccc2C ZINC00031791
O=C(Nc1ccc(N(C)C)cc1)c2ccc(N(C)C)cc2 ZINC00031793
S(=O)(=O)(NC(=O)C)c1ccc(NC(=O)C=2OC=CC2)cc1 ZINC00031794
S1C(=CC=C1)CC(=O)NCC[NH+]2CCOCC2 ZINC00031795
O=C(NC(CC)CC)CCc1ccccc1 ZINC00031800
S1[C@H](N(C(=O)C)[C@@H](C([O-])=O)C1)c2ccc(F)cc2 ZINC00031803
S1[C@@H](N(C(=O)C)[C@@H](C([O-])=O)C1)c2ccc(F)cc2 ZINC00031804
S1[C@H](N(C(=O)C)[C@H](C([O-])=O)C1)c2ccc(F)cc2 ZINC00031805
S1[C@@H](N(C(=O)C)[C@H](C([O-])=O)C1)c2ccc(F)cc2 ZINC00031806
O1C=2N(N=C(C2[C@@H](C(C#N)=C1N)C3=COC=C3)C)c4ccccc4 ZINC00031807
O1C=2N(N=C(C2[C@H](C(C#N)=C1N)C3=COC=C3)C)c4ccccc4 ZINC00031808
O=C1N(c2cc(OC)ccc2)C(=O)/C(/C(=O)N1)=C/C=3OC=CC3 ZINC00031810
S(c1ncccc1)CC(=O)c2ccc(OC)cc2 ZINC00031811
S1C(NC(=O)c2nccnc2)=C(C(=O)OCC)C3=C1CCC3 ZINC00031814
S1C(NC(=O)c2nccnc2)=C(C(=O)OC)C3=C1C[C@H](CC3)C ZINC00031817
S1C(NC(=O)c2nccnc2)=C(C(=O)OC)C3=C1C[C@@H](CC3)C ZINC00031818
S1[C@H](N(C(=O)C)[C@@H](C([O-])=O)C1)c2c(F)cc(F)cc(F)2 ZINC00031820
S1[C@@H](N(C(=O)C)[C@@H](C([O-])=O)C1)c2c(F)cc(F)cc(F)2 ZINC00031821
S1[C@H](N(C(=O)C)[C@H](C([O-])=O)C1)c2c(F)cc(F)cc(F)2 ZINC00031822
S1[C@@H](N(C(=O)C)[C@H](C([O-])=O)C1)c2c(F)cc(F)cc(F)2 ZINC00031823
FC(F)(C(F)F)COc1c([N+]([O-])=O)cc(cc1)C([O-])=O ZINC00031825
S1[C@H]([NH2+][C@@H](C([O-])=O)C1)c2ccc(OCc3cc(F)ccc3)cc2 ZINC00031826
S1[C@@H]([NH2+][C@@H](C([O-])=O)C1)c2ccc(OCc3cc(F)ccc3)cc2 ZINC00031827
S1[C@H]([NH2+][C@H](C([O-])=O)C1)c2ccc(OCc3cc(F)ccc3)cc2 ZINC00031828
S1[C@@H]([NH2+][C@H](C([O-])=O)C1)c2ccc(OCc3cc(F)ccc3)cc2 ZINC00031829
O=C(c1ccc(OCCN2c3ncnc(N)c(N=C2)3)cc1)C ZINC00031830
[NH2+]1[C@@H](C=2Nc3c(cccc3)C2C[C@@H]1C)C ZINC00031831
[NH2+]1[C@@H](C=2Nc3c(cccc3)C2C[C@H]1C)C ZINC00031832
[NH2+]1[C@H](C=2Nc3c(cccc3)C2C[C@@H]1C)C ZINC00031833
[NH2+]1[C@@H](CC=2c3c(NC2[C@@H]1C)cccc3)C ZINC00031834
BrC=1OC(C2=NOC(=N2)C=3OC=CC3)=CC1 ZINC00031835
S1C=2N=CNC(=O)C2C(=C1C(=O)N3CCCCC3)C ZINC00031838
O=C1NC(c2ccccc2)=C[C@H](c3ccc(OC)cc3)[C@H](C#N)1 ZINC00031839
O=C1NC(c2ccccc2)=C[C@@H](c3ccc(OC)cc3)[C@H](C#N)1 ZINC00031840
O=C1NC(c2ccccc2)=C[C@H](c3ccc(OC)cc3)[C@@H](C#N)1 ZINC00031841
O=C1NC(c2ccccc2)=C[C@@H](c3ccc(OC)cc3)[C@@H](C#N)1 ZINC00031842
O=C(Nc1ccc(NC(=O)C)cc1)c2c(OC)cccc2 ZINC00031844
O=C(OCC)N1CCN(c2[nH+]c3c(cc2)cccc3)CC1 ZINC00031845
S1[C@@H](N(C(=O)C1)CCC[NH+](C)C)c2cc([N+]([O-])=O)ccc2 ZINC00031846
S1[C@H](N(C(=O)C1)CCC[NH+](C)C)c2cc([N+]([O-])=O)ccc2 ZINC00031847
[O-][N+](=O)c1cc(N(C(=O)c2cnccc2)Cc3ccccc3)ccc1 ZINC00031848
O=C(NCCC1=Nc2c(N1)cccc2)[C@@H]3Oc4c(OC3)cccc4 ZINC00031849
O=C(NCCC1=Nc2c(N1)cccc2)[C@H]3Oc4c(OC3)cccc4 ZINC00031850
S1[C@@H](N(c2ccc(NC(=O)C)cc2)C(=O)C1)c3ccc(OC)cc3 ZINC00031851
S1[C@H](N(c2ccc(NC(=O)C)cc2)C(=O)C1)c3ccc(OC)cc3 ZINC00031852
S=C(Nc1cc(O)c(cc1)C([O-])=O)Nc2ccccc2 ZINC00031853
O=C1OC=2c3c(N(C(=O)C2C=C(C#N)1)C)cccc3 ZINC00031860
[O-]C=1C=2C(=O)N(c3c(cccc3)C(OC(=O)C1C=O)2)C ZINC00031861
S(c1nc(c2ccncc2)ccc(C#N)1)CC([O-])=O ZINC00031864
S1C(C(=O)NC=2C(=O)OC=3N(C(=O)N(C(=O)C3C2)C)C)=CC=C1 ZINC00031865
N1=NC(C2=Nc3c(N2)cccc3)=C(N1Cc4ccccc4)N ZINC00031867
Brc1ccc(N2N=C3NN(C(N)=C(N2)3)C)cc1 ZINC00031868
S1C(C=2N(c3cc(O)ccc3)C(=CC2)CCC([O-])=O)=CC=C1 ZINC00031870
Clc1cc(c(O)cc1)[C@@H]2S[C@H](C([O-])=O)C[NH2+]2 ZINC00031872
S(c1ncnc2NC=Nc12)Cc3c4c(c(F)cc3)cccc4 ZINC00031876
S(=O)(=O)(NCC[NH+]1CCOCC1)c2cc3c(cc2)cccc3 ZINC00031883
O=C1N(C=Nc2c(cccc2)1)CC(=O)Nc3ccc(OC)cc3 ZINC00031885
S1C=2N[C@H]([NH+](C)C)NC(=O)C2C=C1c3ccccc3 ZINC00031887
S1C=2N[C@@H]([NH+](C)C)NC(=O)C2C=C1c3ccccc3 ZINC00031888
[O-]C(=O)[C@H]([C@@H]1OCCC1)CC(=O)NCc2ccccc2 ZINC00031891
[O-]C(=O)[C@@H]([C@@H]1OCCC1)CC(=O)NCc2ccccc2 ZINC00031892
[O-]C(=O)[C@H]([C@H]1OCCC1)CC(=O)NCc2ccccc2 ZINC00031893
[O-]C(=O)[C@@H]([C@H]1OCCC1)CC(=O)NCc2ccccc2 ZINC00031894
S(C1=NC=CN1C)CC(=O)Nc2ccc(cc2)C(C)C ZINC00031901
S(C1=NN=CN1C)CC(=O)Nc2ccc(cc2)C(C)C ZINC00031902
O=C(N1CCN(c2ccccc2)CC1)/C=C/c3ccc(cc3)CCO ZINC00031904
Clc1c([N+]([O-])=O)cc(NCN2N=Nc3c2cccc3)cc1 ZINC00031909
Fc1c(N2CC[NH+](CC(=O)Nc3c(C#N)cccc3)CC2)cccc1 ZINC00031910
S(C=1Oc2c(N1)cccc2)CC(=O)Nc3ccc(OC)cc3 ZINC00031914
S=C1N(C(=O)c2ccc(O)cc2)Cc3c(N1)cccc3 ZINC00031915
S1C(=NNC(=O)[C@H]1CC([O-])=O)N=Cc2ccc(OC)cc2 ZINC00031921
S1C(=NNC(=O)[C@@H]1CC([O-])=O)N=Cc2ccc(OC)cc2 ZINC00031923
[O-][N+](=O)c1cc(ccc1)C(=O)C=2N=C(c3ccccc3)CN2 ZINC00031927
S1C(=NNC(=O)[C@H]1CC([O-])=O)N=Cc2cc(OC)c(OC)cc2 ZINC00031928
S1C(=NNC(=O)[C@@H]1CC([O-])=O)N=Cc2cc(OC)c(OC)cc2 ZINC00031930
Clc1ccc(cc1)C=NC=2S[C@@H](C(=O)NN2)CC([O-])=O ZINC00031933
Clc1ccc(cc1)C=NC=2S[C@H](C(=O)NN2)CC([O-])=O ZINC00031935
S=C1N(C(=O)c2ccc(OC(F)F)cc2)Cc3c(N1)cccc3 ZINC00031937
Brc1ccc(cc1)C(=O)N2C(=S)Nc3c(cccc3)C2 ZINC00031938
N#CC(C#N)=CC=C1C=CN(C=C1)C2CCCCC2 ZINC00031940
Oc1c(cccc1)C2=NC3=[NH+]C(=NN3[C@@H](c4ccccc4)C2)N ZINC00031946
Oc1c(cccc1)C2=NC3=[NH+]C(=NN3[C@H](c4ccccc4)C2)N ZINC00031947
Clc1ccc(OCC(=O)Oc2ccc(cc2)C=O)cc1 ZINC00031948
[O-]C1=NN(C(=O)C(=C1)C)C(=O)Cc2cc(OC)c(OC)cc2 ZINC00031951
[O-]C1=NN(C(=O)C=C1)C(=O)Cc2cc(OC)c(OC)cc2 ZINC00031953
[O-]C1=NN(C(=O)c2c(cccc2)1)C(=O)Cc3cc(OC)c(OC)cc3 ZINC00031954
S1C(=NC=C1)NC(=O)COc2ccc(cc2)CCC ZINC00031957
O1c2c(OC)ccc3c2[C@]4([C@@H]1[C@H](O)C=C[C@@H](C=C3)4)CC[NH+](C)C ZINC00031958
S=C1N=C([O-])C=C2N=C3Nc4c(cccc4)C(=NN12)3 ZINC00031966
O(c1cc(Nc2ncnc3NC=Nc23)ccc1)C ZINC00031969
O(c1cc(OC)cc(c1)C2=NC(=[NH2+])N[C@@H](c3ccc(OC)cc3)C2)C ZINC00031979
O=C1N[C@]2(N(c3c(cccc3)C2(C)C)CC1)/C=C/c4cnccc4 ZINC00031981
O=C(N1CCOCC1)c2c(cccc2)C3=Nc4c(N3)cccc4 ZINC00031983
O=C1Oc2c(cccc2)C=C1C3=NO[C@@H](c4cc5OCOc5cc4)C3 ZINC00031985
O=C1Oc2c(cccc2)C=C1C3=NO[C@H](c4cc5OCOc5cc4)C3 ZINC00031986
S1C2=NC(=CC(=O)N2C=3C(=O)N(c4ccccc4)C(=O)C13)CCC ZINC00031988
O=C(N)COc1c(OCC=2ON=C(N2)C)cccc1 ZINC00031992
S(C1=Nc2c(cccc2)C(=O)N(c3ccccc3)1)CC([O-])=O ZINC00031995
Clc1ccc(cc1)C2=NOC(N[C@H](C([O-])=O)Cc3ccccc3)=C2 ZINC00032009
S=C1OC(=NN1CNc2ccccc2)c3c(OC)cccc3 ZINC00032011
O=C(NCCC1=Nc2c(N1)cccc2)COc3cc(cc(c3)C)C ZINC00032015
O=C(Nc1ccc(N2CCOCC2)cc1)c3cc(OC)c(OC)cc3 ZINC00032017
S1(=O)(=O)N=C(N(N=Cc2c(F)cccc2)C)c3c1cccc3 ZINC00032020
O1CCN(c2ccc(N=Cc3cc(O)c(O)cc3)cc2)CC1 ZINC00032025
S1C([N+]([O-])=O)=CC=C1C=Nc2ccc(N3CCOCC3)cc2 ZINC00032029
O(c1c(cccc1)C=Nc2ccc(N3CCOCC3)cc2)C ZINC00032031
Clc1c(cccc1)C(=O)NN=Cc2cc([N+]([O-])=O)c([O-])cc2 ZINC00032035
Brc1c([N+]([O-])=O)cc(cc1)C=NNC(=O)c2ncccc2 ZINC00032041
ClC1=C2N=CC(C3=NNC=C([N+]([O-])=O)3)=CN(N=C(C(=O)OC)1)2 ZINC00032049
S(=O)(=O)(N1CCCCCC1)c2ccc(NC(=O)C=3OC=CC3)cc2 ZINC00032055
Brc1c(NC(=S)Nc2ccccc2)cccc1 ZINC00032056
O=C1Nc2c(cccc2)C(=NN=Cc3cc4OCOc4cc3)1 ZINC00032058
O=C1Nc2c(cccc2)C(=NN=Cc3cc(OC)c(OC)cc3)1 ZINC00032062
BrC1=N[C@H]2N(C(=O)N(C(=O)[C@H](N1CC(=O)C)2)C)C ZINC00032066
BrC1=N[C@@H]2N(C(=O)N(C(=O)[C@H](N1CC(=O)C)2)C)C ZINC00032067
BrC1=N[C@H]2N(C(=O)N(C(=O)[C@@H](N1CC(=O)C)2)C)C ZINC00032068
BrC1=N[C@@H]2N(C(=O)N(C(=O)[C@@H](N1CC(=O)C)2)C)C ZINC00032069
Clc1ccc(cc1)C=2N=CN3C2C=CC=C3 ZINC00032072
[O-][N+](=O)c1cc(ccc1)C=2OC(C=NN3C=NN=C3)=CC2 ZINC00032076
[O-][N+](=O)c1cc(ccc1)C=2OC(C=NN3C=NN=C3)=CC2 ZINC00032077
O=C1Nc2c(cccc2)C(=NNC(=O)COc3c(C#N)cccc3)1 ZINC00032079
S1C(/C=C\2/N=C(OC(=O)2)c3ccc(NC(=O)C)cc3)=CC=C1 ZINC00032084
Brc1c(NS(=O)(=O)c2ccccc2)cccc1 ZINC00032086
Clc1c(ccc(Cl)c1)C=2OC(=S)N(N2)CO ZINC00032091
O=C1Nc2c(cccc2)C(=NN=Cc3c(OC)c(OC)ccc3)1 ZINC00032100
[O-]C(=O)[C@@H]1[C@@H](C(=O)N2CC[NH+](CC2)C)[C@H]3C=C[C@@H]1C3 ZINC00032101
S(=O)(=O)(NCc1cnccc1)C=2SC=CC2 ZINC00032112
O=C(N)C1CC[NH+](Cc2c(O)ccc3c2cccc3)CC1 ZINC00032115
S1/C(/C(=O)N=C1N2CCOCC2)=C/c3cc(OCC)c(O)cc3 ZINC00032119
S=C1OC(=NN1CNc2ccc(OCC)cc2)C=3OC=CC3 ZINC00032123
S(c1c(cccc1)C([O-])=O)CC(=O)N(c2ccccc2)C ZINC00032128
S(=O)(=O)(NN=Cc1c(O)cccc1)c2ccc(cc2)C ZINC00032137
S(c1ncnc2NC=Nc12)CC(=O)C(C)(C)C ZINC00032139
Clc1c([N+]([O-])=O)cc(cc1)C(=O)NC=2SC(=C(C(C#N)2)C)C ZINC00032140
S1C(SCC=2OC(=NN2)c3ccccc3)=NN=C1C ZINC00032143
S1C(N)=C(C(=O)OCC)C(=C1C(=O)N(CC)CC)C ZINC00032145
[O-][N+](=O)c1c(cc(OC)c(OC)c1)C2=Nc3c(N2)cccc3 ZINC00032149
S=C1NN=CC=2C(=O)N(c3c(cccc3)C(N1)2)C ZINC00032155
O(c1ccc(Nc2ncnc3NC=Nc23)cc1)C ZINC00032156
O=C(OCC)C=1C(=NC2=NON=C2C(N)1)c3ccccc3 ZINC00032158
O=C(N[C@H]1O[C@H](CO[C@H](NC(=O)c2ccccc2)1)C)c3ccccc3 ZINC00032161
O=C1N(NC(=O)C)[C@H](Nc2c(cccc2)1)c3c(O)cccc3 ZINC00032163
O=C1N(NC(=O)C)[C@@H](Nc2c(cccc2)1)c3c(O)cccc3 ZINC00032164
O=C(NNC(=O)C)c1c(NC(=O)c2cc(OC)ccc2)cccc1 ZINC00032165
O=C(N[C@@H](OC)c1ccccc1)c2ccccc2 ZINC00032166
O=C(N[C@H](OC)c1ccccc1)c2ccccc2 ZINC00032167
[O-][N+](=O)c1ccc(cc1)C\2=NOC(=O)/C2=C\c3ccc(OCC)cc3 ZINC00032184
[O-][N+](=O)c1ccc(cc1)C\2=NOC(=O)/C2=C\c3c(OCC)cccc3 ZINC00032186
[O-][N+](=O)c1cc(ccc1)C\2=NOC(=O)/C2=C/c3ccc(N(C)C)cc3 ZINC00032204
Fc1c(cccc1)C\2=NOC(=O)/C2=C\c3c(F)cccc3 ZINC00032209
[O-][N+](=O)c1c(cccc1)C\2=NOC(=O)/C2=C\c3c(OC)cccc3 ZINC00032217
Fc1c(cccc1)/C=C/2\C(=O)ON=C(c3c([N+]([O-])=O)cccc3)2 ZINC00032223
O=C/1ON=C(c2cc(OC)c(OC)cc2)\C1=C\c3ccc(OC)cc3 ZINC00032235
[O-][N+](=O)c1ccc(cc1)/C=C/2\C(=O)ON=C2C=3OC=CC3 ZINC00032280
O=C/1ON=C(\C1=C\c2c3c(ccc2)cccc3)C=4OC=CC4 ZINC00032285
Fc1ccc(N2C(=O)[C@@H]([C@H](c3ccccc3)C)CC(=O)2)cc1 ZINC00032292
Fc1ccc(N2C(=O)[C@@H]([C@@H](c3ccccc3)C)CC(=O)2)cc1 ZINC00032293
O=C1N(c2c(OC)ccc(OC)c2)C(=O)C[C@H]1Cc3ccc(cc3)C ZINC00032299
O=C1N(c2c(ccc(c2)C)C)C(=O)C[C@@H]1[C@@H]3OCCC3 ZINC00032301
O=C1N(c2c(ccc(c2)C)C)C(=O)C[C@@H]1[C@H]3OCCC3 ZINC00032303
S1C(SCC1)c2cc(OC)c([O-])c([N+]([O-])=O)c2 ZINC00032306
O=C(N1CCOCC1)/C=C/c2ccc(cc2)CC(C)C ZINC00032308
Fc1ccc(N2CC[NH+](CC(=O)Nc3c(C#N)cccc3)CC2)cc1 ZINC00032310
Brc1cncc(Br)c1 ZINC00032311
BrC=1SC(C=O)=CC1 ZINC00032313
S1C(SC=C1)=C2SC=CS2 ZINC00032315
O=C(c1ccccc1)/C=C/2\NC(N(O)C2(C)C)(C)C ZINC00032321
[nH+]1c2NC3(Nc2ccc1)CCCCC3 ZINC00032328
BrCc1c([N+]([O-])=O)cc(cc1)C([O-])=O ZINC00032329
Ic1cc(c(N)cc1)C([O-])=O ZINC00032335
O(C(OCC)C[NH+]1CCCCC1)CC ZINC00032338
[O-]C(=O)CC=1c2c(NC1)ccc(OCc3ccccc3)c2 ZINC00032349
[O-]C(=O)C1=NN(c2c(cc3OCOc3c2)C(=O)1)CC ZINC00032350
Fc1c([nH+]c2N(C=C(C([O-])=O)C(=O)c2c1)CC)N3CC[NH2+]CC3 ZINC00032352
O=C(OCC)C1=NN(C(C(=O)OCC)=C1)C ZINC00032357
Clc1c(OCN2N=C(C(=O)OC)C=C2)cccc1 ZINC00032360
Clc1ccc(OCN2N=C(C(=O)OC)C=C2)cc1 ZINC00032361
BrC=1C=NN(C1)CN2N=C(C(=O)OC)C=C2 ZINC00032362
Clc1cc(OCN2N=C(C(=O)OC)C=C2)ccc1 ZINC00032364
[O-][N+](=O)c1c(OCN2N=C(C(=O)OC)C=C2)cccc1 ZINC00032368
Clc1c(OCN2N=C(C([O-])=O)C=C2)cccc1 ZINC00032371
[O-]C(=O)C1=NN(C=C1)CN2N=NC(=N2)c3ccccc3 ZINC00032372
Clc1cc(NC(=O)N2N=C(C(=O)N3CCOCC3)C=C2)ccc1 ZINC00032375
O=C(Oc1cc(NC(=O)C)ccc1)C2=C(OC=C2)C ZINC00032378
S1C(=CC=C1)[C@H]2Oc3c(cccc3)C(=O)N2 ZINC00032379
S1C(=CC=C1)[C@@H]2Oc3c(cccc3)C(=O)N2 ZINC00032380
Clc1ncnc2N(c3ccccc3)C(=S)Sc12 ZINC00032381
Clc1ccc(cc1)COc2ccc(cc2)CNN3C=NN=C3 ZINC00032383
Clc1ccc(cc1)COc2c(OC)cc(cc2)CNN3C=NN=C3 ZINC00032384
[O-][N+](=O)c1ccc([N+]2=NC(=NN2c3ccccc3)c4ccccc4)cc1 ZINC00032385
[O-][N+](=O)c1c(OC)ccc(c1)CN2C(=O)N(C(=O)N(C(=O)2)C)C ZINC00032386
O=C1c2c(cccc2)C(=O)C(O)1C=3C(=O)CCCC(O)3 ZINC00032395
S1/C(/C(=O)N=C1N2CCCCC2)=C/c3ncccc3 ZINC00032401
S1/C(/C(=O)N=C1N2CCCCC2)=C\c3ncccc3 ZINC00032402
S=C1SC(=O)CN(c2ccc(OCC)cc2)1 ZINC00032403
O=C(NN=Cc1nc(ccc1)C)CCc2c(O)cccc2 ZINC00032404
O=C(NN=Cc1nc(ccc1)C)CCc2cc3OCOc3cc2 ZINC00032408
O=C(OCc1ccc(OC)cc1)NN=Cc2nc(ccc2)C ZINC00032410
S(c1c(cccc1)C)CC(=O)NN=Cc2nc(ccc2)C ZINC00032412
S(=O)(=O)(C1=NN=C(N(c2ccccc2)1)c3ccccc3)C ZINC00032415
Clc1c(S(=O)(=O)N2[C@H](C([O-])=O)CCC2)cc(Cl)cc1 ZINC00032416
Clc1c(S(=O)(=O)N2[C@@H](C([O-])=O)CCC2)cc(Cl)cc1 ZINC00032418
S1C(=NC=C1C[NH+]2CCC(CC2)C)NC(=O)C ZINC00032420
Clc1ncnc(NC(=O)C2=C(OC(c3ccccc3)=C2)C)c1 ZINC00032421
O=C1N(C(=O)N(C(=O)N1C)C)CC(=O)N2CCCCC2 ZINC00032425
S(C1=Nc2c(cccc2)C(=O)N(c3ccc(cc3)C)1)CC(=O)N ZINC00032440
O=C(NN=C/C(=C/C=1OC=CC1)/C)C2=C(OC=C2)C ZINC00032449
S1C(C=NNC(=O)C=2SC=CC2)=CC=C1C ZINC00032455
Clc1c(ccc(Cl)c1)C=NNC(=O)c2cnccc2 ZINC00032461
O=C(NN=Cc1ccc(OC)cc1)c2ccncc2 ZINC00032469
S1C(C=NNC(=O)CC=2SC=CC2)=CC=C1 ZINC00032478
SC1=NN=C(N(N=CC=2c3c(NC2)cccc3)1)C=4OC=CC4 ZINC00032491
[S-]C1=NN=C(N(N=Cc2cnccc2)1)c3ncccc3 ZINC00032504
Clc1c(ccc(Cl)c1)C2=NOC(=N2)CCC([O-])=O ZINC00032509
[O-][N+](=O)c1ccc(cc1)C(=O)[C@H](C#N)C(=O)OCC ZINC00032511
[O-][N+](=O)c1ccc(cc1)C(=O)[C@@H](C#N)C(=O)OCC ZINC00032512
Fc1cc(N2C(=O)c3c(ccc(NC(=O)C)c3)C(=O)2)ccc1 ZINC00032514
[O-]C(=O)c1c(Nc2nc(cc(n2)C)C)cccc1 ZINC00032530
S1[C@H]([NH2+][C@@H](C([O-])=O)C1)C=2C(=O)c3c(OC2)ccc(c3)C ZINC00032532
S1[C@@H]([NH2+][C@@H](C([O-])=O)C1)C=2C(=O)c3c(OC2)ccc(c3)C ZINC00032533
S1[C@H]([NH2+][C@H](C([O-])=O)C1)C=2C(=O)c3c(OC2)ccc(c3)C ZINC00032534
S1[C@@H]([NH2+][C@H](C([O-])=O)C1)C=2C(=O)c3c(OC2)ccc(c3)C ZINC00032535
FC(F)(F)C1=NN=C2N(N=C(NN)c3c(cccc3)2)1 ZINC00032537
O=C(NCc1cnccc1)c2c(cccc2)C(=O)C3=NC=CN3 ZINC00032538
ClC1=CN2C(=NC(c3c(O)cccc3)=C2)C=C1 ZINC00032540
[O-]C(=O)CN1c2c(cccc2)C3=NN4C(N=C13)=NC(c5ccccc5)=C4 ZINC00032543
N1=NN2N=C(N3CCCCCC3)c4c(cccc4)C(=N1)2 ZINC00032546
S1/C(=C\2/c3c(NC(=O)2)cccc3)/C(=O)N4C1=NCCC4 ZINC00032549
S(C1=NN=C(N1C)c2ccc(OC)cc2)CC([O-])=O ZINC00032552
Brc1c(N2C(=O)[C@H]3[C@H](C(=O)2)CC=CC3)cc(cc1)C([O-])=O ZINC00032555
O=C1N(NC(=O)c2c(cccc2)1)C3=NN4N=NN=C4c5c(cccc5)3 ZINC00032557
O=C(N[NH+]=C1Oc2c(cccc2)C=C1C(=O)N)c3ccncc3 ZINC00032559
Brc1cc([N+]([O-])=O)c(cc1)C2CC2 ZINC00032563
O=C1OC([C@](O)(N1CCC[NH+]2CCOCC2)C)(C)C ZINC00032571
O=C1OC([C@@](O)(N1CCC[NH+]2CCOCC2)C)(C)C ZINC00032572
S1c2c(ccc([N+]([O-])=O)c2)C(N)=C1C(=O)OC ZINC00032573
FC(F)(F)C1(NN(c2ccccc2)C(N)=C(C#N)1)C(F)(F)F ZINC00032574
O1C=2NN=C(C2[C@H](/C(=C/C=3OC=CC3)/C)C(C#N)=C1N)C ZINC00032575
O1C=2NN=C(C2[C@@H](/C(=C/C=3OC=CC3)/C)C(C#N)=C1N)C ZINC00032577
O=C1Nc2c(cccc2)C3(OCC4([C@H]5C=C[C@@H](C4)C5)CO3)1 ZINC00032587
O=C1Nc2c(cccc2)C3(OCC4([C@@H]5C=C[C@H](C4)C5)CO3)1 ZINC00032588
O=C(OC)c1ccc(cc1)[C@H]2C(C#N)=C(OC(=C(C(=O)C)2)C)N ZINC00032591
O=C(OC)c1ccc(cc1)[C@@H]2C(C#N)=C(OC(=C(C(=O)C)2)C)N ZINC00032592
Fc1ccc(cc1)/C=C/C(=O)Nc2cc(ccc2)C3=NN=CN3C ZINC00032594
S(c1c2ncccc2ccc1)C[C@@H]3OCOCC3 ZINC00032595
S(c1c2ncccc2ccc1)C[C@H]3OCOCC3 ZINC00032596
S(=O)(=O)(NCCc1ccc(OC)cc1)c2ccc(SC)cc2 ZINC00032597
O=C1N(C(=O)C=2N(C=NC(N1C)2)CNC3=NON=C3C)C ZINC00032598
FC(F)(F)C1(N(C(=O)C=2OC=CC2)[C@@H]3C=C[C@H]1C3)C(F)(F)F ZINC00032599
FC(F)(F)C1(N(C(=O)C=2OC=CC2)[C@H]3C=C[C@@H]1C3)C(F)(F)F ZINC00032600
Brc1ccc(cc1)C2=NNC([O-])=C2 ZINC00032601
Fc1c(N2C(=O)c3c(N=C2)cccc3)cccc1 ZINC00032602
O=C1N(C(=O)C=2N(C(=NC(N1C)2)Nc3ccccc3)CCO)C ZINC00032603
S1(=O)(=O)N=C(NC=2SC(=NN2)CC)c3c1cccc3 ZINC00032605
Fc1c(Oc2nc(cc(n2)C)C)cccc1 ZINC00032610
S(C1=Nc2c(nccc2)N1)CC(=O)N3CCOCC3 ZINC00032611
Clc1cc2OC(SCC(=O)NC(C)(C)C)=Nc2cc1 ZINC00032615
O=C1C2=C(OC(N)=C(C#N)[C@@H]2CCc3ccccc3)CCC1 ZINC00032616
O=C1C2=C(OC(N)=C(C#N)[C@H]2CCc3ccccc3)CCC1 ZINC00032617
Brc1cc(ccc1)C=2ON=C(N2)C3=NON=C(N)3 ZINC00032620
Clc1c2c3c(NC(=O)C(N)=C3c4c(cccc4)C(=O)2)cc1 ZINC00032622
S(CC=1OC(C([O-])=O)=CC1)CC=2C(C(=O)C)=C(OC2C)C ZINC00032624
S(=O)(=O)(Nc1cc(ccc1)C([O-])=O)C=2C3=NSN=C3C=CC2C ZINC00032625
O1C2=NNC(c3ccccc3)=C2[C@H](/C(=C\C=4OC=CC4)/C)C(C#N)=C1N ZINC00032628
O1C2=NNC(c3ccccc3)=C2[C@@H](/C(=C\C=4OC=CC4)/C)C(C#N)=C1N ZINC00032630
[O-]C(=O)CC1=NN2C(=O)C(Oc3ccccc3)=C(NC(=N1)2)C ZINC00032636
[O-][N+](=O)c1c(c(ccc1)C=2ON=C(N2)C3=NON=C(N)3)C ZINC00032637
O=C(C1=C(NC2=NN=NN2[C@H](c3ccccc3)1)C)C ZINC00032642
O=C(C1=C(NC2=NN=NN2[C@@H](c3ccccc3)1)C)C ZINC00032643
S1c2nc3c(cc2C(N)=C1C(=O)N(CC)CC)CCC3 ZINC00032649
S1c2nc3c(cc2C(N)=C1C(=O)N4CCOCC4)CCCCC3 ZINC00032650
[O-][N+](=O)c1cc2c(NC(=C2CCN3C(=O)OC([C@](O)3C)(C)C)C)cc1 ZINC00032651
[O-][N+](=O)c1cc2c(N=CN(C(=O)2)CC(=O)N3CCOCC3)cc1 ZINC00032659
[O-][N+](=O)c1cc(ccc1)[C@@H](N2N=C(CC2(C)C)C)C#N ZINC00032662
[O-][N+](=O)c1cc(ccc1)[C@H](N2N=C(CC2(C)C)C)C#N ZINC00032664
S(CC=1OC=CC1)CC2=C(NC(=O)C(C#N)=C2C)C ZINC00032666
S(=O)(=O)(N1CCN(S(=O)(=O)C)CC1)c2cc(ccc2)C([O-])=O ZINC00032667
S1c2nc(cc(c2C(N)=C1C(=O)N3CCOCC3)C)C ZINC00032669
n1c(N2CCN(c3ncnc4c3cccc4)CC2)c5c(nc1)cccc5 ZINC00032670
N1=C2N(C(N)=C1c3ccccc3)C=CC=C2 ZINC00032671
S1C(NC(=O)c2c([N+]([O-])=O)cccc2)=C(C(=O)OCC)C(=C1C)C ZINC00032672
O=C(NC1=Nc2c(N1C)cccc2)COc3c(c(ccc3)C)C ZINC00032673
S=C1Sc2c(ncnc(N3CCCCC3)2)N(c4ccccc4)1 ZINC00032675
O(c1c(O)c(ccc1)[C@@H](N2N=C(C[C@@H]2c3ccccc3)C)C#N)C ZINC00032676
O1N=C(N)C(=N1)C2=NOC(=N2)c3ccc(cc3)C(C)(C)C ZINC00032681
Clc1c(cc(O[C@H](C=2ON=C(N2)C3=NON=C(N)3)C)cc1)C ZINC00032682
Clc1c(cc(O[C@@H](C=2ON=C(N2)C3=NON=C(N)3)C)cc1)C ZINC00032683
O=C(Nc1nc(c2ccccc2)cc(c(C#N)1)C=3OC=CC3)C ZINC00032684
S=C1SC(C(=O)OCC)=C(N1Cc2ccccc2)N ZINC00032685
BrC=1OC(C=C2C(=O)c3c(cccc3)C(=O)2)=CC1 ZINC00032687
Clc1cc(c2OCOCc2c1)[C@H]3NC(=O)NC(=C(C(=O)OC)3)C ZINC00032688
Clc1cc(c2OCOCc2c1)[C@@H]3NC(=O)NC(=C(C(=O)OC)3)C ZINC00032689
[O-][N+](=O)c1cc(ccc1)C=NN2C(=NN=C2)N3N=C(C=C3C)C ZINC00032690
[O-][N+](=O)c1ccc(OC[C@H](O)C[NH+]2CCCCC2)cc1 ZINC00032694
[O-][N+](=O)c1ccc(OC[C@@H](O)C[NH+]2CCCCC2)cc1 ZINC00032695
[O-][N+](=O)C1=CC2=NN(c3c(OC)cccc3)C=C2C=C1 ZINC00032699
[O-][N+](=O)C1=NN(C(C(=O)N2c3c(cccc3)CC2)=C1)Cc4ccccc4 ZINC00032706
Brc1cncc(c1)C(=O)Nc2cc(SC)ccc2 ZINC00032709
FC(F)(F)COc1nc(nc(n1)Nc2ccc(OC)cc2)NN ZINC00032710
S1C(C=2N(C3=NC=4N(C(=O)N(C(=O)C(N3C2)4)C)C)CCO)=CC=C1 ZINC00032720
S(C1=Nc2c(cccc2)C(=O)N1C)Cc3cc4OCOc4cc3 ZINC00032725
S1C(=NC)N(C(=O)C[C@@H]1C(=O)Nc2c(F)cccc2)C ZINC00032729
Clc1c(cc(F)c(F)c1)C=2ON=C(N2)C3=NON=C(N)3 ZINC00032733
[O-][N+](=O)c1ccc(cc1)CC=2ON=C(N2)C3=NON=C(N)3 ZINC00032734
[O-][N+](=O)c1cc(ccc1)C[NH2+]C2CC([NH2+]C(C2)(C)C)(C)C ZINC00032735
S1C(=CC=C1C)C2C(C(=O)OC)=CN(C=C(C(=O)OC)2)C3CC3 ZINC00032736
S(C1=NN=C(N1CC=C)c2cnccc2)CC(=O)NC3CCCC3 ZINC00032745
S(=O)(=O)(N1C=NC=C1)c2c3c(nccc3)c(OC)cc2 ZINC00032747
[O-][N+](=O)c1cc2ON=C(c2c(OC)c1)C3OCCO3 ZINC00032752
O=C1C2=C(OC(N)=C(C#N)[C@@H]2C3=C(NC(C#N)=C3C)C)CC(C1)(C)C ZINC00032755
O=C1C2=C(OC(N)=C(C#N)[C@H]2C3=C(NC(C#N)=C3C)C)CC(C1)(C)C ZINC00032756
Fc1ccc(cc1)C(=O)Nc2c(cccc2)C(=O)N3CCCCCC3 ZINC00032757
Fc1ccc(cc1)C(=O)Nc2c(cccc2)C(=O)NCC=3OC=CC3 ZINC00032758
O=C1C=2C(=NN(c3nnc4c(n3)Nc5c4cccc5)C2CC(C1)(C)C)C ZINC00032759
[O-][N+](=O)c1ccc(N2C(=CC=C2)[C@H]([NH3+])CC([O-])=O)cc1 ZINC00032763
[O-][N+](=O)c1ccc(N2C(=CC=C2)[C@@H]([NH3+])CC([O-])=O)cc1 ZINC00032764
FC(F)(F)Oc1ccc(N2N=CC(C(=O)OCC)=C2N)cc1 ZINC00032766
Fc1c([N+]([O-])=O)cc(NC(=O)[C@H]2CN(C(=O)C2)C(C)C)cc1 ZINC00032769
Brc1c(Cl)cc(N2C(=O)C[C@H](C([O-])=O)C2)cc1 ZINC00032770
Brc1c(Cl)cc(N2C(=O)C[C@@H](C([O-])=O)C2)cc1 ZINC00032771
Clc1cc2c(OC(c3cnccc3)=C(O)C(=O)2)cc1 ZINC00032772
Brc1cc(ccc1)COC(=O)CN2N=NN=C2N ZINC00032773
[O-][N+](=O)C=1C(=NNC1)C=2C=NN(c3ccccc3)C2 ZINC00032774
[O-][N+](=O)c1cc2OC(c3ccccc3)=Cc2c(NC(=O)C)c1 ZINC00032779
O=C1N(C(N)=CC(=O)N1)CCc2cc(OCC)c(OCC)cc2 ZINC00032782
[O-]C(=O)C1=C(OC(=C1)C(C)(C)C)CNC(=O)C2=C(OC(=C2)C)C ZINC00032787
[O-]C(=O)C1=C(OC(=C1)C(C)(C)C)C[NH+]2CCCCC2 ZINC00032788
FC1(F)Oc2c(O1)ccc(NC(=O)c3cnccc3)c2 ZINC00032789
S=C(SCC=1N=C(SC1)C)N(CC)CC ZINC00032794
O1N[C@H](c2ccc(OC)cc2)C[C@@]1(O)C(O)(C)C ZINC00032807
O1N[C@@H](c2ccc(OC)cc2)C[C@]1(O)C(O)(C)C ZINC00032808
O1N[C@@H](c2ccc(OC)cc2)C[C@@]1(O)C(O)(C)C ZINC00032809
Fc1ccc(cc1)C2=NNC=3OC(N)=C(C#N)[C@H](C32)C4=COC=C4 ZINC00032810
Fc1ccc(cc1)C2=NNC=3OC(N)=C(C#N)[C@@H](C32)C4=COC=C4 ZINC00032811
S(c1c2c(ON=C2C3OCCO3)cc([N+]([O-])=O)c1)CC=4OC=CC4 ZINC00032813
FC(F)(F)Oc1ccc(N[C@@H]2O[C@H]([C@H](O)[C@@H](O)[C@@H](O)2)C)cc1 ZINC00032819
Brc1c(ccc(N[C@@H]2O[C@H]([C@@H](O)[C@@H](O)[C@@H](O)2)CO)c1)C ZINC00032820
S=C(Sc1c(F)c(F)nc(F)c(F)1)N2CCOCC2 ZINC00032823
Clc1c(nc2SC(C#N)=C(N)c2c1C)C ZINC00032830
O1N=C(OCCN2N=C(C=C2C)C)C(=N1)NCN3N=C(C=C3C)C ZINC00032831
Brc1cc(NCN2N=C([N+]([O-])=O)N=C2)c3ncccc3c1 ZINC00032833
O1N[C@H](c2ccccc2)C[C@@]1(O)C3(O)CCCCC3 ZINC00032835
O1N[C@@H](c2ccccc2)C[C@]1(O)C3(O)CCCCC3 ZINC00032836
O1N[C@H](c2ccccc2)C[C@]1(O)C3(O)CCCCC3 ZINC00032837
[O-][N+](=O)c1c(cccc1)C(=O)NCCC=2c3c(NC2C)cccc3 ZINC00032838
O1N=C(N)C(=N1)C2=NOC(=N2)CN3N=Nc4c3cccc4 ZINC00032839
Fc1ccc(cc1)C(=O)CN2c3c([N+](=C2N)CC)cccc3 ZINC00032840
S(C1=NC(N)=CC(=O)N1)/C=C/c2ccccc2 ZINC00032841
[O-][N+](=O)C1=NN(C=N1)CC(=O)NCCC=2c3c(NC2C)cccc3 ZINC00032848
O=C(OC)C=1N2C(c3c(cccc3)C=C2)=C(C(=O)OC)C(C(=O)OC)1 ZINC00032854
[O-]C(=O)C1=NN(c2ccccc2)C(=C1)C(C)(C)C ZINC00032855
Clc1c(cc(F)c(N2CCOCC2)c1)C([O-])=O ZINC00032861
OC1=NNC(c2cc3c(cc2)cccc3)=C1 ZINC00032866
S=C1NC(=O)[C@H](C#N)C2([C@@H]1C(=O)N)CCCCC2 ZINC00032867
S=C1NC(=O)[C@H](C#N)C2([C@H]1C(=O)N)CCCCC2 ZINC00032868
S=C1NC(=O)[C@@H](C#N)C2([C@@H]1C(=O)N)CCCCC2 ZINC00032869
S=C1NC(=O)[C@@H](C#N)C2([C@H]1C(=O)N)CCCCC2 ZINC00032870
S=C1NC(N)=C(C#N)C2([C@@H](C(=O)OCC)1)CCCCC2 ZINC00032871
S=C1NC(N)=C(C#N)C2([C@H](C(=O)OCC)1)CCCCC2 ZINC00032872
O=C(N1O[C@H](O[C@H](C1)C)C=2OC=CC2)c3cc4OCOc4cc3 ZINC00032876
O=C(N1O[C@H](O[C@@H](C1)C)C=2OC=CC2)c3cc4OCOc4cc3 ZINC00032877
O=C(N1O[C@@H](O[C@@H](C1)C)C=2OC=CC2)c3cc4OCOc4cc3 ZINC00032879
Clc1ccc(OCC2=Nc3c(cccc3)C(=O)N(N)2)cc1 ZINC00032880
S=C1N(N=C(N1C)c2cnccc2)[C@H]3[C@H]4O[C@H](OC4)C(=O)C3 ZINC00032881
O=C(C=1N=NN(c2nc(OCC)nc(n2)N3CCOCC3)C1C)C ZINC00032884
O=C(OC)[C@H](C#N)C(c1ccc(O)cc1)=C2C(=O)CC(CC(=O)2)(C)C ZINC00032885
O=C(OC)[C@@H](C#N)C(c1ccc(O)cc1)=C2C(=O)CC(CC(=O)2)(C)C ZINC00032886
Clc1c(nc(S(=O)(=O)N2C=NC=C2)c(C#N)c1C)C ZINC00032887
FC(F)(F)C(O)(c1c(O)c2ncccc2cc1)C(F)(F)F ZINC00032888
FC(F)(F)C(O)(c1c(O)cc2OCOc2c1)C(F)(F)F ZINC00032889
[O-][N+](=O)c1ccc(cc1)COC(=O)CN2N=NC(=N2)c3ccccc3 ZINC00032890
Fc1ccc(cc1)C=2OC(=NN2)CCC ZINC00032895
Brc1c(ccc(NC(=O)C[NH+]2CCOCC2)c1)C ZINC00032896
S=C1N=C2N=CC=CN(N1C(=O)c3ccccc3)2 ZINC00032902
Clc1ccc(N2C(=O)[C@H]([NH2+]C[C@@H](O)c3ccccc3)CC(=O)2)cc1 ZINC00032905
Clc1ccc(N2C(=O)[C@H]([NH2+]C[C@H](O)c3ccccc3)CC(=O)2)cc1 ZINC00032906
[O-][N+](=O)C=1N=C(N(C1)[C@@H]2[C@@H]3O[C@@H](OC3)[C@](OCC)(O)C2)C ZINC00032907
S=C1N(N=C(N1CC=C)C=2SC=CC2)[C@H]3[C@H]4O[C@H](OC4)C(=O)C3 ZINC00032908
S(=O)(=O)(NCc1cnccc1)C=2C3=NSN=C3C=CC2C ZINC00032910
N1=C2C=3N(c4c(cc(cc4)C)C3CCC2)CC1 ZINC00032914
O=C1OC2([C@@H](C(=O)NCCc3ccccc3)C1)CCCCC2 ZINC00032918
O=C1OC2([C@H](C(=O)NCCc3ccccc3)C1)CCCCC2 ZINC00032919
O=C1Oc2c(ccc(O)c2)C(=C1CC[NH+](CC)CC)C ZINC00032923
O=C1N(N=C(Oc2nc(nc(n2)N(C)C)N(C)C)C=C1)CCC ZINC00032927
FC(F)(F)C1=NN=C2N(N=C(NC3CC3)c4c(cccc4)2)1 ZINC00032928
Fc1ccc(cc1)C(=O)[C@H]2OC(=O)C(C(=O)C2(C)C)(C)C ZINC00032930
Fc1ccc(cc1)C(=O)[C@@H]2OC(=O)C(C(=O)C2(C)C)(C)C ZINC00032931
O=C1N(C(=O)c2c(cccc2)1)CCC=3N=C4N=CC=CN4C3 ZINC00032937
O=C1N2C(=NN1)N=C(N=C2N3CCCCC3)N4CCCCC4 ZINC00032938
FC(F)(F)C=1N2N=CC(C#N)=C(N=C3C1CCCC3)2 ZINC00032941
S1C(C=NN2C(=O)C(=NN=C2C)c3ccccc3)=CC=C1 ZINC00032944
O=C(N)COc1nnc(Oc2nc(nc(n2)N(C)C)N(C)C)cc1 ZINC00032946
O=C(C=1C(C(=O)C)=C(N(C1C)CC=2OC=CC2)C)C ZINC00032950
O=C1N(N=Cc2cc3OCOc3cc2)C(=NN=C(c4ccccc4)1)C ZINC00032951
Clc1c(Cl)ccc(NC(=O)CSC2=NN=C(N(N)2)C)c1 ZINC00032953
Clc1c(ncc(c1)C(F)(F)F)N2C=CC=C2 ZINC00032955
S(=O)(=O)(N1CC[NH+](CC1)C)c2c3ncccc3ccc2 ZINC00032957
S1/C(/C(=O)N=C1N2CCOCC2)=C/c3ccc(O)cc3 ZINC00032960
Clc1c2c(c(S(=O)(=O)N3CC[NH+](CC3)C)cc1)cccc2 ZINC00032965
Clc1c2c(c(S(=O)(=O)NCc3cnccc3)cc1)cccc2 ZINC00032966
S(=O)(=O)(Nc1c(OC)cccc1)c2c3c(nccc3)c(OC)cc2 ZINC00032967
S(=O)(=O)(NCc1ccccc1)c2c3ncccc3cc(c2)C ZINC00032971
S(=O)(=O)(NC(C#C)(C)C)C=1C2=NSN=C2C=CC1 ZINC00032972
S(=O)(=O)(N1CCOCC1)c2c3c4c(SC(=O)c4ccc3)cc2 ZINC00032973
S(=O)(=O)(N(CC=C)CC=C)c1c2c(nccc2)c(OC)cc1 ZINC00032974
Fc1ccc(cc1)C(=O)NN2C(=O)c3c(N=C2C)cccc3 ZINC00032976
[O-][N+](=O)C1=NN(C=N1)CC(=O)NN=Cc2cc(OC)c(O)cc2 ZINC00032979
S(c1ncccc1)CC(=O)NN=CC=2c3c(NC2)cccc3 ZINC00032983
S1[C@H]([NH2+][C@@H](C([O-])=O)C1)c2cc([N+]([O-])=O)c(cc2)C ZINC00032988
S1[C@@H]([NH2+][C@@H](C([O-])=O)C1)c2cc([N+]([O-])=O)c(cc2)C ZINC00032989
S1[C@H]([NH2+][C@H](C([O-])=O)C1)c2cc([N+]([O-])=O)c(cc2)C ZINC00032990
S1[C@@H]([NH2+][C@H](C([O-])=O)C1)c2cc([N+]([O-])=O)c(cc2)C ZINC00032991
[O-][N+](=O)c1ccc(cc1)C=2C(=O)N(c3ccc(OC)cc3)C(=O)C2 ZINC00032992
Fc1ccc(OCC(=O)NN=Cc2c(OC)c(OC)ccc2)cc1 ZINC00032997
Clc1c(cccc1)C=NNC(=O)COc2nc(cc(c(C#N)2)C)C ZINC00032999
O=C(NN=Cc1ccc(N(C)C)cc1)CN(c2ccccc2)C ZINC00033001
[O-][N+](=O)c1ccc(cc1)C=NNC(=O)CN(c2ccccc2)C ZINC00033005
S1C(=NN=C1CC(=O)NN=CC=2OC=CC2)N ZINC00033012
[O-][N+](=O)c1ccc(cc1)COC(=O)C=2C(=O)Oc3c(cccc3)C2 ZINC00033017
S(=O)(=O)(NCCc1ccccc1)C=2C3=NSN=C3C(=CC2)C ZINC00033018
[O-][N+](=O)c1cc(ccc1)C(=O)Nc2c3ncccc3ccc2 ZINC00033019
S(c1nc(c(c(c(C#N)1)C=2OC=CC2)C(=O)Nc3ccccc3)C)C ZINC00033020
[O-]C1=NC(C(=O)Nc2ccc(cc2)C(=O)C)=CC(=O)N1 ZINC00033021
[O-]C1=NC(C(=O)NC=2C(=O)N(N(C2C)C)c3ccccc3)=CC(=O)N1 ZINC00033022
Brc1cnc(NC(=O)CN2N=C([N+]([O-])=O)C=C2C)cc1 ZINC00033027
[O-][N+](=O)C1=NN(C(=C1)C)CC(=O)N2CC[NH+](Cc3ccccc3)CC2 ZINC00033028
Clc1cc(c(OC)cc1)C=NNC(=O)c2cc3OCCOc3cc2 ZINC00033033
O=C(NN=Cc1c(O)cccc1)C2CC(=C)C2 ZINC00033035
S(c1ccc(cc1)[C@H]2C(C#N)=C(OC(=C(C(=O)C)2)C)N)C ZINC00033041
S(c1ccc(cc1)[C@@H]2C(C#N)=C(OC(=C(C(=O)C)2)C)N)C ZINC00033042
[O-]C(=O)c1ccc(cc1)C=NN2C(=O)c3c4c(ccc3)cccc4C(=O)2 ZINC00033043
O=C(NN=Cc1ccc(C#N)cc1)CCc2ccccc2 ZINC00033049
O=C(OCc1ccccc1)C2=C(OC(N)=C(C#N)[C@H](c3cnccc3)2)C ZINC00033056
O=C(OCc1ccccc1)C2=C(OC(N)=C(C#N)[C@@H](c3cnccc3)2)C ZINC00033057
S1c2c(N=C1NC(=O)CN3C(=O)CCC(=O)3)ccc(c2)C(=O)OC ZINC00033070
O=C(NN=Cc1ccccc1)c2ccc(N3C(=O)CCC3)cc2 ZINC00033071
[O-][N+](=O)c1c(cccc1)C=NNC(=O)CC2(O)CCCCC2 ZINC00033086
[O-]C(=O)c1ccc(cc1)C=NNC(=O)c2ccc(N(C)C)cc2 ZINC00033088
Fc1c(cccc1)C=NNC(=O)COc2cc([N+]([O-])=O)ccc2 ZINC00033092
Clc1ccc(NCC(=O)NN=Cc2cc([N+]([O-])=O)ccc2)cc1 ZINC00033094
O=C1N(c2c(OC)cccc2)C(=O)c3c(cc(NC(=O)C)cc3)1 ZINC00033098
[O-][N+](=O)C1=NN(C(=C1)C)CC(=O)N(Cc2ccccc2)C ZINC00033099
S(C1=NN=NN(c2ccccc2)1)CC(=O)NN ZINC00033102
O=C1N(c2c(N1C)ccc(c2)C(=O)c3c(cccc3)C)C ZINC00033103
Brc1c2NC(=O)Oc2cc(Cl)c1 ZINC00033104
Ic1ccc(NC(=O)CCCC([O-])=O)cc1 ZINC00033107
Clc1cc(c(OC)cc1)C=NNC(=O)COc2c(C#N)cccc2 ZINC00033110
Clc1ccc(N2CNC(=N[N+]([O-])=O)NC2)cc1 ZINC00033112
S(=O)(=O)(NCC(=O)NC=1SC(=NN1)C)c2ccc(cc2)C ZINC00033114
Brc1ccc(cc1)C2=NC3=NN=C(N(N2)3)C ZINC00033120
O=C(NN=Cc1c(O)cc(O)cc1)CNc2c(OC)cccc2 ZINC00033122
S(C1=NN=C2N(N=CN(N=Cc3c([O-])ccc([N+]([O-])=O)c3)2)1)C ZINC00033126
O=C(OC[C@H]1OCCC1)[C@H]2[C@H](C(=O)Nc3ccc(cc3)C)CC=CC2 ZINC00033129
[O-][N+](=O)C=1OC(C=C2C(=O)c3c(cccc3)C(=O)2)=CC1 ZINC00033134
[O-]C(=O)c1c(ccc(Oc2cc(NC(=O)C(=C)C)ccc2)c1)C([O-])=O ZINC00033139
IC1=C(ON=C1C)c2cc3OCOc3cc2 ZINC00033142
O=C(NN=Cc1cc(O)ccc1)COc2c(C#N)cccc2 ZINC00033143
O=C(Nc1nc(ccc1)C)/C=C/c2ccccc2 ZINC00033146
O=C1N[C@@H](Oc2c(cccc2)1)c3cc(OC)c(OC)cc3 ZINC00033150
O=C1N[C@H](Oc2c(cccc2)1)c3cc(OC)c(OC)cc3 ZINC00033151
O=C(NN=C(c1ccc(OC)cc1)C)c2c(cccc2)C ZINC00033153
S1C(=NC(=C1C=2OC([N+]([O-])=O)=CC2)C)NC(=O)c3ccccc3 ZINC00033155
ClC=1SC(C(=O)NC=2SC(C(=O)OCC)=C(N2)C)=CC1 ZINC00033160
O=C1N(NC(=O)Cc2c3c(ccc2)cccc3)C(=O)[C@@H]4[C@H]1[C@H]5C=C[C@@H]4C5 ZINC00033161
Brc1c2c3c(cc1)C(=O)N(OC(=O)C)C(=O)c3ccc2 ZINC00033163
O=C1N(C(=O)[C@@H]2[C@H]1[C@@H]3C(=C(C)C)[C@@H](C=C3)2)C(C)C ZINC00033164
S(c1nc(c2ccncc2)ccc(C#N)1)CC(=O)NC3CC3 ZINC00033166
O=C(NN=Cc1nc2c(O)cccc2cc1)C=3OC=CC3 ZINC00033169
[O-][N+](=O)c1ccc(cc1)COC(=O)NCCC=2c3c(NC2)cccc3 ZINC00033171
Ic1ccc(NC(=O)CC2CCOCC2)cc1 ZINC00033175
[O-][N+](=O)c1cc2OC(=O)N(c2cc1)C[NH+]3CCCCC3 ZINC00033177
S1N=C(SC)C(=C1SC)C(=O)Nc2ccc(OC)cc2 ZINC00033178
[O-][N+](=O)c1c(cccc1)[C@H]2[NH2+][C@@H](C([O-])=O)CC=3c4c(NC32)cccc4 ZINC00033179
[O-][N+](=O)c1c(cccc1)[C@H]2[NH2+][C@H](C([O-])=O)CC=3c4c(NC32)cccc4 ZINC00033180
[O-][N+](=O)c1c(cccc1)[C@@H]2[NH2+][C@@H](C([O-])=O)CC=3c4c(NC32)cccc4 ZINC00033181
[O-][N+](=O)c1c(cccc1)[C@@H]2[NH2+][C@H](C([O-])=O)CC=3c4c(NC32)cccc4 ZINC00033182
Clc1ccc(cc1)CNC(=O)c2cc(OC)c(OC)cc2 ZINC00033183
[O-][N+](=O)C1=C(NN=C1)C(=O)NN=Cc2c(O)ccc(c2)C ZINC00033188
Clc1ccc(cc1)[C@]2(O)N(N=C(C(F)(F)F)C2)C=O ZINC00033192
Clc1ccc(cc1)[C@@]2(O)N(N=C(C(F)(F)F)C2)C=O ZINC00033193
S(=O)(=O)(N(CC)CC)c1cc(ccc1)C(=O)Nc2nccc(c2)C ZINC00033195
O=C(OCc1c(c(ccc1C)C2C(C#N)=C(OC(N)=C(C#N)2)N)C)C ZINC00033196
S1c2c(N=C1NC(=O)C)ccc(NC(=O)c3ccc(N)cc3)c2 ZINC00033197
S(=O)(=O)(NC[C@@H]1OCCC1)C=2C3=NSN=C3C=CC2 ZINC00033206
S(=O)(=O)(NC[C@H]1OCCC1)C=2C3=NSN=C3C=CC2 ZINC00033207
FC(F)(F)C([NH2+]Cc1ccccc1)(NC(=O)C)C(F)(F)F ZINC00033208
S(C1=NC(=O)CC(=O)N1)CC(=O)Nc2ccc(cc2)C(=O)OC ZINC00033215
S1CC[NH+]([C@@H]2C(=O)N(C(=O)C2)CCc3ccccc3)CC1 ZINC00033217
[O-][N+](=O)c1cc(ccc1)[C@@H]2N(NC(=O)C)C(=O)c3c(N2)cccc3 ZINC00033219
[O-][N+](=O)c1cc(ccc1)[C@H]2N(NC(=O)C)C(=O)c3c(N2)cccc3 ZINC00033220
S1C(NC(=O)CSC=2SCCN2)=C(C#N)C3=C1CCCC3 ZINC00033221
O=C1N(N=C(C)C)C(=O)c2c3c(cccc31)ccc2 ZINC00033222
O=C(NCc1ccccc1)\C(\NC(=O)C)=C/c2cc3OCOc3cc2 ZINC00033227
S=C(NN=CC=1OC(c2c(OC)cc([N+]([O-])=O)cc2)=CC1)N ZINC00033233
FC(F)(F)C1=NN(C(=O)c2ncccc2)[C@@](O)(c3cnccc3)C1 ZINC00033243
FC(F)(F)C1=NN(C(=O)c2ncccc2)[C@](O)(c3cnccc3)C1 ZINC00033244
Clc1c(c(NC(=O)CSC(=O)N)ccc1)C ZINC00033246
Clc1c(OC(=O)OCC(C)C)c([N+]([O-])=O)c2SC(=O)Oc2c1 ZINC00033247
O=C(NN=C1CCCC1)C=2N=NN(C3=NON=C(N)3)C2C ZINC00033248
Clc1cc(NC2=NC3=NON=C(N=C(N(C)C)2)3)ccc1 ZINC00033249
[O-][N+](=O)c1c2c(ccc1)C(=O)N(C(=O)2)CCOc3ccccc3 ZINC00033253
[O-][N+](=O)c1ccc(cc1)CC(=O)N2N=C(C[C@@](O)2C)C ZINC00033255
[O-][N+](=O)c1ccc(cc1)CC(=O)N2N=C(C[C@](O)2C)C ZINC00033256
S1c2c(N=C1SC=3OC(C=NN4C=NN=C4)=CC3)cccc2 ZINC00033258
[O-][N+](=O)c1c(c(ccc1)C(=O)Nc2nc(ccc2)C)C ZINC00033261
Fc1c(NC(=O)c2c(c([N+]([O-])=O)ccc2)C([O-])=O)cccc1 ZINC00033262
Clc1cc(ccc1)C(=O)N2N=C(C[C@@](O)2C(=O)OCC)C ZINC00033263
Clc1cc(ccc1)C(=O)N2N=C(C[C@](O)2C(=O)OCC)C ZINC00033264
Clc1c(ccc([N+]([O-])=O)c1)C(=O)N2C(=NC=C2)C ZINC00033265
O(c1nc(nc(n1)NCc2cnccc2)N3CCC(CC3)C)C ZINC00033266
S(C1=Nc2c(N1)cc(c(c2)C)C)C=3N(C=NC([N+]([O-])=O)3)C ZINC00033273
IC=1C(=NN(C1)C)C(=O)N2N=C(C=C2C)C ZINC00033275
S(C1=NC(=NN1C(=O)C)N=C(O)C)Cc2ccc([N+]([O-])=O)cc2 ZINC00033276
S1C(C(=O)CSC2=NN=C3N(N=CN(N)3)2)=CC=C1 ZINC00033281
FC(F)(F)C1=NN(C(=O)c2ccncc2)[C@@](O)(C(F)(F)F)C1 ZINC00033282
FC(F)(F)C1=NN(C(=O)c2ccncc2)[C@](O)(C(F)(F)F)C1 ZINC00033283
S1C(=NC(c2ccccc2)=C1)NC(=O)CSC=3SCCN3 ZINC00033285
S(C1=NC(=NN1)C)CC(=O)Nc2c(C#N)cccc2 ZINC00033289
Ic1ccc(Oc2nc(nc(F)c2)N)cc1 ZINC00033290
S1C(=NN=C1CC(=O)NN=CC=2c3c(NC2C)cccc3)N ZINC00033291
[O-][N+](=O)c1cc2c(N(C=C(C([O-])=O)C(=O)2)CC)cc1 ZINC00033296
O=C1N2c3c(cccc3)C(=O)C(=Nc4c(cccc4)1)2 ZINC00033299
S1C(=NN=C1C)NC(=O)[C@@H](SC2=Nc3c(N2)cccc3)CC ZINC00033300
S1C(=NN=C1C)NC(=O)[C@H](SC2=Nc3c(N2)cccc3)CC ZINC00033301
Clc1c(NC(=O)CSC(=O)N)ccc(Cl)c1 ZINC00033302
S(C1=NN=C(N1C)c2ccccc2)CC=3OC(=C(C([O-])=O)C3)C ZINC00033304
S(=O)(=O)(N1[C@H](CCCC1)C)c2ccc(cc2)C([O-])=O ZINC00033305
S(=O)(=O)(N1[C@@H](CCCC1)C)c2ccc(cc2)C([O-])=O ZINC00033306
S(=O)(=O)(Nc1ccc(F)cc1)c2c(OC)ccc(c2)C([O-])=O ZINC00033322
ClC=1c2c(SC1C(=O)NNC(=O)C3=C(OC=C3)C)cccc2 ZINC00033323
S(C1=NC(=O)[C@H](C(=O)N1)CC)CC(=O)NCC=2OC=CC2 ZINC00033334
S(C1=NC(=O)[C@@H](C(=O)N1)CC)CC(=O)NCC=2OC=CC2 ZINC00033335
S1C(=NN=C1CSCc2ccccc2)NC(=O)CC ZINC00033336
O=C1Oc2c(c(O)ccc2C=C1)CC=C ZINC00033341
S(C1=[NH+][C@@](c2c(O)cc(O)cc2)(CC(N1)(C)C)C)C ZINC00033342
S(C1=[NH+][C@](c2c(O)cc(O)cc2)(CC(N1)(C)C)C)C ZINC00033343
S(C1=NC(=NN1)c2cc(OC)c(OC)cc2)C ZINC00033355
S1(=O)(=O)N(c2c(F)c(F)nc(F)c(F)2)C(=O)c3c1cccc3 ZINC00033357
S(C1=NC(=NN1C(=O)C)c2ccc([N+]([O-])=O)cc2)C ZINC00033358
O=C1N(C2=C([C@]31C(C#N)=C(OC(=C(C(=O)C)3)C)N)CC=CC2)C ZINC00033364
O=C1N(C2=C([C@@]31C(C#N)=C(OC(=C(C(=O)C)3)C)N)CC=CC2)C ZINC00033365
S(C1=NN=NN(c2ccccc2)1)Cc3ccc(cc3)C([O-])=O ZINC00033366
O=C(Nc1cc(ccc1)C(=O)NCC(C)C)c2ccc(OC)cc2 ZINC00033374
[O-][N+](=O)C=1C=NN(C(=O)C=2C(=O)Oc3c(cccc3)C2)C1 ZINC00033376
O=C1NC23NC(=O)NC(N1)(c4c(c5c(cccc5)2)cccc4)3 ZINC00033388
[O-]C(=O)c1cc2c(cc1)C(=O)N(c3nccc(c3)C)C(=O)2 ZINC00033391
FC(F)(F)[C@]1(O)N(N=C(C1)CCC)C(=O)c2ncccc2 ZINC00033392
FC(F)(F)[C@@]1(O)N(N=C(C1)CCC)C(=O)c2ncccc2 ZINC00033393
[O-]c1c(N2C(=NC(=O)C(c3ccccc3)=C2C)C)cccc1 ZINC00033394
O=C1N2C(=Nc3[n+](c(N)c(C#N)cc31)CC=4OC=CC4)C=CC=C2 ZINC00033395
S(C1=NC=2N(C(=O)N(C(=O)C(N1C)2)C)C)C3=Nc4c(N3)cccc4 ZINC00033396
[O-]C(=O)CN1c2c(N3N=C(C(=O)N=C31)CCC([O-])=O)cccc2 ZINC00033398
S(c1nc(c(c(c(C#N)1)C)CC(=O)c2ccccc2)C)CC([O-])=O ZINC00033399
S1C(C(=O)NNC(=C2C(=O)CC(CC(=O)2)(C)C)C)=CC=C1 ZINC00033402
S1c2c(N=C1SCC(=O)Nc3ccncc3)cccc2 ZINC00033408
FC(F)(F)c1cc(NC(=O)C=2N(N=CC([N+]([O-])=O)2)C)ccc1 ZINC00033416
O=C(NN=Cc1c2c(nccc2)c(O)cc1)Cc3ccccc3 ZINC00033421
Brc1c(O)c2ncccc2c(c1)C[NH+]3CCOCC3 ZINC00033431
S/1c2c(NC(=O)\C1=C\C(=O)c3ccc(OC)cc3)ccc(OC)c2 ZINC00033432
S1C(=NN=C1C(F)(F)F)NC(=O)CSc2ccccc2 ZINC00033434
S1C=C(C=C1)[C@H]2C(C#N)=C(OC=3c4c(NC(=O)C32)cccc4)N ZINC00033444
S1C=C(C=C1)[C@@H]2C(C#N)=C(OC=3c4c(NC(=O)C32)cccc4)N ZINC00033445
[O-]C(=O)COc1ccc(N2C(=O)c3c4c(ccc3)cccc4C(=O)2)cc1 ZINC00033451
S(C1=Nc2c(N1)cccc2)Cc3nc(nc(n3)N)N4CCOCC4 ZINC00033458
Fc1c(NC(=O)CN2N=C([N+]([O-])=O)C=C2)ccc(F)c1 ZINC00033460
S1C(=NC(c2ccc([N+]([O-])=O)cc2)=C1)N(C[C@@H]3OCCC3)C ZINC00033462
S1C(=NC(c2ccc([N+]([O-])=O)cc2)=C1)N(C[C@H]3OCCC3)C ZINC00033464
O=C1N(c2nc(OC)nc(OC)c2)C(=O)[C@@H]3[C@H]1[C@H]4C=C[C@@H]3C4 ZINC00033472
S1c2c(O)cccc2C(C(=O)OCC)=C1NC(=O)C ZINC00033484
O=C1N(C(=O)c2c3c(c(ccc31)C(=O)C)ccc2)C=4C(=NN(C4C)C)C ZINC00033491
O=C(OCC)c1ccc(NC2=NC3=NON=C(N=C(NC)2)3)cc1 ZINC00033499
Ic1cc2c(NC(=C2CC[NH3+])C)cc1 ZINC00033502
S(c1ncnc2NC=Nc12)CC(=O)NC[C@@H]3OCCC3 ZINC00033506
S(c1ncnc2NC=Nc12)CC(=O)NC[C@H]3OCCC3 ZINC00033507
O=C(NC1CC(N(O)C(C1)(C)C)(C)C)c2ccncc2 ZINC00033513
O1N=C2N=C(NCC=3OC=CC3)C(=NC(=N1)2)NCC=4OC=CC4 ZINC00033514
O1c2c(OC1)cc3c(c2)[C@@H]4[NH+](Cc5c(OC)c(OC)ccc5C4)CC3 ZINC00033517
O1c2c(OC1)cc3c(c2)[C@H]4[NH+](Cc5c(OC)c(OC)ccc5C4)CC3 ZINC00033518
[O-][N+](=O)c1cc(c(N2N=NC(C(=O)C)=C2C)cc1)C ZINC00033522
S(C1=NN=NN(c2cc3OCOc3cc2)1)Cc4cc(F)ccc4 ZINC00033523
S1C(=NC(c2ccccc2)=C1)CN(C(=O)c3ccccc3)C ZINC00033524
O1N=C2N=C(N3CCCC3)C(=NC(=N1)2)N[C@H](c4ccccc4)C ZINC00033525
O1N=C2N=C(N3CCCC3)C(=NC(=N1)2)N[C@@H](c4ccccc4)C ZINC00033526
[O-]C(=O)Cc1ccc(NC(=O)C2=C(OC(=C2)C(C)(C)C)C)cc1 ZINC00033527
Ic1cc(ccc1)[C@@H]2SC[C@@H]([NH2+]2)C([O-])=O ZINC00033530
Ic1cc(ccc1)[C@H]2SC[C@@H]([NH2+]2)C([O-])=O ZINC00033531
Ic1cc(ccc1)[C@@H]2SC[C@H]([NH2+]2)C([O-])=O ZINC00033532
Ic1cc(ccc1)[C@H]2SC[C@H]([NH2+]2)C([O-])=O ZINC00033533
O=C1N(c2c(OC)cccc2)C(=Nc3c(cccc3)1)C ZINC00033534
O=C(C1=C(OC(=C(C(=O)C)1)C)C)CC(C#N)(C#N)C(C#N)C#N ZINC00033536
O=C1N(c2c(cccc2)[C@](O)1CC(=O)c3cnccc3)C ZINC00033542
O=C1N(c2c(cccc2)[C@@](O)1CC(=O)c3cnccc3)C ZINC00033543
S(C=1OC(=NN1)c2ccncc2)[C@H](C(=O)OC)C ZINC00033545
S(C=1OC(=NN1)c2ccncc2)[C@@H](C(=O)OC)C ZINC00033546
S(c1c([N+]([O-])=O)cc(cc1)C(=O)N2CCOCC2)CC3=COC=C3 ZINC00033548
BrC=1OC(C(=O)NC=2SC3=C(C(C#N)2)CCC3)=CC1 ZINC00033553
Clc1ccc(cc1)C=2OC(=NN2)NC3=[NH+]CCC3 ZINC00033556
Brc1cnc(NC(=O)C2=C(OC=C2)C)cc1 ZINC00033559
[O-][N+](=O)c1ccc(OC[C@@H](O)CN2C(=O)c3c(cccc3)C(=O)2)cc1 ZINC00033560
[O-][N+](=O)c1ccc(OC[C@H](O)CN2C(=O)c3c(cccc3)C(=O)2)cc1 ZINC00033561
BrC1=C([O-])N2N=C(N=C(N=C1C)2)CC(=O)OCC ZINC00033571
S=C1NC(=O)N(N2CCOCC2)C3=C1CCC3 ZINC00033572
O=C1C(=C(OC(=C1)C)NN2CCOCC2)C(=O)C ZINC00033582
O=C1N(c2ncccn2)C(=O)C[C@H]1Cc3ccccc3 ZINC00033591
O=C1N(c2ncccn2)C(=O)C[C@@H]1Cc3ccccc3 ZINC00033591
O=C1N(C(=O)C[C@H]1Cc2ccc(cc2)C)CC=3OC=CC3 ZINC00033593
O=C1N(C(=O)C[C@@H]1Cc2ccc(cc2)C)CC=3OC=CC3 ZINC00033593
Clc1c(c(F)ccc1)C2=NOC(=C(C(=O)NCc3ccncc3)2)C ZINC00033594
S1C(=CC=C1)[C@@H]2ON(C(=O)c3cc4OCOc4cc3)C[C@@H](O2)C ZINC00033597
S1C(=CC=C1)[C@@H]2ON(C(=O)c3cc4OCOc4cc3)C[C@H](O2)C ZINC00033598
S1C(=CC=C1)[C@H]2ON(C(=O)c3cc4OCOc4cc3)C[C@@H](O2)C ZINC00033599
S1C(=CC=C1)[C@H]2ON(C(=O)c3cc4OCOc4cc3)C[C@H](O2)C ZINC00033600
O=C(ON1C(C(C(=O)N)=CC1(C)C)(C)C)c2ccccc2 ZINC00033601
S=C1N(N=CN(N)1)Cc2ccc([N+]([O-])=O)cc2 ZINC00033603
S1C2=NN=CN(N=C(c3cc(OC)c(OC)cc3)C1)2 ZINC00033607
S(=O)(=O)(NC1CC(N(OC(=O)C=2OC=CC2)C(C1)(C)C)(C)C)C ZINC00033610
O=C(OC)[C@]1(C#N)C(C(=O)OC)(C(=O)OC)[C@H](c2ccccc2)1 ZINC00033611
O=C(OC)[C@@]1(C#N)C(C(=O)OC)(C(=O)OC)[C@H](c2ccccc2)1 ZINC00033612
O=C(OC)[C@]1(C#N)C(C(=O)OC)(C(=O)OC)[C@@H](c2ccccc2)1 ZINC00033613
O=C(OC)[C@@]1(C#N)C(C(=O)OC)(C(=O)OC)[C@@H](c2ccccc2)1 ZINC00033614
Clc1ccc(cc1)[C@H]2C(C#N)(C#N)C(C(=O)OC)(C(=O)OC)2 ZINC00033615
S(=O)(=O)(N(CC=1ON=C(N1)c2ccc(cc2)C)CC=3OC=CC3)C ZINC00033617
O=C1N(N)C(=Nc2c(cc(c3cc4c(N=C(N(N)C(=O)4)C)cc3)cc2)1)C ZINC00033618
S(=O)(=O)(NCCN1N=C([N+]([O-])=O)N=C1)c2ccc(cc2)C ZINC00033621
[O-]C(=O)C1=C(OC(=C1)C[NH+]2CCOCC2)c3ccccc3 ZINC00033623
[O-]C(=O)C1=C(OC(=C1C[NH+]2CCOCC2)C(C)(C)C)C ZINC00033624
S=C1SC=2C(=O)NC(=NC(N1Cc3ccccc3)2)C ZINC00033627
S=C1SC(C(=O)NCc2ccccc2)=C(N1C)N ZINC00033629
S=C1Sc2c(ncnc(N1C)2)N3CCCCCC3 ZINC00033631
S(=O)(=O)(NC1=NOC(=C1)C)c2c(cc(N3C(=O)CCC3)cc2C)C ZINC00033632
S=C1Sc2c(ncnc(N1C)2)N3CC[NH+](CC3)C ZINC00033634
S=C1N(N[C@@](N1)(CCC([O-])=O)C)c2ccccc2 ZINC00033639
S=C1N(N[C@](N1)(CCC([O-])=O)C)c2ccccc2 ZINC00033640
O=C1c2c(cccc2)C(=O)C(N(CC)CC)=C(N3N=Nc4c3cccc4)1 ZINC00033641
O=C(OCC)N1CC[NH+](CC(=O)NC2=NOC(=C2)C)CC1 ZINC00033642
O=C(OCC)N1CC=2c3c(NC2CC1)ccc(OC)c3 ZINC00033643
Fc1c(cccc1)[C@@H]2c3c(NC(=O)C2)cc4OCOc4c3 ZINC00033644
Fc1c(cccc1)[C@H]2c3c(NC(=O)C2)cc4OCOc4c3 ZINC00033645
O=C(NN)CN1c2c(N=C1C3=NON=C(N)3)cccc2 ZINC00033647
O=C(OCC)N1CC[NH+](CC1)CCC(=O)NC2=NOC(=C2)C ZINC00033648
O=C(NC1=NOC(=C1)C)C[NH+]2CCN(c3c(cccc3)C)CC2 ZINC00033649
IC=1SN=C(OC)C(C#N)1 ZINC00033651
Clc1c(N2C(=O)C(C([O-])=O)=C(C=C2C)C)cccc1 ZINC00033652
O=C1O[C@@]2([C@@](C(=C(C)C)CC2)([C@@H]1Cc3ncccc3)C)C ZINC00033659
S(C1=NN2C(=N1)N=C(C(=C2C)C)C)CC([O-])=O ZINC00033663
O=C1N(C(=CC(=C(C#N)1)COC)C)CC(=O)Nc2ccccc2 ZINC00033664
S(c1nc(cc(c(C#N)1)COC)C)CC(=O)NCC=2OC=CC2 ZINC00033665
Clc1c(nc(SCC(=O)NCc2ccccc2)c(C#N)c1C)C ZINC00033666
S1c2nc(cc(c2C(N)=C1C(=O)NCC=3OC=CC3)COC)C ZINC00033667
O=C1N(C(=O)C=2C(N1C)=C3N(N=C(C=C3C)C)C2)C ZINC00033669
S(C1=NN=NN(c2ccc(OC)cc2)1)CC3=Nc4c(N3)cccc4 ZINC00033670
S=C1NC(=O)N(C2=C1CCC2)CCc3cc(OC)c(OC)cc3 ZINC00033671
O=C1Oc2c(N1[C@H]3[C@H]4O[C@H](OC4)C(=O)C3)cccc2 ZINC00033673
FC(F)(F)c1cc(ccc1)C(=O)NC(=O)NC2=NNC(=C2)C ZINC00033674
O=C1N(C(=O)C2=C(N(C=C(N1C)2)Cc3ccccc3)c4ccccc4)C ZINC00033678
O=C1N(C(=O)C=2C(N1C)=C3N=Nc4c(N3C2)cccc4)C ZINC00033679
Clc1ccc(cc1)C=2NC=3C(=O)N(C(=O)N(C(C(O)2)3)C)C ZINC00033680
O=C1C=2C(C(OCC)=CC=C1)=C(N(C2C)CC=3OC=CC3)C ZINC00033681
S(=O)(=O)(N[C@](C#C)(CC)C)c1c(OC)ccc(OC)c1 ZINC00033682
S(=O)(=O)(N[C@@](C#C)(CC)C)c1c(OC)ccc(OC)c1 ZINC00033683
S(=O)(=O)(Nc1ccc(cc1)CC([O-])=O)c2c(cc(OC)c(c2)C)C ZINC00033684
S(=O)(=O)(Nc1ccc(cc1)CC([O-])=O)c2ccc(F)cc2 ZINC00033685
[O-]C1=NC(=O)N(C(=O)C)C=C(N2C(=O)[C@@H]3[C@H]4C=C[C@@H]([C@H](C(=O)2)3)C4)1 ZINC00033686
O=C(C1=C(N(C(=C(C(=O)C)1)C)CCC=2c3c(NC2)cccc3)C)C ZINC00033687
[O-][N+](=O)c1ccc(cc1)C2=NN=NN(c3ncccc3)2 ZINC00033692
S1c2nc(cc(c2C=3N=C(OC(=O)C13)C=4OC=CC4)COC)C ZINC00033694
O=C1N(C(=O)C[C@H]1Cc2ccccc2)C[C@@H]3OCCC3 ZINC00033699
O=C1N(C(=O)C[C@H]1Cc2ccccc2)C[C@H]3OCCC3 ZINC00033701
O=C1N(C(=O)C2=C(N1C)NC[NH+](CC=3OC=CC3)C2)C ZINC00033702
O=C1N(C(=O)C2=C(N1C)NC[NH+]([C@H](c3ccccc3)C)C2)C ZINC00033704
O=C1N(C(=O)C2=C(N1C)NC[NH+]([C@@H](c3ccccc3)C)C2)C ZINC00033705
S(=O)(=O)(N[C@](C#C)(CC)C)C=1C2=NSN=C2C=CC1C ZINC00033711
S(=O)(=O)(N[C@@](C#C)(CC)C)C=1C2=NSN=C2C=CC1C ZINC00033712
Clc1cc(ccc1)C2(C([O-])=O)CCC2 ZINC00033714
S(=O)(=O)(Nc1ccc(cc1)CC([O-])=O)c2c(cc(cc2C)C)C ZINC00033715
O=C(OC)[C@@H](C(=O)NC1=NOC(=C1)C)C2CCCC2 ZINC00033716
O=C(OC)[C@H](C(=O)NC1=NOC(=C1)C)C2CCCC2 ZINC00033717
Clc1c(cccc1)[C@@H]2[C@]3(C#N)[C@@](C#N)(C(=[NH+]C(OC)(OC)3)N)2 ZINC00033718
O=C(N1CCOCC1)NCCc2cc(OCC)c(OCC)cc2 ZINC00033719
S(c1nc(N)cc(n1)N)c2ncnc3c2cccc3 ZINC00033720
FC(F)(F)C=1c2c(NC(=O)C1)c3N(C(=C(c3cc2)C)C)C ZINC00033727
Clc1cc(ccc1)C2([NH2+]CC)CCC2 ZINC00033730
Clc1c(NC(=O)[C@@H]2C3(OC(=O)C2)CCCCC3)c(Cl)ccc1 ZINC00033731
Clc1c(NC(=O)[C@H]2C3(OC(=O)C2)CCCCC3)c(Cl)ccc1 ZINC00033732
S(=O)(=O)(NCC=1OC(C([O-])=O)=CC1)c2c(c(c(cc2)C)C)C ZINC00033735
S(=O)(=O)(N1CCOCC1)C2=NN3C(=N2)N=C(C(=C3C)C)C ZINC00033739
S1C(N2C(=O)[C@@H]3[C@H]4C=C[C@@H]([C@H](C(=O)2)3)C4)=C(C#N)C5=C1CCC5 ZINC00033740
Clc1cc(NC(=O)NNc2nc(cc(c(C#N)2)C)C)ccc1 ZINC00033742
FC(F)(F)c1ccc(cc1)C(=O)NNC(=O)c2c(O)cccc2 ZINC00033744
Clc1c(ccc(Cl)c1)C(=O)NC(=O)NC2=NNC(=C2)C ZINC00033745
ClC=1C(Cl)=C(SC1C(=O)OC)C(=O)OC ZINC00033748
[O-]C(=O)CCN=C1[C@H](C(=O)C[C@H](c2ccccc2)C1)C(=O)CC ZINC00033753
[O-]C(=O)CCN=C1[C@@H](C(=O)C[C@@H](c2ccccc2)C1)C(=O)CC ZINC00033754
Clc1c(cccc1)C(=O)Nc2ccc(cc2)CC#N ZINC00033755
O=C(OC)[C@H](C(=O)NC[C@@H]1OCCC1)C2CCCC2 ZINC00033757
O=C(OC)[C@@H](C(=O)NC[C@@H]1OCCC1)C2CCCC2 ZINC00033758
O=C(OC)[C@H](C(=O)NC[C@H]1OCCC1)C2CCCC2 ZINC00033759
O=C(OC)[C@@H](C(=O)NC[C@H]1OCCC1)C2CCCC2 ZINC00033760
S(=O)(=O)(N)c1ccc(N2C(=O)N(N(C(=O)2)C)C)cc1 ZINC00033762
Clc1ccc(S(=O)(=O)CC=2N(c3c(cccc3)C(C#N)2)C)cc1 ZINC00033769
O(c1c2NC(C[C@@H](c2ccc1)C)(C)C)C ZINC00033777
O(c1c2NC(C[C@H](c2ccc1)C)(C)C)C ZINC00033778
S=C1N=C2N(N1C(=O)c3ccc(F)cc3)C=CC=C2C ZINC00033785
S1(=O)(=O)N(c2c3c1cccc3ccc2)CC(=O)N[C@](C#C)(CC)C ZINC00033787
S1(=O)(=O)N(c2c3c1cccc3ccc2)CC(=O)N[C@@](C#C)(CC)C ZINC00033788
O=C(N1CC(=O)N([C@@H](O)C1)CCc2ccccc2)C3CCCCC3 ZINC00033795
O=C(N1CC(=O)N([C@H](O)C1)CCc2ccccc2)C3CCCCC3 ZINC00033796
[O-][N+](=O)C1=NN(C=N1)CCOc2cc3OC(=O)C=Cc3cc2 ZINC00033801
Fc1cc(NCC2=C(NC(C(=O)OCC)=C2C)C)ccc1 ZINC00033802
Clc1ccc(cc1)C(=O)NCC=2C(=S)NC(=CC2C)C ZINC00033803
O1N=C2C(=N1)CCCC(=NOCc3c(C#N)cccc3)2 ZINC00033804
S(=O)(=O)(Nc1cc2OCOc2cc1)C=3C(=O)NC(=O)NC3C ZINC00033806
[O-][N+](=O)C=1N(C(=NC1)C)CC(=O)NC2CCCC2 ZINC00033807
O=C(OCC)/C=C/1\NC(Cc2c(cc3OCCOc3c2)1)(C)C ZINC00033809
O=C(OC)c1c2c([nH+]c(N3CC[NH2+]CC3)c1)cccc2 ZINC00033812
S1C2=NC(C(=O)OC)=CC(=O)N2C(c3ccccc3)=C1 ZINC00033813
Clc1ccc(cc1)[C@@H](O)C(=O)C=2c3c(NC2)cccc3 ZINC00033817
Clc1ccc(cc1)[C@H](O)C(=O)C=2c3c(NC2)cccc3 ZINC00033818
S1C(C(=O)[C@@H](O)c2ccc(N(C)C)cc2)=CC=C1 ZINC00033819
S1C(C(=O)[C@H](O)c2ccc(N(C)C)cc2)=CC=C1 ZINC00033820
Brc1c(OC(=O)N)ccc2c1cccc2 ZINC00033824
O=C(Nc1c(cccc1)C)/C(/C#N)=C/c2cc(OC)c(O)cc2 ZINC00033826
[O-][N+](=O)c1cc(ccc1)/C=C/C(=O)NCCC2=Nc3c(N2)cccc3 ZINC00033841
O=C(N[C@H](c1ccccc1)C)c2ccc(cc2)C[NH+]3CCOCC3 ZINC00033843
[O-]C(=O)c1ccc(N2Cc3c(cccc3)C2)cc1 ZINC00033845
O=C1N(C(=O)C=2N(C=NC(N1C)2)C)CC[NH2+][C@H](c3ccccc3)C ZINC00033848
O=C1N(C(=O)C=2N(C=NC(N1C)2)C)CC[NH2+][C@@H](c3ccccc3)C ZINC00033849
O=C/1Nc2c(cc(cc2)C)\C1=C\C(=O)c3ccccc3 ZINC00033860
O=C(OCCN1N=CN[C@H](C(=O)1)C(C)C)Nc2ccccc2 ZINC00033867
O=C(OCCN1N=CN[C@@H](C(=O)1)C(C)C)Nc2ccccc2 ZINC00033868
S(=O)(=O)(N)c1ccc(N2c3c(N=C2C)cccc3)cc1 ZINC00033877
O=C1Nc2c(cccc2)[C@]31[C@@H]4OC[C@H]5[C@H]([C@@]6(C=C)[C@@H]3[C@H]([NH+](C6)C)5)C4 ZINC00033878
S1C(=NN[C@@H]1[C@@H](O)[C@H](O)[C@H](O)CO)c2ccc(cc2)C ZINC00033887
S1C(C(=O)C[C@@H](c2ccccc2)C3C(=O)NC(=O)NC(=O)3)=CC=C1 ZINC00033897
S1C(C(=O)OCCN2C([N+]([O-])=O)=CN=C2C)=CC=C1 ZINC00033900
S1C(=NN[C@@]21c3c(N(C(=O)2)C)cccc3)c4ccc(cc4)C ZINC00033901
S1C(=NN[C@]21c3c(N(C(=O)2)C)cccc3)c4ccc(cc4)C ZINC00033902
FC(F)(F)[C@]1(O)N(N=C(C1)CC)C(=O)CCc2ccccc2 ZINC00033905
FC(F)(F)[C@@]1(O)N(N=C(C1)CC)C(=O)CCc2ccccc2 ZINC00033906
O=C1N2N=C(c3ccccc3)C(=NC(=NN1)2)c4ccccc4 ZINC00033912
N=1c2c(NC1Nc3c(N)cccc3)cccc2 ZINC00033917
O=C1N(Nc2ccc(OCC)cc2)C(N)=C(O)N1 ZINC00033922
Clc1c(cc(OC)c(OC)c1)/C=C\2/NC(=O)NC(=O)2 ZINC00033925
Clc1c(O)c(Cl)cc(c1)/C=C\2/NC(=O)NC(=O)2 ZINC00033927
Brc1c(O)c(cc(Cl)c1)/C=C\2/NC(=O)NC(=O)2 ZINC00033929
O=C1N/C(/C(=O)N1)=C/c2ccc(N3CCCC3)cc2 ZINC00033931
O=C1N/C(/C(=O)N1)=C\c2ccc(N3CCCC3)cc2 ZINC00033932
S(c1ccccc1)C(=O)NC=2C(=O)N3C(SC=C3)=NC2 ZINC00033933
Fc1ccc(cc1)C2=NN(C(=O)C=C2)C[NH+]3CCCCC3 ZINC00033934
O=C(OCC)C1=NN(c2ccccc2)[C@@H](c3ccccc3)CC(=O)1 ZINC00033954
O=C(OCC)C1=NN(c2ccccc2)[C@H](c3ccccc3)CC(=O)1 ZINC00033955
Clc1ccc(cc1)C(=O)/C=C\2/c3c(NC(=O)2)cccc3 ZINC00033956
[O-][N+](=O)C1=Cc2c(O[C@@H](c3cc(O)c(OC)cc3)1)cccc2 ZINC00033960
[O-][N+](=O)C1=Cc2c(O[C@H](c3cc(O)c(OC)cc3)1)cccc2 ZINC00033961
S1C2=NC(c3ccccc3)=CN2C(=C1)CC([O-])=O ZINC00033969
S1C2=NC(c3ccc(OC)cc3)=CN2C(=C1)CC([O-])=O ZINC00033970
S1[C@@]2(N(c3ccc(cc3)C)C(=O)CC1)c4c(NC(=O)2)cccc4 ZINC00033972
S1[C@]2(N(c3ccc(cc3)C)C(=O)CC1)c4c(NC(=O)2)cccc4 ZINC00033973
O=C1N[C@]2(Oc3c(cccc3)[C@@H](N1)C2)c4ccccc4 ZINC00033982
O(c1nc(N2CCOCC2)cc(n1)NN)CCc3ncccc3 ZINC00033983
O=C(Oc1ccccc1)Nc2cc(OC)c(C#N)cc2 ZINC00033984
O=C1Oc2c(c(O)ccc2C(=C1)C)C ZINC00033985
O=C(Oc1c(OCC)cc(cc1)C=O)C=2OC=CC2 ZINC00033990
S1(=O)(=O)N=C(N(NC(=O)COc2ccccc2)C)c3c1cccc3 ZINC00033991
Clc1cc(c(O)cc1)C=NNC2=NS(=O)(=O)c3c(cccc3)2 ZINC00033992
S1(=O)(=O)N=C(NN=Cc2ncccc2)c3c1cccc3 ZINC00033995
Clc1c(cc(cc1)C2=COC(C=NN3C=NN=C3)=C2)C(=O)OCC ZINC00033999
S=C1N(C(=O)C(C(=O)N1C)=CNc2ccc(F)cc2)C ZINC00034011
S1C([N+]([O-])=O)=CC=C1C=NNC(=O)Cc2cc(OC)c(OC)cc2 ZINC00034018
O=C(NN=CC=1NC=CC1)Cc2cc(OC)c(OC)cc2 ZINC00034020
Brc1ccc(cc1)CC(=O)NN=Cc2cnccc2 ZINC00034022
S1C([N+]([O-])=O)=CC=C1C=NNC(=O)c2c(F)cccc2 ZINC00034032
Brc1c(cccc1)C(=O)NN=CC=2NC=CC2 ZINC00034034
ClC=1SC(C=NNC(=O)[C@H]2Oc3c(OC2)cccc3)=CC1 ZINC00034036
ClC=1SC(C=NNC(=O)[C@@H]2Oc3c(OC2)cccc3)=CC1 ZINC00034038
Fc1c(cccc1)C=NNC(=O)[C@@H](O)c2ccccc2 ZINC00034040
Fc1c(cccc1)C=NNC(=O)[C@H](O)c2ccccc2 ZINC00034042
[O-][N+](=O)c1cc(c([O-])cc1)C=NNC(=O)[C@@H](O)c2ccccc2 ZINC00034044
[O-][N+](=O)c1cc(c([O-])cc1)C=NNC(=O)[C@H](O)c2ccccc2 ZINC00034046
Brc1c(cc(O)cc1)C=NNC(=O)[C@@H](O)c2ccccc2 ZINC00034048
Brc1c(cc(O)cc1)C=NNC(=O)[C@H](O)c2ccccc2 ZINC00034050
BrC1=CSC(C=NNC(=O)[C@@H](O)c2ccccc2)=C1 ZINC00034052
BrC1=CSC(C=NNC(=O)[C@H](O)c2ccccc2)=C1 ZINC00034054
Brc1cncc(c1)C(=O)NN=CC=2NC=CC2 ZINC00034056
O=C(N)/C(/C#N)=C/c1c(OC)cc(N2CCOCC2)cc1 ZINC00034066
S=C(NN=Cc1c(OC)cc(N2CCOCC2)cc1)N ZINC00034068
O=C(NC1CC1)/C(/C#N)=C/c2ccc(N3CCOCC3)cc2 ZINC00034070
S1C(/C=C(\C#N)/C(=O)NCc2cc3OCOc3cc2)=CC=C1 ZINC00034076
S=C(N1CCCC1)C=2SC=CC2 ZINC00034078
O=C1N(C(=CC(=C(C#N)1)C)C)CCc2ccccc2 ZINC00034088
Clc1c(O)c(OC)cc(c1)C=NN2C=NN=C2 ZINC00034092
Clc1c(O)c(OC)cc(c1)C=NN2C=NN=C2 ZINC00034093
S(=O)(=O)(N)c1ccc(cc1)C=2OC(C=NN3C=NN=C3)=CC2 ZINC00034100
S(=O)(=O)(N)c1ccc(N2C(C=NN3C=NN=C3)=CC=C2)cc1 ZINC00034102
O=C1NC(=O)c2c(cc(cc2)C=3OC(C=NN4C=NN=C4)=CC3)1 ZINC00034103
O=C1NC(=O)c2c(cc(cc2)C=3OC(C=NN4C=NN=C4)=CC3)1 ZINC00034104
O=C(Oc1cc(ccc1)C=NNC(=O)c2ncccc2)C=3OC=CC3 ZINC00034105
ClC=1SC(C=NNC(=O)c2ccncc2)=CC1 ZINC00034107
O=C(NCc1cc2OCOc2cc1)/C(/C#N)=C/C3=C(NC(=C3)C)C ZINC00034116
Clc1c(c(F)ccc1)/C=C\2/NC(=S)NC(=O)2 ZINC00034121
Clc1c(cccc1)CSC2=Nc3c(ncnc(N)3)N2 ZINC00034127
S(C1=Nc2c(ncnc(N)2)N1)CC(=O)Nc3ccc(cc3)C ZINC00034128
S(C1=Nc2c(ncnc(N)2)N1)CC(=O)Nc3ccc(OC)cc3 ZINC00034129
S(C1=Nc2c(N1CC(=O)N)cccc2)C3CCCCC3 ZINC00034130
S=C(N1CCOCC1)c2ccc([N+]([O-])=O)cc2 ZINC00034133
Clc1c(c(N2C(=O)C[C@H](C(=O)NC=3SC=CN3)C2)ccc1)C ZINC00034134
Clc1c(c(N2C(=O)C[C@@H](C(=O)NC=3SC=CN3)C2)ccc1)C ZINC00034135
S(=O)(=O)(NNC(=O)c1ccncc1)c2ccc([N+]([O-])=O)cc2 ZINC00034138
Clc1c(ccc([N+]([O-])=O)c1)C(=O)NC=2SC=CN2 ZINC00034139
N#Cc1c(C#N)cc2N(N=Nc2c1)c3c4c(ccc3)cccc4 ZINC00034142
S1C(N)=C(C#N)C(c2ccc(cc2)C)=C1C ZINC00034145
S1C(N)=C(C#N)C(c2ccccc2)=C1C ZINC00034150
S1C(N)=C(C#N)C(c2c(ccc(c2)C)C)=C1 ZINC00034151
S1C(N)=C(C#N)C(c2ccc(OC)cc2)=C1C ZINC00034152
O=C1NC(=O)C=C(N1)C=NNC(=O)c2cc3OCCOc3cc2 ZINC00034165
OCC1N(c2ccccc2)CCN(c3ccccc3)1 ZINC00034168
O=C1Oc2c(N1C[NH+](C3CCCCC3)C)cccc2 ZINC00034170
O=C(NCC(=O)OC1CCCCC1)c2ccccc2 ZINC00034172
O=C(Nc1ccc(OC)cc1)[C@@H]2C3(C2)CCC3 ZINC00034173
O=C(Nc1ccc(OC)cc1)[C@H]2C3(C2)CCC3 ZINC00034174
S(c1nc(cc(n1)C)C)CC(=O)Nc2ncccn2 ZINC00034179
O=C1N(C(=O)c2c(cccc2)1)CN(C#N)c3nc(cc(n3)C)C ZINC00034184
S1(=O)(=O)N=C(NN=C2CCCC2)c3c1cccc3 ZINC00034189
S(=O)(=O)(Nc1ccncc1)c2cc3c(cc2)cccc3 ZINC00034190
Clc1cc(N2N=C(c3c(cccc3)C(=O)2)C)c(N)cc1 ZINC00034191
O=C(OC)CC1=C(C(=O)C[C@H]2[C@@]1(CCCC2(C)C)C)C ZINC00034192
O=C(OC)CC1=C(C(=O)C[C@@H]2[C@@]1(CCCC2(C)C)C)C ZINC00034193
O=C(OC)CC1=C(C(=O)C[C@H]2[C@]1(CCCC2(C)C)C)C ZINC00034194
O=C(OC)CC1=C(C(=O)C[C@@H]2[C@]1(CCCC2(C)C)C)C ZINC00034195
S(=O)(=O)(Nc1cnc2c(c1)cccc2)C=3C(=O)NC(=O)NC3C ZINC00034199
O=C(N1CCOCC1)/C=C/2\NC(Cc3c(cccc3)2)(CC)CC ZINC00034201
[O-][N+](=O)c1c(cc(cc1)C(=O)NCC=2OC=CC2)C ZINC00034204
O=C(NNC(=O)Cc1cc(OC)c(OC)cc1)/C=C/c2ccccc2 ZINC00034206
S1C(=NC(=C1)C)NC(=O)[C@@H]2N(C(=O)Oc3ccccc3)C[C@H](O)C2 ZINC00034211
S1C(=NC(=C1)C)NC(=O)[C@H]2N(C(=O)Oc3ccccc3)C[C@H](O)C2 ZINC00034212
S1C(=NC(=C1)C)NC(=O)[C@@H]2N(C(=O)Oc3ccccc3)C[C@@H](O)C2 ZINC00034213
S1C(=NC(=C1)C)NC(=O)[C@H]2N(C(=O)Oc3ccccc3)C[C@@H](O)C2 ZINC00034214
S1C2=C(NC(=C2C)C)C(C(=O)OCC)=C1C ZINC00034217
S1C(=NN=C1C(C)C)NC(=O)C=2Oc3c(cccc3)C2 ZINC00034221
S(c1cc(C#N)c(C#N)cc1)C2=Nc3c(N2)cccc3 ZINC00034222
O=C1NC(=[NH+]C1)Nc2nc3c(c(n2)C)cc(OC)cc3 ZINC00034223
O=C(N1N=C(C[C@@](O)1C)C)C=2Oc3c(cccc3)C2 ZINC00034224
O=C(N1N=C(C[C@](O)1C)C)C=2Oc3c(cccc3)C2 ZINC00034225
O=C(N1CC=2Nc3c(cccc3)C2CC1)C=4OC=CC4 ZINC00034226
Clc1cnc(NC(=O)CSC2=NN=CN2C)cc1 ZINC00034231
S(C1=NN=CN1C)CC(=O)Nc2c3c(ccc2)cccc3 ZINC00034232
Clc1c(NC(=O)CCC([O-])=O)c(cc(c1)C)C ZINC00034234
S=C1N(C(=O)[C@H](N1)CC([O-])=O)Cc2ccccc2 ZINC00034235
S=C1N(C(=O)[C@@H](N1)CC([O-])=O)Cc2ccccc2 ZINC00034236
S1c2c3c(nc(c2C[C@@H]1C)C)c(OC)ccc3 ZINC00034237
S1c2c3c(nc(c2C[C@H]1C)C)c(OC)ccc3 ZINC00034238
O=C(OCC(=O)N1CCCCC1)C2=NON=C(N)2 ZINC00034240
S(C=1Oc2c(N1)cccc2)CC(=O)NC=3SCC(=O)N3 ZINC00034241
S(C1=Nc2c(N1C(=O)OCC)cccc2)CC(=O)OCC ZINC00034242
S1C(/C=C/C2=NN[C@@](O)(C(F)(F)F)C2)=CC=C1 ZINC00034243
S1C(/C=C/C2=NN[C@](O)(C(F)(F)F)C2)=CC=C1 ZINC00034245
S(C=1Oc2c(N1)cccc2)[C@@H]3C(=O)CCCC3 ZINC00034248
S(C=1Oc2c(N1)cccc2)[C@H]3C(=O)CCCC3 ZINC00034249
S(c1nc(cc(c(C#N)1)C)C)CC(=O)c2ccc(OC)cc2 ZINC00034250
O=C(NC1=NN(c2ccccc2)C(=O)C1)c3ccc(N)cc3 ZINC00034251
O=C1Oc2c(OC)cccc2C=C1CC(=O)c3ccc(OC)cc3 ZINC00034258
S(c1ncnc2N(C=Nc12)C[NH+]3CCOCC3)C ZINC00034259
S(C=1Oc2c(N1)cccc2)C[C@@H](O)COc3ccccc3 ZINC00034260
S(C=1Oc2c(N1)cccc2)C[C@H](O)COc3ccccc3 ZINC00034261
O(c1c(cc(OC)c(c1)CN2C=NC=C2)CN3C=NC=C3)C ZINC00034262
O=C(OCC)C1=C(OC(N)=C(C#N)[C@@H](C=2OC=CC2)1)c3ccccc3 ZINC00034264
O=C(OCC)C1=C(OC(N)=C(C#N)[C@H](C=2OC=CC2)1)c3ccccc3 ZINC00034265
O=C1N(N(C)C)C(C#N)(C#N)C(C#N)(C#N)[C@H](C1)C ZINC00034267
O=C1N(N(C)C)C(C#N)(C#N)C(C#N)(C#N)[C@@H](C1)C ZINC00034268
O=C(OC(C)(C)C)N1[C@H](C(=O)NC2CCCCCC2)CCC1 ZINC00034271
O=C(OC(C)(C)C)N1[C@@H](C(=O)NC2CCCCCC2)CCC1 ZINC00034272
O(c1c(OC)ccc(c1)[C@H](O)C2=NC=CN2Cc3ccccc3)C ZINC00034273
O=C(N1CCOCC1)C=2OC(C(=O)c3ccccc3)=CC2 ZINC00034276
S1C(=NN=C1)NC(=O)c2ccc(cc2)COc3ccc(OC)cc3 ZINC00034281
O=C1N(c2ccc(Oc3ccc(C#N)cc3)cc2)C(=O)CC1 ZINC00034282
S(C=1OC(=NN1)c2ccncc2)CC(=O)N3N=C(C[C@@](O)3C)C ZINC00034283
S(C=1OC(=NN1)c2ccncc2)CC(=O)N3N=C(C[C@](O)3C)C ZINC00034284
S(C1=NC=NN1)CC(=O)NCC2=NNC(=O)c3c(cccc3)2 ZINC00034288
S(Cc1nc(nc(n1)N)N2CCOCC2)Cc3ccccc3 ZINC00034291
S(C=1SCCN1)CC(=O)Nc2ccc(OC(F)(F)F)cc2 ZINC00034293
O=C(O[C@](C#CC[NH+]1CCOCC1)(C(=C)C)C)C ZINC00034305
O=C(O[C@@](C#CC[NH+]1CCOCC1)(C(=C)C)C)C ZINC00034306
S(=O)(=O)(C1=C(N)C(=O)N(c2ccc(F)cc2)[C@H](c3ccccc3)1)C ZINC00034308
O=C(Nc1c2c(nc(cc2)C)ccc1C)C3CC3 ZINC00034309
O=C1N(COC(=O)C)CCN1COC(=O)C ZINC00034310
Brc1cc2c3c(c1)C(=O)NC(=O)c3ccc2 ZINC00034313
S1(=O)(=O)N=C(N(N)CCc2ncccc2)c3c1cccc3 ZINC00034315
O=C(OCC)N1CCN(C(=O)C=2OC=CC2)CC1 ZINC00034316
S(c1nc(cc(n1)C)C)c2nnc(c3c2cccc3)C ZINC00034317
O=C1[C@H]([C@@H](c2ccccc2)C(C#N)(C#N)C(C#N)(C#N)C1)CCC ZINC00034318
O=C1[C@@H]([C@@H](c2ccccc2)C(C#N)(C#N)C(C#N)(C#N)C1)CCC ZINC00034319
O=C1[C@H]([C@H](c2ccccc2)C(C#N)(C#N)C(C#N)(C#N)C1)CCC ZINC00034320
O=C1[C@@H]([C@H](c2ccccc2)C(C#N)(C#N)C(C#N)(C#N)C1)CCC ZINC00034321
S=C(N(CC)CC)Nc1ccc(cc1)C([O-])=O ZINC00034322
O1C=2NN=C(C2[C@H](C=3N(C=CC3)C)C(C#N)=C1N)C ZINC00034324
O1C=2NN=C(C2[C@@H](C=3N(C=CC3)C)C(C#N)=C1N)C ZINC00034325
S1C(SCc2c(OC)ccc(c2)C(=O)C)=NN=C1C ZINC00034326
S=C(N1N=C(c2ccccc2)C[C@@H]1c3ccccc3)N ZINC00034327
S=C(N1N=C(c2ccccc2)C[C@H]1c3ccccc3)N ZINC00034328
S1(=O)(=O)Nc2c3c1cccc3c(NC(=O)c4ccccc4)cc2 ZINC00034330
S(C1=Nc2c(N1)cccc2)C[C@H]3OC(=O)[C@](C(=O)OCC)(C3)CC ZINC00034336
S(C1=Nc2c(N1)cccc2)C[C@H]3OC(=O)[C@@](C(=O)OCC)(C3)CC ZINC00034337
S(C1=Nc2c(N1)cccc2)C[C@@H]3OC(=O)[C@](C(=O)OCC)(C3)CC ZINC00034338
S(C1=Nc2c(N1)cccc2)C[C@@H]3OC(=O)[C@@](C(=O)OCC)(C3)CC ZINC00034339
[O-][N+](=O)c1ccc(cc1)C2=NC3=NN=NN3[C@@H](c4ccccc4)C2 ZINC00034342
[O-][N+](=O)c1ccc(cc1)C2=NC3=NN=NN3[C@H](c4ccccc4)C2 ZINC00034343
S(=O)(=O)(N1[C@H](C(=O)C1)CC)c2ccc(cc2)C ZINC00034348
S(=O)(=O)(N1[C@@H](C(=O)C1)CC)c2ccc(cc2)C ZINC00034349
Clc1cc2N=C(Sc2cc1)SCC(=O)NC[C@@H]3OCCC3 ZINC00034352
Clc1cc2N=C(Sc2cc1)SCC(=O)NC[C@H]3OCCC3 ZINC00034353
O=C(N1N(c2ccccc2)[C@H](C[C@H]([NH2+]Cc3ccccc3)1)C)C ZINC00034356
O1N=C(N)C(=N1)C2=NOC(=N2)CCc3ccc(OC)cc3 ZINC00034357
O(c1nc(nc(n1)N2N=C(C=C2C)C)N3N=C(C=C3C)C)C ZINC00034359
O=C1N(C(=O)[C@@H](C(=O)N1)Cc2ccc(OC)cc2)C3CCCCC3 ZINC00034361
FC(F)(F)c1cc(N2C=CC=C2)ccc1 ZINC00034362
O=C(NCC=1OC=CC1)c2cc3NC(=O)COc3cc2 ZINC00034364
O=C(NCC=1OC=CC1)C2(COC(OC2)c3ccccc3)C ZINC00034365
O=C(OCC)C=1NC(=C(C1C)C[NH2+]CC=2OC=CC2)C ZINC00034369
O=C(Nc1c(O)c(ccc1)C=2Oc3c(cccc3)C(=O)C2)C ZINC00034370
FC(F)(F)Oc1ccc(NC(=O)C[NH+]2CCCCC2)cc1 ZINC00034374
O=C(N(C1CC([NH+](C(C1)(C)C)C)(C)C)C)C2=NNC=C2 ZINC00034376
S1C=2N[C@](NC(=O)C2C(=C1C)C)(c3ccccc3)C(=O)OCC ZINC00034377
S1C=2N[C@@](NC(=O)C2C(=C1C)C)(c3ccccc3)C(=O)OCC ZINC00034378
S(C1=NN=NN(c2ccccc2)1)CC3=CC4=NON=C4C=C3 ZINC00034379
S1C(C(=O)N2CCN(c3ccc(F)cc3)CC2)=C4OCCOC4=C1 ZINC00034381
S1C(=NN=C1CCc2ccccc2)N3C=CC=C3 ZINC00034382
Clc1c(SCC(=O)NC(CO)(C)C)ccc(c1)C(F)(F)F ZINC00034383
O=C(OCC)c1ccc(N2C(=O)[C@H]([C@@H]3OCCC3)CC(=O)2)cc1 ZINC00034385
O=C(OCC)c1ccc(N2C(=O)[C@H]([C@H]3OCCC3)CC(=O)2)cc1 ZINC00034387
O=C(Nc1ccc(cc1)CC#N)COc2cc3c(cc2)CCC3 ZINC00034391
S(=O)(=O)(NCC)c1c(c(N2N=NN=C2)c(cc1)C)C ZINC00034393
S(C1=NN=NN(c2ccccc2)1)C3=NC=CN3C ZINC00034394
S1C(N2C=CC=C2)=C(C(=O)OCC)C(=C1C(=O)C)C ZINC00034395
S1C(=NN=C1Cc2ccc(OC)cc2)N3C=CC=C3 ZINC00034396
S(=O)(=O)(N1[C@H](C([O-])=O)CCCC1)C=2C3=NSN=C3C=CC2 ZINC00034406
S(=O)(=O)(N1[C@@H](C([O-])=O)CCCC1)C=2C3=NSN=C3C=CC2 ZINC00034408
S(=O)(=O)(Nc1c(cccc1)C([O-])=O)C=2C3=NSN=C3C=CC2 ZINC00034410
S1C(=NC(C2=C(NC(C(=O)OCC)=C2C)C)=C1)NC(=O)C3CC3 ZINC00034411
O(c1ncc2c(N(C=C2)Cc3ccccc3)c(C#N)1)C ZINC00034412
O=C1N(c2ccccc2)C=NC=3N(N=NC13)Cc4ccccc4 ZINC00034417
O=C1[C@H]2O[C@@H]([C@@H](N3N=NN=C3c4c(cccc4)C)C1)CO2 ZINC00034418
O=C1N(Cc2c(N1)ccc(c2)CN3C(=O)c4c(cccc4)C(=O)3)C ZINC00034419
O=C1N(c2ccccc2)[C@@]3(N(c4c(cccc4)1)C(=O)CC3)C ZINC00034424
O=C1N(c2ccccc2)[C@]3(N(c4c(cccc4)1)C(=O)CC3)C ZINC00034425
Clc1c(O[C@H](C(=O)Nc2ncccn2)C)ccc(Cl)c1 ZINC00034426
Clc1c(O[C@@H](C(=O)Nc2ncccn2)C)ccc(Cl)c1 ZINC00034427
O=C(C=1c2c(OC1C)ccc(OCC[NH+]3CCCCC3)c2)C ZINC00034430
S1C(C(=O)N2CCN(c3c(F)cc(cc3)C(=O)C)CC2)=CC=C1 ZINC00034434
O=C(OCC)C=1c2c(NC1C)ccc(OC)c2 ZINC00034436
O=C(OCC)C=1c2c(N(C1C)C)cc(c(O)c2)C ZINC00034437
O=C(N1CCN(c2c(cccc2)C)CC1)c3c(O)cccc3 ZINC00034441
[O-][N+](=O)c1cc(ccc1)[C@H]2[NH2+]CCc3c(cc(OC)c(OC)c3)2 ZINC00034442
[O-][N+](=O)c1cc(ccc1)[C@@H]2[NH2+]CCc3c(cc(OC)c(OC)c3)2 ZINC00034443
O(c1c(OC)cc2c(c1)[C@H]([NH2+]CC2)c3c(O)cccc3)C ZINC00034444
O(c1c(OC)cc2c(c1)[C@@H]([NH2+]CC2)c3c(O)cccc3)C ZINC00034445
Fc1cc(ccc1)[C@H]2N(C(=O)C)CCc3c(cc(OC)c(OC)c3)2 ZINC00034446
Fc1cc(ccc1)[C@@H]2N(C(=O)C)CCc3c(cc(OC)c(OC)c3)2 ZINC00034447
O(c1c(O)ccc(c1)[C@@H]2[NH2+]CCc3c(cc(OC)c(OC)c3)2)CC ZINC00034448
O(c1c(O)ccc(c1)[C@H]2[NH2+]CCc3c(cc(OC)c(OC)c3)2)CC ZINC00034449
Brc1c(cc(N2C(=O)C[C@H](C([O-])=O)C2)cc1)C ZINC00034452
Brc1c(cc(N2C(=O)C[C@@H](C([O-])=O)C2)cc1)C ZINC00034453
S(=O)(=O)(N[C@H](C([O-])=O)C)C=1C2=NSN=C2C=CC1 ZINC00034455
S(=O)(=O)(N[C@@H](C([O-])=O)C)C=1C2=NSN=C2C=CC1 ZINC00034456
[O-][N+](=O)c1cc2Oc3c(NC(=O)c2c(OCC)c1)cccc3 ZINC00034461
[O-][N+](=O)c1cc2Oc3c(NC(=O)c2c(OC)c1)cccc3 ZINC00034462
[O-]C(=O)[C@H]1N(C(=O)C2=C(OC(=C2)C(C)(C)C)C)CCC1 ZINC00034467
[O-]C(=O)[C@@H]1N(C(=O)C2=C(OC(=C2)C(C)(C)C)C)CCC1 ZINC00034468
S(=O)(=O)(N1CCCCC1)c2cc3c(N(S(=O)(=O)C)CC3)cc2 ZINC00034469
S1C(=NC(=C1C(=O)OCC)C)NC(=O)C=2Oc3c(cccc3)C2 ZINC00034472
S(=O)(=O)(N[C@H](C([O-])=O)CCC)C=1C2=NSN=C2C=CC1 ZINC00034473
S(=O)(=O)(N[C@@H](C([O-])=O)CCC)C=1C2=NSN=C2C=CC1 ZINC00034474
S(=O)(=O)(N[C@H](C([O-])=O)C(C)C)C=1C2=NSN=C2C=CC1 ZINC00034475
S(=O)(=O)(N[C@@H](C([O-])=O)C(C)C)C=1C2=NSN=C2C=CC1 ZINC00034476
O=C1OC2([C@@](O)(N1CC=3OC=CC3)C)CCCCC2 ZINC00034479
O=C1OC2([C@](O)(N1CC=3OC=CC3)C)CCCCC2 ZINC00034480
Fc1c(N2CCN(C(=O)c3ccccc3)CC2)ccc(c1)C(=O)C ZINC00034481
O=C\1N2[C@@H](c3c(cccc3)CC2)CN/C1=C\C(=O)c4ccccc4 ZINC00034484
O=C\1N2[C@H](c3c(cccc3)CC2)CN/C1=C\C(=O)c4ccccc4 ZINC00034486
O(c1c(OC)cc2c(c1)[C@@H]([NH2+]CC2)c3c(O)cc(OC)cc3)C ZINC00034488
O(c1c(OC)cc2c(c1)[C@H]([NH2+]CC2)c3c(O)cc(OC)cc3)C ZINC00034489
[O-][N+](=O)c1cc(ccc1)[C@H]2[NH2+]CCc3c(cc(OC)c(OCC)c3)2 ZINC00034493
[O-][N+](=O)c1cc(ccc1)[C@@H]2[NH2+]CCc3c(cc(OC)c(OCC)c3)2 ZINC00034494
O(c1c(OCC)cc2c(c1)[C@H]([NH2+]CC2)c3ccc(O)cc3)CC ZINC00034495
O(c1c(OCC)cc2c(c1)[C@@H]([NH2+]CC2)c3ccc(O)cc3)CC ZINC00034496
O=C\1N2[C@H](c3c(cccc3)CC2)CN/C1=C/C(=O)c4ccc(cc4)C ZINC00034500
Fc1c(N2CCN(C(=O)CCC)CC2)cc(c(c1)C(=O)C)C ZINC00034508
Fc1c(N2CCN(C(=O)CC)CC2)ccc(c1)C(=O)CCC ZINC00034509
O=C\1N2[C@@H](c3c(cccc3)CC2)CN/C1=C/C(=O)c4cc(OC)ccc4 ZINC00034510
O=C\1N2[C@H](c3c(cccc3)CC2)CN/C1=C/C(=O)c4cc(OC)ccc4 ZINC00034512
O(c1c(OCC)cc2c(c1)[C@H]([NH2+]CC2)c3cc(OC)c(O)cc3)CC ZINC00034520
O(c1c(OCC)cc2c(c1)[C@@H]([NH2+]CC2)c3cc(OC)c(O)cc3)CC ZINC00034521
O(c1c(OCC)cc2c(c1)[C@H]([NH2+]CC2)c3cc(O)c(OC)cc3)CC ZINC00034530
O(c1c(OCC)cc2c(c1)[C@@H]([NH2+]CC2)c3cc(O)c(OC)cc3)CC ZINC00034531
O(c1c(OCC)cc2c(c1)[C@H]([NH2+]CC2)c3cc(O)ccc3)CC ZINC00034539
O(c1c(OCC)cc2c(c1)[C@@H]([NH2+]CC2)c3cc(O)ccc3)CC ZINC00034540
ClC(F)(F)Oc1cc2c(NC(=C2CC[NH3+])C)cc1 ZINC00034571
S(=O)(=O)(N1[C@@H](c2c(cccc2)CC1)C([O-])=O)c3ccc(OC)cc3 ZINC00034572
S(=O)(=O)(N1[C@H](c2c(cccc2)CC1)C([O-])=O)c3ccc(OC)cc3 ZINC00034574
[O-][N+](=O)c1c(OCC(=O)N2c3c(cccc3)CC2)cccc1 ZINC00034581
O(c1c(OCC)cc2c(c1)[C@H]([NH2+]CC2)c3c(O)c(OC)ccc3)CC ZINC00034587
O(c1c(OCC)cc2c(c1)[C@@H]([NH2+]CC2)c3c(O)c(OC)ccc3)CC ZINC00034588
S(c1c(F)c(F)nc(N2CC[NH2+]CC2)c(F)1)c3ccc(F)cc3 ZINC00034600
S1C(NC(=O)C2CCCC2)=C(C(=O)N)C3=C1CCCC3 ZINC00034601
O=C1OC2([C@@H](C(=O)Nc3c(cccc3)C)C1)CCCCC2 ZINC00034607
O=C1OC2([C@H](C(=O)Nc3c(cccc3)C)C1)CCCCC2 ZINC00034608
S(=O)(=O)(N1CCN(c2ccc(cc2)C)CC1)c3ccc(F)cc3 ZINC00034609
S(=O)(=O)(N1[C@H](c2c(cc(OC)c(OC)c2)CC1)C)c3ccccc3 ZINC00034610
S(=O)(=O)(N1[C@@H](c2c(cc(OC)c(OC)c2)CC1)C)c3ccccc3 ZINC00034611
Clc1c(F)ccc(NC(=S)NC[C@@H]2OCCC2)c1 ZINC00034615
Clc1c(F)ccc(NC(=S)NC[C@H]2OCCC2)c1 ZINC00034616
Clc1ccc(N2C(=O)C(C#N)=CC=3C(=O)CC(CC23)(C)C)cc1 ZINC00034617
O=C1NC2=C(C=C1C(=O)NCCc3ccccc3)CCCC2 ZINC00034618
Clc1c(NC(=O)C=2C(=O)NC3=C(C2)CCCC3)cccc1 ZINC00034619
O=C(Nc1ccccc1)C=2C(=O)NC(c3ccccc3)=CC2 ZINC00034620
Clc1c(NC(=O)C=2C(=O)N(C(=CC2C)C)C)cccc1 ZINC00034621
O=C1N(C(=CC(=C1C(=O)NC[C@@H]2OCCC2)C)C)C ZINC00034623
O=C1N(C(=CC(=C1C(=O)NC[C@H]2OCCC2)C)C)C ZINC00034624
S(c1ncccc1)CC(=O)NNC(=O)c2ccccc2 ZINC00034625
S1C(SCC(=O)NNC(=O)c2ccccc2)=NN=C1C ZINC00034626
Clc1cc2N(C(Sc2cc1)=C(C#N)C#N)C ZINC00034630
S1c2c(N(C1=C(C#N)C#N)CC)cc(OC)cc2 ZINC00034631
S=C(NCc1ccc(cc1)C([O-])=O)NCC ZINC00034634
S1[C@H](N(C(=O)C1)C[C@H](O)c2ccccc2)c3ccc(OC)cc3 ZINC00034639
S1[C@@H](N(C(=O)C1)C[C@H](O)c2ccccc2)c3ccc(OC)cc3 ZINC00034640
S1[C@H](N(C(=O)C1)C[C@@H](O)c2ccccc2)c3ccc(OC)cc3 ZINC00034641
S1[C@@H](N(C(=O)C1)C[C@@H](O)c2ccccc2)c3ccc(OC)cc3 ZINC00034642
O=C(OCC)C=1ON=C(C2=NON=C(N3CCOCC3)2)C1 ZINC00034645
S(C#N)c1ccc(NC(=O)CSC2=Nc3c(N2)cccc3)cc1 ZINC00034650
O=C1/C(=C/C=2OC(=CC2)C)/CCCC1(C)C ZINC00034651
S=C(NC1CCCCC1)NC[C@H]2Oc3c(OC2)cccc3 ZINC00034661
S=C(NC1CCCCC1)NC[C@@H]2Oc3c(OC2)cccc3 ZINC00034662
Brc1cc2c(cc1)C(=O)N(NC(=O)c3ccncc3)C(=O)2 ZINC00034665
S=C(Nc1ccc(OC)cc1)Nc2ccc(NC(=O)C)cc2 ZINC00034666
S1c2nc(cc(c2C(N)=C1C(=O)c3ccccc3)COC)C ZINC00034676
O=C1NC(=C(C(=O)OCC)[C@@H](N1)c2c(O)ccc(OC)c2)C ZINC00034681
O=C1NC(=C(C(=O)OCC)[C@H](N1)c2c(O)ccc(OC)c2)C ZINC00034682
[O-]C(=O)C(c1ccccc1)c2ccccc2 ZINC00034687
[O-][N+](=O)c1c(c(ccc1)C([O-])=O)C(=O)Nc2ccc(cc2)C(=O)C ZINC00034690
S1C(=NN=C1C(C)C)NC(=O)c2cc([N+]([O-])=O)ccc2 ZINC00034695
S1C(=NN=C1C)NC(=O)COC(=O)C=2OC=CC2 ZINC00034702
S(C1=Nc2c(N1C(=O)Oc3ccccc3)cccc2)CC(=O)N ZINC00034705
O=C1N(c2c(cccc2)[C@](O)1[C@@H]3C(=O)c4c(ccc(OC)c4)CC3)C ZINC00034707
O=C1N(c2c(cccc2)[C@@](O)1[C@@H]3C(=O)c4c(ccc(OC)c4)CC3)C ZINC00034708
O=C1N(c2c(cccc2)[C@](O)1[C@H]3C(=O)c4c(ccc(OC)c4)CC3)C ZINC00034709
O=C1N(c2c(cccc2)[C@@](O)1[C@H]3C(=O)c4c(ccc(OC)c4)CC3)C ZINC00034710
S(=O)(=O)(N1[C@H](N(C(=O)OCC)CC1)C(C)C)c2ccc(cc2)C ZINC00034711
S(=O)(=O)(N1[C@@H](N(C(=O)OCC)CC1)C(C)C)c2ccc(cc2)C ZINC00034712
BrC=1C(=NN(C(=O)C=2OC=CC2)C1C)C ZINC00034715
S1C(NC(=O)/C=C/c2ccccc2)=C(C(=O)N)C3=C1CCC3 ZINC00034723
S(C1=NN=C([O-])NC(=O)1)Cc2c3c(ccc2)cccc3 ZINC00034725
FC(F)(F)C(=O)NC1=CC2=NN(N=C2C=C1)c3ccccc3 ZINC00034726
O=C(Oc1c(OC)cc(cc1)C=O)N2CCOCC2 ZINC00034727
O=C1N2C(=NN=C2c3c(OC)cccc3)NC(=C1CC)C ZINC00034728
Fc1c(N2CCN(C(=O)c3ccccc3)CC2)ccc(c1)C(=O)CC ZINC00034729
Fc1c(NC2=NC3=NON=C(N4N=NN=C42)3)cccc1 ZINC00034731
O1CCN(c2nc(nc(n2)NC(C)C)NC3CCCC3)CC1 ZINC00034734
O1C=2NN=C(C2[C@H](c3cc(OC)c(OC)cc3)C(C#N)=C1N)C(C)C ZINC00034748
O1C=2NN=C(C2[C@@H](c3cc(OC)c(OC)cc3)C(C#N)=C1N)C(C)C ZINC00034749
Clc1c(N)c(Cl)cc(NC(=O)/C=C/C([O-])=O)c1 ZINC00034753
[O-][N+](=O)c1ccc(cc1)[C@@H]2C(C#N)=C(OC=3NN=C(C32)C(C)C)N ZINC00034761
[O-][N+](=O)c1ccc(cc1)[C@H]2C(C#N)=C(OC=3NN=C(C32)C(C)C)N ZINC00034762
O=C(Oc1c(OC)cccc1C=O)N2CCOCC2 ZINC00034765
Clc1cc2c(OC(C(=O)C3CC3)=C(NC(=O)C[NH+]4CCCC4)2)cc1 ZINC00034766
S1C(=NC(C=2N3C(SC=C3)=NC2C)=C1)Nc4ncccc4 ZINC00034767
O=C(OC)C=1N=NN(C2=NON=C(N)2)C1C(C)(C)C ZINC00034768
S1C2=NC(c3ccccc3)=CN(N=C1C(F)(F)F)2 ZINC00034769
[O-][N+](=O)c1ccc(cc1)[C@@H]2NC(=O)N(C(=C(C(=O)OCC)2)C)CCO ZINC00034783
[O-][N+](=O)c1ccc(cc1)[C@H]2NC(=O)N(C(=C(C(=O)OCC)2)C)CCO ZINC00034784
O=C(OCC)C1=C(N(C(=O)N[C@@H](c2ccc(O)cc2)1)CCO)C ZINC00034785
O=C(OCC)C1=C(N(C(=O)N[C@H](c2ccc(O)cc2)1)CCO)C ZINC00034786
[O-][N+](=O)c1cc(ccc1)[C@@H]2NC(=O)N(C(=C(C(=O)OCC)2)C)CCO ZINC00034787
[O-][N+](=O)c1cc(ccc1)[C@H]2NC(=O)N(C(=C(C(=O)OCC)2)C)CCO ZINC00034788
O=C(OCC)C1=C(N(C(=O)N[C@@H](c2ccc(OC)cc2)1)CCO)C ZINC00034789
O=C(OCC)C1=C(N(C(=O)N[C@H](c2ccc(OC)cc2)1)CCO)C ZINC00034790
N=1N2C(=NC(c3ccccc3)=C2)N=CC1c4ccccc4 ZINC00034791
S1/C(/C(=O)N2c3c(N=C12)cccc3)=C\c4cc(O)ccc4 ZINC00034792
[O-][n+]1c(NC(=O)C(O)(c2c(cccc2)C)c3c(cccc3)C)cccc1 ZINC00034794
S1C(C(=O)N2[C@H](CN(C(=O)C=3SC=CC3)CC2)C)=CC=C1 ZINC00034795
S1C(C(=O)N2[C@@H](CN(C(=O)C=3SC=CC3)CC2)C)=CC=C1 ZINC00034796
S1[C@H]([NH2+][C@@H](C([O-])=O)C1)c2cc(c(OC)cc2)C ZINC00034804
S1[C@@H]([NH2+][C@@H](C([O-])=O)C1)c2cc(c(OC)cc2)C ZINC00034805
S1[C@H]([NH2+][C@H](C([O-])=O)C1)c2cc(c(OC)cc2)C ZINC00034806
S1[C@@H]([NH2+][C@H](C([O-])=O)C1)c2cc(c(OC)cc2)C ZINC00034807
O=C(c1cc(OC)c(OC)cc1)C2=Nc3c(N2C(C)C)cccc3 ZINC00034812
N=1c2c(N(C1CNc3cc4N=C(N(c4cc3)C)C)C)cccc2 ZINC00034813
O=C(OC1C[C@@H]2[NH2+][C@H](C1)CC2)c3cc(OC)c(O)cc3 ZINC00034820
[O-]C=1C(=O)N([C@@H](c2cc3OCOc3cc2)C1C(=O)C)CC=4OC=CC4 ZINC00034821
[O-]C=1C(=O)N([C@H](c2cc3OCOc3cc2)C1C(=O)C)CC=4OC=CC4 ZINC00034822
Clc1c(cccc1)[C@@H]2N(C(=O)C(O)=C(C(=O)C)2)CC=3OC=CC3 ZINC00034823
Clc1c(cccc1)[C@H]2N(C(=O)C(O)=C(C(=O)C)2)CC=3OC=CC3 ZINC00034824
[O-][N+](=O)c1ccc(cc1)[C@@H]2N(C(=O)C([O-])=C(C(=O)C)2)CC=3OC=CC3 ZINC00034825
O=C1N([C@@H](c2ccc(cc2)C(C)C)C(C(=O)C)=C(O)1)CC=3OC=CC3 ZINC00034827
O=C1N([C@H](c2ccc(cc2)C(C)C)C(C(=O)C)=C(O)1)CC=3OC=CC3 ZINC00034828
S1[C@H]([NH2+][C@@H](C([O-])=O)C1)c2cc(OCC)c(OC)cc2 ZINC00034858
S1[C@@H]([NH2+][C@@H](C([O-])=O)C1)c2cc(OCC)c(OC)cc2 ZINC00034859
S1[C@H]([NH2+][C@H](C([O-])=O)C1)c2cc(OCC)c(OC)cc2 ZINC00034860
S1[C@@H]([NH2+][C@H](C([O-])=O)C1)c2cc(OCC)c(OC)cc2 ZINC00034861
S(c1c(C#N)ccc([N+]([O-])=O)c1)CC(=O)OC ZINC00034862
[O-]C=1C(=O)N([C@@H](c2ccc(cc2)C)C1C(=O)C)CC=3OC=CC3 ZINC00034863
[O-]C=1C(=O)N([C@H](c2ccc(cc2)C)C1C(=O)C)CC=3OC=CC3 ZINC00034864
[O-]C=1C(=O)N([C@@H](c2cc(OC)ccc2)C1C(=O)C)CC=3OC=CC3 ZINC00034865
[O-]C=1C(=O)N([C@H](c2cc(OC)ccc2)C1C(=O)C)CC=3OC=CC3 ZINC00034866
O=C1N([C@@H](c2ccccc2)C(C(=O)C)=C(O)1)CC[NH+]3CCOCC3 ZINC00034867
O=C1N([C@H](c2ccccc2)C(C(=O)C)=C(O)1)CC[NH+]3CCOCC3 ZINC00034868
O=C1N([C@@H](c2ccc(cc2)C)C(C(=O)C)=C(O)1)CC[NH+]3CCOCC3 ZINC00034869
O=C1N([C@H](c2ccc(cc2)C)C(C(=O)C)=C(O)1)CC[NH+]3CCOCC3 ZINC00034870
[O-]C(=O)CCN1C(=O)C(O)=C(C(=O)C)[C@@H]1c2cc(OC)c(OC)cc2 ZINC00034871
[O-]C(=O)CCN1C(=O)C(O)=C(C(=O)C)[C@H]1c2cc(OC)c(OC)cc2 ZINC00034872
[O-]C(=O)CCN1C(=O)C(O)=C(C(=O)C)[C@@H]1c2cc3OCOc3cc2 ZINC00034873
[O-]C(=O)CCN1C(=O)C(O)=C(C(=O)C)[C@H]1c2cc3OCOc3cc2 ZINC00034874
O=C1C2=C(OC(N)=C(C#N)[C@H](c3cc(OC)c(O)c(OC)c3)2)CCC1 ZINC00034876
O=C1C2=C(OC(N)=C(C#N)[C@@H](c3cc(OC)c(O)c(OC)c3)2)CCC1 ZINC00034877
O=C(NCCC=1c2c(N(C1C)Cc3ccccc3)cccc2)C ZINC00034878
O=C(OC)c1ccc(cc1)[C@H]2C(C#N)=C(OC3=C(C(=O)CCC3)2)N ZINC00034879
O=C(OC)c1ccc(cc1)[C@@H]2C(C#N)=C(OC3=C(C(=O)CCC3)2)N ZINC00034880
O=C1N([C@@H](c2ccc(O)cc2)C(C(=O)C)=C(O)1)CC=3OC=CC3 ZINC00034882
O=C1N([C@H](c2ccc(O)cc2)C(C(=O)C)=C(O)1)CC=3OC=CC3 ZINC00034883
Fc1c(cccc1)[C@@H]2N(C(=O)C([O-])=C(C(=O)C)2)CC=3OC=CC3 ZINC00034884
O=C1OC(OC(O)=C1[C@H](c2ccccc2)[C@@H](C#N)C(=O)N)(C)C ZINC00034887
O=C1OC(OC(O)=C1[C@@H](c2ccccc2)[C@H](C#N)C(=O)N)(C)C ZINC00034888
O=C1OC(OC(O)=C1[C@H](c2ccccc2)[C@H](C#N)C(=O)N)(C)C ZINC00034889
O=C1C2=C(OC(N)=C(C#N)[C@H](c3ccc(OCC)cc3)2)CCC1 ZINC00034899
O=C1C2=C(OC(N)=C(C#N)[C@@H](c3ccc(OCC)cc3)2)CCC1 ZINC00034900
S(C1=NN=C2N(N=CN(N)2)1)CC(=O)Nc3ccc(cc3)C ZINC00034902
Clc1c(Cl)ccc(NC(=O)CSC=2SC(=NN2)N)c1 ZINC00034903
[O-]C(=O)c1ccc(NC(=O)C2=C(OC3=C2CCCC3)C)cc1 ZINC00034904
S(C1=NN=NN(c2c(F)cc(F)cc2)1)CC(=O)N ZINC00034905
O(c1c(O)ccc(c1)[C@@H](N2N=C(CC2(C)C)C)C#N)C ZINC00034907
O(c1c(O)ccc(c1)[C@H](N2N=C(CC2(C)C)C)C#N)C ZINC00034908
O=C(OCC)C1=C(N(C(=O)N[C@@H](c2cc(O)ccc2)1)CCO)C ZINC00034910
O=C(OCC)C1=C(N(C(=O)N[C@H](c2cc(O)ccc2)1)CCO)C ZINC00034911
O=C(OCC)C1=C(N(C(=O)N[C@@H](c2c(O)cccc2)1)CCO)C ZINC00034914
O=C(OCC)C1=C(N(C(=O)N[C@H](c2c(O)cccc2)1)CCO)C ZINC00034915
O(c1ccc(cc1)[C@@H]2[NH2+]CCc3c(cc(OC)c(OC)c3)2)CC ZINC00034916
O(c1ccc(cc1)[C@H]2[NH2+]CCc3c(cc(OC)c(OC)c3)2)CC ZINC00034917
S1C(NC(=O)[C@@H](Oc2ccc(F)cc2)C)=C(C(=O)N)C3=C1CCC3 ZINC00034918
S1C(NC(=O)[C@H](Oc2ccc(F)cc2)C)=C(C(=O)N)C3=C1CCC3 ZINC00034919
O=C(OC)\C(\NC(=O)C)=C/C=1c2c(NC1)cccc2 ZINC00034920
O1C=2NN=C(C2[C@H](c3c4c(ccc3)cccc4)C(C#N)=C1N)COC ZINC00034924
O1C=2NN=C(C2[C@@H](c3c4c(ccc3)cccc4)C(C#N)=C1N)COC ZINC00034925
[O-]C(=O)c1c(O)ccc(NC(=O)C=2OC(=C(C2)C)C)c1 ZINC00034926
Clc1ccc(cc1)CN2C([N+]([O-])=O)=CN=C2C ZINC00034931
O=C(Nc1c(cc(cc1)C)C)CN2N=NC(=N2)c3ccccc3 ZINC00034932
O1C=2NN=C(C2[C@H](c3c(OC)ccc(OC)c3)C(C#N)=C1N)COC ZINC00034939
S(C1=NN=NN(c2ccccc2)1)CC(=O)Nc3cc(O)ccc3 ZINC00034943
Fc1c(cccc1)[C@@H]2N(C(=O)C(O)=C(C(=O)C)2)CC[NH+]3CCOCC3 ZINC00034944
Fc1c(cccc1)[C@H]2N(C(=O)C(O)=C(C(=O)C)2)CC[NH+]3CCOCC3 ZINC00034945
O=C1N(c2ccc(OC)cc2)C[C@@H](C(=O)NCC)C1 ZINC00034949
O=C1N(c2ccc(OC)cc2)C[C@H](C(=O)NCC)C1 ZINC00034950
S(=O)(=O)(N(C1CC[NH+](CC1)C)C)c2ccc(NC(=O)C)cc2 ZINC00034951
[O-]C(=O)CN1C(=O)C(O)=C(C(=O)C)[C@@H]1c2cc(OC)ccc2 ZINC00034955
[O-]C(=O)CN1C(=O)C(O)=C(C(=O)C)[C@H]1c2cc(OC)ccc2 ZINC00034956
[O-]C(=O)CN1C(=O)C(O)=C(C(=O)C)[C@@H]1c2cc(OC)c(O)cc2 ZINC00034957
[O-]C(=O)CN1C(=O)C(O)=C(C(=O)C)[C@H]1c2cc(OC)c(O)cc2 ZINC00034958
S(c1nc(cc(c(C#N)1)C=2OC=CC2)C3CC3)CC(=O)N ZINC00034963
Clc1c(ccc(Cl)c1)CN2C([N+]([O-])=O)=CN=C2C ZINC00034964
S1/C(/C(=O)N2c3c(N=C12)c(ccc3)C)=C\c4cc(O)c(OC)cc4 ZINC00034965
S(c1ccccc1)CC(=O)NC=2c3c(OC(C(=O)N)2)cccc3 ZINC00034967
O1N=C2N=C(N3CCOCC3)C(=NC(=N1)2)Nc4cc5OCOc5cc4 ZINC00034968
S(C1=NN=NN(c2ccc(F)cc2)1)CC(=O)N ZINC00034969
S1c2c(N=C1SCC(=O)Nc3ncccn3)cccc2 ZINC00034980
S1C(=NC2=C1CCCC2)NC(=O)c3cc(OC)c(OC)c(OC)c3 ZINC00034981
O=C(Oc1c(OC)cc(cc(OC)1)C=O)C=2OC=CC2 ZINC00034985
S1c2c(N=C1N(CC([O-])=O)C)ccc([N+]([O-])=O)c2 ZINC00034991
[O-]C(=O)[C@@H]1CN(c2ccc(OCC(C)C)cc2)C(=O)C1 ZINC00034993
[O-]C(=O)[C@H]1CN(c2ccc(OCC(C)C)cc2)C(=O)C1 ZINC00034994
S1c2nc3c(cc2C(N)=C1C(=O)C4CC4)CCC3 ZINC00035000
n1c2N(N=C(c2c(c(c1C)C)C)C)c3ccccc3 ZINC00035001
O=C(NC1CC([NH2+]C(C1)(C)C)(C)C)c2ccc(N(C)C)cc2 ZINC00035002
O=C1N(c2c(OC)cccc2)[C@H](Nc3c(cccc3)1)c4ccncc4 ZINC00035003
O=C1N(c2c(OC)cccc2)[C@@H](Nc3c(cccc3)1)c4ccncc4 ZINC00035004
S1[C@H]([NH2+][C@@H](C([O-])=O)C1)c2c(OC(C)C)cccc2 ZINC00035005
S1[C@@H]([NH2+][C@@H](C([O-])=O)C1)c2c(OC(C)C)cccc2 ZINC00035006
S1[C@H]([NH2+][C@H](C([O-])=O)C1)c2c(OC(C)C)cccc2 ZINC00035007
S1[C@@H]([NH2+][C@H](C([O-])=O)C1)c2c(OC(C)C)cccc2 ZINC00035008
Clc1c2c(nccc2)ccc1 ZINC00035015
S1C(=NN[C@]1(CC(=O)Nc2ccccc2)C)c3ccccc3 ZINC00035017
S1C(=NN[C@@]1(CC(=O)Nc2ccccc2)C)c3ccccc3 ZINC00035018
O=C1Nc2c(c3c(cc2)cccc3)[C@@H](c4cc(OC)c(O)c(OC)c4)C1 ZINC00035019
O=C1Nc2c(c3c(cc2)cccc3)[C@H](c4cc(OC)c(O)c(OC)c4)C1 ZINC00035020
S(C1=NN=NN(c2cc3OCOc3cc2)1)CC(=O)N4CCCCC4 ZINC00035023
Clc1c(cccc1)C=2N=NN(N2)CC(=O)Nc3c(F)cc(F)cc3 ZINC00035024
O=C1Oc2c(cccc2)C3=C1C(=O)NC(c4ccc(OC)cc4)=C3 ZINC00035031
O=C1Oc2c(c3nc(nc(N)c31)c4c(O)cccc4)cccc2 ZINC00035032
[O-]C(=O)C1=C(OC(=C1)C(C)(C)C)C[NH+]2CCOCC2 ZINC00035033
Clc1c(C#N)cc(S(=O)(=O)N2CCOCC2)cc1 ZINC00035044
S1c2nc3c(cc2C(N)=C1C(=O)C4CC4)CCCC3 ZINC00035045
Clc1c(ccc(N2C(=O)c3c(NC2(C)C)cccc3)c1)C ZINC00035048
S(C1=NN=NN(c2ccccc2)1)Cc3ccc(C#N)cc3 ZINC00035055
O=C1N[C@H](Nc2c(cccc2)1)c3ccc(N(CC)CC)cc3 ZINC00035056
O=C1N[C@H](Nc2c(cccc2)1)c3ccc([NH+](CC)CC)cc3 ZINC00035056
O=C1N[C@@H](Nc2c(cccc2)1)c3ccc(N(CC)CC)cc3 ZINC00035057
O=C\1N=C(N2CCOCC2)N/C1=C/c3ccccc3 ZINC00035058
O=C1N([C@@H](c2ccc(O)cc2)C(C(=O)C)=C(O)1)CC[NH+]3CCOCC3 ZINC00035064
O=C1N([C@H](c2ccc(O)cc2)C(C(=O)C)=C(O)1)CC[NH+]3CCOCC3 ZINC00035065
Fc1ccc(N2C(=O)C(O)=C(C(=O)C)[C@@H]2c3ccc(F)cc3)cc1 ZINC00035067
Fc1ccc(N2C(=O)C(O)=C(C(=O)C)[C@H]2c3ccc(F)cc3)cc1 ZINC00035068
O=C1N(c2c(cccc2)C)C[C@@H](C(=O)NC(C)C)C1 ZINC00035070
O=C1N(c2c(cccc2)C)C[C@H](C(=O)NC(C)C)C1 ZINC00035071
S(=O)(=O)(N1CCCCC1)c2cc3OC(=O)N(c3cc2)C(=O)OC ZINC00035086
O1C=2NN=C(C2[C@H](c3ccccc3)C(C#N)=C1N)C(C)(C)C ZINC00035089
O1C=2NN=C(C2[C@@H](c3ccccc3)C(C#N)=C1N)C(C)(C)C ZINC00035090
Fc1c(N2CCN(C(=O)CC)CC2)ccc(c1)C(=O)C ZINC00035092
Fc1c(N2CC[NH+](CC2)C)cc(c(c1)C(=O)C)C ZINC00035100
Fc1c(N2CCN(C(=O)c3cc(F)ccc3)CC2)ccc(c1)C(=O)C ZINC00035101
Fc1c(N2CCN(C(=O)C)CC2)ccc(c1)C(=O)CC ZINC00035102
Fc1c(N2CCN(C(=O)CCC)CC2)ccc(c1)C(=O)CC ZINC00035103
S1C(C(=O)C=2C(=NN(c3ccc([N+]([O-])=O)cc3)C2)C(=O)C)=CC=C1 ZINC00035106
O=C1N([C@@H](c2ccc(OC)cc2)C(C(=O)C)=C(O)1)CCC[NH+](C)C ZINC00035107
O=C1N([C@H](c2ccc(OC)cc2)C(C(=O)C)=C(O)1)CCC[NH+](C)C ZINC00035108
S(C1=NN=C(N1C)C=2OC=CC2)CC(=O)Nc3ccccc3 ZINC00035109
Brc1c(OC(=O)CC)c(OC)cc(c1)C=O ZINC00035110
O=C(Oc1c(OCC)cc(cc1)C=O)C(C)C ZINC00035111
Clc1c(ccc(Cl)c1)C=2N=C(SC(N3N=CN=C3)2)N ZINC00035113
Fc1ccc(cc1)COc2c(OC)cc(cc(OC)2)C=O ZINC00035114
O=C(Oc1c(OC)ccc(c1)C=O)N2CCOCC2 ZINC00035115
O(c1c(N2N=C3C(=N2)C=CC=C3)cc(cc1)C)C ZINC00035116
O=C1N(c2ccc(OC)cc2)C[C@@H](C(=O)N[C@@H](CC)C)C1 ZINC00035117
O=C1N(c2ccc(OC)cc2)C[C@@H](C(=O)N[C@H](CC)C)C1 ZINC00035118
O=C1N(c2ccc(OC)cc2)C[C@H](C(=O)N[C@@H](CC)C)C1 ZINC00035119
O=C(N[C@H](CC)C)[C@H]1CN(c2ccc(OC)cc2)C(=O)C1 ZINC00035120
O=C1N(c2ccc(cc2)CC)C(Nc3c(cccc3)1)(C)C ZINC00035121
[O-]C(=O)C=1OC(=CC1)CNC(=O)C2=C(OC(=C2)C(C)(C)C)C ZINC00035124
Clc1c(SCC(=O)OCC)nc(nc1C)N ZINC00035126
O=C(N1CCOCC1)C[C@H](c2ccccc2)C(=O)c3ccccc3 ZINC00035127
O=C(N1CCOCC1)C[C@@H](c2ccccc2)C(=O)c3ccccc3 ZINC00035128
O=C1N(c2c(cccc2)[C@@](O)1CC(=O)c3ccc(NC(=O)C)cc3)C ZINC00035129
O=C1N(c2c(cccc2)[C@](O)1CC(=O)c3ccc(NC(=O)C)cc3)C ZINC00035130
[O-][N+](=O)c1ccc(cc1)CN2c3c(N=C2[C@@H](O)C)cccc3 ZINC00035132
[O-][N+](=O)c1ccc(cc1)CN2c3c(N=C2[C@H](O)C)cccc3 ZINC00035133
S1c2nc3c(cc2C(N)=C1C(=O)OC)C[C@H](CC3)C ZINC00035140
S1c2nc3c(cc2C(N)=C1C(=O)OC)C[C@@H](CC3)C ZINC00035141
Fc1c(N2CCN(C(=O)CCC)CC2)ccc(c1)C(=O)C ZINC00035146
Fc1c(N2CCN(C(=O)C)CC2)ccc(c1)C(=O)CCC ZINC00035149
O=C(OCC)C=1N=NN(C2=NON=C(c3ccccc3)2)C1C ZINC00035152
S1c2c(N(C1=O)CCC(=O)N3c4c(OC(=O)3)cccc4)cccc2 ZINC00035153
Clc1ccc(cc1)C2=NNC([O-])=C2 ZINC00035154
S1C(NC(=O)C2=C(OC=C2)C)=C(C(=O)OCC)C3=C1CCCC3 ZINC00035155
[O-][N+](=O)c1ccc(OCC(=O)Nc2nc(ccc2)C)cc1 ZINC00035161
O=C1N(c2ccc(OC)cc2)C[C@@H](C(=O)NCC=3OC=CC3)C1 ZINC00035163
O=C1N(c2ccc(OC)cc2)C[C@H](C(=O)NCC=3OC=CC3)C1 ZINC00035164
Brc1c2OC(=Nc2cc(Br)c1)C ZINC00035169
BrC=1OC(C(=O)N2CCC(C([O-])=O)CC2)=CC1 ZINC00035170
O1N=C(N)C(=N1)C2=NOC(=N2)[C@@H](Oc3cc(c(cc3)C)C)C ZINC00035171
O1N=C(N)C(=N1)C2=NOC(=N2)[C@H](Oc3cc(c(cc3)C)C)C ZINC00035172
Clc1c(cc(OCC=2ON=C(N2)C3=NON=C(N)3)cc1C)C ZINC00035178
S1(=O)N(C(=O)c2c1cc([N+]([O-])=O)cc2)CC(=O)OC ZINC00035181
S(c1nc2c(cc(C#N)1)CCC2)CC(=O)NCCc3ccccc3 ZINC00035183
[O-][N+](=O)c1ccc(OCC(=O)NCc2cc3OCOc3cc2)cc1 ZINC00035184
Clc1ccc(OCC(=O)NCc2cc3OCOc3cc2)cc1 ZINC00035186
S1C(NC(=O)[C@@H]2[C@H](c3ccccc3)C2)=C(C(=O)OC)C(=C1C)C ZINC00035187
S1C(NC(=O)[C@H]2[C@H](c3ccccc3)C2)=C(C(=O)OC)C(=C1C)C ZINC00035188
S1C(NC(=O)[C@H]2[C@@H](c3ccccc3)C2)=C(C(=O)OC)C(=C1C)C ZINC00035190
Clc1c(OC)cc2c(OC(=O)C=C2C)c1 ZINC00035192
FC(F)(F)c1ccc(NC(=O)/C(/C#N)=C/C=2OC(=CC2)C)cc1 ZINC00035193
Fc1c(c(F)ccc1)C(=O)N2CCCCCC2 ZINC00035195
S(c1ccc(NC(=O)c2cc(OC)c(OC)c(OC)c2)cc1)CC ZINC00035196
O=C(Nc1cc2OCOc2cc1)C3=C(OC4=C3CCCC4)C ZINC00035197
O(c1ccc(cc1)C=NN2N=Nc3c2cccc3)C ZINC00035198
S(=O)(=O)([N-]c1c(F)cccc1)c2cc3OC(=O)N(c3cc2)C ZINC00035202
O=C1N(c2ncccc2)[C@H](Nc3c(cccc3)1)c4ccncc4 ZINC00035203
O=C1N(c2ncccc2)[C@@H](Nc3c(cccc3)1)c4ccncc4 ZINC00035204
O=C(OC)C1=CN(C=C(C(=O)OC)C(c2cc(OC)ccc2)1)C3CC3 ZINC00035206
O=C1Oc2c(c3c(c(nc(c3)C)NC(=O)CC)1)cccc2 ZINC00035209
Brc1cc(c(N2C(=O)C[C@H](C([O-])=O)C2)cc1)C ZINC00035210
Brc1cc(c(N2C(=O)C[C@@H](C([O-])=O)C2)cc1)C ZINC00035211
S(c1c(cccc1)C(=O)Nc2cc(ccc2)[C@@H](O)C)C ZINC00035212
O=C(OCC)CC=1C(=NC=2N(N=C(C(C#N)2)C)C1C)C ZINC00035215
S1(=O)(=O)N=C(Nc2cc(ccc2)C(=O)C)c3c1cccc3 ZINC00035220
Clc1c(ccc(Cl)c1)C(=O)NC[n+]2c(ccc(c2)C)C ZINC00035221
[O-][N+](=O)c1c(OCC=2N=C3N(C(=CC=C3)C)C2)cccc1 ZINC00035229
S1c2c(N=C1SCNC(=O)C=3OC=CC3)cccc2 ZINC00035231
S(c1ncccc1C([O-])=O)Cc2ccc([N+]([O-])=O)cc2 ZINC00035232
FC(F)(F)C(=O)Nc1ccc(cc1)C(=O)Nc2ncccc2 ZINC00035234
Fc1ccc(cc1)/C=C/C(=O)Nc2ncccc2 ZINC00035235
S(C=1Oc2c(N1)cccc2)C(=O)COCC(=O)c3ccccc3 ZINC00035239
[O-]C(=O)/C=C/c1cc(ccc1)C(=O)Nc2ccc(cc2)C ZINC00035248
S(c1ncccc1C([O-])=O)C(=O)Cc2ccccc2 ZINC00035253
S(C=1SCCN1)C(=O)Cc2ccccc2 ZINC00035255
[O-][N+](=O)c1cc(ccc1)C(=O)/C=C/C(=O)NCc2ncccc2 ZINC00035258
O1c2c(cccc2)C(=C1C#N)C ZINC00035261
O=CC=1Oc2c(cccc2)C1C ZINC00035262
[O-]C(=O)c1c(OCC2=Nc3c(N2C)cccc3)cccc1 ZINC00035263
O(c1ccc(cc1)C2=NN(c3c(cccc3)2)C)C ZINC00035273
O=C(Oc1c(OCC2=NN(c3c(cccc3)2)C(=O)C)cccc1)C ZINC00035277
[O-][N+](=O)c1ccc(cc1)[C@@]2(OC(C)C)c3c(OC2)cccc3 ZINC00035289
[O-][N+](=O)c1ccc(cc1)[C@]2(OC(C)C)c3c(OC2)cccc3 ZINC00035290
O=C(O[C@]1(c2nc3c(cc2)cccc3)c4c(OC1)cccc4)C ZINC00035298
O=C(O[C@@]1(c2nc3c(cc2)cccc3)c4c(OC1)cccc4)C ZINC00035299
[O-][N+](=O)c1ccc(cc1)[C@@]2(OC)c3c(OC2)cccc3 ZINC00035300
[O-][N+](=O)c1ccc(cc1)[C@]2(OC)c3c(OC2)cccc3 ZINC00035301
O(c1c(cccc1)C2=NN(c3c(cccc3)2)C)C ZINC00035308
[O-]C(=O)c1c(OCC(=O)Nc2c(OC)cccc2)cccc1 ZINC00035316
[O-]C(=O)c1c(OCC(=O)NN=Cc2ccc(OC)cc2)cccc1 ZINC00035317
[O-][N+](=O)c1ccc(cc1)CNC(=O)C2=Nc3c(N2)cccc3 ZINC00035327
O1N=CC(C#N)=C1N2c3c(cccc3)CCC2 ZINC00035331
[O-]C(=O)c1c(cccc1)C(=O)NN=C2C3CC4CC2CC(C3)C4 ZINC00035332
S=C(NNC(=O)[C@@H]1c2c(OC1)cccc2)Nc3ccccc3 ZINC00035338
S=C(NNC(=O)[C@H]1c2c(OC1)cccc2)Nc3ccccc3 ZINC00035339
ClC=1c2c(SC1C(=O)NC3CC3)cccc2 ZINC00035343
O=C(NCc1ccncc1)[C@@H](Oc2ccccc2)CC ZINC00035348
O=C(NCc1ccncc1)[C@H](Oc2ccccc2)CC ZINC00035349
S1c2c(N=C1N3NC(=CC(=O)3)C(F)(F)F)cccc2 ZINC00035350
O(c1cc2c([nH+]c(cc(N3CCOCC3)2)C)cc1)C ZINC00035351
S1C(=NC(=C1)C)NC(=O)c2cc3OCOc3cc2 ZINC00035352
S1C(NC(=O)COc2ccccc2)=C(C(=O)N)C3=C1CCCCC3 ZINC00035353
FC(F)(F)C=1N2N=C(N=C(N=C(c3ccccc3)C1)2)N ZINC00035355
O=C(N1CCN(c2c(OCC)cccc2)CC1)c3c(cccc3)C ZINC00035366
[NH3+]CC=1N(c2c(cc(cc2C)C)C)C=CC1 ZINC00035367
S1C(NC(=O)Cc2ccccc2)=C(C(=O)N)C(=C1C)C ZINC00035368
Clc1c(ccc(Cl)c1)C(=O)N2CC[NH+](CC2)C ZINC00035369
Fc1c(cccc1)C(=O)NC2CCC(NC(=O)c3ccccc3)CC2 ZINC00035371
O(c1ccc(cc1)C2=NCCN3C2=CC=C3)C ZINC00035372
O=C(NN=C[C@@H]1CC=CCC1)C(O)(c2ccccc2)c3ccccc3 ZINC00035379
O=C(N(C1CCCCC1)C2CCCCC2)c3cnccc3 ZINC00035387
S1C(=NC(=C1C(=O)C)C)NC(=O)[C@H]2[C@H]3C[C@@H](C2)CC3 ZINC00035388
O=C(Nc1cnccc1)c2ncc(cc2)C(=O)Nc3cnccc3 ZINC00035389
S(=O)(=O)(N1CCN(c2c(OC)cccc2)CC1)c3ccccc3 ZINC00035390
O=C(N1CC[NH+](CC1)C)c2c(NC(=O)Cc3ccccc3)cccc2 ZINC00035391
S1C(C2=NC3=NC=NN3C(=C2)C(F)(F)F)=CC=C1 ZINC00035395
FC(F)(F)C1=NN(C(=C1)C)CC(=O)N2CCOCC2 ZINC00035398
O=C(NC1CCCC1)[C@@H](Oc2ccccc2)CC ZINC00035404
O=C(NC1CCCC1)[C@H](Oc2ccccc2)CC ZINC00035405
Clc1ncccc(NC(=O)C(O)(c2ccccc2)c3ccccc3)1 ZINC00035406
ClC=1c2c(SC1C(=O)NCc3cnccc3)cccc2 ZINC00035408
O1CCN(C=[NH+]C2=NN(c3cc(ccc3)C)CC2)CC1 ZINC00035417
O=C(OC[C@@H]1[C@@H]2[NH+](CCC1)CCCC2)C(C)C ZINC00035427
O=C(OC[C@@H]1[C@H]2[NH+](CCC1)CCCC2)CCN3C(=O)CCC(=O)3 ZINC00035433
O=C(OC[C@H]1[C@@H]2[NH+](CCC1)CCCC2)CNC(=O)c3ccccc3 ZINC00035434
O(c1cc(N)ccc1)C[C@@H]2[C@@H]3[NH+](CCC2)CCCC3 ZINC00035444
O=C(N1CCOCC1)COC[C@H]2[C@H]3[NH+](CCC2)CCCC3 ZINC00035447
O=C1N(N(C(=C(N=Cc2cc(OC)c(O)cc2)1)C)C)c3ccccc3 ZINC00035464
O=C(Nc1c(ccc(c1)C)C)C[C@H]([C@@H]2OCCC2)C ZINC00035483
O=C(Nc1c(ccc(c1)C)C)C[C@@H]([C@@H]2OCCC2)C ZINC00035484
O=C(Nc1c(ccc(c1)C)C)C[C@H]([C@H]2OCCC2)C ZINC00035485
O=C(Nc1c(ccc(c1)C)C)C[C@@H]([C@H]2OCCC2)C ZINC00035486
Clc1ccc(NC(=O)C[C@H](C([O-])=O)[C@@H]2OCCC2)cc1 ZINC00035503
O[C@H](C1=Nc2c(N1)cccc2)[C@H](O)C3=Nc4c(N3)cccc4 ZINC00035511
O[C@@H](C1=Nc2c(N1)cccc2)[C@@H](O)C3=Nc4c(N3)cccc4 ZINC00035512
[O-]C(=O)CCN1C=NC(=C1)CCC([O-])=O ZINC00035514
S(C=1OC(=NN1)c2c(OC)cccc2)C ZINC00035518
S(C=1OC(=NN1)c2c(OC)cccc2)CC(=O)OC(C)C ZINC00035522
Clc1c(cccc1)C=2OC(=S)N(N2)COC ZINC00035523
S1N=NC(C([O-])=O)=C1NC(=O)Nc2ccccc2 ZINC00035524
O1c2nc3c(OC)c(OC)ccc(c(OC)c2C=C1)3 ZINC00035525
O1c2[nH+]c3c(OC)c(OC[C@@H](O)C(O)(C)C)ccc(c(OC)c2C=C1)3 ZINC00035526
O1c2[nH+]c3c(OC)c(OC[C@H](O)C(O)(C)C)ccc(c(OC)c2C=C1)3 ZINC00035527
O1c2nc3c(c(OC)c2C[C@@H]1[C@](O)(CO)C)cccc3 ZINC00035528
O1c2nc3c(c(OC)c2C[C@@H]1[C@@](O)(CO)C)cccc3 ZINC00035529
O1c2nc3c(c(OC)c2C[C@H]1[C@](O)(CO)C)cccc3 ZINC00035530
O1c2nc3c(c(OC)c2C[C@H]1[C@@](O)(CO)C)cccc3 ZINC00035531
O=C1N(c2c(OC[C@@H](O)C(O)(C)C)cccc2C(OC)=C1)C ZINC00035532
O=C1N(c2c(OC[C@H](O)C(O)(C)C)cccc2C(OC)=C1)C ZINC00035533
BrC=1OC(C(=O)NC=2SC(=C(C(C#N)2)C)C)=CC1 ZINC00035536
O=C(Nc1cc2OCOc2cc1)c3cc(ccc3)C ZINC00035537
S1C(NC(=O)c2cnccc2)=C(C(=O)OC)C3=C1CCCC3 ZINC00035545
S(=O)(=O)(NC(=O)C)c1ccc(NC(=O)C(F)(F)F)cc1 ZINC00035546
S1C(NC(=O)C2CC2)=C(C(=O)N)C3=C1CCCC3 ZINC00035547
S1C(NC(=O)C2CC2)=C(C#N)C3=C1C[C@H](CC3)C ZINC00035550
S1C(NC(=O)C2CC2)=C(C#N)C3=C1C[C@@H](CC3)C ZINC00035551
S1C(NC(=O)C2CC2)=C(C(=O)OC(C)C)C3=C1CCCC3 ZINC00035552
Clc1cc2SC(=Nc2cc1)NC(=O)C3CC3 ZINC00035556
Fc1ccc(cc1)CNC(=O)C=2C(=NOC2C)c3ccccc3 ZINC00035557
Clc1c(F)ccc(NC(=O)c2cc3OCOc3cc2)c1 ZINC00035560
Fc1c(NC(=O)c2cc3OCOc3cc2)ccc(F)c1 ZINC00035563
ClC=1c2c(SC1C(=O)Nc3c(cccc3)C(=O)N)cccc2 ZINC00035565
Fc1c(F)ccc(NC(=O)c2cc3OCOc3cc2)c1 ZINC00035566
Clc1c(OC)cc(NC(=O)c2cc3OCOc3cc2)c(OC)c1 ZINC00035567
O=C(N1CC[NH+](Cc2ccccc2)CC1)c3c(OCC)cccc3 ZINC00035568
S(=O)(=O)(NC(=O)C)c1ccc(NC(=O)c2c(F)cccc2)cc1 ZINC00035572
S(=O)(=O)(N)c1ccc(NC(=O)CCc2ccccc2)cc1 ZINC00035573
S1C(NC(=O)c2c(OCC)cccc2)=C(C(=O)N)C3=C1CCCC3 ZINC00035574
FC(F)(F)c1c(NC(=O)c2nccnc2)cccc1 ZINC00035576
O=C(Nc1cc2OCOc2cc1)c3c(OC)cccc3 ZINC00035577
S(=O)(=O)(NC(=O)C)c1ccc(NC(=O)CCc2ccccc2)cc1 ZINC00035578
S1C(NC(=O)c2cc3OCOc3cc2)=C(C#N)C(=C1C)CC ZINC00035579
S1C(NC(=O)c2cc3OCOc3cc2)=C(C#N)C(=C1C)C ZINC00035580
O=C(N1CC[NH+](Cc2ccccc2)CC1)c3cc(OC)ccc3 ZINC00035581
S1C(NC(=O)c2cc3OCOc3cc2)=C(C(=O)N)C(=C1C)C ZINC00035582
S1C(NC(=O)C=2SC=CC2)=C(C(=O)N)C(=C1C)C ZINC00035583
Clc1ncccc1C(=O)Nc2c(OC)cc(Cl)c(OC)c2 ZINC00035585
Clc1ncccc1C(=O)Nc2c(cccc2)CC ZINC00035586
S1C(NC(=O)c2cc3OCOc3cc2)=C(C(=O)OCC)C(=C1C)C ZINC00035590
S1C(NC(=O)c2cc(OC)ccc2)=C(C#N)C(=C1C)C ZINC00035591
Brc1c(NC(=O)c2nccnc2)ccc(c1)C ZINC00035596
S(=O)(=O)(N)c1ccc(NC(=O)c2c(OCC)cccc2)cc1 ZINC00035598
S1C(NC(=O)C=2OC=CC2)=C(C(=O)N)C(=C1C)C ZINC00035602
S1C(NC(=O)c2cc3OCOc3cc2)=C(C(=O)N)C(=C1C)CC ZINC00035603
S1C(NC(=O)c2cc(F)ccc2)=C(C(=O)N)C(=C1C)C ZINC00035605
Clc1ncccc1C(=O)NC=2SC3=C(C(C#N)2)CCCC3 ZINC00035606
S1C(NC(=O)c2cc3OCOc3cc2)=C(C#N)C4=C1CCCC4 ZINC00035609
Clc1ncccc1C(=O)NC=2SC(=C(C(C(=O)OCC)2)C)C ZINC00035610
S1C(NC(=O)C=2OC=CC2)=C(C(=O)OC)C3=C1C[C@H](CC3)C ZINC00035611
S1C(NC(=O)C=2OC=CC2)=C(C(=O)OC)C3=C1C[C@@H](CC3)C ZINC00035612
S1C(SCC)=NN=C1NC(=O)c2cc3OCOc3cc2 ZINC00035613
S1C(NC(=O)c2c(OCC)cccc2)=C(C(=O)N)C(=C1C)C ZINC00035614
S(=O)(=O)(N)c1ccc(NC(=O)c2c(OC)cccc2)cc1 ZINC00035618
S1C(NC(=O)c2cc3OCOc3cc2)=C(C(=O)OC)C(=C1C)CC ZINC00035619
S(=O)(=O)(N)c1ccc(NC(=O)c2cc(F)ccc2)cc1 ZINC00035620
O=C(Nc1c(OC)ccc(OC)c1)c2nccnc2 ZINC00035626
O=C(Nc1c(OC)cc(OC)cc1)c2nccnc2 ZINC00035627
Clc1c(ccc(Cl)c1)C(=O)NC=2SC(=C(C2C(=O)N)C)C ZINC00035630
Fc1cc(ccc1)C(=O)Nc2c(OC)cc(OC)cc2 ZINC00035632
S1C(NC(=O)c2c(OC)cccc2)=C(C(=O)N)C(=C1C)C ZINC00035633
S1C(NC(=O)c2cnccc2)=C(C(=O)N)C(=C1C)C ZINC00035634
FC(F)(F)c1cc(NC(=O)c2nccnc2)ccc1 ZINC00035636
S1C(=NC(=C1C(=O)C)C)NC(=O)c2c(OC)cccc2 ZINC00035639
S1C(NC(=O)c2cnccc2)=C(C(=O)OC(C)C)C3=C1CCCC3 ZINC00035640
O=C1N(N(C(=C(NC(=O)[C@H](c2ccccc2)CC)1)C)C)c3ccccc3 ZINC00035643
O=C1N(N(C(=C(NC(=O)[C@@H](c2ccccc2)CC)1)C)C)c3ccccc3 ZINC00035644
S1C(=NN=C1CC)NC(=O)[C@H](c2ccccc2)CC ZINC00035649
S1C(=NN=C1CC)NC(=O)[C@@H](c2ccccc2)CC ZINC00035650
S1C(NC(=O)c2c(cccc2)C)=C(C(=O)N)C(=C1C)C ZINC00035651
S1C(NC(=O)c2cc(OC)ccc2)=C(C(=O)N)C3=C1C[C@H](CC3)C ZINC00035655
S1C(NC(=O)c2cc(OC)ccc2)=C(C(=O)N)C3=C1C[C@@H](CC3)C ZINC00035656
BrC=1OC(C(=O)NC=2SC(=C(C2C(=O)N)C)C)=CC1 ZINC00035659
S(=O)(=O)(NC(=O)C)c1ccc(NC(=O)c2cc(ccc2)C)cc1 ZINC00035660
S(=O)(=O)(N)c1ccc(NC(=O)c2ccc(OCC)cc2)cc1 ZINC00035662
S(=O)(=O)(N)c1ccc(NC(=O)c2ccc(cc2)C(C)(C)C)cc1 ZINC00035663
BrC=1OC(C(=O)N2N=C(C=C2C)C)=CC1 ZINC00035666
S1C(NC(=O)c2c(cccc2)C)=C(C(=O)N)C3=C1C[C@H](CC3)C ZINC00035671
S1C(NC(=O)c2c(cccc2)C)=C(C(=O)N)C3=C1C[C@@H](CC3)C ZINC00035672
S1C(NC(=O)c2ccc(cc2)C)=C(C(=O)N)C3=C1CCCC3 ZINC00035678
O=C(Nc1cc(NC(=O)C)ccc1)[C@H](c2ccccc2)CC ZINC00035679
O=C(Nc1cc(NC(=O)C)ccc1)[C@@H](c2ccccc2)CC ZINC00035680
O=C(NCc1ncccc1)c2ccc(OCC)cc2 ZINC00035681
O=C(NCc1cnccc1)c2ccc(OCC)cc2 ZINC00035682
O=C(Nc1c(cccc1)C(=O)N)c2c(OCC)cccc2 ZINC00035683
O=C(N1CC[NH+](Cc2ccccc2)CC1)c3ccc(OCC)cc3 ZINC00035684
S1C(NC(=O)c2ccc(OCC)cc2)=C(C(=O)N)C(=C1C)C ZINC00035687
O=C1Oc2c(cccc2)C=C1C(=O)N3[C@@H](CCC[C@H]3C)C ZINC00035694
O=C1Oc2c(cccc2)C=C1C(=O)N3[C@H](CCC[C@@H]3C)C ZINC00035695
O=C1Oc2c(cccc2)C=C1C(=O)N3CC[NH+](CC3)C ZINC00035697
S1C(NC(=O)[C@@H]2OCCC2)=C(C(=O)N)C(=C1C)C ZINC00035701
S1C(NC(=O)[C@H]2OCCC2)=C(C(=O)N)C(=C1C)C ZINC00035702
S1C(NC(=O)[C@@H]2OCCC2)=C(C(=O)N)C3=C1C[C@H](CC3)C ZINC00035703
S1C(NC(=O)[C@@H]2OCCC2)=C(C(=O)N)C3=C1C[C@@H](CC3)C ZINC00035704
S1C(NC(=O)[C@H]2OCCC2)=C(C(=O)N)C3=C1C[C@H](CC3)C ZINC00035705
S1C(NC(=O)[C@@H]2OCCC2)=C(C#N)C3=C1CCCC3 ZINC00035708
S1C(NC(=O)[C@H]2OCCC2)=C(C#N)C3=C1CCCC3 ZINC00035709
S1C(=NC(c2c3c(ccc2)cccc3)=C1)NC(=O)[C@@H]4OCCC4 ZINC00035711
S1C(=NC(c2c3c(ccc2)cccc3)=C1)NC(=O)[C@H]4OCCC4 ZINC00035712
Brc1c(cccc1)C(=O)NC=2SC(=C(N2)C)C ZINC00035716
IC1=C(N(N=C1)C)C(=O)OC ZINC00035731
BrC=1C(=NN(C1C)Cc2c(OC)ccc(c2)C=O)C ZINC00035734
ClC(Cl)=C[C@@H]1C([C@H](C([O-])=O)1)(C)C ZINC00035735
O=Cc1cc(OC)c(OCc2ccccc2)cc1 ZINC00035739
[O-][N+](=O)c1cc(c(cc1)C=2OC(C=O)=CC2)C ZINC00035741
[O-][N+](=O)c1ccc(cc1)C=2OC(C=O)=CC2 ZINC00035742
[O-][N+](=O)c1cc(ccc1)C=2OC(C=O)=CC2 ZINC00035743
[O-][N+](=O)c1c(cccc1)C=2OC(C=O)=CC2 ZINC00035744
Clc1c(ccc([N+]([O-])=O)c1)C=2OC(C=O)=CC2 ZINC00035745
O=C(OCC)c1ccc(cc1)C=2OC(C=O)=CC2 ZINC00035746
[O-]C(=O)c1ccc(cc1)C=2OC(C=O)=CC2 ZINC00035747
[O-]C(=O)c1cc(ccc1)C=2OC(C=O)=CC2 ZINC00035748
S1C(C2=NC=3N(N=C(C(=O)NN)C3)C(=C2)C(F)(F)F)=CC=C1 ZINC00035752
FC(F)(F)C=1N2N=C(C(=O)NN)C=C(N=C(c3ccccc3)C1)2 ZINC00035753
FC(F)(F)C=1N2N=CC(C(=O)OC)=C(N=C(c3ccccc3)C1)2 ZINC00035757
O=C(OCC)C1=C2N=C(c3ccc(OCC)cc3)C=C(N(N=C1)2)C ZINC00035758
O=C(OCC)C1=C2N=C(c3ccccc3)C=C(N(N=C1)2)C ZINC00035759
BrCc1ccc(cc1)C([O-])=O ZINC00035771
BrC=1C([N+]([O-])=O)=NN(C1C)CC=2OC(C(=O)OC)=CC2 ZINC00035773
S(c1ncccc1)Cc2c(OC)ccc(c2)C=O ZINC00035774
Fc1c(F)cc(F)c(F)c(N2N=C(C=C2C)C)1 ZINC00035777
[O-][N+](=O)C=1C(=NN(C1C)Cc2c(OC)ccc(c2)C=O)C ZINC00035780
[O-][N+](=O)C=1C=NN(C1)Cc2c(OC)ccc(c2)C=O ZINC00035781
Clc1c(cc([N+]([O-])=O)cc1)C=2OC(C=O)=CC2 ZINC00035782
[O-][N+](=O)c1c(OCc2c(OC)ccc(c2)C=O)cccc1 ZINC00035787
[O-][N+](=O)c1c(c2ccc(N)cc2)cccc1 ZINC00035798
[O-]C(=O)C=1N(N=C(c2ccccc2)C(C([O-])=O)1)c3ccccc3 ZINC00035802
Clc1nc(c(Cl)c(c(Cl)1)C)C([O-])=O ZINC00035803
Clc1c(S(=O)(=O)N)cc(c(NCC=2OC=CC2)c1)C([O-])=O ZINC00035804
[O-]C(=O)C=1C(=NN(c2ccccc2)C1C)c3ccccc3 ZINC00035805
Clc1ccc(cc1)C=2SC=C(N2)C([O-])=O ZINC00035811
S1C(N)=C(C(=O)OCC)C2=C1CCCC2 ZINC00035815
S1C(=NC(c2c(cc(cc2)C)C)=C1)N ZINC00035820
IC1=C(N(N=C1)C)C([O-])=O ZINC00035823
Clc1ccc(cc1)CN2N=C([N+]([O-])=O)C=C2 ZINC00035828
O=C(Oc1c(OCC)cc(cc1)C=O)C2CC2 ZINC00035829
S1C(N)=C(C(=O)OCC)C(=C1C(=O)OCC)C ZINC00035834
S1C(=NC(=C1C(=O)OCC)C)NC(=O)C=2OC=CC2 ZINC00035835
[O-]C(=O)c1c2c(nc(c3cnccc3)c1)cccc2 ZINC00035836
Clc1ccc(cc1)C(=O)Nc2ccc(cc2)C(=O)C ZINC00035837
O=C(Nc1cc(ccc1)C(=O)C)C2CCCCC2 ZINC00035839
S1C(=NC(c2cc3c(cc2)cccc3)=C1)N ZINC00035850
S1C(C(=O)Nc2ccc(cc2)C(=O)C)=CC=C1 ZINC00035851
[O-]C(=O)c1c2c(nc(c3cc(OC)c(OC)cc3)c1)cccc2 ZINC00035852
S1C(N)=C(C(=O)OCC)C2=C1C[C@H](CC2)CC ZINC00035853
S1C(N)=C(C(=O)OCC)C2=C1C[C@@H](CC2)CC ZINC00035854
O=C(N(CC)CC)COc1c(OC)cc(cc1)C=O ZINC00035857
S1C(C(=O)C)=CC=C1CC ZINC00035867
ClC=1SC(C(=O)C)=CC1 ZINC00035873
S1C(N)=C(C#N)C2=C1C[C@H](CC2)CC ZINC00035875
S1C(N)=C(C#N)C2=C1C[C@@H](CC2)CC ZINC00035876
O=Cc1cc(OC)c(OCCC(C)C)cc1 ZINC00035877
[O-]C(=O)c1c2c(nc(c3cc(OC)c(O)cc3)c1)cccc2 ZINC00035878
O=C(Nc1ccc(cc1)C(=O)C)C2CCCCC2 ZINC00035880
[O-]C(=O)c1c2c(nc3c1CCCC3)cccc2 ZINC00035881
S1C(N)=C(C(=O)OC(C)C)C2=C1C[C@H](CC2)C ZINC00035882
S1C(N)=C(C(=O)OC(C)C)C2=C1C[C@@H](CC2)C ZINC00035883
Clc1ccc(cc1)C(=O)Nc2cc(ccc2)C(=O)C ZINC00035884
[O-]C(=O)c1c2c(nc(c3cc(O)ccc3)c1)cccc2 ZINC00035885
S1C(=NC(c2c3c(ccc2)cccc3)=C1)N ZINC00035886
S1C(C(=O)Nc2cc(ccc2)C(=O)C)=CC=C1 ZINC00035890
Clc1c(Cl)ccc(c1)C=2N=C(SC2)N ZINC00035892
[O-]C(=O)c1c2c(nc(c3ccc(O)cc3)c1)cccc2 ZINC00035894
Clc1c(cccc1)C=NNC(=O)C2=NON=C(N)2 ZINC00035902
Clc1c(ccc(Cl)c1)C=2SC(=NN2)NC(=O)C ZINC00035904
O=C(N1CCOCC1)C2=NN(C(C(=O)N3CCOCC3)=C2)C ZINC00035908
Fc1ccc(cc1)C(=O)N2CC=3Nc4c(cccc4)C3CC2 ZINC00035909
O=C(OC[C@H]1[C@@H]2[NH+](CCC1)CCCC2)c3ccc(N)cc3 ZINC00035910
[O-]N1C2=C(C3=NON=C3C=C2)C4=C1CCCC4 ZINC00035911
Clc1c(Cl)cccc(NC(=O)CN2C=NC([N+]([O-])=O)=C2)1 ZINC00035918
Clc1c(Cl)ccc(NC(=O)CN2C=NC([N+]([O-])=O)=C2)c1 ZINC00035919
Fc1c(OC(=O)Cc2ccc(F)cc2)cccc1 ZINC00035920
[O-][N+](=O)c1ccc(cc1)C=2OC(=O)C3=C(N2)N(N=C3)c4ccccc4 ZINC00035922
Clc1c(cccc1)C(=O)NC=2SC3=C(C2C(=O)N(C)C)CCC3 ZINC00035923
O=C1NC(=NC=2N(N=CC12)c3ccccc3)Cc4ccccc4 ZINC00035924
S1C(NC(=O)C=2OC=CC2)=C(C(=O)N(C)C)C3=C1CCC3 ZINC00035926
Fc1ccc(cc1)CC(=O)Nc2ccc(cc2)C(=O)C ZINC00035927
O=C\1OC(=N/C1=C/c2ccc(cc2)CC)c3ccc(NC(=O)C)cc3 ZINC00035928
O=C\1OC(=N/C1=C\c2ccc(cc2)CC)c3ccc(NC(=O)C)cc3 ZINC00035929
Fc1ccc(cc1)CC(=O)Nc2c(OC)cccc2 ZINC00035930
O=C/1N(N=C(\C1=C/c2c(OCC)c(OC)ccc2)C)c3ccccc3 ZINC00035931
S1C=2N=C(OC(=O)C2C3=C1CCCCC3)c4ccncc4 ZINC00035933
S1C(NC(=O)c2ccccc2)=C(C(=O)N(C)C)C3=C1CCC3 ZINC00035934
O=C\1OC(=N/C1=C/c2ccc(cc2)C)c3ccc(NC(=O)C)cc3 ZINC00035936
O=C\1OC(=N/C1=C\c2ccc(cc2)C)c3ccc(NC(=O)C)cc3 ZINC00035937
S1C(NC(=O)c2cnccc2)=C(C(=O)OCC)C3=C1CCCCC3 ZINC00035941
Fc1c(cccc1)/C=C(/NC(=O)c2ccc(cc2)C)\C(=O)N(C)C ZINC00035942
[O-][N+](=O)c1ccc(OCC(=O)Oc2ccc(cc2)C(=O)C)cc1 ZINC00035945
N#CC(C#N)=C1c2c3c(ccc2)cccc3C1 ZINC00035950
S(=O)(=O)(c1ccc(cc1)C)C=2N=C(OC(NC)2)CCC ZINC00035955
O(c1ccc(cc1)CC)C[C@H](O)C[NH+]2CCCC2 ZINC00035956
O(c1ccc(cc1)CC)C[C@@H](O)C[NH+]2CCCC2 ZINC00035957
O(c1ccc(cc1)CC)C[C@H](O)C[NH+]2C[C@H](O[C@H](C2)C)C ZINC00035958
O(c1ccc(cc1)CCC)C[C@H](O)C[NH+]2CCCC2 ZINC00035959
O(c1ccc(cc1)CCC)C[C@@H](O)C[NH+]2CCCC2 ZINC00035960
O=C(NCC=1OC=CC1)c2cc(OC)c(OC)c(OC)c2 ZINC00035962
O=C(NCC=1OC=CC1)C(c2ccccc2)c3ccccc3 ZINC00035963
O=C(N[C@H](c1ccc(OC)cc1)C)c2cc(OC)c(OC)c(OC)c2 ZINC00035965
O=C(N[C@@H](c1ccc(OC)cc1)C)c2cc(OC)c(OC)c(OC)c2 ZINC00035966
O=C(NCc1cc2OCOc2cc1)CCc3ccccc3 ZINC00035974
Brc1ccc(cc1)C(=O)NCc2cc3OCOc3cc2 ZINC00035980
S(Cc1ccccc1)CC(=O)NCc2cc3OCOc3cc2 ZINC00035981
O=C(N[C@H]1CC(C[C@H](C1)C)(C)C)c2cc(OC)c(OC)c(OC)c2 ZINC00035987
O=C(N[C@H]1CC(C[C@@H](C1)C)(C)C)c2cc(OC)c(OC)c(OC)c2 ZINC00035988
O=C(N[C@@H]1CC(C[C@H](C1)C)(C)C)c2cc(OC)c(OC)c(OC)c2 ZINC00035989
O=C(N[C@@H]1CC(C[C@@H](C1)C)(C)C)c2cc(OC)c(OC)c(OC)c2 ZINC00035990
O=C(NCc1cc2OCOc2cc1)COc3ccc(cc3)CC ZINC00035991
O=C(Nc1c(OC(C)C)cccc1)c2cc(OC)c(OC)c(OC)c2 ZINC00035999
Brc1cc(c(NS(=O)(=O)C)c(c1)C)C ZINC00036000
Clc1ccc(cc1)CCNC(=O)c2cc(OC)c(OC)c(OC)c2 ZINC00036001
Brc1cc(c(NC(=O)OC)c(c1)C)C ZINC00036013
Fc1c(cccc1)CNC(=O)c2cc(OC)c(OC)c(OC)c2 ZINC00036037
Clc1c(cccc1)C(=O)Nc2ncc(Cl)cc2 ZINC00036043
Clc1cnc(NC(=O)c2cc(OC)c(OC)c(OC)c2)cc1 ZINC00036045
Clc1cnc(NC(=O)CCc2ccccc2)cc1 ZINC00036048
O=C(NC[C@@H]1OCCC1)C(c2ccccc2)c3ccccc3 ZINC00036049
O=C(NC[C@H]1OCCC1)C(c2ccccc2)c3ccccc3 ZINC00036050
O=C(NCCc1ccccc1)c2ccc(cc2)C(=O)C ZINC00036053
O=C(NCc1cc2OCOc2cc1)C=3Oc4c(cccc4)C3 ZINC00036056
O=C(NCc1ncccc1)C(c2ccccc2)c3ccccc3 ZINC00036057
S(=O)(=O)(Nc1cc(N(C)C)ccc1)c2ccccc2 ZINC00036063
Brc1c(cccc1)C(=O)Nc2ncc(cc2)C ZINC00036065
S(=O)(=O)(NC=1C(=O)N(N(C1C)C)c2ccccc2)c3ccccc3 ZINC00036066
O=C(NC[C@@H]1OCCC1)c2cc(OC)c(OC)c(OC)c2 ZINC00036071
O=C(NC[C@H]1OCCC1)c2cc(OC)c(OC)c(OC)c2 ZINC00036072
Brc1cnc(NS(=O)(=O)c2ccc(cc2)C)cc1 ZINC00036075
O=C(Nc1ncc(cc1)C)CCc2ccccc2 ZINC00036077
O=C1N(N(C(=C(NC(=O)CCc2ccccc2)1)C)C)c3ccccc3 ZINC00036078
Clc1ccc(cc1)CCNS(=O)(=O)c2ccccc2 ZINC00036081
Brc1cnc(NS(=O)(=O)c2ccccc2)cc1 ZINC00036083
Brc1cnc(NC(=O)C=2Oc3c(cccc3)C2)cc1 ZINC00036084
Clc1cnc(NC(=O)C=2Oc3c(cccc3)C2)cc1 ZINC00036086
S1C(SCC(=O)N[C@H](c2ccccc2)C)=NN=C1N ZINC00036088
S1C(SCC(=O)N[C@@H](c2ccccc2)C)=NN=C1N ZINC00036089
S1C(SCc2c(cc(cc2)C)C)=NN=C1N ZINC00036090
S1C(SCC(=O)Nc2c(cc(cc2)C)C)=NN=C1N ZINC00036091
S1C(SCC(=O)Nc2c(c3ccccc3)cccc2)=NN=C1N ZINC00036093
S1C(SCC(=O)NCCc2ccccc2)=NN=C1N ZINC00036095
S1C(SCC(=O)Nc2c(c(ccc2)C)C)=NN=C1N ZINC00036096
S1C(SCC(=O)c2c3c(ccc2)cccc3)=NN=C1N ZINC00036097
S1C(SCC(=O)Nc2ccc(F)cc2)=NN=C1N ZINC00036098
S1C(SCC(=O)NC2CCCC2)=NN=C1N ZINC00036102
S1C(SCc2ccc(OC)cc2)=NN=C1N ZINC00036105
S(C1=NN=NN(c2ccccc2)1)CC(=O)NCc3ccccc3 ZINC00036110
S(C=1Oc2c(N1)cccc2)CC(=O)NCc3ccccc3 ZINC00036111
S(c1c2ncccc2ccc1)CC(=O)NCc3ccccc3 ZINC00036113
S(C1=NN=NN(c2ccccc2)1)CC(=O)NCC=3OC=CC3 ZINC00036114
Clc1cc(NC(=O)CSC=2SC(=NN2)N)c(cc1)C ZINC00036115
S(C1=Nc2c(N1)cccc2)CC(=O)NCC=3OC=CC3 ZINC00036116
S1C(SCC(=O)N2CCOCC2)=NN=C1N ZINC00036118
S1c2c(N=C1SCC(=O)N3CCOCC3)ccc(OCC)c2 ZINC00036119
S1C(SCC(=O)N2CCOCC2)=NN=C1C ZINC00036120
S(C1=Nc2c(N1)cccc2)CC(=O)NCc3ccc(OC)cc3 ZINC00036127
Brc1ccc(cc1)CC=2SC(=NN2)N ZINC00036132
S1C(SCc2c([N+]([O-])=O)cccc2)=NN=C1N ZINC00036134
Clc1c(cccc1)CSC=2SC(=NN2)N ZINC00036137
Brc1ccc(NC(=O)CSC=2SC(=NN2)N)cc1 ZINC00036139
S1C(SCc2cc(F)c(OC)cc2)=NN=C1N ZINC00036142
S(c1c2ncccc2ccc1)CC(=O)Nc3ccccc3 ZINC00036144
S1C(SCC(=O)c2ccccc2)=NN=C1N ZINC00036146
S1C(SCC(=O)NCc2ccc(cc2)C(C)C)=NN=C1N ZINC00036148
S(CC(=O)Nc1ccccc1)CC(=O)c2ccc([N+]([O-])=O)cc2 ZINC00036149
S(c1ncccc1)CC(=O)NCc2ccccc2 ZINC00036160
S(c1c2nc(ccc2ccc1)C)CC(=O)NC[C@@H]3OCCC3 ZINC00036161
S(c1c2nc(ccc2ccc1)C)CC(=O)NC[C@H]3OCCC3 ZINC00036162
S(C1=NN=NN1C)C(c2ccccc2)c3ccccc3 ZINC00036163
Clc1c(N2CCCC2)cc([N+]([O-])=O)cc1 ZINC00036164
Clc1c(N2CC[NH+](CC2)C)cc([N+]([O-])=O)cc1 ZINC00036170
[O-][N+](=O)c1cc(ccc1)[C@@H]2C(C#N)=C(OC(=C(C(=O)OCC)2)C)N ZINC00036182
[O-][N+](=O)c1cc(ccc1)[C@H]2C(C#N)=C(OC(=C(C(=O)OCC)2)C)N ZINC00036183
S1C(=CC=C1)[C@H]2C(C#N)=C(OC3=C(C(=O)CC(C3)(C)C)2)N ZINC00036184
S1C(=CC=C1)[C@@H]2C(C#N)=C(OC3=C(C(=O)CC(C3)(C)C)2)N ZINC00036185
S1C(=N)[C@H](C#N)[C@H](c2ccncc2)C(C#N)=C1N ZINC00036193
O=C1Oc2c(cccc2)C=3OC(N)=C(C#N)[C@H](c4ccncc4)C13 ZINC00036194
O=C1Oc2c(cccc2)C=3OC(N)=C(C#N)[C@@H](c4ccncc4)C13 ZINC00036195
O=C1Nc2c(cccc2)C=3OC(N)=C(C#N)[C@H](c4ccncc4)C13 ZINC00036196
O=C1Nc2c(cccc2)C=3OC(N)=C(C#N)[C@@H](c4ccncc4)C13 ZINC00036197
[O-][N+](=O)c1cc(ccc1)[C@H]2C(C#N)=C(OC3=C(C(=O)CC(C3)(C)C)2)N ZINC00036198
[O-][N+](=O)c1cc(ccc1)[C@@H]2C(C#N)=C(OC3=C(C(=O)CC(C3)(C)C)2)N ZINC00036199
O=C1C2=C(OC(N)=C(C#N)[C@H](c3c4c(ncc3)cccc4)2)CC(C1)(C)C ZINC00036200
O=C1C2=C(OC(N)=C(C#N)[C@@H](c3c4c(ncc3)cccc4)2)CC(C1)(C)C ZINC00036201
[O-][N+](=O)c1cc(ccc1)[C@H]2C(C#N)=C(OC3=C(C(=O)OC(=C3)C)2)N ZINC00036202
[O-][N+](=O)c1cc(ccc1)[C@@H]2C(C#N)=C(OC3=C(C(=O)OC(=C3)C)2)N ZINC00036203
Clc1ccc(OC[C@@H](O)CN2C(=O)NC(C(=O)2)(C)C)cc1 ZINC00036210
Clc1ccc(OC[C@H](O)CN2C(=O)NC(C(=O)2)(C)C)cc1 ZINC00036211
[O-][N+](=O)c1c(OC[C@@H](O)CN2c3c(N=C2)cccc3)cccc1 ZINC00036212
[O-][N+](=O)c1c(OC[C@H](O)CN2c3c(N=C2)cccc3)cccc1 ZINC00036213
Oc1c(cc(cc1C)C[NH+]2CCCCC2)C ZINC00036218
Brc1c(cc(S(=O)(=O)N2CCOCC2)c(c1)C)C ZINC00036221
Clc1c(OC(=O)CC)cc2c(OC(=O)C=C2C)c1 ZINC00036224
Clc1c(OCC(=O)C)cc2c(OC(=O)C=C2C)c1 ZINC00036225
O=C1Oc2c(c3nc(nc(NC(=O)CC)c31)c4cnccc4)cccc2 ZINC00036229
O=C(OCC)C1=COC(=C1)CNC(=O)C2=COC(=C2)C ZINC00036234
[O-][N+](=O)c1ccc(cc1)C=2N(C=NC2)CC(=O)N3CCOCC3 ZINC00036238
O=C(Nc1c2c(ccc1)cccc2)CN3N=NN=C3C4=NON=C(N)4 ZINC00036245
O=C\1N2[C@@H](c3c(cccc3)CC2)CN/C1=C\C(=O)c4ccc(OC)cc4 ZINC00036252
S(c1ncccc1)[C@@H](C(=O)Nc2c(cc(cc2C)C)C)C ZINC00036256
S(c1ncccc1)[C@H](C(=O)Nc2c(cc(cc2C)C)C)C ZINC00036257
Clc1c(NC(=O)C2=C(OC=C2)C)cc(Cl)cc1 ZINC00036264
[O-][N+](=O)c1ccc(OC(=O)C=2C(=O)Oc3c(cccc3)C2)cc1 ZINC00036267
S1C(NC(=O)COc2cc3OCOc3cc2)=C(C#N)C4=C1CCC4 ZINC00036270
Brc1c(OCC(=O)Nc2cnccc2)ccc(Cl)c1 ZINC00036271
[O-][N+](=O)c1ccc(OCC(=O)Nc2cnccc2)cc1 ZINC00036272
O=C1N2C=3c4c(OC(C(=O)N[C@]2(CC1)C)3)cccc4 ZINC00036276
O=C1N2C=3c4c(OC(C(=O)N[C@@]2(CC1)C)3)cccc4 ZINC00036277
Fc1c(N2CCN(C(=O)OCC)CC2)ccc(c1)C(=O)CCC ZINC00036279
S1C(NC(=O)c2c(OC)cccc(OC)2)=C(C(=O)OC)C(=C1C)C ZINC00036289
S1C(C(=O)N2CCN(c3c(F)cc(cc3)C(=O)CC)CC2)=CC=C1 ZINC00036294
O1C=2NN=C(c3ncccc3)C2[C@H](C=4OC=CC4)C(C#N)=C1N ZINC00036297
O1C=2NN=C(c3ncccc3)C2[C@@H](C=4OC=CC4)C(C#N)=C1N ZINC00036298
S(=O)(=O)(N1CCC(C([O-])=O)CC1)C2=NN3C(=N2)N=C(C=C3C)C ZINC00036299
[O-]C=1NN=C(c2c(cc(cc2)C)C)C1 ZINC00036300
[O-]C=1NN=C(c2ccc(cc2)CC(C)C)C1 ZINC00036301
Clc1c(S(=O)(=O)N(C)C)cc(c(Cl)c1)C(=O)OC ZINC00036302
Fc1ccc(cc1)C(=O)/C=C\2/NC[C@H]3N(C(=O)2)CCc4c(cccc4)3 ZINC00036305
Fc1ccc(cc1)C(=O)/C=C\2/NC[C@@H]3N(C(=O)2)CCc4c(cccc4)3 ZINC00036307
S1C=2N(N=C(C2C=C1C([O-])=O)C)c3ccc(cc3)C ZINC00036316
[O-]C(=O)C1=COC(=C1)CNC(=O)C2=C(OC3=C2CCCC3)C ZINC00036321
O=C(Nc1c(Oc2ccccc2)cccc1)C[NH+]3CCOCC3 ZINC00036328
ClC(Cl)=C[C@@H]1C([C@H](C(=O)Nc2cnccc2)1)(C)C ZINC00036329
ClC(Cl)=C[C@@H]1C([C@@H](C(=O)Nc2cnccc2)1)(C)C ZINC00036330
ClC(Cl)=C[C@H]1C([C@H](C(=O)Nc2cnccc2)1)(C)C ZINC00036331
ClC(Cl)=C[C@H]1C([C@@H](C(=O)Nc2cnccc2)1)(C)C ZINC00036332
[O-][N+](=O)c1c(cc(OCC(=O)N2c3c(N=C2)cccc3)cc1)C ZINC00036333
Fc1ccc(OCC(=O)Nc2nc(ccc2)C)cc1 ZINC00036334
[O-]C(=O)c1c(NC(=O)COc2ccc(OC)cc2)ccc(O)c1 ZINC00036337
FC(F)(F)C(F)(F)c1nc2c(OC)ccc(OC)c2c(N)c(C#N)1 ZINC00036339
FC(F)(F)C(F)(F)c1[nH+]c2c(c(N)c(C#N)1)cc(OC)cc2 ZINC00036340
ClC(F)(F)c1[nH+]c2c(c(N)c(C#N)1)cc(OC)cc2 ZINC00036341
S1(=O)(=O)c2c(OC[C@@H]1C(F)(F)F)ccc(c2)CC ZINC00036342
S1(=O)(=O)c2c(OC[C@H]1C(F)(F)F)ccc(c2)CC ZINC00036343
S(c1c2c(nc(c1CC)C)c(OC)ccc2)CCC([O-])=O ZINC00036345
S(c1c2c(nc(c1CC)C)ccc(OC)c2)CCC([O-])=O ZINC00036346
O=C1N(C=2N=CN(C2C(=O)N1)CCC[NH+](C)C)C ZINC00036355
S1C(=NC(c2cc(F)c(F)cc2)=C1C)N ZINC00036369
Fc1c(F)cc(c([N+]([O-])=O)c1)C(=O)N2CC[NH+](CC2)C ZINC00036370
O=C1Oc2c(cc(c(O)c2C)C(=O)CC)C(=C1)C ZINC00036376
Clc1c(c(NC(=O)[C@H]([C@@H]2OCCC2)CC([O-])=O)ccc1)C ZINC00036377
Clc1c(c(NC(=O)[C@@H]([C@@H]2OCCC2)CC([O-])=O)ccc1)C ZINC00036378
Clc1c(c(NC(=O)[C@H]([C@H]2OCCC2)CC([O-])=O)ccc1)C ZINC00036379
Clc1c(c(NC(=O)[C@@H]([C@H]2OCCC2)CC([O-])=O)ccc1)C ZINC00036380
S(=O)(=O)(NCC=1OC=CC1)c2c(OC)cc(cc2)C ZINC00036381
Clc1c(OC)cc(S(=O)(=O)N2CCC(CC2)C)cc1 ZINC00036383
S(=O)(=O)(N1CCCCCC1)c2c(OC)cc(cc2)C ZINC00036384
Clc1c(OC)cc(S(=O)(=O)Nc2ncccc2)cc1 ZINC00036385
[O-]C(=O)c1c(NC(=O)CCc2ccccc2)ccc(O)c1 ZINC00036387
ClC(F)(F)Oc1ccc(N2N=C(C=C2N)C)cc1 ZINC00036388
Clc1ccc(cc1)[C@@H]2N3C(SC2)=C4N=CN=C(N=C3)4 ZINC00036389
Clc1ccc(cc1)[C@H]2N3C(SC2)=C4N=CN=C(N=C3)4 ZINC00036390
S(C1=NN=C(N1C)C=2OC=CC2)CC(=O)c3ccc(O)cc3 ZINC00036391
S(=O)(=O)(N1[C@H](CCCC1)C)c2ccc(NC(=O)C3=NNC=N3)cc2 ZINC00036392
S(=O)(=O)(N1[C@@H](CCCC1)C)c2ccc(NC(=O)C3=NNC=N3)cc2 ZINC00036393
S(=O)(=O)(Nc1ccc(O)cc1)c2cc(c(O)cc2)C([O-])=O ZINC00036396
[O-]C(=O)C1=COC(=C1)CNC(=O)C2=C(OC(=C2)C)C ZINC00036405
O=C1Oc2c(c(OC)ccc2C(=C1C)C)C ZINC00036407
S(C1=NN=C(N(N)1)C)CC(=O)Nc2c3c(ccc2)cccc3 ZINC00036408
Clc1c(Cl)ccc(NC(=O)[C@H]([C@@H]2OCCC2)CC([O-])=O)c1 ZINC00036409
Clc1c(Cl)ccc(NC(=O)[C@@H]([C@@H]2OCCC2)CC([O-])=O)c1 ZINC00036410
Clc1c(Cl)ccc(NC(=O)[C@H]([C@H]2OCCC2)CC([O-])=O)c1 ZINC00036411
Clc1c(Cl)ccc(NC(=O)[C@@H]([C@H]2OCCC2)CC([O-])=O)c1 ZINC00036412
S=C1N[C@]2(Oc3c(cccc3)[C@@H](N1)[C@H](C(=O)C)2)C ZINC00036417
O=C1N(c2ccccc2)C(=O)[C@@H](N1)CC(C)C ZINC00036420
O=C1N(c2ccccc2)C(=O)[C@H](N1)CC(C)C ZINC00036421
[O-][N+](=O)/C=C/c1ccc(cc1)C ZINC00036425
O=C(c1ccc(OC)cc1)CC(=O)c2ccc(OC)cc2 ZINC00036429
S(=O)(=O)(c1cc(N)c(O)cc1)c2cc(N)c(O)cc2 ZINC00036432
ClC1=NN2C(=O)c3c(N=C2C=C1)cccc3 ZINC00036433
Clc1c([N+]([O-])=O)cc(c(Cl)c1)C=2[N-]N3C(=NN=C3C)N2 ZINC00036434
O=C1N(C(=O)C[C@H]([NH+]2CCN(C(=O)C[NH+]3CCCC3)CC2)1)C ZINC00036436
S(C1=NN=C2N(N=CN(N)2)1)CC(=O)c3ccccc3 ZINC00036437
S(C1=NN=C2N(N=CN(N)2)1)Cc3ccc(cc3)C(=O)OC ZINC00036438
FC(F)(F)COC(=O)C1=C(NC(=O)N[C@H](c2ccc(O)cc2)1)C ZINC00036439
FC(F)(F)COC(=O)C1=C(NC(=O)N[C@@H](c2ccc(O)cc2)1)C ZINC00036440
Clc1c(Cl)c(S(=O)(=O)N2C=NC(=C2)C)ccc(Cl)1 ZINC00036443
N=1N=C(C2=C(N(c3ccc(N)cc3)C(=C(C1C)2)C)C)C ZINC00036452
N=1N(N)C(=NC1c2ccccc2)c3ccccc3 ZINC00036454
S(=O)(=O)(NC1CC(N(O)C(C1)(C)C)(C)C)C ZINC00036458
[O-][N+](=O)C1=NN(C=N1)CC(=O)c2cc(O)c(O)cc2 ZINC00036459
Clc1c(ccc(Cl)c1)CSC2=NN=C3N(N=CN3)2 ZINC00036460
BrC=1C(=O)NC(=O)N(C1)CCOc2ccc(cc2)C ZINC00036462
BrC=1C(=O)NC(=O)N(C1)CCOc2ccc(Cl)cc2 ZINC00036463
S1C(=CC=C1)C2C(C(=O)OC)=C(N(C(=C(C(=O)OC)2)C)C)C ZINC00036476
S1C=C(C=C1)C2C(C(=O)OC)=C(N(C(=C(C(=O)OC)2)C)C)C ZINC00036477
O=C(OC)C1=CN=CC(C(=O)OC)[C@H](c2ccc(OCC)cc2)1 ZINC00036478
O=C(OC)C1=CN=CC(C(=O)OC)[C@H](c2cc(OC)ccc2)1 ZINC00036479
O=C(OC)C1=CN=CC(C(=O)OC)[C@@H](c2ccc(cc2)CC)1 ZINC00036480
O=C(OC)C1=CN=CC(C(=O)OC)[C@H](c2c(OC(C)C)cccc2)1 ZINC00036481
[O-][N+](=O)[C@@H]1[C@@H](NC(=O)CC1)c2cc(OC)c(OC)c(OC)c2 ZINC00036484
[O-][N+](=O)[C@@H]1[C@H](NC(=O)CC1)c2cc(OC)c(OC)c(OC)c2 ZINC00036485
[O-][N+](=O)[C@H]1[C@@H](NC(=O)CC1)c2cc(OC)c(OC)c(OC)c2 ZINC00036486
[O-][N+](=O)[C@H]1[C@H](NC(=O)CC1)c2cc(OC)c(OC)c(OC)c2 ZINC00036487
O=C(OCC)C1=C(N(C(=C(C(=O)OCC)C(c2ncccc2)1)C)C)C ZINC00036494
Fc1c(cc(F)cc1)[C@H]2C=3C(=O)CCCC(N=C(C(C(=O)OC)2)C)3 ZINC00036496
Fc1c(cc(F)cc1)[C@@H]2C=3C(=O)CCCC(N=C(C(C(=O)OC)2)C)3 ZINC00036497
O=C1NC(=C(C(=O)O[C@@H](CC)C)[C@@H](N1)c2cc(O)c(OC)cc2)C ZINC00036498
O=C1NC(=C(C(=O)O[C@H](CC)C)[C@@H](N1)c2cc(O)c(OC)cc2)C ZINC00036499
O=C1NC(=C(C(=O)O[C@@H](CC)C)[C@H](N1)c2cc(O)c(OC)cc2)C ZINC00036500
O=C1NC(=C(C(=O)O[C@H](CC)C)[C@H](N1)c2cc(O)c(OC)cc2)C ZINC00036501
O=C1NC(=C(C(=O)OC[C@@H]2OCCC2)[C@@H](N1)c3c(cccc3)C)C ZINC00036506
O=C1NC(=C(C(=O)OC[C@@H]2OCCC2)[C@H](N1)c3c(cccc3)C)C ZINC00036507
O=C1NC(=C(C(=O)OC[C@H]2OCCC2)[C@@H](N1)c3c(cccc3)C)C ZINC00036508
O=C1NC(=C(C(=O)OC[C@H]2OCCC2)[C@H](N1)c3c(cccc3)C)C ZINC00036509
Clc1c(cccc1)[C@@H]2C(C(=O)OC)=CN=CC(C(=O)OC)2 ZINC00036510
O=C(OC)C1=CN(C=C(C(=O)OC)C(c2cc(ccc2)C)1)C ZINC00036511
O=C(OC)C1=CN=CC(C(=O)OC)[C@H](c2cc(OCC)ccc2)1 ZINC00036514
O=C(OC)C1=CN(C=C(C(=O)OC)C(c2cc(ccc2)C)1)CC ZINC00036515
Clc1c(cccc1)C2C(C(=O)OC)=CN(C=C(C(=O)OC)2)CC ZINC00036516
O=C(OC)C1=CN(C=C(C(=O)OC)C(c2cc(OC)ccc2)1)C ZINC00036517
S1C(=CC=C1)C2C(C(=O)OC)=CN(C=C(C(=O)OC)2)C ZINC00036520
O=C(OC)C1=CN=CC(C(=O)OC)[C@@H](c2c(OC)ccc(OC)c2)1 ZINC00036521
O=C(OC)C1=CN(C=C(C(=O)OC)C(c2c(cccc2)C)1)C ZINC00036526
Clc1ccc(cc1)C2C(C(=O)OC)=CN(C=C(C(=O)OC)2)C ZINC00036529
Clc1cc(ccc1)C2C(C(=O)OC)=CN(C=C(C(=O)OC)2)C ZINC00036532
S(c1ncccn1)CC(=O)Nc2ccc(F)cc2 ZINC00036535
Clc1cc(NC(=O)CSc2ncccn2)c(OC)cc1 ZINC00036536
S(c1ncccn1)CC(=O)Nc2ccc(OCC)cc2 ZINC00036537
S(=O)(=O)(N(c1c(cccc1C)C)CC(=O)NC2CCCC2)C ZINC00036538
Clc1c(cccc1)C(=O)Nc2ccc(cc2)C(=O)N3CCOCC3 ZINC00036540
[O-][N+](=O)c1ccc(cc1)C(=O)Nc2cc3OCOc3cc2 ZINC00036542
[O-][N+](=O)c1ccc(cc1)C(=O)NCCc2cc(OC)c(OC)cc2 ZINC00036543
[O-][N+](=O)c1ccc(cc1)C(=O)N[C@H]2[C@H]3C[C@@H](C2)CC3 ZINC00036544
Clc1nc2c(cc1C=NNC(=O)C)ccc(OC)c2 ZINC00036548
Clc1ccc(S(=O)(=O)N[C@H]2[C@H]3C[C@@H](C2)CC3)cc1 ZINC00036550
O=C(NCc1ncccc1)/C=C/c2cc(OC)c(OC)cc2 ZINC00036555
S(=O)(=O)(N(c1ccc(OCC)cc1)CC(=O)NC2CCCC2)C ZINC00036562
S(c1ccccc1)CCC(=O)NCC=2OC=CC2 ZINC00036566
[O-]C(=O)c1ccc(N2C(=C(C=NN3C=NN=C3)C=C2C)C)cc1 ZINC00036573
Clc1ccc(N2C(=C(/C=C\3/NC(=O)NC(=O)3)C=C2C)C)cc1 ZINC00036584
Br[C@@H]1c2c(cccc2)C(C=C(C#N)C#N)=C1 ZINC00036590
Br[C@H]1c2c(cccc2)C(C=C(C#N)C#N)=C1 ZINC00036591
Brc1c(cccc1)/C=C(\C#N)/C(=O)OC ZINC00036594
S(=O)(=O)(N1CCCCC1)c2ccc(cc2)C ZINC00036597
O=C(OCC)C=1c2c(N(C1C)CCNC(=O)C)ccc(OC)c2 ZINC00036606
S(=O)(=O)(c1c(O)ccc(O)c1)c2ccc(cc2)C ZINC00036613
S(=O)(=O)(c1c(O)ccc(O)c1)c2ccc(OC)cc2 ZINC00036614
N#CC1(Nc2ccccc2)CC[NH+](Cc3ccccc3)CC1 ZINC00036615
O=C(OCC)C=1Nc2c(cc(O)cc2)C(C(=O)c3ccccc3)1 ZINC00036616
O=C(OCC)C=1c2c(N(C1C)CCNC(=O)C)ccc(O)c2 ZINC00036617
O=C(OCC)C=1c2c(N(c3ccccc3)C1C)ccc(O)c2 ZINC00036618
O=C(OCC)C=1c2c(N(c3ccccc3)C1C)ccc(OC(=O)C)c2 ZINC00036619
Clc1cc2c(OC(C(=O)CCC([O-])=O)=C(N)2)cc1 ZINC00036625
S1C(C(=O)C=2c3c(OC2)ccc(OC(=O)C)c3)=CC=C1 ZINC00036628
O=C1NC=2c3c(OC(C(=NC1)c4ccccc4)2)cccc3 ZINC00036630
O=C(C=1OC(=CC1)C)C=2c3c(OC2)ccc(O)c3 ZINC00036635
S1C=C(C=C1)C[C@H](c2ccccc2)C([O-])=O ZINC00036636
S1C=C(C=C1)C[C@@H](c2ccccc2)C([O-])=O ZINC00036637
O=C(c1ccccc1)C=2c3c(OC2)ccc(O)c3 ZINC00036639
S1C(C(=O)C=2c3c(OC2)ccc(O)c3)=CC=C1 ZINC00036642
O=C(c1c(OC)ccc(OC)c1)C=2c3c(OC2)ccc(O)c3 ZINC00036645
O=C(Oc1c2c(c3OC=C(c3c1)C(=O)C)cccc2)C ZINC00036648
Brc1cc2c(OC(=C2)CCCC([O-])=O)cc1 ZINC00036655
O=C(OCC)C=1c2c(OC1C[NH2+]C(C)C)ccc(OC)c2 ZINC00036656
S1C(C=2Nc3c(cccc3)C(SCC([O-])=O)2)=CC=C1 ZINC00036657
Brc1cc2c(OC(C(=O)CCC(=O)OC)=C2)cc1 ZINC00036664
Clc1cc(NC(=O)C[NH+]2CCCCC2)ccc1 ZINC00036672
O=C(OCC)c1c(nc2c(c1)cccc2)C ZINC00036674
Clc1c(OCC[NH+](CC)CC)cccc1 ZINC00036679
S(=O)(=O)(c1c(O)ccc(O)c1)c2ccccc2 ZINC00036686
Brc1c(O)cc2c(N(C(=C2C(=O)OCC)C)C)c1 ZINC00036687
O=C(OC)c1c(cccc1)C(=O)c2ccccc2 ZINC00036688
S(=O)(=O)(c1ccc(F)cc1)CCc2ccncc2 ZINC00036693
S(=O)(=O)(c1cc([N+]([O-])=O)ccc1)CCC([O-])=O ZINC00036694
O=C(OCC)C=1c2c(N(C1C[NH+]3CCOCC3)C)ccc(O)c2 ZINC00036695
O=C1C=2c3c(NC2CC(C1)(C)C)ccc(O)c3 ZINC00036697
O=C(OC)c1c(O[C@H](C(=O)C)C)cc(NC(=O)C)cc1 ZINC00036698
O=C(OC)c1c(O[C@@H](C(=O)C)C)cc(NC(=O)C)cc1 ZINC00036699
O=C(OCC)C=1c2c(N(C1C)CCO)ccc(OC(=O)C)c2 ZINC00036700
BrCC=1N(c2c(cccc2)C(C#N)1)C ZINC00036701
S1C(C(=O)C=2c3c(OC2)ccc(O)c3C[NH+](C)C)=CC=C1 ZINC00036703
S(=O)(=O)(c1ccc(cc1)C)CC[NH+]2CCN(c3ccccc3)CC2 ZINC00036707
O=C(Nc1c(OC)cccc1)CC[NH+]2Cc3c(cccc3)CC2 ZINC00036709
O=C(Nc1c(OC)cccc1)CC[NH+]2CCN(c3ccccc3)CC2 ZINC00036711
S([C@H](CC)C)CC1=C(OC(C([O-])=O)=C1)C ZINC00036712
S1C(=CC=C1)[C@H]2C(C(=O)OC)=C(OC3=C(C(=O)CC(C3)(C)C)2)N ZINC00036714
S1C(=CC=C1)[C@@H]2C(C(=O)OC)=C(OC3=C(C(=O)CC(C3)(C)C)2)N ZINC00036715
Clc1c(Cl)cccc1[C@@H]2C(C#N)=C(SC(=N)[C@H](C#N)2)N ZINC00036718
S1C(=NC=C1)NC(=O)c2ccc(NC(=O)C(F)(F)F)cc2 ZINC00036719
S(=O)(=O)(NCC=1OC=CC1)C=2C(=O)NC(=O)NC2C ZINC00036720
S1C([N+]([O-])=O)=CC=C1C(OC(=O)C)OC(=O)C ZINC00036721
FC(F)(F)C1=NN(C(=O)c2c(O)cccc2)[C@](O)(C1)C ZINC00036726
FC(F)(F)C1=NN(C(=O)c2c(O)cccc2)[C@@](O)(C1)C ZINC00036727
S(c1nc(c(c(c(C#N)1)C)CC)C)CC(=O)OC=C ZINC00036732
O[C@@]1([C@H](C[NH+]([C@@H](C1)C)C)C)CC(O)(c2ccccc2)c3ccccc3 ZINC00036733
S(=O)(=O)(NCC=1OC=CC1)C=2C3=NSN=C3C=CC2 ZINC00036734
P(=O)(O)(CN1C(=O)CCC1)CCN2C(=O)CCC2 ZINC00036739
S1c2c(N=C1SCC(=O)NN=Cc3ncccc3)cccc2 ZINC00036740
S1C(C=NN2C3=NN=C(SCC)N(N=C2)3)=CC=C1 ZINC00036742
S1c2nc(cc(c2C(N)=C1C(=O)N)C)COC ZINC00036747
S(=O)(=O)(Nc1ccncc1)C=2C3=NSN=C3C=CC2 ZINC00036748
O=C1NC(=O)C2=C(OC(N)=C(C#N)[C@@H](c3c(OC)cccc3)2)N1 ZINC00036751
O=C1NC(=O)C2=C(OC(N)=C(C#N)[C@H](c3c(OC)cccc3)2)N1 ZINC00036752
S(c1ncnc2NC=Nc12)CC(=O)c3cc([N+]([O-])=O)ccc3 ZINC00036757
O=C(OCC)C=1Oc2c(cccc2)C(NC(=O)C[NH+]3CCOCC3)1 ZINC00036760
O=C(NN=Cc1ccncc1)CN2N=NC(=N2)c3ccccc3 ZINC00036765
Fc1ccc(cc1)C=NNC(=O)CN2N=NC(=N2)c3ccccc3 ZINC00036767
Fc1c(cccc1)C=NNC(=O)CN2N=NC(=N2)c3ccccc3 ZINC00036769
S=C1N2[C@@](OC(=O)[C@@H]2C(C)C)(CC(N1)(C)C)C ZINC00036771
S=C1N2[C@@](OC(=O)[C@H]2C(C)C)(CC(N1)(C)C)C ZINC00036772
S=C1N2[C@](OC(=O)[C@@H]2C(C)C)(CC(N1)(C)C)C ZINC00036773
S=C1N2[C@](OC(=O)[C@H]2C(C)C)(CC(N1)(C)C)C ZINC00036774
Brc1ccc(cc1)[C@@H]2N3C(SC2)=C4N=CN=C(N=C3)4 ZINC00036775
Brc1ccc(cc1)[C@H]2N3C(SC2)=C4N=CN=C(N=C3)4 ZINC00036776
Brc1c(cc(OC)c(OCC)c1)/C=C(\C#N)/C(=O)N ZINC00036777
O=C1C2=C(OC(N)=C(C#N)[C@H](c3cc(OC)c(O)cc3)2)CC(C1)(C)C ZINC00036781
O=C1C2=C(OC(N)=C(C#N)[C@@H](c3cc(OC)c(O)cc3)2)CC(C1)(C)C ZINC00036782
S1C(N)=C(C#N)C(c2ccc(cc2)C)C(C#N)=C1N ZINC00036783
S(=O)(=O)(C1=C(N)C(=O)N(c2ccccc2)[C@@H](c3ccccc3)1)C ZINC00036785
S(=O)(=O)([C@@H]1C(=N)C(=O)N(c2ccccc2)[C@H](c3ccccc3)1)C ZINC00036786
S1C(=NC=C1)NC(=O)c2cc3c(cc2)C(=O)N(C(=O)3)C(C)(C)C ZINC00036787
[O-][N+](=O)c1cc(ccc1)CO[NH+]=C2N=CN=C3[N-]ON=C32 ZINC00036789
O=C(Nc1c(cccc1C)C)CO[NH+]=C2N=CN=C3[N-]ON=C32 ZINC00036791
S1C(N)=C(C(=O)NCCc2ccccc2)C3=C1CCCC3 ZINC00036793
S1C(=CC=C1)[C@H]2C(C#N)=C(OC(=C(C(=O)OC(C)(C)C)2)C)N ZINC00036794
S1C(=CC=C1)[C@@H]2C(C#N)=C(OC(=C(C(=O)OC(C)(C)C)2)C)N ZINC00036795
S(C1=NC=2N(C(=O)N(C(=O)C(N1C)2)C)C)CC(=O)NC(C)(C)C ZINC00036796
ClC(Cl)=CS(=O)(=O)c1ccc(cc1)C ZINC00036799
Brc1ccc(cc1)C=2N3C(SC2)=C4N=CN=C(N=C3)4 ZINC00036800
O=C(c1ccccc1)C=2Oc3nc(cc(c3C(N)2)COC)C ZINC00036801
S(c1nnc(c2c1cccc2)C)CC ZINC00036802
n1nc(c2c(c1Nc3ncccc3)cccc2)C ZINC00036803
O=C1Oc2c(N1C(=O)CCN3c4c(OC(=O)3)cccc4)cccc2 ZINC00036804
S=C1N(N=NN1C2CCCCC2)[C@H]3[C@H]4O[C@H](OC4)C(=O)C3 ZINC00036805
O=C(Nc1c(ccc(c1)C)C)CO[NH+]=C2N=CN=C3[N-]ON=C32 ZINC00036807
O=C(N1CCOCC1)CO[NH+]=C2N=CN=C3[N-]ON=C32 ZINC00036808
O=C(OCC)C[C@@H]1[NH2+]C[C@H]2N(C(=O)1)CCc3c(cccc3)2 ZINC00036810
O=C(OCC)C[C@H]1[NH2+]C[C@H]2N(C(=O)1)CCc3c(cccc3)2 ZINC00036811
O=C(OCC)C[C@@H]1[NH2+]C[C@@H]2N(C(=O)1)CCc3c(cccc3)2 ZINC00036812
O=C(OCC)C[C@H]1[NH2+]C[C@@H]2N(C(=O)1)CCc3c(cccc3)2 ZINC00036813
[O-][N+]=1ON=C(C(=O)C(C)(C)C)C1C(=O)C(C)(C)C ZINC00036814
O=C(OCC)C1=C(N(C(=O)N[C@@H](c2c(O)cccc2)1)C)C ZINC00036815
O=C(OCC)C1=C(N(C(=O)N[C@H](c2c(O)cccc2)1)C)C ZINC00036816
O=C(N1CC=2c3c(NC2CC1)cccc3)c4ccccc4 ZINC00036817
O=C(N1CCC(CC1)C)/C=C/c2ccccc2 ZINC00036820
S(=O)(=O)(N(CC(C)C)CC(C)C)c1ccc(cc1)C([O-])=O ZINC00036826
S(=O)(=O)(N[C@@](C#N)(C(C)C)C)C1=NN2C(=N1)N=C(C=C2C)C ZINC00036827
S(=O)(=O)(N[C@](C#N)(C(C)C)C)C1=NN2C(=N1)N=C(C=C2C)C ZINC00036828
O=C(N(C1CC([NH+](C(C1)(C)C)C)(C)C)C)c2ccncc2 ZINC00036829
O=C1N([C@@H](c2c(OC)ccc(OC)c2)C(C(=O)C)=C(O)1)CC[NH+](C)C ZINC00036834
O=C1N([C@H](c2c(OC)ccc(OC)c2)C(C(=O)C)=C(O)1)CC[NH+](C)C ZINC00036835
O=C(ON=C1CC(N(O)C(C1)(C)C)(C)C)c2ccncc2 ZINC00036836
O=C(OCC)[C@H](C(=O)C)C1([C@H](C#N)C(=O)N)CCCCC1 ZINC00036840
[O-]C(=O)[C@@H](NC(=O)C1=C(OC2=C1CCCC2)C)Cc3ccccc3 ZINC00036845
[O-]C(=O)[C@H](NC(=O)C1=C(OC2=C1CCCC2)C)Cc3ccccc3 ZINC00036846
O=C(OC)c1ccc(cc1)[C@@H]2C(C#N)=C(OC(=C(C(=O)OCC)2)C)N ZINC00036847
O=C(OC)c1ccc(cc1)[C@H]2C(C#N)=C(OC(=C(C(=O)OCC)2)C)N ZINC00036848
[O-][N+](=O)c1c(cc(cc1)C=2ON=C(N2)C3=NON=C(N)3)C ZINC00036850
O=C(NC(C)(C)C)CN1c2c(N=C1C3=NON=C(N)3)cccc2 ZINC00036851
S(=O)(=O)(N)c1c(cc2N(C(=O)N(c2c1)C)C)C ZINC00036853
S(=O)(=O)(N1CCOCC1)c2cc3NC(=O)Nc3cc2 ZINC00036854
O=C(OC)C1=CN(C=C(C(=O)OC)C(c2c(OC)c(OC)ccc2)1)C ZINC00036855
O1C=2NN=C(C2C3(C(C#N)=C1N)CC[NH+](CC3)C)C(C)C ZINC00036860
S(C1=NN=NN(c2ccccc2)1)CC(=O)NCCc3ccccc3 ZINC00036861
S1C(C(=O)OC)=C2OCCOC(=C1C(=O)OC)2 ZINC00036862
S(=O)(=O)(N1CCOCC1)c2cc3OC(=O)N(c3cc2)C(=O)OC ZINC00036863
S1C(C=2N=C3N=C4C(=NN3C2)CCCC4)=CC=C1 ZINC00036864
S1C(=NC2=C1C(=O)CC(C2)(C)C)NCN3N=C(C=C3C)C ZINC00036865
O=C(N(C1CC(N(O)C(C1)(C)C)(C)C)C)C=2OC=CC2 ZINC00036866
O=C(ON1C(CC(=O)CC1(C)C)(C)C)C=2OC=CC2 ZINC00036867
O=C(ON1C(CC(=NO)CC1(C)C)(C)C)C=2OC=CC2 ZINC00036868
O=C(ON1C(CC(NC(=O)C)CC1(C)C)(C)C)C=2OC=CC2 ZINC00036870
O=C1OC([C@](O)(N1CCCN2C(=O)OC([C@](O)2C)(C)C)C)(C)C ZINC00036872
O=C1OC([C@@](O)(N1CCCN2C(=O)OC([C@@](O)2C)(C)C)C)(C)C ZINC00036875
O=C1O[C@]([C@](O)(N1C2CC([NH2+]C(C2)(C)C)(C)C)C)(CC)C ZINC00036876
O=C1O[C@@]([C@](O)(N1C2CC([NH2+]C(C2)(C)C)(C)C)C)(CC)C ZINC00036877
O=C1O[C@]([C@@](O)(N1C2CC([NH2+]C(C2)(C)C)(C)C)C)(CC)C ZINC00036878
O=C1O[C@@]([C@@](O)(N1C2CC([NH2+]C(C2)(C)C)(C)C)C)(CC)C ZINC00036879
O=C(N(C1CC([NH2+]C(C1)(C)C)(C)C)C)C=2OC=CC2 ZINC00036880
O=C(NC1CC([NH2+]C(C1)(C)C)(C)C)c2ccc(N3N=NN=C3)cc2 ZINC00036884
O=C1OC2([C@](O)(N1C)C)CC([NH2+]C(C2)(C)C)(C)C ZINC00036886
O=C1OC2([C@@](O)(N1C)C)CC([NH2+]C(C2)(C)C)(C)C ZINC00036887
O=C1OC2([C@](O)(N1C3CC3)C)CC([NH2+]C(C2)(C)C)(C)C ZINC00036888
O=C1OC2([C@@](O)(N1C3CC3)C)CC([NH2+]C(C2)(C)C)(C)C ZINC00036889
O=C1OC2([C@](O)(N1CCO)C)CC([NH2+]C(C2)(C)C)(C)C ZINC00036890
O=C1OC2([C@@](O)(N1CCO)C)CC([NH2+]C(C2)(C)C)(C)C ZINC00036891
S(c1c2c(ON=C2C3OCCO3)cc([N+]([O-])=O)c1)CC(=O)OC ZINC00036893
O=C(NC1(c2ccccc2)CC1)NCc3cnccc3 ZINC00036894
O=C1OC2([C@](O)(N1Cc3ncccc3)C)CC([NH2+]C(C2)(C)C)(C)C ZINC00036895
O=C1OC2([C@@](O)(N1Cc3ncccc3)C)CC([NH2+]C(C2)(C)C)(C)C ZINC00036896
Clc1cc2c(NC3=C2CCC[C@H](C(=O)NCC(=O)N)3)cc1 ZINC00036899
Clc1cc2c(NC3=C2CCC[C@@H](C(=O)NCC(=O)N)3)cc1 ZINC00036900
S1C(C(=O)OCC)=C2OCCOC(=C1C(=O)OCC)2 ZINC00036901
O=C(N(C1CC([NH+](C(C1)(C)C)C)(C)C)C)C=2OC=CC2 ZINC00036902
O=C(N(C1CC([NH2+]C(C1)(C)C)(C)C)C)c2ccc(N3N=NN=C3)cc2 ZINC00036903
O=C1N2C(=NN1)N=C(N=C2NC(C)(C)C)NC(C)(C)C ZINC00036904
O=C(OCC(=O)Nc1ccccc1)CN2N=NN=C2N ZINC00036905
O=C1N(c2c3N(C(=C(c3ccc2)C)C)C1)CC[NH+](CC)CC ZINC00036906
O=C(OC1CC(N(O)C(C1)(C)C)(C)C)C=2OC=CC2 ZINC00036907
Clc1c([n+]([O-])cc(Cl)c1)NC2CC([NH2+]C(C2)(C)C)(C)C ZINC00036908
O1N[C@@H](C=2OC=CC2)C[C@@]1(O)C3(O)CCCCC3 ZINC00036913
O1N[C@H](C=2OC=CC2)C[C@@]1(O)C3(O)CCCCC3 ZINC00036914
O1N[C@@H](C=2OC=CC2)C[C@]1(O)C3(O)CCCCC3 ZINC00036915
O1N[C@H](C=2OC=CC2)C[C@]1(O)C3(O)CCCCC3 ZINC00036916
S(=O)(=O)(c1c(F)c(F)nc(N(C)C)c(F)1)c2ccccc2 ZINC00036918
O=C1OC2([C@](O)(N1CC)C)CC([NH2+]C(C2)(C)C)(C)C ZINC00036919
O=C1OC2([C@@](O)(N1CC)C)CC([NH2+]C(C2)(C)C)(C)C ZINC00036920
Fc1c(c(F)ccc1)C(=O)NC(=O)NC2CC([NH2+]C(C2)(C)C)(C)C ZINC00036921
S(C1(SCC([O-])=O)CCCC1)CC([O-])=O ZINC00036925
S=C1NC(=O)C(C(=O)N1)=Cc2cc(c(OC)cc2)C([O-])=O ZINC00036930
Brc1c(cc(OC)c(OC)c1)/C=C(\C#N)/C(=O)OCC ZINC00036931
O=C(/C(/C#N)=C/c1ccc(OC)cc1)C(C#C)(C)C ZINC00036936
O=C(/C(/C#N)=C/c1ccc(OC)cc1)C(C=C)(C)C ZINC00036938
[O-]C=1Nc2c(cccc2C)C(=O)C1C=C3C(=O)NNC(=O)3 ZINC00036940
O=C(NCCC1=Nc2c(N1)cccc2)/C=C/c3ccc(OC)cc3 ZINC00036941
O=C1c2c(cccc2)C(=O)[C@@](OC(C)C)(O)[C@](OC(C)C)(O)1 ZINC00036943
O=C1c2c(cccc2)C(=O)[C@](OC(C)C)(O)[C@@](OC(C)C)(O)1 ZINC00036946
Fc1cc(ccc1)[C@@H]2NC(=O)NC(=C(C(=O)OCC)2)C ZINC00036947
Fc1cc(ccc1)[C@H]2NC(=O)NC(=C(C(=O)OCC)2)C ZINC00036948
O=C1N(N=CC=2OC(=CC2)C)C(=O)[C@@H]3[C@H]1[C@H]4C=C[C@H](C54CC5)3 ZINC00036951
O=C(Nc1c(cccc1)C(=O)NC2CCCC2)NC3CCCC3 ZINC00036954
O=C(NC[C@@H]1OCCC1)/C(/C#N)=C/c2c(O)c(OC)ccc2 ZINC00036955
O=C(NC[C@H]1OCCC1)/C(/C#N)=C/c2c(O)c(OC)ccc2 ZINC00036957
S(C=1N2C(N=C(C=C2C)C)=C(C(=O)N)C1C(=O)N)C ZINC00036960
O=C1NC(=C(C(=O)OCC)[C@@H](N1)c2cc(O)ccc2)C ZINC00036961
O=C1NC(=C(C(=O)OCC)[C@H](N1)c2cc(O)ccc2)C ZINC00036962
S(=O)(=O)(N1CCOCC1)c2ccc([N-]S(=O)(=O)C)cc2 ZINC00036971
O=C1N(c2ccc(cc2)C)C(=O)[C@@H]3[C@@]4(O[C@@](C=C4)([C@H]13)C)C ZINC00036972
S(=O)(=O)(Nc1cc(c(O)c(c1)C)C)c2ccccc2 ZINC00036973
O=C(N1c2c(cccc2)[C@H](CC1(C)C)C)C ZINC00036975
O=C(N1c2c(cccc2)[C@@H](CC1(C)C)C)C ZINC00036976
O=C1N(c2ccc(OC)cc2)C(=O)[C@@H]3[C@]4(O[C@](C=C4)([C@H]13)C)C ZINC00036979
S1/C(=C/2\c3c(NC(=O)2)cccc3)/C(=O)N=C1N4CCOCC4 ZINC00036982
S1/C(=C\2/c3c(NC(=O)2)cccc3)/C(=O)N=C1N4CCOCC4 ZINC00036983
O=C(Nc1ncccn1)c2c(cccc2)C(=O)Nc3ncccn3 ZINC00036984
S(=O)(=O)(NC(=O)c1ncccc1)c2c(cccc2)C(=O)OC ZINC00036986
S(=O)(=O)(NC(=O)c1ncccc1)C=2N(N=CC(C(=O)OCC)2)C ZINC00036987
O=C(NNC(C)(C)C)c1cc(ccc1)C(=O)NNC(C)(C)C ZINC00036993
O=C(NNC(C)(C)C)c1ccc(cc1)C(=O)NNC(C)(C)C ZINC00036994
S1N=C(OC(=O)c2ccccc2)C(=N1)N3CCOCC3 ZINC00037001
S1N=C(OC(=O)N2CCOCC2)C(=N1)N3CCOCC3 ZINC00037002
S1c2c(N3C1=NN=C(SCC(=O)N4CCOCC4)3)cccc2 ZINC00037008
O=C(Oc1ccccc1)NC(=O)Nc2c(cccc2)C(=O)OCC ZINC00037013
S=C1N=C2C(=C([O-])N(NC(=O)c3cc([N+]([O-])=O)ccc3)1)C=CC=C2 ZINC00037014
[O-]C(=O)C[C@@H](NC(=O)Cc1ccccc1)c2ccc(OC)cc2 ZINC00037017
[O-]C(=O)C[C@H](NC(=O)Cc1ccccc1)c2ccc(OC)cc2 ZINC00037018
Clc1ccc(cc1)C(=O)N[C@@H](c2ccc(OC)cc2)CC([O-])=O ZINC00037021
Clc1ccc(cc1)C(=O)N[C@H](c2ccc(OC)cc2)CC([O-])=O ZINC00037022
S(=O)(=O)(N[C@H](c1ccc(OC)cc1)CC([O-])=O)c2ccc(cc2)C ZINC00037023
S(=O)(=O)(N[C@@H](c1ccc(OC)cc1)CC([O-])=O)c2ccc(cc2)C ZINC00037024
[O-]C(=O)C[C@@H](NC(=O)c1ccccc1)c2ccc(OC)cc2 ZINC00037027
[O-]C(=O)C[C@H](NC(=O)c1ccccc1)c2ccc(OC)cc2 ZINC00037028
S1C(C(=O)N[C@@H](c2ccc(OC)cc2)CC([O-])=O)=CC=C1 ZINC00037031
S1C(C(=O)N[C@H](c2ccc(OC)cc2)CC([O-])=O)=CC=C1 ZINC00037032
[O-]C(=O)C[C@H](NC(=O)c1cc(ccc1)C)c2ccc(OC)cc2 ZINC00037033
O=C1N(C(=O)COc2c(OC)cccc2)CCN1 ZINC00037037
O=C1N(C(=O)C(c2ccccc2)c3ccccc3)CCN1 ZINC00037038
Clc1c(cc([N+]([O-])=O)cc1)C(=O)N2C(=O)NCC2 ZINC00037041
[O-][N+](=O)C=1C=NN(C1)CC(=O)Nc2ccc(OC)cc2 ZINC00037044
[O-][N+](=O)C=1C=NN(C1)CC(=O)Nc2c(C#N)cccc2 ZINC00037045
Clc1cc(ccc1)CN2N=C([N+]([O-])=O)C=C2 ZINC00037046
Clc1c(c(Cl)ccc1)CN2N=C([N+]([O-])=O)N=C2 ZINC00037048
Clc1c(c(Cl)ccc1)CN2C=NC([N+]([O-])=O)=C2 ZINC00037050
S1C(C(=O)NN=C2c3c(NC(=O)2)cccc3)=CC=C1C ZINC00037056
S1C(=C(C(=O)NN=C2c3c(NC(=O)2)cccc3)C=C1C)C ZINC00037060
S1C(NC(=O)Cc2c(OC)cccc2)=C(C(=O)N)C3=C1CCCC3 ZINC00037075
O=C(Nc1ccc(OCC)cc1)Cc2c(OC)cccc2 ZINC00037076
O=C(Nc1cc2OCOc2cc1)CCc3ccc(OC)cc3 ZINC00037079
S1C(NC(=O)c2ccccc2)=C(C(=O)OC)C(=C1C(=O)OC)C ZINC00037085
O=C(Nc1nc(ccc1)C)CCc2ccc(OC)cc2 ZINC00037087
Clc1c(cc(OC)cc1)C(=O)OCC(=O)Nc2ccc(F)cc2 ZINC00037093
[O-][N+](=O)C1=C(N(N=C1)C)C(=O)Nc2c(cccc2)C(=O)OC ZINC00037094
Clc1ccc(cc1)C(=O)N2N=CC=C2C(=O)OC ZINC00037095
S1C(N=CC=2OC=CC2)=C(C#N)C3=C1CCCC3 ZINC00037100
S1C(N=CC=2OC([N+]([O-])=O)=CC2)=C(C#N)C3=C1CCCC3 ZINC00037102
O=C(OCC)C1=C(N(N=C1)c2ccccc2)NC(=O)C3CC3 ZINC00037112
[O-][N+](=O)C=1C(=NN(C1)C)C(=O)Oc2c(OC)cc(cc2)C(=O)OC ZINC00037115
[O-][N+](=O)C=1C(=NN(C1)C)C(=O)Nc2cc(OC)c(OC)c(OC)c2 ZINC00037116
Clc1c(F)ccc(NC(=O)COC(=O)C=2N(N=CC2)C)c1 ZINC00037117
S1c2c(N=C1NC(=O)C=3N(N=CC3)C)cccc2 ZINC00037118
Brc1cc(OCC(=O)NN=Cc2ncccc2)ccc1 ZINC00037125
[O-][N+](=O)C=1C(=NN(C1)C)C(=O)Nc2cc(OC)ccc2 ZINC00037135
S1c2c(N=C1SCC=3OC(C(=O)NN)=CC3)cccc2 ZINC00037136
Fc1ccc(cc1)C=NNC(=O)C=2N(N=CC([N+]([O-])=O)2)C ZINC00037143
O=C(NN=C1CCC(c2ccccc2)CC1)C=3N(N=CC3)C ZINC00037145
[O-][N+](=O)C=1C(=NN(C1)C)C(=O)NN=Cc2c(O)ccc3c2cccc3 ZINC00037146
S1C(SCc2c(OC)ccc(c2)C=O)=NN=C1C ZINC00037149
O=C(NN=C[C@@H]1CC=CCC1)C=2N(N=NC2COC)C3=NON=C(N)3 ZINC00037150
Clc1c(Cl)ccc(c1)C(=O)N2N=CC=C2 ZINC00037156
ClC=1C=NN(C(=O)c2c(F)cccc2)C1 ZINC00037158
Brc1ccc(cc1)C(=O)N2N=CC([N+]([O-])=O)=C2 ZINC00037159
ClC=1C=NN(C(=O)c2cc([N+]([O-])=O)ccc2)C1 ZINC00037160
Clc1c(cccc1)C(=O)N2N=CC(Cl)=C2 ZINC00037161
Fc1c(c(F)ccc1)C(=O)N2N=C(C=C2C)C ZINC00037162
BrC=1C=NN(C(=O)c2c(Cl)cc(F)c(F)c2)C1 ZINC00037163
Clc1c(cc(F)cc1)C(=O)N2N=CC=C2 ZINC00037164
ClC=1C(=NN(C(=O)c2c(F)cccc2)C1C)C ZINC00037169
BrC=1C=NN(C(=O)c2c(F)cccc(F)2)C1 ZINC00037171
Brc1c(cccc1)C(=O)N2N=CC([N+]([O-])=O)=C2 ZINC00037173
Ic1c(cccc1)C(=O)N2N=CC=C2 ZINC00037174
ClC=1C=NN(C(=O)c2c(cccc2)C)C1 ZINC00037175
Clc1ccc(cc1)C(=O)N2N=C(C=C2C)C ZINC00037178
ClC=1C(=NN(C(=O)c2ccc(F)cc2)C1C)C ZINC00037179
BrC=1C=NN(C(=O)c2c(cccc2)C)C1 ZINC00037182
ClC=1C=NN(C(=O)c2ccc(F)cc2)C1 ZINC00037184
BrC=1C=NN(C(=O)c2cc(ccc2)C)C1 ZINC00037185
BrC=1C=NN(C(=O)c2ccc(cc2)C)C1 ZINC00037188
Clc1c(cccc1)C2=NOC(=C(C(=O)N3N=CC=C3)2)C ZINC00037189
Fc1c(F)ccc(c1)C(=O)N2N=C(C=C2C)C ZINC00037190
Brc1cc(ccc1)C(=O)N2N=CC([N+]([O-])=O)=C2 ZINC00037192
Clc1c(ccc(Cl)c1)C(=O)N2N=CC([N+]([O-])=O)=C2 ZINC00037194
O=Cc1cc(c(OC)cc1)CN2N=Nc3c2cccc3 ZINC00037198
S(C=1SCCN1)Cc2c(OC)ccc(c2)C=O ZINC00037201
Clc1c(OCC(=O)Nc2ccc(cc2)CC#N)cccc1 ZINC00037203
O=C(OC)c1ccc(cc1)C(=O)Nc2ccc(cc2)CC#N ZINC00037205
Clc1ccc(OCC(=O)Nc2ccc(cc2)CC#N)cc1 ZINC00037207
O=C(Nc1ccc(cc1)CC#N)CCc2ccc(OC)cc2 ZINC00037209
O=C(Nc1ccc(cc1)CC#N)COc2cc(ccc2)C ZINC00037210
[O-][N+](=O)c1c(cccc1)C(=O)Nc2ccc(cc2)CC#N ZINC00037211
Clc1c([N+]([O-])=O)cc(cc1)C(=O)Nc2ccc(cc2)CC#N ZINC00037212
O=C(Nc1ccc(cc1)CC#N)CCc2ccccc2 ZINC00037213
O=C(Nc1ccc(cc1)CC#N)C2CCCCC2 ZINC00037214
O=C(Nc1ccc(cc1)CC#N)COc2c(cccc2)C ZINC00037217
O=C(Nc1ccc(cc1)CC#N)c2cc(OC)c(OC)cc2 ZINC00037219
[O-][N+](=O)c1ccc(cc1)C(=O)Nc2ccc(cc2)CC#N ZINC00037220
Clc1ccc(cc1)C(=O)Nc2ccc(cc2)CC#N ZINC00037221
O=C(Nc1ccc(cc1)CC#N)Cc2c(OC)cccc2 ZINC00037223
O=C(Nc1ccc(cc1)CC#N)c2ccc(cc2)C ZINC00037224
O=C(Nc1ccc(cc1)CC#N)c2cc(OC)ccc2 ZINC00037225
O=C(Nc1ccc(cc1)CC#N)Cc2ccccc2 ZINC00037230
Fc1ccc(cc1)C(=O)Nc2ccc(cc2)CC#N ZINC00037231
[O-][N+](=O)c1cc(ccc1)C(=O)Nc2ccc(cc2)CC#N ZINC00037232
Fc1c(OCC(=O)Nc2ccc(cc2)CC#N)ccc(F)c1 ZINC00037234
[O-][N+](=O)c1ccc(OCC(=O)Nc2ccc(cc2)CC#N)cc1 ZINC00037235
Clc1ncccc1C(=O)Nc2ccc(cc2)CC#N ZINC00037238
[O-][N+](=O)c1cc(ccc1)[C@@H](NC(=O)c2cc(c(cc2)C)C)CC([O-])=O ZINC00037261
[O-][N+](=O)c1cc(ccc1)[C@H](NC(=O)c2cc(c(cc2)C)C)CC([O-])=O ZINC00037262
O=C(NN=Cc1cc2OCOc2cc1)c3c(O)cccc3 ZINC00037269
O=C(NN=Cc1cc(OCC)c(O)cc1)c2c(O)cccc2 ZINC00037271
S=C(NN(CC)CC)NC1CCCCC1 ZINC00037280
S(SN1C(=O)C=CC(=O)1)N2C(=O)C=CC(=O)2 ZINC00037282
Clc1cc(c(O)cc1)C(=O)/C=C/C ZINC00037287
S(c1c(O)cc(O)cc1)c2c(O)cc(O)cc2 ZINC00037290
O=C(c1c(O)cc(OC)cc1)c2c(O)cccc2 ZINC00037293
S=C(Nc1c(C#N)cccc1)Nc2cc(ccc2)C(=O)OC ZINC00037298
Fc1c(cccc1)[C@H]2c3c(OC(N)=C(C#N)2)c4ncccc4cc3 ZINC00037301
Fc1c(cccc1)[C@@H]2c3c(OC(N)=C(C#N)2)c4ncccc4cc3 ZINC00037302
Clc1c(cccc1)[C@H]2c3c(OC(N)=C(C#N)2)c4ncccc4cc3 ZINC00037303
Clc1c(cccc1)[C@@H]2c3c(OC(N)=C(C#N)2)c4ncccc4cc3 ZINC00037304
O=C(OCC)C1=C(N(C(=O)N[C@@H](c2ccccc2)1)CCO)C ZINC00037309
O=C(OCC)C1=C(N(C(=O)N[C@H](c2ccccc2)1)CCO)C ZINC00037310
S(=O)(=O)(N1[C@@H](C(=O)OCC)CCC1)c2ccccc2 ZINC00037311
S(=O)(=O)(N1[C@H](C(=O)OCC)CCC1)c2ccccc2 ZINC00037312
S(=O)(=O)(N1[C@H](C([O-])=O)CCC1)c2cc(OC)c(OC)cc2 ZINC00037315
S(=O)(=O)(N1[C@@H](C([O-])=O)CCC1)c2cc(OC)c(OC)cc2 ZINC00037316
O=C(Nc1ccc(NC(=O)C)cc1)[C@@H](Oc2c(OC)cccc2)C ZINC00037321
O=C(Nc1ccc(NC(=O)C)cc1)[C@H](Oc2c(OC)cccc2)C ZINC00037322
O=C(Nc1ccc(cc1)CC#N)Cc2ccc(OC)cc2 ZINC00037324
O=C(Nc1ccc(cc1)CC#N)c2c(OC)cccc2 ZINC00037325
BrC=1OC(C(=O)Nc2ccc(cc2)CC#N)=CC1 ZINC00037327
O=C(Nc1ccc(cc1)CC#N)c2cc3OCOc3cc2 ZINC00037328
S(=O)(=O)(N1[C@H](C([O-])=O)CCCC1)c2c([N+]([O-])=O)cccc2 ZINC00037337
S(=O)(=O)(N1[C@@H](C([O-])=O)CCCC1)c2c([N+]([O-])=O)cccc2 ZINC00037339
Clc1ccc(S[C@H](C(=O)NCc2ccncc2)C)cc1 ZINC00037341
S=C1N[C@H](Nc2ccc(cc2)C(=O)C)C[C@@H](N1)C ZINC00037343
S=C1N[C@@H](C[C@@H](Nc2ccc(cc2)C(=O)C)N1)C ZINC00037344
S=C1N[C@@H](Nc2ccc(cc2)C(=O)C)C[C@@H](N1)C ZINC00037345
S=C1N[C@@H](Nc2ccc(cc2)C(=O)C)C[C@H](N1)C ZINC00037346
O=C1N(N)C(Nc2ccc(NC(=O)C)cc2)=C(O)N1 ZINC00037347
S1C(=CC=C1)[C@](O)(c2ccccc2)C ZINC00037350
S1C(=CC=C1)[C@@](O)(c2ccccc2)C ZINC00037351
O=C(OC)c1ccc(NC(=O)COc2ccccc2)cc1 ZINC00037356
O=C(NC1(C(=O)Nc2c(cccc2C)C)CCCCC1)C3=NNC=C3 ZINC00037358
[OH+]=C1OC=2N(N=C(C2C(=C1CC(=O)OCC)C)C)c3ccccc3 ZINC00037359
ClC=1C(=NN(C1C)CC=2OC(C(=O)N3N=CC(Cl)=C3)=CC2)C ZINC00037363
O=C(N1c2c(cc(OC)cc2)C(=CC1(C)C)C)CN3C(=O)CCC(=O)3 ZINC00037364
[O-][N+](=O)C1=NN(C(=C1)C)CC(=O)N2c3c(cccc3)C[C@H]2C ZINC00037368
[O-][N+](=O)C1=NN(C(=C1)C)CC(=O)N2c3c(cccc3)C[C@@H]2C ZINC00037369
[O-][N+](=O)C1=NN(C(=C1)C)CC(=O)N2CCOCC2 ZINC00037370
BrC=1C(=NN(C1C)Cc2ccc(cc2)C(=O)NN)C ZINC00037374
S=C(N1CC[NH+](CC1)C)Nc2ccc(OC)cc2 ZINC00037376
O=C(NCC=1OC=CC1)/C(/C#N)=C/C=2c3c(NC2C)cccc3 ZINC00037379
O=C(NCC=1OC=CC1)/C(/C#N)=C/c2cc3OCOc3cc2 ZINC00037382
O=C(NC1=NOC(=C1)C)c2c(OCC)cccc2 ZINC00037392
ClC=1C(=NN(C(=O)C=2N(N=CC2)CC)C1C)C ZINC00037397
O=C1C2=C(OC(N)=C(C#N)[C@@H]2C3=C(N(N=C3)CC)C)CC(C1)(C)C ZINC00037398
O=C1C2=C(OC(N)=C(C#N)[C@H]2C3=C(N(N=C3)CC)C)CC(C1)(C)C ZINC00037399
ClC=1C(=NN(C1C)CC=2OC(C(=O)OC)=CC2)C ZINC00037400
Brc1ccc(NC(=S)Nc2ncccn2)cc1 ZINC00037402
Clc1c(F)ccc(NC(=S)Nc2cc(O)ccc2)c1 ZINC00037403
S1C=2N=CN(C(=O)C2C3=C1CCCC3)CC(=O)OCC ZINC00037404
O=C(OC[C@H]1[C@@H]2[N+](CCC1)(CCCC2)C)COC ZINC00037408
[O-]C(=O)[C@@H](Nc1ncnc2c1cccc2)CCC([O-])=O ZINC00037409
[O-]C(=O)[C@H](Nc1ncnc2c1cccc2)CCC([O-])=O ZINC00037410
n1c(N2CCC(CC2)C)c3c(nc1)cccc3 ZINC00037411
O=C1N(c2c(cccc2)[C@](O)1CC(=O)C=3OC=CC3)CC=C ZINC00037415
O=C1N(c2c(cccc2)[C@@](O)1CC(=O)C=3OC=CC3)CC=C ZINC00037416
Clc1cc(F)c(NC(=O)CSC2=NN=CN2C)cc1 ZINC00037417
Clc1cc2c(NC(=O)[C@@]32C(C#N)=C(OC(=C(C(=O)C)3)C)N)cc1 ZINC00037421
Clc1cc2c(NC(=O)[C@]32C(C#N)=C(OC(=C(C(=O)C)3)C)N)cc1 ZINC00037422
O=C(OC)c1c(NC(=O)CN2C=[NH+]C=C2)cccc1 ZINC00037427
O=C1N(N=C2c3c(N(C2=C1)C)cccc3)c4ccccc4 ZINC00037430
O=C(OCC)C=1N=NN(C2=NON=C(N)2)C1C[NH+]3CCC(=O)CC3 ZINC00037434
S1C(=CC=C1)C[C@H](c2ccccc2)C([O-])=O ZINC00037437
S1C(=CC=C1)C[C@@H](c2ccccc2)C([O-])=O ZINC00037438
O=C(OCC)c1ccc(N2C(=C(C=NN3C=NN=C3)C=C2C)C)cc1 ZINC00037440
S=C1N(C(=O)C(C(=O)N1C)=Cc2c3c(c(OC)cc2)cccc3)C ZINC00037448
S(c1ccc(cc1)C)C=2OC(/C=C(\C#N)/C(=O)N)=CC2 ZINC00037449
S=C1N(C(=O)C(C(=O)N1C)=Cc2ccc(SC)cc2)C ZINC00037459
BrC=1OC(C=NNC(=O)c2c(F)cc(C#N)cc2)=CC1 ZINC00037462
S(c1ccc(cc1)/C=C(\C#N)/C(=O)NCC=2OC=CC2)C ZINC00037464
O=C1N(c2c(N1C)ccc(c2)/C=C(\C#N)/C(=O)NC[C@@H]3OCCC3)C ZINC00037466
O=C1N(c2c(N1C)ccc(c2)/C=C(\C#N)/C(=O)NC[C@H]3OCCC3)C ZINC00037468
FC(F)(F)c1cc(ccc1)/C=C(\C#N)/C(=O)NC[C@@H]2OCCC2 ZINC00037470
FC(F)(F)c1cc(ccc1)/C=C(\C#N)/C(=O)NC[C@H]2OCCC2 ZINC00037472
[O-][N+](=O)c1c(ccc(c1)C=2OC(/C=C\3/NC(=O)NC(=O)3)=CC2)C ZINC00037476
Clc1c(ccc(c1)C=2OC(/C=C\3/NC(=O)NC(=O)3)=CC2)C([O-])=O ZINC00037478
S=C1N(c2ccc(F)cc2)C(=O)/C(/C(=O)N1)=C/C3=COC=C3 ZINC00037485
[O-]C(=O)c1c(c(ccc1)C=2OC(/C=C(\C#N)/C(=O)N(C)C)=CC2)C ZINC00037487
O=C(N(C)C)/C(/C#N)=C/C=1OC(N2CCCCCC2)=CC1 ZINC00037489
O=C(N(C)C)/C(/C#N)=C/C=1OC(c2ccc(cc2)C(=O)C)=CC1 ZINC00037491
Brc1c(cc(OC)c(OCC)c1)/C=C\2/NC(=O)NC(=O)2 ZINC00037495
Clc1c(c(N2C(=C(C=NN3C=NN=C3)C=C2C)C)ccc1)C ZINC00037503
Clc1c(c(N2C(=C(C=NN3C=NN=C3)C=C2C)C)ccc1)C ZINC00037504
Oc1ccc(N2C(=C(C=NN3C=NN=C3)C=C2C)C)cc1 ZINC00037506
S1C(N2C(=C(C=NNC(=O)N)C=C2C)C)=C(C#N)C3=C1CCCC3 ZINC00037507
S=C1N/C(/C(=O)N1)=C/c2ccc(N3CCCC3)cc2 ZINC00037511
Clc1c(F)ccc(N2C(=C(C=NN3C=NN=C3)C=C2C)C)c1 ZINC00037518
S1/C(/C(=O)N2c3c(N=C12)cccc3)=C\c4cc([N+]([O-])=O)c([O-])cc4 ZINC00037519
O=C(Nc1c(NC(=O)C)cccc1)c2ccccc2 ZINC00037526
O=C(Nc1ccc(cc1)C(=O)N)c2cc(ccc2)C ZINC00037529
O=C(NCC=1OC=CC1)c2ccc(cc2)C(C)(C)C ZINC00037531
Fc1c(cccc1)C(=O)NCc2cc3OCOc3cc2 ZINC00037533
Fc1ccc(cc1)C(=O)Nc2cc3OCOc3cc2 ZINC00037535
Clc1c(cccc1)C(=O)Nc2cc3OCOc3cc2 ZINC00037537
Clc1c(cccc1)C(=O)Nc2nc(ccc2)C ZINC00037538
Clc1c(cccc1)C(=O)NCCc2cc(OC)c(OC)cc2 ZINC00037539
Clc1cc(ccc1)C(=O)NCCc2cc(OC)c(OC)cc2 ZINC00037540
Clc1c(ccc(Cl)c1)C(=O)N2CCCCC2 ZINC00037544
Brc1ccc(cc1)C(=O)NCC=2OC=CC2 ZINC00037545
Brc1ccc(cc1)C(=O)NC[C@@H]2OCCC2 ZINC00037546
Brc1ccc(cc1)C(=O)NC[C@H]2OCCC2 ZINC00037547
Brc1ccc(cc1)C(=O)N2CCN(c3[nH+]cccc3)CC2 ZINC00037548
O=C(Nc1ccc(NC(=O)C)cc1)c2cc(OC)cc(OC)c2 ZINC00037549
S1C(C(=O)N2CCN(c3ccccc3)CC2)=CC=C1 ZINC00037555
S1C(C(=O)N2CCN(c3c(F)cccc3)CC2)=CC=C1 ZINC00037556
Fc1c(NC(=O)COc2ccccc2)ccc(F)c1 ZINC00037560
Fc1cc(NC(=O)COc2ccc(cc2)C)ccc1 ZINC00037562
O=C(N1c2c(cccc2)CC1)COc3ccc(cc3)C ZINC00037566
Brc1ccc(OCC(=O)NC[C@@H]2OCCC2)cc1 ZINC00037570
Brc1ccc(OCC(=O)NC[C@H]2OCCC2)cc1 ZINC00037571
Brc1ccc(OCC(=O)N2CCOCC2)cc1 ZINC00037572
Clc1c(OCC(=O)NC[C@@H]2OCCC2)ccc(Cl)c1 ZINC00037573
Clc1c(OCC(=O)NC[C@H]2OCCC2)ccc(Cl)c1 ZINC00037574
Fc1c(N2CCN(C(=O)C=3OC=CC3)CC2)cccc1 ZINC00037576
O=C(N1CCN(c2ccc(OC)cc2)CC1)C=3OC=CC3 ZINC00037577
O=C(Nc1cc2OCOc2cc1)COc3c(c(ccc3)C)C ZINC00037579
S(=O)(=O)(Nc1nccc(c1)C)c2cc3c(cc2)cccc3 ZINC00037582
Clc1ccc(S(=O)(=O)[N-]c2ccncc2)cc1 ZINC00037583
O=C(N1CCCCCC1)c2cc(OC)c(OC)c(OC)c2 ZINC00037584
S1C(=CC=C1)CC(=O)N2CCN(c3ccc(F)cc3)CC2 ZINC00037588
Fc1ccc(N2CCN(C(=O)c3ccc(OC)cc3)CC2)cc1 ZINC00037595
S1C(C(=O)N2CCN(c3ccc(OC)cc3)CC2)=CC=C1 ZINC00037596
S1(=O)(=O)N(C(=O)c2c1cccc2)CC(=O)N[C@H](c3ccccc3)C ZINC00037604
S1(=O)(=O)N(C(=O)c2c1cccc2)CC(=O)N[C@@H](c3ccccc3)C ZINC00037605
O=C(NC1CCCCCC1)C=2OC=CC2 ZINC00037606
S(=O)(=O)(Nc1c(cccc1)C(=O)N2CCCC2)c3ccccc3 ZINC00037608
O=C(Nc1cc(ccc1)C(=O)C)/C=C/c2cc3OCOc3cc2 ZINC00037609
O=C(Nc1cc(ccc1)C(=O)C)CCc2ccccc2 ZINC00037611
S1(=O)(=O)N(C(=O)c2c1cccc2)CC(=O)Nc3c(F)cccc3 ZINC00037612
[O-][N+](=O)c1cc(NC(=O)CCc2ccccc2)c(OC)cc1 ZINC00037614
S(=O)(=O)(N1CCCCCC1)c2ccc(NC(=O)C)cc2 ZINC00037615
Brc1ccc(cc1)/C=C\2/NC(=C(C(=O)OCC)C(=O)2)C ZINC00037622
O=C(OC)C=1\C(\C(=O)NC1C)=C\c2cc3OCOc3cc2 ZINC00037624
O=C(OC)C=1\C(\C(=O)N(C1C)C)=C\c2cc3OCOc3cc2 ZINC00037628
S(=O)(=O)(NCC(=O)N1Cc2c(cccc2)CC1)c3ccccc3 ZINC00037630
BrC=1OC(/C=C(\C#N)/C(=O)Nc2cc(OC)ccc2)=CC1 ZINC00037655
O=C1N(c2c(N1C)ccc(c2)C=NNC(=O)C=3Oc4c(cccc4)C3)C ZINC00037657
Fc1c(ccc(C#N)c1)C(=O)NN=CC=2OC([N+]([O-])=O)=CC2 ZINC00037659
Brc1c(ccc(c1)C)C=2OC(C=NN3C=NN=C3)=CC2 ZINC00037663
Brc1c(ccc(c1)C)C=2OC(C=NN3C=NN=C3)=CC2 ZINC00037664
O1CCN(c2cc(c(cc2)C=NN3C=NN=C3)C)CC1 ZINC00037666
O=C/1OC(c2ccccc2)=C\C1=C/c3cc(OC(=O)C)c(OC)cc3 ZINC00037667
Fc1c(ccc(C#N)c1)C(=O)NN=Cc2ccc(cc2)C(=O)OC ZINC00037670
Clc1ccc(S[C@H](C(=O)NC[C@@H]2OCCC2)C)cc1 ZINC00037676
Clc1ccc(S[C@@H](C(=O)NC[C@@H]2OCCC2)C)cc1 ZINC00037677
Clc1ccc(S[C@H](C(=O)NC[C@H]2OCCC2)C)cc1 ZINC00037678
Clc1ccc(S[C@@H](C(=O)NC[C@H]2OCCC2)C)cc1 ZINC00037679
Clc1ccc(SCC(=O)NCc2cnccc2)cc1 ZINC00037683
Clc1ccc(SCC(=O)N2CC[NH+](CC2)C)cc1 ZINC00037684
S1[C@@H](N(C(=O)C1)Cc2ccccc2)c3ccc(cc3)C([O-])=O ZINC00037685
S1[C@H](N(C(=O)C1)Cc2ccccc2)c3ccc(cc3)C([O-])=O ZINC00037686
S(=O)(=O)(NCc1ncccc1)c2ccc(F)cc2 ZINC00037689
Clc1c(ccc(N(S(=O)(=O)C)CC(=O)OC)c1)C ZINC00037697
S(=O)(=O)(N(c1c(cccc1)CC)CC(=O)NC[C@@H]2OCCC2)C ZINC00037699
S(=O)(=O)(N(c1c(cccc1)CC)CC(=O)NC[C@H]2OCCC2)C ZINC00037701
O=C(Nc1cc2c(cc1)cccc2)C=3OC=CC3 ZINC00037705
Clc1c(cccc1)C(=O)N(Cc2ccccc2)C ZINC00037708
Clc1c(ccc(Cl)c1)C(=O)NC2CC2 ZINC00037709
Ic1cc(c(NC(=O)C)cc1)C ZINC00037711
Clc1ccc(OCC(=O)Nc2c(OC)ccc([N+]([O-])=O)c2)cc1 ZINC00037712
O=C(Nc1cc(OC)ccc1)CCc2ccccc2 ZINC00037713
Fc1cc2c(N[C@H](c3cnccc3)[C@@H]4[C@H]2C=CC4)cc1 ZINC00037722
S1C(NC(=O)C)=C(C(=O)OC)C2=C1CCCC2 ZINC00037726
S(c1ccccc1)CC(=O)N2CCN(C(=O)OCC)CC2 ZINC00037727
O=C(Nc1ccc(NC(=O)C)cc1)COc2ccccc2 ZINC00037728
Brc1ccc(cc1)C(=O)Nc2ccc(NC(=O)C)cc2 ZINC00037729
S(c1ccc(cc1)C)CC(=O)N[C@H]2[C@@H]3C[C@H](C2)CC3 ZINC00037730
O=C(N1CC[NH+](Cc2cc3OCOc3cc2)CC1)Nc4ccccc4 ZINC00037732
S(C1=NN=NN1C2CCCCC2)[C@H](C([O-])=O)C ZINC00037735
S(C1=NN=NN1C2CCCCC2)[C@@H](C([O-])=O)C ZINC00037736
S(C1=Nc2c(N1CC([O-])=O)cccc2)CC(C)C ZINC00037747
O=C(NN=CC=1N(C=CC1)C)C=2NN=C(C2)C(C)(C)C ZINC00037748
Fc1c(cccc1)C(=O)NN=Cc2c([N+]([O-])=O)c(OC)c(O)cc2 ZINC00037752
S(c1nc(N)cc(n1)N)Cc2ccccc2 ZINC00037758
O=C1N(c2c(cccc2)[C@](O)1CC(=O)c3ccccc3)C ZINC00037760
O=C1N(c2c(cccc2)[C@@](O)1CC(=O)c3ccccc3)C ZINC00037761
O=C1N(c2c(cccc2)[C@](O)1CC(=O)c3ccc(OC)cc3)C ZINC00037762
O=C1N(c2c(cccc2)[C@@](O)1CC(=O)c3ccc(OC)cc3)C ZINC00037763
O(c1c(OCC)cc(cc1)C=C(C#N)C#N)CC(C)C ZINC00037764
O=C1N(C(=O)c2c(cc(cc2)C=3OC(C=O)=CC3)1)C(C)C ZINC00037766
Fc1ccc(cc1)C(=O)Nc2cc3N=C(Oc3cc2)c4ccncc4 ZINC00037772
O=C(Nc1ccc([NH+](CC)CC)cc1)C=2OC=CC2 ZINC00037773
S(C1=Nc2c(N1CCO)cccc2)Cc3ccccc3 ZINC00037780
Clc1cc(OCC)c([N+]([O-])=O)cc1 ZINC00037781
O=C(N)C1=C(N=C(C(C(=O)N)[C@@H](C=2OC=CC2)1)C)C ZINC00037782
O=CC=1c2c(N(C1)CCOc3c(OC)cccc3)cccc2 ZINC00037786
O=C(N1CC[NH+](CC1)C)CN2c3c(cccc3)C(C#N)=C2 ZINC00037789
Brc1c(N2CCOCC2)ccc(N)c1 ZINC00037791
[O-]C(=O)/C=C/C1=C(N(c2ccc(cc2)C)C(=C1)C)C ZINC00037797
[O-]C(=O)CN1c2c(N=C1Cc3ccccc3)cccc2 ZINC00037810
O=C(c1ccc(OCCN2c3c(N=C2)cccc3)cc1)C ZINC00037811
Clc1cc(N2C(=O)CC(C(=O)OC)=C2C)ccc1 ZINC00037812
Brc1cc2c(OC(=O)C(C(=O)NC)=C2)cc1 ZINC00037813
[S-]c1nc(c(cc(C#N)1)C)C=2SC=CC2 ZINC00037815
O=C(N/C(/C(=O)NCc1ccccc1)=C\C=2OC=CC2)c3ccccc3 ZINC00037816
Clc1c(ccc(Cl)c1)C(=O)CN2N=C[N+](N)=C2 ZINC00037825
O=C(NCCC1=Nc2c(N1)cccc2)c3ccccc3 ZINC00037836
[O-]C(=O)c1c(O)c2c(cc1)cccc2 ZINC00037856
[O-]C(=O)c1c(O)cc2c(c1)cccc2 ZINC00037857
O=C(Nc1ccc(O)cc1)/C=C/c2ccccc2 ZINC00037867
O=C1Oc2c(ccc(O[C@H](C(=O)NCC=3OC=CC3)C)c2)C(=C1)C ZINC00037869
O=C1Oc2c(ccc(O[C@@H](C(=O)NCC=3OC=CC3)C)c2)C(=C1)C ZINC00037870
O=C(Nc1ccc(N2CCOCC2)cc1)COc3ccccc3 ZINC00037873
Brc1c(OC)ccc(c1)/C=C/C(=O)NC=2SC=CN2 ZINC00037874
O=C(C1=C(N(c2ccc(OC)cc2)C(=C(C(=O)C)1)C)C)C ZINC00037879
BrC1=Nc2c(ncnc(N)2)N1[C@@H]3O[C@H]([C@H](O)C3)CO ZINC00037880
S(c1ccccc1)C=2N=C3N(C(=O)C(C#N)2)C=C(C=C3)C ZINC00037881
O1C(=NC(C#N)=C1NCC=2OC=CC2)c3ccc(cc3)C ZINC00037882
Clc1ccc(cc1)C=2OC(NC)=C(N2)C#N ZINC00037883
O=C1NC(=C(C(=O)OCC)[C@@H](N1)c2c(OC)cc(OC)cc2)C ZINC00037884
O=C1NC(=C(C(=O)OCC)[C@H](N1)c2c(OC)cc(OC)cc2)C ZINC00037885
O=C1N(C(=O)C)[C@@H](c2cc3OCOc3cc2)C(C(=O)OCC)=C(N1)C ZINC00037886
O=C1N(C(=O)C)[C@H](c2cc3OCOc3cc2)C(C(=O)OCC)=C(N1)C ZINC00037887
O=C(N/C(/C(=O)N1CCCCC1)=C/C=2OC=CC2)c3ccccc3 ZINC00037892
O=C(N/C(/C(=O)NCc1cnccc1)=C/C=2OC=CC2)c3ccccc3 ZINC00037894
O=C1N(C(=O)C)[C@H](c2cc(OC)c(OC)cc2)C(C(=O)OC)=C(N1)C ZINC00037896
O=C1N(C(=O)C)[C@@H](c2cc(OC)c(OC)cc2)C(C(=O)OC)=C(N1)C ZINC00037897
S(c1c2ncccc2ccc1)C(F)F ZINC00037898
O=C(Nc1c(O)cccc1)c2c(cccc2)C(=O)Nc3c(O)cccc3 ZINC00037901
O=C(OCC)CN1N=NC(C(=O)C=2OC=CC2)=C1c3ccccc3 ZINC00037903
S1C(NC(=O)C=2OC=CC2)=C(C(=O)OCC)C(=C1C(=O)C)C ZINC00037916
S1C(NC(=O)c2ccc(F)cc2)=C(C(=O)N)C3=C1CCC3 ZINC00037917
O=C(NC[C@@H]1OCCC1)/C=C/c2c(OC)ccc(OC)c2 ZINC00037919
O=C(NC[C@H]1OCCC1)/C=C/c2c(OC)ccc(OC)c2 ZINC00037921
S1C(NC(=O)COc2c(cccc2C)C)=C(C(=O)N)C3=C1CCC3 ZINC00037923
S1C(NC(=O)c2ccncc2)=C(C(=O)OC)C3=C1C[C@H](CC3)C ZINC00037924
S1C(NC(=O)c2ccncc2)=C(C(=O)OC)C3=C1C[C@@H](CC3)C ZINC00037925
O=C(NCCC1=Nc2c(N1)cccc2)c3cc(OC)ccc3 ZINC00037926
Brc1cncc(c1)C(=O)Nc2cc3OCOc3cc2 ZINC00037927
S(=O)(=O)(N)c1ccc(NC(=O)COc2c(cc(cc2)C)C)cc1 ZINC00037928
O=C(Nc1cc2OCCOc2cc1)c3cnccc3 ZINC00037932
O=C(Nc1cc2OCOc2cc1)c3ccc(cc3)C ZINC00037933
[O-][N+](=O)c1cc(NC(=O)CCOc2ccccc2)ccc1 ZINC00037934
O=C(Nc1c(OC)ccc(OC)c1)C=2Oc3c(cccc3)C2 ZINC00037935
O=C(Nc1c(OC)cccc1)C=2Oc3c(cccc3)C2 ZINC00037937
O=C(Nc1ccc(cc1)C(=O)C)C=2Oc3c(cccc3)C2 ZINC00037939
[O-]C(=O)[C@@H](NC(=O)c1ccc(OC)cc1)CC=2c3c(NC2)cccc3 ZINC00037946
[O-]C(=O)[C@H](NC(=O)c1ccc(OC)cc1)CC=2c3c(NC2)cccc3 ZINC00037947
ClC1=C(Cl)C=NN(C(=O)1)Cc2ccc(F)cc2 ZINC00037958
Brc1cc2c(ncnc2cc1)N3CCCC3 ZINC00037963
O=C1Oc2c(ccc(O)c2C[NH+](Cc3ccccc3)C)C(=C1)C ZINC00037965
O=C1Oc2c(ccc(O)c2C[NH+]3C[C@H](O[C@H](C3)C)C)C(=C1)C ZINC00037967
O=C1Oc2c(ccc(O)c2C[NH+]3C[C@H](O[C@@H](C3)C)C)C(=C1)C ZINC00037968
O=C1Oc2c(ccc(O)c2C[NH+]3C[C@@H](O[C@H](C3)C)C)C(=C1)C ZINC00037969
O=C(OCC)c1c(NCC[NH+]2CCOCC2)c3c([nH+]c1)cccc3 ZINC00037971
Brc1c(OCC(=O)Nc2c(cccc2)C(=O)N)cccc1 ZINC00037977
Brc1c(OCC(=O)NCC=2OC=CC2)cccc1 ZINC00037978
Brc1ccc(OCC(=O)NC=2SC(=NN2)C)cc1 ZINC00037987
S1C=2N=CN(C(=O)C2C3=C1C[C@H](CC3)C)CC(=O)OCC ZINC00037996
S1C=2N=CN(C(=O)C2C3=C1C[C@@H](CC3)C)CC(=O)OCC ZINC00037997
O=C1Oc2c(cccc2)C=C1C(=O)N3C[C@H](O[C@@H](C3)C)C ZINC00038006
O=C1Oc2c(cccc2)C=C1C(=O)N3C[C@@H](O[C@H](C3)C)C ZINC00038007
O=C1N(c2c(cccc2)C=3ON=C(C13)C)c4ccccc4 ZINC00038012
O=C1N(c2c(cccc2)C=3OCCN=C(C13)C)c4ccccc4 ZINC00038013
Clc1cc(ccc1)C=2N=C(SC2)N ZINC00038021
O=C(N)CCN1c2c(cc(cc2)C)C([C@H]1C)(C)C ZINC00038029
O=C(N)CCN1c2c(cc(cc2)C)C([C@@H]1C)(C)C ZINC00038031
O=C(NCCc1ccc(OC)cc1)C=2N3C(=NC2C)C=CC=C3 ZINC00038035
Fc1cc(ccc1)C(=O)Nc2ccc(N3CCOCC3)cc2 ZINC00038036
O(c1ccc(cc1)CN2N=NC(c3ccccc3)=C2)C ZINC00038038
O(N=Cc1cc(OC)c(OC)cc1)c2ncnc3c2cccc3 ZINC00038041
O(N=Cc1cc2OCOc2cc1)c3ncnc4c3cccc4 ZINC00038043
O=C1N(C(=O)C(C#N)=C(N1)c2ccccc2)Cc3ccccc3 ZINC00038064
O=C(C1=C(N(c2ccccc2)C(=C(C(=O)C)1)C)C)C ZINC00038070
Brc1cc(N2C(=O)c3c(cccc3)C2)ccc1 ZINC00038071
S1C(=CC=C1)C(O)(C=2SC=CC2)[C@@H]3C4CC[NH+](C3)CC4 ZINC00038073
S1C(=CC=C1)C(O)(C=2SC=CC2)[C@H]3C4CC[NH+](C3)CC4 ZINC00038074
S1C(=NC=C1Cc2ccc(F)cc2)NC(=O)[C@@H]3OCCC3 ZINC00038081
S1C(=NC=C1Cc2ccc(F)cc2)NC(=O)[C@H]3OCCC3 ZINC00038082
S1C(=NC(c2ccc(cc2)C)=C1)N ZINC00038083
S1C(=CC=C1)[C@@H]([NH+]2CCOCC2)c3c(O)c4ncccc4cc3 ZINC00038084
S1C(=CC=C1)[C@H]([NH+]2CCOCC2)c3c(O)c4ncccc4cc3 ZINC00038085
O[C@H](C[NH2+]Cc1ccccc1)CN2c3c(cccc3)C(=C2C)C ZINC00038090
O[C@@H](C[NH2+]Cc1ccccc1)CN2c3c(cccc3)C(=C2C)C ZINC00038091
S1C=2N=CN(C(=O)C2C(=C1C)C)Cc3ccc(cc3)C ZINC00038096
Fc1ccc(cc1)C=2OC(N3C[C@H](O[C@@H](C3)C)C)=C(N2)C#N ZINC00038098
Fc1ccc(cc1)C=2OC(N3C[C@@H](O[C@H](C3)C)C)=C(N2)C#N ZINC00038099
S1C=2N=C(OC(=O)C2C=C1c3ccccc3)C ZINC00038103
Clc1c(cc(F)c(F)c1)C(=O)Nc2cc3OCCOc3cc2 ZINC00038106
Fc1ccc(cc1)CNC2=CC(=O)CC(C2)(C)C ZINC00038113
O=C(N1CC[NH+](CC1)CC)Cc2c3c(ccc2)cccc3 ZINC00038117
[O-][N+](=O)C[C@@H](c1cc2OCOc2cc1)C=3C(=O)OC(=CC([O-])3)C ZINC00038122
[O-][N+](=O)C[C@H](c1cc2OCOc2cc1)C=3C(=O)OC(=CC([O-])3)C ZINC00038123
S1C=2N=CN(N)C(=O)C2C(c3ccc(cc3)C(C)C)=C1 ZINC00038124
O=C(C1=C(N(c2ccc(OCC)cc2)C(=C1)C)C)C[NH+]3CCOCC3 ZINC00038126
O(c1c(N2CCN(C3=NN=NN(c4ccccc4)3)CC2)cccc1)C ZINC00038129
S1c2ncnc(N3N=C(C=C3N)C)c2C4=C1CCC4 ZINC00038132
S1c2ncnc(N3N=CC(C#N)=C3N)c2C4=C1CCC4 ZINC00038133
n1c(nc2c(c1N3N=C(C=C3N)C)cccc2)c4cnccc4 ZINC00038134
S1C(NC(=O)/C=C/C=2OC=CC2)=C(C([O-])=O)C3=C1CCCC3 ZINC00038137
S1c2ncnc(N3C[C@H](O[C@@H](C3)C)C)c2C4=C1CCCC4 ZINC00038144
S1C(NC(=O)C=2OC(=CC2)C)=C(C([O-])=O)C3=C1CCCC3 ZINC00038147
S1C(NC(=O)C=2OC(=CC2)C)=C(C([O-])=O)C3=C1CCCCC3 ZINC00038148
S1C(NC(=O)C=2OC=CC2)=C(C([O-])=O)C3=C1CCC3 ZINC00038149
S1c2ncnc(NCC[NH+]3CCOCC3)c2C=C1c4ccccc4 ZINC00038150
S1C([NH-])=NC(c2ccccc2)=C1C(=O)Nc3ccc(OC)cc3 ZINC00038151
O=C(C=1c2c(NC1C)cccc2)C[NH+]3CCCCCC3 ZINC00038155
S1c2nc(nc(N3CC[NH+](CCC3)C)c2C4=C1CCC4)C ZINC00038157
O(c1c(ccc(OC)c1)[C@@H]2N3N=NN=C(N=C(c4ccccc4)C2)3)C ZINC00038162
O(c1c(ccc(OC)c1)[C@H]2N3N=NN=C(N=C(c4ccccc4)C2)3)C ZINC00038163
O(c1ccc(cc1)[C@@H]2NC3=NC=NN3[C@H](c4ccccc4)C2)CC ZINC00038168
O(c1ccc(cc1)[C@H]2NC3=NC=NN3[C@H](c4ccccc4)C2)CC ZINC00038169
O(c1ccc(cc1)[C@@H]2NC3=NC=NN3[C@@H](c4ccccc4)C2)CC ZINC00038170
O(c1ccc(cc1)[C@H]2NC3=NC=NN3[C@@H](c4ccccc4)C2)CC ZINC00038171
O(c1ccc(cc1)C2=NC3=NN=NN3[C@H](c4ccccc4)C2)CC ZINC00038174
O(c1ccc(cc1)C2=NC3=NN=NN3[C@@H](c4ccccc4)C2)CC ZINC00038175
O=C1C=2C(=NN(c3ncccc3)C2C[C@@H](C=4OC=CC4)C1)C ZINC00038176
O=C1C=2C(=NN(c3ncccc3)C2C[C@H](C=4OC=CC4)C1)C ZINC00038177
O=C(N(c1ccccc1)C2=C(C#N)C(=O)CC(C2)(C)C)C ZINC00038178
Clc1c(N)cc(cc1)C=2Oc3c(nccc3)N2 ZINC00038188
O(c1ccc(N2N=C3C(=N2)C=C(C(N)=C3)C)cc1)CC ZINC00038189
Fc1ccc(cc1)C=2Oc3c(N2)cc(N)cc3 ZINC00038190
O=C(Nc1c(OC)cc(N)cc1)C=2Oc3c(cccc3)C2 ZINC00038191
FC(F)(F)c1c(cccc1)C=2NNN3C(=NNC32)N ZINC00038202
[O-]C(=O)CCC=1Oc2c(ccc(O)c2)C(=O)C(C3=Nc4c(N3)cccc4)1 ZINC00038207
Brc1cc(ccc1)C2=C3N=C(C=C(N(N=C2)3)N)C ZINC00038213
Brc1c(NC(=O)[C@@H]2NC(=O)CC2)cc(c(c1)C)C ZINC00038217
Brc1c(NC(=O)[C@H]2NC(=O)CC2)cc(c(c1)C)C ZINC00038218
Brc1c(Cl)ccc(NC(=O)[C@@H]2NC(=O)CC2)c1 ZINC00038219
Brc1c(Cl)ccc(NC(=O)[C@H]2NC(=O)CC2)c1 ZINC00038220
Fc1c(nc(nc1)N2CCOCC2)NCc3ccccc3 ZINC00038222
S(=O)(=O)(c1ccc(cc1)C)CC(=O)NC2CC2 ZINC00038223
Clc1c(cccc1)CSCC(=O)N2CCC(C(=O)N)CC2 ZINC00038226
Fc1ccc(N2C(=C(C(=O)C[NH+]3CCCCC3)C=C2C)C)cc1 ZINC00038233
Fc1ccc(N2C(=C(C(=O)C[NH+]3CCC(CC3)C)C=C2C)C)cc1 ZINC00038234
Fc1ccc(N2C(=C(C(=O)C[NH+]3CCCC3)C=C2C)C)cc1 ZINC00038235
N#CC1=C(N(N=C1)c2nnc(c3c2cccc3)c4ccc(cc4)C)N ZINC00038236
Fc1ccc(c2nnc(N3N=CC(C#N)=C3N)c4c2cccc4)cc1 ZINC00038237
Oc1c2ncccc2ccc1[C@@H]([NH+]3CCCC3)c4cc(O)ccc4 ZINC00038242
Oc1c2ncccc2ccc1[C@H]([NH+]3CCCC3)c4cc(O)ccc4 ZINC00038243
O=C1Oc2c(ccc(OCC3=C(ON=C3C)C)c2)C(=C1)C ZINC00038245
Oc1c2ncccc2ccc1[C@@H]([NH+]3CCCCC3)c4ncccc4 ZINC00038251
Oc1c2ncccc2ccc1[C@H]([NH+]3CCCCC3)c4ncccc4 ZINC00038252
Oc1c2ncccc2ccc1[C@H]([NH+]3CCCCC3)c4cnccc4 ZINC00038253
Oc1c2ncccc2ccc1[C@@H]([NH+]3CCCCC3)c4cnccc4 ZINC00038254
Fc1ccc(cc1)[C@H](Nc2ncccn2)C=3OC(=CC(=O)C(O)3)CO ZINC00038255
Fc1ccc(cc1)[C@@H](Nc2ncccn2)C=3OC(=CC(=O)C(O)3)CO ZINC00038256
O=C(NCCc1cc(OC)c(OC)cc1)C[NH+]2CCC(CC2)C ZINC00038258
S1C=2N=CN(N3C(=CC=C3C)C)C(=O)C2C(C=4OC=CC4)=C1 ZINC00038261
O=C(OCC)C1CC[NH+](CC=2OC(=CC(=O)C(O)2)CO)CC1 ZINC00038267
O=C(OCC)N1CC[NH+](CC=2OC(=CC(=O)C(O)2)CO)CC1 ZINC00038268
Oc1c2ncccc2ccc1[C@H]([NH+]3CCCC3)c4cnccc4 ZINC00038271
Oc1c2ncccc2ccc1[C@@H]([NH+]3CCCC3)c4cnccc4 ZINC00038272
S1c2ncnc(N3CC[NH+](CC3)C)c2C(c4ccc(OC)cc4)=C1 ZINC00038275
Fc1c(NC(=O)C[NH+]2CCOCC2)c(F)ccc1 ZINC00038276
S1c2ncnc(NCC[NH+]3CCOCC3)c2C4=C1C[C@H](CC4)C ZINC00038292
S1c2ncnc(NCC[NH+]3CCOCC3)c2C4=C1C[C@@H](CC4)C ZINC00038293
O1N=C(N[C@H](c2c(O)c3ncccc3cc2)c4cnccc4)C=C1C ZINC00038298
O1N=C(N[C@@H](c2c(O)c3ncccc3cc2)c4cnccc4)C=C1C ZINC00038299
S1c2ncnc(SCC(=O)NC3=NOC(=C3)C)c2C4=C1CCC4 ZINC00038301
S1C(=NC(c2cc3OCCOc3cc2)=C1)c4cnccc4 ZINC00038302
n1c(nc2c(c1N3CC[NH+](CC3)CC)cccc2)c4cnccc4 ZINC00038303
S1C(=CC=C1)[C@@H]2N3NC=NC(=NC=4c5c(cccc5)CCC42)3 ZINC00038306
S1C(=CC=C1)[C@H]2N3NC=NC(=NC=4c5c(cccc5)CCC42)3 ZINC00038307
Fc1ccc(N2CC[NH+](Cc3c4c(nccc4)c(O)cc3)CC2)cc1 ZINC00038308
S1c2ncnc(N3CC[NH+](CC3)C)c2C(c4ccccc4)=C1C ZINC00038310
Fc1cc(N2C(=C(C(=O)C[NH+]3CCOCC3)C=C2C)C)ccc1 ZINC00038311
O=C1Oc2c(ccc(OCC3=C(ON=C3C)C)c2)C=C1 ZINC00038312
S1C(NC(=O)c2cnccc2)=C(C#N)C3=C1CCCCC3 ZINC00038317
S1c2ncnc(N3CCOCC3)c2C(c4ccc(F)cc4)=C1C ZINC00038318
S1c2c(NC(=O)[C@@H]1C)cc3OCC(=O)N(c3c2)Cc4ccccc4 ZINC00038321
S1c2c(NC(=O)[C@H]1C)cc3OCC(=O)N(c3c2)Cc4ccccc4 ZINC00038322
FC(F)(F)c1cc(NC(=O)CN2C(=O)c3c(N=C2)cccc3)ccc1 ZINC00038323
Fc1ccc(NC(=O)CN2C(=O)c3c(N=C2)cccc3)cc1 ZINC00038324
Clc1cc2c(N=CN(C(=O)2)CC(=O)Nc3cc(F)ccc3)cc1 ZINC00038325
Fc1ccc(cc1)CN2C(=O)c3c(N=C2)cccc3 ZINC00038332
Fc1ccc(cc1)C(=O)CN2C(=O)c3c(N=C2)cccc3 ZINC00038336
FC(F)(F)c1cc(NC(=O)N2CCCCC2)ccc1 ZINC00038337
O=C(Nc1ccc(cc1)C(C)C)NC[C@@H]2OCCC2 ZINC00038339
O=C(Nc1ccc(cc1)C(C)C)NC[C@H]2OCCC2 ZINC00038340
Clc1ccc(NC(=O)NCc2cc3OCOc3cc2)cc1 ZINC00038341
[O-]C(=O)COc1c(N2N=C3C(=N2)C=CC=C3)cc(cc1)C ZINC00038345
O=C(N1CCOCC1)c2cc(N)cc(c2)C(=O)N3CCOCC3 ZINC00038346
O=C(NCc1ccc(cc1)C(C)C)C2=CNC(=O)C=C2 ZINC00038347
O=C(NCCc1cc(OC)c(OC)cc1)c2nc3c(cc2)cccc3 ZINC00038351
S1C(C(=O)Nc2ccc(OCC(=O)N3CCOCC3)cc2)=CC=C1 ZINC00038356
Fc1c(cccc1)CCNC(=O)c2nc3c(cc2)cccc3 ZINC00038357
O=C(N1CCOCC1)C[C@@H](c2c(O)cccc2)c3ccccc3 ZINC00038359
O=C(N1CCOCC1)C[C@H](c2c(O)cccc2)c3ccccc3 ZINC00038360
S1C(=NC(c2cc(OC)c(OC)cc2)=C1)N3CCOCC3 ZINC00038362
O=C(N1CCOCC1)CN2c3c(N=C2C4=NON=C(N)4)cccc3 ZINC00038363
S(C1=NN=NN(c2c(F)cccc2)1)CC(=O)OCC ZINC00038364
S(=O)(=O)(N)c1ccc(NC(=O)COc2c(cccc2)C)cc1 ZINC00038367
BrC=1OC(C(=O)Nc2ccc(cc2)C(=O)N)=CC1 ZINC00038378
S1C(C(=O)Nc2c(c([N+]([O-])=O)ccc2)C)=CC=C1 ZINC00038379
O=C(OCC)c1ccc(NC(=O)C2CC2)cc1 ZINC00038382
BrC=1OC(C(=O)Nc2ccc(N(C(=O)C)C)cc2)=CC1 ZINC00038384
Brc1c(OC)ccc(c1)C(=O)N2CCC(CC2)C ZINC00038385
Brc1c(ccc(c1)C([O-])=O)C ZINC00038386
[O-]C(=O)c1c(cccc1)C(=O)Nc2c(ccc(c2)C)C ZINC00038388
[O-]C(=O)COc1c(ccc(c1)C)C(C)C ZINC00038390
BrC=1OC(C(=O)Nc2ccc(C#N)cc2)=CC1 ZINC00038391
O=C(N1CCC(CC1)C)c2cc(OC)c(OC)c(OC)c2 ZINC00038392
BrC=1OC(C(=O)Nc2c(OC)ccc([N+]([O-])=O)c2)=CC1 ZINC00038393
BrC=1OC(C(=O)Nc2c(c([N+]([O-])=O)ccc2)C)=CC1 ZINC00038394
O=C(Nc1cc(OC)ccc1)COc2cc(ccc2)C ZINC00038395
O=C(NC1CCCCC1)COc2cc(ccc2)C ZINC00038396
S1C(NC(=O)COc2c(OC)cccc2)=C(C(=O)N)C(=C1C)C ZINC00038397
S(=O)(=O)(N)c1ccc(NC(=O)COc2c(OC)cccc2)cc1 ZINC00038398
O=C(Nc1ccc(cc1)C)COc2c(OC)cccc2 ZINC00038399
S1C(NC(=O)COc2c(cccc2)C)=C(C(=O)N)C(=C1C)C ZINC00038408
S1C(NC(=O)COc2ccc(cc2)C)=C(C(=O)N)C(=C1C)C ZINC00038409
Clc1c(c(NC(=O)COc2c(OC)cccc2)ccc1)C ZINC00038410
O=C(Nc1ccc(OC)cc1)COc2c(cccc2)C ZINC00038416
O=C(OC)c1ccc(NC(=O)CCC)cc1 ZINC00038425
[O-][N+](=O)c1ccc(OCC(=O)N2N=C(C=C2C)C)cc1 ZINC00038426
Brc1ccc(OCC(=O)N2N=C(C=C2C)C)cc1 ZINC00038427
S1C(NC(=O)c2ccc(cc2)C)=C(C(=O)N)C(=C1C)C ZINC00038430
S1C(NC(=O)CCC(=O)OC)=C(C(=O)N)C(=C1C)C ZINC00038431
Clc1ccc(OCC(=O)NC=2SC(=C(C2C(=O)N)C)C)cc1 ZINC00038433
S1C(NC(=O)COc2cc(ccc2)C)=C(C(=O)N)C(=C1C)C ZINC00038434
O=C(OCC)c1ccc(NC(=O)CCC)cc1 ZINC00038436
O=C(N[C@H](c1ccccc1)C)c2ccccc2 ZINC00038449
O=C(N[C@@H](c1ccccc1)C)c2ccccc2 ZINC00038450
Oc1ccc(cc1)C2=Nc3c(N2)cccc3 ZINC00038453
[O-][N+](=O)c1ccc(cc1)C(=O)Oc2c(OC)cccc2 ZINC00038454
[O-][N+](=O)c1ccc(OCC(=O)Oc2c(OC)cccc2)cc1 ZINC00038459
[O-][N+](=O)c1ccc(OCC(=O)Oc2c(cccc2)C)cc1 ZINC00038472
[O-][N+](=O)c1cc(NC(=O)c2c(cccc2)C)ccc1 ZINC00038485
Fc1ccc(cc1)C(=O)Nc2cc([N+]([O-])=O)ccc2 ZINC00038492
[O-][N+](=O)c1c(c(NC(=O)COc2c(OC)cccc2)ccc1)C ZINC00038501
Fc1c(NC(=O)COc2c(OC)cccc2)cc([N+]([O-])=O)cc1 ZINC00038502
[O-][N+](=O)c1cc(ccc1)C(=O)NCCc2ccccc2 ZINC00038503
S1C(NC(=O)C2CC2)=C(C(=O)OC)C3=C1CCCC3 ZINC00038513
S1C(NC(=O)C2CCCCC2)=C(C(=O)N)C3=C1CCCC3 ZINC00038517
S(=O)(=O)(Cc1ccccc1)CCSc2nc(cc(n2)C)C ZINC00038518
[O-]C(=O)[C@@H](NC(=O)OCc1ccccc1)Cc2ccccc2 ZINC00038519
[O-]C(=O)[C@H](NC(=O)OCc1ccccc1)Cc2ccccc2 ZINC00038520
S1C(NC(=O)CCC([O-])=O)=C(C(=O)N)C(=C1C)C ZINC00038521
[O-][N+](=O)c1ccc(OCC(=O)Nc2ccc(N(C(=O)C)C)cc2)cc1 ZINC00038523
[O-][N+](=O)c1ccc(OCC(=O)Nc2cc(ccc2)C(=O)C)cc1 ZINC00038524
[O-][N+](=O)c1ccc(OCC(=O)N2c3c(cccc3)CC2)cc1 ZINC00038525
[O-][N+](=O)c1ccc(OCC(=O)Oc2ccc(cc2)C)cc1 ZINC00038529
[O-][N+](=O)c1ccc(OCC(=O)Oc2cc(ccc2)C)cc1 ZINC00038530
[O-][N+](=O)c1ccc(OCC(=O)N2CCCC2)cc1 ZINC00038535
O=C(NCc1cc2OCOc2cc1)c3ccc(OC(=O)C)cc3 ZINC00038537
Fc1c(NC(=O)c2c(cccc2)C)cc([N+]([O-])=O)cc1 ZINC00038546
O=C(N1N=C(C=C1C)C)COc2c(OC)cccc2 ZINC00038547
O=C(N(c1ccc(NC(=O)COc2c(ccc(c2)C)C)cc1)C)C ZINC00038548
Brc1c(ccc(c1)C(=O)Nc2ccc(NC(=O)C)cc2)C ZINC00038550
Brc1c(ccc(c1)C(=O)N2CCC(CC2)C)C ZINC00038555
[O-][N+](=O)c1ccc(OCC(=O)NCCC2=CCCCC2)cc1 ZINC00038564
Brc1c(ccc(c1)C(=O)N2CCCCC2)C ZINC00038566
O=C(N1CCCCC1)COc2c(ccc(c2)C)C ZINC00038568
Fc1ccc(NC(=O)[C@@H]2C([C@@](C([O-])=O)(CC2)C)(C)C)cc1 ZINC00038571
Fc1ccc(NC(=O)[C@@H]2C([C@](C([O-])=O)(CC2)C)(C)C)cc1 ZINC00038572
Fc1ccc(NC(=O)[C@H]2C([C@@](C([O-])=O)(CC2)C)(C)C)cc1 ZINC00038573
Fc1ccc(NC(=O)[C@H]2C([C@](C([O-])=O)(CC2)C)(C)C)cc1 ZINC00038574
Brc1c(ccc(c1)C(=O)Nc2c(cccc2)C(=O)N)C ZINC00038578
O=C(N1N=C(C=C1C)C)c2ccc(NC(=O)C3CC3)cc2 ZINC00038580
Brc1c(OC)cc(OC)cc(OC)1 ZINC00038585
Brc1c(ccc(c1)C(=O)Nc2ccc(cc2)C(=O)N)C ZINC00038586
[O-]C(=O)[C@H]1[C@@H](C(=O)Nc2ccc(C#N)cc2)CCCC1 ZINC00038592
[O-]C(=O)[C@H]1[C@H](C(=O)Nc2ccc(C#N)cc2)CCCC1 ZINC00038593
[O-]C(=O)[C@@H]1[C@@H](C(=O)Nc2ccc(C#N)cc2)CCCC1 ZINC00038594
[O-]C(=O)[C@@H]1[C@H](C(=O)Nc2ccc(C#N)cc2)CCCC1 ZINC00038595
Brc1c(ccc(c1)C(=O)N2N=C(C=C2C)C)C ZINC00038598
[O-]C(=O)[C@H]1[C@@H](C(=O)Nc2c(cccc2)C(=O)N)CCCC1 ZINC00038601
[O-]C(=O)[C@H]1[C@H](C(=O)Nc2c(cccc2)C(=O)N)CCCC1 ZINC00038602
[O-]C(=O)[C@@H]1[C@@H](C(=O)Nc2c(cccc2)C(=O)N)CCCC1 ZINC00038603
[O-]C(=O)[C@@H]1[C@H](C(=O)Nc2c(cccc2)C(=O)N)CCCC1 ZINC00038604
[O-]C(=O)[C@H]1[C@@H](C(=O)Nc2ccc(N(C(=O)C)C)cc2)CCCC1 ZINC00038606
[O-]C(=O)[C@H]1[C@H](C(=O)Nc2ccc(N(C(=O)C)C)cc2)CCCC1 ZINC00038607
[O-]C(=O)[C@@H]1[C@@H](C(=O)Nc2ccc(N(C(=O)C)C)cc2)CCCC1 ZINC00038608
[O-]C(=O)[C@@H]1[C@H](C(=O)Nc2ccc(N(C(=O)C)C)cc2)CCCC1 ZINC00038609
[O-]C(=O)[C@H]1[C@@H](C(=O)Nc2ccc(cc2)C(=O)N)CCCC1 ZINC00038610
[O-]C(=O)[C@H]1[C@H](C(=O)Nc2ccc(cc2)C(=O)N)CCCC1 ZINC00038611
[O-]C(=O)[C@@H]1[C@@H](C(=O)Nc2ccc(cc2)C(=O)N)CCCC1 ZINC00038612
[O-]C(=O)[C@@H]1[C@H](C(=O)Nc2ccc(cc2)C(=O)N)CCCC1 ZINC00038613
Brc1c(ccc(c1)C(=O)N(Cc2ccccc2)C)C ZINC00038641
[O-][N+](=O)c1c(c(NC(=O)[C@@H]2[C@H](C([O-])=O)CCCC2)ccc1)C ZINC00038643
[O-][N+](=O)c1c(c(NC(=O)[C@H]2[C@H](C([O-])=O)CCCC2)ccc1)C ZINC00038644
[O-][N+](=O)c1c(c(NC(=O)[C@@H]2[C@@H](C([O-])=O)CCCC2)ccc1)C ZINC00038645
[O-][N+](=O)c1c(c(NC(=O)[C@H]2[C@@H](C([O-])=O)CCCC2)ccc1)C ZINC00038646
O=C(NCc1ccccc1)c2c(cccc2)C ZINC00038648
Fc1c(ccc(NC(=O)c2ccccc2)c1)C ZINC00038651
Clc1c([N+]([O-])=O)cc(NC(=O)CCC(=O)OC)cc1 ZINC00038653
[O-]C(=O)/C=C/C(=O)Nc1c(cccc1)C(=O)Nc2ccccc2 ZINC00038654
[O-]C(=O)c1c(cccc1)C(=O)Nc2cc(C#N)ccc2 ZINC00038659
Clc1cc(Cl)cc(NC(=O)/C=C/C([O-])=O)c1 ZINC00038660
[O-][N+](=O)c1c(c(NC(=O)c2ccccc2)ccc1)C ZINC00038670
O=C(N)c1cc(NC(=O)\C(\NC(=O)C)=C/c2ccccc2)ccc1 ZINC00038674
[O-]C(=O)/C=C/C(=O)Nc1ccc(Nc2ccccc2)cc1 ZINC00038676
S1C(=NC=C1)NC(=O)/C=C/c2ccccc2 ZINC00038680
Fc1c(NC(=O)c2cc(ccc2)C)cc([N+]([O-])=O)cc1 ZINC00038682
Fc1c(NC(=O)c2ccccc2)cc([N+]([O-])=O)cc1 ZINC00038683
O=C(Nc1ccc(NC(=O)C)cc1)/C=C/c2ccccc2 ZINC00038686
[O-]C(=O)c1c(cccc1)C(=O)Nc2c(OC)ccc(OC)c2 ZINC00038691
S1C(NC(=O)c2ccccc2)=C(C(=O)OC)C3=C1CCC3 ZINC00038692
S1C(NC(=O)C(F)(F)F)=C(C(=O)OC)C(=C1C(=O)OCC)C ZINC00038693
[O-][N+](=O)c1cc(NC(=O)c2cc(ccc2)C)c(OC)cc1 ZINC00038695
S1C(NC(=O)c2cc(ccc2)C)=C(C(=O)OC)C3=C1CCC3 ZINC00038696
Brc1c(cccc1)C(=O)Nc2ccc(C#N)cc2 ZINC00038698
S1C(NC(=O)c2ccc(cc2)C)=C(C(=O)OC)C3=C1CCC3 ZINC00038699
[O-][N+](=O)c1cc(ccc1)/C=C/C(=O)Nc2ccc(cc2)C(=O)C ZINC00038700
[O-][N+](=O)c1cc(ccc1)/C=C/C(=O)Nc2cc(ccc2)C(=O)N ZINC00038703
S(=O)(=O)(N)c1ccc(NC(=O)c2ccc([N+]([O-])=O)cc2)cc1 ZINC00038705
[O-][N+](=O)c1cc(NC(=O)/C=C/c2ccccc2)ccc1 ZINC00038706
S(=O)(=O)(N)c1ccc(NC(=O)/C=C/c2ccccc2)cc1 ZINC00038708
S1C(NC(=O)CCC(=O)OC)=C(C(=O)N)C2=C1CCCC2 ZINC00038710
O=C(N1CCN(c2c(OC)cccc2)CC1)c3ccccc3 ZINC00038711
O=C(Nc1c(OC)ccc(OC)c1)c2ccc(cc2)C ZINC00038712
O=C(N)c1c(NC(=O)/C=C/c2ccccc2)cccc1 ZINC00038713
[O-][N+](=O)c1cc(NC(=O)/C=C/C([O-])=O)c(OC)cc1 ZINC00038717
[O-]C(=O)c1c(cccc1)C(=O)Nc2ccc(NC(=O)C)cc2 ZINC00038719
S1C(NC(=O)C(F)(F)F)=C(C(=O)N)C(=C1Cc2ccccc2)C ZINC00038720
Fc1c(NC(=O)CCC([O-])=O)cc([N+]([O-])=O)cc1 ZINC00038721
[O-][N+](=O)c1cc(ccc1)/C=C/C(=O)Nc2ccc(OC)cc2 ZINC00038726
S(=O)(=O)(N)c1ccc(NC(=O)/C=C/c2cc([N+]([O-])=O)ccc2)cc1 ZINC00038728
S1C(NC(=O)c2c(cccc2)C([O-])=O)=C(C#N)C3=C1CCC3 ZINC00038730
[O-][N+](=O)c1cc(ccc1)/C=C/C(=O)N2CCCCC2 ZINC00038732
S1C(NC(=O)C(F)(F)F)=C(C(=O)OCC)C2=C1CCC2 ZINC00038735
[O-][N+](=O)c1c(cccc1)C(=O)N2c3c(cccc3)CC2 ZINC00038741
S1C(NC(=O)c2c([N+]([O-])=O)cccc2)=C(C(=O)N)C3=C1CCCC3 ZINC00038742
Clc1c(c(NC(=O)C(F)(F)F)ccc1)C ZINC00038743
S1C(NC(=O)c2ccccc2)=C(C(=O)N)C(=C1C)C ZINC00038744
S1C(NC(=O)c2ccc(F)cc2)=C(C(=O)OC)C3=C1CCC3 ZINC00038745
S1C(NC(=O)c2cc(ccc2)C)=C(C(=O)N)C(=C1C)C ZINC00038746
O=C(N1N=C(C=C1C)C)c2ccc(NC(=O)C)cc2 ZINC00038747
[O-][N+](=O)c1c(cccc1)C(=O)NCc2ccccc2 ZINC00038750
S1C(NC(=O)CC)=C(C(=O)N)C(=C1Cc2ccccc2)C ZINC00038752
O1C=2N(N=C(C2[C@H](c3ccccc3)C(C#N)=C1N)C)c4ccccc4 ZINC00038756
O1C=2N(N=C(C2[C@@H](c3ccccc3)C(C#N)=C1N)C)c4ccccc4 ZINC00038757
[O-][N+](=O)c1ccc(cc1)CNC(=O)c2ccc(OC)cc2 ZINC00038760
Clc1c(Cl)ccc(NC(=O)CCC([O-])=O)c1 ZINC00038761
S1C(NC(=O)c2ccc(OC)cc2)=C(C(=O)N)C3=C1CCCC3 ZINC00038763
O=C(N1CCN(c2c(OC)cccc2)CC1)c3ccc(cc3)C ZINC00038764
O=C1C2=C(OC(N)=C(C#N)[C@@H](c3ccccc3)2)CC(C1)(C)C ZINC00038769
S1C(NC(=O)COc2ccccc2)=C(C(=O)OC)C3=C1CCC3 ZINC00038774
S1C(NC(=O)COc2ccccc2)=C(C(=O)N)C3=C1CCCC3 ZINC00038775
[O-][N+](=O)c1cc(ccc1)C(=O)Nc2ccc(C#N)cc2 ZINC00038777
[O-][N+](=O)c1cc(ccc1)C(=O)Nc2cc(C#N)ccc2 ZINC00038778
O=C(Nc1ccccc1)c2c(NC(=O)CC)cccc2 ZINC00038779
S1C(NC(=O)C=2SC=CC2)=C(C(=O)N)C3=C1CCCC3 ZINC00038784
O=C(N)c1ccc(NC(=O)CCc2ccccc2)cc1 ZINC00038786
O=C(OC)C1=C(OC2=C(C(=O)CC(C2)(C)C)[C@@H](c3ccccc3)1)N ZINC00038787
O=C(OC)C1=C(OC2=C(C(=O)CC(C2)(C)C)[C@H](c3ccccc3)1)N ZINC00038788
Fc1ccc(cc1)[C@H]2C(C#N)=C(OC(=C(C(=O)C)2)C)N ZINC00038792
Fc1ccc(cc1)[C@@H]2C(C#N)=C(OC(=C(C(=O)C)2)C)N ZINC00038793
O=C(OCC)C1=C(OC(N)=C(C#N)[C@@H](C=2OC=CC2)1)C ZINC00038794
O=C(OCC)C1=C(OC(N)=C(C#N)[C@H](C=2OC=CC2)1)C ZINC00038795
O1c2c(ccc(N)c2)[C@H](c3ccc(cc3)C)C(C#N)=C1N ZINC00038800
O1c2c(ccc(N)c2)[C@@H](c3ccc(cc3)C)C(C#N)=C1N ZINC00038801
O1c2c(ccc(N)c2)[C@H](c3cnccc3)C(C#N)=C1N ZINC00038808
O1c2c(ccc(N)c2)[C@@H](c3cnccc3)C(C#N)=C1N ZINC00038809
[O-]C(=O)c1c(cccc1)C(=O)N2c3c(cccc3)CC2 ZINC00038810
O=C(OCC)C1=C(OC(N)=C(C#N)[C@@H](c2cc(O)ccc2)1)C ZINC00038815
O=C(OCC)C1=C(OC(N)=C(C#N)[C@H](c2cc(O)ccc2)1)C ZINC00038816
S1C(C(=O)Nc2cc([N+]([O-])=O)ccc2)=CC=C1 ZINC00038818
[O-][N+](=O)c1cc(ccc1)C(=O)Nc2ccc(N(C(=O)C)C)cc2 ZINC00038822
O1C=2NN=C(C2[C@H](c3cc4c(cc3)cccc4)C(C#N)=C1N)C ZINC00038826
O1C=2NN=C(C2[C@@H](c3cc4c(cc3)cccc4)C(C#N)=C1N)C ZINC00038827
Fc1c(NC(=O)CCc2ccccc2)cc([N+]([O-])=O)cc1 ZINC00038829
[O-][N+](=O)c1c(cccc1)C(=O)Nc2ccc(N(C(=O)C)C)cc2 ZINC00038830
[O-][N+](=O)c1ccc(cc1)C(=O)Nc2ccc(N(C(=O)C)C)cc2 ZINC00038833
[O-]C(=O)CCC(=O)Nc1ccc(cc1)C(=O)OCC ZINC00038837
[O-]C(=O)c1c(cccc1)C(=O)Nc2ccc(C#N)cc2 ZINC00038838
[O-][N+](=O)c1cc(NC(=O)c2c(cccc2)C([O-])=O)c(cc1)C ZINC00038841
O=C(Nc1c2c(c(NC(=O)C=3OC=CC3)ccc2)ccc1)C=4OC=CC4 ZINC00038842
FC(F)(F)C(=O)Nc1cc(c(cc1)C)C ZINC00038843
O1C=2NN=C(C2[C@@H](c3ccc(C#N)cc3)C(C#N)=C1N)C ZINC00038846
[O-][N+](=O)c1ccc(cc1)C(=O)NCCC2=CCCCC2 ZINC00038847
[O-][N+](=O)c1cc(ccc1)C(=O)NCCC2=CCCCC2 ZINC00038848
[O-][N+](=O)c1cc(NC(=O)CCC([O-])=O)c([O-])cc1 ZINC00038849
Fc1c(NC(=O)CCC(=O)OC)cc([N+]([O-])=O)cc1 ZINC00038850
O=C1C2=C(OC(N)=C(C#N)[C@H](C=3NC=CC3)2)CC(C1)(C)C ZINC00038853
O=C1C2=C(OC(N)=C(C#N)[C@@H](C=3NC=CC3)2)CC(C1)(C)C ZINC00038854
O=C(Nc1cc(C#N)ccc1)c2c(cccc2)C ZINC00038855
[O-][N+](=O)c1c(c(NC(=O)c2c(cccc2)C([O-])=O)ccc1)C ZINC00038859
S1C(=NC(c2ccccc2)=C1)NC(=O)CCC(=O)OC ZINC00038860
S1C(NC(=O)COc2cc(ccc2)C)=C(C(=O)N)C3=C1CCCC3 ZINC00038861
S1C(NC(=O)COc2c(cccc2)C)=C(C(=O)N)C3=C1CCCC3 ZINC00038862
S1C(NC(=O)COc2ccc(cc2)C)=C(C(=O)N)C3=C1CCCC3 ZINC00038863
O=C(N(c1ccc(NC(=O)COc2c(cccc2)C)cc1)C)C ZINC00038864
Fc1c(NC(=O)Cc2ccc(OC)cc2)cc([N+]([O-])=O)cc1 ZINC00038865
S1C(NC(=O)CCC([O-])=O)=C(C(=O)OC)C2=C1CCCC2 ZINC00038866
[O-][N+](=O)c1c(cccc1)C(=O)Nc2ccc(C#N)cc2 ZINC00038867
[O-][N+](=O)c1ccc(cc1)C(=O)Nc2cc(C#N)ccc2 ZINC00038868
Fc1c(NC(=O)COc2cc(ccc2)C)cc([N+]([O-])=O)cc1 ZINC00038873
S1C(NC(=O)C=2SC=CC2)=C(C(=O)OC)C3=C1CCCC3 ZINC00038874
S(=O)(=O)(N)c1ccc(NC(=O)COc2cc(ccc2)C)cc1 ZINC00038876
[O-][N+](=O)c1cc(NC(=O)COc2cc(ccc2)C)c(OC)cc1 ZINC00038889
S1C(NC(=O)CCC)=C(C(=O)N)C2=C1CCCC2 ZINC00038890
Clc1cc(c(OCC(=O)Nc2ccc(N(C(=O)C)C)cc2)cc1)C ZINC00038891
O=C(Oc1c(OC)cc(cc1)[C@@H]2C(C#N)=C(OC=3NN=C(C32)C)N)C ZINC00038893
O=C(Oc1c(OC)cc(cc1)[C@H]2C(C#N)=C(OC=3NN=C(C32)C)N)C ZINC00038894
S1C(NC(=O)CCC(=O)OC)=C(C(=O)OC)C2=C1CCCC2 ZINC00038900
Fc1c(ccc(NC(=O)C=2OC=CC2)c1)C ZINC00038902
O=C(Nc1ccccc1)c2c(NC(=O)CCC)cccc2 ZINC00038906
Fc1c(ccc(NC(=O)c2ccc([N+]([O-])=O)cc2)c1)C ZINC00038908
Fc1c(ccc(NC(=O)c2cc([N+]([O-])=O)ccc2)c1)C ZINC00038909
Fc1c(ccc(NC(=O)c2c([N+]([O-])=O)cccc2)c1)C ZINC00038911
Clc1c(cccc1)C(=O)Nc2ccc(cc2)C(=O)C ZINC00038917
S=C(Nc1ccc(cc1)C(=O)C)NC(=O)c2cc(ccc2)C ZINC00038922
[O-][N+](=O)c1c(cccc1)C(=O)NN=Cc2c(OCC)cccc2 ZINC00038926
O=C(N1N=C(C=C1C)C)CNc2ccc(OCC)cc2 ZINC00038928
O=C1N(N=Cc2c(O)cc(N(CC)CC)cc2)C(=CC(=C(C#N)1)C)C ZINC00038930
O=C1c2c(OC(c3cc(O)ccc3)=C1)cccc(O)2 ZINC00038934
O=C1c2c(OC(c3cc(O)ccc3)=C1)cc(O)cc2 ZINC00038935
O=C1c2c(OC(c3c(O)cccc3)=C1)cccc2 ZINC00038938
O=C1c2c(OC(c3c(OC)cccc3)=C1)ccc(O)c2 ZINC00038939
O=C1c2c(OC(c3cc(OC)c(O)cc3)=C1)cccc2 ZINC00038941
S=C(Nc1ncccc1C)Nc2ccc(OC)cc2 ZINC00038944
Brc1ccc(NC(=S)Nc2cnccc2)cc1 ZINC00038945
[O-][N+](=O)c1c(cccc1)C(=O)NCc2cc3OCOc3cc2 ZINC00038951
S(=O)(=O)(NCc1cc2OCOc2cc1)c3ccc([N+]([O-])=O)cc3 ZINC00038953
S(=O)(=O)(Nc1ccc(NC(=O)C)cc1)c2ccccc2 ZINC00038955
S(=O)(=O)(NCc1ccncc1)c2ccc(OCC)cc2 ZINC00038956
S(=O)(=O)(N1CC[NH+](CC1)C)c2ccc(OC)cc2 ZINC00038957
S(=O)(=O)(Nc1cnccc1)c2ccc(F)cc2 ZINC00038958
Clc1ccc(S(=O)(=O)Nc2cc3OCOc3cc2)cc1 ZINC00038959
S(=O)(=O)(NCc1ccc(OC)cc1)c2ccc(OCC)cc2 ZINC00038960
S(=O)(=O)(NCc1cnccc1)c2c(cc(cc2C)C)C ZINC00038961
Fc1c(cccc1)COc2cc(ccc2)/C=C\3/NC(=O)NC(=O)3 ZINC00038964
S(=O)(=O)(N1CCCCC1)c2cc3OCCOc3cc2 ZINC00038968
S(=O)(=O)(NC(C)C)c1ccc(NC(=O)C)cc1 ZINC00038971
[O-][N+](=O)C=1OC(C(=O)NCCc2ccccc2)=CC1 ZINC00038973
Clc1c(c(NC(=O)c2cnccc2)ccc1)C ZINC00038978
O=C(OC)c1c(NC(=O)c2cnccc2)cccc1 ZINC00038979
[O-][N+](=O)C=1OC(C(=O)N2CCN(c3c(OC)cccc3)CC2)=CC1 ZINC00038980
[O-][N+](=O)c1ccc(cc1)C(=O)NCc2cnccc2 ZINC00038983
[O-][N+](=O)c1c(c(ccc1)C(=O)N2c3c(cccc3)CC2)C ZINC00038984
S1C(=NC=C1)NC(=O)c2ccc(cc2)C(=O)NC=3SC=CN3 ZINC00038985
[O-][N+](=O)c1ccc(cc1)C(=O)N2C[C@H](O[C@@H](C2)C)C ZINC00038987
[O-][N+](=O)c1ccc(cc1)C(=O)N2C[C@@H](O[C@H](C2)C)C ZINC00038988
Clc1cc([N+]([O-])=O)c(cc1)C(=O)Nc2nccc(c2)C ZINC00038990
Clc1cc([N+]([O-])=O)c(cc1)C(=O)NCC=2OC=CC2 ZINC00038991
Clc1cc([N+]([O-])=O)c(cc1)C(=O)Nc2nc(ccc2)C ZINC00038992
[O-][N+](=O)c1c(OC)ccc(c1)C(=O)NCC[NH+]2CCOCC2 ZINC00038993
[O-][N+](=O)c1c(cc(cc1)C(=O)N[C@H](c2ccccc2)C)C ZINC00038994
[O-][N+](=O)c1c(cc(cc1)C(=O)N[C@@H](c2ccccc2)C)C ZINC00038995
[O-][N+](=O)c1c(cc(OC)c(OC)c1)C(=O)N2CCOCC2 ZINC00038996
Clc1c(cccc1)/C=C/C(=O)Nc2cnccc2 ZINC00039002
Clc1c(cccc1)/C=C/C(=O)N[C@@H]2C(SCC2)=O ZINC00039004
Clc1c(cccc1)/C=C/C(=O)N[C@H]2C(SCC2)=O ZINC00039006
S(c1cc(OC)c(cc1)C(=O)Nc2cnccc2)C ZINC00039008
O=C(NC(CC)CC)c1c(OC)cc(OC)cc1 ZINC00039012
S1C(C=2OC(=NN2)c3c([N+]([O-])=O)cccc3)=CC=C1 ZINC00039020
Clc1c(cccc1)C=2OC(OC)=NN2 ZINC00039027
S(c1nc(cc(c(C#N)1)C(F)(F)F)C)CC([O-])=O ZINC00039037
S=C1NC2=C(C(=C(C#N)1)C3=CSC=C3)C[NH+](CC2)C ZINC00039038
S(=O)(=O)(c1cc([N+]([O-])=O)c(F)cc1)CCC[NH+]2CCOCC2 ZINC00039040
[O-]C(=O)c1c(NC(=O)c2ccncc2)cc(cc1)C ZINC00039044
O=C(NO)C=1N=NN(C2=NON=C(N)2)C(c3ccccc3)1 ZINC00039047
Clc1nc(Cl)cc(c1C([O-])=O)C ZINC00039048
Clc1nc(c(Cl)c(c1C([O-])=O)C)C ZINC00039049
Clc1c(nc(SCC([O-])=O)c(C#N)c1C)C ZINC00039064
S1c2nc(cc(c2C(N3C=CC=C3)=C1C([O-])=O)C)C ZINC00039069
O=C(N1CC[NH2+]CC1)C2=C(OC(=C2)C)c3ccccc3 ZINC00039073
S(=O)(=O)(N(C(C)C)CC1=[NH+]C=CN1C)c2ccc(cc2)C ZINC00039077
Fc1cc(NC(=O)c2c([nH+]ccc2)NCc3ccccc3)ccc1 ZINC00039078
S1C(C(=O)N[C@H](C(=O)N2CCCCC2)Cc3ccccc3)=CC=C1 ZINC00039079
S1C(C(=O)N[C@@H](C(=O)N2CCCCC2)Cc3ccccc3)=CC=C1 ZINC00039080
O=C1[C@H]([C@H]([NH+](CCc2ccccc2)CC1)C)C ZINC00039082
Clc1c(F)ccc(NC(=O)C2=C(ON=C2C)N)c1 ZINC00039084
S(C=1OC(=NN1)C=2OC=CC2)CC(=O)C=3OC(=CC3)C ZINC00039085
S(C=1OC(=NN1)c2ccc(OC)cc2)CC(=O)C=3OC(=CC3)C ZINC00039086
SC1=NN=NN1C[C@@H](c2ccccc2)CC([O-])=O ZINC00039087
SC1=NN=NN1C[C@H](c2ccccc2)CC([O-])=O ZINC00039088
O=C1c2c(O[C@@H](c3cc(O)c(OC)cc3)C1)cc(O)cc(O)2 ZINC00039091
O=C1c2c(O[C@H](c3cc(O)c(OC)cc3)C1)cc(O)cc(O)2 ZINC00039092
O(c1c2NC=C(c2ccc1)CC[NH3+])Cc3ccccc3 ZINC00039096
BrC1=NC=2C(=O)NC=NC(N1[C@@H]3O[C@H]([C@H](O)[C@@H](O)3)CO)2 ZINC00039097
Brc1c(N)c(cc(Br)c1)C(=O)OC ZINC00039100
O1[C@H](N2c3ncnc(N)c(N=C2)3)C[C@@H](O)[C@@H]1CO ZINC00039105
O=C(OCC)c1c(ccnc1)C(=O)OCC ZINC00039106
Brc1cc(c(OC)cc1)/C=C/C([O-])=O ZINC00039107
O=C1c2c(OC(c3cc(O)c(O)cc3)=C(O)1)cc(O)cc2 ZINC00039111
O1CCN(C2=[NH+]C3(Cc4c(cccc4)2)CCCCC3)CC1 ZINC00039122
O1CCN(C2=[NH+]C(Cc3c(cccc3)2)(CC)CC)CC1 ZINC00039123
[O-][N+](=O)C1=C([N-]N=C1)C(=O)Nc2c(cc(cc2)C)C ZINC00039126
Clc1cc2c(S(=O)(=O)Nc3c2cc(OC)cc3)cc1 ZINC00039127
O1N=C(N)C(=N1)C2=NOC(=N2)COc3ccc(cc3)CCC ZINC00039128
Clc1c([N+]([O-])=O)cc2c(N(C=C(C(=O)OCC)C(=O)2)CC)c1 ZINC00039133
O=C(Nc1cnccc1)c2ccc(cc2)C(C)(C)C ZINC00039135
O=C(Nc1c(OC)ccc(OC)c1)COc2ccc(OC)cc2 ZINC00039136
O=C(Nc1cc(OC)ccc1)COc2c(OC)cccc2 ZINC00039139
O=C(Nc1ccc(OC)cc1)COc2c(OC)cccc2 ZINC00039140
[O-][N+](=O)c1cc(NC(=O)COc2c(OC)cccc2)c(OC)cc1 ZINC00039141
Clc1c(OCC(=O)NCC=2OC=CC2)ccc(Cl)c1 ZINC00039142
O=C(Nc1c(cccc1C)CC)COc2ccc(OC)cc2 ZINC00039143
S1/C(/C(=O)N=C1N2CCOCC2)=C/c3ccc(OCC)cc3 ZINC00039147
Clc1ccc(cc1)/C=C\2/SC(=NC(=O)2)N3CCCC3 ZINC00039149
S1/C(/C(=O)N=C1N2CCCCC2)=C/c3c(O)cccc3 ZINC00039153
S1/C(/C(=O)N=C1N2CCCCC2)=C/c3cc(OC)c(O)cc3 ZINC00039155
S1/C(/C(=O)N=C1N2CCC(CC2)C)=C\c3ccc(OC)cc3 ZINC00039161
S1/C(/C(=O)N=C1N2CCC(CC2)C)=C/C=3OC(=CC3)C ZINC00039165
S1/C(/C(=O)N=C1N2CCC(CC2)C)=C\C=3OC(=CC3)C ZINC00039166
Clc1ccc(cc1)/C=C/2\SC(=NC(=O)2)N3CC[NH+](CC3)C ZINC00039167
S1/C(/C(=O)N2C1=NN=C2c3ccccc3)=C\C=4OC=CC4 ZINC00039171
Clc1c(cc([N+]([O-])=O)cc1)C(=O)Nc2ccccc2 ZINC00039173
O=C1Nc2c(cc3OCOc3c2)[C@@H](c4c(OC)c(OC)ccc4)C1 ZINC00039179
O=C1Nc2c(cc3OCOc3c2)[C@H](c4c(OC)c(OC)ccc4)C1 ZINC00039180
O=C1Nc2c(cc3OCOc3c2)[C@@H](c4ccc(OC)cc4)C1 ZINC00039181
O=C1Nc2c(cc3OCOc3c2)[C@H](c4ccc(OC)cc4)C1 ZINC00039182
O=C(Nc1c(OC)ccc(c1)C)C[NH+]2CCOCC2 ZINC00039184
Clc1c(Cl)cccc(NC(=O)C(=S)NCc2ccccc2)1 ZINC00039185
Clc1c(ccc(NC(=O)CSC2=NC=CN2C)c1)C ZINC00039186
Brc1c(cc(NC(=O)C[NH+]2CCOCC2)cc1)C ZINC00039189
S(c1ccc(cc1)C)CC(=O)Nc2c(C#N)cccc2 ZINC00039190
Clc1ccc(SCC(=O)NC2=NOC(=C2)C)cc1 ZINC00039191
Clc1c(NC(=O)C[NH+]2CCOCC2)cc(cc1)C(F)(F)F ZINC00039194
Cl[C@@H]1C(=O)c2c(cccc2)C(=O)C(=NCc3ccc(F)cc3)1 ZINC00039195
Clc1cc2S(=O)(=O)C(=C(Cl)c2cc1)C ZINC00039196
Clc1c(F)ccc(NC(=S)NNC(=O)C2=CSC=C2)c1 ZINC00039199
Clc1c(F)ccc(NC(=S)NNC(=O)c2cc(ccc2)C)c1 ZINC00039200
Clc1ccc(cc1)C(=O)C[C@H]([NH+]2CCCC2)C([O-])=O ZINC00039201
[S-]C1=NN=C(N(c2ccccc2)1)C=3SC=CC3 ZINC00039209
Clc1c(OC)cc(NC(=O)CSc2ncccc2)c(OC)c1 ZINC00039216
Fc1c(NC(=O)C[NH+]2CCN(c3ccccc3)CC2)cc(F)cc1 ZINC00039218
O=C(c1cc2OCOc2cc1)CC[NH+]3CCN(c4ccccc4)CC3 ZINC00039220
n1c(nc(nc1c2ncccc2)c3ncccc3)c4ncccc4 ZINC00039221
O=C(ON1C(=O)CCC(=O)1)ON2C(=O)CCC(=O)2 ZINC00039222
Clc1c(cccc1)COC(=O)ON2C(=O)CCC(=O)2 ZINC00039225
O=C(ON1C(=O)CCC(=O)1)OCC2c3c(c4c(cccc4)2)cccc3 ZINC00039226
O(c1c(N2CCOCC2)cc(OCC)c(N)c1)CC ZINC00039231
S(=O)(=O)(N1[C@H](C([O-])=O)CCC1)c2ccc(cc2)C(C)(C)C ZINC00039233
S(=O)(=O)(N1[C@@H](C([O-])=O)CCC1)c2ccc(cc2)C(C)(C)C ZINC00039235
O=C(Nc1cc(OC)ccc1)c2nc(nc(n2)N)Nc3ccccc3 ZINC00039240
O=C(Nc1cc(OC)ccc1)c2nc(nc(n2)N)N(C)C ZINC00039241
Clc1c(cc(SC)cc1)C(=O)N2CCN(c3ncccn3)CC2 ZINC00039242
O(c1cc(c(cc1)C)C)Cc2nc(nc(n2)N)N(C)C ZINC00039246
S(=O)(=O)(N(Cc1nc(nc(n1)N)N(C)C)C)c2ccccc2 ZINC00039247
[O-]C(=O)[C@@]1(Nc2c(cccc2)C(=O)N1)c3ccccc3 ZINC00039249
[O-]C(=O)[C@]1(Nc2c(cccc2)C(=O)N1)c3ccccc3 ZINC00039250
O=C1N(c2c(N1C)ccc(c2)CN3C(=O)c4c(cccc4)C(=O)3)C ZINC00039251
S(C1=NN=C(N1CC=C)c2cc(OC)c(OC)cc2)C ZINC00039252
S1C(=NC(c2ccc(OC)cc2)=C1)N3CCN(C(=O)OCC)CC3 ZINC00039253
O=C(NC1CCCCC1)COc2c(OC)cccc2 ZINC00039255
[O-][N+](=O)c1cc(NC(=O)COc2c(cccc2)C)c(OC)cc1 ZINC00039257
Brc1cc(ccc1)C=2OC3(N(N2)C(=O)C)CCCC3 ZINC00039269
O=C(N1N=C(OC21CCCC2)c3cc(OC)c(OC)cc3)C ZINC00039270
Clc1c(O)c(Cl)cc(c1)C=C2C(=O)N(C(=S)N(C(=O)2)C)C ZINC00039273
S(Cc1c(cccc1)C)CC(=O)NCC=2OC=CC2 ZINC00039282
Clc1ccc(SCC(=O)Nc2cnccc2)cc1 ZINC00039283
S1/C(/C(=O)N=C1N2Cc3c(cccc3)CC2)=C\c4ccc(O)cc4 ZINC00039285
O=C1c2c(OC(c3ccccc3)=C1)cc(OC)c(O)c(O)2 ZINC00039288
O=C1c2c(OC(c3c(O)cccc3)=C(O)1)cccc2 ZINC00039289
O=C1c2c(OC(c3c(O)cccc3)=C1)cc(O)cc2 ZINC00039290
O=C1c2c(OC(c3c(O)c(O)ccc3)=C1)cccc2 ZINC00039292
O=C1c2c(OC(c3c(O)cc(O)cc3)=C1)cccc2 ZINC00039293
O=C1c2c(OC(c3ccccc3)=C1)cc(OC)c(OC)c2 ZINC00039297
O=C1c2c(OC(c3cc(O)ccc3)=C(O)1)cccc2 ZINC00039298
O=C1c2c(OC(c3cc(OC)c(OC)cc3)=C(O)1)cccc2 ZINC00039299
O=C1c2c(OC(c3cc(OC)ccc3)=C(O)1)cccc2 ZINC00039300
O=C1c2c(OC(c3cc(OC)ccc3)=C1)ccc(O)c2 ZINC00039301
O=C1c2c(OC(c3c(OC)cccc3)=C1)cc(O)cc2 ZINC00039302
O=C1c2c(OC(c3ccccc3)=C1)c(O)c(OC)cc2 ZINC00039303
O=C1c2c(OC(c3ccccc3)=C1)cc(OC)c(O)c2 ZINC00039308
O=C1c2c(OC(c3ccc(O)cc3)=C1)cccc(OC)2 ZINC00039311
O=C1c2c(OC(c3ccc(O)cc3)=C1)ccc(OC)c2 ZINC00039312
O=C1c2c(OC(c3ccc(O)cc3)=C1)cc(OC)cc2 ZINC00039313
O=C1c2c(OC(c3ccc(O)cc3)=C(O)1)ccc(O)c2 ZINC00039316
O=C1c2c(OC(c3cc(O)c(O)cc3)=C1)cccc(O)2 ZINC00039317
O=C1c2c(OC(c3c(O)cccc3)=C1)c(O)c(O)cc2 ZINC00039319
O=C1c2c(OC(c3cc(O)ccc3)=C1)c(O)c(O)cc2 ZINC00039320
O=C1c2c(OC(c3cc(O)c(O)cc3)=C(O)1)cccc2 ZINC00039321
O=C(N1CCOCC1)Nc2c(ccc(NC(=O)N3CCOCC3)c2)C ZINC00039330
S(=O)(=O)(c1ccc(cc1)C)C[C@H]([NH+]2CCCCC2)C ZINC00039331
S(=O)(=O)(N(c1ccc(OC)cc1)CC(=O)N2CCCC2)CC ZINC00039333
O=C(N)COc1ccc(cc1)C=NN2C(=NN=C2C)C ZINC00039335
Brc1cc(c(O)cc1)C=NNC(=O)C ZINC00039337
S=C(NC(C)(C)C)NCc1ccccc1 ZINC00039339
S(=O)(=O)(NC1=NOC(=C1)C)c2ccc(NC(=O)C3CC3)cc2 ZINC00039341
[O-][N+](=O)c1c(cccc1)C(=O)NN=CC=2c3c(NC2)cccc3 ZINC00039345
Brc1cc(ccc1)C(=O)NN=CC=2NC=CC2 ZINC00039347
O=C(N1CCN(C(=O)Nc2ccccc2)CC1)Nc3ccccc3 ZINC00039351
S=C1NC(=C(C(=O)OCC)[C@@H](N1)c2c(OC)cc(OC)cc2)C ZINC00039352
S=C1NC(=C(C(=O)OCC)[C@H](N1)c2c(OC)cc(OC)cc2)C ZINC00039353
O=C1NC(=C(C(=O)OC2CCCC2)[C@H](N1)c3ccc(OC)cc3)C ZINC00039356
O=C1NC(=C(C(=O)OC2CCCC2)[C@@H](N1)c3ccc(OC)cc3)C ZINC00039357
FC(F)(F)c1cc(NC(=O)/C=C/C([O-])=O)ccc1 ZINC00039361
[O-]C(=O)CCCC(=O)Nc1ccc(OC)cc1 ZINC00039364
O=C(NCCc1ccccc1)c2c(O)cccc2 ZINC00039366
O=C1NC(=C(C(=O)OC)[C@H](N1)c2cc(OC)c(OC)cc2)C ZINC00039379
O=C1NC(=C(C(=O)OC)[C@@H](N1)c2cc(OC)c(OC)cc2)C ZINC00039380
Fc1c(NC(=O)c2cc(OCC)ccc2)cc([N+]([O-])=O)cc1 ZINC00039382
Brc1ccc(N2NC(=O)CC(=O)2)cc1 ZINC00039383
O1CCN(C=2N3c4c(N=C3C(C#N)=C(C2)C)cccc4)CC1 ZINC00039385
S=C1N(C(c2ccccc2)=C(N1)c3ccccc3)C ZINC00039390
Fc1c(NC(=O)[C@@H]2CN(c3ccc(cc3)CC)C(=O)C2)cccc1 ZINC00039392
Fc1c(NC(=O)[C@H]2CN(c3ccc(cc3)CC)C(=O)C2)cccc1 ZINC00039393
S([C@H](C(=O)Nc1cc(OC)c(OC)cc1)C)Cc2ccccc2 ZINC00039394
S([C@@H](C(=O)Nc1cc(OC)c(OC)cc1)C)Cc2ccccc2 ZINC00039395
S([C@H](C(=O)NCc1ncccc1)C)Cc2ccccc2 ZINC00039396
S([C@@H](C(=O)NCc1ncccc1)C)Cc2ccccc2 ZINC00039397
S(c1ccccc1)Cc2ccc(cc2)C(=O)NCc3cnccc3 ZINC00039398
O=C(NCc1ccc(OC)cc1)[C@H](OC)c2ccccc2 ZINC00039401
O=C(NCc1ccc(OC)cc1)[C@@H](OC)c2ccccc2 ZINC00039402
BrC=1C([N+]([O-])=O)=NN(C1)CC=2OC(C([O-])=O)=CC2 ZINC00039408
FC(F)(F)C=1N2N=C(C([O-])=O)C=C(N=C(C=3OC=CC3)C1)2 ZINC00039409
FC(F)(F)[C@H]1N2N=C(C([O-])=O)C=C2N[C@@H](C=3C(=NN(C3)C)C)C1 ZINC00039410
FC(F)(F)[C@H]1N2N=C(C([O-])=O)C=C2N[C@H](C=3C(=NN(C3)C)C)C1 ZINC00039411
FC(F)(F)[C@@H]1N2N=C(C([O-])=O)C=C2N[C@@H](C=3C(=NN(C3)C)C)C1 ZINC00039412
FC(F)(F)[C@@H]1N2N=C(C([O-])=O)C=C2N[C@H](C=3C(=NN(C3)C)C)C1 ZINC00039413
FC(F)C1=NC=2N(N=C(C([O-])=O)C2)C(=C1)C(F)F ZINC00039414
S1C(=CC=C1)[C@@H]2NC=3N(N=C(C([O-])=O)C3)[C@H](C(F)(F)F)C2 ZINC00039415
S1C(=CC=C1)[C@H]2NC=3N(N=C(C([O-])=O)C3)[C@H](C(F)(F)F)C2 ZINC00039416
S1C(=CC=C1)[C@@H]2NC=3N(N=C(C([O-])=O)C3)[C@@H](C(F)(F)F)C2 ZINC00039417
S1C(=CC=C1)[C@H]2NC=3N(N=C(C([O-])=O)C3)[C@@H](C(F)(F)F)C2 ZINC00039418
FC(F)(F)C(F)(F)[C@H]1N2N=C(C([O-])=O)C=C2N[C@H](C1)C ZINC00039419
FC(F)(F)C(F)(F)[C@H]1N2N=C(C([O-])=O)C=C2N[C@@H](C1)C ZINC00039420
FC(F)(F)C(F)(F)[C@@H]1N2N=C(C([O-])=O)C=C2N[C@H](C1)C ZINC00039421
FC(F)(F)C(F)(F)[C@@H]1N2N=C(C([O-])=O)C=C2N[C@@H](C1)C ZINC00039422
O=C1N(O)[C@H](Nc2c(cccc2)1)C=3C(=NN(c4ccccc4)C3C)C ZINC00039423
O=C1N(O)[C@@H](Nc2c(cccc2)1)C=3C(=NN(c4ccccc4)C3C)C ZINC00039424
O=C(NN)C1=NN(C=C1)COc2ccc(cc2)C(C)(C)C ZINC00039425
Brc1cc(F)c(OC)c([N+]([O-])=O)c1 ZINC00039433
O1c2c(OC)ccc3c2[C@@]4(C=C[C@@H](O)C[C@H]14)CC[NH+](C3)C ZINC00039435
[O-][N+](=O)[C@@]12ON(C[C@@H](c3c(O[C@H](c4ccc(cc4)C)1)cccc3)2)C ZINC00039444
O=C1C(=NN(c2ccccc2)[C@@H](c3ccccc3)C1)C#N ZINC00039445
O=C1C(=NN(c2ccccc2)[C@H](c3ccccc3)C1)C#N ZINC00039446
Clc1ccc(N2N=C(C#N)C(=O)C[C@@H]2c3ccccc3)cc1 ZINC00039447
Clc1ccc(N2N=C(C#N)C(=O)C[C@H]2c3ccccc3)cc1 ZINC00039448
O=C1C(=NN(c2ccc(OC)cc2)[C@@H](c3ccccc3)C1)C#N ZINC00039449
O=C1C(=NN(c2ccc(OC)cc2)[C@H](c3ccccc3)C1)C#N ZINC00039450
Clc1[nH+]c(C#N)c(Cl)c(N)c(Cl)1 ZINC00039485
BrC=1C2=NON=C2C(N)=C(Br)C1 ZINC00039487
Brc1ccc(cc1)C=O ZINC00039555
Clc1nc(Cl)nc(n1)NC(C)(C)C ZINC00039598
Clc1nnc(Cl)c2c1cccc2 ZINC00039640
Brc1cc2NC=Cc2cc1 ZINC00039643
Brc1c2c(NC=C2)ccc1 ZINC00039644
Brc1ccc(cc1)C=2SC(=NN2)N ZINC00039645
Clc1cc2SC(=Nc2cc1)C ZINC00039647
Ic1cc(C#N)c(cc1)C ZINC00039651
Clc1ccc(S(=O)(=O)NC(=O)CCl)cc1 ZINC00039657
Brc1c([N+]([O-])=O)cc(OC)c(OC)c1 ZINC00039672
Ic1ccc(NC(=O)NC(=O)N)cc1 ZINC00039675
BrC1=NC=2N(C(=O)NC(=O)C(N1CCO)2)C ZINC00039686
BrC1=Nc2c(ncnc(N)2)N1C[C@H](O)CO ZINC00039698
BrC1=Nc2c(ncnc(N)2)N1C[C@@H](O)CO ZINC00039699
N#CC(=NNc1ccccc1)C#N ZINC00039770
Brc1cc(c(O)cc1)C=NC2=NN=CN2 ZINC00039775
ClC=1SC(=NC(S(=O)(=O)c2ccccc2)1)N ZINC00039779
Clc1c(ccc(Cl)c1)CC=2SC(=NN2)N ZINC00039782
S(=O)(=O)([N-]C=1SC=CN1)c2ccc(F)cc2 ZINC00039783
S=C1N(C(=NN1)C(F)(F)F)Cc2cnccc2 ZINC00039784
Brc1c(OC)cc(c(O)c1)C(=O)CCl ZINC00039793
Clc1c2N(C(Sc2ccc1)=O)CC ZINC00039797
S(=O)(=O)(c1c(c(O)c(cc1)C([O-])=O)C([O-])=O)C ZINC00039813
BrC1=NC=2N(C(=O)NC(=O)C(N1CCC([O-])=O)2)C ZINC00039816
BrC1=NC=2N(C(=O)NC(=O)C(N1[C@H](C([O-])=O)C)2)C ZINC00039817
BrC1=NC=2N(C(=O)NC(=O)C(N1[C@@H](C([O-])=O)C)2)C ZINC00039818
BrC=1C(=O)NC(=O)N(C1)[C@H]2O[C@@H](CO)CC2 ZINC00039865
BrC1=NC=2N(C(=O)N(C(=O)C(N1CC)2)C)C ZINC00039866
IC=1C(=O)NC(=O)N(C1)[C@@H]2O[C@H](CO)CC2 ZINC00039870
IC=1C(=O)NC(=O)N(C1)[C@H]2O[C@H](CO)CC2 ZINC00039871
IC=1C(=O)NC(=O)N(C1)[C@@H]2O[C@@H](CO)CC2 ZINC00039872
IC=1C(=O)NC(=O)N(C1)[C@H]2O[C@@H](CO)CC2 ZINC00039873
O=C1N(C(=O)C=2N(C=NC(N1C)2)C)CC(=O)NN ZINC00039895
O=C(OC)C1[C@@H](C([C@H]1C)C)C ZINC00039933
Brc1cc(ccc1)C=C(C#N)C#N ZINC00039944
Clc1c(cc(F)c(F)c1)C(=O)NC=2SC=CN2 ZINC00039945
Clc1cnc(NC(=O)C=2SC=CC2)cc1 ZINC00039968
Clc1nc(nc(Oc2ccc([N+]([O-])=O)cc2)c1)N ZINC00039969
S1c2c(N=C1C)ccc(NC(=O)C(F)(F)F)c2 ZINC00039975
Clc1nc(nc(c2ccccc2)c1)N ZINC00039987
S1C(=NC(=C1)CC([O-])=O)NC(=O)C=2SC=CC2 ZINC00039996
S1c2c(N(C1=O)C(=O)CC)ccc([N+]([O-])=O)c2 ZINC00039997
S1(=O)(=O)N(C(=O)c2c1cccc2)CN3N=CN=C3 ZINC00040000
Clc1c2N=C(Sc2ccc1)NC(=O)OCC ZINC00040008
[O-][N+](=O)/C(=C\c1cc2OCOc2cc1)/C ZINC00040018
S(c1ncccc1)CC(=O)NC=2SC=CN2 ZINC00040023
S=C1SC(C(=O)N)=C(N(c2ccccc2)1)N ZINC00040024
BrC1=NC=2N(C(=O)NC(=O)C(N1C/C=C(\Cl)/C)2)C ZINC00040034
Brc1cc2c(NC(=O)[C@](O)2CC)cc1 ZINC00040037
Brc1cc2c(NC(=O)[C@@](O)2CC)cc1 ZINC00040038
Brc1cc(c(O)cc1)[C@@H]2SC[C@@H]([NH2+]2)C([O-])=O ZINC00040040
Brc1cc(c(O)cc1)[C@@H]2SC[C@H]([NH2+]2)C([O-])=O ZINC00040042
Brc1cc(c(O)cc1)[C@H]2SC[C@H]([NH2+]2)C([O-])=O ZINC00040043
Clc1ccc(SCC(=O)NCC([O-])=O)cc1 ZINC00040044
S1C(C(=O)NNC(=O)C=2N(N=CC2)C)=CC=C1 ZINC00040066
S(C1=NN=CN1C)Cc2c([N+]([O-])=O)cccc2 ZINC00040067
S(C1=NN=CN1C)Cc2ccc([N+]([O-])=O)cc2 ZINC00040068
Br[C@H](C(=O)NS(=O)(=O)c1ccc(Cl)cc1)CC ZINC00040074
Br[C@@H](C(=O)NS(=O)(=O)c1ccc(Cl)cc1)CC ZINC00040075
BrC1=NC=2N(C(=O)NC(=O)C(N1CC(=C)C)2)C ZINC00040076
BrC1=NC=2N(C(=O)NC(=O)C(N1[C@H](C=C)C)2)C ZINC00040077
BrC1=NC=2N(C(=O)NC(=O)C(N1[C@@H](C=C)C)2)C ZINC00040078
BrC1=NC=2N(C(=O)NC(=O)C(N1CCOC(=O)C)2)C ZINC00040079
BrC1=NC=2N(C(=O)NC(=O)C(N1CC(=O)OCC)2)C ZINC00040080
Brc1c(OC)cc(c(OC)c1)CC([O-])=O ZINC00040082
ClCCN1C(=O)N(C=2N=C3SCCN3C(C(=O)1)2)C ZINC00040084
S(=O)(=O)(N(CC([O-])=O)CC([O-])=O)c1ccccc1 ZINC00040093
Br[C@H](C(=O)NS(=O)(=O)c1ccccc1)CC ZINC00040105
Br[C@@H](C(=O)NS(=O)(=O)c1ccccc1)CC ZINC00040106
Cl/C(=C\CN1C(=NC=2N(C(=O)NC(=O)C12)C)N)/C ZINC00040109
Clc1c(S(=O)(=O)NN2CCOCC2)cc(Cl)cc1 ZINC00040111
S=C(SC)NN=Cc1cc(OC)ccc1 ZINC00040116
O=C(OCC)CN1C=2C(=O)NC(=O)N(C(N=C1)2)C ZINC00040124
BrC1=NC=2N(C(=O)N(C(=O)C(N1CCC)2)C)C ZINC00040132
S=C(NNC(=O)c1cc(OC)c(OC)cc1)N ZINC00040144
S(=O)(=O)(NC)c1c(cccc1)C(=O)NNC(=O)C ZINC00040145
S(C1=NC=2N(C(=O)NC(=O)C(N1CC)2)C)CC(=O)N ZINC00040152
O1[C@H](N2c3ncnc(NO)c(N=C2)3)[C@@H](O)[C@H](O)[C@@H]1CO ZINC00040153
S(C1=NC=2N(C(=O)NC(=O)C(N1CC)2)C)CC ZINC00040164
S=C1N=C2N(C([O-])=NC([O-])=C(N1CC(C)C)2)C ZINC00040165
ClC(Cl)(Cl)[C@@H]([NH2+]C[C@@H]1OCCC1)NC(=O)CC ZINC00040196
O1C(=NC(C[C@@H]1C)(C)C)C(=C)C ZINC00040200
O1C(=NC(C[C@H]1C)(C)C)C(=C)C ZINC00040201
O(c1nc(nc(c1)C)N(CCO)CCO)C ZINC00040202
FC(F)(F)Oc1ccc(N2C(=O)C=CC(=O)2)cc1 ZINC00040204
Brc1cnc(NC(=O)c2nccnc2C([O-])=O)cc1 ZINC00040208
Clc1ccc(cc1)C=C2C(=O)NC(=S)NC(=O)2 ZINC00040209
Clc1c(cccc1)C=C2C(=O)NC(=S)NC(=O)2 ZINC00040210
Clc1ccc(Sc2ncnc(OC)c([N+]([O-])=O)2)cc1 ZINC00040225
Clc1ccc(cc1)C(=O)CSC2=NNC(=O)NC(=O)2 ZINC00040226
ClC(Cl)=C/C=C/C(=O)c1ccccc1 ZINC00040228
S(=O)(=O)(N1C(C([O-])=O)=CC=C1)c2ccc(F)cc2 ZINC00040230
S1C(SCC([O-])=O)=NN=C1NC(=O)c2ccc(F)cc2 ZINC00040231
FC(F)(F)Oc1ccc(NC(=O)/C=C/C([O-])=O)cc1 ZINC00040232
O1C(C2=Nc3c(N2)cccc3)=CC=C1 ZINC00040234
Clc1c(cc(SC)cc1)C(=O)NC=2SC=CN2 ZINC00040253
Clc1cc(Cl)cc(NC(=O)CSC=2SC(=NN2)C)c1 ZINC00040255
S1c2c(N(C1=O)C(=O)CC=C)cccc2 ZINC00040256
S=C1Sc2c(N1C(=O)CCC([O-])=O)cccc2 ZINC00040259
S(=O)(=O)(N)c1c2c(cc(c(O)c2)C([O-])=O)ccc1 ZINC00040263
S=C(NC=1SC=CN1)NC(=O)c2ccccc2 ZINC00040270
S1(=O)(=O)N(C(=O)c2c1cccc2)CN3C=NC=C3 ZINC00040271
[O-][N+](=O)C=1OC(C=NNC(=O)C2=C(OC=C2)C)=CC1 ZINC00040274
Clc1ccc(cc1)C(=O)CSC2=NN=CN2C ZINC00040285
Clc1cc(NC(=O)CSC=2SC(=NN2)C)ccc1 ZINC00040287
Fc1c(F)cc(NC(=O)CCCC([O-])=O)c(F)c1 ZINC00040300
S1C(SC)=NC(N)=C1C(=O)c2ccccc2 ZINC00040302
[O-][N+](=O)/C(=C\C=1c2c(NC1)cccc2)/C ZINC00040307
S(=O)(=O)(NCC=1OC=CC1)c2c([N+]([O-])=O)cccc2 ZINC00040319
Clc1c(F)ccc(NC(=O)CCCC([O-])=O)c1 ZINC00040330
ClCC(=O)NC=1SC2=C(C(C#N)1)CCCC2 ZINC00040333
[O-]C(=O)c1c(O)cc(NC(=O)CCC([O-])=O)cc1 ZINC00040342
Clc1c(c(Cl)ccc1)C(=O)NN2CCOCC2 ZINC00040371
ClC(Cl)S(=O)(=O)CCC(=O)Cc1ccccc1 ZINC00040372
[O-][N+](=O)c1ccc(cc1)[C@H](C#N)C(C)C ZINC00040376
[O-][N+](=O)c1ccc(cc1)[C@@H](C#N)C(C)C ZINC00040377
S=C1NC(=C(C(=O)OC)[C@H](N1)C=2SC=CC2)C ZINC00040378
S=C1NC(=C(C(=O)OC)[C@@H](N1)C=2SC=CC2)C ZINC00040379
BrC1=NC=2N(C(=O)NC(=O)C(N1CCC(=C)C)2)C ZINC00040398
ClC(Cl)(Cl)[C@@H]([NH+]1CCCC1)NC(=O)C=2OC=CC2 ZINC00040402
ClC(Cl)(Cl)[C@H]([NH+]1CCCC1)NC(=O)C=2OC=CC2 ZINC00040403
O=C1N(CCC(=NNc2ccccc2)1)C ZINC00040420
S1C=2N=C(N(N)C(=O)C2C(=C1C(=O)OCC)C)C ZINC00040424
Clc1ccc(S(=O)(=O)N2[C@H](C(=O)NN)CCC2)cc1 ZINC00040432
Clc1ccc(S(=O)(=O)N2[C@@H](C(=O)NN)CCC2)cc1 ZINC00040434
S(C1=NC=2N(C(=O)NC(=O)C(N1CC)2)C)CC(=O)C ZINC00040447
O=C1N(C(=O)C=2N(C=NC(N1C)2)CC(=O)OCC)C ZINC00040448
O=C1N(C(=O)C=2N(C=NC(N1C)2)C)CC(=O)OCC ZINC00040449
O=C(OCC)[C@H](N1C=2C(=O)NC(=O)N(C(N=C1)2)C)C ZINC00040450
O=C(OCC)[C@@H](N1C=2C(=O)NC(=O)N(C(N=C1)2)C)C ZINC00040451
O=C(OCC)C=1N=CN(C(N)1)[C@@H](C#N)C(=O)OCC ZINC00040452
O=C(OCC)C=1N=CN(C(N)1)[C@H](C#N)C(=O)OCC ZINC00040453
S(c1c(c(O)c(cc1)C(=O)OCC)C)C ZINC00040456
S(=O)(=O)(c1c(c(O)c(cc1)C(=O)OCC)C)C ZINC00040457
BrC1=NC=2N(C(=O)NC(=O)C(N1CCC(C)C)2)C ZINC00040459
S=C(NNC(=O)c1cc(OC)c(OC)cc1)NC ZINC00040464
S=C(SCC=1N=C2SC=CN2C1)N(CC)CC ZINC00040465
O=C1N(C=2N=C(N(C(C(=O)N1)2)C)N3CCOCC3)C ZINC00040466
S(C1=NC=2N(C(=O)NC(=O)C(N1CC(C)C)2)C)C ZINC00040469
S(C1=NC=2N(C(=O)NC(=O)C(N1CC)2)C)C(C)C ZINC00040470
ClC(Cl)=C[C@H]1C([C@@H](C(=O)NC(C)C)1)(C)C ZINC00040474
ClC(Cl)=C[C@H]1C([C@H](C(=O)NC(C)C)1)(C)C ZINC00040475
ClC(Cl)=C[C@@H]1C([C@@H](C(=O)NC(C)C)1)(C)C ZINC00040476
ClC(Cl)=C[C@@H]1C([C@H](C(=O)NC(C)C)1)(C)C ZINC00040477
O=C1N(C=2N=C(N(CC)CC)N(C(C(=O)N1)2)C)C ZINC00040482
Clc1c(Cl)ccc(N2C(=O)c3nccnc3C(=O)2)c1 ZINC00040496
FC(F)(F)c1nc(nc(N)c(C#N)1)c2ccccc2 ZINC00040505
Clc1ccc(cc1)C(=O)Nc2nccnc2C([O-])=O ZINC00040508
S(c1ncccn1)CC(=O)Nc2c(F)cc(F)c(F)c2 ZINC00040512
S1C(c2nc3c(nc2)cccc3)=CC=C1 ZINC00040516
O=C(Oc1ccc(cc1)C=O)C=2OC=CC2 ZINC00040517
BrCC=1c2c(OC(=O)C1)cc(cc2)C(=O)C ZINC00040522
Clc1ccc(cc1)C(=O)Nc2ncccc2 ZINC00040523
Clc1cc(ccc1)C(=O)NC=2SC=C(N2)CC([O-])=O ZINC00040526
Clc1c(cccc1)C(=O)NC=2SC=C(N2)CC([O-])=O ZINC00040527
S(=O)(=O)(c1ccc(F)cc1)c2ccccc2 ZINC00040535
S(c1ncccn1)CC(=O)Nc2c(F)cc(F)cc2 ZINC00040536
S1c2c(N=C1SCC(=O)NC=3SC=CN3)cccc2 ZINC00040539
Brc1ccc(NC(=O)Nc2ccncc2)cc1 ZINC00040541
ClC=1c2c(NC(=O)C(C(=O)OCC)1)cccc2 ZINC00040542
Clc1ccc(NC(=O)Nc2ccncc2)cc1 ZINC00040543
Clc1c(cc([N+]([O-])=O)cc1)C(=O)N2N=C(C=C2C)C ZINC00040544
FC(F)(F)c1c(cccc1)[C@H]2NC(=O)NC(=C([N+]([O-])=O)2)C ZINC00040549
FC(F)(F)c1c(cccc1)[C@@H]2NC(=O)NC(=C([N+]([O-])=O)2)C ZINC00040550
S(c1ncccc1)Cc2ccc([N+]([O-])=O)cc2 ZINC00040558
S(c1ncccc1)Cc2c([N+]([O-])=O)cccc2 ZINC00040559
S1C(=NC(=C1)CC([O-])=O)NC(=O)c2ccccc2 ZINC00040563
S1c2c(N=C1NC(=O)C)cc3N=C(Sc3c2)NC(=O)C ZINC00040581
[O-][N+](=O)c1cc(NC(=O)Nc2ccncc2)ccc1 ZINC00040582
[O-][N+](=O)c1cc(NC(=O)Nc2cnccc2)ccc1 ZINC00040583
Clc1c(Cl)cccc(NC(=O)CSC2=NC=CN2C)1 ZINC00040594
Fc1c2c(OCC(=O)OCC)ncnc2ccc1 ZINC00040596
N#CC(C1=Nc2c(N1)cccc2)=C(C)C ZINC00040610
S1C(SCC(=O)Nc2ccc(cc2)C([O-])=O)=NN=C1C ZINC00040611
S(c1ncccc1)CC(=O)NC=2SC=C(N2)CC([O-])=O ZINC00040612
O=C1NC(=O)C(NC(=O)c2ccc(OC)cc2)=CN1 ZINC00040613
Brc1ccc(NC(=O)CSC2=NC=CN2C)cc1 ZINC00040614
S1C(NC(=O)C(F)(F)F)=C(C(=O)OC)C2=C1CCCC2 ZINC00040620
FC(F)(F)Oc1ccc(NC(=O)CCCC([O-])=O)cc1 ZINC00040621
[O-][N+](=O)/C(=C\C=1c2c(N(C1)C)cccc2)/C ZINC00040629
S1c2c(N=C1NC(=O)CCC([O-])=O)cc(cc2)C ZINC00040634
[O-][N+](=O)C=1C(=NN(C1)C)C(=O)NCc2ccccc2 ZINC00040643
Brc1cc(c(NC(=O)CSC2=NN=CN2C)cc1)C ZINC00040646
Clc1ccc(cc1)C(=O)N2CCN(C=O)CC2 ZINC00040649
Cl/C(=C\CN1C(SCC([O-])=O)=NC=2N(C(=O)NC(=O)C12)C)/C ZINC00040651
Clc1c(OC)c(cc(Cl)c1)C(=O)N2CCOCC2 ZINC00040653
S1c2c(N(C1=O)CC(=O)OC(C)C)cccc2 ZINC00040662
S1C(=NN=C1c2ccc(cc2)C)NC(=O)CC ZINC00040671
S1C(=NN=C1C(C)C)NC(=O)c2c(O)cccc2 ZINC00040673
S1C(=NN=C1CCC)NC(=O)c2c(O)cccc2 ZINC00040674
ClCC(=O)NC=1SC(C(=O)C)=C(C1C(=O)OCC)C ZINC00040684
Clc1c(Cl)cccc(NC(=O)C[NH+]2CCOCC2)1 ZINC00040689
Ic1ccc(NCN2N=C(C=C2C)C)cc1 ZINC00040691
[O-]C=1NN=C(C1Cc2c(cccc2)C)C ZINC00040693
S(c1nc(cc(n1)C)C)CC(=O)NC2=NOC(=C2)C ZINC00040709
O(c1ccc(OC[C@@H]2OC2)cc1)C[C@@H]3OC3 ZINC00040713
O(c1ccc(OC[C@H]2OC2)cc1)C[C@@H]3OC3 ZINC00040714
O(c1ccc(OC[C@H]2OC2)cc1)C[C@H]3OC3 ZINC00040716
Ic1ccc(NC(=O)C[NH+]2CCOCC2)cc1 ZINC00040730
O=C(OCC)c1cc(N)cc(c1)C(=O)OCC ZINC00040732
S1C(NC(=O)C)=C(C(=O)OCC)C(=C1C(=O)C)C ZINC00040735
S1C(NC(=O)CC)=C(C(=O)OC)C(=C1C(=O)OC)C ZINC00040736
S1c2ncnc(NCC)c2C3=C1CCCC3 ZINC00040747
S(C1=NN=NN1C)CC(=O)Nc2ccc(cc2)CC ZINC00040749
Brc1ccc(N[C@H]2O[C@H]([C@@H](O)[C@H](O)[C@@H](O)2)CO)cc1 ZINC00040750
BrC1=CSC(=C1)C[NH+]2CCC(O)CC2 ZINC00040751
BrC=1SC(=CC1)C[NH+]2CCC(O)CC2 ZINC00040752
Clc1ccc(N[C@H]2O[C@H]([C@@H](O)[C@H](O)[C@@H](O)2)CO)cc1 ZINC00040753
S1(=O)(=O)N=C(NC(CC)CC)c2c1cccc2 ZINC00040756
S1[C@H]([NH2+][C@@H](C([O-])=O)C1)c2ccc(N(C)C)cc2 ZINC00040757
S1[C@@H]([NH2+][C@@H](C([O-])=O)C1)c2ccc(N(C)C)cc2 ZINC00040758
S1[C@H]([NH2+][C@H](C([O-])=O)C1)c2ccc(N(C)C)cc2 ZINC00040759
S1[C@@H]([NH2+][C@H](C([O-])=O)C1)c2ccc(N(C)C)cc2 ZINC00040760
S=C(Nc1cc(O)ccc1)NC(=O)C(C)(C)C ZINC00040761
S1C(=NN[C@H]1[C@H](O)[C@@H](O)[C@H](O)CO)c2ccccc2 ZINC00040762
S(C1=NC=2N(C(=O)NC(=O)C(N1CC(C)C)2)C)CC([O-])=O ZINC00040767
S(C1=NC=2N(C(=O)NC(=O)C(N1CC)2)C)CC(=O)OCC ZINC00040768
BrC1=NC=2N(C(=O)N(C(=O)C(N1CCC(C)C)2)C)C ZINC00040773
ClC(Cl)=C[C@@H]1C([C@H](C(=O)N2CCCC2)1)(C)C ZINC00040774
ClC(Cl)=C[C@@H]1C([C@@H](C(=O)N2CCCC2)1)(C)C ZINC00040775
ClC(Cl)=C[C@H]1C([C@H](C(=O)N2CCCC2)1)(C)C ZINC00040776
ClC(Cl)=C[C@H]1C([C@@H](C(=O)N2CCCC2)1)(C)C ZINC00040777
ClC(Cl)=C[C@@H]1C([C@H](C(=O)N2CCOCC2)1)(C)C ZINC00040778
ClC(Cl)=C[C@@H]1C([C@@H](C(=O)N2CCOCC2)1)(C)C ZINC00040779
ClC(Cl)=C[C@H]1C([C@H](C(=O)N2CCOCC2)1)(C)C ZINC00040780
ClC(Cl)=C[C@H]1C([C@@H](C(=O)N2CCOCC2)1)(C)C ZINC00040781
O1[C@H](Nc2ccccc2)[C@H](O)[C@@H](O)[C@H](O)[C@@H]1CO ZINC00040788
O=C1N(C=2N=C(N3CCCCCC3)NC(C(=O)N1)2)C ZINC00040792
O=C1N(C=2N=C(N3CCCCC3)N(C(C(=O)N1)2)C)C ZINC00040793
Fc1c(nc(nc1)N2CCOCC2)N3CCOCC3 ZINC00040794
S(=O)(=O)(N1CCCCC1)Nc2ccc(OC)cc2 ZINC00040802
S(C1=NC=2N(C(=O)NC(=O)C(N1CC)2)C)CC(C)C ZINC00040805
S(C1=NC=2N(C(=O)NC(=O)C(N1CC)2)C)[C@@H](CC)C ZINC00040806
S(C1=NC=2N(C(=O)NC(=O)C(N1CC)2)C)[C@H](CC)C ZINC00040807
S(C1=NC=2N(C(=O)NC(=O)C(N1CC(C)C)2)C)CC ZINC00040808
O=C1N(C=2N=C(N(C(C(=O)N1)2)CC(=O)N)N(CC)CC)C ZINC00040813
n1c(nc(nc1N2CCCC2)N3CCCC3)N(N)C ZINC00040832
Brc1cc(ccc1)C=2OC(=NN2)c3ccncc3 ZINC00040843
Clc1c(F)ccc(NC(=S)Nc2c(F)cc(F)cc2)c1 ZINC00040846
Clc1c(F)ccc(NC(=S)Nc2ccc(F)cc2)c1 ZINC00040862
Clc1cc(c(OC(=O)C=2OC=CC2)cc1)C(=O)C ZINC00040869
Clc1c(cc(Cl)cc1)C(=O)NN=Cc2cnccc2 ZINC00040876
FC(F)(F)c1c(NC(=O)c2cnccc2)cccc1 ZINC00040878
Oc1ccc(c2ccc(C#N)cc2)cc1 ZINC00040881
S1C(C(=O)Oc2c([N+]([O-])=O)ccc(c2)C(=O)OC)=CC=C1 ZINC00040885
Brc1ccc(cc1)C=NNC(=O)c2cnccc2 ZINC00040895
Brc1cc(c(O)cc1)C(=O)NN=Cc2cnccc2 ZINC00040897
Clc1ccc(cc1)C(=O)CSc2ncccc2 ZINC00040902
Clc1cc(ccc1)C(=O)NN=Cc2cnccc2 ZINC00040903
ClC(Cl)(Cl)[C@@H](N1C(=O)C=CN=C1)NC(=O)c2ccccc2 ZINC00040906
ClC(Cl)(Cl)[C@H](N1C(=O)C=CN=C1)NC(=O)c2ccccc2 ZINC00040907
Fc1c(cccc1)C=Nc2c(O)cccc2 ZINC00040908
Fc1c(NCN2N=Nc3c2cccc3)ccc(F)c1 ZINC00040910
S=C1N(C(=O)C=2SC=CC2)Cc3c(N1)cccc3 ZINC00040911
Brc1cc(ccc1)[C@H]2NC(=O)NC(=C(C(=O)OC)2)C ZINC00040923
Brc1cc(ccc1)[C@@H]2NC(=O)NC(=C(C(=O)OC)2)C ZINC00040924
Fc1ccc(cc1)[C@H]2NC(=O)NC(=C(C(=O)OC)2)C ZINC00040927
Fc1ccc(cc1)[C@@H]2NC(=O)NC(=C(C(=O)OC)2)C ZINC00040928
Fc1c2c(O[C@@H](C(=O)OCC)C)ncnc2ccc1 ZINC00040929
Fc1c2c(O[C@H](C(=O)OCC)C)ncnc2ccc1 ZINC00040930
S(C1=NN=C(N1C)C(F)(F)F)CC(=O)Nc2ccc(OC)cc2 ZINC00040931
O=C1N(O[C@@H](C(=O)OCC)C)C(=O)c2c(cccc2)1 ZINC00040943
O=C1N(O[C@H](C(=O)OCC)C)C(=O)c2c(cccc2)1 ZINC00040944
S(=O)(=O)(N1C(C(=O)OC)=CC=C1)c2ccc(OC)cc2 ZINC00040945
S=C(NCc1ccccc1)C(=O)NC2=NOC(=C2)C ZINC00040954
S(C1=NC=CN1C)CC(=O)Nc2ccc(cc2)C([O-])=O ZINC00040955
O=C1N(C=2N=C(Nc3ccc(cc3)C)NC(C(=O)N1)2)C ZINC00040959
O=C1N(C=2N=C(NC(C(=O)N1)2)NCc3ccccc3)C ZINC00040960
O=C1N(C=2N=C(N(C(C(=O)N1)2)Cc3ccccc3)N)C ZINC00040961
ClCC(=O)NC=1C(=O)N(N(C1C)C)c2ccccc2 ZINC00040969
S1C(=NC=C1)NC(=O)c2c(cc(cc2C)C)C ZINC00040975
S1/C(/C(=O)N=C1N2CCCCC2)=C/C=3SC=CC3 ZINC00040976
S1/C(/C(=O)N=C1N2CCCCC2)=C\C=3SC=CC3 ZINC00040977
S1C(=NC=C1)NC(=O)COc2cc(cc(c2)C)C ZINC00040980
S=C1N(c2c(N1CCC([O-])=O)cccc2)CCC([O-])=O ZINC00040984
S1C(=CC=C1)C2N(c3c(N2C)cccc3)C ZINC00040986
S(C1=NN2C(=N1)N=C(C[C@H]2c3ccccc3)C)C ZINC00040994
S(C1=NN2C(=N1)N=C(C[C@@H]2c3ccccc3)C)C ZINC00040995
Clc1ccc(cc1)[C@@]2(O)N3C(S[C@H]2CC)=[NH+]CC3 ZINC00040998
Clc1ccc(cc1)[C@@]2(O)N3C(S[C@@H]2CC)=NCC3 ZINC00040999
Clc1ccc(cc1)[C@]2(O)N3C(S[C@H]2CC)=[NH+]CC3 ZINC00041000
Clc1ccc(cc1)[C@]2(O)N3C(S[C@@H]2CC)=NCC3 ZINC00041001
ClC(Cl)=C[C@@H]1C([C@H](C(=O)NCC=2OC=CC2)1)(C)C ZINC00041002
ClC(Cl)=C[C@@H]1C([C@@H](C(=O)NCC=2OC=CC2)1)(C)C ZINC00041003
ClC(Cl)=C[C@H]1C([C@H](C(=O)NCC=2OC=CC2)1)(C)C ZINC00041004
ClC(Cl)=C[C@H]1C([C@@H](C(=O)NCC=2OC=CC2)1)(C)C ZINC00041005
ClC(Cl)(Cl)[C@@H]([NH+]1CCCC1)NC(=O)c2ccccc2 ZINC00041006
ClC(Cl)(Cl)[C@H]([NH+]1CCCC1)NC(=O)c2ccccc2 ZINC00041007
O=C(OC)c1cc(NC(=O)CCC(=O)OC)ccc1 ZINC00041017
S1C(=NN=C1C(C)(C)C)NC(=O)c2c(O)cccc2 ZINC00041026
O=C\1N=C(N(/C1=C/c2cc(OC)c(OC)cc2)C)N ZINC00041027
S(C1=NN=CN1C)Cc2nc(ccc2)CSC3=NN=CN3C ZINC00041034
S(C1=NN=CN1C)CC(=O)Nc2ccc(cc2)CC ZINC00041040
S1C(=NNC(=O)[C@@H]1C)N=Cc2ccc(N(C)C)cc2 ZINC00041041
S1C(=NNC(=O)[C@H]1C)N=Cc2ccc(N(C)C)cc2 ZINC00041043
S(C1=NN=CN1C)CC(=O)Nc2ccc(OCC)cc2 ZINC00041045
[O-]C(=O)C1CCC(c2ccccc2)CC1 ZINC00041049
S(C(C)C)CC(=O)Nc1ccc(cc1)C(=O)C ZINC00041055
O=C(OC)c1ccc(NC(=O)C(C)(C)C)cc1 ZINC00041056
S(=O)(=O)(N1CCOCC1)c2cc3OCCCOc3cc2 ZINC00041058
S1c2ncnc(N3CCCCC3)c2C(=C1C)C ZINC00041062
ClCCN1C(=NC=2N(C(=O)NC(=O)C12)C)N3CCCCC3 ZINC00041064
S1C([N+]([O-])=O)=CC=C1C[NH+](CC(=C)C)CC ZINC00041066
S1C2=NC=3N(C(=O)N(C(=O)C(N2CC1)3)CCC(C)C)C ZINC00041068
S(C1=NC=2N(C(=O)NC(=O)C(N1CCC)2)C)[C@H](C=C)C ZINC00041069
S(C1=NC=2N(C(=O)NC(=O)C(N1CCC)2)C)[C@@H](C=C)C ZINC00041070
S(C1=NC=2N(C(=O)NC(=O)C(N1CCC(C)C)2)C)CC([O-])=O ZINC00041071
S1C(=NN=C1CCC)NCCc2cnc(cc2)C ZINC00041072
O=C1N(C=2N=C(N(C2C(=O)N1)CC=C)N3CC[NH2+]CC3)C ZINC00041073
[O-]C(=O)COc1c(ccc(c1)C)C(C)(C)C ZINC00041074
[O-]C(=O)[C@H]1[C@@H](C(=O)N2C3(OCC2)CCCCC3)C1 ZINC00041082
[O-]C(=O)[C@H]1[C@H](C(=O)N2C3(OCC2)CCCCC3)C1 ZINC00041083
[O-]C(=O)[C@@H]1[C@@H](C(=O)N2C3(O[C@H](C2)C)CCCC3)C1 ZINC00041086
O=C1N(C=2N=C(N3CCCCCC3)N(C(C(=O)N1)2)C)C ZINC00041089
O=C1N(C=2N=C(N(C(C(=O)N1)2)CCO)N3CCCCC3)C ZINC00041090
S(C1=NC=2N(C(=O)NC(=O)C(N1CC)2)C)CCC(C)C ZINC00041097
O=C1N(C=2N=C(N(C(C(=O)N1)2)CCC)NN=C(CC)C)C ZINC00041099
Clc1cc(N2C(=O)c3c([N+]([O-])=O)cccc3C(=O)2)ccc1 ZINC00041111
Fc1cc(N2C(=O)c3c(cccc3)C(=O)2)ccc1 ZINC00041117
O=C1N2c3c(N=C2c4c(cccc4)1)cccc3 ZINC00041118
Clc1c(NC(=O)c2c(cccc2)C([O-])=O)cc([N+]([O-])=O)cc1 ZINC00041124
Clc1c(F)ccc(NC(=S)Nc2cc3OCOc3cc2)c1 ZINC00041134
Clc1cc(c(OC(=O)c2cnccc2)cc1)C(=O)C ZINC00041136
Clc1cc2S(=O)(=O)c3c(N(c2cc1)C(=O)C)cccc3 ZINC00041137
Clc1ccc(cc1)C(=O)CN2N=Nc3c2cccc3 ZINC00041139
Fc1c(NCc2c([N+]([O-])=O)cc3OCOc3c2)ccc(F)c1 ZINC00041153
FC(F)(F)c1cc(Oc2ncccc2C(=O)OC)ccc1 ZINC00041155
N#C[NH+]=C(c1ccccc1)c2ccccc2 ZINC00041156
S1c2c(N(C1=O)Cc3ccc([N+]([O-])=O)cc3)cccc2 ZINC00041163
[O-][N+](=O)c1ccc(cc1)C(=O)CN2N=Nc3c2cccc3 ZINC00041168
O=C1c2c(OC(C=3OC=CC3)=C1)ccc(c2)C ZINC00041169
O=C1c2c(OCc3c(cccc3)1)ccc(O)c2 ZINC00041170
Brc1ccc(cc1)C(=O)NN=Cc2ccc(O)cc2 ZINC00041179
Clc1c(F)ccc(NC(=S)NNC(=O)c2ccccc2)c1 ZINC00041183
Clc1c(cccc1)[C@H](C=2C(O)=NNC2C)C(C#N)C#N ZINC00041184
Clc1c(cccc1)[C@@H](C=2C(O)=NNC2C)C(C#N)C#N ZINC00041185
Clc1ccc(cc1)[C@@H]2OC3=NC=4N(C(=O)NC(=O)C(N3C2)4)C ZINC00041186
Clc1ccc(cc1)[C@H]2OC3=NC=4N(C(=O)NC(=O)C(N3C2)4)C ZINC00041187
Fc1c(cccc1)[C@@H](C=2C([O-])=NNC2C)C(C#N)C#N ZINC00041202
Fc1ccc(OCC(=O)c2c(O)cc(O)cc2)cc1 ZINC00041203
Fc1c(cccc1)C(=O)Nc2c(cc(F)cc2)C ZINC00041207
Fc1c(cccc1)C(=O)Nc2cc(c(F)cc2)C ZINC00041208
FC(F)(F)c1cc(ccc1)C=NNC(=O)C2=C(OC=C2)C ZINC00041209
S1C(=CC=C1)CNC(=O)c2c(NC(=O)C(F)(F)F)cccc2 ZINC00041211
O=C1N(c2c(cccc2)C1)c3ccccc3 ZINC00041212
S1C(C(=O)[C@H](O)C=2c3c(NC2)cccc3)=CC=C1 ZINC00041215
S1C(C=2OC(=O)c3c(N2)cc(OC)c(OC)c3)=CC=C1 ZINC00041221
[O-][N+](=O)c1c(cccc1)CC(=O)OC=2C(=O)C(=C([O-])C2)C ZINC00041222
Oc1c(cccc1)C=NC2=Nc3c(N2)cccc3 ZINC00041225
S1C(=NC=C1)NC(=O)[C@@H](N2C(=O)c3c(cccc3)C(=O)2)C ZINC00041231
S1C(=NC=C1)NC(=O)[C@H](N2C(=O)c3c(cccc3)C(=O)2)C ZINC00041232
N#Cc1c(NCN2N=Nc3c2cccc3)cccc1 ZINC00041235
[O-][N+](=O)c1ccc(cc1)[C@H](C=2C(O)=NNC2C)C(C#N)C#N ZINC00041236
[O-][N+](=O)c1ccc(cc1)[C@@H](C=2C(O)=NNC2C)C(C#N)C#N ZINC00041237
Clc1ccc(cc1)C=2[n+]3c(SC2)nc(cc3C)C ZINC00041244
ClC=1C(=O)c2c(cccc2)C(=O)C(N3CCCC3)1 ZINC00041245
Clc1c(NC(=O)COc2c(O)cccc2)cccc1 ZINC00041246
Clc1ccc(NC(=O)COc2c(O)cccc2)cc1 ZINC00041247
O1c2c(OC(=C1c3ncccc3)C)cccc2 ZINC00041248
Clc1ccc(cc1)C(=NNC(=O)c2ccncc2)C ZINC00041249
Clc1ccc(SCC(=O)NN=Cc2cnccc2)cc1 ZINC00041251
S1[N+](c2ccccc2)=C(N=C1N)c3ccccc3 ZINC00041257
Fc1c(cccc1)C(=O)NCc2ccccc2 ZINC00041263
S(=O)(=O)(N=C(SC)c1ccc(F)cc1)c2ccccc2 ZINC00041264
S(=O)(=O)(NCc1cc2OCOc2cc1)c3ccc(F)cc3 ZINC00041266
S1C(=CC=C1)CNC(=O)/C=C/c2cc([N+]([O-])=O)ccc2 ZINC00041274
S(c1ncccc1)CC(=O)Nc2ccc(cc2)C([O-])=O ZINC00041276
[O-][N+](=O)c1c2OC(=O)C(C(=O)N3CCOCC3)=Cc2ccc1 ZINC00041277
S1c2c(N(C1=N)Cc3ccccc3)cccc2 ZINC00041280
[O-]C=1NN=C(C1[C@@H](c2ccccc2)C(C#N)C#N)C ZINC00041283
[O-]C=1NN=C(C1[C@H](c2ccccc2)C(C#N)C#N)C ZINC00041285
[O-]C(=O)c1c(NCN2N=Nc3c2cccc3)cccc1 ZINC00041289
O=C(c1c(O)cc(O)cc1)COc2ccccc2 ZINC00041293
O=C(Oc1c(OC)cc(cc1)C(=O)C)C=2OC=CC2 ZINC00041296
O=C1Oc2c(cc(OC(=O)C)c(OC(=O)C)c2)C(=C1)C ZINC00041298
O=C1OC(OC(=O)C1=Cc2cc3OCOc3cc2)(C)C ZINC00041299
[O-]C(=O)COc1c2c(OC(=O)C=C2C)cc(OCC([O-])=O)c1 ZINC00041301
BrC1=NC=2N(C(=O)NC(=O)C(N1Cc3cc(ccc3)C)2)C ZINC00041305
BrC1=NC=2N(C(=O)NC(=O)C(N1CCc3ccccc3)2)C ZINC00041306
BrC1=NC=2N(C(=O)NC(=O)C(N1Cc3ccc(cc3)C)2)C ZINC00041307
BrC1=NC=2N(C(=O)NC(=O)C(N1[C@H](c3ccccc3)C)2)C ZINC00041308
BrC1=NC=2N(C(=O)NC(=O)C(N1[C@@H](c3ccccc3)C)2)C ZINC00041309
Clc1cc(NCN2N=Nc3c2cccc3)c(OC)cc1 ZINC00041314
Fc1c([N+]([O-])=O)cc(NCc2c(O)c(OC)ccc2)cc1 ZINC00041324
O(c1c(cccc1)C=Nc2c(O)cccc2)C ZINC00041329
S1C(C(=O)Nc2c(cccc2)C(=O)OCC)=CC=C1 ZINC00041337
S1C=2N(N=C(C2C=C1C(=O)NC)C)c3ccccc3 ZINC00041344
O=C(NN=Cc1cnccc1)c2ccc(OC)cc2 ZINC00041345
O=C(NN)c1ccc(NC(=O)c2ccccc2)cc1 ZINC00041347
O=C(NN=Cc1c(OC)cc(O)cc1)c2ccncc2 ZINC00041348
O=C(NNC(=O)COc1ccccc1)c2ccncc2 ZINC00041350
[O-][N+](=O)c1c(cccc1)CC(=O)NC2=C(C#N)CCC2 ZINC00041351
O=C(NN)c1c(O)ccc(NC(=O)c2ccccc2)c1 ZINC00041354
[O-][N+](=O)C=1OC(C=NNC(=O)c2cc(OC)c(OC)cc2)=CC1 ZINC00041359
ClC=1c2c(SC1C(=O)NC[C@@H]3OCCC3)cccc2 ZINC00041368
ClC=1c2c(SC1C(=O)NC[C@H]3OCCC3)cccc2 ZINC00041369
Clc1c(cccc1)CN2C(=NC=3N(C(=O)NC(=O)C23)C)NC ZINC00041375
O=C(NOCc1ccccc1)Nc2ccccc2 ZINC00041395
S(c1ncccc1)CC(=O)Nc2ccc(OC)cc2 ZINC00041397
S(=O)(N)c1ccc(NC(=O)c2c(OC)cccc2)cc1 ZINC00041401
[O-]C(=O)[C@@H](Oc1nc(OC)cc(OC)n1)c2ccccc2 ZINC00041408
[O-]C(=O)[C@H](Oc1nc(OC)cc(OC)n1)c2ccccc2 ZINC00041409
N1=Nc2c(N1CNc3ccc(cc3)C)cccc2 ZINC00041412
O=C(NN=C(c1ccc(N)cc1)C)c2ccncc2 ZINC00041413
S=C1N=C2N(C(=O)NC([O-])=C(N1Cc3ccc(cc3)C)2)C ZINC00041415
S(c1nc(cc(n1)C)C)CC(=O)Nc2cc([N+]([O-])=O)ccc2 ZINC00041416
S1C(=NN=C1CC)NC(=O)CC(=O)Nc2c(cccc2)C([O-])=O ZINC00041417
[O-][N+](=O)c1c(cccc1)CC(=O)NC=2NN=CC(C(=O)OCC)2 ZINC00041418
O=C1Oc2c(ccc(OC(=O)CCC)c2)C(=C1)C ZINC00041419
O=C1OC(OC(=O)C1=Cc2ccc(OC)cc2)(C)C ZINC00041421
[O-]C(=O)COc1cc2OC(=O)C=C(c2cc1)CCC ZINC00041422
S(CC=1OC(=C(C([O-])=O)C1)C)CC=2OC(=C(C([O-])=O)C2)C ZINC00041425
Brc1c2c(nccc2)c(O)c(c1)C[NH+]3CCOCC3 ZINC00041427
Brc1c(ccc(N(C)C)c1)/C=C(\C#N)/C(=O)OCC ZINC00041428
ClCC=1NC(=O)N[C@@H](c2ccccc2)C(C(=O)OCC)1 ZINC00041436
ClCC=1NC(=O)N[C@H](c2ccccc2)C(C(=O)OCC)1 ZINC00041437
Clc1c(N2C(=O)[C@@H]([NH+]3CCOCC3)CC(=O)2)cccc1 ZINC00041439
Clc1c(O)c(OC)cc(c1)[C@H]2NC(=O)NC(=C(C(=O)OC)2)C ZINC00041440
Clc1c(O)c(OC)cc(c1)[C@@H]2NC(=O)NC(=C(C(=O)OC)2)C ZINC00041441
Fc1ccc(cc1)[C@@H]2NC(=O)NC(=C(C(=O)OCC)2)C ZINC00041446
Fc1ccc(cc1)[C@H]2NC(=O)NC(=C(C(=O)OCC)2)C ZINC00041447
S1C(C(=O)Nc2c(cc(cc2C)C)C)=CC=C1 ZINC00041450
S1c2c(N(C1=O)CC(=O)OC3CCCC3)cccc2 ZINC00041452
S(c1ncccn1)CC(=O)Nc2ccc(cc2)CC ZINC00041454
S(c1ncccn1)CC(=O)Nc2cc(cc(c2)C)C ZINC00041457
S(C1=NC=CN1C)CC(=O)Nc2ccc(cc2)C(=O)C ZINC00041459
O=C(Nc1ccc(Oc2nc(OC)cc(OC)n2)cc1)C ZINC00041464
S=C1NC(=C(C(=O)OCC)[C@@H](N1)c2cc([N+]([O-])=O)c([O-])cc2)C ZINC00041465
S=C1NC(=C(C(=O)OCC)[C@H](N1)c2cc([N+]([O-])=O)c([O-])cc2)C ZINC00041466
[O-][N+](=O)c1c([O-])ccc(c1)[C@@H]2NC(=O)NC(=C(C(=O)OCC)2)C ZINC00041467
[O-][N+](=O)c1c([O-])ccc(c1)[C@H]2NC(=O)NC(=C(C(=O)OCC)2)C ZINC00041468
S=C(NN(c1ccccc1)C)Nc2ccccc2 ZINC00041469
O=C1N(C=2N=C(N(C(C(=O)N1)2)C)NCc3ccccc3)C ZINC00041471
Brc1ccc(cc1)C(=O)C[C@H]([NH+]2CCOCC2)C([O-])=O ZINC00041472
Brc1ccc(cc1)C(=O)C[C@@H]([NH+]2CCOCC2)C([O-])=O ZINC00041473
ClC[C@@H](S(=O)(=O)CCC)CN1C(=O)c2c(cccc2)C(=O)1 ZINC00041474
ClC[C@H](S(=O)(=O)CCC)CN1C(=O)c2c(cccc2)C(=O)1 ZINC00041475
S1C(=NC=C1)NC(=O)COc2c(cccc2)C(C)C ZINC00041482
O(c1c(OC)c2c(cc(OC)1)CCC3=C(NN=C3)2)C ZINC00041485
O=C1NC(=C(C(=O)C)[C@H](N1)c2cc(OC)c(O)cc2)C ZINC00041489
O=C1NC(=C(C(=O)C)[C@@H](N1)c2cc(OC)c(O)cc2)C ZINC00041490
O=C1NC(=C(C(=O)OC)[C@H](N1)c2c(OC)cccc2)C ZINC00041491
O=C1NC(=C(C(=O)OC)[C@@H](N1)c2c(OC)cccc2)C ZINC00041492
O=C1NC(=C(C(=O)OC)[C@H](N1)c2ccc(OC)cc2)C ZINC00041493
O=C1NC(=C(C(=O)OC)[C@@H](N1)c2ccc(OC)cc2)C ZINC00041494
S1C(=CC=C1)[C@@H]2N(C(=O)NC(=C(C(=O)OCC)2)C)C(=O)C ZINC00041495
S1C(=CC=C1)[C@H]2N(C(=O)NC(=C(C(=O)OCC)2)C)C(=O)C ZINC00041496
O=C1NC(=C(C(=O)OC)[C@H](N1)c2cc(OC)c(O)cc2)C ZINC00041497
O=C1NC(=C(C(=O)OC)[C@@H](N1)c2cc(OC)c(O)cc2)C ZINC00041498
S1[C@H](N(C(=O)Nc2ccccc2)[C@@H](C(=O)OC)C1)C(=O)OC ZINC00041499
S1[C@H](N(C(=O)Nc2ccccc2)[C@H](C(=O)OC)C1)C(=O)OC ZINC00041500
S1[C@@H](N(C(=O)Nc2ccccc2)[C@@H](C(=O)OC)C1)C(=O)OC ZINC00041501
S1[C@@H](N(C(=O)Nc2ccccc2)[C@H](C(=O)OC)C1)C(=O)OC ZINC00041502
S(C1=NN=CN1C)CC(=O)Nc2ccc(cc2)C(=O)OCC ZINC00041503
O=C1N(C(=O)C=2N(C(=NC(N1C)2)NN)C)Cc3ccccc3 ZINC00041506
O=C1N(C=2N=C(N(C(C(=O)N1)2)Cc3cc(ccc3)C)NN)C ZINC00041507
O=C(OC(C)C)C=1c2c(OC1C)ccc(OC)c2 ZINC00041508
Clc1c(Cl)ccc(c1)C[NH+]2CCC(O)CC2 ZINC00041514
Clc1c(c(Cl)ccc1)C[NH+]2CCC(O)CC2 ZINC00041515
S(C1=NC=CN1C)CC(=O)Nc2cc(cc(c2)C)C ZINC00041523
S(C1=NC=CN1C)CC(=O)Nc2ccc(OCC)cc2 ZINC00041525
S1C(=NN(C(=O)C)[C@@]1(c2ccc(OC)cc2)C)NC(=O)C ZINC00041531
S1C(=NN(C(=O)C)[C@]1(c2ccc(OC)cc2)C)NC(=O)C ZINC00041532
Brc1ccc(OCC(=O)N2CCC(CC2)C)cc1 ZINC00041537
Brc1c(cccc1)C[NH+]2CCC(O)CC2 ZINC00041538
Brc1ccc(cc1)C[NH+]2CCC(O)CC2 ZINC00041539
S(C1CCCCC1)CC(=O)Nc2cc([N+]([O-])=O)ccc2 ZINC00041546
O=C(NCC(=O)OC)c1ccc(cc1)C(C)(C)C ZINC00041555
S1C(=NC(=C1)[C@@H]2[C@@]3(OC(=O)C2)CC(OCC3)(C)C)C ZINC00041556
S1C(=NC(=C1)[C@H]2[C@@]3(OC(=O)C2)CC(OCC3)(C)C)C ZINC00041557
S1C(=NC(=C1)[C@@H]2[C@]3(OC(=O)C2)CC(OCC3)(C)C)C ZINC00041558
S1C(=NC(=C1)[C@H]2[C@]3(OC(=O)C2)CC(OCC3)(C)C)C ZINC00041559
S(C1=NN=NN1C)[C@@H](C(=O)Nc2c(cc(cc2C)C)C)C ZINC00041569
S(C1=NN=NN1C)[C@H](C(=O)Nc2c(cc(cc2C)C)C)C ZINC00041570
O=C1N(C=2N=C(N(C(C(=O)N1)2)CC=C)N3CCCCC3)C ZINC00041571
ClC[C@@H](O)CN1C(=NC=2N(C(=O)NC(=O)C12)C)N3CCCCC3 ZINC00041574
ClC[C@H](O)CN1C(=NC=2N(C(=O)NC(=O)C12)C)N3CCCCC3 ZINC00041575
S(C1=NC=2N(C(=O)NC(=O)C(N1CCC(C)C)2)C)CCC([O-])=O ZINC00041579
O=C1N(C=2N=C(N(C(C(=O)N1)2)CC(=O)N)N3CCCCCC3)C ZINC00041580
S(=O)(=O)(N1CC[NH+](CC1)CC)c2cc3OCCOc3cc2 ZINC00041581
S(c1ccc(cc1)C[NH+](CCO)CCO)C ZINC00041591
O=C1N(C=2N=C(N(C(C(=O)N1)2)CCC)N3CCCCC3)C ZINC00041592
O=C1N(C=2N=C(N(C(C(=O)N1)2)CCO)N3CCCCCC3)C ZINC00041593
Fc1c(nc(nc1)N2CCCCC2)N3CCCCC3 ZINC00041594
O=C(OCC)C1=C(NC2CCCCC2)C(=O)N(C1)C ZINC00041595
OCC[NH+](C[C@@H]1[C@H]2C=C[C@H](C2)C1)CCO ZINC00041598
OCC[NH+](C[C@@H]1CC=CCC1)CCC ZINC00041607
O=C(OC(C)(C)C)N1[C@H](C(=O)NC(C)(C)C)CCC1 ZINC00041612
S1C(=NC=C1)N2C(=O)c3c4c(ccc3)cccc4C(=O)2 ZINC00041616
N#CC=1c2nc3c(nc(N4C1C=CC=C4)2)cccc3 ZINC00041617
Fc1ccc(cc1)/C=C/2\OC(=O)c3c(cccc3)2 ZINC00041628
Fc1cc(ccc1)/C=C/2\OC(=O)c3c(cccc3)2 ZINC00041630
S1c2c(N=C1[C@@H](C#N)C(=O)c3ccncc3)cccc2 ZINC00041635
S1c2c(N=C1[C@H](C#N)C(=O)c3ccncc3)cccc2 ZINC00041636
Clc1cc2N=CN(C(=O)c2cc1)Cc3ccc(F)cc3 ZINC00041645
Clc1cc2c(N=CN(C(=O)2)Cc3ccc(F)cc3)cc1 ZINC00041646
S=C(NN=Cc1ccc(C#N)cc1)Nc2c(F)cc(F)cc2 ZINC00041670
S1c2c(N(C1=O)Cc3ccc(C#N)cc3)cccc2 ZINC00041677
[O-][N+](=O)c1c(ccc(N2C(=O)c3c(cccc3)C(=O)2)c1)C ZINC00041680
[O-][N+](=O)c1ccc(cc1)C(=O)ON=Cc2cc3OCOc3cc2 ZINC00041683
[O-][N+](=O)c1cc(c(cc1)C(=O)Nc2ccc(cc2)C([O-])=O)C([O-])=O ZINC00041685
[O-]C(=O)C=1c2c(OC(c3ccccc3)1)ccc(O)c2 ZINC00041691
Clc1ccc(cc1)CN2C(=O)c3c(N=C2)cccc3 ZINC00041698
Fc1c2c(OCc3ccccc3)ncnc2ccc1 ZINC00041710
O=C(N)C=1c2c(OC(c3ccccc3)1)ccc(O)c2 ZINC00041715
O=C1Oc2c(cccc2)C=C1C(=O)NCC=3OC=CC3 ZINC00041716
S1(=O)(=O)N=C(Oc2c(OC)cc(cc2)C=O)c3c1cccc3 ZINC00041717
[O-]C(=O)c1c(O)cc(NC(=O)c2c(cccc2)C([O-])=O)cc1 ZINC00041718
S1C(=NN[C@@]21c3c(NC(=O)2)cccc3)c4ccccc4 ZINC00041720
S1C(=NN[C@]21c3c(NC(=O)2)cccc3)c4ccccc4 ZINC00041721
Clc1ccc(cc1)C2=NN3C(N=CC(C(=O)C)=C3C)=C2 ZINC00041739
Fc1ccc(NC(=O)CC(=O)Nc2ccc(F)cc2)cc1 ZINC00041745
N1=CN(c2ccc(c3ccccc3)cc2)C=C1 ZINC00041747
O=C(c1ccccc1)C2=Nc3c(N2C)cccc3 ZINC00041751
S=C1Sc2c(N1CNC(=O)c3ccccc3)cccc2 ZINC00041752
S(C1=Nc2c(N1)cccc2)CC(=O)c3ccc(O)cc3 ZINC00041757
S=C1N(C(=O)c2c(O)cc(O)cc2)Cc3c(N1)cccc3 ZINC00041761
O=C1Oc2c(cccc2)C=C1C(=N)[C@@H](C#N)C(=O)OCC ZINC00041762
S1(=O)(=O)N(C(=O)c2c1cccc2)CC(=O)Nc3ccccc3 ZINC00041764
O=C(c1cc2OCOc2cc1)Cc3ccccc3 ZINC00041776
O=C1c2c(OCc3c(cccc3)1)ccc(OC)c2 ZINC00041777
Clc1ccc(cc1)C(=O)CN2C=3C(=O)N(C(=O)N(C(N=C2)3)C)C ZINC00041793
Fc1ccc(cc1)C=NNC(=O)CNc2cc([N+]([O-])=O)ccc2 ZINC00041803
S1C(=CC=C1)CNC(=O)c2c(NC(=O)C(F)(F)F)ccc(c2)C ZINC00041805
O=C1N(c2ccc(cc2)C)C(=O)[C@@H]3[C@@H]4O[C@@H](C=C4)[C@H]13 ZINC00041811
[O-]C(=O)c1ccc(NC(=O)COc2ccccc2)cc1 ZINC00041812
O=C(O[C@@]1(Oc2c(OC1)cccc2)c3ncccc3)C ZINC00041813
O=C(O[C@]1(Oc2c(OC1)cccc2)c3ncccc3)C ZINC00041814
O=C(NC=1C(=O)OC(=C(C(=O)C)C1)C)c2ccccc2 ZINC00041815
S1(=O)(=O)c2c(N(c3c1cccc3)C(=O)OCC)cccc2 ZINC00041816
Oc1c(cccc1)C=NC2=[NH+]c3c(N2C)cccc3 ZINC00041817
S(c1nc(cc(c(C#N)1)c2ccccc2)C)CC(=O)N ZINC00041819
O=C(NN=CC=1c2c(NC1C)cccc2)C=3OC=CC3 ZINC00041820
S1C=2N(N=C(C2C=C1C(=O)NCC([O-])=O)C)c3ccccc3 ZINC00041823
S=C(NC(=O)c1ccc([N+]([O-])=O)cc1)NCc2ccccc2 ZINC00041824
S(=O)(=O)([N-]N=C1c2c(N(C(=O)1)C)cccc2)c3ccccc3 ZINC00041825
[O-][N+](=O)c1ccc(cc1)C(=O)CN2C=3C(=O)N(C(=O)N(C(N=C2)3)C)C ZINC00041832
ClCC(=O)NC=1SC=C(c2ccccc2)C1C(=O)OCC ZINC00041842
Clc1ccc(cc1)C(=O)C[C@H]([NH2+]CC=2SC=CC2)C([O-])=O ZINC00041843
S1[N+](c2ccccc2)=C(N=C1NC)c3ccccc3 ZINC00041847
Fc1c(NC(=O)COc2ccc(OC)cc2)cccc1 ZINC00041849
Fc1ccc(NC(=O)COc2ccc(OC)cc2)cc1 ZINC00041850
Fc1cc(NC(=O)COc2ccc(OC)cc2)ccc1 ZINC00041851
S1C(NC(=O)C)=C(C(=O)OCC)C(c2ccc(F)cc2)=C1 ZINC00041854
Fc1ccc(NCC(=O)NN=Cc2c(O)cccc2)cc1 ZINC00041855
O(c1ccccc1)CC2=Nc3c(N2C)cccc3 ZINC00041859
Oc1c(cccc1)CNc2cc(C#N)c(cc2)C ZINC00041860
O(c1c(O)c(ccc1)CNc2ccc(C#N)cc2)C ZINC00041864
O=C1N(c2c3c(c(NC(=O)C)cc2)cccc31)CC ZINC00041865
O(c1c(O)cccc1)CC2=Nc3c(N2C)cccc3 ZINC00041866
S1C=2N(N=C(C2C=C1C(=O)OCC)C)c3ccccc3 ZINC00041867
O=C1N(C(=O)C(C(=O)N1C)=C/C=C/c2ccccc2)C ZINC00041869
S1C(NC(=O)C)=C(C(=O)OCC)C(c2ccc([N+]([O-])=O)cc2)=C1 ZINC00041875
O(c1c(cccc1)[C@H](C=2C(O)=NNC2C)C(C#N)C#N)C ZINC00041881
O(c1c(cccc1)[C@@H](C=2C(O)=NNC2C)C(C#N)C#N)C ZINC00041882
S(C1=NC=2N(C(=O)NC(=O)C(N1Cc3ccccc3)2)C)CC([O-])=O ZINC00041885
[O-][N+](=O)c1ccc(OCC(=O)NNC(=O)Nc2ccccc2)cc1 ZINC00041886
O=C1c2c(c3c(cc(OC)cc3)cc2)CCC1 ZINC00041887
O=C(Nc1n[n+]2c(nc(cc2C)C)c3c1cccc3)C ZINC00041891
S1C(NC(=O)C)=C(C(=O)OCC)C(c2ccccc2)=C1 ZINC00041914
O=C1OC(=C(C=C(NC(=O)c2ccccc2)1)[C@H](O)C)C ZINC00041915
O=C1OC(=C(C=C(NC(=O)c2ccccc2)1)[C@@H](O)C)C ZINC00041916
O=C(Nc1ccc(OC)cc1)COc2c(O)cccc2 ZINC00041917
S(=O)(=O)(N(c1ccccc1)C(=O)OCC)c2ccccc2 ZINC00041918
S(=O)(=O)(N1CCOCC1)c2c3c(cc(c(O)c3)C([O-])=O)ccc2 ZINC00041919
O=C1N(C=2N=C3N(c4ccc(cc4)C)CCN3C(C(=O)N1)2)C ZINC00041935
O=C1N(C=2N=C3N(c4ccccc4)C[C@@H](O)CN3C(C(=O)N1)2)C ZINC00041936
O=C1N(C=2N=C3N(c4ccccc4)C[C@H](O)CN3C(C(=O)N1)2)C ZINC00041937
S(C1=NC=2N(C(=O)NC(=O)C(N1CC(=O)N)2)C)Cc3ccccc3 ZINC00041938
Clc1ccc(cc1)[C@H]2C(C(=O)OCC)=C(NC(=O)C2)C ZINC00041941
Clc1ccc(cc1)[C@@H]2C(C(=O)OCC)=C(NC(=O)C2)C ZINC00041942
ClC=1N(N=C(C1C(=O)N2CCOCC2)C)c3ccccc3 ZINC00041943
Clc1ccc(cc1)CN2C(=NC=3N(C(=O)NC(=O)C23)C)N(C)C ZINC00041944
Clc1ccc(cc1)CN2C(=NC=3N(C(=O)NC(=O)C23)C)NCC ZINC00041945
Fc1cc(NCc2c(O)c(OC)ccc2)c(cc1)C ZINC00041948
O=C(NN(c1ccccc1)C)COc2ccccc2 ZINC00041955
S(=O)(=O)(NN=C(c1ccccc1)C)c2ccc(cc2)C ZINC00041957
S1/C(/C(=O)N=C1N2CCOCC2)=C/c3ccc(OC)cc3 ZINC00041959
O=C(Nc1cnccc1)c2cc(OC)c(OC)c(OC)c2 ZINC00041961
O=C(NNC(=O)COc1cc(cc(c1)C)C)C=2OC=CC2 ZINC00041962
S(=O)(=O)(Nc1ccc(cc1)C)c2ccc(NC(=O)OC)cc2 ZINC00041963
S(=O)(=O)(Nc1c(OC)cccc1)c2ccc(NC(=O)OC)cc2 ZINC00041965
O=C(NN=Cc1ccc(N(C)C)cc1)c2cnccc2 ZINC00041967
S(C1=NC=2N(C(=O)NC(=O)C(N1CC)2)C)Cc3ccccc3 ZINC00041971
S1C(=NN=C1CCC)NC(=O)CC(=O)Nc2c(cccc2)C([O-])=O ZINC00041973
N=1N2C(=NC1CC3=NN4C(=N3)N=C(C=C4C)C)N=C(C=C2C)C ZINC00041975
O=C(OC(C)C)C=1c2c(OC1C)ccc(OC(=O)C)c2 ZINC00041977
O=C1Oc2c(ccc(O[C@@H](C(=O)OCC)C)c2)C(=C1)C ZINC00041979
O=C1Oc2c(ccc(O[C@H](C(=O)OCC)C)c2)C(=C1)C ZINC00041980
O=C1Oc2c(ccc(OCC(=O)OC)c2)C(=C1)CCC ZINC00041981
[O-]C(=O)C1(C([O-])=O)CC2(COC(OC2)c3ccccc3)C1 ZINC00041982
ClC=1c2c(SC1C(=O)NCC[NH+]3CCOCC3)cccc2 ZINC00041984
Fc1c2[nH+]cc(c(NCC)c2c(cc1)C)C(=O)OCC ZINC00042013
O=C1Nc2c(cccc2)[C@](O)1[C@@H]3C(=O)CCCCC3 ZINC00042016
O=C1Nc2c(cccc2)[C@@](O)1[C@@H]3C(=O)CCCCC3 ZINC00042017
O=C1Nc2c(cccc2)[C@](O)1[C@H]3C(=O)CCCCC3 ZINC00042018
O=C1Nc2c(cccc2)[C@@](O)1[C@H]3C(=O)CCCCC3 ZINC00042019
[O-]C=1N(c2c(cccc2)C(=O)C1C(=O)OCC)CCC ZINC00042021
O=C(N1CC[NH+](CC1)C)/C=C/c2ccc(C#N)cc2 ZINC00042022
S(C1=NC=CN1C)CC(=O)Nc2ccc(cc2)C(=O)OCC ZINC00042026
[O-][N+](=O)c1ccc(cc1)[C@H]2NC(=O)NC(=C(C(=O)OC(C)C)2)C ZINC00042028
[O-][N+](=O)c1ccc(cc1)[C@@H]2NC(=O)NC(=C(C(=O)OC(C)C)2)C ZINC00042029
[O-][N+](=O)c1cc(ccc1)[C@H]2NC(=O)NC(=C(C(=O)OC(C)C)2)C ZINC00042030
[O-][N+](=O)c1cc(ccc1)[C@@H]2NC(=O)NC(=C(C(=O)OC(C)C)2)C ZINC00042031
[O-][N+](=O)c1cc(c(OC)cc1)[C@@H]2NC(=O)NC(=C(C(=O)OCC)2)C ZINC00042032
[O-][N+](=O)c1cc(c(OC)cc1)[C@H]2NC(=O)NC(=C(C(=O)OCC)2)C ZINC00042033
O=C1N(C=2N=C(N(C(C(=O)N1)2)CC)NCc3ccccc3)C ZINC00042034
O=C1N(C=2N=C(N(C(C(=O)N1)2)CCCc3ccccc3)N)C ZINC00042035
Clc1c(cccc1)C=2OC(=S)N(N2)C[NH+]3CCC(CC3)C ZINC00042040
Clc1c(c(Cl)ccc1)C[NH+]2CCC(C(=O)N)CC2 ZINC00042042
Clc1c(Cl)ccc(c1)C[NH+]2CCC(C(=O)N)CC2 ZINC00042043
N#C[C@@H]([NH+]1CCCCC1)/C=C/c2ccccc2 ZINC00042048
O=C1N(C(=O)c2c(cccc2)1)[C@H](C(=O)NC(C)(C)C)C ZINC00042055
O=C1N(C(=O)c2c(cccc2)1)[C@@H](C(=O)NC(C)(C)C)C ZINC00042056
O=C1N(C(=C(C(=O)OC)[C@H](N1)c2c(OC)cccc2)C)C ZINC00042063
O=C1N(C(=C(C(=O)OC)[C@@H](N1)c2c(OC)cccc2)C)C ZINC00042064
O=C1NC(=C(C(=O)OCC)[C@@H](N1)c2c(OC)cccc2)C ZINC00042065
O=C1NC(=C(C(=O)OCC)[C@H](N1)c2c(OC)cccc2)C ZINC00042066
[O-][N+](=O)c1ccc(cc1)C(=O)N2C3(OCC2)CCCCC3 ZINC00042067
O=C1N(C=2N=C(N(C(C(=O)N1)2)CCCc3ccccc3)NN)C ZINC00042071
Clc1ccc(cc1)C[NH+]2CCC(C(=O)N)CC2 ZINC00042075
[S-]N(C=C1C(=O)N(N=C1C)c2ccccc2)C(C)(C)C ZINC00042083
O=C(Nc1ccc(N2C[C@H](O[C@@H](C2)C)C)cc1)CC#N ZINC00042088
O=C(Nc1ccc(N2C[C@@H](O[C@H](C2)C)C)cc1)CC#N ZINC00042089
O=C(OCC)C1=C(NN(c2ccccc2)C)C(=O)N(C1)C ZINC00042092
S(=O)(=O)([N-]C=1ON=C(C1C)C)c2ccc(NC(=O)C(C)C)cc2 ZINC00042093
S=C(Nc1cc(C#N)c(cc1)C)NC2CCCCC2 ZINC00042094
Clc1cc(ccc1)C[NH+](C[C@H](O)C)C[C@H](O)C ZINC00042119
Clc1cc(ccc1)C[NH+](C[C@@H](O)C)C[C@@H](O)C ZINC00042120
Clc1cc(ccc1)C[NH+](C[C@H](O)C)C[C@@H](O)C ZINC00042121
O=C(Nc1cc(cc(c1)C)C)C[NH+]2CCCCC2 ZINC00042122
S(=O)(=O)(NCCC(=O)N1CCCCC1)c2ccc(cc2)C ZINC00042124
O=C(Nc1c(cc(cc1C)C)C)C[NH+](CC)CC ZINC00042136
O=C(OCC)C1=C(NC2CCCCC2)C(=O)N(N(C)C)C1 ZINC00042137
O1CCN(c2nc(nc(n2)N(CC)CC)N3CCOCC3)CC1 ZINC00042138
O=C(OCC)CC(=NC1CC([NH2+]C(C1)(C)C)(C)C)C ZINC00042139
O=C1Oc2c(ccc(O)c2)C=C1C3=Nc4c(N3)cccc4 ZINC00042155
[O-][N+](=O)c1c2c(ccc1)C(=O)N(c3cc(OC(=O)C)ccc3)C(=O)2 ZINC00042156
Clc1cc(ccc1)[C@H]2c3c(OC(N)=C(C#N)2)cc(O)cc3 ZINC00042162
Clc1cc(ccc1)[C@@H]2c3c(OC(N)=C(C#N)2)cc(O)cc3 ZINC00042163
Clc1c(NC(=O)C2=C([O-])Nc3c(cccc3)C(=O)2)cccc1 ZINC00042164
O=C1Oc2c(cccc2)C=C1C(=O)Nc3ccccc3 ZINC00042178
[O-]C(=O)c1c(NC(=O)C=2Oc3c(cccc3)C2)cccc1 ZINC00042180
Clc1cc(ccc1)[C@H]2c3c(OC(N)=C(C#N)2)cc(N)cc3 ZINC00042198
Clc1cc(ccc1)[C@@H]2c3c(OC(N)=C(C#N)2)cc(N)cc3 ZINC00042199
O=C(NN=Cc1c(O)ccc2c1cccc2)C=3OC=CC3 ZINC00042213
[O-]C(=O)c1c(N2N=C(c3c(cccc3)C(=O)2)C)cccc1 ZINC00042216
[O-]C(=O)c1ccc(N2N=C(c3c(cccc3)C(=O)2)C)cc1 ZINC00042217
S(C=1Oc2c(N1)cccc2)CC(=O)Nc3ccc(cc3)C([O-])=O ZINC00042221
S1C=2N(N=C(C2C=C1C(=O)N3N=CC=C3)C)c4ccccc4 ZINC00042224
O=C(NN=Cc1nc2c(O)cccc2cc1)c3ccncc3 ZINC00042226
O=C1c2c(cccc2)C(=O)C(c3ccccc3)1C ZINC00042236
O=C1O/C(/c2c(cccc2)1)=C/c3ccc(OC)cc3 ZINC00042240
O=C1c2c(OCc3c(cccc3)1)ccc(OC(=O)C)c2 ZINC00042242
O=C1Oc2c(c3c(cccc3)1)ccc(OCC(=O)OC)c2 ZINC00042244
O=C(Oc1cc2OC(=O)c3c(c2cc1)cccc3)OCC ZINC00042245
[O-]C(=O)[C@@H](Oc1cc2OC(=O)c3c(c2cc1)cccc3)C ZINC00042247
[O-]C(=O)[C@H](Oc1cc2OC(=O)c3c(c2cc1)cccc3)C ZINC00042248
O=C(OCC)C=1OC(C=2C(=O)c3c(OC2)cc(O)cc(O)3)=CC1 ZINC00042249
Clc1ccc(cc1)C(=O)C[C@H](Nc2cc([N+]([O-])=O)ccc2)C([O-])=O ZINC00042265
Clc1ccc(cc1)C(=O)C[C@@H](Nc2cc([N+]([O-])=O)ccc2)C([O-])=O ZINC00042266
Clc1ccc(OCC(=O)NNC(=O)c2c(cccc2)C([O-])=O)cc1 ZINC00042267
Fc1ccc(OC2=C(NN=C2C)c3c(O)cc(O)cc3)cc1 ZINC00042277
Fc1ccc(OC=2C(=NNC2C)c3c(O)cc(O)cc3)cc1 ZINC00042277
FC(F)(F)C(=O)Nc1ccc(NC(=O)c2ccc(cc2)C)cc1 ZINC00042278
S(c1ccc(Oc2cc(ccc2)C(=O)CC#N)cc1)C ZINC00042287
O=C1N(C(=O)c2c(cccc2)1)C[C@@H](O)c3ccccc3 ZINC00042291
O=C1N(C(=O)c2c(cccc2)1)C[C@H](O)c3ccccc3 ZINC00042292
S1c2c(N(C1=O)CC(=O)Oc3c(cccc3)C)cccc2 ZINC00042294
O=C1Nc2c(cccc2)[C@@](O)1CC(=O)c3c(O)cccc3 ZINC00042297
O=C1Nc2c(cccc2)[C@](O)1CC(=O)c3c(O)cccc3 ZINC00042298
S1c2c(N(C1=O)CC(=O)Oc3c(OC)cccc3)cccc2 ZINC00042301
[O-][N+](=O)c1ccc(cc1)C(=O)Oc2c(OCC(=O)C)cccc2 ZINC00042304
O=C(NN=CC=1c2c(NC1)cccc2)c3ccccc3 ZINC00042305
S1C(=NC(c2ccccc2)=C1C(=O)Nc3ccccc3)N ZINC00042308
[O-][N+](=O)c1c(ccc(NCN2C(=O)c3c(cccc3)C(=O)2)c1)C ZINC00042319
n1c2c(cc(NCN3N=Nc4c3cccc4)cc2)ccc1 ZINC00042321
FC(F)(F)c1cc(NC(=O)c2cc(OC)c(OC)cc2)ccc1 ZINC00042341
FC(F)(F)c1c(NC(=O)c2cc(OC)c(OC)cc2)cccc1 ZINC00042342
S1C(SCC)=C(C([O-])=O)C=C1CC ZINC00042372
S(=O)(=O)(C=1SC=CC(S(=O)(=O)CC)1)CC ZINC00042377
S(=O)(=O)(C=1SC(S(=O)(=O)CC)=CC1)CC ZINC00042378
S1C(SCC)=C(C=NO)C=C1C[NH+](C)C ZINC00042380
S1C(SCC)=C(C(C([O-])=O)=C1CC)C=O ZINC00042384
S1C(C([O-])=O)=C(SCC)C=C1CC ZINC00042391
S1C(SCC(=O)NC=2SC=CN2)=CC=C1 ZINC00042394
S1C=2SC(=CC2C=C1C([O-])=O)CC ZINC00042397
S1C(SCC)=C(C=C(C#N)C#N)C=C1CC ZINC00042399
ClC(Cl)(Cl)C=1ON=C(N1)c2cnccc2 ZINC00042400
[O-][N+](=O)c1ccc(cc1)C=2ON=C(N2)c3cnccc3 ZINC00042401
Brc1ccc(cc1)C=2ON=C(N2)c3cnccc3 ZINC00042402
O1N=C(N=C1c2ccccc2)c3cnccc3 ZINC00042403
O1N=C(N=C1c2ccc(OC)cc2)c3cnccc3 ZINC00042404
Clc1ccc(SCC(=O)NC2=NON=C(N)2)cc1 ZINC00042408
O=C(OCC)/C=C(\NC1=NON=C(N(C(=O)C)C2CCCCC2)1)/C ZINC00042414
O(c1ccc(cc1)[C@@H]2C(C#N)(C#N)C(N)=C(C#N)C3=CCC[C@H]32)C ZINC00042421
O(c1ccc(cc1)[C@H]2C(C#N)(C#N)C(N)=C(C#N)C3=CCC[C@H]32)C ZINC00042422
O(c1ccc(cc1)[C@@H]2C(C#N)(C#N)C(N)=C(C#N)C3=CCC[C@@H]32)C ZINC00042423
O(c1ccc(cc1)[C@H]2C(C#N)(C#N)C(N)=C(C#N)C3=CCC[C@@H]32)C ZINC00042424
N#CC(C#N)=Cc1c(cc(cc1C)C)C ZINC00042426
O(Cc1c(c(c(cc1C)C)C=C(C#N)C#N)C)C ZINC00042427
N#CC(C#N)=Cc1c(cc(cc1)C)C ZINC00042428
O=C1C2=C(OC(N)=C(C#N)[C@H](c3c(cc(cc3)C)C)2)CC(C1)(C)C ZINC00042433
O=C1C2=C(OC(N)=C(C#N)[C@@H](c3c(cc(cc3)C)C)2)CC(C1)(C)C ZINC00042434
O1C=2NN=C(C2[C@H](c3c(cc(cc3)C)C)C(C#N)=C1N)C ZINC00042435
O1C=2NN=C(C2[C@@H](c3c(cc(cc3)C)C)C(C#N)=C1N)C ZINC00042436
S1C(N)=C(C#N)C(c2c(cc(cc2)C)C)C(C#N)=C1N ZINC00042439
S1C(N)=C(C#N)C(c2c(c(c(cc2C)C)COC)C)C(C#N)=C1N ZINC00042440
O=C(OCC)C1=C(OC(N)=C(C#N)[C@@H](c2c(cc(cc2)C)C)1)C ZINC00042441
ClCc1c(c(c(cc1C)C)/C=C(\C#N)/C(=O)N)C ZINC00042445
O=C(NN=Cc1c(OCC)cc(OCC)cc1)N ZINC00042453
O=C(NN=Cc1c(c(c(cc1C)C)C=NNC(=O)N)C)N ZINC00042455
S=C(N)/C(/C#N)=C\c1c(c(cc(c1C)C)C)C ZINC00042466
O(c1ccc(cc1)[C@@H]2C(N)=C(OC=3NN=C(C32)C)C#N)C ZINC00042467
O(c1ccc(cc1)[C@H]2C(N)=C(OC=3NN=C(C32)C)C#N)C ZINC00042468
O=C(OCC)C1=C(OC(N)=C(C#N)[C@@H](c2ccc(OC)cc2)1)C ZINC00042476
O=C(OCC)C1=C(OC(N)=C(C#N)[C@H](c2ccc(OC)cc2)1)C ZINC00042477
[O-]C(=O)c1c(c(cc(c1C)C)C)C ZINC00042485
O=C1C2=C(OC(N)=C(C#N)[C@H](c3c(O)cc(O)cc3)2)CC(C1)(C)C ZINC00042486
O=C1C2=C(OC(N)=C(C#N)[C@@H](c3c(O)cc(O)cc3)2)CC(C1)(C)C ZINC00042487
O=C(OCC)C1=C(OC=2NN=C(C2[C@@H](c3c(cc(cc3)C)C)1)C)N ZINC00042488
O(c1c(ccc(OC)c1)[C@@H]2C(C#N)(C#N)C(=N)[C@@H](C#N)C3=CCC[C@H]32)C ZINC00042503
O(c1c(ccc(OC)c1)[C@H]2C(C#N)(C#N)C(=N)[C@H](C#N)C3=CCC[C@H]32)C ZINC00042504
O(c1c(ccc(OC)c1)[C@@H]2C(C#N)(C#N)C(=N)[C@@H](C#N)C3=CCC[C@@H]32)C ZINC00042505
S1c2c(cccc2)C=C1C([O-])=O ZINC00042511
O1c2c(c(O)ccc2)[C@H](c3c(OC)cc(OC)cc3)C(C#N)=C1N ZINC00042512
O1c2c(c(O)ccc2)[C@@H](c3c(OC)cc(OC)cc3)C(C#N)=C1N ZINC00042513
[O-][N+](=O)c1c(c(c(cc1C)C)C=O)C ZINC00042516
S1C(C=C(C#N)C#N)=CC=C1CC ZINC00042522
S1C(/C=C(\C#N)/C(=O)OCC)=CC=C1CC ZINC00042523
S1C(/C=C(/C#N)\C(=O)OCC)=CC=C1CC ZINC00042524
Clc1c(ccc(Cl)c1)C=C(C#N)C#N ZINC00042529
S1C(/C=C(\C#N)/C(=O)OC)=CC=C1CC ZINC00042539
S1C(C(=NNC(=O)c2ccncc2)c3ccccc3)=CC=C1 ZINC00042541
S1C(C=NNC(=O)c2ccncc2)=CC3=C1CCCCC3 ZINC00042549
[O-][N+](=O)C1=NNC(C(=O)N2[C@H](CCCC2)CC)=C1 ZINC00042555
[O-][N+](=O)C1=NNC(C(=O)N2[C@@H](CCCC2)CC)=C1 ZINC00042556
BrC1=CSC(/C=C(\C#N)/C(=O)OCC)=C1 ZINC00042557
BrC=1SC(/C=C(\C#N)/C(=O)OCC)=CC1 ZINC00042560
BrC=1SC(/C=C(\C#N)/C(=S)N)=CC1 ZINC00042565
S1C(NC(=O)Cc2ccccc2)=C(C(=O)N)C3=C1CCCC3 ZINC00042567
S1C(NC(=O)c2ccccc2)=C(C(=O)N)C3=C1CCCC3 ZINC00042568
O1C=2NN=C(C2[C@H](c3c(ccc(c3)C)C)C(C#N)=C1N)C ZINC00042571
O1C=2NN=C(C2[C@@H](c3c(ccc(c3)C)C)C(C#N)=C1N)C ZINC00042572
O=C(NN=Cc1c(c(c(cc1CC)CC)C=NNC(=O)N)CC)N ZINC00042581
O=C1C2=C(OC(N)=C(C#N)[C@H](c3c(ccc(c3)C)C)2)CC(C1)(C)C ZINC00042585
O=C1C2=C(OC(N)=C(C#N)[C@@H](c3c(ccc(c3)C)C)2)CC(C1)(C)C ZINC00042586
O=C(OCC)C=1NC(=C(C1C)CC(C)C)C ZINC00042614
O=C(Nc1c(cccc1)C)C2=NN(C(C(=O)Nc3c(cccc3)C)=C2)C ZINC00042616
Fc1cc(NC(=O)CN2C(=O)c3c(cccc3)C(=O)2)ccc1 ZINC00042617
O=C(Nc1cc(N2C(=O)CCC2)ccc1)c3ccccc3 ZINC00042618
Fc1ccc(N2CCN(C(=O)c3ccc(N(C)C)cc3)CC2)cc1 ZINC00042620
O=C1N(C=Nc2c(cccc2)1)Cc3c(cccc3)C ZINC00042623
O=C1N(c2ccccc2)C(=O)C[C@@H](Nc3ccccc3)1 ZINC00042627
S(c1ccccc1)CCN2C(=O)Nc3c(cccc3)C(=O)2 ZINC00042630
O=C(c1c(O)cc(O)cc1)CC2=Nc3c(N2C)cccc3 ZINC00042631
O=C1C2=C(OC(N)=C(C#N)[C@H](c3cc(O)c(O)cc3)2)CCC1 ZINC00042634
O=C1C2=C(OC(N)=C(C#N)[C@@H](c3cc(O)c(O)cc3)2)CCC1 ZINC00042635
[O-][N+](=O)c1c(cccc1)CC(=O)Nc2c(cccc2)C(=O)OC ZINC00042636
[O-][N+](=O)c1cc(ccc1)C=NC2=NN(c3ccccc3)CC2 ZINC00042641
S1C(=NN=C1C)N[C@H](NC(=O)C=2OC=CC2)C(=O)c3ccccc3 ZINC00042649
S1C(=NN=C1C)N[C@@H](NC(=O)C=2OC=CC2)C(=O)c3ccccc3 ZINC00042650
O=C(c1cc2OCCOc2cc1)Cc3ccccc3 ZINC00042652
O=C(OCC)C=1c2c(OC1C)c3c(c(O)c2)cccc3 ZINC00042653
Clc1ccc(cc1)C(=O)C[C@H]([NH2+]Cc2cnccc2)C([O-])=O ZINC00042657
Clc1ccc(cc1)C(=O)C[C@@H]([NH2+]Cc2cnccc2)C([O-])=O ZINC00042658
S1c2c([N+](=C1CC=Nc3ccccc3)C)cccc2 ZINC00042659
S(CC(=O)Nc1c(F)cccc1)CC(=O)Nc2ccccc2 ZINC00042667
O=C(Nc1cc(ccc1)C)[C@@H]2Oc3c(OC2)cccc3 ZINC00042671
O=C(Nc1ccc(cc1)C)c2c(OC(=O)C)cccc2 ZINC00042673
S1(=O)(=O)N(C(=O)c2c1cccc2)Cc3c(cc(cc3)C)C ZINC00042674
[O-]C(=O)c1c(cccc1)C(=O)NC[C@@H](O)c2ccccc2 ZINC00042675
O=C(OC)c1ccc(NC(=O)c2ccc(OC)cc2)cc1 ZINC00042677
[O-]C(=O)c1ccc(NC(=O)COc2ccc(OC)cc2)cc1 ZINC00042678
S1C(=NN(C(=O)C)[C@@H]1c2ccccc2)Nc3ccccc3 ZINC00042684
S(c1nc2c(c(c(C#N)1)C=3OC=CC3)CCCC2)CC(=O)N ZINC00042691
O=C1N(N=C(N)C(=NNc2ccc(cc2)C)1)c3ccccc3 ZINC00042694
Clc1ccc(OCC(=O)Nc2c(cccc2C)C)cc1 ZINC00042699
Clc1c(NC(=O)c2cc(OC)c(OC)c(OC)c2)cccc1 ZINC00042704
O1c2c(OC1)ccc(c2)C3N(c4c(N3C)cccc4)C ZINC00042714
O(c1c(OC)cccc1)CC2=Nc3c(N2C)cccc3 ZINC00042719
S=C(NCc1ccccc1)C(=O)Nc2ccc(OC)cc2 ZINC00042720
O=C(OCC)C1=C(NC(=O)C[C@@H](c2ccc(C#N)cc2)1)C ZINC00042721
O=C(OCC)C1=C(NC(=O)C[C@H](c2ccc(C#N)cc2)1)C ZINC00042722
O=C(NN=Cc1ccc(OC)cc1)COc2c(O)cccc2 ZINC00042723
S=C1N(C(=O)C)[C@H](c2c3OCOc3ccc2)C(C(=O)OC)=C(N1)C ZINC00042725
O=C(Nc1ccccc1)NCCC2=Nc3c(N2)cccc3 ZINC00042728
S1C(=N)[C@@H](C#N)[C@@H](c2ccc(cc2)C(C)C)C(C#N)=C1N ZINC00042731
O=C(c1ccccc1)[C@@H](OCC)c2ccccc2 ZINC00042732
O=C(c1ccccc1)[C@H](OCC)c2ccccc2 ZINC00042733
O[C@]1(c2c(c3c(cccc3)[C@](O)1C)cccc2)C ZINC00042735
O[C@@]1(c2c(c3c(cccc3)[C@@](O)1C)cccc2)C ZINC00042736
O=C(c1cc(OC)c(OC)cc1)Cc2ccccc2 ZINC00042738
O=C(c1c(O)cc(O)cc1)COc2ccc(OCC)cc2 ZINC00042746
Fc1c(cccc1)[C@@H]2N(C(=O)NC(=C(C(=O)OCC)2)C)C(=O)C ZINC00042753
Fc1c(cccc1)[C@H]2N(C(=O)NC(=C(C(=O)OCC)2)C)C(=O)C ZINC00042754
O=C(Nc1c(cccc1C)CC)c2ccccc2 ZINC00042756
O=C(Nc1c(cccc1C)C)Cc2ccccc2 ZINC00042757
S1C(=CC=C1)C[NH2+][C@H](C([O-])=O)CC(=O)c2ccc(cc2)C ZINC00042763
S1C(=CC=C1)C[NH2+][C@@H](C([O-])=O)CC(=O)c2ccc(cc2)C ZINC00042764
O=C1Oc2c(c(OCC(=O)N)ccc2C3=C1CCCC3)C ZINC00042765
S(=O)(=O)(NCc1ccccc1)c2cc(c(OCC)cc2)C([O-])=O ZINC00042772
O=C1N=C(NC(=O)c2ccccc2)C=CN1[C@@H]3O[C@H](CO)CC3 ZINC00042783
O=C1N=C(NC(=O)c2ccccc2)C=CN1[C@H]3O[C@H](CO)CC3 ZINC00042784
O=C1N=C(NC(=O)c2ccccc2)C=CN1[C@@H]3O[C@@H](CO)CC3 ZINC00042785
O=C1N=C(NC(=O)c2ccccc2)C=CN1[C@H]3O[C@@H](CO)CC3 ZINC00042786
[O-][N+](=O)c1cc(ccc1)[C@@H]2N(C(=O)NC(=C(C(=O)OCC)2)C)C(=O)C ZINC00042787
[O-][N+](=O)c1cc(ccc1)[C@H]2N(C(=O)NC(=C(C(=O)OCC)2)C)C(=O)C ZINC00042788
O=C1N(C=2N=C3N(C(C(=O)N1)2)CCN3Cc4ccc(cc4)C)C ZINC00042792
O=C1N(C=2N=C3N(c4ccc(cc4)C)C[C@@H](O)CN3C(C(=O)N1)2)C ZINC00042794
O=C1N(C=2N=C3N(c4ccc(cc4)C)C[C@H](O)CN3C(C(=O)N1)2)C ZINC00042795
O1c2c(OCC1)ccc(c2)[C@@H]([NH3+])Cc3ccccc3 ZINC00042796
O1c2c(OCC1)ccc(c2)[C@H]([NH3+])Cc3ccccc3 ZINC00042797
ClC(Cl)=C[C@H]1C([C@@H](C(=O)Nc2ccc(NC(=O)C)cc2)1)(C)C ZINC00042800
ClC(Cl)=C[C@H]1C([C@H](C(=O)Nc2ccc(NC(=O)C)cc2)1)(C)C ZINC00042801
ClC(Cl)=C[C@@H]1C([C@@H](C(=O)Nc2ccc(NC(=O)C)cc2)1)(C)C ZINC00042802
ClC(Cl)=C[C@@H]1C([C@H](C(=O)Nc2ccc(NC(=O)C)cc2)1)(C)C ZINC00042803
O=C(NN(c1cc(ccc1)C)C)Cc2ccccc2 ZINC00042804
O=C(NN=Cc1ccc(cc1)CC)C2=C(OC(=C2)C)C ZINC00042807
O=C1N(C(=O)c2c(cccc2)1)CCC(=O)N3CCCCC3 ZINC00042809
O=C1OC(=CC=2OC(N)=C(C#N)[C@@H](C12)C3CCCCC3)C ZINC00042814
O=C1OC(=CC=2OC(N)=C(C#N)[C@H](C12)C3CCCCC3)C ZINC00042815
S1C(=NC(c2ccc([N+]([O-])=O)cc2)=C1)[C@@H]3CC(OCC3)(C)C ZINC00042818
S1C(=NC(c2ccc([N+]([O-])=O)cc2)=C1)[C@H]3CC(OCC3)(C)C ZINC00042819
S(=O)(=O)(NN=Cc1cc(OCC)c(O)cc1)c2ccc(cc2)C ZINC00042822
S(=O)(=O)(NCCC(=O)Nc1cc(O)ccc1)c2ccc(cc2)C ZINC00042824
S(C1=NC=2N(C(=O)NC(=O)C(N1Cc3cc(ccc3)C)2)C)CC ZINC00042827
S(C1=NC=2N(C(=O)NC(=O)C(N1CC)2)C)CCc3ccccc3 ZINC00042828
S(C1=NC=2N(C(=O)NC(=O)C(N1Cc3ccc(cc3)C)2)C)CC ZINC00042829
O=C1N(C=2N=C(N(C(C(=O)N1)2)Cc3ccccc3)NN=C(C)C)C ZINC00042830
O[C@](c1ccccc1)([C@](O)(c2ccccc2)C)C ZINC00042831
O[C@@](c1ccccc1)([C@@](O)(c2ccccc2)C)C ZINC00042834
[O-]C(=O)c1c(cccc1)C(=O)O[C@@H]2C3CCC(C2)CC3 ZINC00042835
Clc1cc(N2C(=O)[C@H]([NH+]3CCC(CC3)C)CC(=O)2)ccc1 ZINC00042842
Fc1cc(ccc1)[C@H]2NC(=O)NC(=C(C(=O)OCC(C)C)2)C ZINC00042867
Fc1cc(ccc1)[C@@H]2NC(=O)NC(=C(C(=O)OCC(C)C)2)C ZINC00042868
[O-]C(=O)[C@@H]([NH2+]Cc1c2OC(=O)C=C(c2ccc(O)1)C)C(C)C ZINC00042870
[O-]C(=O)[C@H]([NH2+]Cc1c2OC(=O)C=C(c2ccc(O)1)C)C(C)C ZINC00042871
O=C(N(c1ccc(Oc2nc(OC)cc(OC)n2)cc1)CC)C ZINC00042875
[O-][N+](=O)c1cc(ccc1)[C@H]2NC(=O)NC(=C(C(=O)OCC(C)C)2)C ZINC00042876
[O-][N+](=O)c1cc(ccc1)[C@@H]2NC(=O)NC(=C(C(=O)OCC(C)C)2)C ZINC00042877
O=C1N(C=2N=C(N(C(C(=O)N1)2)CCCc3ccccc3)NC)C ZINC00042880
Clc1ccc(cc1)C(=O)C[C@H]([NH2+]C2CCCCC2)C([O-])=O ZINC00042881
Clc1ccc(cc1)C(=O)C[C@@H]([NH2+]C2CCCCC2)C([O-])=O ZINC00042882
O=C1N(C(=O)C=C(N1Cc2ccccc2)C)C(C)(C)C ZINC00042883
O=C1NC(=C(C(=O)OCC)[C@@H](N1)c2ccc(cc2)CC)C ZINC00042886
O=C1NC(=C(C(=O)OCC)[C@H](N1)c2ccc(cc2)CC)C ZINC00042887
O=C1NC(=C(C(=O)OCC(C)C)[C@H](N1)c2ccccc2)C ZINC00042890
O=C1NC(=C(C(=O)OCC(C)C)[C@@H](N1)c2ccccc2)C ZINC00042891
[O-][N+](=O)c1c(ccc(c1)C(=O)CCC)/C=C/[NH+]2CCOCC2 ZINC00042892
S(c1ccc(cc1)C[NH+]2CCC(C(=O)N)CC2)C ZINC00042929
[O-][N+](=O)c1ccc(cc1)C[NH+](CC2CC2)CCC ZINC00042931
O1C(O[C@H]2[C@@H]1O[C@@H]([C@H](OCc3ccccc3)2)[C@@H](O)CO)(C)C ZINC00042934
O(c1c(ccc(OC)c1)C[NH+]2CCC(O)CC2)C ZINC00042941
O(c1cc(OC)cc(c1)C[NH+]2CCC(O)CC2)C ZINC00042942
O(c1c(OC)cc(c(OC)c1)C[NH+]2CCOCC2)C ZINC00042943
O=C(Nc1ccc(N2CCOCC2)cc1)C[NH+]3CCOCC3 ZINC00042944
O=C(OCC)CN1C(=O)N(C=2N=C(N3CCCCC3)N(C(C(=O)1)2)C)C ZINC00042949
S(=O)(=O)(NCCC(=O)NC1CCCCC1)c2ccc(cc2)C ZINC00042954
O=C(OCC)C1=C(NC(C)C)C(=O)N(C2CCCCC2)C1 ZINC00042959
O=C1N(C(=O)C=2N(C(=NC(N1C)2)N3CC[NH2+]CC3)CCC)CCC ZINC00042960
[O-]C(=O)c1cc2c(cc1)C(=O)N(c3ccc(OC(=O)C)cc3)C(=O)2 ZINC00042971
[O-][N+](=O)c1c(cccc1)CC(=O)OC=2c3c(OC(=O)C2)cccc3 ZINC00042972
Fc1ccc(cc1)C(=O)NN=Cc2nc3c(O)cccc3cc2 ZINC00042986
[O-]C(=O)c1c(cccc1)C(=O)Nc2cc3c(nccc3)cc2 ZINC00042993
[O-]C(=O)c1c(cccc1)C(=O)Nc2c3c(nccc3)ccc2 ZINC00042994
O=C1Oc2c(ccc(O)c2)C=C1C3=Nc4c(N3C)cccc4 ZINC00042996
O=C1OC(=CC=2OC(N)=C(C#N)[C@H](c3cc4OCOc4cc3)C12)C ZINC00043000
O=C1OC(=CC=2OC(N)=C(C#N)[C@@H](c3cc4OCOc4cc3)C12)C ZINC00043001
[O-][N+](=O)c1c2c(ccc1)C(=O)N(c3cc(OC(=O)CC)ccc3)C(=O)2 ZINC00043002
O=C(NN=C1c2nc3c(nc2c4c(cccc4)1)cccc3)C ZINC00043004
O=C(NN=C1c2nc3c(nc2c4c(cccc4)1)cccc3)C ZINC00043005
[O-]C(=O)C=1c2c(OC(c3ccccc3)1)ccc(OC(=O)C)c2 ZINC00043006
S(c1c2ncccc2ccc1)CC(=O)Nc3c(F)cccc3 ZINC00043018
Fc1cc(NC(=O)[C@@H](N2C(=O)c3c(cccc3)C(=O)2)C)ccc1 ZINC00043019
Fc1cc(NC(=O)[C@H](N2C(=O)c3c(cccc3)C(=O)2)C)ccc1 ZINC00043020
O=C(c1ccccc1)[C@H](C#N)C2=Nc3c(N2C)cccc3 ZINC00043033
O=C(c1ccccc1)[C@@H](C#N)C2=Nc3c(N2C)cccc3 ZINC00043034
O=C(NN=Cc1c(O)ccc2c1cccc2)c3cnccc3 ZINC00043036
[O-][N+](=O)c1c(cccc1)[C@H]2N3NC=NC(=NC(c4ccccc4)=C2)3 ZINC00043040
[O-][N+](=O)c1c(cccc1)[C@@H]2N3NC=NC(=NC(c4ccccc4)=C2)3 ZINC00043041
Clc1ccc(N2C(=O)C[C@H](C(=O)Nc3c(F)cccc3)C2)cc1 ZINC00043042
Clc1ccc(N2C(=O)C[C@@H](C(=O)Nc3c(F)cccc3)C2)cc1 ZINC00043043
Clc1cc(NC(=O)[C@@H]2CN(c3ccc(F)cc3)C(=O)C2)ccc1 ZINC00043044
Clc1cc(NC(=O)[C@H]2CN(c3ccc(F)cc3)C(=O)C2)ccc1 ZINC00043045
Clc1ccc(NC(=O)[C@@H]2CN(c3ccc(F)cc3)C(=O)C2)cc1 ZINC00043046
Clc1ccc(NC(=O)[C@H]2CN(c3ccc(F)cc3)C(=O)C2)cc1 ZINC00043047
Clc1c(Cl)cccc(NC(=O)[C@@H]2CN(c3ccccc3)C(=O)C2)1 ZINC00043059
Clc1c(Cl)cccc(NC(=O)[C@H]2CN(c3ccccc3)C(=O)C2)1 ZINC00043060
Fc1c(cccc1)/C=C(\NC(=O)c2ccc([N+]([O-])=O)cc2)/C(=O)NC ZINC00043064
Fc1ccc(N2C(=O)C[C@H](C(=O)Nc3cc([N+]([O-])=O)ccc3)C2)cc1 ZINC00043066
Fc1ccc(N2C(=O)C[C@@H](C(=O)Nc3cc([N+]([O-])=O)ccc3)C2)cc1 ZINC00043067
Fc1c(NC(=O)[C@@H]2CN(c3ccc(F)cc3)C(=O)C2)cccc1 ZINC00043068
Fc1c(NC(=O)[C@H]2CN(c3ccc(F)cc3)C(=O)C2)cccc1 ZINC00043069
Fc1ccc(N2C(=O)C[C@H](C(=O)Nc3ccc(F)cc3)C2)cc1 ZINC00043070
Fc1ccc(N2C(=O)C[C@@H](C(=O)Nc3ccc(F)cc3)C2)cc1 ZINC00043071
S=C1N(c2ccccc2)C(=O)\C(\N1)=C\c3ccc(cc3)C ZINC00043073
O=C1OC(=CC=2OC(N)=C(C#N)[C@@H](c3ccc(cc3)C)C12)C ZINC00043077
O=C1OC(=CC=2OC(N)=C(C#N)[C@H](c3ccc(cc3)C)C12)C ZINC00043078
O=C1OC(=CC=2OC(N)=C(C#N)[C@@H](c3c(cccc3)C)C12)C ZINC00043079
O=C1OC(=CC=2OC(N)=C(C#N)[C@H](c3c(cccc3)C)C12)C ZINC00043080
[O-][N+](=O)c1c(cc(OC)c(OC)c1)\C(\C#N)=C\c2ccccc2 ZINC00043085
O=C1O/C(/c2c(cccc2)1)=C/c3cc(OC)c(OC)cc3 ZINC00043092
O=C1c2c(OC(=C(Oc3ccc(OC)cc3)1)C)cc(O)cc2 ZINC00043095
O=C1Oc2c(c3c(cccc3)1)ccc(OCC(=O)OCC)c2 ZINC00043096
O=C1Oc2c(c3c(cccc3)1)ccc(O[C@H](C(=O)OC)C)c2 ZINC00043097
O=C1Oc2c(c3c(cccc3)1)ccc(O[C@@H](C(=O)OC)C)c2 ZINC00043098
Clc1ccc(cc1)C[NH2+][C@H](C([O-])=O)CC(=O)c2ccc(F)cc2 ZINC00043106
Clc1ccc(cc1)C[NH2+][C@@H](C([O-])=O)CC(=O)c2ccc(F)cc2 ZINC00043107
[O-]C(=O)c1c(cccc1)C(=O)N2c3c(cccc3)CCC2 ZINC00043127
O=C(Oc1cc(N2C(=O)[C@@H]3[C@H]4C=C[C@@H]([C@H](C(=O)2)3)C4)ccc1)C ZINC00043129
O=C1OC(=Nc2c(cc(OC)c(OC)c2)1)c3ccc(cc3)C ZINC00043130
[O-][N+](=O)c1cc(NC(=O)[C@@H]2CN(c3ccccc3)C(=O)C2)ccc1 ZINC00043143
[O-][N+](=O)c1cc(NC(=O)[C@H]2CN(c3ccccc3)C(=O)C2)ccc1 ZINC00043144
S(c1ncccc1)Cc2nc(ccc2)CSc3ncccc3 ZINC00043147
Clc1ccc(cc1)C(=O)N[C@H](C(=O)OC)Cc2ccc(O)cc2 ZINC00043159
O=C(N/C(/C(=O)NC)=C\c1ccccc1)c2ccccc2 ZINC00043170
O=C(N1c2c(cccc2)CC1)C=3C(=NOC3C)c4ccccc4 ZINC00043172
S1C(NC(=O)C2CC2)=C(C#N)C3=C1CCCCC3 ZINC00043173
Clc1c(F)ccc(NC(=O)c2ccncc2)c1 ZINC00043176
O=C(Nc1c(OC)cc(OC)cc1)c2ccncc2 ZINC00043177
O=C(Nc1cc(cc(c1)C)C)c2cc(OC)c(OC)cc2 ZINC00043178
O=C(Nc1c(ccc(c1)C)C)c2cc(OC)c(OC)cc2 ZINC00043179
Clc1ncccc1C(=O)Nc2ccc(cc2)C(=O)C ZINC00043181
S1C(NC(=O)c2cc(OC)c(OC)cc2)=C(C(=O)N)C(=C1C)CC ZINC00043182
O=C(NC1CCCCCC1)c2cc(OC)c(OC)cc2 ZINC00043183
O=C(Nc1c(cccc1)C(=O)N)c2cc(OC)ccc2 ZINC00043184
Fc1cc(ccc1)C(=O)NC=2C(=O)N(N(C2C)C)c3ccccc3 ZINC00043186
S(=O)(=O)(N)c1ccc(NC(=O)c2ccc(OC)cc2)cc1 ZINC00043187
O=C(Nc1nc(cc(c1)C)C)c2ccc(OC)cc2 ZINC00043188
O=C1Oc2c(cccc2)C=C1C(=O)N3C[C@H](CCC3)C ZINC00043189
O=C1Oc2c(cccc2)C=C1C(=O)N3C[C@@H](CCC3)C ZINC00043190
Fc1cc(ccc1)C(=O)N2CCN(C(=O)c3cc(F)ccc3)CC2 ZINC00043191
S1c2c(N=C1NC(=O)C=3OC=CC3)c(ccc2)C ZINC00043192
O=C(NC1CCCCCCC1)c2ccncc2 ZINC00043194
S1C(NC(=O)C(F)(F)F)=C(C(=O)OC)C(=C1C)CC ZINC00043200
S1C(C(=O)NN=C2c3c(N(C(=O)2)C)cccc3)=CC=C1 ZINC00043214
S1C(C(=O)NN=Cc2cc(OCC)c([O-])c([N+]([O-])=O)c2)=CC=C1 ZINC00043218
O=C(NN=Cc1ccncc1)CNc2ccccc2 ZINC00043225
[O-][N+](=O)c1c(cc2OCOc2c1)C=NNC(=O)CNc3ccccc3 ZINC00043229
S1C([N+]([O-])=O)=CC=C1C=NNC(=O)CNc2ccccc2 ZINC00043233
Clc1c([N+]([O-])=O)cc(cc1)C=NNC(=O)CNc2ccccc2 ZINC00043235
[O-][N+](=O)c1c(OC)c(O)ccc1C=NNC(=O)CNc2ccccc2 ZINC00043237
O=C(NN=CC=1N(C=CC1)C)C=2NN=C(c3ccccc3)C2 ZINC00043261
O=C(NN=CC=1c2c(NC1)cccc2)CNc3ccccc3 ZINC00043268
O=C(NN=CC1=C(O)N(N=C1C)c2ccccc2)CNc3ccccc3 ZINC00043272
O=C(NN=CC=1c2c(N(C1)C)cccc2)CNc3ccccc3 ZINC00043274
O=C(NN=CC=1N(C=CC1)C)CNc2ccccc2 ZINC00043276
Clc1ccc(cc1)CC(=O)NN=CC=2N(C=CC2)C ZINC00043280
O=C(NN=CC=1c2c(NC1)cccc2)COc3ccccc3 ZINC00043282
O=C(NN=CC=1c2c(N(C1)C)cccc2)c3cc4OCOc4cc3 ZINC00043288
[O-][N+](=O)c1ccc(cc1)C(=O)NN=C(c2ccccc2)C ZINC00043292
Brc1ccc(cc1)C(=O)NN=C(C=2OC=CC2)C ZINC00043296
Fc1cc(ccc1)C(=O)NN=Cc2ccc(cc2)C([O-])=O ZINC00043298
Fc1cc(ccc1)C(=O)NN=Cc2c(OC)ccc(OC)c2 ZINC00043304
Fc1cc(ccc1)C(=O)NN=CC=2c3c(N(C2)C)cccc3 ZINC00043306
O=C(NN=CC=1N(C=CC1)C)c2c(O)cccc2 ZINC00043332
O=C(NN=Cc1ccc(O)cc1)CN2N=NC(=N2)c3ccccc3 ZINC00043384
O=C(NN=Cc1ccc(OC)cc1)CN2N=NC(=N2)c3ccccc3 ZINC00043386
[O-]C(=O)c1ccc(cc1)C=NNC(=O)CN2N=NC(=N2)c3ccccc3 ZINC00043388
O=C(NN=CC=1c2c(NC1)cccc2)CN3N=NC(=N3)c4ccccc4 ZINC00043390
O=C(NN=Cc1c(O)cc(cc1)C)CN2N=NC(=N2)c3ccccc3 ZINC00043396
[O-]C(=O)c1cc(ccc1)C=2OC(C=NN3N=NN=C3N)=CC2 ZINC00043402
Clc1c(ccc(Cl)c1)C=2OC(C=NN3C=NN=C3)=CC2 ZINC00043406
Clc1c(ccc(Cl)c1)C=2OC(C=NN3C=NN=C3)=CC2 ZINC00043407
S1C=2N[C@@H](NC(=O)C2C(=C1C)C)c3c([N+]([O-])=O)c(OC)c(O)cc3 ZINC00043412
S1C=2N[C@H](NC(=O)C2C(=C1C)C)c3c([N+]([O-])=O)c(OC)c(O)cc3 ZINC00043413
S1C=2N[C@@H](NC(=O)C2C(=C1C)C)/C=C/c3cc4OCOc4cc3 ZINC00043416
S1C=2N[C@H](NC(=O)C2C(=C1C)C)/C=C/c3cc4OCOc4cc3 ZINC00043418
[O-]C(=O)COc1c(cccc1)C=NNC(=O)c2ccncc2 ZINC00043420
[O-]C(=O)COc1c(cccc1)C=NNC(=O)c2cc3OCOc3cc2 ZINC00043428
Clc1cc(OC)c(O)c(c1)C=NNC(=O)c2ccccc2 ZINC00043438
[O-]C(=O)COc1c(cccc1)C=NNC(=O)c2ccccc2 ZINC00043440
O=C(NN=C1c2c(N(C(=O)1)CC=C)cccc2)c3ccccc3 ZINC00043442
O=C(NN=Cc1cc(OC)c(OCC)cc1)c2ccccc2 ZINC00043444
O=C(NN=Cc1c(O)cc(OCC)cc1)c2ccccc2 ZINC00043446
S1C(=NN=C1C)NC(=O)Cc2ccc([N+]([O-])=O)cc2 ZINC00043455
Clc1ccc(O[C@H](N2C=NN=C2)C(=O)C(C)(C)C)cc1 ZINC00043461
Clc1ccc(O[C@@H](N2C=NN=C2)C(=O)C(C)(C)C)cc1 ZINC00043462
O=C(Nc1ccccc1)C=2Oc3c(NC2C)cccc3 ZINC00043468
ClCCc1ccc(S(=O)(=O)NC(=O)OC(C)C)cc1 ZINC00043471
Clc1[nH+]c(c(Cl)c(N)c(Cl)1)C(=O)OC ZINC00043474
O=C(OCC)C1(O)c2c(c3c(cccc3)1)cccc2 ZINC00043477
S1C(SC)=NC(N)=C1C(=O)Nc2ccc(N(C)C)cc2 ZINC00043485
S1C(SC)=NC(N)=C1C(=O)Nc2ccc(OC)cc2 ZINC00043486
[S-]C=1SC(C(=O)Nc2ccc(N(C)C)cc2)=C(N1)N ZINC00043488
O=C(N(CCC)CCC)C=1C(=O)c2c(NC1)cccc2 ZINC00043493
O=C(N(c1ccccc1)c2ccccc2)C=3C(=O)c4c(NC3)cccc4 ZINC00043494
O=C(N1CCCCC1)C=2C(=O)c3c(NC2)cccc3 ZINC00043495
O=C(NC1CCCCC1)C=2C(=O)c3c(NC2)cccc3 ZINC00043496
O=C(Nc1c(cccc1)C)C=2C(=O)c3c(NC2)cccc3 ZINC00043497
O=C(Nc1c(cc(cc1)C)C)C=2C(=O)c3c(NC2)cccc3 ZINC00043498
O=C(Nc1c(cccc1C)C)C=2C(=O)c3c(NC2)cccc3 ZINC00043499
O=C(Nc1c(cccc1)CC)C=2C(=O)c3c(NC2)cccc3 ZINC00043500
Clc1c(NC(=O)C=2C(=O)c3c(NC2)cccc3)c(Cl)ccc1 ZINC00043501
Clc1c(NC(=O)C=2C(=O)c3c(NC2)cccc3)ccc(Cl)c1 ZINC00043502
Brc1ccc(NC(=O)C=2C(=O)c3c(NC2)cccc3)cc1 ZINC00043503
[O-][N+](=O)c1c(ccc(NC(=O)C=2C(=O)c3c(NC2)cccc3)c1)C ZINC00043504
Brc1cnc(NC(=O)C=2C(=O)c3c(NC2)cccc3)cc1 ZINC00043506
O=C(Nc1nc(OC)nc(n1)C)C=2C(=O)c3c(NC2)cccc3 ZINC00043509
[O-]C(=O)c1cc(NC(=O)C=2C(=O)c3c(NC2)cccc3)ccc1 ZINC00043510
O=C(N(c1ccccc1)c2ccccc2)N3C(=O)NCC3 ZINC00043512
Clc1c(Cl)ccc(NC(=O)N2C(=O)NCC2)c1 ZINC00043517
Clc1c(NC(=O)N2C(=O)NCC2)ccc(Cl)c1 ZINC00043518
[O-][N+](=O)c1cc(NC(=O)N2C(=O)NCC2)ccc1 ZINC00043523
Brc1cnc(NC(=O)N2C(=O)NCC2)cc1 ZINC00043528
Brc1cnc(NC(=O)Cc2ccc([N+]([O-])=O)cc2)cc1 ZINC00043535
Brc1cnc(NC(=O)c2c([N+]([O-])=O)cccc2)cc1 ZINC00043536
[O-][N+](=O)c1c(cccc1)C(=O)Oc2cnc(cc2)C ZINC00043537
O=C(Oc1cnccc1)/C=C/c2ccccc2 ZINC00043539
O=C(Oc1cnc(cc1)C)/C=C/c2ccccc2 ZINC00043541
Brc1c(cccc1)C(=O)NCC([O-])=O ZINC00043545
S(c1c2c(ccc1)cccc2)CC(=O)NC3=NON=C(N)3 ZINC00043554
BrC1=CSC(/C=C(\C#N)/C(=S)N)=C1 ZINC00043555
[O-][N+](=O)c1c(c(c(cc1C)C)C=NNC(=O)N)C ZINC00043557
O(c1ccc(cc1)C=C(C#N)C#N)CC ZINC00043559
S=C(N)/C(/C#N)=C/c1c(c(c(cc1C)C)COC(=O)C)C ZINC00043561
O=C1NC(=O)C2=C(OC(N)=C(C#N)[C@@H](c3c(ccc(c3)C)C)2)N1 ZINC00043567
O=C1NC(=O)C2=C(OC(N)=C(C#N)[C@H](c3c(ccc(c3)C)C)2)N1 ZINC00043568
S1C(N)=C(C#N)C(c2ccc(OCC)cc2)C(C#N)=C1N ZINC00043569
O=C(OCC)C1=C(OC(N)=C(C#N)[C@H](c2ccc(OCC)cc2)1)C ZINC00043570
O=C(OCC)C1=C(OC(N)=C(C#N)[C@@H](c2ccc(OCC)cc2)1)C ZINC00043571
O1c2c(cc(O)cc2)[C@H](c3ccc(OCC)cc3)C(C#N)=C1N ZINC00043574
O1c2c(cc(O)cc2)[C@@H](c3ccc(OCC)cc3)C(C#N)=C1N ZINC00043575
O=C1c2c(cccc2)C(=O)C1=Cc3ccc(OCC)cc3 ZINC00043576
O=C(OCc1c(c(c(cc1C)C)/C=C(\C#N)/C(=O)N)C)OC ZINC00043579
N#CC=1C(N)=C(C#N)C2=CCN(C[C@@H](C(c3c(ccc(c3)C)C)1)2)C ZINC00043582
O=C(OCc1c(cc(c(c1)/C=C(\C#N)/C(=O)N)C)C)C ZINC00043586
O=C1C2=C(OC(N)=C(C#N)[C@H](c3c(OC)cc(OC)cc3)2)CCC1 ZINC00043592
O=C1C2=C(OC(N)=C(C#N)[C@@H](c3c(OC)cc(OC)cc3)2)CCC1 ZINC00043593
Clc1c(ccc(Cl)c1)[C@H]2C(C#N)=C(OC3=C(C(=O)CCC3)2)N ZINC00043594
Clc1c(ccc(Cl)c1)[C@@H]2C(C#N)=C(OC3=C(C(=O)CCC3)2)N ZINC00043595
O=C1C2=C(OC(N)=C(C#N)[C@H](c3c(cc(cc3C)C)C)2)CCC1 ZINC00043596
O=C1C2=C(OC(N)=C(C#N)[C@@H](c3c(cc(cc3C)C)C)2)CCC1 ZINC00043597
O=C/1ON=C(c2ccccc2)\C1=C/c3c(OC)cc(OC)cc3 ZINC00043602
O=C(OC)/C(/C#N)=C/c1c(OCC)ccc(OCC)c1 ZINC00043604
O=C/1ON=C(c2ccccc2)\C1=C/c3ccc(OC)cc3 ZINC00043610
O=C(OC)C1=C(OC(N)=C(C#N)[C@H](c2c(cc(cc2)C)C)1)C ZINC00043618
O=C(OC)C1=C(OC(N)=C(C#N)[C@@H](c2c(cc(cc2)C)C)1)C ZINC00043619
O=C(OC)C1=C(OC(N)=C(C#N)[C@H](c2c(cc(cc2C)C)C)1)C ZINC00043620
O=C(OC)C1=C(OC(N)=C(C#N)[C@@H](c2c(cc(cc2C)C)C)1)C ZINC00043621
O=C(OC)C1=C(OC2=C(C(=O)CCC2)[C@H](c3ccc(OC)cc3)1)N ZINC00043623
O=C(OC)C1=C(OC2=C(C(=O)CCC2)[C@@H](c3ccc(OC)cc3)1)N ZINC00043624
O=C1C2=C(OC(N)=C(C#N)[C@H](C=3OC(=CC3)C)2)CC(C1)(C)C ZINC00043637
O=C1C2=C(OC(N)=C(C#N)[C@@H](C=3OC(=CC3)C)2)CC(C1)(C)C ZINC00043638
O=C1C2=C(OC(N)=C(C#N)[C@H](C=3OC(=CC3)C)2)CCC1 ZINC00043640
O=C1C2=C(OC(N)=C(C#N)[C@@H](C=3OC(=CC3)C)2)CCC1 ZINC00043641
S1C(=NC(=C1)C)NC(=O)Nc2ccc(cc2)C ZINC00043648
Fc1ccc(cc1)[C@@H]2C(C#N)=C(OC3=NC(=O)NC([O-])=C32)N ZINC00043649
Fc1ccc(cc1)[C@H]2C(C#N)=C(OC3=NC(=O)NC([O-])=C32)N ZINC00043650
Fc1ccc(cc1)[C@@H]2C(C(=O)OCC)=C(OC3=C(C(=O)CCC3)2)N ZINC00043652
Fc1ccc(cc1)[C@@H]2C(C#N)=C(OC(=C(C(=O)OCC)2)C)N ZINC00043655
Fc1ccc(cc1)[C@H]2C(C#N)=C(OC(=C(C(=O)OCC)2)C)N ZINC00043656
Fc1ccc(cc1)[C@H]2C(C#N)=C(OC3=C(C(=O)CCC3)2)N ZINC00043657
Fc1ccc(cc1)[C@@H]2C(C#N)=C(OC3=C(C(=O)CCC3)2)N ZINC00043658
Fc1ccc(cc1)[C@H]2C(C#N)=C(OC(=C(C(=O)OC)2)C)N ZINC00043659
Fc1ccc(cc1)[C@@H]2C(C#N)=C(OC(=C(C(=O)OC)2)C)N ZINC00043660
O=C1C2=C(OC(N)=C(C#N)[C@H](c3cc4OCOc4cc3)2)CCC1 ZINC00043663
O=C1C2=C(OC(N)=C(C#N)[C@@H](c3cc4OCOc4cc3)2)CCC1 ZINC00043664
O=C/1ON=C(c2ccccc2)\C1=C/C=3N(C=CC3)C ZINC00043667
S1C(N)=C(C#N)C(C=2OC(=CC2)C)C(C#N)=C1N ZINC00043682
O1C=2N(N=C(C2[C@H](c3cnccc3)C(C#N)=C1N)C)c4ccccc4 ZINC00043685
O1C=2N(N=C(C2[C@@H](c3cnccc3)C(C#N)=C1N)C)c4ccccc4 ZINC00043686
O1C=2N(N=C(C2[C@H](c3ncccc3)C(C#N)=C1N)C)c4ccccc4 ZINC00043687
O1C=2N(N=C(C2[C@@H](c3ncccc3)C(C#N)=C1N)C)c4ccccc4 ZINC00043688
O=C(OC)C1=C(OC(N)=C(C#N)[C@H](c2cnccc2)1)C ZINC00043689
O=C(OC)C1=C(OC(N)=C(C#N)[C@@H](c2cnccc2)1)C ZINC00043690
O=C(OCC)C1=C(OC(N)=C(C#N)[C@@H](c2cnccc2)1)C ZINC00043691
O=C(OCC)C1=C(OC(N)=C(C#N)[C@H](c2cnccc2)1)C ZINC00043692
O=C1C2=C(OC(N)=C(C#N)[C@H](c3cnccc3)2)CC(C1)(C)C ZINC00043693
O=C1C2=C(OC(N)=C(C#N)[C@@H](c3cnccc3)2)CC(C1)(C)C ZINC00043694
O=C1C2=C(OC(N)=C(C#N)[C@H](c3cnccc3)2)CCC1 ZINC00043695
O=C1C2=C(OC(N)=C(C#N)[C@@H](c3cnccc3)2)CCC1 ZINC00043696
O=C/1ON=C(c2ccccc2)\C1=C\c3ccc(O)cc3 ZINC00043702
O1c2c(cc(O)cc2)[C@H](c3cnccc3)C(C#N)=C1N ZINC00043704
O1c2c(cc(O)cc2)[C@@H](c3cnccc3)C(C#N)=C1N ZINC00043705
O=C1NC(=O)C2=C(OC(N)=C(C#N)[C@@H](c3cnccc3)2)N1 ZINC00043706
O=C1NC(=O)C2=C(OC(N)=C(C#N)[C@H](c3cnccc3)2)N1 ZINC00043707
O=C(OCC)C1=C(OC2=C(C(=O)CCC2)[C@@H](c3cnccc3)1)N ZINC00043708
O=C(OCC)C1=C(OC2=C(C(=O)CCC2)[C@H](c3cnccc3)1)N ZINC00043709
[O-][N+](=O)c1ccc(cc1)[C@H]2C(C#N)=C(OC3=C(C(=O)CCC3)2)N ZINC00043712
[O-][N+](=O)c1ccc(cc1)[C@@H]2C(C#N)=C(OC3=C(C(=O)CCC3)2)N ZINC00043713
[O-][N+](=O)c1ccc(cc1)[C@H]2C(C#N)=C(OC3=C(C(=O)CC(C3)(C)C)2)N ZINC00043714
O=C(OCC)C1=C(OC(=C(C(=O)OCC)[C@H](c2cnccc2)1)C)N ZINC00043719
O=C(OCC)C1=C(OC(=C(C(=O)OCC)[C@@H](c2cnccc2)1)C)N ZINC00043720
O=C(OCC)C1=C(OC(=C(C(=O)OC)[C@@H](c2cnccc2)1)C)N ZINC00043721
O=C(OCC)C1=C(OC(=C(C(=O)OC)[C@H](c2cnccc2)1)C)N ZINC00043722
S1C(/C=C/2\C(=O)ON=C(c3ccccc3)2)=CC=C1C ZINC00043726
BrC1=C(SC(C=NNC(=O)N)=C1)C ZINC00043729
S1C(=CC=C1)[C@H]2C(C#N)=C(OC(=C(C(=O)OC)2)C)N ZINC00043735
S1C(=CC=C1)[C@@H]2C(C#N)=C(OC(=C(C(=O)OC)2)C)N ZINC00043736
S1C(=CC=C1CC)[C@H]2C(C#N)=C(OC(=C(C(=O)OC)2)C)N ZINC00043737
S1C(=CC=C1CC)[C@@H]2C(C#N)=C(OC(=C(C(=O)OC)2)C)N ZINC00043738
S1C(=CC=C1C)[C@@H]2C(C#N)=C(OC(=C(C(=O)OCC)2)C)N ZINC00043739
S1C(=CC=C1C)[C@H]2C(C#N)=C(OC(=C(C(=O)OCC)2)C)N ZINC00043740
S1C(=CC=C1CC)[C@H]2C(C#N)=C(OC(=C(C(=O)OCC)2)C)N ZINC00043741
S1C(=CC=C1CC)[C@@H]2C(C#N)=C(OC(=C(C(=O)OCC)2)C)N ZINC00043742
S1C(=CC=C1CC)[C@H]2C(C#N)=C(OC3=C(C(=O)CCC3)2)N ZINC00043743
S1C(=CC=C1CC)[C@@H]2C(C#N)=C(OC3=C(C(=O)CCC3)2)N ZINC00043744
S1C(=CC([N+]([O-])=O)=C1C)[C@H]2C(C#N)=C(OC3=C(C(=O)CCC3)2)N ZINC00043745
S1C(=CC([N+]([O-])=O)=C1C)[C@@H]2C(C#N)=C(OC3=C(C(=O)CCC3)2)N ZINC00043746
S1C(=CC=C1C)[C@H]2C(C#N)=C(OC3=C(C(=O)CC(C3)(C)C)2)N ZINC00043747
S1C(=CC=C1C)[C@@H]2C(C#N)=C(OC3=C(C(=O)CC(C3)(C)C)2)N ZINC00043748
S1C(=CC=C1CC)[C@H]2C(C#N)=C(OC3=C(C(=O)CC(C3)(C)C)2)N ZINC00043749
S1C(=CC=C1CC)[C@@H]2C(C#N)=C(OC3=C(C(=O)CC(C3)(C)C)2)N ZINC00043750
S1C(=CC=C1CC)[C@@H]2C(C#N)=C(OC=3NN=C(C32)C)N ZINC00043753
S1C(=CC=C1CC)[C@H]2C(C#N)=C(OC=3NN=C(C32)C)N ZINC00043754
S1C(=CC=C1)[C@@H]2C(C#N)(C#N)C(=N)[C@H](C#N)C3=CCCC[C@H]32 ZINC00043755
S1C(=CC=C1)[C@H]2C(C#N)(C#N)C(=N)[C@H](C#N)C3=CCCC[C@H]32 ZINC00043756
S1C(=CC=C1)[C@@H]2C(C#N)(C#N)C(=N)[C@@H](C#N)C3=CCCC[C@@H]32 ZINC00043757
S1C(=CC=C1)[C@H]2C(C#N)(C#N)C(=N)[C@@H](C#N)C3=CCCC[C@@H]32 ZINC00043758
S1C(=CC=C1)[C@H]2C=3C(=O)CCCC(N=C(C(C(=O)OC)2)C)3 ZINC00043762
S1C(=CC=C1)[C@@H]2C=3C(=O)CCCC(N=C(C(C(=O)OC)2)C)3 ZINC00043763
S1C(=CC=C1)[C@@H]2C=3C(=O)CCCC(N=C(C(C(=O)OCC)2)C)3 ZINC00043764
S1C(=CC=C1)[C@H]2C=3C(=O)CCCC(N=C(C(C(=O)OCC)2)C)3 ZINC00043765
S1C(=CC=C1C)[C@@H]2C=3C(=O)CCCC(N=C(C(C(=O)OCC)2)C)3 ZINC00043766
S1C(=CC=C1C)[C@H]2C=3C(=O)CCCC(N=C(C(C(=O)OCC)2)C)3 ZINC00043767
BrC1=C(SC(/C=C(\C#N)/C(=S)N)=C1)C ZINC00043791
BrC1=C(SC(/C=C(/C#N)\C(=O)N)=C1)C ZINC00043794
BrC1=C(SC(/C=C(/C#N)\C(=S)N)=C1)CC ZINC00043802
BrC1=C(SC(/C=C(/C#N)\C(=O)N)=C1)CC ZINC00043804
S1C(/C=C(\C#N)/C(=O)OCC)=CC([N+]([O-])=O)=C1C ZINC00043805
S1C(/C=C(\C#N)/C(=O)OC(C)C)=CC([N+]([O-])=O)=C1C ZINC00043807
S1C(/C=C(/C#N)\C(=O)OC(C)C)=CC([N+]([O-])=O)=C1C ZINC00043808
S1C(=C([N+]([O-])=O)C=C1/C=C(/C#N)\C(=O)OC)CC ZINC00043813
S1C(=C([N+]([O-])=O)C=C1/C=C(\C#N)/C(=O)OCC)CC ZINC00043814
S1C(=C([N+]([O-])=O)C=C1/C=C(/C#N)\C(=O)OCC)CC ZINC00043815
Fc1cc(ccc1)C(=O)Nc2cc3NC(=O)Nc3cc2 ZINC00043826
S=C(SCC(=O)N(c1ccccc1)C)N2CCCC2 ZINC00043827
[O-]C(=O)[C@H]1[C@@H](C(=O)N2c3c(cccc3)CCC2)CCCC1 ZINC00043830
[O-]C(=O)[C@H]1[C@H](C(=O)N2c3c(cccc3)CCC2)CCCC1 ZINC00043831
[O-]C(=O)[C@@H]1[C@@H](C(=O)N2c3c(cccc3)CCC2)CCCC1 ZINC00043832
[O-]C(=O)[C@@H]1[C@H](C(=O)N2c3c(cccc3)CCC2)CCCC1 ZINC00043833
O1c2c(N=C1c3c(O)ccc(N)c3)cc(cc2)C ZINC00043835
Clc1c(NC(=O)c2ccccc2)ccc(N)c1 ZINC00043836
Clc1c(OC(C([O-])=O)(C)C)cccc1 ZINC00043838
ClCC(=O)Nc1c(ccc(c1)C(=O)OCC)C ZINC00043846
[O-][N+](=O)c1ccc(cc1)C(=O)N[C@H](c2ccccc2)C ZINC00043857
[O-][N+](=O)c1ccc(cc1)C(=O)N[C@@H](c2ccccc2)C ZINC00043858
Clc1c(O)c(cc(c1)C(=O)C)C ZINC00043874
[O-]C(=O)C=1OC(=CC1)COc2ccccc2 ZINC00043875
ClCc1c2c(nccc2)c(O)cc1 ZINC00043876
S1C(C(=O)c2ccc([N+]([O-])=O)cc2)=CC=C1 ZINC00043880
S(=O)(=O)(N1[C@@H](CCCC1)C)c2ccc(cc2)C ZINC00043881
S(=O)(=O)(N1[C@H](CCCC1)C)c2ccc(cc2)C ZINC00043883
O=C(Nc1cc(ccc1)C)CC(=O)Nc2cc(ccc2)C ZINC00043886
Brc1c(O)c(cc(Br)c1)C(=O)OC ZINC00043887
O=C1N(C(OCC)=Nc2c(cccc2)1)Cc3ccccc3 ZINC00043890
O=C1N(C(=O)c2c(cccc2)1)CCCC(=O)NCC=3OC=CC3 ZINC00043907
S(C1=NN=C(N(c2ccccc2)1)Cc3ccccc3)CC(=O)N ZINC00043908
O=C(Oc1c(OC)cc(cc1)C(=O)C)c2c(cccc2)C ZINC00043911
Clc1c(cccc1)C(=O)NNC(=O)COc2cc(cc(c2)C)C ZINC00043920
Clc1cc(ccc1)C(=O)NNC(=O)COc2cc(cc(c2)C)C ZINC00043921
Clc1ccc(cc1)C(=O)NNC(=O)COc2cc(cc(c2)C)C ZINC00043922
S1c2c([N+](=C1/C=C/Nc3ccccc3)CC)cccc2 ZINC00043923
O=C(OCC)c1ccc(NC(=O)COc2ccccc2)cc1 ZINC00043937
O=C(Nc1ccc(cc1)C(=O)C)COc2ccc(OC)cc2 ZINC00043938
O=C(OC)c1ccc(NC(=O)c2cc(OC)c(OC)cc2)cc1 ZINC00043939
O=C(NCCC1=Nc2c(N1)cccc2)c3ccc(cc3)C ZINC00043940
O=C(OCC)C1=C(N2N=C(c3ccc(cc3)C)C=C(N=C1)2)C ZINC00043942
[O-][N+](=O)c1ccc(cc1)C(=O)Nc2ccc(N3CCOCC3)cc2 ZINC00043952
O=C(NNC(=O)COc1cc(cc(c1)C)C)c2ccccc2 ZINC00043966
O=C(N[C@@H]([NH+]1CCCC1)C(=O)c2ccccc2)C=3OC=CC3 ZINC00043967
O=C(N[C@H]([NH+]1CCCC1)C(=O)c2ccccc2)C=3OC=CC3 ZINC00043968
S1C(NC(=O)c2c(OC)cccc2)=C(C(=O)N)C3=C1CCCC3 ZINC00043972
O=C1Oc2c(c(OCC(=O)N)cc(OCC(=O)N)c2)C3=C1CCCC3 ZINC00043974
S1C=2N(N=C(C2C=C1C(=O)NN3CCOCC3)C)c4ccccc4 ZINC00043979
O=C1Oc2c(c(OCC(=O)OC)cc(c2)C)C3=C1CCCC3 ZINC00043985
[N+](c1ccccc1)(=C/C=C/N(c2ccccc2)C)C ZINC00043993
[N+](c1ccccc1)(=C/C=C/N(c2ccccc2)C)C ZINC00043994
O=C(NCc1ccccc1)COc2cc(c(cc2)C)C ZINC00043998
O=C(N(c1ccccc1)C)c2cc(OC)c(OC)c(OC)c2 ZINC00044007
S(=O)(=O)(c1cc(NC(=O)COc2cc(ccc2)C)c(O)cc1)CC ZINC00044009
O=C1C2=C(OC(N)=C(C#N)[C@H](C=3N(C=CC3)C)2)CC(C1)(C)C ZINC00044016
[O-][N+](=O)c1ccc(cc1)[C@H]2NC(=O)NC(=C(C(=O)OC3CCCC3)2)C ZINC00044018
[O-][N+](=O)c1ccc(cc1)[C@@H]2NC(=O)NC(=C(C(=O)OC3CCCC3)2)C ZINC00044019
[O-][N+](=O)c1cc(ccc1)[C@H]2NC(=O)NC(=C(C(=O)OC3CCCC3)2)C ZINC00044020
[O-][N+](=O)c1cc(ccc1)[C@@H]2NC(=O)NC(=C(C(=O)OC3CCCC3)2)C ZINC00044021
O=C1N(C=2N=C3N(C(C(=O)N1)2)CCCN3Cc4ccc(cc4)C)C ZINC00044024
O=C1N(C=2N=C(N(C(C(=O)N1)2)Cc3ccccc3)N4CCOCC4)C ZINC00044026
O(c1c(OC)cccc1/C=C/c2cc[n+](cc2)CC)C ZINC00044030
O(c1c(ccc(OC)c1)/C=C/c2cc[n+](cc2)CC)C ZINC00044032
O=C(Nc1ccc(OCC)cc1)C[NH2+]Cc2ccccc2 ZINC00044040
O=C1N(C(=O)c2c(cccc2)1)[C@H](C(=O)NC3CCCCC3)C ZINC00044041
O=C1N(C(=O)c2c(cccc2)1)[C@@H](C(=O)NC3CCCCC3)C ZINC00044042
O=C1NC(=C(C(=O)OCC(C)C)[C@H](N1)c2cc3OCOc3cc2)C ZINC00044043
O=C1NC(=C(C(=O)OCC(C)C)[C@@H](N1)c2cc3OCOc3cc2)C ZINC00044044
S(C1=NC=2N(C(=O)NC(=O)C(N1Cc3ccc(cc3)C)2)C)C(C)C ZINC00044050
S(C1=NC=2N(C(=O)NC(=O)C(N1CCC)2)C)Cc3ccc(cc3)C ZINC00044051
S(C1=NC=2N(C(=O)NC(=O)C(N1Cc3cc(ccc3)C)2)C)C(C)C ZINC00044052
O=C1N(C=2N=C(N(C(C(=O)N1)2)Cc3ccc(cc3)C)NN=C(C)C)C ZINC00044053
O=C1N(C=2N=C(N(C2C(=O)N1)Cc3ccccc3)N4CC[NH2+]CC4)C ZINC00044054
O=C(OC(C)C)C=1c2c(OC1C)ccc(OC(=O)C(C)C)c2 ZINC00044055
Clc1c(cccc1)C[NH+]2CCN(N=CC=3N(C=CC3)C)CC2 ZINC00044065
[O-]C(=O)[C@@H]([NH2+]Cc1c2OC(=O)C=C(c2ccc(O)1)C)[C@@H](CC)C ZINC00044082
[O-]C(=O)[C@@H]([NH2+]Cc1c2OC(=O)C=C(c2ccc(O)1)C)[C@H](CC)C ZINC00044083
[O-]C(=O)[C@H]([NH2+]Cc1c2OC(=O)C=C(c2ccc(O)1)C)[C@@H](CC)C ZINC00044084
[O-]C(=O)[C@H]([NH2+]Cc1c2OC(=O)C=C(c2ccc(O)1)C)[C@H](CC)C ZINC00044085
[O-]C(=O)[C@@H]([NH2+]Cc1c2OC(=O)C=C(c2ccc(O)1)C)CC(C)C ZINC00044086
[O-]C(=O)[C@H]([NH2+]Cc1c2OC(=O)C=C(c2ccc(O)1)C)CC(C)C ZINC00044087
O=C1N(C=2N=C(N(C(C(=O)N1)2)CCCc3ccccc3)N(C)C)C ZINC00044092
O=C1N(C=2N=C(N(C(C(=O)N1)2)CCCc3ccccc3)NCC)C ZINC00044093
O=C1N(c2ccc(OC)cc2)C(=O)C[C@@H]([NH+]3CCC(CC3)C)1 ZINC00044101
O=C1NC(=C(C(=O)OCC(C)C)[C@H](N1)c2c(OC)cccc2)C ZINC00044102
O=C1NC(=C(C(=O)OCC(C)C)[C@@H](N1)c2c(OC)cccc2)C ZINC00044103
O=C1NC(=C(C(=O)OCC(C)C)[C@H](N1)c2ccc(OC)cc2)C ZINC00044104
O=C1NC(=C(C(=O)OCC(C)C)[C@@H](N1)c2ccc(OC)cc2)C ZINC00044105
O=C1NC(=C(C(=O)OC(C)C)[C@H](N1)c2c(OC)ccc(OC)c2)C ZINC00044106
O=C1NC(=C(C(=O)OC(C)C)[C@@H](N1)c2c(OC)ccc(OC)c2)C ZINC00044107
O=C1NC(=C(C(=O)OC(C)C)[C@H](N1)c2cc(OC)c(OC)cc2)C ZINC00044108
O=C1NC(=C(C(=O)OC(C)C)[C@@H](N1)c2cc(OC)c(OC)cc2)C ZINC00044109
O=C1N(N(C(=C(NC(=O)C[NH+]2CCOCC2)1)C)C)c3ccccc3 ZINC00044112
O=C(OCC)[C@H]1C(=O)C[C@@](O)([C@@H](C(=O)OCC)[C@H](C=2OC=CC2)1)C ZINC00044117
BrC[C@H](OCC)[N+](Cc1c2c(ccc1)cccc2)(C)C ZINC00044118
BrC[C@@H](OCC)[N+](Cc1c2c(ccc1)cccc2)(C)C ZINC00044119
O=C(OC(C)(C)C)N1[C@H](C(=O)NCc2ccccc2)CCC1 ZINC00044131
O=C(OC(C)(C)C)N1[C@@H](C(=O)NCc2ccccc2)CCC1 ZINC00044132
O=C1N(C=2N=C(N(C(C(=O)N1)2)CC=C(C)C)N3CCCCCC3)C ZINC00044135
S(c1nc(ccc(C#N)1)C)CC(=O)C=2C(=O)Oc3c(cccc3)C2 ZINC00044152
[O-][N+](=O)c1cc(c(cc1)C(=O)Nc2cc3c(cc2)cccc3)C([O-])=O ZINC00044153
O=C1Oc2c(cccc2)[C@@H]3[C@H]4c5c(OC(=O)[C@H]4[C@H]13)cccc5 ZINC00044156
O=C(OC)c1ccc(NC(=O)C=2C(=O)Oc3c(cccc3)C2)cc1 ZINC00044169
O=C(OC)c1cc(NC(=O)C=2C(=O)Oc3c(cccc3)C2)ccc1 ZINC00044170
O=C1N(C(=O)c2c(cccc2)1)CC3=NCCc4c(cccc4)3 ZINC00044190
O=C1c2c(OC(=C1C3=Nc4c(N3C)cccc4)C)cc(O)cc2 ZINC00044194
S1/C(/C(=O)N2c3c(N=C12)cccc3)=C/c4cc(OCC)c(O)cc4 ZINC00044195
N=1N2C(=NC1C)N=C(c3ccccc3)C=C2c4ccccc4 ZINC00044198
O=C(Nc1cnccc1)c2cc(ccc2)C(=O)Nc3cnccc3 ZINC00044204
[O-]C(=O)COc1c(c2OC(=O)C=C(c2cc1)c3ccccc3)C ZINC00044206
[O-]C(=O)[C@@H](Oc1cc2OC(c3ccccc3)=CC(=O)c2c(O)c1)C ZINC00044208
[O-]C(=O)[C@H](Oc1cc2OC(c3ccccc3)=CC(=O)c2c(O)c1)C ZINC00044209
[O-]C(=O)COc1cc2OC(=C(Oc3ccccc3)C(=O)c2cc1)C ZINC00044210
O=C1OC[C@@H](N1C(=O)/C=C/c2ccccc2)c3ccccc3 ZINC00044217
O1c2c(O[C@H]([C@@]1(O)c3nc4c(cc3)cccc4)C)cccc2 ZINC00044221
O1c2c(O[C@@H]([C@@]1(O)c3nc4c(cc3)cccc4)C)cccc2 ZINC00044222
O1c2c(O[C@H]([C@]1(O)c3nc4c(cc3)cccc4)C)cccc2 ZINC00044223
O1c2c(O[C@@H]([C@]1(O)c3nc4c(cc3)cccc4)C)cccc2 ZINC00044224
[O-]C=1C(=O)N(Cc2ccccc2)CC(C(=O)c3ccccc3)1 ZINC00044225
O=C1N(C(=O)c2c(cccc2)1)CC(=O)Oc3ccc(cc3)CC ZINC00044227
O=C\1OC(=N/C1=C/c2cc(OC)c(OC)cc2)c3ccccc3 ZINC00044228
O=C\1OC(=N/C1=C\c2cc(OC)c(OC)cc2)c3ccccc3 ZINC00044229
O=C1N(C(=O)c2c(cccc2)1)CC(=O)Oc3c(cccc3C)C ZINC00044230
O=C1Nc2c(cccc2)[C@@](O)1[C@H](C(=O)c3ccccc3)C(=O)C ZINC00044231
O=C1Nc2c(cccc2)[C@](O)1[C@H](C(=O)c3ccccc3)C(=O)C ZINC00044233
Clc1c(NC(=O)[C@@H]2CN(c3ccc(F)cc3)C(=O)C2)c(ccc1)C ZINC00044256
Clc1c(NC(=O)[C@H]2CN(c3ccc(F)cc3)C(=O)C2)c(ccc1)C ZINC00044257
Clc1c(ccc(NC(=O)[C@@H]2CN(c3ccc(F)cc3)C(=O)C2)c1)C ZINC00044258
Clc1c(ccc(NC(=O)[C@H]2CN(c3ccc(F)cc3)C(=O)C2)c1)C ZINC00044259
ClC=1N(N=C(C1C(=O)NCc2ccccc2)C)c3ccccc3 ZINC00044260
O=C1N(C(=O)c2c(cccc2)1)[C@@H](C(=O)Nc3ccc(cc3)C)C ZINC00044276
O=C1N(C(=O)c2c(cccc2)1)[C@H](C(=O)Nc3ccc(cc3)C)C ZINC00044277
O=C1N(C(=O)c2c(cccc2)1)[C@H](C(=O)Nc3cc(OC)ccc3)C ZINC00044282
O=C1N(C(=O)c2c(cccc2)1)[C@@H](C(=O)Nc3cc(OC)ccc3)C ZINC00044283
O=C1N(C(=O)c2c(cccc2)1)CCC(=O)Nc3cc(OC)ccc3 ZINC00044285
O=C1OC(=CC=2OC(N)=C(C#N)[C@H](c3c(OC)ccc(OC)c3)C12)C ZINC00044286
O=C1OC(=CC=2OC(N)=C(C#N)[C@@H](c3c(OC)ccc(OC)c3)C12)C ZINC00044287
O=C1N(C(=O)c2c(cccc2)1)CC(=O)Nc3c(OC)ccc(OC)c3 ZINC00044288
O=C(Nc1ccccc1)C2=NN(C(C(=O)Nc3ccccc3)=C2)C ZINC00044289
O=C(NN=Cc1cc(O)c(OC)cc1)C=2NN=C(c3ccccc3)C2 ZINC00044292
Clc1c(NC(=O)[C@@H]2CN(c3ccccc3)C(=O)C2)c(ccc1)C ZINC00044306
Clc1c(NC(=O)[C@H]2CN(c3ccccc3)C(=O)C2)c(ccc1)C ZINC00044307
Clc1cc(NC(=O)[C@@H]2CN(c3ccccc3)C(=O)C2)c(cc1)C ZINC00044308
Clc1ccc(NC(=O)[C@@H]2CN(c3ccc(cc3)C)C(=O)C2)cc1 ZINC00044310
Clc1ccc(N2C(=O)C[C@H](C(=O)Nc3ccc(OC)cc3)C2)cc1 ZINC00044312
Clc1ccc(N2C(=O)C[C@@H](C(=O)Nc3ccc(OC)cc3)C2)cc1 ZINC00044313
Clc1ccc(N2C(=O)C[C@H](C(=O)Nc3c(OC)cccc3)C2)cc1 ZINC00044314
Clc1ccc(N2C(=O)C[C@@H](C(=O)Nc3c(OC)cccc3)C2)cc1 ZINC00044315
Fc1ccc(N2C(=O)C[C@H](C(=O)Nc3c(cccc3)C)C2)cc1 ZINC00044322
Fc1ccc(N2C(=O)C[C@@H](C(=O)Nc3c(cccc3)C)C2)cc1 ZINC00044323
Fc1ccc(N2C(=O)C[C@H](C(=O)Nc3cc(ccc3)C)C2)cc1 ZINC00044324
Fc1ccc(N2C(=O)C[C@@H](C(=O)Nc3cc(ccc3)C)C2)cc1 ZINC00044325
Fc1ccc(N2C(=O)C[C@H](C(=O)Nc3ccc(cc3)C)C2)cc1 ZINC00044326
Fc1ccc(N2C(=O)C[C@@H](C(=O)Nc3ccc(cc3)C)C2)cc1 ZINC00044327
Fc1ccc(N2C(=O)C[C@H](C(=O)Nc3cc(OC)ccc3)C2)cc1 ZINC00044328
Fc1ccc(N2C(=O)C[C@@H](C(=O)Nc3cc(OC)ccc3)C2)cc1 ZINC00044329
Fc1ccc(N2C(=O)C[C@H](C(=O)Nc3ccc(OC)cc3)C2)cc1 ZINC00044330
Fc1ccc(N2C(=O)C[C@H](C(=O)Nc3c(OC)cccc3)C2)cc1 ZINC00044332
Fc1ccc(N2C(=O)C[C@@H](C(=O)Nc3c(OC)cccc3)C2)cc1 ZINC00044333
O=C(N(C)C)C=1c2c(OC(c3ccccc3)1)ccc(OC)c2 ZINC00044343
O=C(Nc1c(OC)cc(OC)cc1)/C=C/c2cc3OCOc3cc2 ZINC00044349
O=C(NC=1C(=O)N(N(C1C)C)c2ccccc2)c3ccccc3 ZINC00044356
O=C1N(C(=O)c2c(cccc2)1)CC(=O)Nc3ccc(N(C)C)cc3 ZINC00044364
[O-][N+](=O)c1cc(NC(=O)[C@@H]2CN(c3ccc(cc3)C)C(=O)C2)ccc1 ZINC00044365
[O-][N+](=O)c1cc(NC(=O)[C@H]2CN(c3ccc(cc3)C)C(=O)C2)ccc1 ZINC00044366
O=C(NN=CC=1C(=NN(c2ccccc2)C1C)C)c3cnccc3 ZINC00044369
Fc1ccc(cc1)C(=O)C[C@H]([NH2+][C@H](c2ccccc2)C)C([O-])=O ZINC00044381
Fc1ccc(cc1)C(=O)C[C@H]([NH2+][C@@H](c2ccccc2)C)C([O-])=O ZINC00044382
Fc1ccc(cc1)C(=O)C[C@@H]([NH2+][C@H](c2ccccc2)C)C([O-])=O ZINC00044383
Fc1ccc(cc1)C(=O)C[C@@H]([NH2+][C@@H](c2ccccc2)C)C([O-])=O ZINC00044384
S1C(/C=C(/NC(=O)c2ccccc2)\C(=O)N3CCCC3)=CC=C1 ZINC00044390
O=C1N(c2ccccc2)C[C@@H](C(=O)Nc3c(OC)cccc3)C1 ZINC00044393
O=C1N(c2ccccc2)C[C@H](C(=O)Nc3c(OC)cccc3)C1 ZINC00044394
O=C1N(c2ccccc2)C[C@@H](C(=O)Nc3cc(OC)ccc3)C1 ZINC00044395
O=C1N(c2ccccc2)C[C@H](C(=O)Nc3cc(OC)ccc3)C1 ZINC00044396
S1C(/C=C(/NC(=O)c2ccccc2)\C(=O)N3CCOCC3)=CC=C1 ZINC00044397
O=C1OC(=C(C(=O)C)C=C(NC(=O)c2ccccc2)1)/C=C/[NH+](C)C ZINC00044403
O=C1NC(=C(C(=O)OC)[C@H](N1)c2c3c(cc(OC)c2)cccc3)C ZINC00044405
O=C1NC(=C(C(=O)OC)[C@@H](N1)c2c3c(cc(OC)c2)cccc3)C ZINC00044406
OC[C@@H]1C2c3c(cccc3)C(c4c(cccc4)2)[C@H]1CO ZINC00044412
OC[C@H]1C2c3c(cccc3)C(c4c(cccc4)2)[C@@H]1CO ZINC00044413
[O-]C(=O)C[C@]1(OC(c2c(cccc2)1)(C)C)c3ccccc3 ZINC00044415
O=C(c1cc2OCCOc2cc1)CCc3ccc(OC)cc3 ZINC00044420
O1c2c(cc3OCOc3c2)[C@H](c4c(O)c(OC)ccc4)[C@H]([C@H]1O)C ZINC00044421
O1c2c(cc3OCOc3c2)[C@H](c4c(O)c(OC)ccc4)C[C@]1(O)C ZINC00044422
O1c2c(cc3OCOc3c2)[C@H](c4c(O)c(OC)ccc4)C[C@@]1(O)C ZINC00044423
O1c2c(cc3OCOc3c2)[C@@H](c4c(O)c(OC)ccc4)C[C@]1(O)C ZINC00044424
O1c2c(cc3OCOc3c2)[C@@H](c4c(O)c(OC)ccc4)C[C@@]1(O)C ZINC00044425
O=C(Oc1c(OC)cc(cc1)C(=O)C)c2cc(OC)c(OC)cc2 ZINC00044426
O=C(N[C@H](C(=O)OC)Cc1ccccc1)c2ccc(cc2)C ZINC00044431
O=C(N[C@@H](C(=O)OC)Cc1ccccc1)c2ccc(cc2)C ZINC00044432
O=C(Nc1cc2OCCOc2cc1)Cc3cc(OC)c(OC)cc3 ZINC00044441
O=C(OCC)c1cc(NC(=O)c2cc(OC)c(OC)cc2)ccc1 ZINC00044442
O=C(NCCC1=Nc2c(N1)cccc2)c3cc(OC)c(OC)cc3 ZINC00044443
S1C(=NC(c2ccccc2)=C1)[C@@H]3C4(OC(=O)C3)CCCCC4 ZINC00044446
S1C(=NC(c2ccccc2)=C1)[C@H]3C4(OC(=O)C3)CCCCC4 ZINC00044447
O=C(Nc1ccc(N2CCOCC2)cc1)c3ccc(cc3)C ZINC00044457
O=C(NNC(=O)COc1cc(cc(c1)C)C)c2ccc(cc2)C ZINC00044458
O=C(NNC(=O)COc1cc(cc(c1)C)C)c2c(cccc2)C ZINC00044459
O=C(NNC(=O)COc1cc(cc(c1)C)C)c2cc(ccc2)C ZINC00044460
O=C(NNC(=O)COc1c(cccc1)C)c2cc(OC)c(OC)cc2 ZINC00044467
[O-]C(=O)[C@@H]([NH2+]Cc1c2OC(=O)C3=C(c2ccc(O)1)CCCC3)CC ZINC00044490
[O-]C(=O)[C@H]([NH2+]Cc1c2OC(=O)C3=C(c2ccc(O)1)CCCC3)CC ZINC00044491
O=C1N(C=2N=C(N(C(C(=O)N1)2)Cc3ccccc3)N4CCCCC4)C ZINC00044493
O(c1c(OC)c(ccc(OC)1)/C=C/c2cc[n+](cc2)CC)C ZINC00044494
O=C(Nc1c(cccc1C)C)CNc2c(cccc2C)C ZINC00044500
O=C1N(C(=O)c2c(cccc2)1)CCC(=O)NC3CCCCCC3 ZINC00044503
O=C1NC(=C(C(=O)OC2CCCC2)[C@H](N1)c3c(OC)cccc3)C ZINC00044505
O=C1NC(=C(C(=O)OC2CCCC2)[C@@H](N1)c3c(OC)cccc3)C ZINC00044506
O=C1N(C2CCCCC2)CC(C#N)=C(NN(c3ccccc3)C)1 ZINC00044509
[S-]C=1NC(=C(C(=O)C)[C@@H](c2cnccc2)C(C#N)1)C ZINC00044513
O=C1N(C=2N=C(N(C(C(=O)N1)2)CCC(C)C)NCc3ccccc3)C ZINC00044526
O=C1NC(=C(C(=O)OCC(C)C)[C@H](N1)c2c(OC)ccc(OC)c2)C ZINC00044548
O=C1NC(=C(C(=O)OCC(C)C)[C@@H](N1)c2c(OC)ccc(OC)c2)C ZINC00044549
[O-]C(=O)[C@@H]([NH+]1CCCC1)CC(=O)c2ccc(cc2)C(C)(C)C ZINC00044552
[O-]C(=O)[C@H]([NH+]1CCCC1)CC(=O)c2ccc(cc2)C(C)(C)C ZINC00044553
O=C1NC(=C(C(=O)OCC(C)C)[C@H](N1)c2ccc(N(C)C)cc2)C ZINC00044565
O=C1NC(=C(C(=O)OCC(C)C)[C@@H](N1)c2ccc(N(C)C)cc2)C ZINC00044566
O=C1[C@@H](C[N+]2([C@H](c3c(cc(OC)c(OC)c3)CC2)C1)C)CC ZINC00044568
Fc1ccc(cc1)[C@H]2C(C#N)=C(OC=3c4c(OC(=O)C32)cccc4)N ZINC00044582
Fc1ccc(cc1)[C@@H]2C(C#N)=C(OC=3c4c(OC(=O)C32)cccc4)N ZINC00044583
O1c2c3ncccc3ccc2[C@H](c4ccccc4)C(C#N)=C1N ZINC00044594
O1c2c3ncccc3ccc2[C@@H](c4ccccc4)C(C#N)=C1N ZINC00044595
O=C1OCC=2Oc3c(cc4OCOc4c3)[C@H](c5cc(OC)ccc5)C12 ZINC00044601
O=C1OCC=2Oc3c(cc4OCOc4c3)[C@@H](c5cc(OC)ccc5)C12 ZINC00044602
Fc1c(N[C@@H](NC(=O)C=2OC=CC2)C(=O)c3ccccc3)cccc1 ZINC00044605
Fc1c(N[C@H](NC(=O)C=2OC=CC2)C(=O)c3ccccc3)cccc1 ZINC00044606
Clc1ccc(cc1)[C@@H]2C(C#N)(C#N)C(N)=C(C#N)C3=CCN(C[C@H]32)C ZINC00044616
O=C(N1C=Cc2c(cc(OC)c(OC)c2)[C@H]1C#N)c3ccccc3 ZINC00044620
O=C(N1C=Cc2c(cc(OC)c(OC)c2)[C@@H]1C#N)c3ccccc3 ZINC00044621
O=C(N/C(/C(=O)NCC=1OC=CC1)=C/C=2OC=CC2)c3ccccc3 ZINC00044625
O=C(Oc1c(c2OC=C(Oc3ccc(OC)cc3)C(=O)c2cc1)C)C ZINC00044644
O=C(OCC)[C@@H]1C(=O)C(=O)N(c2ccccc2)[C@@H](c3ccccc3)1 ZINC00044656
O=C(OCC)[C@H]1C(=O)C(=O)N(c2ccccc2)[C@H](c3ccccc3)1 ZINC00044657
O=C(OCC)C=1c2c(OC(c3ccccc3)1)ccc(OCC(=O)N)c2 ZINC00044660
O=C1Oc2c(c(O)ccc2C=C1C3=Nc4c(N3)cccc4)C[NH+](C)C ZINC00044663
O=C1N(c2ccccc2)C(=O)C[C@H](N3c4c(cccc4)CCC3)1 ZINC00044671
O=C1N(c2ccccc2)C[C@@H](C(=O)Nc3ccc(cc3)C(=O)C)C1 ZINC00044674
O=C1N(c2ccccc2)C[C@H](C(=O)Nc3ccc(cc3)C(=O)C)C1 ZINC00044675
O=C1N(C(=O)c2c(cccc2)1)[C@@H](C(=O)Nc3c(c(ccc3)C)C)C ZINC00044678
O=C1N(C(=O)c2c(cccc2)1)[C@H](C(=O)Nc3c(c(ccc3)C)C)C ZINC00044679
O=C1Oc2c(cccc2)C=3OC(N)=C(C#N)[C@@H](C13)C4CCCCC4 ZINC00044682
O=C1Oc2c(cccc2)C=3OC(N)=C(C#N)[C@H](C13)C4CCCCC4 ZINC00044683
[O-]C=1/C(=C/N[C@@H](C(=O)OC)CC=2c3c(NC2)cccc3)/C=CC(=O)C1 ZINC00044684
[O-]C=1/C(=C/N[C@H](C(=O)OC)CC=2c3c(NC2)cccc3)/C=CC(=O)C1 ZINC00044686
O=C(OC)c1c(NC(=O)[C@@H]2CN(c3ccccc3)C(=O)C2)cccc1 ZINC00044688
O=C(OC)c1c(NC(=O)[C@H]2CN(c3ccccc3)C(=O)C2)cccc1 ZINC00044689
O=C(OC)[C@@H]1C(=O)c2c(cc(OC)c(OC)c2)[C@H](c3ccccc3)1 ZINC00044698
O=C(OC)[C@@H]1C(=O)c2c(cc(OC)c(OC)c2)[C@@H](c3ccccc3)1 ZINC00044699
O=C(OC)[C@H]1C(=O)c2c(cc(OC)c(OC)c2)[C@H](c3ccccc3)1 ZINC00044700
O=C(OC)[C@H]1C(=O)c2c(cc(OC)c(OC)c2)[C@@H](c3ccccc3)1 ZINC00044701
Clc1ccc(N2C(=O)C[C@H](C(=O)Nc3c(cccc3C)C)C2)cc1 ZINC00044707
Clc1ccc(N2C(=O)C[C@@H](C(=O)Nc3c(cccc3C)C)C2)cc1 ZINC00044708
Fc1ccc(N2C(=O)C[C@H](C(=O)Nc3c(ccc(c3)C)C)C2)cc1 ZINC00044722
Fc1ccc(N2C(=O)C[C@@H](C(=O)Nc3c(ccc(c3)C)C)C2)cc1 ZINC00044723
Fc1ccc(N2C(=O)C[C@H](C(=O)Nc3c(cccc3C)C)C2)cc1 ZINC00044724
Fc1ccc(N2C(=O)C[C@@H](C(=O)Nc3c(cccc3C)C)C2)cc1 ZINC00044725
Fc1ccc(N2C(=O)C[C@H](C(=O)Nc3cc(c(cc3)C)C)C2)cc1 ZINC00044726
Fc1ccc(N2C(=O)C[C@@H](C(=O)Nc3cc(c(cc3)C)C)C2)cc1 ZINC00044727
Fc1ccc(N2C(=O)C[C@H](C(=O)Nc3c(OCC)cccc3)C2)cc1 ZINC00044728
Fc1ccc(N2C(=O)C[C@@H](C(=O)Nc3c(OCC)cccc3)C2)cc1 ZINC00044729
Fc1ccc(N2C(=O)C[C@H](C(=O)Nc3ccc(OCC)cc3)C2)cc1 ZINC00044730
[O-]C(=O)[C@@H]([NH2+]Cc1c2OC(=O)c3c(c2ccc(O)1)cccc3)C(C)C ZINC00044740
O=C1N(C(=O)c2c(cccc2)1)CCC(=O)Nc3ccc(N(C)C)cc3 ZINC00044745
Fc1ccc(N2C(=O)C[C@H](C(=O)Nc3ccc(N(C)C)cc3)C2)cc1 ZINC00044748
Fc1ccc(N2C(=O)C[C@@H](C(=O)Nc3ccc(N(C)C)cc3)C2)cc1 ZINC00044749
O=C1N(c2ccccc2)C[C@@H](C(=O)Nc3c(ccc(c3)C)C)C1 ZINC00044752
O=C1N(c2ccccc2)C[C@H](C(=O)Nc3c(ccc(c3)C)C)C1 ZINC00044753
O=C1N(c2ccccc2)C[C@@H](C(=O)Nc3c(cccc3C)C)C1 ZINC00044754
O=C1N(c2ccccc2)C[C@H](C(=O)Nc3c(cccc3C)C)C1 ZINC00044755
O=C1N(c2ccccc2)C[C@@H](C(=O)Nc3cc(c(cc3)C)C)C1 ZINC00044756
O=C1N(c2ccccc2)C[C@H](C(=O)Nc3cc(c(cc3)C)C)C1 ZINC00044757
O=C1N(c2ccc(cc2)C)C[C@@H](C(=O)Nc3c(cccc3)C)C1 ZINC00044760
O=C1N(c2ccc(cc2)C)C[C@H](C(=O)Nc3c(cccc3)C)C1 ZINC00044761
O=C1N(c2ccc(cc2)CC)C[C@@H](C(=O)Nc3ccccc3)C1 ZINC00044762
O=C1N(c2ccc(cc2)CC)C[C@H](C(=O)Nc3ccccc3)C1 ZINC00044763
O=C1C2=C(OC(N)=C(C#N)[C@H](c3c(cccc3)C)2)CC(C1)(C)C ZINC00044764
O=C1C2=C(OC(N)=C(C#N)[C@@H](c3c(cccc3)C)2)CC(C1)(C)C ZINC00044765
S1c2c(N(C1=O)CC(=O)Nc3c(cccc3CC)CC)cccc2 ZINC00044768
O=C1N(c2ccccc2)C[C@@H](C(=O)Nc3c(OCC)cccc3)C1 ZINC00044771
O=C1N(c2ccccc2)C[C@H](C(=O)Nc3c(OCC)cccc3)C1 ZINC00044772
O=C(N/C(/C(=O)N1CCCC1)=C/C=2OC=CC2)c3ccc(cc3)C ZINC00044773
O=C1N(c2ccc(OC)cc2)C(=O)C[C@@H]([NH+](Cc3ccccc3)C)1 ZINC00044777
O=C1N(c2ccc(cc2)C)C[C@@H](C(=O)Nc3c(OC)cccc3)C1 ZINC00044779
O=C1N(c2ccc(cc2)C)C[C@H](C(=O)Nc3c(OC)cccc3)C1 ZINC00044780
O=C1N(c2ccccc2)C[C@@H](C(=O)Nc3ccc(OCC)cc3)C1 ZINC00044781
O=C1N(c2ccccc2)C[C@H](C(=O)Nc3ccc(OCC)cc3)C1 ZINC00044782
O=C1N(c2ccc(cc2)C)C[C@@H](C(=O)Nc3cc(OC)ccc3)C1 ZINC00044783
O=C1N(c2ccc(cc2)C)C[C@H](C(=O)Nc3cc(OC)ccc3)C1 ZINC00044784
O=C1N(c2ccccc2)C[C@@H](C(=O)Nc3c(OC)cc(OC)cc3)C1 ZINC00044785
O=C1N(c2ccccc2)C[C@H](C(=O)Nc3c(OC)cc(OC)cc3)C1 ZINC00044786
O=C(N/C(/C(=O)N1CCOCC1)=C/C=2OC=CC2)c3ccc(cc3)C ZINC00044787
O=C(N/C(/C(=O)NC[C@@H]1OCCC1)=C/C=2OC=CC2)c3ccccc3 ZINC00044791
O=C(N/C(/C(=O)NC[C@H]1OCCC1)=C/C=2OC=CC2)c3ccccc3 ZINC00044793
O1c2c(cc3OCOc3c2)[C@H](c4c(O)c(OC)ccc4)[C@H]([C@]1(O)C)C ZINC00044803
O=C1N(c2ccccc2)C[C@@H](C(=O)Nc3ccc(N(C)C)cc3)C1 ZINC00044824
O=C1N(c2ccccc2)C[C@H](C(=O)Nc3ccc(N(C)C)cc3)C1 ZINC00044825
O=C(N[C@H]([NH+]1CCCCCC1)C(=O)c2ccccc2)C=3OC=CC3 ZINC00044832
O=C(NNC(=O)COc1c(ccc(c1)C)C(C)C)c2ccccc2 ZINC00044833
O=C1Oc2c(c(O)c(c(c2)C)C[NH+]3CCCC3)C4=C1CCCC4 ZINC00044849
O(c1c(OC)cc2c(c1)[C@H]([NH+](CC2)C)Cc3ccc(O)cc3)C ZINC00044851
O(c1c(OC)cc2c(c1)[C@@H]([NH+](CC2)C)Cc3ccc(O)cc3)C ZINC00044853
O=C(Nc1c(cccc1C)CC)c2cc(OC)c(OC)c(OC)c2 ZINC00044856
O=C(Nc1c(cccc1)C(C)C)c2cc(OC)c(OC)c(OC)c2 ZINC00044857
O(c1c(cccc1)C=NN2CC[NH+](Cc3ccccc3)CC2)C ZINC00044862
O=C1N(C(=O)c2c(cccc2)1)[C@H](C(=O)N3CCCCCC3)C(C)C ZINC00044866
O=C1N(C(=O)c2c(cccc2)1)[C@@H](C(=O)N3CCCCCC3)C(C)C ZINC00044867
O=C1N(C(=O)c2c(cccc2)1)[C@@H](C(=O)N3CCC(CC3)C)C(C)C ZINC00044869
O=C1N(C(=O)c2c(cccc2)1)[C@H](C(=O)N3CCC(CC3)C)C(C)C ZINC00044870
O=C1N(C(=O)c2c(cccc2)1)CCC(=O)N(CC(C)C)CC(C)C ZINC00044881
O=C1N(C=Nc2c(cccc2)1)CC(=O)c3cc4c(cc3)cccc4 ZINC00044908
O=C(OCC)/C(/C#N)=C/1\c2c(N(C(=O)1)Cc3ccccc3)cccc2 ZINC00044917
O=C(N[C@@H](N1C(=O)C=C(N=C1)C)C(=O)c2ccccc2)c3ccccc3 ZINC00044935
O=C(N[C@H](N1C(=O)C=C(N=C1)C)C(=O)c2ccccc2)c3ccccc3 ZINC00044936
[O-]C=1N(c2c(cccc2)C(=O)C1C(=O)Nc3nc(cc(c3)C)C)CC=C ZINC00044954
O=C1N(c2ccc(cc2)C)C[C@@H](C(=O)Nc3ccc(cc3)C(=O)C)C1 ZINC00044967
O=C1N(c2ccc(cc2)C)C[C@H](C(=O)Nc3ccc(cc3)C(=O)C)C1 ZINC00044968
Fc1ccc(N2C(=O)C[C@H](C(=O)Nc3c(cc(cc3C)C)C)C2)cc1 ZINC00044982
Fc1ccc(N2C(=O)C[C@@H](C(=O)Nc3c(cc(cc3C)C)C)C2)cc1 ZINC00044983
O=C1N(c2ccccc2)C[C@@H](C(=O)Nc3c(cc(cc3C)C)C)C1 ZINC00045003
O=C1N(c2ccccc2)C[C@H](C(=O)Nc3c(cc(cc3C)C)C)C1 ZINC00045004
O=C1N(c2ccc(cc2)C)C[C@@H](C(=O)Nc3c(cccc3C)C)C1 ZINC00045005
O=C1N(c2ccc(cc2)C)C[C@H](C(=O)Nc3c(cccc3C)C)C1 ZINC00045006
O=C(N/C(/C(=O)N1CCC(CC1)C)=C\C=2OC=CC2)c3ccccc3 ZINC00045012
O=C1N(c2ccc(cc2)CC)C[C@@H](C(=O)Nc3c(OC)cccc3)C1 ZINC00045014
O=C1N(c2ccc(cc2)CC)C[C@H](C(=O)Nc3c(OC)cccc3)C1 ZINC00045015
O=C1N(c2ccc(cc2)CC)C[C@@H](C(=O)Nc3cc(OC)ccc3)C1 ZINC00045016
O=C1N(c2ccc(cc2)CC)C[C@H](C(=O)Nc3cc(OC)ccc3)C1 ZINC00045017
O=C1N(c2ccc(cc2)CC)C[C@@H](C(=O)Nc3ccc(OC)cc3)C1 ZINC00045018
O=C1N(c2ccc(cc2)CC)C[C@H](C(=O)Nc3ccc(OC)cc3)C1 ZINC00045019
O=C1N(c2ccc(cc2)C)C[C@@H](C(=O)Nc3ccc(OCC)cc3)C1 ZINC00045020
O=C1N(c2ccc(cc2)C)C[C@H](C(=O)Nc3ccc(OCC)cc3)C1 ZINC00045021
O=C(N/C(/C(=O)NCC=1OC=CC1)=C/c2ccccc2)c3ccccc3 ZINC00045088
O=C(N/C(/C(=O)NCC=1OC=CC1)=C\c2ccccc2)c3ccccc3 ZINC00045089
O=C1N(c2ccc(cc2)CC)C[C@@H](C(=O)Nc3c(cccc3C)C)C1 ZINC00045120
O=C1N(c2ccc(cc2)CC)C[C@H](C(=O)Nc3c(cccc3C)C)C1 ZINC00045121
S1C(NC(=O)C(C)(C)C)=C(C(=O)OCC)C(=C1C(=O)C)C ZINC00045190
O=C1N(C(=O)c2c(cccc2)1)CCC(=O)NC3CCCC3 ZINC00045191
O=C(OCC)c1ccc(NC(=O)c2cc(OC)c(OC)cc2)cc1 ZINC00045192
O=C1N(C(=O)c2c(cccc2)1)[C@@H](C(=O)Nc3c(OCC)cccc3)C ZINC00045198
O=C1N(C(=O)c2c(cccc2)1)[C@H](C(=O)Nc3c(OCC)cccc3)C ZINC00045199
O=C1N(C(=O)c2c(cccc2)1)[C@@H](C(=O)Nc3c(cccc3C)CC)C ZINC00045209
O=C1N(C(=O)c2c(cccc2)1)[C@H](C(=O)Nc3c(cccc3C)CC)C ZINC00045210
Fc1c(NC(=O)CCN2C(=O)c3c(cccc3)C(=O)2)cccc1 ZINC00045211
O=C1N(C(=O)c2c(cccc2)1)CC(=O)Nc3c(cccc3C)CC ZINC00045212
O=C1N(C(=O)c2c(cccc2)1)CC(=O)Nc3c(cccc3)C(C)C ZINC00045213
O=C1N(C(=O)c2c(cccc2)1)[C@H](C(=O)N3CCCCC3)C(C)C ZINC00045219
O=C1N(C(=O)c2c(cccc2)1)[C@@H](C(=O)N3CCCCC3)C(C)C ZINC00045220
Fc1c(NC(=O)C=2C(=O)Oc3c(cccc3)C2)ccc(F)c1 ZINC00045221
Brc1ccc(OCC(=O)Nc2cc(ccc2)C(=O)C)cc1 ZINC00045223
O=C(Nc1ccc(N2CCOCC2)cc1)COc3cc(ccc3)C ZINC00045228
S1c2c(N=C1C)c3SC=Cc3c(O)c2 ZINC00045231
O=C(NNC(=O)COc1ccc(cc1)C)Nc2ccccc2 ZINC00045235
S(=O)(=O)(c1cc(NC(=O)COc2ccccc2)c(O)cc1)CC ZINC00045236
S(NCC=1OC=CC1)c2c([N+]([O-])=O)cccc2 ZINC00045240
O=C(OCC)c1ccc(NC(=O)c2cnccc2)cc1 ZINC00045243
N(N)=C1c2c(c3c(cccc3)1)cccc2 ZINC00045244
S1/C(=C\2/c3c(NC(=O)2)cccc3)/C(=O)N4c5c(N=C14)cccc5 ZINC00045247
O=C(Nc1cc2OCOc2cc1)/C=C/c3cc4OCOc4cc3 ZINC00045256
O=C(N1CCC(CC1)C)/C=C/c2cc3OCOc3cc2 ZINC00045258
O=C(OC)c1ccc(NC(=O)CN2C(=O)c3c(cccc3)C(=O)2)cc1 ZINC00045263
S1C(=NC=C1)NC(=O)c2cc(OC)c(OC)c(OC)c2 ZINC00045264
Clc1c(cccc1)C(=O)NCCC2=Nc3c(N2)cccc3 ZINC00045265
O=C1N(c2ccc(OC)cc2)C(=O)[C@@H]3[C@@H]4O[C@@H](C=C4)[C@H]13 ZINC00045275
[O-]C=1N(c2c(cccc2)C(=O)C1C(=O)Nc3c(cccc3)C)C ZINC00045276
[O-]C=1N(c2c(cccc2)C(=O)C1C(=O)Nc3c(cc(cc3)C)C)C ZINC00045278
Brc1cc(c(NC(=O)CC(=O)OCC)cc1)C([O-])=O ZINC00045279
[O-]C(=O)c1c(NC(=O)CC(=O)NC(C)C)cccc1 ZINC00045280
[O-]C(=O)c1c(NC(=O)CC(=O)NCc2ccccc2)cccc1 ZINC00045281
O=C(NN=CC=1c2c(NC1C)cccc2)CCN3c4c(N=C3)cccc4 ZINC00045282
O=C(NN=Cc1ccc(cc1)C)CCN2c3c(N=C2)cccc3 ZINC00045284
N#CC=1C2=Nc3c(N2C(N(C)C)=C4C1CCC4)cccc3 ZINC00045290
O=C(NN)C=1N(N=C(c2ccccc2)C1)c3ccccc3 ZINC00045293
O=C(NN=Cc1c(O)cccc1)CC2=Nc3c(N2)cccc3 ZINC00045295
O=C1N2c3c(NC2=C(C(=O)NN)C(=C1)C)cccc3 ZINC00045297
S(C1=Nc2c(N1)cccc2)CC(=O)NN=C3CCCCC3 ZINC00045301
S(C1=Nc2c(N1)cccc2)CC(=O)NN=C(c3ccccc3)C ZINC00045302
O=C(NN=C(c1ccccc1)c2ccccc2)C3=NNC=C3 ZINC00045324
O=C(NN=Cc1c(O)ccc2c1cccc2)C3=NNC(=N3)N ZINC00045333
O(c1c(OC)ccc(c1)C2=C(N(N=C2C)c3ccccc3)N)C ZINC00045335
O=C(Nc1ccc(cc1)C)Cc2cc(OC)c(OC)cc2 ZINC00045338
S=C(NNC(=O)c1cc(ccc1)C)NCC=2OC=CC2 ZINC00045343
S=C(NNC(=O)c1ccc([N+]([O-])=O)cc1)NCC=2OC=CC2 ZINC00045344
S=C(NNC(=O)c1cnccc1)NC2=CC=C(CC2)C ZINC00045345
S(c1nc(cc(n1)C)C)CC(=O)NN=CC=2SC=CC2 ZINC00045346
Clc1c(Cl)ccc(c1)C=NNC(=O)c2nccnc2 ZINC00045348
O=C(NN=Cc1c(OC)c(OC)c(OC)cc1)c2nccnc2 ZINC00045350
S(c1ccc(cc1)C=NNC(=O)c2nccnc2)C ZINC00045352
Clc1c(c(F)ccc1)C=NNC(=O)c2nccnc2 ZINC00045354
O=C(NN=Cc1c(OC)c(OC)ccc1)c2nccnc2 ZINC00045356
O=C(OC)c1ccc(cc1)C=NNC(=O)c2nccnc2 ZINC00045358
O=C(NN=Cc1cc(OCc2ccccc2)ccc1)c3nccnc3 ZINC00045362
O=C(NN=Cc1c(O)c(ccc1)CC=C)c2nccnc2 ZINC00045364
Clc1cc(ccc1)C=NNC(=O)c2nccnc2 ZINC00045366
O=C(NN=Cc1c2c(ccc1)cccc2)c3nccnc3 ZINC00045370
O=C(NN=Cc1c(OCC)cccc1)c2nccnc2 ZINC00045372
O=C(NN=Cc1ccc(cc1)CC)c2nccnc2 ZINC00045374
O=C1Oc2c(c(OC)cc(OC)c2)C3=C1CCCC3 ZINC00045385
FC(F)(F)C(=O)Oc1c(cc(c(c1)C)C(=O)C)C(C)C ZINC00045388
ClC(Cl)(Cl)C1(OCCO1)NC(=O)c2ccc(F)cc2 ZINC00045394
O=C(OCN1C(=O)c2c(cccc2)C(=O)1)Nc3ccccc3 ZINC00045395
FC(F)(F)C1(Oc2c(O1)cccc2)NC(=O)NN3C=NN=C3 ZINC00045396
ClC(Cl)(Cl)C1(OCCO1)NC(=O)c2ccccc2 ZINC00045397
ClC(Cl)(Cl)C1(Oc2c(O1)cccc2)NC(=O)C ZINC00045398
ClC(Cl)(Cl)C1(Oc2c(O1)cccc2)NC(=O)CCl ZINC00045399
ClCC(=O)NC1(Oc2c(O1)cccc2)C(F)(F)F ZINC00045401
FC(F)(F)C(=O)NC(=O)Nc1c(OC(F)F)cccc1 ZINC00045405
FC(F)(F)C(=O)NC1(Oc2c(O1)cccc2)C(F)(F)F ZINC00045406
ClC(Cl)(Cl)C1=NC(=O)N2C(=N1)C=CC=C2 ZINC00045413
Clc1c(Cl)cc2OC(Oc2c1)(NC(=O)C)C(F)(F)F ZINC00045414
Clc1cc2O[C@](Oc2cc1)(NC(=O)N(C)C)C(F)(F)F ZINC00045418
Clc1cc2O[C@@](Oc2cc1)(NC(=O)N(C)C)C(F)(F)F ZINC00045419
FC(F)(F)C1(OCCO1)NC(=O)Oc2ccccc2 ZINC00045420
[O-][N+](=O)c1ccc(cc1)C(=O)N=C2NCCCCCN2 ZINC00045438
Brc1ccc(cc1)C(=O)N=C2NCCCCCN2 ZINC00045439
Clc1c(cccc1)C(=O)N=C2NCCCCCN2 ZINC00045440
Clc1cc(NC(=O)[NH+]=C2NCCCCCN2)ccc1 ZINC00045442
S=C1N(c2c(N1)cccc2)CC(=O)c3ccc(OC(F)F)cc3 ZINC00045445
Brc1ccc(cc1)C(=O)CN2c3c(NC(=S)2)cccc3 ZINC00045447
S=C1N(c2c(N1)cccc2)CC(=O)c3ccc([N+]([O-])=O)cc3 ZINC00045452
S=C1N(c2c(N1)cccc2)CC(=O)c3ccc(F)cc3 ZINC00045455
S=C1N(c2c(N1)cccc2)CC(=O)c3ccc(OC)cc3 ZINC00045456
Brc1ccc(cc1)C(=O)NNC2=[NH+]CCCCC2 ZINC00045487
O=C(c1ccc(cc1)C)CN2N=NC(=N2)c3ccccc3 ZINC00045499
O=C1Nc2c(cccc2)[C@@](O)1CC(=O)c3cc(OC)c(OC)cc3 ZINC00045522
O=C1Nc2c(cccc2)[C@](O)1CC(=O)c3cc(OC)c(OC)cc3 ZINC00045523
Brc1ccc(cc1)C(=O)C[C@@]2(O)c3c(NC(=O)2)cccc3 ZINC00045536
O=C1Nc2c(cccc2)[C@@](O)1CC(=O)c3ccc(cc3)C ZINC00045539
O=C1Nc2c(cccc2)[C@](O)1CC(=O)c3ccc(cc3)C ZINC00045540
S(C1=NC(=O)CC(=O)N1)CC(=O)c2ccc(cc2)C ZINC00045557
n1nc(nc(c1c2ccccc2)c3ccccc3)C ZINC00045558
S(C1=Nc2c(N1)cccc2)CC(=O)c3cc([N+]([O-])=O)ccc3 ZINC00045559
BrC1=NC=2N(C(=O)N(C(=O)C(N1CC(=O)C)2)C)C ZINC00045560
S1[C@H](N(C(=O)C1)Cc2ccccc2)c3cc(OC)c(O)cc3 ZINC00045571
S1[C@@H](N(C(=O)C1)Cc2ccccc2)c3cc(OC)c(O)cc3 ZINC00045572
ClC(Cl)(Cl)[C@H](Nc1[nH+]cccc1)NC(=O)C=2OC=CC2 ZINC00045573
ClC(Cl)(Cl)[C@@H](Nc1[nH+]cccc1)NC(=O)C=2OC=CC2 ZINC00045574
Clc1cc(ccc1)C(=O)OCCN2C([N+]([O-])=O)=CN=C2C ZINC00045577
O=C1N2C(=NC(Nc3ccccc3)=C1C=O)C=CC(=C2)C ZINC00045586
O=C1N2C(=NC(NC)=C1C=Nc3ccccc3)C=CC(=C2)C ZINC00045587
O=C1N2C(=NC(NCC=3OC=CC3)=C1C=O)C=CC(=C2)C ZINC00045589
Clc1ccc(cc1)C=2C3=C(SC2)N=CN(N)C(=O)3 ZINC00045605
O=C(NN)CCC1=C(N2c3c(N=C2C(C#N)=C1C)cccc3)C ZINC00045606
O1N=C(NCN2N=Nc3c2cccc3)C(=N1)C4=NOC=N4 ZINC00045612
O=C1N=C2N(c3c(cccc3)C=C(C(=O)N1C)2)c4ccc(cc4)C ZINC00045613
[O-]C(=O)/C=C/c1cc(NC(=O)C2=C(OC(=C2)C)C)ccc1 ZINC00045614
S(C1=NN=NN(c2ccc(cc2)C(=O)OC)1)CC(=O)NC(C)(C)C ZINC00045616
S(C1=NN=NN(c2ccc(cc2)C(=O)N)1)CC(=O)OCC ZINC00045619
Clc1ccc(cc1)CN2N=CC(C(=O)OCC)=C2C ZINC00045622
O(c1c(OC)cccc1[C@@H](O)CC2=Nc3c(N2C)cccc3)C ZINC00045623
O(c1c(OC)cccc1[C@H](O)CC2=Nc3c(N2C)cccc3)C ZINC00045624
O=C1N(N=C(c2c(cccc2)1)C)CC(=O)Nc3c(ccc(c3)C)C ZINC00045625
O=C1Oc2c(cc(O[C@@H](C(=O)OCC)C)cc2)C(=C1)C ZINC00045628
O=C1Oc2c(cc(O[C@H](C(=O)OCC)C)cc2)C(=C1)C ZINC00045629
Clc1ccc(N2C(=S)NC(=O)\C(\C(=O)2)=C/C3=CSC=C3)cc1 ZINC00045630
S=C1N=C([O-])\C(\C(=O)N(c2cc(OC)ccc2)1)=C/C=3NC=CC3 ZINC00045633
S=C1N(c2cc(OC)ccc2)C(=O)/C(/C(=O)N1)=C/C3=CSC=C3 ZINC00045635
S(c1ncccc1)/C=C(\[N+]([O-])=O)/c2ccccc2 ZINC00045637
Fc1ccc(cc1)C(=O)NC2=NON=C(C3=Nc4c(N3C)cccc4)2 ZINC00045639
S=C1N=C([O-])\C(\C(=O)N(c2cc(ccc2)C)1)=C/C=3NC=CC3 ZINC00045640
O=C(OC)c1c(NC(=O)C2=C(OC=C2)C)cccc1 ZINC00045644
[O-][N+](=O)C1=NN(C=N1)CNc2ccc(cc2)C(=O)OCC ZINC00045652
S(=O)(=O)(N1[C@H](C([O-])=O)CCC1)C=2C3=NSN=C3C=CC2C ZINC00045654
S(=O)(=O)(N1[C@@H](C([O-])=O)CCC1)C=2C3=NSN=C3C=CC2C ZINC00045656
O1N=C(N)C(=N1)C2=Nc3c(N2Cc4ccc(C#N)cc4)cccc3 ZINC00045659
S(=O)(=O)(Nc1nc(cc(n1)C)C)c2c(cc(cc2C)C)C ZINC00045663
[O-]C(=O)C=1C(=O)OC=2c3c(N(C(=O)C2C1)C)cccc3 ZINC00045664
[O-][N+](=O)C=1OC(C(=O)N2c3c(cccc3)CCC2)=CC1 ZINC00045665
Clc1c(Cl)ccc(NC(=O)C=2OC([N+]([O-])=O)=CC2)c1 ZINC00045667
[O-][N+](=O)C=1OC(C(=O)Nc2c(cccc2)C(=O)OCC)=CC1 ZINC00045668
O=C1N(N=Cc2c3c(ccc2)cccc3)C(=O)CN1 ZINC00045675
S=C1N(c2ccccc2)C(=O)[C@H](C(=O)N1)C=Nc3cc(O)ccc3 ZINC00045683
S=C1N(c2c(O)cccc2)C(=O)CC(=O)N(c3ccccc3)1 ZINC00045689
O=C(NN=Cc1cc(OC)c(O)cc1)c2c(N)cccc2 ZINC00045691
[O-][N+](=O)c1cc(ccc1)C=NNC(=O)c2c(N)cccc2 ZINC00045693
Clc1c(cccc1)C=NNC(=O)c2c(N)cccc2 ZINC00045695
O=C(NN=Cc1c(cccc1)C)c2c(N)cccc2 ZINC00045697
Clc1c(c(F)ccc1)C=NNC(=O)c2c(N)cccc2 ZINC00045699
[O-][N+](=O)c1c(cccc1)C=NNC(=O)c2c(N)cccc2 ZINC00045701
O=C(NN=C1C2CC3CC1CC(C2)C3)c4c(N)cccc4 ZINC00045705
O=C(NN=Cc1cc(O)c(O)cc1)c2c(N)cccc2 ZINC00045706
Clc1ccc(cc1)C=NNC(=O)c2ccc(N)cc2 ZINC00045710
O=C(NN=Cc1c(OC)ccc(OC)c1)c2ccc(N)cc2 ZINC00045712
O=C(NN=Cc1c(cccc1)C)c2ccc(N)cc2 ZINC00045714
Clc1c(ccc(Cl)c1)C=NNC(=O)c2ccc(N)cc2 ZINC00045716
S=C1N=C2C(=C([O-])N(NC(=O)c3c([N+]([O-])=O)cccc3)1)C=CC=C2 ZINC00045724
S=C1N(c2ccccc2)C(=O)c3c(N1C)cccc3 ZINC00045731
O=C(NN=C1CCCCCCC1)c2ccc(N)cc2 ZINC00045734
O=C(NN=Cc1c(cc(cc1)C)C)c2c(N)cccc2 ZINC00045737
Fc1ccc(cc1)C(=O)Nc2c(cccc2)C(=O)N3CCCC3 ZINC00045739
S(C1=Nc2c(cccc2)C(=O)N(c3ccccc3)1)[C@H](C#N)C ZINC00045741
S(C1=Nc2c(cccc2)C(=O)N(c3ccccc3)1)[C@@H](C#N)C ZINC00045742
O=C(OC)N(c1c(cccc1)C(=O)N2CCOCC2)C ZINC00045744
O=C(NN=Cc1cc(OCC)c(O)cc1)c2c(NC)cccc2 ZINC00045745
O=C(NN=C1C2CC3CC1CC(C2)C3)c4ccc(N)cc4 ZINC00045747
O=C(NN=Cc1cc(OCC)c(O)cc1)c2cc(N)ccc2 ZINC00045748
Clc1c(c(F)ccc1)C=NNC(=O)c2cc(N)ccc2 ZINC00045750
O=C(NN=Cc1c(cc(cc1)C)C)c2cc(N)ccc2 ZINC00045752
[O-][N+](=O)c1ccc(cc1)C=NNC(=O)c2cc(N)ccc2 ZINC00045754
O(c1c(cc(OC)cc1)C=NNC(c2ccc(N)cc2)=C)C ZINC00045756
S(C1=Nc2c(cccc2)C(=O)N(c3ccccc3)1)CC(=O)N(C)C ZINC00045758
S(C1=Nc2c(cccc2)C(=O)N(c3ccccc3)1)CC(=O)N ZINC00045759
O=C(OC)c1c(NC(=O)C2=NN(C(=O)CC)C=C2)cccc1 ZINC00045761
O=C(N1CCCCC1)c2c(NC(=O)Nc3ccc(cc3)C)cccc2 ZINC00045764
Fc1ccc(cc1)C(=O)Nc2c(cccc2)C(=O)N3CCCCC3 ZINC00045766
[O-]C(=O)/C=C/C(=O)Nc1c(cccc1)C(=O)N2CCCCC2 ZINC00045769
Brc1ccc(cc1)C=NNC(=O)c2cc(N)ccc2 ZINC00045772
O=C(NN=C1C2CC3CC1CC(C2)C3)c4cc(N)ccc4 ZINC00045774
O=C(NN=Cc1ccc(N(C)C)cc1)c2cc(N)ccc2 ZINC00045778
O=C(NN=Cc1ccc(OCC)cc1)c2cc(N)ccc2 ZINC00045780
O=C(NN=Cc1c2c(ccc1)cccc2)c3cc(N)ccc3 ZINC00045782
O=C1N(c2ccccc2)C3=NN=NN(c4c(cccc4)1)3 ZINC00045797
Fc1ccc(cc1)C(=O)Nc2c(cccc2)C(=O)N3CC[NH+](CC3)C ZINC00045798
O=C(Nc1ccc(cc1)C(=O)N2CCOCC2)Nc3ccc(cc3)C ZINC00045799
O=C(Nc1ccc(N2CCOCC2)cc1)Nc3ccccc3 ZINC00045800
O=C(N1CCCCC1)c2ccc(NC(=O)Nc3ccc(cc3)C)cc2 ZINC00045802
O=C1N(c2ccccc2)C(=Nc3c(cccc3)1)N4N=C(C=C4C)C ZINC00045807
O=C(N1CCCCC1)c2ccc(NC(=O)Nc3ccccc3)cc2 ZINC00045810
S1C(NC(=O)c2c(cccc2)C([O-])=O)=C(C(=O)N)C(=C1C)C ZINC00045826
S1C(NC(=O)Nc2ccccc2)=C(C(=O)N)C(=C1C)C ZINC00045828
O=C(N1CCCC1)/C=C/c2c3c(ccc2)cccc3 ZINC00045833
S(=O)(=O)(NC(=O)C)c1ccc(N2C(=O)c3c(cccc3)C(=O)2)cc1 ZINC00045845
Clc1ccc(NC(=O)NC=2SC(=C(C2C(=O)N)C)C)cc1 ZINC00045867
Fc1c(c(F)ccc1)C(=O)Nc2c(cccc2)C ZINC00045869
Brc1c(ccc(c1)C(=O)NC=2SC=CN2)C ZINC00045870
O=C(N(c1ccccc1)CC)/C=C/C=2OC=CC2 ZINC00045877
S=C(Nc1ccccc1)NC=2SC(=C(C2C(=O)N)C)C ZINC00045879
S=C(NN=Cc1cc(O)ccc1)Nc2ccc(cc2)C ZINC00045884
[O-][N+](=O)c1cc(NC(=O)/C=C/C=2OC=CC2)c(OC)cc1 ZINC00045888
[O-][N+](=O)c1cc(OC(=O)c2cc(OC)c(OC)c(OC)c2)ccc1 ZINC00045895
S1C(=NC=C1)NC(=O)CCC(=O)NC=2SC=CN2 ZINC00045909
S1C(C(=O)NN=C(c2ccc(cc2)C)C)=CC=C1 ZINC00045912
Brc1c(OC)ccc(c1)C(=O)NN=Cc2cnccc2 ZINC00045918
S(c1ccc(cc1)C=Nc2[nH+]cccc2)C ZINC00045922
[O-][N+](=O)c1c(cccc1)C(=O)NN=C(C(C)(C)C)C ZINC00045944
[O-][N+](=O)c1cc(NC(=O)/C=C/c2cc(OC)c(OC)cc2)c(cc1)C ZINC00045963
O=C(Nc1cc(ccc1)C(=O)C)/C=C/c2cc(OC)c(OC)cc2 ZINC00045965
O=C(OC)c1ccc(NC(=O)/C=C/c2cc(OC)c(OC)cc2)cc1 ZINC00045971
O=C(Nc1ccc(OC)cc1)/C=C/c2cc(OC)c(OC)cc2 ZINC00045973
O=C(Nc1ccc(NC(=O)C)cc1)/C=C/c2cc(OC)c(OC)cc2 ZINC00045975
O=C(Nc1ccc(cc1)C(=O)C)/C=C/c2cc(OC)c(OC)cc2 ZINC00045977
Clc1c(ccc(Cl)c1)C(=O)NN=C(c2cc(N)ccc2)C ZINC00045992
ClC=1c2c(SC1C(=O)N)cc(OC)cc2 ZINC00045997
Clc1ccc(NC(=O)NC=2SC=CN2)cc1 ZINC00046014
S1C([N+]([O-])=O)=CC=C1C=Nc2c(cccc2)C(=O)N ZINC00046017
Clc1c(O)c(cc(Cl)c1)C=Nc2c(cccc2)C(=O)N ZINC00046019
S1C(=C(C=C1)C)C=Nc2cc(C#N)ccc2 ZINC00046023
O=C(NN=Cc1cc(O)c(O)cc1)c2cc(O)cc(O)c2 ZINC00046045
Brc1ccc(N=Cc2cc(O)c(O)cc2)cc1 ZINC00046054
Oc1c(O)ccc(c1)C=Nc2ccc(cc2)C ZINC00046056
[O-][N+](=O)c1c(cccc1)C(=O)NNC(=O)c2c(cccc2)C ZINC00046077
[O-][N+](=O)c1cc(ccc1)C(=O)NNC(=O)c2c(cccc2)C([O-])=O ZINC00046079
Brc1c(OC)cc(OC)c(c1)C=C(C#N)C#N ZINC00046087
O=C(N1c2c(cccc2)CC1)CCc3ccccc3 ZINC00046092
O=C1N(N=Cc2c(O)c(O)ccc2)C(=O)c3c(cccc3)1 ZINC00046093
[O-]C(=O)c1c(cccc1)C(=O)NNC(=O)c2ccc(O)cc2 ZINC00046095
Oc1ccc(N=CC=2c3c(NC2C)cccc3)cc1 ZINC00046098
S=C(NN=C1CCCC1)Nc2cc(ccc2)C ZINC00046110
[O-][N+](=O)c1c(cccc1)C(=O)NNC(=O)Nc2ccccc2 ZINC00046135
Clc1c(cccc1)C(=O)NNC(=O)c2c(cccc2)C([O-])=O ZINC00046154
Clc1c([N+]([O-])=O)cc(NC(=S)Nc2ccc(F)cc2)cc1 ZINC00046156
S=C(N1c2c(cccc2)CC1)Nc3ccc(F)cc3 ZINC00046161
S=C(Nc1ccc(F)cc1)Nc2ccc(cc2)C ZINC00046162
S=C(Nc1ccc(F)cc1)Nc2ccc(O)cc2 ZINC00046168
S=C(Nc1cc(ccc1)C(=O)C)Nc2ccc(F)cc2 ZINC00046169
S=C(NNC(=O)c1c(O)cccc1)Nc2ccc(F)cc2 ZINC00046170
Brc1ccc(cc1)C(=O)NN=C(CC)C ZINC00046172
S=C(Nc1c(O)cccc1)Nc2ccc(F)cc2 ZINC00046174
Clc1c(cccc1)C(=O)NNC(=O)c2cc(ccc2)C ZINC00046182
Clc1ccc(cc1)C(=O)NNC(=O)c2c(cccc2)C([O-])=O ZINC00046185
Clc1c(ccc(Cl)c1)C(=O)NNC(=O)CC ZINC00046186
O=C(N1c2c(cccc2)CC1)c3ccccc3 ZINC00046197
[O-][N+](=O)c1cc(NC(=O)/C=C/c2ccccc2)c(OC)cc1 ZINC00046203
Clc1c([N+]([O-])=O)cc(cc1)C=NNC(=S)N ZINC00046216
Clc1c(Cl)cccc1C=NNC(=S)N ZINC00046220
Clc1c(Cl)cccc1C=N[NH+]=C([S-])N ZINC00046220
S(c1nc2c(cc(C#N)1)CCC2)CC(=C)C ZINC00046225
[O-][N+](=O)c1cc(N=CC=2NC=CC2)c(OC)cc1 ZINC00046232
S=C(Nc1c(ccc(c1)C)C)Nc2ccc(F)cc2 ZINC00046239
S=C(NNC(=O)c1c(cccc1)C)Nc2ccccc2 ZINC00046250
FC(F)(F)C(=O)Nc1c2c(ccc1)cccc2 ZINC00046261
Brc1c(OC)cc(OC)c(c1)/C=C(\C#N)/C(=O)OC ZINC00046278
Brc1c(OC)cc(OC)c(c1)/C=C(/C#N)\C(=O)OC ZINC00046279
BrC=1SC(C=Nc2ncccc2)=CC1 ZINC00046285
[O-][N+](=O)c1cc(N=Cc2c(O)cc(O)cc2)c([O-])cc1 ZINC00046299
S1C([N+]([O-])=O)=CC=C1C=Nc2c(O)cccc2 ZINC00046317
Oc1c(cccc1)C=Nc2cc(C#N)ccc2 ZINC00046334
S=C(N)/C(/C#N)=C/c1c(OC)ccc2c1cccc2 ZINC00046356
Brc1c(OC)cc(OC)c(c1)/C=C(\C#N)/C(=S)N ZINC00046358
Clc1c(c(Cl)ccc1)/C=C(\C#N)/C(=S)N ZINC00046362
Clc1c(cccc1)C(=O)Nc2cc(C#N)ccc2 ZINC00046364
O1c2c(OC1)ccc(c2)C=Nc3c(C#N)cccc3 ZINC00046369
O1c2c(OC1)ccc(c2)C=Nc3cc(C#N)ccc3 ZINC00046376
Clc1c(c(NN=C(C#N)C(=O)N)ccc1)C ZINC00046379
Fc1ccc(cc1)C=Nc2c(C#N)cccc2 ZINC00046380
O(c1ccc(N=CC=2OC(=CC2)C)cc1)C ZINC00046385
Oc1c(cccc1)C=Nc2c(C#N)cccc2 ZINC00046397
Clc1c(c(Cl)ccc1)C=NNC(=O)c2ccncc2 ZINC00046413
Ic1c(OC)ccc(c1)C(=O)NC(C)(C)C ZINC00046415
S=C(Nc1ccccc1)NC=2SC3=C(C(C#N)2)CCC3 ZINC00046416
S1C(NC(=O)c2ccc([N+]([O-])=O)cc2)=C(C(=O)OC)C3=C1CCC3 ZINC00046418
Clc1ccc(cc1)C(=O)Nc2ccc(C#N)cc2 ZINC00046419
S=C(Nc1cc(C#N)ccc1)Nc2ccccc2 ZINC00046424
S=C(NN=Cc1c(OC)ccc2c1cccc2)N ZINC00046442
[S-]C(=[NH+]N=Cc1c(OC)ccc2c1cccc2)N ZINC00046442
O=C(Nc1cc(C#N)ccc1)c2ccccc2 ZINC00046446
O=C(N[C@H](c1ccccc1)C)c2c(cccc2)C ZINC00046452
O=C(N[C@@H](c1ccccc1)C)c2c(cccc2)C ZINC00046453
O=C(OC)C(=NNc1ccc(OCC)cc1)C#N ZINC00046461
O=C(OC)C(=NNc1ccc(OCC)cc1)C#N ZINC00046462
O(c1ccc(NN=C(C#N)C#N)cc1)CC ZINC00046463
S1C(C(=O)Nc2cc(F)c(cc2)C)=CC=C1 ZINC00046478
O(c1c(O)ccc(c1)C=Nc2ccc(OC)cc2)C ZINC00046482
[O-][N+](=O)c1cc(NN=C(C#N)C#N)c(OC)cc1 ZINC00046484
Clc1c([N+]([O-])=O)cc(NN=C(C#N)C#N)cc1 ZINC00046485
Fc1c(ccc(NC(=O)c2ccc(OC)cc2)c1)C ZINC00046498
OCc1c(cccc1)CNc2cc(cc(c2)C)C ZINC00046499
S=C(Nc1c(cc(cc1)C)C)Nc2ccccc2 ZINC00046508
S=C(Nc1c(cc(cc1C)C)C)Nc2ccccc2 ZINC00046509
S=C(Nc1ccccc1)N[C@@H](c2ccccc2)C ZINC00046511
S1C(=CC=C1)[C@@H](O)c2cc(OC)c(OC)cc2 ZINC00046519
S1C(=CC=C1)[C@H](O)c2cc(OC)c(OC)cc2 ZINC00046520
BrC[C@]1(SC2=Nc3c(cccc3)C(=O)N2C1)C ZINC00046523
BrC[C@@]1(SC2=Nc3c(cccc3)C(=O)N2C1)C ZINC00046524
S(=O)(=O)(c1ccccc1)CC(=O)Nc2ccc(cc2)C ZINC00046528
Clc1nc2c(nc1)cc(Cl)cc2 ZINC00046538
N#CC1(C#N)[C@@H](C#N)C(=N)C2=C(N3CCCCC3)CCC[C@H]21 ZINC00046547
N#CC1=C(N)C2=C(N3CCCCC3)CCC[C@@H]2C(C#N)(C#N)1 ZINC00046548
O=C1Oc2c(ccc(OCC(=O)[C@@H]3CC(OCC3)(C)C)c2)C(=C1)C ZINC00046549
O=C1Oc2c(ccc(OCC(=O)[C@H]3CC(OCC3)(C)C)c2)C(=C1)C ZINC00046550
S1C(=NC(=C1)C)CC(=O)c2c(O)cc(O)c(c2)CC ZINC00046553
O=C1N(C(=O)[C@@H]2[C@H]1[C@H]3C=C[C@@H]2C3)Cc4ccccc4 ZINC00046560
S1c2c(N=C1[C@H](C#N)C(=O)C(F)(F)F)cccc2 ZINC00046561
O=C1Oc2c(c3c(cccc3)1)ccc(OCC(=O)OC)c2C ZINC00046566
S=C1N=C(OC2=C1CCCC2)c3ccc(OC)cc3 ZINC00046579
O=C1Oc2c(ccc(OC)c2)C(=C1)CCC ZINC00046587
O=C1Oc2c(c3c(cccc3)1)ccc(OCC(=O)N)c2C ZINC00046590
O=C1N(c2c(OC)cccc2)C(=O)C=C(Nc3ccccc3)1 ZINC00046593
O=C1NC(=O)C(N[C@@H]2C(=O)N(c3ccccc3)C(=O)C2)=CN1 ZINC00046597
O=C(N[C@@H]([NH+]1CCOCC1)C(=O)c2ccccc2)c3ccccc3 ZINC00046599
O=C(N[C@H]([NH+]1CCOCC1)C(=O)c2ccccc2)c3ccccc3 ZINC00046600
O=C(N[C@@H]([NH+]1CCCCC1)C(=O)c2ccccc2)c3ccccc3 ZINC00046601
O=C(N[C@H]([NH+]1CCCCC1)C(=O)c2ccccc2)c3ccccc3 ZINC00046602
O=C(NN=C(c1cc(OC)c(OC)cc1)C)C=2NN=C(C2)C ZINC00046605
O=C(NN=CC=1C(=NN(C1C)C)C)C=2NN=C(C2)C ZINC00046607
O=C(NN=Cc1cc(OC)ccc1)C=2NN=C(C2)C3CC3 ZINC00046611
O=C(NN=CC=1OC=CC1)C=2NN=C(c3cc(OC)c(OC)cc3)C2 ZINC00046613
O=C(NN=CC=1NC2=C(C1)CCCC2)C3=NNC4=C3CCC4 ZINC00046618
ClC(Cl)(Cl)[C@@H]([NH2+]C[C@@H]1OCCC1)NC(=O)C(C)C ZINC00046622
ClC(Cl)(Cl)[C@H]([NH2+]C[C@@H]1OCCC1)NC(=O)C(C)C ZINC00046623
O(c1c(O)c(ccc1)C=NN2CCN(c3ccccc3)CC2)CC ZINC00046638
O=C(NN=Cc1cc(OC)c(OC)cc1)CC=2C(O)=NNC2C ZINC00046653
O1C(C(=NN2CC[NH+](Cc3ccc(cc3)C)CC2)C)=CC=C1 ZINC00046680
O(c1ccc(cc1)C=NN2CCN(c3ccccc3)CC2)C ZINC00046710
O=C1Nc2c(cccc2)C(=NN3CCN(c4c(OC)cccc4)CC3)1 ZINC00046712
S(=O)(=O)(NCC=1OC=CC1)c2ccc(cc2)C([O-])=O ZINC00046720
Fc1ccc(N[C@@H]2C(=O)N(c3c(OC)cccc3)C(=O)C2)cc1 ZINC00046722
Fc1ccc(N[C@H]2C(=O)N(c3c(OC)cccc3)C(=O)C2)cc1 ZINC00046722
[O-][N+](=O)c1cc(ccc1)/C=C/C(=O)NCc2cnccc2 ZINC00046732
S(C=1Oc2c(N1)cccc2)CC(=O)OCC(=O)c3ccccc3 ZINC00046744
S(=O)(=O)(N1CCOCC1)c2c(OC)ccc(c2)/C=C/C([O-])=O ZINC00046745
S(=O)(=O)(NCc1ccccc1)c2c(OC)ccc(c2)/C=C/C([O-])=O ZINC00046749
S1C(NC(=O)/C=C/C([O-])=O)=C(C(=O)OCC)C(=C1C)C ZINC00046751
S1C(NC(=O)/C=C/C([O-])=O)=C(C(=O)OC)C(=C1C)C ZINC00046753
O=C(NN=C(c1ccc(N)cc1)C)C=2NN=C(C2)C ZINC00046757
O=C(NN=C(c1cc(OC)c(OC)cc1)C)C=2NN=C(C2)C(C)(C)C ZINC00046759
O1C(C=NN2CCN(c3ccccc3)CC2)=CC=C1 ZINC00046769
O=C1Nc2c(N[C@H]1CC(=O)Nc3c(C#N)cccc3)cccc2 ZINC00046781
O=C1Nc2c(N[C@@H]1CC(=O)Nc3c(C#N)cccc3)cccc2 ZINC00046782
O=C1N(c2ccccc2)C(=O)C[C@H](Nc3ccc(OC)cc3)1 ZINC00046798
S(C1=NN=NN(c2ccccc2)1)CC(=O)Nc3ccc(OC)cc3 ZINC00046804
O=C1N(c2c3c(c(NC(=O)c4ccncc4)cc2)cccc31)CC ZINC00046805
O=C1N(c2c3c(c(NC(=O)C=4OC=CC4)cc2)cccc31)CC ZINC00046806
S1C=2C(=O)OC(=NC2C=C1)c3ccc(OC)cc3 ZINC00046809
O1c2c(cc3OCOc3c2)[C@H](c4ccc(OC)cc4)C[C@]1(O)C ZINC00046811
O1c2c(cc3OCOc3c2)[C@H](c4ccc(OC)cc4)C[C@@]1(O)C ZINC00046812
O1c2c(cc3OCOc3c2)[C@@H](c4ccc(OC)cc4)C[C@]1(O)C ZINC00046813
O1c2c(cc3OCOc3c2)[C@@H](c4ccc(OC)cc4)C[C@@]1(O)C ZINC00046814
[O-]C(=O)c1cc(O)c(NC(=O)CN2N=NN=C2)cc1 ZINC00046831
O=C(NCC=1OC=CC1)c2c3c(nc(c2)C=4OC=CC4)cccc3 ZINC00046833
[O-]C(=O)[C@H]1[C@@H]2O[C@@H](C=C2)[C@H](C(=O)NC3CCCCC3)1 ZINC00046834
Clc1ccc(OCC(=O)NC2=Nc3c(N2)cccc3)cc1 ZINC00046835
O=C(N1c2c(cccc2)CCC1)C3=C(OC=C3)C ZINC00046837
O=C(NCc1cnccc1)C=2OC(=CC2)COc3cc4c(cc3)CCC4 ZINC00046838
S1C(NC(=O)c2cnccc2)=C(C(=O)N)C(=C1C)CC ZINC00046839
S1C(NC(=O)OC)=C(C(=O)N)C(=C1C(=O)N(CC)CC)C ZINC00046842
S1C(NC(=O)CCc2ccccc2)=C(C(=O)N)C3=C1CCCC3 ZINC00046844
Clc1c(cc2OCOc2c1)[C@@H]3NC(=O)NC(=C(C(=O)OCC)3)C ZINC00046845
Clc1c(cc2OCOc2c1)[C@H]3NC(=O)NC(=C(C(=O)OCC)3)C ZINC00046846
BrC=1OC(=CC1)[C@@H]2NC(=O)NC(=C(C(=O)OCC)2)C ZINC00046847
BrC=1OC(=CC1)[C@H]2NC(=O)NC(=C(C(=O)OCC)2)C ZINC00046848
[O-]C(=O)[C@@H](N1C(=O)c2c(OC)c(OC)ccc2C(=O)1)C ZINC00046849
[O-]C(=O)[C@H](N1C(=O)c2c(OC)c(OC)ccc2C(=O)1)C ZINC00046850
S=C1N([C@]2(Oc3c(cccc3)[C@@H](N1)[C@H](C(=O)OCC)2)C)C ZINC00046851
S1C(=NC(c2c(cc(cc2)C)C)=C1)NC(=O)CCCC([O-])=O ZINC00046852
S1C(NC(=O)C2C(C2(C)C)(C)C)=C(C(=O)OC)C(=C1C)C ZINC00046853
O=C(Nc1cc2OCCOc2cc1)[C@H]3[C@H]4C[C@@H](C3)CC4 ZINC00046858
O=C(OC)N1CCN(c2c(c(ccc2)C)C)CC1 ZINC00046859
S1C(NC(=O)C)=C(C(=O)Nc2ccccc2)C3=C1CCC3 ZINC00046866
O=C(NC[C@@H]1OCCC1)c2c3c(nc(c2)C=4OC=CC4)cccc3 ZINC00046869
O=C(NC[C@H]1OCCC1)c2c3c(nc(c2)C=4OC=CC4)cccc3 ZINC00046870
Fc1ccc(N2CCN(C(=O)CCC([O-])=O)CC2)cc1 ZINC00046871
S(=O)(=O)(c1cc2SC(=Nc2cc1)NC(=O)[C@@H]3OCCC3)C ZINC00046877
S(=O)(=O)(c1cc2SC(=Nc2cc1)NC(=O)[C@H]3OCCC3)C ZINC00046878
O=C(NCc1cnccc1)c2c(OCC)cccc2 ZINC00046881
ClC=1C=NN(C1)Cc2cc(ccc2)C(=O)NC(C)C ZINC00046882
Clc1ccc(N2C(=NC(=N[C@@H]2c3ccc(OC)cc3)N)N)cc1 ZINC00046884
Clc1ccc(N2C(=NC(=N[C@H]2c3ccc(OC)cc3)N)N)cc1 ZINC00046885
S1[C@]2(N(c3ccc(OC)cc3)C(=O)C1)c4c(NC(=O)2)ccc(c4)C ZINC00046888
S1[C@@]2(N(c3ccc(OC)cc3)C(=O)C1)c4c(NC(=O)2)ccc(c4)C ZINC00046889
O=C(OC)c1ccc(OC[C@@H](O)CN2C(=O)NC(C(=O)2)(C)C)cc1 ZINC00046891
O=C(OC)c1ccc(OC[C@H](O)CN2C(=O)NC(C(=O)2)(C)C)cc1 ZINC00046892
O=C(OCc1ccccc1)N2[C@@H](C(=O)NC(C)C)CCC2 ZINC00046893
O=C(OCc1ccccc1)N2[C@H](C(=O)NC(C)C)CCC2 ZINC00046894
O[C@@H]([C@H](O)CO)[C@@H](O)C1=NN(N=C1)c2ccccc2 ZINC00046935
O=C(c1c(nc(nc1C)N2CCOCC2)N3CCOCC3)C ZINC00046936
O=C(Nc1ccc(cc1)C(=O)C)COc2ccccc2 ZINC00046938
O=C(N1c2c(ccc(OC)c2)C3=C1C(=NCC3)C)C ZINC00046939
S1C(=NC(=C1C(=O)OCC)C)NC(=O)/C=C/c2ccccc2 ZINC00046948
S=C(N)C=1Oc2nc(cc(c2C(N)1)C)C(F)(F)F ZINC00046952
O=C(OC)c1ccc(cc1)C=NNC(=O)c2cnc(cc2)C ZINC00046953
O=C(OC)c1ccc(cc1)C=NNC(=O)c2ncccc2 ZINC00046955
O=C(OC)c1ccc(cc1)C=NNC(=O)c2cc3OCCOc3cc2 ZINC00046959
O1N=C2N=C3Nc4c(NC(=NC(=N1)2)3)cc(c(c4)C)C ZINC00046976
S=C(Oc1ccc(cc1)C(=O)Nc2ccc(F)cc2)N(C)C ZINC00046977
O=C(OC)c1ccc(cc1)C=NNC(=O)[C@@H](OC)c2ccccc2 ZINC00046989
O=C(OC)c1ccc(cc1)C=NNC(=O)[C@H](OC)c2ccccc2 ZINC00046991
O=C(OC)c1ccc(cc1)/C=C(\C#N)/C(=O)NCc2ccccc2 ZINC00046993
S(=O)(=O)(N1CCC(C(=O)N)CC1)c2ccc(NC(=O)C)cc2 ZINC00046995
[O-][N+](=O)C1=C(ON=C1C)/C=C/c2ccc(OC)cc2 ZINC00047004
[O-]c1c(N2C(=O)Nc3c(cccc3)C(=O)2)cccc1 ZINC00047019
O=C(N/C(/C(=O)NC)=C\C=1OC=CC1)c2ccccc2 ZINC00047022
[O-]C(=O)c1cc(ccc1)C=2OC(C=NNC(=O)c3ccncc3)=CC2 ZINC00047024
[S-]C1=N/C(/C(=O)N1)=C/C=2OC(c3c([N+]([O-])=O)cccc3)=CC2 ZINC00047029
[S-]C1=N/C(/C(=O)N1)=C/C=2OC(c3c(cc([N+]([O-])=O)cc3)C)=CC2 ZINC00047031
[O-][N+](=O)c1c(cccc1)C(=O)N(c2ncccc2)Cc3ccccc3 ZINC00047033
Clc1c(cccc1)C(=O)N2CCN(c3ccccc3)CC2 ZINC00047034
Clc1c(ccc([N+]([O-])=O)c1)C(=O)NCC[NH+]2CCOCC2 ZINC00047035
O=C(N1CCN(c2c(OC)cccc2)CC1)c3c(cccc3)C ZINC00047036
Clc1c(Cl)cc(NC(=O)c2cnccc2)c(Cl)c1 ZINC00047037
Clc1cc(N2CCN(C(=O)C=3OC([N+]([O-])=O)=CC3)CC2)ccc1 ZINC00047039
Clc1cc(N2CCN(C(=O)c3ccc(F)cc3)CC2)ccc1 ZINC00047043
[O-][N+](=O)c1ccc(cc1)/C=C(\C#N)/C(=O)NCc2ccccc2 ZINC00047044
O=C1N(c2c(OC)ccc(c2)C(=O)C)C(=O)[C@@H]3[C@H]1[C@H]4C=C[C@@H]3C4 ZINC00047046
O=C(N)/C(/C#N)=C/C=1c2c(N(C1)Cc3ccccc3)cccc2 ZINC00047050
O=C(N)/C(/C#N)=C\C=1c2c(N(C1)Cc3ccccc3)cccc2 ZINC00047051
S(=O)(=O)(Nc1c(OC)cc(OC)cc1)Cc2ccccc2 ZINC00047066
O=C(OCc1ccccc1)C=2NC(=C(C(=O)C)C2C)C ZINC00047067
[truncated: 5,032,366 more chars]
